# Supplementary material for: Venomix: a simple bioinformatic pipeline for identifying and characterizing toxin gene candidates from transcriptomic data
Source: PeerJ. 2018 Jul 31;6:e5361. doi: 10.7717/peerj.5361 (PMC6074769; doi:10.7717/peerj.5361)
Supplement: Supplemental Information 4 [file peerj-06-5361-s004.gz › FinalOutput_E-20/Venom_allergen_5/nucleotide.fasta]

>TRINITY_DN43966_c3_g4_i1 len=1451 path=[15013:0-37 15014:38-105 15578:106-107 15510:108-181 15682:182-190 15605:191-257 @15546@!:258-368 15308:369-385 @15693@!:386-470 15647:471-511 15692:512-539 15671:540-561 15474:562-579 15599:580-585 15539:586-586 15471:587-621 15691:622-680 15537:681-728 15670:729-761 15595:762-792 15711:793-809 15709:810-859 15722:860-865 15688:866-876 15641:877-887 15591:888-911 15530:912-913 15460:914-974 15700:975-987 15686:988-1038 15745:1039-1039 15527:1040-1063 15724:1064-1064 15733:1065-1074 15586:1075-1136 15707:1137-1142 15725:1143-1145 15584:1146-1233 15449:1234-1348 14789:1349-1356 14790:1357-1380 14791:1381-1396 14792:1397-1450] [-1, 15013, 15014, 15578, 15510, 15682, 15605, 15546, 15308, 15693, 15647, 15692, 15671, 15474, 15599, 15539, 15471, 15691, 15537, 15670, 15595, 15711, 15709, 15722, 15688, 15641, 15591, 15530, 15460, 15700, 15686, 15745, 15527, 15724, 15733, 15586, 15707, 15725, 15584, 15449, 14789, 14790, 14791, 14792, -2]
TTATCAACACAACTTATCAAATTTTTCTATGTAATATTTTAGAATAATTTTTACTTTTAT
AGTATTAACCATCATCCCAATTTATTTTCCATATTATTTGCTCTCGTTAGTGTATTGGTG
CTCTCGTTGGTGTAATAAAATAAAAATTAAAATAAGGTTAAAATAAAAATATAACCATAA
AAAACAAATTTGTATTTTTTCAGATTTTGATGAACAAAACAATATTTATTACATTATTAT
ATTTTACATAAACAATGTAATTAAATTTTTTAAAATATGTTAATATCATAAGTAGATTGT
ATATTTCTAAACTGAATTTGATAAAATGGTTCAATGGCAAAAAATTATTGAAGAAATAAA
TGCGCTTTTAAAAAACATGTTATTGAAATTTTTCTGAAGCATATGTACATAGCAAAAAAT
AATCATTTAATTTAATTTCAGTTTTTGTTTGCACAACTGTGCACGAATCATGTTTGACAT
TGAATTTTATAATTGAAATTATGTAACACGTACATACGAGAAAGAACAAATTGATAGAAG
CCACTTTAGCATGCAACATATATTGTCATATTGACAATGTGACAGGTATCAAACATAGCA
GCATCGTATTTTTTTTCAATTTGCCTATATTTTTTACATTCTACTCTTAAAATCTATAAT
GTATCGATCGAGTTTATTTCTTTTCATATATTTTCTGACCTATCACATTTCCACTTGGAC
CATAATTGCAAACTACAAGTTGCGTATTCCAACCATTTGGTTTCTTATAGTTTATTTGTC
CACAACCGATTTTCGTTGTGTCAGCCCAAATTACTTGAGTATAGTGGCCTGTATTCCAAT
CAAATTTATATGAAGAAACTCCATTTTTATTAAACTTAGCTACTTCATCGTACCATGATT
GGACAGCATTTTGCGAAGTAAATGGGCTTCTTGTTCCCGAATAGGATCCTTTCCAAATGT
TTTGTCCAACTGCAAATCTATCTACATTCCTGCACTTGTCATGATTGAAATTGCATTGAT
TGGCCCACCGTTGCGCAATCTCCTCTAGTTCATTATCCCAACTCAAGTTTGGCATCTTAA
CCGCCGCAGGTTGTGGACCGGGATTTCCTTTCTCTTCTTTACCCGACGCAACTTTCTGTC
TCAGTTCATTATGTATATTAAGTAAAACTGCTTTATCATCATTTTTAAGGCCAGCAGTAT
ATGATTGTCCGCATGTTTGCGCTGGTGTGGACGAAGAATATTTGCACATAGTATGAGTAG
TACGTTTTTCTTCACATGATTTCAATTTGCAATAATCGACTGCGATTACATTATTAAACG
CTATCCCGATTATAGTAAAACACAAAAGATTATAAATTCCTGCCATAATTTTTTCTTGAT
TTGACAGTTCTTAATTTTTAATTGTGACTTTGTTAATGTTTTCTCGATTTCTCTGCAAAC
TTTTTGCAATC
>TRINITY_DN43966_c3_g4_i2 len=1765 path=[15013:0-37 15014:38-105 15578:106-107 15510:108-181 15682:182-190 15605:191-257 @15546@!:258-368 15308:369-385 @15693@!:386-470 15647:471-511 15692:512-539 15671:540-561 15474:562-579 15599:580-585 15539:586-586 15471:587-621 15691:622-680 15537:681-728 15670:729-761 15595:762-792 15711:793-809 15709:810-859 15722:860-865 15688:866-876 15641:877-887 15591:888-911 15530:912-913 15460:914-974 15700:975-987 15686:988-1038 15745:1039-1039 15743:1040-1040 15588:1041-1063 15724:1064-1064 15733:1065-1074 15585:1075-1136 15707:1137-1142 15725:1143-1145 15683:1146-1166 15664:1167-1230 15726:1231-1240 15634:1241-1246 14987:1247-1265 15446:1266-1495 15581:1496-1496 15517:1497-1576 15445:1577-1662 15045:1663-1670 15046:1671-1694 15047:1695-1710 15048:1711-1764] [-1, 15013, 15014, 15578, 15510, 15682, 15605, 15546, 15308, 15693, 15647, 15692, 15671, 15474, 15599, 15539, 15471, 15691, 15537, 15670, 15595, 15711, 15709, 15722, 15688, 15641, 15591, 15530, 15460, 15700, 15686, 15745, 15743, 15588, 15724, 15733, 15585, 15707, 15725, 15683, 15664, 15726, 15634, 14987, 15446, 15581, 15517, 15445, 15045, 15046, 15047, 15048, -2]
TTATCAACACAACTTATCAAATTTTTCTATGTAATATTTTAGAATAATTTTTACTTTTAT
AGTATTAACCATCATCCCAATTTATTTTCCATATTATTTGCTCTCGTTAGTGTATTGGTG
CTCTCGTTGGTGTAATAAAATAAAAATTAAAATAAGGTTAAAATAAAAATATAACCATAA
AAAACAAATTTGTATTTTTTCAGATTTTGATGAACAAAACAATATTTATTACATTATTAT
ATTTTACATAAACAATGTAATTAAATTTTTTAAAATATGTTAATATCATAAGTAGATTGT
ATATTTCTAAACTGAATTTGATAAAATGGTTCAATGGCAAAAAATTATTGAAGAAATAAA
TGCGCTTTTAAAAAACATGTTATTGAAATTTTTCTGAAGCATATGTACATAGCAAAAAAT
AATCATTTAATTTAATTTCAGTTTTTGTTTGCACAACTGTGCACGAATCATGTTTGACAT
TGAATTTTATAATTGAAATTATGTAACACGTACATACGAGAAAGAACAAATTGATAGAAG
CCACTTTAGCATGCAACATATATTGTCATATTGACAATGTGACAGGTATCAAACATAGCA
GCATCGTATTTTTTTTCAATTTGCCTATATTTTTTACATTCTACTCTTAAAATCTATAAT
GTATCGATCGAGTTTATTTCTTTTCATATATTTTCTGACCTATCACATTTCCACTTGGAC
CATAATTGCAAACTACAAGTTGCGTATTCCAACCATTTGGTTTCTTATAGTTTATTTGTC
CACAACCGATTTTCGTTGTGTCAGCCCAAATTACTTGAGTATAGTGGCCTGTATTCCAAT
CAAATTTATATGAAGAAACTCCATTTTTATTAAACTTAGCTACTTCATCGTACCATGATT
GGACAGCATTTTGCGAAGTAAATGGGCTTCTTGTTCCCGAATAGGATCCTTTCCAAATGT
TTTGTCCAACTGCAAATCTATCTACATTCCTGCACTTGTCATGATTGAAATTGCATTGAT
TGGCCCACCGTTGCGCAATCACCTCTAGTTCATTATCCCAACTCAAGTTTGGCATTCTAA
CCGCCGCAGGTTGTGGACCTGGGTTCCCTCTCGTTTCTTTACCCGACGCAACTTTCTGTC
TCAGTTTATTGTGTTTATCTACTATAGCTTTTTTCTCAGCATTACTAAAACCATTACTCC
ATTGTTTGCACGTTGCTGCTGGTGTGGATGACTATGATATGCTTTTTTATGATTAGTTAA
GTACGTTTATAATAGATATAATAAAATATTTTTGTAGAGAGATAGAGAGCTTCTTATAAA
TTGTATACAAAAGATTATTTTCTTTTAATTCATTTTTTGTTTTTAATTTGGTTGTATATT
ATTAGATTTAAAAACAGTTTAATTACAAAATTATAATCATGTAAACTACGTCTCTGTTAA
CTTTTATTTTTTTTTCTTTTTTATTCTTTTTAGATACTACAAAGAAATCTAATTGTTCTG
ACTGTAAAATACAAAAAATTTTTCATTCATATATATGTAATTTTTGCTACTTACAGGATG
TATGCACATAGTATGACTATTTTTTCCACATGATTTCAACTTGCAATAATCGACTGCGAT
TATACTATTAAACGCTATCGCGATTATAGTAAAACACAAAAGATTATAAATTCCTGCCAT
AATTTTTTCTTGATTTGACAGTTCTTAATTTTTAATTGTGACTTTGTTAATGTTTTCTCG
ATTTCTCTGCAAACTTTTTGCAATC
>TRINITY_DN43966_c3_g4_i5 len=1121 path=[15013:0-37 15014:38-105 15578:106-107 15510:108-181 15682:182-190 15605:191-257 @15546@!:258-368 15308:369-385 @15693@!:386-470 15647:471-511 15692:512-539 15671:540-561 15474:562-579 15599:580-585 15539:586-586 15471:587-621 15691:622-680 15537:681-728 15670:729-761 15595:762-792 15711:793-809 15709:810-859 15722:860-865 15688:866-876 15463:877-900 15708:901-901 15701:902-911 15687:912-913 15667:914-974 15700:975-987 15458:988-1038 15745:1039-1039 15743:1040-1040 15741:1041-1063 15402:1064-1120] [-1, 15013, 15014, 15578, 15510, 15682, 15605, 15546, 15308, 15693, 15647, 15692, 15671, 15474, 15599, 15539, 15471, 15691, 15537, 15670, 15595, 15711, 15709, 15722, 15688, 15463, 15708, 15701, 15687, 15667, 15700, 15458, 15745, 15743, 15741, 15402, -2]
TTATCAACACAACTTATCAAATTTTTCTATGTAATATTTTAGAATAATTTTTACTTTTAT
AGTATTAACCATCATCCCAATTTATTTTCCATATTATTTGCTCTCGTTAGTGTATTGGTG
CTCTCGTTGGTGTAATAAAATAAAAATTAAAATAAGGTTAAAATAAAAATATAACCATAA
AAAACAAATTTGTATTTTTTCAGATTTTGATGAACAAAACAATATTTATTACATTATTAT
ATTTTACATAAACAATGTAATTAAATTTTTTAAAATATGTTAATATCATAAGTAGATTGT
ATATTTCTAAACTGAATTTGATAAAATGGTTCAATGGCAAAAAATTATTGAAGAAATAAA
TGCGCTTTTAAAAAACATGTTATTGAAATTTTTCTGAAGCATATGTACATAGCAAAAAAT
AATCATTTAATTTAATTTCAGTTTTTGTTTGCACAACTGTGCACGAATCATGTTTGACAT
TGAATTTTATAATTGAAATTATGTAACACGTACATACGAGAAAGAACAAATTGATAGAAG
CCACTTTAGCATGCAACATATATTGTCATATTGACAATGTGACAGGTATCAAACATAGCA
GCATCGTATTTTTTTTCAATTTGCCTATATTTTTTACATTCTACTCTTAAAATCTATAAT
GTATCGATCGAGTTTATTTCTTTTCATATATTTTCTGACCTATCACATTTCCACTTGGAC
CATAATTGCAAACTACAAGTTGCGTATTCCAACCATTTGGTTTCTTATAGTTTATTTGTC
CACAACCGATTTTCGTTGTGTCAGCCCAAATTACTTGAGTATAGTGGCCTGTATTCCAAT
CAAATTTATATGAAGAAACTCCATTTTTATTAAACTTTGCTACTTCATTGTACCATGATT
GGACAGCATTTTGCCAAGTAAATGGGCTTTTTGTTCCCAAATAGGATCCTTCCCAAATGT
TTTGTCCAACTGCAAATCTATCTACATTTCTGCACTCGTCATGACCGACATTGCACTGAT
TGGCCCACCGTTGCGCAATCATCTCTAGTTCATTATCCCAACTCTAAAAAATGCATGTAT
ATAGATTAGAATTTTTAAAATTCGAACAAAATTCTATTTAC
>TRINITY_DN43966_c3_g4_i8 len=1385 path=[15013:0-37 15014:38-105 15578:106-107 15510:108-181 15682:182-190 15605:191-257 @15546@!:258-368 15308:369-385 @15693@!:386-470 15647:471-511 15692:512-539 15671:540-561 15474:562-579 15599:580-585 15539:586-586 15471:587-621 15691:622-680 15537:681-728 15670:729-761 15595:762-792 15711:793-809 15709:810-859 15722:860-865 15688:866-876 15641:877-887 15591:888-911 15530:912-913 15460:914-974 15700:975-987 15686:988-1038 15745:1039-1039 15527:1040-1063 15724:1064-1064 15733:1065-1074 15586:1075-1136 15707:1137-1142 15725:1143-1145 15584:1146-1233 14717:1234-1256 @15520@!:1257-1357 14974:1358-1384] [-1, 15013, 15014, 15578, 15510, 15682, 15605, 15546, 15308, 15693, 15647, 15692, 15671, 15474, 15599, 15539, 15471, 15691, 15537, 15670, 15595, 15711, 15709, 15722, 15688, 15641, 15591, 15530, 15460, 15700, 15686, 15745, 15527, 15724, 15733, 15586, 15707, 15725, 15584, 14717, 15520, 14974, -2]
TTATCAACACAACTTATCAAATTTTTCTATGTAATATTTTAGAATAATTTTTACTTTTAT
AGTATTAACCATCATCCCAATTTATTTTCCATATTATTTGCTCTCGTTAGTGTATTGGTG
CTCTCGTTGGTGTAATAAAATAAAAATTAAAATAAGGTTAAAATAAAAATATAACCATAA
AAAACAAATTTGTATTTTTTCAGATTTTGATGAACAAAACAATATTTATTACATTATTAT
ATTTTACATAAACAATGTAATTAAATTTTTTAAAATATGTTAATATCATAAGTAGATTGT
ATATTTCTAAACTGAATTTGATAAAATGGTTCAATGGCAAAAAATTATTGAAGAAATAAA
TGCGCTTTTAAAAAACATGTTATTGAAATTTTTCTGAAGCATATGTACATAGCAAAAAAT
AATCATTTAATTTAATTTCAGTTTTTGTTTGCACAACTGTGCACGAATCATGTTTGACAT
TGAATTTTATAATTGAAATTATGTAACACGTACATACGAGAAAGAACAAATTGATAGAAG
CCACTTTAGCATGCAACATATATTGTCATATTGACAATGTGACAGGTATCAAACATAGCA
GCATCGTATTTTTTTTCAATTTGCCTATATTTTTTACATTCTACTCTTAAAATCTATAAT
GTATCGATCGAGTTTATTTCTTTTCATATATTTTCTGACCTATCACATTTCCACTTGGAC
CATAATTGCAAACTACAAGTTGCGTATTCCAACCATTTGGTTTCTTATAGTTTATTTGTC
CACAACCGATTTTCGTTGTGTCAGCCCAAATTACTTGAGTATAGTGGCCTGTATTCCAAT
CAAATTTATATGAAGAAACTCCATTTTTATTAAACTTAGCTACTTCATCGTACCATGATT
GGACAGCATTTTGCGAAGTAAATGGGCTTCTTGTTCCCGAATAGGATCCTTTCCAAATGT
TTTGTCCAACTGCAAATCTATCTACATTCCTGCACTTGTCATGATTGAAATTGCATTGAT
TGGCCCACCGTTGCGCAATCTCCTCTAGTTCATTATCCCAACTCAAGTTTGGCATCTTAA
CCGCCGCAGGTTGTGGACCGGGATTTCCTTTCTCTTCTTTACCCGACGCAACTTTCTGTC
TCAGTTCATTATGTATATTAAGTAAAACTGCTTTATCATCATTTTTAAGGCCAGCAGTAT
ATGATTGTCCGCATGTTTGCGCTGGTGTGGACGACAAATTTGACATTTCAACTGCTGCAG
GTTGTTGACCTGGATTTCCTTTCTTTTCATTACCCGCTGCAACTCTCTGTCACAGTTCAT
TATGTTTATCTACAATAGTAAAGCTTTCCTGTCAGCATCTTTAAGGCCAGCAGAATATGA
CTGTC
>TRINITY_DN41832_c0_g4_i1 len=700 path=[6402:0-88 6659:89-105 6629:106-143 6587:144-157 6673:158-165 6651:166-201 6618:202-347 6393:348-699] [-1, 6402, 6659, 6629, 6587, 6673, 6651, 6618, 6393, -2]
GATAATACACACGTAAAATATGAAAATATATATGATATAATGATAAATAAAAGTATACAT
TTTTAATTTATTAGAATTTTGTTCGAAATTTTGATTTAAACGCATTTTATACACATACAC
ACGCGTGCATGTACGTATGTATGTATGTGCTTACGTAACAAACACACTTACATTTCTTAG
CAATGGGATAACGAATTAGAACTAATTGCACAAAGATGGGCCAATCAGTGTTCCGATATC
AACAATCATCCACATGACGAGTGCAGAGATCTAGAAAGATTCCAGGTTGGTCAGAACAGG
TATCAGATGGGTTTACCTTATGACTTTCTCGATGTGGAATGGGCAGTCAAATATTGGTAC
GACGAAGTAGACCAATTTCCTAATTACCTAGTCTCCTCGTATCAAGATGATGATAGTTAC
CATCATTACTCTCAACTCGTCTGGGCTAAAACAATACTAATCGGCTGTGGACGAATCTCA
ATTAAAGGCAACTCAGACATGTTTTATCATACCGTAATTTGCAATTATGGCGAAGCTGCA
AATCTCGCCGGGGCGAAAGTATATGAAATTCGGCAATAAAAGCATTCAATATGAATTGAG
TAATTTACAAAGCAGTGACATGAAGAAAGTGACATGAAAAAAAACAAGAAAGACAAATAC
AAAACATGTTTTATCAATATATCAGTATAACATAATAATT
>TRINITY_DN41832_c0_g4_i2 len=668 path=[6441:0-140 6442:141-147 6443:148-169 6618:170-315 6393:316-667] [-1, 6441, 6442, 6443, 6618, 6393, -2]
AAATTTGGCATGCTAACTGCTGGGGGTTGTGGTCCTGGATTTCCTCTCATTTCATAAACA
CAATGAACTGAGACAGAAAGTTGCATCGGGTAATGAAATGAGAGGAAATCCAGGTCCACA
ACCTCCAGCAGTTAGCATGCCAAATTTGCAATGGGATAACGAATTAGAACTAATTGCACA
AAGATGGGCCAATCAGTGTTCCGATATCAACAATCATCCACATGACGAGTGCAGAGATCT
AGAAAGATTCCAGGTTGGTCAGAACAGGTATCAGATGGGTTTACCTTATGACTTTCTCGA
TGTGGAATGGGCAGTCAAATATTGGTACGACGAAGTAGACCAATTTCCTAATTACCTAGT
CTCCTCGTATCAAGATGATGATAGTTACCATCATTACTCTCAACTCGTCTGGGCTAAAAC
AATACTAATCGGCTGTGGACGAATCTCAATTAAAGGCAACTCAGACATGTTTTATCATAC
CGTAATTTGCAATTATGGCGAAGCTGCAAATCTCGCCGGGGCGAAAGTATATGAAATTCG
GCAATAAAAGCATTCAATATGAATTGAGTAATTTACAAAGCAGTGACATGAAGAAAGTGA
CATGAAAAAAAACAAGAAAGACAAATACAAAACATGTTTTATCAATATATCAGTATAACA
TAATAATT
>TRINITY_DN44812_c2_g4_i8 len=249 path=[13649:0-96 14624:97-98 14606:99-111 14583:112-140 14547:141-142 14492:143-152 14419:153-166 14336:167-167 14233:168-190 14490:191-198 14416:199-212 14332:213-217 14675:218-218 13625:219-248] [-1, 13649, 14624, 14606, 14583, 14547, 14492, 14419, 14336, 14233, 14490, 14416, 14332, 14675, 13625, -2]
CACAACCATCAGCAAGGTGTACGGGCTGGACTAAACAAGGTCTTACTAACAGTGAGAAAA
AGATCATAGTGAAAAAACACAATGAACTGAGACAGAAAGTTGCATCGGGTAATGAAATGA
GAGGAAATCCAGGTCCACAACCTCCAGCAGTTAGCATGCCGAATTTGAAATGGGATCACG
AATTAGAACTAATTGCGCAAAGATGGGCCAATCAGTGTGACTTCAATCATGACAAGTGCA
GAAATGTAG
>TRINITY_DN44812_c2_g5_i1 len=1121 path=[14132:0-71 14133:72-84 14325:85-113 14483:114-115 14578:116-132 14538:133-139 14474:140-140 14393:141-156 14647:157-161 14638:162-175 14628:176-185 14613:186-190 14592:191-191 14556:192-221 14445:222-328 14368:329-440 13747:441-463 @14504@!:464-657 14356:658-691 14694:692-751 14687:752-766 14663:767-792 14549:793-829 14679:830-846 14493:847-884 13943:885-901 14621:902-927 14604:928-938 14581:939-947 14545:948-982 14674:983-985 14331:986-1048 14229:1049-1072 13630:1073-1079 13631:1080-1090 13632:1091-1114 13633:1115-1120] [-1, 14132, 14133, 14325, 14483, 14578, 14538, 14474, 14393, 14647, 14638, 14628, 14613, 14592, 14556, 14445, 14368, 13747, 14504, 14356, 14694, 14687, 14663, 14549, 14679, 14493, 13943, 14621, 14604, 14581, 14545, 14674, 14331, 14229, 13630, 13631, 13632, 13633, -2]
GGTCTAAACAAGGTTTTAGTGACAGCGAGAAAAAGATCTTAGTGGATATACACAATGAAC
TGAGACAGAAAGTTGCATCGGGTAACGAAAAGAGAGGAAATCCAGGTCCACAACCTGCAG
CAGTTAGCATGCCGAATTTGAGTTGGGATAACGAATTAGAACAAATTGCGCAAAGATGGG
CCAATCAGTGTGACTTCAATCATGACAAGTGCAGAAATGTAGGTAAGTAATTATTTATAG
GACATGGTCATGTGAATTGTATCTGCAACACCTTATTTATTAATAAATCTGTCTGCATAT
CATTGCAGATAGATTCCAAGTTGGTCAGAATATAGCTATACGAATGTCTTCGGGTGACAG
CCCACTAGATCTTAACAACGTGGTCCAATCATGGTACAACGAAGTAGAGAAATTTGATAA
TCGTCAAGTCTCCTCATATCAATTTAGTAAGAATACAGGCCATTATACTCAAGTGGTCTG
GGCTAAAACAACACTAATTGGTTGCGGACGAATGACGTATAAGGATAAGGGCTGGAATAA
GCATTACGTAGTTTGCAATTATGGTCCATCTGGAAATTTCATCGGTGCGAAAATATATGA
AATTCGGAAATAAAAGTATTTAATGCAAATTTACAAATCAGTGACACGAAGGAAAACAAG
AAAGACATGTATTAAACAACATGTTTTATCGATATATCAATACAATAATTAAGAATAATT
ATAATCGTTAATGAAAAGAAAGATCTTAATATTTTTCTTTCTAAATAAACTATTGAAGAA
AAATATCAATCAGTGTCCGTACGTGAGTACCTAACGTATGAAAAATGTTAAATTCAATAA
TCCTCACTCCCTCTCTCTTTCTGTGTCCTAGCAAAAGCTAGTGCTCGCACGAATGGTTTC
CATCGATTCGCGATAAATCAAAATGGAATCGATCATGATAAATCGAAAGAAGTTTGCGAG
AAATGGATGTCTTGATTGAGAACCAACTAGCCATTGCTCTTACTTCTAAATCTAAAATAG
TTGTGCGAATAAATGATCGATAAACTTATATAAATCGTGCATTACATTTATAAAATATTT
TAAAAAATAAGGTACGCTGTATAATCCCAACCTATTATTAA
>TRINITY_DN44812_c2_g5_i4 len=409 path=[13797:0-71 13798:72-84 14327:85-113 14542:114-115 14481:116-132 14317:133-156 14647:157-161 14638:162-175 14628:176-185 14613:186-190 14592:191-191 14556:192-221 14446:222-242 14368:243-354 13573:355-408] [-1, 13797, 13798, 14327, 14542, 14481, 14317, 14647, 14638, 14628, 14613, 14592, 14556, 14446, 14368, 13573, -2]
GGTCTAAACAAGGTTTTAGTGACAGCGAGAAAAAGATCTTAGTGGATATACACAATGAAC
TGAGACAGAAAGTTGCATCGGGTAACGAAAAGAGAGGAAATCCAGGTCCACAACCTGCAG
CAGTTAGCATGCCAAATTTGAGTTGGGATAACGAATTAGAACAAATTGCGCAAAGATGGG
CCAATCAGTGTGACTTCAATCATGACAAGTGCAGAAATGTAGATAGATTCCAAGTTGGTC
AGAATATAGCTATACGAATGTCTTCGGGTGACAGCCCACTAGATCTTAACAACGTGGTCC
AATCATGGTACAACGAAGTAGAGAAATTTGATAATCGTCAAGTCTCCTCATATCAGTAAG
TATCTGAAATACTAAATGTTCCAATGACGTATCTAAATTATATATATAT
>TRINITY_DN44812_c2_g5_i7 len=1035 path=[13797:0-71 13798:72-84 14327:85-113 14542:114-115 14481:116-132 14317:133-156 14647:157-161 14638:162-175 14628:176-185 14613:186-190 14592:191-191 14556:192-221 14446:222-242 14368:243-354 13747:355-377 @14504@!:378-571 14356:572-605 14694:606-665 14687:666-680 14663:681-706 14549:707-743 14679:744-760 14493:761-798 13943:799-815 14621:816-841 14604:842-852 14581:853-861 14545:862-896 14674:897-899 14331:900-962 14229:963-986 13630:987-993 13631:994-1004 13632:1005-1028 13633:1029-1034] [-1, 13797, 13798, 14327, 14542, 14481, 14317, 14647, 14638, 14628, 14613, 14592, 14556, 14446, 14368, 13747, 14504, 14356, 14694, 14687, 14663, 14549, 14679, 14493, 13943, 14621, 14604, 14581, 14545, 14674, 14331, 14229, 13630, 13631, 13632, 13633, -2]
GGTCTAAACAAGGTTTTAGTGACAGCGAGAAAAAGATCTTAGTGGATATACACAATGAAC
TGAGACAGAAAGTTGCATCGGGTAACGAAAAGAGAGGAAATCCAGGTCCACAACCTGCAG
CAGTTAGCATGCCAAATTTGAGTTGGGATAACGAATTAGAACAAATTGCGCAAAGATGGG
CCAATCAGTGTGACTTCAATCATGACAAGTGCAGAAATGTAGATAGATTCCAAGTTGGTC
AGAATATAGCTATACGAATGTCTTCGGGTGACAGCCCACTAGATCTTAACAACGTGGTCC
AATCATGGTACAACGAAGTAGAGAAATTTGATAATCGTCAAGTCTCCTCATATCAATTTA
GTAAGAATACAGGCCATTATACTCAAGTGGTCTGGGCTAAAACAACACTAATTGGTTGCG
GACGAATGACGTATAAGGATAAGGGCTGGAATAAGCATTACGTAGTTTGCAATTATGGTC
CATCTGGAAATTTCATCGGTGCGAAAATATATGAAATTCGGAAATAAAAGTATTTAATGC
AAATTTACAAATCAGTGACACGAAGGAAAACAAGAAAGACATGTATTAAACAACATGTTT
TATCGATATATCAATACAATAATTAAGAATAATTATAATCGTTAATGAAAAGAAAGATCT
TAATATTTTTCTTTCTAAATAAACTATTGAAGAAAAATATCAATCAGTGTCCGTACGTGA
GTACCTAACGTATGAAAAATGTTAAATTCAATAATCCTCACTCCCTCTCTCTTTCTGTGT
CCTAGCAAAAGCTAGTGCTCGCACGAATGGTTTCCATCGATTCGCGATAAATCAAAATGG
AATCGATCATGATAAATCGAAAGAAGTTTGCGAGAAATGGATGTCTTGATTGAGAACCAA
CTAGCCATTGCTCTTACTTCTAAATCTAAAATAGTTGTGCGAATAAATGATCGATAAACT
TATATAAATCGTGCATTACATTTATAAAATATTTTAAAAAATAAGGTACGCTGTATAATC
CCAACCTATTATTAA
>TRINITY_DN44812_c2_g5_i8 len=968 path=[14012:0-25 14013:26-26 14014:27-29 14580:30-30 14540:31-33 14476:34-34 14397:35-94 14638:95-108 14628:109-118 14613:119-123 14592:124-124 14556:125-154 14446:155-175 14368:176-287 13747:288-310 @14504@!:311-504 14356:505-538 14694:539-598 14687:599-613 14663:614-639 14549:640-676 14679:677-693 14493:694-731 13943:732-748 14621:749-774 14604:775-785 14581:786-794 14545:795-829 14674:830-832 14331:833-895 14229:896-919 13630:920-926 13631:927-937 13632:938-961 13633:962-967] [-1, 14012, 14013, 14014, 14580, 14540, 14476, 14397, 14638, 14628, 14613, 14592, 14556, 14446, 14368, 13747, 14504, 14356, 14694, 14687, 14663, 14549, 14679, 14493, 13943, 14621, 14604, 14581, 14545, 14674, 14331, 14229, 13630, 13631, 13632, 13633, -2]
CGCACGCACGCACGCACGCACGCACGCACGCACGCGTGCATATGTATATAACAAACACAT
ATACATTTTTTAGAGTTGGGATAACGAATTAGAACAAATTGCGCAAAGATGGGCCAATCA
GTGTGACTTCAATCATGACAAGTGCAGAAATGTAGATAGATTCCAAGTTGGTCAGAATAT
AGCTATACGAATGTCTTCGGGTGACAGCCCACTAGATCTTAACAACGTGGTCCAATCATG
GTACAACGAAGTAGAGAAATTTGATAATCGTCAAGTCTCCTCATATCAATTTAGTAAGAA
TACAGGCCATTATACTCAAGTGGTCTGGGCTAAAACAACACTAATTGGTTGCGGACGAAT
GACGTATAAGGATAAGGGCTGGAATAAGCATTACGTAGTTTGCAATTATGGTCCATCTGG
AAATTTCATCGGTGCGAAAATATATGAAATTCGGAAATAAAAGTATTTAATGCAAATTTA
CAAATCAGTGACACGAAGGAAAACAAGAAAGACATGTATTAAACAACATGTTTTATCGAT
ATATCAATACAATAATTAAGAATAATTATAATCGTTAATGAAAAGAAAGATCTTAATATT
TTTCTTTCTAAATAAACTATTGAAGAAAAATATCAATCAGTGTCCGTACGTGAGTACCTA
ACGTATGAAAAATGTTAAATTCAATAATCCTCACTCCCTCTCTCTTTCTGTGTCCTAGCA
AAAGCTAGTGCTCGCACGAATGGTTTCCATCGATTCGCGATAAATCAAAATGGAATCGAT
CATGATAAATCGAAAGAAGTTTGCGAGAAATGGATGTCTTGATTGAGAACCAACTAGCCA
TTGCTCTTACTTCTAAATCTAAAATAGTTGTGCGAATAAATGATCGATAAACTTATATAA
ATCGTGCATTACATTTATAAAATATTTTAAAAAATAAGGTACGCTGTATAATCCCAACCT
ATTATTAA
