# Supplementary material for: Venomix: a simple bioinformatic pipeline for identifying and characterizing toxin gene candidates from transcriptomic data
Source: PeerJ. 2018 Jul 31;6:e5361. doi: 10.7717/peerj.5361 (PMC6074769; doi:10.7717/peerj.5361)
Supplement: Supplemental Information 4 [file peerj-06-5361-s004.gz › FinalOutput_E-20/Venom_allergen_5/signalp.txt]

# SignalP-4.1 euk predictions
# name                     Cmax  pos  Ymax  pos  Smax  pos  Smean   D     ?  Dmaxcut    Networks-used
P35779                     0.148  42  0.121  42  0.110  51  0.098   0.109 N  0.450      SignalP-noTM
P35778                     0.562  23  0.624  23  0.877  13  0.691   0.660 Y  0.450      SignalP-noTM
P10737                     0.117  22  0.110  22  0.127  11  0.103   0.106 N  0.450      SignalP-noTM
C0ITL3                     0.115  16  0.107  69  0.120  51  0.098   0.102 N  0.450      SignalP-noTM
Q05108                     0.108  52  0.106  59  0.111  70  0.098   0.102 N  0.450      SignalP-noTM
Q7Z156                     0.116  22  0.107  22  0.118  26  0.099   0.103 N  0.450      SignalP-noTM
P35781                     0.119  28  0.110  23  0.132   2  0.106   0.108 N  0.450      SignalP-noTM
P35782                     0.119  28  0.110  23  0.132   2  0.106   0.108 N  0.450      SignalP-noTM
P86686                     0.110  22  0.107  22  0.123  13  0.103   0.105 N  0.450      SignalP-noTM
TRINITY_DN43966_c3_g4::TRINITY_DN43966_c3_g4_i1::g.1::m.1  0.764  23  0.726  23  0.854   7  0.691   0.707 Y  0.450      SignalP-noTM
TRINITY_DN43966_c3_g4::TRINITY_DN43966_c3_g4_i2::g.2::m.2  0.108  19  0.111  19  0.143  14  0.115   0.113 N  0.450      SignalP-noTM
TRINITY_DN43966_c3_g4::TRINITY_DN43966_c3_g4_i5::g.3::m.3  0.109  63  0.110  22  0.137  13  0.113   0.112 N  0.450      SignalP-noTM
TRINITY_DN43966_c3_g4::TRINITY_DN43966_c3_g4_i8::g.4::m.4  0.109  60  0.107  60  0.118  40  0.098   0.102 N  0.450      SignalP-noTM
TRINITY_DN41832_c0_g4::TRINITY_DN41832_c0_g4_i2::g.5::m.5  0.108  35  0.121  11  0.154   5  0.132   0.127 N  0.450      SignalP-noTM
TRINITY_DN44812_c2_g5::TRINITY_DN44812_c2_g5_i4::g.6::m.6  0.109  38  0.108  45  0.123  55  0.100   0.104 N  0.450      SignalP-noTM
TRINITY_DN44812_c2_g5::TRINITY_DN44812_c2_g5_i7::g.7::m.7  0.109  38  0.108  45  0.123  55  0.100   0.104 N  0.450      SignalP-noTM
