# Supplementary material for: Venomix: a simple bioinformatic pipeline for identifying and characterizing toxin gene candidates from transcriptomic data
Source: PeerJ. 2018 Jul 31;6:e5361. doi: 10.7717/peerj.5361 (PMC6074769; doi:10.7717/peerj.5361)
Supplement: Supplemental Information 4 [file peerj-06-5361-s004.gz › FinalOutput_E-20/Venom_allergen_5/final.txt]

>P35779
TNYCNLQSCKRNNAIHTMCQYTSPTPGPMCLEYSNVGFTDAEKDAIVNKHNELRQRVASG
KEMRGTNGPQPPAVKMPNLTWDPELATIAQRWANQCTFEHDACRNVERFAVGQNIAATSS
SGKNKSTLSDMILLWYNEVKDFDNRWISSFPSDGNILMHVGHYTQIVWAKTKKIGCGRIM
FKEDNWNKHYLVCNYGPAGNVLGAQIYEIKK
>P35778
MELIVSILWLAITAENLANTLATNYCNLQSCKRNNAIHTMCQYTSPTPGPMCLEYSNVGF
TDAEKDAIVNKHNELRQRVASGKEMRGTNGPQPPAVKMPNLTWDPELATIAQRWANQCTF
EHDACRNVERFAVGQNIAATSSSGKNKSTPNEMILLWYNEVKDFDNRWISSFPSDDNILM
KVGHYTQIVWAKTTKIGCGRIMFKEPDNWTKHYLVCNYGPAGNVLGAPIYEIKK
>P10737
PIINLSFGEANNYCKIKCSRGIHTLCKFGTSMKPNCGSKLVKVHGVSNDEKNEIVNRHNQ
FRQKVAKGLETRGNPGPQPPAKNMNVLVWNDELAKIAQTWANQCSFGHDQCRNTEKYQVG
QNVAIASTTGNSYATMSKLIEMWENEVKDFNPKKGTMGDNNFSKVGHYTQMVWGKTKEIG
CGSVKYIENNWHTHYLVCNYGPAGNYMDQPIYERK
>C0ITL3
TEGGAVHTMCQYTSPQPSPNCGTYSNAHITAADKETILKVHNDERQKVKAGQETRGNPGP
QPAASNMPDLTWDNELAAIAQRWVNQCKIGHDGCRNVERYQVGQNIAMSGSTAKGPCNMN
NLVQMWINEVNALNAADVSSMPSDGNYFMKIGHYTQLVWGKTTKVGCGIIQFLDGKFYKC
YLACNYGPAGNMFGAPIYQ
>Q05108
NNYCKICPKGTHTLCKYGTSMKPNCGGKIVKSYGVTNDEKNEIVKRHNEFRQKVAQGLET
RGNPGPQPPAKNMNLLVWNDELAKIAQTWANQCNFGHDQCRNTAKYPVGQNVAIASTTGN
SYQTMSYLIKMWEDEVKDYNPHKDLMHNNFSKVGHYTQMVWGKTKEIGCGSVKYIENKWH
THYLVCNYGPAGNYMNQPVYERK
>Q7Z156
NKYCNIKCSKVAHTVCQYGESTKPSSKNCNKVSITSVGVTEEEKKLIVDEHNRFRQKVAQ
GLETRGNPGPQPAASDMNNLVWNDELAYIAQVWANQCQFFVHDKCRNTAQYQVGQNIAYS
ASTAAYPGIVSLIVLWENEVKDFNYSQGITKENFAKVGHYTQVVWAKTKEVGCGSIKYIE
KGMKSHYLVCNYGPAGNYMGQPIYTKK
>P35781
NNYCKIKCRSGIHTLCKYGTSTKPNCGKNVVKASGLTKQENLEILKQHNEFRQKVARGLE
TRGNPGPQPPAKSMNTLVWNDELAQIAQVWANQCNYGHDNCRNSAKYSVGQNIAEGSTTA
DNFGSVSNMVKMWEDEVKDYQYGSPKNKLNKVGHYTQMVWAKTKEIGCGSIKYIENGWHR
HYLVCNYGPAGNVGNEPIYERK
>P35782
NNYCKIKCRSGIHTLCKYGTSTKPNCGKNVVKASGLTKQENLEILKQHNEFRQKVARGLE
TRGNPGPQPPAKSMNTLVWNDELAQIAQVWANQCNYGHDNCRNSAKYSVGQNIAEGSTSA
DNFVNVSNMVKMWEDEVKDYQYGSPKNKLNKVGHYTQMVWAKTKEIGCGSEDYIEDGWHR
HYLVCNYGPAGNVGNEPIYERK
>P86686
NKYCNIKCSKVAHTVCQTGESTKPSSKNCAKVSITSVGVTEEEKKLIVDEHNRFRQKVAQ
GLETRGNPGPQPAASDMNNLVWNDELAYIAQVWASQCQFFVHDKCRNTAQYQVGQNIAYS
ASTAAYPGVVKLIVLWENEVKDFNYNTGITKENFAKVGHYTQVVWAKTKEVGCGSIKYIE
KGMKSHYLVCNYGPAGNVLGAQIYEIK
>TRINITY_DN43966_c3_g4::TRINITY_DN43966_c3_g4_i1::g.1::m.1 type:complete len:231 gc:universal TRINITY_DN43966_c3_g4_i1:1366-674(-)
MAGIYNLLCFTIIGIAFNNVIAVDYCKLKSCEEKRTTHTMCKYSSSTPAQTCGQSYTAGL
KNDDKAVLLNIHNELRQKVASGKEEKGNPGPQPAAVKMPNLSWDNELEEIAQRWANQCNF
NHDKCRNVDRFAVGQNIWKGSYSGTRSPFTSQNAVQSWYDEVAKFNKNGVSSYKFDWNTG
HYTQVIWADTTKIGCGQINYKKPNGWNTQLVVCNYGPSGNVIGQKIYEKK*
>TRINITY_DN43966_c3_g4::TRINITY_DN43966_c3_g4_i2::g.2::m.2 type:complete len:134 gc:universal TRINITY_DN43966_c3_g4_i2:1075-674(-)
MPNLSWDNELEVIAQRWANQCNFNHDKCRNVDRFAVGQNIWKGSYSGTRSPFTSQNAVQS
WYDEVAKFNKNGVSSYKFDWNTGHYTQVIWADTTKIGCGQINYKKPNGWNTQLVVCNYGP
SGNVIGQKIYEKK*
>TRINITY_DN43966_c3_g4::TRINITY_DN43966_c3_g4_i5::g.3::m.3 type:complete len:123 gc:universal TRINITY_DN43966_c3_g4_i5:1042-674(-)
MIAQRWANQCNVGHDECRNVDRFAVGQNIWEGSYLGTKSPFTWQNAVQSWYNEVAKFNKN
GVSSYKFDWNTGHYTQVIWADTTKIGCGQINYKKPNGWNTQLVVCNYGPSGNVIGQKIYE
KK*
>TRINITY_DN43966_c3_g4::TRINITY_DN43966_c3_g4_i8::g.4::m.4 type:complete len:191 gc:universal TRINITY_DN43966_c3_g4_i8:1246-674(-)
MSNLSSTPAQTCGQSYTAGLKNDDKAVLLNIHNELRQKVASGKEEKGNPGPQPAAVKMPN
LSWDNELEEIAQRWANQCNFNHDKCRNVDRFAVGQNIWKGSYSGTRSPFTSQNAVQSWYD
EVAKFNKNGVSSYKFDWNTGHYTQVIWADTTKIGCGQINYKKPNGWNTQLVVCNYGPSGN
VIGQKIYEKK*
>TRINITY_DN41832_c0_g4::TRINITY_DN41832_c0_g4_i2::g.5::m.5 type:complete len:150 gc:universal TRINITY_DN41832_c0_g4_i2:98-547(+)
MRGNPGPQPPAVSMPNLQWDNELELIAQRWANQCSDINNHPHDECRDLERFQVGQNRYQM
GLPYDFLDVEWAVKYWYDEVDQFPNYLVSSYQDDDSYHHYSQLVWAKTILIGCGRISIKG
NSDMFYHTVICNYGEAANLAGAKVYEIRQ*
>TRINITY_DN44812_c2_g5::TRINITY_DN44812_c2_g5_i4::g.6::m.6 type:5prime_partial len:119 gc:universal TRINITY_DN44812_c2_g5_i4:3-359(+)
SKQGFSDSEKKILVDIHNELRQKVASGNEKRGNPGPQPAAVSMPNLSWDNELEQIAQRWA
NQCDFNHDKCRNVDRFQVGQNIAIRMSSGDSPLDLNNVVQSWYNEVEKFDNRQVSSYQ*
>TRINITY_DN44812_c2_g5::TRINITY_DN44812_c2_g5_i7::g.7::m.7 type:5prime_partial len:175 gc:universal TRINITY_DN44812_c2_g5_i7:3-527(+)
SKQGFSDSEKKILVDIHNELRQKVASGNEKRGNPGPQPAAVSMPNLSWDNELEQIAQRWA
NQCDFNHDKCRNVDRFQVGQNIAIRMSSGDSPLDLNNVVQSWYNEVEKFDNRQVSSYQFS
KNTGHYTQVVWAKTTLIGCGRMTYKDKGWNKHYVVCNYGPSGNFIGAKIYEIRK*
