# Supplementary material for: Venomix: a simple bioinformatic pipeline for identifying and characterizing toxin gene candidates from transcriptomic data
Source: PeerJ. 2018 Jul 31;6:e5361. doi: 10.7717/peerj.5361 (PMC6074769; doi:10.7717/peerj.5361)
Supplement: Supplemental Information 4 [file peerj-06-5361-s004.gz › FinalOutput_E-20/Venom_allergen_5/aligned.fasta]

>P35779
----------------------TNYCNLQSCKRNNAIHTMCQY-TSPTPGP-MCLE--YS
NVGFTDAEKDAIVNKHNELRQRVASGKEMRGTNGPQPPAVKMPNLTWDPELATIAQRWAN
QC----T-FEHDACRNVERFAVGQNIAATSSSG-KNKSTLSDMILLWYNEVKDFDNRWIS
SFPSD---GNILMHVGHYTQIVWAKTKKIGCGRIMFKE-DNWNKHYLVCNYGPAGNVLGA
QIYEIKK
>P35778
MELIVSILWLAITAENLANTLATNYCNLQSCKRNNAIHTMCQY-TSPTPGP-MCLE--YS
NVGFTDAEKDAIVNKHNELRQRVASGKEMRGTNGPQPPAVKMPNLTWDPELATIAQRWAN
QC----T-FEHDACRNVERFAVGQNIAATSSSG-KNKSTPNEMILLWYNEVKDFDNRWIS
SFPSD---DNILMKVGHYTQIVWAKTTKIGCGRIMFKEPDNWTKHYLVCNYGPAGNVLGA
PIYEIKK
>P10737
--PIINL----------SFGEANNYCKI---KCSRGIHTLCKFGTSMKP---NCGSKLVK
VHGVSNDEKNEIVNRHNQFRQKVAKGLETRGNPGPQPPAKNMNVLVWNDELAKIAQTWAN
QC----S-FGHDQCRNTEKYQVGQNVAIASTTG-NSYATMSKLIEMWENEVKDF------
NPKKGTMGDNNFSKVGHYTQMVWGKTKEIGCGSVKYIE-NNWHTHYLVCNYGPAGNYMDQ
PIYERK-
>C0ITL3
-------------------------------TEGGAVHTMCQY-TSPQPSP-NCGT--YS
NAHITAADKETILKVHNDERQKVKAGQETRGNPGPQPAASNMPDLTWDNELAAIAQRWVN
QC----K-IGHDGCRNVERYQVGQNIAMSGSTA-KGPCNMNNLVQMWINEVNALNAADVS
SMPSD---GNYFMKIGHYTQLVWGKTTKVGCGIIQFLD-GKFYKCYLACNYGPAGNMFGA
PIYQ---
>Q05108
----------------------NNYCKI----CPKGTHTLCKYGTSMKP---NCGGKIVK
SYGVTNDEKNEIVKRHNEFRQKVAQGLETRGNPGPQPPAKNMNLLVWNDELAKIAQTWAN
QC----N-FGHDQCRNTAKYPVGQNVAIASTTG-NSYQTMSYLIKMWEDEVKDY------
NPHKDLM-HNNFSKVGHYTQMVWGKTKEIGCGSVKYIE-NKWHTHYLVCNYGPAGNYMNQ
PVYERK-
>Q7Z156
----------------------NKYCNI---KCSKVAHTVCQYGESTKPSSKNCNKVSIT
SVGVTEEEKKLIVDEHNRFRQKVAQGLETRGNPGPQPAASDMNNLVWNDELAYIAQVWAN
QC----QFFVHDKCRNTAQYQVGQNIAYSASTA--AYPGIVSLIVLWENEVKDF------
NYSQGIT-KENFAKVGHYTQVVWAKTKEVGCGSIKYIE-KGMKSHYLVCNYGPAGNYMGQ
PIYTKK-
>P35781
----------------------NNYCKI---KCRSGIHTLCKYGTSTKP---NCGKNVVK
ASGLTKQENLEILKQHNEFRQKVARGLETRGNPGPQPPAKSMNTLVWNDELAQIAQVWAN
QC----N-YGHDNCRNSAKYSVGQNIAEGSTTA-DNFGSVSNMVKMWEDEVKDYQ---YG
SP------KNKLNKVGHYTQMVWAKTKEIGCGSIKYIE-NGWHRHYLVCNYGPAGNVGNE
PIYERK-
>P35782
----------------------NNYCKI---KCRSGIHTLCKYGTSTKP---NCGKNVVK
ASGLTKQENLEILKQHNEFRQKVARGLETRGNPGPQPPAKSMNTLVWNDELAQIAQVWAN
QC----N-YGHDNCRNSAKYSVGQNIAEGSTSA-DNFVNVSNMVKMWEDEVKDYQ---YG
SP------KNKLNKVGHYTQMVWAKTKEIGCGSEDYIE-DGWHRHYLVCNYGPAGNVGNE
PIYERK-
>P86686
----------------------NKYCNI---KCSKVAHTVCQTGESTKPSSKNCAKVSIT
SVGVTEEEKKLIVDEHNRFRQKVAQGLETRGNPGPQPAASDMNNLVWNDELAYIAQVWAS
QC----QFFVHDKCRNTAQYQVGQNIAYSASTA--AYPGVVKLIVLWENEVKDF------
NYNTGIT-KENFAKVGHYTQVVWAKTKEVGCGSIKYIE-KGMKSHYLVCNYGPAGNVLGA
QIYEIK-
>TRINITY_DN43966_c3_g4::TRINITY_DN43966_c3_g4_i1::g.1::m.1 type:complete len:231 gc:universal TRINITY_DN43966_c3_g4_i1:1366-674(-)
MAGIYNLLCFTIIGIAFNNVIAVDYCKLKSCEEKRTTHTMCKY-SSSTPAQ-TCGQ--SY
TAGLKNDDKAVLLNIHNELRQKVASGKEEKGNPGPQPAAVKMPNLSWDNELEEIAQRWAN
QC----N-FNHDKCRNVDRFAVGQNIWKGSYSGTRSPFTSQNAVQSWYDEVAKFNKNGVS
SYKFD---WN----TGHYTQVIWADTTKIGCGQINYKKPNGWNTQLVVCNYGPSGNVIGQ
KIYEKK-
>TRINITY_DN43966_c3_g4::TRINITY_DN43966_c3_g4_i2::g.2::m.2 type:complete len:134 gc:universal TRINITY_DN43966_c3_g4_i2:1075-674(-)
------------------------------------------------------------
-----------------------------------------MPNLSWDNELEVIAQRWAN
QC----N-FNHDKCRNVDRFAVGQNIWKGSYSGTRSPFTSQNAVQSWYDEVAKFNKNGVS
SYKFD---WN----TGHYTQVIWADTTKIGCGQINYKKPNGWNTQLVVCNYGPSGNVIGQ
KIYEKK-
>TRINITY_DN43966_c3_g4::TRINITY_DN43966_c3_g4_i5::g.3::m.3 type:complete len:123 gc:universal TRINITY_DN43966_c3_g4_i5:1042-674(-)
------------------------------------------------------------
----------------------------------------------------MIAQRWAN
QC----N-VGHDECRNVDRFAVGQNIWEGSYLGTKSPFTWQNAVQSWYNEVAKFNKNGVS
SYKFD---WN----TGHYTQVIWADTTKIGCGQINYKKPNGWNTQLVVCNYGPSGNVIGQ
KIYEKK-
>TRINITY_DN43966_c3_g4::TRINITY_DN43966_c3_g4_i8::g.4::m.4 type:complete len:191 gc:universal TRINITY_DN43966_c3_g4_i8:1246-674(-)
---MSNL--------------------------------------SSTPAQ-TCGQ--SY
TAGLKNDDKAVLLNIHNELRQKVASGKEEKGNPGPQPAAVKMPNLSWDNELEEIAQRWAN
QC----N-FNHDKCRNVDRFAVGQNIWKGSYSGTRSPFTSQNAVQSWYDEVAKFNKNGVS
SYKFD---WN----TGHYTQVIWADTTKIGCGQINYKKPNGWNTQLVVCNYGPSGNVIGQ
KIYEKK-
>TRINITY_DN41832_c0_g4::TRINITY_DN41832_c0_g4_i2::g.5::m.5 type:complete len:150 gc:universal TRINITY_DN41832_c0_g4_i2:98-547(+)
------------------------------------------------------------
----------------------------MRGNPGPQPPAVSMPNLQWDNELELIAQRWAN
QCSDINN-HPHDECRDLERFQVGQNRYQMGLP--YDFLDVEWAVKYWYDEVDQFPNYLVS
SYQDD---DS----YHHYSQLVWAKTILIGCGRISIKGNSDMFYHTVICNYGEAANLAGA
KVYEIRQ
>TRINITY_DN44812_c2_g5::TRINITY_DN44812_c2_g5_i4::g.6::m.6 type:5prime_partial len:119 gc:universal TRINITY_DN44812_c2_g5_i4:3-359(+)
-----------------------------------------------------------S
KQGFSDSEKKILVDIHNELRQKVASGNEKRGNPGPQPAAVSMPNLSWDNELEQIAQRWAN
QC----D-FNHDKCRNVDRFQVGQNIAIRMSSG-DSPLDLNNVVQSWYNEVEKFDNRQVS
SYQ---------------------------------------------------------
-------
>TRINITY_DN44812_c2_g5::TRINITY_DN44812_c2_g5_i7::g.7::m.7 type:5prime_partial len:175 gc:universal TRINITY_DN44812_c2_g5_i7:3-527(+)
-----------------------------------------------------------S
KQGFSDSEKKILVDIHNELRQKVASGNEKRGNPGPQPAAVSMPNLSWDNELEQIAQRWAN
QC----D-FNHDKCRNVDRFQVGQNIAIRMSSG-DSPLDLNNVVQSWYNEVEKFDNRQVS
SYQFS---KN----TGHYTQVVWAKTTLIGCGRMTYKD-KGWNKHYVVCNYGPSGNFIGA
KIYEIRK
