# Supplementary material for: Venomix: a simple bioinformatic pipeline for identifying and characterizing toxin gene candidates from transcriptomic data
Source: PeerJ. 2018 Jul 31;6:e5361. doi: 10.7717/peerj.5361 (PMC6074769; doi:10.7717/peerj.5361)
Supplement: Supplemental Information 4 [file peerj-06-5361-s004.gz › FinalOutput_E-20/Venom_prothrombin_activator_pseutarin-C_catalytic_subunit_12/sequence.txt]

>TRINITY_DN36022_c0_g2::TRINITY_DN36022_c0_g2_i1::g.1::m.1 type:5prime_partial len:216 gc:universal TRINITY_DN36022_c0_g2_i1:1127-480(-)
GTLISSRHVLTAGHCVHGRSDLYKVRIGDLDLNNDYDGAYPFEDFIERKTVHPEYNPRTY
TNDVAVLKTSQEVPFTSTLHPICLPVDDFMRNRDIEETYPFLVGWGSVYFHGPASSRLLQ
TQIPVRKQTECQNAFRNFPTTVIDNRVLCAGFARGGKDACQGDSGGPLMAPNPRNQKTYY
IIGVVSYGFKCAEPGFPGVYSKVTSFLDFITSQLV*
>TRINITY_DN30563_c0_g1::TRINITY_DN30563_c0_g1_i4::g.2::m.2 type:complete len:384 gc:universal TRINITY_DN30563_c0_g1_i4:566-1717(+)
MDFSLSFSILIVLSFKFLTHGLPVQDELYEGSECRLENGRAGVCKKIYECPSRLQEVKEG
KRSSDSMGRCGFQDFTEIVCCQFNITDKIGLRPADIACRGYENEIGSNGKTRRATLKAQV
QFNILAGTPSEHGEFPYMVALGYEDKDKDDNSSEAIKYSCGGTLISSQYVLTAAHCVSNV
EESVPIEVRLGSEDLTSVGDDTQRIPISNIITHPQYKRSVNYNDVAILKLSTPVRMTSNV
RPICIQTKSLDSMDDELSNVTFIVIGWGATSFDEDGSTKLMKTPALNLVDRESCAKSFTG
FGKLPRGLDESMLCILDSNVTRRSDACHGDSGGPLLMFTGSSHSIVGITAFGQSCGGAPG
VYMAVYSYLEWIEKQVWSEKINE*
>TRINITY_DN43918_c5_g1::TRINITY_DN43918_c5_g1_i8::g.4::m.4 type:complete len:400 gc:universal TRINITY_DN43918_c5_g1_i8:222-1421(+)
MPQINMMFIGTIVLFLVLTTINAQNRCTDRSDNCINIRNCPSILSILTGPRPLSEQALEF
IRNSQCGFEGNDPKVCCNERATPPTVPPTIPQTISQTPPPGSEITTEDPGIDLGPPNVTN
HPNLRLLDHAICGPVSQQKLYGGNSTSLHQFPWMALIAYDTGRPIPEFRCGGTVISSRYV
LTAAHCVTSLPAGLRVIGVRVGDHDISKERDCEVDNNGLEILCSEMYQDFAVESVHFHPE
YNRVRLQNDIALIRLNSSVNFKPLNAKPICLPFGTATNLNHKTAIVTGWGATEKGPRSQA
LLQARLPMVAYESCKDAYSRTSQIWHKQLCAGGQLNIDSCLGDSGGPLQAGGIYRGTSVR
IIQYGIVSYGLRQCGTEGFPGVYTKVAYYMDWILNTMRE*
>TRINITY_DN43918_c5_g1::TRINITY_DN43918_c5_g1_i10::g.5::m.5 type:5prime_partial len:473 gc:universal TRINITY_DN43918_c5_g1_i10:3-1421(+)
EMNNKSEPVSIGCPRSTDAKREWDLSHSPTECELSVRSALTSERHRSETGKFLACPDPRG
TEEGKKNNYNYLLMPQINMMFIGTIVLFLVLTTINAQNRCTDRSDNCINIRNCPSILSIL
TGPRPLSEQALEFIRNSQCGFEGNDPKVCCNERATPPTVPPTIPQTISQTPPPGSEITTE
DPGIDLGPPNVTNHPNLRLLDHAICGPVSQQKLYGGNSTSLHQFPWMALIAYDTGRPIPE
FRCGGTVISSRYVLTAAHCVTSLPAGLRVIGVRVGDHDISKERDCEVDNNGLEILCSEMY
QDFAVESVHFHPEYNRVRLQNDIALIRLNSSVNFKPLNAKPICLPFGTATNLNHKTAIVT
GWGATEKGPRSQALLQARLPMVAYESCKDAYSRTSQIWHKQLCAGGQLNIDSCLGDSGGP
LQAGGIYRGTSVRIIQYGIVSYGLRQCGTEGFPGVYTKVAYYMDWILNTMRE*
>TRINITY_DN43918_c5_g1::TRINITY_DN43918_c5_g1_i12::g.6::m.6 type:complete len:400 gc:universal TRINITY_DN43918_c5_g1_i12:119-1318(+)
MPQINMMFIGTIVLFLVLTTINAQNRCTDRSDNCINIRNCPSILSILTGPRPLSEQALEF
IRNSQCGFEGNDPKVCCNERATPPTVPPTIPQTISQTPPPGSEITTEDPGIDLGPPNVTN
HPNLRLLDHAICGPVSQQKLYGGNSTSLHQFPWMALIAYDTGRPIPEFRCGGTVISSRYV
LTAAHCVTSLPAGLRVIGVRVGDHDISKERDCEVDNNGLEILCSEMYQDFAVESVHFHPE
YNRVRLQNDIALIRLNSSVNFKPLNAKPICLPFGTATNLNHKTAIVTGWGATEKGPRSQA
LLQARLPMVAYESCKDAYSRTSQIWHKQLCAGGQLNIDSCLGDSGGPLQAGGIYRGTSVR
IIQYGIVSYGLRQCGTEGFPGVYTKVAYYMDWILNTMRE*
>TRINITY_DN44158_c0_g2::TRINITY_DN44158_c0_g2_i2::g.7::m.7 type:complete len:301 gc:universal TRINITY_DN44158_c0_g2_i2:1181-2083(+)
MRCIPVCGTLPSDVTPTIVGGYRPNITEFPWHATLYLDEDGSKEFFCGASIIQESLLMTA
AHCVYDENLRQLVDASKIHVLTGNIFRDYNYIHNPNLVKKNQVKRIYIVRNYLGLVGNYL
EDIAILELVQPFVLSAWLVPVCIDTLSDRSVVEAGTYGKVAGFGRTQFGASSAILQALIV
PIIPLSQCRSVSQTVNTEQYITNDKFCAGYTNGSSVCDGDSGGGLVLKMNNLWYLRGIVS
VSLGAIQEGGITRCNHNLYSLYTEVSRHISWIQDVITKIEQNQTNHLCSEQSPTRCSNLI
*
>TRINITY_DN44158_c0_g2::TRINITY_DN44158_c0_g2_i2::g.8::m.8 type:3prime_partial len:130 gc:universal TRINITY_DN44158_c0_g2_i2:388-2(-)
MRIIRRILVLLIIIVYVCIGSGYAQINNCGPENFRCKNGQCIRGDLLCDGRADCRDSSDE
TQVECSKPEILCSGLAFRCNYGACIPGDYVCNGNRDCIDNSDETRCNTTNSQTETPCVKE
QFTCNNGQC
>TRINITY_DN44158_c0_g2::TRINITY_DN44158_c0_g2_i3::g.10::m.10 type:complete len:244 gc:universal TRINITY_DN44158_c0_g2_i3:1228-1959(+)
MTAAHCVYDENLRQLVDASKIHVLTGNIFRDYNYIHNPNLVKKNQVKRIYIVRNYLGLVG
NYLEDIAILELVQPFVLSAWLVPVCIDTLSDRSVVEAGTYGKVAGFGRTQFGASSAILQA
LIVPIIPLSQCRSVSQTVNTEQYITNDKFCAGYTNGSSVCDGDSGGGLVLKMNNLWYLRG
IVSVSLGAIQEGGITRCNHNLYSLYTEVSRHISWIQDVITKIEQNQTNHLCSEQSPTRCS
NLI*
>TRINITY_DN44158_c0_g2::TRINITY_DN44158_c0_g2_i5::g.11::m.11 type:complete len:301 gc:universal TRINITY_DN44158_c0_g2_i5:781-1683(+)
MRCIPVCGTLPSDVTPTIVGGYRPNITEFPWHATLYLDEDGSKEFFCGASIIQESLLMTA
AHCVYDENLRQLVDASKIHVLTGNIFRDYNYIHNPNLVKKNQVKRIYIVRNYLGLVGNYL
EDIAILELVQPFVLSAWLVPVCIDTLSDRSVVEAGTYGKVAGFGRTQFGASSAILQALIV
PIIPLSQCRSVSQTVNTEQYITNDKFCAGYTNGSSVCDGDSGGGLVLKMNNLWYLRGIVS
VSLGAIQEGGITRCNHNLYSLYTEVSRHISWIQDVITKIEQNQTNHLCSEQSPTRCSNLI
*
>TRINITY_DN44158_c0_g2::TRINITY_DN44158_c0_g2_i13::g.12::m.12 type:5prime_partial len:312 gc:universal TRINITY_DN44158_c0_g2_i13:1-936(+)
LLYHAETISPTEMFVVVCGTLPSDVTPTIVGGYRPNITEFPWHATLYLDEDGSKEFFCGA
SIIQESLLMTAAHCVYDENLRQLVDASKIHVLTGNIFRDYNYIHNPNLVKKNQVKRIYIV
RNYLGLVGNYLEDIAILELVQPFVLSAWLVPVCIDTLSDRSVVEAGTYGKVAGFGRTQFG
ASSAILQALIVPIIPLSQCRSVSQTVNTEQYITNDKFCAGYTNGSSVCDGDSGGGLVLKM
NNLWYLRGIVSVSLGAIQEGGITRCNHNLYSLYTEVSRHISWIQDVITKIEQNQTNHLCS
EQSPTRCSNLI*
>TRINITY_DN43367_c0_g1::TRINITY_DN43367_c0_g1_i1::g.13::m.13 type:complete len:422 gc:universal TRINITY_DN43367_c0_g1_i1:4087-2822(-)
MDFYFVLLAILLILDAVAIQSAEKDQVQLSAGINKNPFLQSKPVQLPSAPTHPNLNPSNP
FLSPANVAQSDVNTLSRNFVAPHTSQIGFAAPHRTYSGNNPFLSGVSNVNPGSYTGYTRP
SGTDFWNIKNPAVTSRISERKCSQYVGEIAGTSIVQTLSGIRSEGVELNNVCPNANRLVV
GGEDAHPGEFPHMVALGRGSPSFYLMCGGTLISHTWVMSAAHCTHGTNGGVTHARVGVFQ
LSASNEGILIAIKRSITHPDYKPPPKYADIALVELVDRVTFTPLVRPACLYLSYDKVPRK
AWVTGWGDTDFGGDSSDKLQKVQLDLIDNYNCTLRFNNSIDLPYGIRPTMMCAVDARDYG
RGPCQGDSGGPLQILDTSECLFQVIGITSFGHGCAQIDIPGVYTRVSRYIPWIESHVWPQ
H*
>TRINITY_DN43367_c0_g1::TRINITY_DN43367_c0_g1_i3::g.16::m.16 type:complete len:422 gc:universal TRINITY_DN43367_c0_g1_i3:4087-2822(-)
MDFYFVLLAILLILDAVAIQSAEKDQVQLSAGINKNPFLQSKPVQLPSAPTHPNLNPSNP
FLSPANVAQSDVNTLSRNFVAPHTSQIGFAAPHRTYSGNNPFLSGVSNVNPGSYTGYTRP
SGTDFWNIKNPAVTSRISERKCSQYVGEIAGTSIVQTLSGIRSEGVELNNVCPNANRLVV
GGEDAHPGEFPHMVALGRGSPSFYLMCGGTLISHTWVMSAAHCTHGTNGGVTHARVGVFQ
LSASNEGILIAIKRSITHPDYKPPPKYADIALVELVDRVTFTPLVRPACLYLSYDKVPRK
AWVTGWGDTDFGGDSSDKLQKAQLDLIDNLNCTLRHSSSTDIPRGITPTMMCAADARNYS
RDACQGDSGGPLQILHKNECLFQVIGITSFGHGCAQIDIPGVYTRVSRYIPWIESHVWPQ
H*
>TRINITY_DN43367_c0_g1::TRINITY_DN43367_c0_g1_i3::g.18::m.18 type:complete len:190 gc:universal TRINITY_DN43367_c0_g1_i3:5848-5279(-)
MERTRVVIVGAGIAGLATAKTLEDAGFTEYLLLEAQDVVGGRIHSVPWDNGWIDCGAQFL
HGDKSRLAQYCLNNNLLSNIQGTDGGGIFMRDDGTIMSENLVREVDDLVRTVSDDICESR
RLVDKQETIGSIMRNTFVDYLHKSEDPPMERKMKEEIFDWNVRFLLVDNCCHSLDDLSAV
LWGKFKVNS*
>TRINITY_DN43367_c0_g1::TRINITY_DN43367_c0_g1_i4::g.21::m.21 type:complete len:512 gc:universal TRINITY_DN43367_c0_g1_i4:5781-4246(-)
MERTRVVIVGAGIAGLATAKTLEDAGFTEYLLLEAQDVVGGRIHSVPWDNGWIDCGAQFL
HGDKSRLAQYCLNNNLLSNIQGTDGGGIFMRDDGTIMSENLVREVDDLVRTVSDDICESR
RLVDKQETIGSIMRNTFVDYLHKSEDPPMERKMKEEIFDWNVRFLLVDNCCHSLDDLSAV
LWGKFKYVGGPEHLLFKSGYGSLTKLLVDSLDKRKVRLATPVEAIHWRDSVDSPNDSPII
VKTFEGTQILADTVIVTCSLGYLKENHRKMFQPPLPSRVTIAIEDLGFGTINKIFLDFGE
PWWQKGVKGFQLLWRRDVDHQFLPEWTKNLTGFDVLPIHPATLIAWVSGQGACIIENLSE
ETIAQDCMNLLTHYYQRHIPPVRKCIRTKWNENRYVRGGYSHITKNCEDDDVSPRTLAEP
VWATMLQDNMKTKKTLPIILFAGEATHDEFYSTTHGAYETGIHQAEVFLQHHVNINIDIF
DGVMTSEFPDPHSDLPRALLHFVSFCFFFIT*
>TRINITY_DN43367_c0_g1::TRINITY_DN43367_c0_g1_i4::g.22::m.22 type:complete len:422 gc:universal TRINITY_DN43367_c0_g1_i4:4086-2821(-)
MDFYFVLLAILLILDAVAIQSAEKDQVQLSAGINKNPFLQSKPVQLPSAPTHPNLNPSNP
FLSPANVAQSDVNTLSRNFVAPHTSQIGFAAPHRTYSGNNPFLSGVSNVNPGSYTGYTRP
SGTDFWNIKNPAVTSRISERKCSQYVGEIAGTSIVQTLSGIRSEGVELNNVCPNANRLVV
GGEDAHPGEFPHMVALGRGSPSFYLMCGGTLISHTWVMSAAHCTHGTNGGVTHARVGVFQ
LSASNEGILIAIKRSITHPDYKPPPKYADIALVELVDRVTFTPLVRPACLYLSYDKVPRK
AWVTGWGDTDFGGDSSDKLQKAQLDLIDNLNCTLRHSSSTDIPRGITPTMMCAADARNYS
RDACQGDSGGPLQILHKNECLFQVIGITSFGHGCAQIDIPGVYTRVSRYIPWIESHVWPQ
H*
>TRINITY_DN43367_c0_g1::TRINITY_DN43367_c0_g1_i6::g.25::m.25 type:complete len:422 gc:universal TRINITY_DN43367_c0_g1_i6:3897-2632(-)
MDFYFVLLAILLILDAVAIQSAEKDQVQLSAGINKNPFLQSKPVQLPSAPTHPNLNPSNP
FLSPANVAQSDVNTLSRNFVAPHTSQIGFAAPHRTYSGNNPFLSGVSNVNPGSYTGYTRP
SGTDFWNIKNPAVTSRISERKCSQYVGEIAGTSIVQTLSGIRSEGVELNNVCPNANRLVV
GGEDAHPGEFPHMVALGRGSPSFYLMCGGTLISHTWVMSAAHCTHGTNGGVTHARVGVFQ
LSASNEGILIAIKRSITHPDYKPPPKYADIALVELVDRVTFTPLVRPACLYLSYDKVPRK
AWVTGWGDTDFGGDSSDKLQKAQLDLIDNLNCTLRHSSSTDIPRGITPTMMCAADARNYS
RDACQGDSGGPLQILHKNECLFQVIGITSFGHGCAQIDIPGVYTRVSHYIPWIESYVWPQ
H*
>TRINITY_DN43367_c0_g1::TRINITY_DN43367_c0_g1_i9::g.30::m.30 type:5prime_partial len:485 gc:universal TRINITY_DN43367_c0_g1_i9:5719-4265(-)
TEYLLLEAQDVVGGRIHSVPWDNGWIDCGAQFLHGDKSRLAQYCLNNNLLSNIQGTDGGG
IFMRDDGTIMSENLVREVDDLVRTVSDDICESRRLVDKQETIGSIMRNTFVDYLHKSEDP
PMERKMKEEIFDWNVRFLLVDNCCHSLDDLSAVLWGKFKYVGGPEHLLFKSGYGSLTKLL
VDSLDKRKVRLATPVEAIHWRDSVDSPNDSPIIVKTFEGTQILADTVIVTCSLGYLKENH
RKMFQPPLPSRVTIAIEDLGFGTINKIFLDFGEPWWQKGVKGFQLLWRRDVDHQFLPEWT
KNLTGFDVLPIHPATLIAWVSGQGACIIENLSEETIAQDCMNLLTHYYQRHIPPVRKCIR
TKWNENRYVRGGYSHITKNCEDDDVSPRTLAEPVWATMLQDNMKTKKTLPIILFAGEATH
DEFYSTTHGAYETGIHQAEVFLQHHVNINIDIFDGVMTSEFPDPHSDLPRALLHFVSFCF
FFIT*
>TRINITY_DN43367_c0_g1::TRINITY_DN43367_c0_g1_i9::g.31::m.31 type:complete len:422 gc:universal TRINITY_DN43367_c0_g1_i9:4105-2840(-)
MDFYFVLLAILLILDAVAIQSAEKDQVQLSAGINKNPFLQSKPVQLPSAPTHPNLNPSNP
FLSPANVAQSDVNTLSRNFVAPHTSQIGFAAPHRTYSGNNPFLSGVSNVNPGSYTGYTRP
SGTDFWNIKNPAVTSRISERKCSQYVGEIAGTSIVQTLSGIRSEGVELNNVCPNANRLVV
GGEDAHPGEFPHMVALGRGSPSFYLMCGGTLISHTWVMSAAHCTHGTNGGVTHARVGVFQ
LSASNEGILIAIKRSITHPDYKPPPKYADIALVELVDRVTFTPLVRPACLYLSYDKVPRK
AWVTGWGDTDFGGDSSDKLQKAQLDLIDNLNCTLRHSSSTDIPRGITPTMMCAADARNYS
RDACQGDSGGPLQILHKNECLFQVIGITSFGHGCAQIDIPGVYTRVSRYIPWIESHVWPQ
H*
>TRINITY_DN40401_c0_g1::TRINITY_DN40401_c0_g1_i2::g.34::m.34 type:complete len:219 gc:universal TRINITY_DN40401_c0_g1_i2:3531-2875(-)
MGNWPWHIALYKDGNYQCGGALINDRWVISAAHCFYRAQNSYWVARIGATRRGSFRSPYE
QLLRVDHISLHPDYIDNGFVNDIAVIRLERAVSFSDYIRPVCLPKAPVPSDTVCVVTGFG
QLNEIGRVFPDTLQQVEIPVIGTEDCRRKTLFLPLYRITSGMLCAGLENGGKDACLGDSG
GPLVCLSPLENRYVLQGTQTSYCHFRTRAIKSLALCTI*
>TRINITY_DN40401_c0_g1::TRINITY_DN40401_c0_g1_i10::g.37::m.37 type:complete len:279 gc:universal TRINITY_DN40401_c0_g1_i10:3359-2523(-)
MGNWPWHIALYKDGNYQCGGALINDRWVISAAHCFYRAQNSYWVARIGATRRGSFRSPYE
QLLRVDHISLHPDYIDNGFVNDIAVIRLERAVSFSDYIRPVCLPKAPVPSDTVCVVTGFG
QLNEIGRVFPDTLQQVEIPVIGTEDCRRKTLFLPLYRITSGMLCAGLENGGKDACLGDSG
GPLVCLSPLENRYVLQAITSNGYGCGRRERPGVYTKIYSYMSFINYVTTQKDIQPSAVEF
CKGHRCPLGECLPKSRVCNGFLECSDGSDERDCSTVSR*
>TRINITY_DN40401_c0_g1::TRINITY_DN40401_c0_g1_i13::g.41::m.41 type:complete len:132 gc:universal TRINITY_DN40401_c0_g1_i13:3456-3061(-)
MGNWPWHIALYKDGNYQCGGALINDRWVISAAHCFYRAQNSYWVARIGATRRGSFRSPYE
QLLRVDHISLHPDYIDNGFVNDIAVIRLERAVSFSDYIRPVCLPKAPVPSDTVCVVTGFG
QLNEIGRVFRK*
>TRINITY_DN40401_c0_g1::TRINITY_DN40401_c0_g1_i13::g.42::m.42 type:complete len:118 gc:universal TRINITY_DN40401_c0_g1_i13:2876-2523(-)
MLCAGLENGGKDACLGDSGGPLVCLSPLENRYVLQAITSNGYGCGRRERPGVYTKIYSYM
SFINYVTTQKDIQPSAVEFCKGHRCPLGECLPKSRVCNGFLECSDGSDERDCSTVSR*
>TRINITY_DN38538_c0_g1::TRINITY_DN38538_c0_g1_i1::g.44::m.44 type:5prime_partial len:287 gc:universal TRINITY_DN38538_c0_g1_i1:1113-253(-)
GDDLVLDEFELNSNTVDSFAPEKTTNVWKCGVANTHKGSRLSYFTRIIGGRPTAPGSWPW
QVAVLNRFREAFCGGTLVSPRWVLTAAHCIRKRLYVRIGEHDLTVKEGTELELRVDSVTI
HPEYDADTVDNDVALLRLPVTLTPSLSRGIACLPAPKQPLPTKQFCTIIGWGKSSVTDDF
GTDVLHEVKVPIVSSETCREVYVDYRITDNMFCAGYLRGKMDSCAGDSGGPLLCRDPRKP
DHPWTIFGITSFGEGCGKRGKFGIYARLSNYVRWITKVMKQMDDYT*
>TRINITY_DN38594_c0_g1::TRINITY_DN38594_c0_g1_i3::g.45::m.45 type:complete len:425 gc:universal TRINITY_DN38594_c0_g1_i3:253-1527(+)
MWRLVSALTFVGVALVTALPAAQNDGGLSDLVNDAFPELQSTTPQSVPQIGGDAIDALIK
DVFGNVTTTTAGNVILGIDNQTPSKPDDCECVPYYQCKEGKIVENGIGIIDIRTFGPCDN
YLDVCCKPPDLQLPVTPTPGGRIGCGQRHPDGVGFRITGQLDNEAQFGEFPWMVAILKEE
SIGDNGQKLNVYQCGGALIHRQAVLTAAHCVNGKQPHELKVRAGEWDTQTKNEIYPHQDR
DVDAVVVHEAFHSGALYNDYAIVILKTPVDYAENVDIVCLPEINANFDRSRCFASGWGKD
VFGKEGRYQVILKKVDVPIVQHSTCQDIMRTTRLGKYFTLDKSFICAGGEQGRDTCKGDG
GSPLVCPLQNDPNRYVQAGIVAWGLGCGENGIPAVYANVANARRWIDEQMVFFNLDNTVY
QYPN*
>TRINITY_DN29651_c0_g1::TRINITY_DN29651_c0_g1_i2::g.46::m.46 type:5prime_partial len:275 gc:universal TRINITY_DN29651_c0_g1_i2:1263-439(-)
LFDELFGFDIVDSSDSDEERLRNCTCECGLSNQENRIVGGRPTSPNRYPWVARLVYDGRF
HCGASLLNNDYVITAAHCVRNLKRSKIRVVLGDYDQYVNTDGVPIMRAVSVVIRHRNFDM
NSYNHDVALLKLRKSVKFSKKIRPICLPLSGTDPAGKEGTVVGWGRTSEGGMLPGKVHEV
QVPIYSLTQCRKMKYRANRITDNMICAGRGNQDSCQGDSGGPLLVQEADKLEIAGIVSWG
VGCGRAGYPGVYTRVSRYLKWIHANMKEGCLCVN*
>TRINITY_DN29651_c0_g1::TRINITY_DN29651_c0_g1_i3::g.47::m.47 type:5prime_partial len:252 gc:universal TRINITY_DN29651_c0_g1_i3:1517-762(-)
LFDELFGFDIVDSSDSDEERLRNCTCECGLSNQENRIVGGRPTSPNRYPWVARLVYDGRF
HCGASLLNNDYVITAAHCVRNLKRSKIRVVLGDYDQYVNTDGVPIMRAVSVVIRHRNFDM
NSYNHDVALLKLRKSVKFSKKIRPICLPLSGTDPAGKEGTVVGWGRTSEGGMLPGKVHEV
QVPIYSLTQCRKMKYRANRITDNMICAGRGNQDSCQGDSGGPLLVQEADKLEIAGKIFTF
HYNNTSNFCSI*
>TRINITY_DN46785_c0_g1::TRINITY_DN46785_c0_g1_i1::g.48::m.48 type:5prime_partial len:254 gc:universal TRINITY_DN46785_c0_g1_i1:3-764(+)
KEQSANMRALACFVFITLAYIIQGAPSPRIIGGKDAPIGKFPYQISLRYFGSHRCGGSIL
DNRNVLTAAHCVDGLESSLNELKVHTGTNFLNESGAVYDIASISVNKDYDDYALINDIAL
IHLKNPIRYNTLVQPVNLTTSDKDLEGKPCTLSGWGTTRLGGNTPNNLQEIELIVFSQKA
CELMNSRVIDSHICTLTKEGEGACHGDSGGPLVANGVQIGIVSFGTPCAVGFPDVYTRVS
SFITWITNNSAMK*
>TRINITY_DN29062_c0_g1::TRINITY_DN29062_c0_g1_i1::g.49::m.49 type:5prime_partial len:261 gc:universal TRINITY_DN29062_c0_g1_i1:1224-442(-)
ECTCLYASEMLRSFISYFLLGSITSFLVRPASLLDPRLARGTVTDIQRHPYQLSLQRGSR
HICGAVIISNKWVVTAAHCVSSPTSFYRLHGGSNDKYGGVYYPVKKIVQHPAYNFLTIDY
DIALLEIDGEITFNDRVQPVKLPEKELTSGVMVNVTGWGAAKMGGKPSLVLMKVSLPIVS
RKTCRDIYKRIRSITDRMICAGHMHGGQDACDGDSGGPLTADGVLYGIVSWGYQCGKPFY
PGVYTNVANLLWWIKWIIYG*
>TRINITY_DN44839_c3_g4::TRINITY_DN44839_c3_g4_i2::g.50::m.50 type:5prime_partial len:208 gc:universal TRINITY_DN44839_c3_g4_i2:1-624(+)
KLKVKRVIPHPSYNQGVAHDNDIALFQLERRVQYHDHLRPVCLPTADTDLTPHTRCTVIG
WGKKNDTDSSEYEPAVNEVVVPILPRELCNIWLAHKELNVTDGMICAGYEDGGKDACQGD
SGGPLLCQDEKDNDKWFVGGIVSWGIKCAHPKLPGVYAYVPKYVTWIQEEMSKYSEYNDN
NNGKTYAIELSKIFAREHQNKSNGNEG*
>TRINITY_DN44847_c4_g1::TRINITY_DN44847_c4_g1_i2::g.52::m.52 type:complete len:632 gc:universal TRINITY_DN44847_c4_g1_i2:5802-3907(-)
MVWQGRNNHNGVPTWIAANTVTCFGNETRFQSCKFTHNQECRVDRDAIGVRCTPNRIVHC
QKDEIPHNGQCYHLADPDSGLNHAEALEHCKRRNARLIDITSQAENNFISEWLLQSYPEV
SSIMTSGFGFFSMSRTLWLWAESGHAKFKFTKWWPGWMNDTEQPPWVGSRPLCIVMKRKF
SCHGRPESTCDTDYFFWDTEDCATTSKGHSFICKRPYDNIGCVYGKGNQYAGKANVTISG
NECLPWADEKIVHQLRINVVDKEIRDKLETHNYCRNPNPIKESRPWCFIETGKREYCDIP
PCGNIDSKRSMLTGQCKPKHFECTPGECIPSPWVCDGEEDCTNGADERKCLLDLNLFEKS
AKHKLEGYDVEKWLNTPLKTCALRCKEADFTCRSFNHKSTGNVCLLSNSNIGLTGALKPD
KEFDYYEMKERSVNCDGMYICNNRKCINQTKVCDGKNDCNDRSDESICTAENFDYGIRLA
GANNSYEGRIEVKILGHWGQVCDDGFGMINADVICKELGFDLGALEVRPGGFYGNLDPPT
RFMVDQLKCRGNETTLRECDFNGWGVHNCQPEEAVGIVCKTAVNTCQEGYWKCDNSPTCI
PTPFICDEVVDCPDHSDESPEHCDVRELREK*
>TRINITY_DN44847_c4_g1::TRINITY_DN44847_c4_g1_i2::g.53::m.53 type:complete len:158 gc:universal TRINITY_DN44847_c4_g1_i2:3140-2667(-)
MNNDIALVLLKGLGIPLGKDVMPICLPPENIEYSPGLNCTISGFGSVETGKTTQSKDLRY
GWVPLLDQSVCRASYVYGEGAISDGMMCAGYLDEGIDTCDGDSGGPLACYHNGAFSLYGI
TSWGQHCGKANRPGVYVRVAYYRRWIDKKIRESLAGR*
>TRINITY_DN44847_c4_g1::TRINITY_DN44847_c4_g1_i3::g.54::m.54 type:complete len:1024 gc:universal TRINITY_DN44847_c4_g1_i3:5738-2667(-)
MVWQGRNNHNGVPTWIAANTVTCFGNETRFQSCKFTHNQECRVDRDAIGVRCTPNRIVHC
QKDEIPHNGQCYHLADPDSGLNHAEALEHCKRRNARLIDITSQAENNFISEWLLQSYPEV
SSIMTSGFGFFSMSRTLWLWAESGHAKFKFTKWWPGWMNDTEQPPWVGSRPLCIVMKRKF
SCHGRPESTCDTDYFFWDTEDCATTSKGHSFICKRPYDNIGCVYGKGNQYAGKANVTISG
NECLPWADEKIVHQLRINVVDKEIRDKLETHNYCRNPNPIKESRPWCFIETGKREYCDIP
PCGNIDSKRSMLTGQCKPKHFECTPGECIPSPWVCDGEEDCTNGADERKCLLDLNLFEKS
AKHKLEGYDVEKWLNTPLKTCALRCKEADFTCRSFNHKSTGNVCLLSNSNIGLTGALKPD
KEFDYYEMKERSVNCDGMYICNNRKCINQTKVCDGKNDCNDRSDESICTAENFDYGIRLA
GANNSYEGRIEVKILGHWGQVCDDGFGMINADVICKELGFDLGALEVRPGGFYGNLDPPT
RFMVDQLKCRGNETTLRECDFNGWGVHNCQPEEAVGIVCKTAVNTCQEGYWKCDNSPTCI
PTPFICDEVVDCPDHSDESPEHCDAPFELRLVNGSNPLQGRVEVRHHGVWGTVCDDDFTN
ATAIVICRSLGYGGFAIAKKNGFFGPGQGPIWLDEVFCHGNESQLYRCEHNHWGQHNCDH
IEDAGVICSPGDVNNNQPPWVNSEEHSEQSINELLPSNCGHRAKDFDDDGDLIFQKVVHG
SIAPKGTYPWQASIRVRGHSRSNHWCGAVIISPLHVLTAAHCLEGYNKGTYFVRAGDYNT
DINEGTEVEANIEDYYVHEEFRKGHRMNNDIALVLLKGLGIPLGKDVMPICLPPENIEYS
PGLNCTISGFGSVETGKTTQSKDLRYGWVPLLDQSVCRASYVYGEGAISDGMMCAGYLDE
GIDTCDGDSGGPLACYHNGAFSLYGITSWGQHCGKANRPGVYVRVAYYRRWIDKKIRESL
AGR*
>TRINITY_DN44847_c4_g1::TRINITY_DN44847_c4_g1_i5::g.55::m.55 type:complete len:1024 gc:universal TRINITY_DN44847_c4_g1_i5:5738-2667(-)
MVWQGRNNHNGVPTWIAANTVTCFGNETRFQSCKFTHNQECRVDRDAIGVRCTPNRIVHC
QKDEIPHNGQCYHLADPDSGLNHAEALEHCKRRNARLIDITSQAENNFISEWLLQSYPEV
SSIMTSGFGFFSMSRTLWLWAESGHAKFKFTKWWPGWMNDTEQPPWVGSRPLCIVMKRKF
SCHGRPESTCDTDYFFWDTEDCATTSKGHSFICKRPYDNIGCVYGKGNQYAGKANVTISG
NECLPWADEKIVHQLRINVVDKEIRDKLETHNYCRNPNPIKESRPWCFIETGKREYCDIP
PCGNIDSKRSMLTGQCKPKHFECTPGECIPSPWVCDGEEDCTNGADERKCLLDLNLFEKS
AKHKLEGYDVEKWLNTPLKTCALRCKEADFTCRSFNHKSTGNVCLLSNSNIGLTGALKPD
KEFDYYEMKERSVNCDGMYICNNRKCINQTKVCDGKNDCNDRSDESICTAENFDYGIRLA
GANNSYEGRIEVKILGHWGQVCDDGFGMINADVICKELGFDLGALEVRPGGFYGNLDPPT
RFMVDQLKCRGNETTLRECDFNGWGVHNCQPEEAVGIVCKTAVNTCQEGYWKCDNSPTCI
PTPFICDEVVDCPDHSDESPEHCDAPFELRLVNGSNPLQGRVEVRHHGVWGTVCDDDFTN
ATAIVICRSLGYGGFAIAKKNGFFGPGQGPIWLDEVFCHGNESQLYRCEHNHWGQHNCDH
IEDAGVICSPGDVNNNQPPWVNSEEHSEQSINELLPSNCGHRAKDFDDDGDLIFQKVVHG
SIAPKGTYPWQASIRVRGHSRSNHWCGAVIISPLHVLTAAHCLEGYNKGTYFVRAGDYNT
DINEGTEVEANIEDYYVHEEFRKGHRMNNDIALVLLKGLGIPLGKDVMPICLPPENIEYS
PGLNCTISGFGSVETGKTTQSKDLRYGWVPLLDQSVCRASYVYGEGAISDGMMCAGYLDE
GIDTCDGDSGGPLACYHNGAFSLYGITSWGQHCGKANRPGVYVRVAYYRRWIDKKIRESL
AGR*
>TRINITY_DN39691_c0_g1::TRINITY_DN39691_c0_g1_i3::g.56::m.56 type:5prime_partial len:332 gc:universal TRINITY_DN39691_c0_g1_i3:1033-38(-)
NSWHDSKNSKMLFILKITFDNTATTAIVNQGCQCYPGTTCPTGTGGIDIRIVNKGTTCPS
GYIYCCTSGGGGGTNNPSCGIQKIAPSAHPVGQAAYGAYPWMVLILNSSNGYVGGGVLIS
PLHVLTVAHKVFPTYVNGGLKVKLGDWDVQATTEPYPYVEIPVSRVTVHPQYNSQNYLQN
DIAMLRLSSPAPITTSPNINTACLPNAQVAAGTRCWVTGWGKDAFVNGMNPSILKEVDVP
VQSQANCQMALQRTRLGNGFVLDSSFMCAGGEAGKDACIGDGGSPLVCSNGRAFEVVGLV
TWGIGCADAGVPGVYTNVFYFREWINAQVTS*
>TRINITY_DN39691_c0_g1::TRINITY_DN39691_c0_g1_i5::g.58::m.58 type:5prime_partial len:332 gc:universal TRINITY_DN39691_c0_g1_i5:1033-38(-)
FLLSCQLLQQAFVFAQITFDNTATTAIVNQGCQCYPGTTCPTGTGGIDIRIVNKGTTCPS
GYIYCCTSGGGGGTNNPSCGIQKIAPSAHPVGQAAYGAYPWMVLILNSSNGYVGGGVLIS
PLHVLTVAHKVFPTYVNGGLKVKLGDWDVQATTEPYPYVEIPVSRVTVHPQYNSQNYLQN
DIAMLRLSSPAPITTSPNINTACLPNAQVAAGTRCWVTGWGKDAFVNGMNPSILKEVDVP
VQSQANCQMALQRTRLGNGFVLDSSFMCAGGEAGKDACIGDGGSPLVCSNGRAFEVVGLV
TWGIGCADAGVPGVYTNVFYFREWINAQVTS*
