# Supplementary material for: Venomix: a simple bioinformatic pipeline for identifying and characterizing toxin gene candidates from transcriptomic data
Source: PeerJ. 2018 Jul 31;6:e5361. doi: 10.7717/peerj.5361 (PMC6074769; doi:10.7717/peerj.5361)
Supplement: Supplemental Information 4 [file peerj-06-5361-s004.gz › FinalOutput_E-20/Venom_prothrombin_activator_pseutarin-C_catalytic_subunit_12/mature.fasta]

>Q76B45 ; MatureChain: 18-282
VPTGPSIEIHSRIIGGWECDKHSQPWQALLTFTRKHNSVCGGVLVHSQWVLTAAHCIGDN
YKVLLGLHDRSSEESTVQEARVSARFPHPLYNMTLLNLLLSHKMNLTFFYKTFLGADFSH
DLMLLRLDQPVQLTDAVQVLDLPTQEPQVGSTCHVSGWGRTSQNYENSFVLPEKLQCVEF
TLLSNNECSHAHMFKVTEAMLCAGHMEGGKDSCVGDSGGPLICDGVFQGIASWGSSPCGQ
QGRPGIYVKVFLYISWIQETIKAHS
>B2DCR8 ; MatureChain: 22-1052
APPEIHTTRPNVPEEIKRPNSTEIETPAVKQLETPSIFLLTTLEVAEADVDSTLETMKDR
NKKNSAKLSKIGNNMKSLLSVFSVFGGFLSLLSVVTTTSDLQVISDMFTGVNRKLDQIND
KLDKLDNSVELQGLLTNYIPWQYSVKNGIEKLIETYKKMVEETDMNKRRLMAENFILFFE
NNQIESNINNLIKLTTTTDAVHQNMLFNELLDEAGCDIIRLTRIYMHVRRIFYQGTQLVL
AYNSFKQMDPPEMKKYLNALIFIRNMYQSRVWHCKETTIAQSKKDIKDIVKTNAKFGITT
VLRKINSELSRKYPWYSWSIVTVKKMLANQRNSTLGNQFYEMEAVGPHGSNFVVIWQGFK
EHSQCEDIQKANTIAVLTICKSCHQSHVFTPSNMLNKNTCPNNQYPQVKAFIDRREPFRD
EIQRKKSDVFWVAAGFKAPGNPCNHGCNGHGECKVVPYTDQFQCFCHGNYEGKMCQKKIQ
MKRDISKLISDLQTGYKNAFNVPSLTNILIQGENLAKQLKKMIQRIDNQFELTHILVKYI
SDLQKLDYILKISFNYSKKKITVDAFSRRMKAFLSLNPVDFIFQQLSNAILAEGFTDIQG
KDFFNTFKRMIASNRDACTAPYGNEATILLERLSRLDLTAAESILAYYSFESNYLNPANM
KRMLENAKQLVRDSKRRMRSYARYWERTSCPPLNVTHLTQTGCGALLSFEGMKVKLSCDG
GRAAVPQNIECVNVNGNLQWSATPKCESSWSRWSKWSACASTCGNATQSRRRRCLGQSES
EKCIGPSKQVRKCFVEDCCQEKYGKFKCDNNKCISLSRVCDGNDDCRNAEDESKSRCKYL
RSGDRIALRNMAYSQEWLSVQYTDAVQADLYYGRAYLNHCIKGDHVTSSEWNSCAGQSLL
IYGNYENGKIGKAIRFGDKIAMYYRKTNYHYRWFICYPTYCMTYTCPKKAGSFTFGPNGG
CDEYEFYIINYNDKLSRDPVKPGDVITLANNRGSVKGNGYNRNININDCTVKRAQDDRIE
CNANAWQIFIK
>Q4QXT9 ; MatureChain: 21-483
ESNVFLKSKVANRFLQRTKRANSLFEEFKAGNIERECIEERCSKEEAREAFEDNEKTETF
WNVYVDGDQCSSNPCHYGGTCKDGIGSYTCTCLAGYEGKNCQYVLYQSCRVDNGNCWHFC
KPVQNEIQCSCAESYLLGDDGYSCVAGGDFSCGRNIKARNKREASLPDFQTDFSDDYDAI
DENNFVETPTNFSGLVPTVQSQNATLLKKSDNPSPDIRVVNGTDCKLGECPWQALLINDQ
GDGFCGGTILSPIYVLTAAHCINQTKYIRVVVGEIDISRKKTGRLLSVDKIYVHQKFVPS
TYDYDIALIQMKTPIQFSENVVPACLPTADFANQVLMKQDFGIVSGFGRTRERGQTSNTL
KVVTLPYVDRHTCMLSSNFPITQNMFCAGYNTLPQDACQGDSGGPHITAYRDTHFITGII
SWGEGCAQTGKYGAYTKVSRFILWIKRIMRLKLPSTESSTGRL
>A6MFK7 ; MatureChain: 23-473
NVFLKSNVANRFLQRTKRANSGFEEIYPANFERECVEERCSKEEAREVFEDDEKTEAFWT
VYVDGDQCLSNPCHYGGTCKDGIGSYTCTCLAGYEGKNCEHDLLKSCRVDNGNCWHFCKP
VQNDTQCSCAEGYRLGDNGFSCIAEGEFSCGRNIKSRNKREASLPDFQTDFSDDYDAIDE
NNLIETVQSQSATLLKKSDNPNPDIRIVNGLDCKLGECPWQAVLIDEKGTAFGGGTILSP
YFVLTAAHCINKTKSIAVVVGQVDISRKETRRLLSVDKVYTHPKYVHVTNDYDIAIIQLK
TPIQFSENVVPACLPTADFANHVLMKQDFGIVSGFGRIEEKGPTSNILKVVMVPYVDRHT
CILSTKIPITRNMFCAGYGNQPEDACEGDSGGPHITAYKDTHFLTGIVSWGEGCGRDGKY
GIYTKVSNFLPWIKTIMRRKQPSTESSTGRL
>A6MFK8 ; MatureChain: 23-471
NVFLKSNVANRFLQRTKRANSIFEEIRPGNIERECVEEKCSKEEAREVFQDNEKTEAFWT
VYVDGDQCLSNPCHYRGTCKDGIGSYTCTCLPGYEGKNCEHVVVKSCRLFNGNCWHFCKT
VQNDTQCSCAEGYRLGVDGFSCIAEGDFSCGRIIKSRNKREASLPDFHFSDDYDAIDENN
LVETVQSQSATLLKKSDNPSPDIRIVSGLDCKLGECPWQAVLIDEHGKAFGGGTILSPYF
VLTAAHCLNQTKSIAVVVGQVDISRKETRHLLHVDKAYMHSKYVRATYDHDIAILRLRTP
IQFSENVVPACLPTADFADEVLMKQDFGIVSGFGRLHERGSTSDILKVIRVPYVDRYTCM
LSSNYRITPSMFCAGYGNQPQDACQGDSGGPHITAYGDTHFITGIISWGEGCGRKGKYGI
YTKVSNFIPWIKTIMRRNQPSTESSTGRL
>A8QL51 ; MatureChain: 19-517
ADDRRSPLEECFREADYEEFLEIARNGLKKTSNPKHVVVVGAGMAGLSAAYVLEKAGHRV
TLLEASDRVGGRANTYRDEKEGWYVNMGPMRLPERHRIVRTYIAKFGLKLNEFFQENENA
WYFIRNIRKRVWEVKKDPGVFKYPVKPSEEGKSASQLYRESLKKIIEELKRTNCSYILDK
YDSYSTKEYLIKEGNLSRGAVDMIGDLLNEDSSYYLSFIESLKNDDLFSYEKRFDEISGG
FDQLPKSMHQDIAEMVHLNAQVTKIQHDAEKVRVAYQTPAKTLSYVTADYVIVCATSRAV
RRISFEPPLPSKKAHALRSIHYKSATKIFLTCTQKFWEADGIHGGKSTTDLPSRFIYYPN
HNFTSGVGVIVAYVLADDSDFFQALDIKTSADIVINDLSLIHQLPKNEIQALCYPSLIKK
WSLDKYTMGALTSFTPYQFQDYSETVAAPVGRIYFAGEYTARVHGWLDSTIKSGLTAARD
VNRASQKPSRIHLISDNQL
>P81382 ; MatureChain: 19-516
ADDRNPLAECFQENDYEEFLEIARNGLKATSNPKHVVIVGAGMAGLSAAYVLAGAGHQVT
VLEASERPGGRVRTYRNEEAGWYANLGPMRLPEKHRIVREYIRKFDLRLNEFSQENDNAW
YFIKNIRKKVGEVKKDPGLLKYPVKPSEAGKSAGQLYEESLGKVVEELKRTNCSYILNKY
DTYSTKEYLIKEGDLSPGAVDMIGDLLNEDSGYYVSFIESLKHDDIFAYEKRFDEIVDGM
DKLPTAMYRDIQDKVHFNAQVIKIQQNDQKVTVVYETLSKETPSVTADYVIVCTTSRAVR
LIKFNPPLLPKKAHALRSVHYRSGTKIFLTCTTKFWEDDGIHGGKSTTDLPSRFIYYPNH
NFTNGVGVIIAYGIGDDANFFQALDFKDCADIVFNDLSLIHQLPKKDIQSFCYPSVIQKW
SLDKYAMGGITTFTPYQFQHFSDPLTASQGRIYFAGEYTAQAHGWIDSTIKSGLRAARDV
NLASENPSGIHLSNDNEL
>A8QL52 ; MatureChain: 19-517
ADDRRSALEECFREADYEEFLEIARNGLKKTSNPKHVVVVGAGMAGLSAAYVLAGAGHRV
TLLEASDRVGGRVNTYRDEKEGWYVNMGPMRLPERHRIVRTYIAKFGLKLNEFFQENENA
WYFIRNIRKRVWEVKKDPGVFKYPVKPSEEGKSASQLYRESLKKVIEELKRTNCSYILDK
YDTYSTKEYLIKEGNLSRGAVDMIGDLLNEDSSYYLSFIESLKNDDLFSYEKRFDEISDG
FDQLPKSMHQAIAEMVHLNAQVIKIQRDAEKVRVAYQTPAKTLSYVTADYVIVCATSRAV
RRISFEPPLPPKKAHALRSIHYKSATKIFLTCTRKFWEADGIHGGKSTTDLPSRFIYYPN
HNFTSGVGVIVAYVLADDSDFFQALDIKTSADIVINDLSLIHQLPKNEIQALCYPSLIKK
WSLDKYTMGALTSFTPYQFQDYIETVAAPVGRIYFAGEYTATVHGWLDSTIKSGLTAARN
VNRASQKPSRIHLINDNQL
>P81383 ; MatureChain: 21-491
HVINLEECFQEPEYENWLATASHGLTKTLNPKKIVIVGAGISGLTAAKLFREAGHEVVIL
EASDRVGGRIKTHREDGWYVDVGPMRVPQTHRIVREYIKKFNISLNPFRQTDENAWYLIK
HVRQKMSANNPENFGYQLNPNERGKSASQLFDETLDKVTDDCTLQKEKYDSFSTKEYLIK
EGKLSTGAVEMIGDFLNEEAGFHNSFLISVMDHFLFLNNSFDEITGGFDQLPERFFKDMD
SIVHLNSTVEKIVHINNKVTVFYEGLSTNMRLVADYVLITATARATRLIKFVPPLSIPKT
RALRSLIYASATKIILVCTDKFWEKDGIHGGRSITDLPSRVIYYPNHDFTNGIGVLLASY
TWYSDSEFYTTLSDEKCVDVVMDDLVEIHNVSKDYLKSVCGKHVVQKWALDQYSMGAFST
YTPYQITHYSQMLAQNEGRIYFAGEYTAHPHGWIETSMKSAIREAINIHNA
>Q4JHE3 ; MatureChain: 19-517
ADVRRNPLEECFREADYEEFLEIARNGLKKTSNPKHVVVVGAGMAGLSAAYVLAGAGHKV
TLLEASERVGGRVHTYRNEKEGWYVNLGPMRLPERHRIIREYIRKFGLKLNEFFQENENA
WYFIRNIRKRVWEVKKDPGVFKYPVKPSEEGKSASQLYRESLKKVIEELKRTNCSYILNK
YDTYSTKEYLIKEGNLSRGAVDMIGDLLNEDSSYYLSFIESLKSDDLFSYEKRFDEIVGG
FDQLPISMYQAIAEMVHLNAQVIKIQHNAEKVRVAYQTPAKTLSYVTADYVIVCSSSRAA
RRIYFEPPLPPKKAHALRSIHYKSGTKIFLTCSKKFWEADGIHGGKSTTDLPSRFIYYPN
HNFTSGVGVIVAYTISDDADFFQSLDIKTSADIVINDLSLIHQLPKKEIQALCYPSMIKK
WSLDKYAMGSITSFAPYQFQDFIERVAAPVGRIYFAGEYTARVHGWLDSTIKSGLTAARD
VNRASQKPSRRQLSNDNEL
>Q4JHE1 ; MatureChain: 19-517
ADDRRRPLEECFREADYEEFLEIAKNGLQRTSNPKRVVVVGAGMAGLSAAYVLAGAGHQV
TLLEASERVGGRVNTYRNEKDGWYVNLGPMRLPERHRIIREYIRKFGLELNEFIQENDNA
WYFIKNIRKRVSEVKKDPGVFKYPVKPSEEGKSASQLYRESLQKVIEELKRTNCSYILNK
YDTYSTKEYLIKEGNLSPGAVDMIGDLLNEDSSYYLSFIESLKSDDIFSYEKRFDEIVGG
FDQLPRSMYQAIAEKVHLNAQVIKIQQNAEDVRVTYQTPAKTLSYVIADYVIVCSTSRAA
RRIHFEPPLPPKKAHALRSIHYRSSTKIFLTCSQKFWEADGIHGGKSTTDLPSRFIYYPN
HSFTSGIGVIVAYTLADDTDFFQALDIETSADIVINDLSLIHQLPKEQIQALCYPSKIQK
WSLDEYAMGAITSFTPYQFQDFFEIVAAPVGRIYFAGEYTASVHGWLDSTIKSGLTAARD
VNLASQKPSRIQLSNDNEL
>Q4JHE2 ; MatureChain: 20-517
DDRRRPLEECFQEADYEEFLEIARNGLNETSNPKHVVVVGAGMAGLSAAYVLAGAGHNVT
LLEASERVGGRVNTYRNETEGWYVNLGPMRLPERHRIIREYIRKFGLKLNEFLQENENAW
YFIRNIRKRVWEVKKDPGVFKYPVEPSEEGKSASQLYRESLEKVIEELKRTNCSYILNKY
DTYSTKEYLIKEGNLSRGAVDMIGKLPNEDSSYYLSFIESLKSDDLFSYEKRFDEIVGGF
DQLPISMYQAIAEMVHLNAQVIKIQHNAEEVRVAYQTPAKTLSYVTADYVIVCSTSRAAR
RIYFEPPLPPKKAHALRSIHYRSGTKIFLTCTRKFWEADGIHGGKSTTDLPSRFIYYPNH
NFTSDVGVIVAYTLADDADFFQALDIKTSADIVINDLSLIHQLPKEEIQALCYPSMIKKW
SLDKYAMGAITSFTPYQFQDFIETVAAPVGRIYFAGEYTARVHGWLDSTIKSGLTAARDV
NRASQKPSRRQLSNDNEL
>A8QL58 ; MatureChain: 20-449
DDRRSPLEECFQQNDYEEILEIARNGLKKTSNPKHVVVVGAGMAGLSAAYVLAGAGHKVT
LLEASERVGGRVITYHNDREGWYVNMGPMRLPERHRIVREYIRKFGLKLNEFFQENENAW
YYINNIRKRVWEVKKDPSLLKYPVKPSEEGKSASQLYQEPLRKVIEELKRTNCSYILNKY
DSYSTKEYLIKEGNLSRGAVDMIGDLLNEDSSYHLSFMESLKSDALFSYEKRFDEIVGGF
DQLPISMYQAIAEMVHLNARVIKIQYDAEKVRVTYQTPAKTFVTADYVIVCSTSRAARRI
YFEPPLPPKKAHALRSIHYRSATKIFLTCSKKFWEADGIHGGKSTTDLPSRFIHYPNHNF
TSGIGVIMAYVLADDSDFFQALDTKTCADIVINDLSLIHDLPKREIQALCYPSIKKWNLD
KYTMGSITSF
>TRINITY_DN30563_c0_g1::TRINITY_DN30563_c0_g1_i4::g.2::m.2  type:complete len:384 gc:universal TRINITY_DN30563_c0_g1_i4:566-1717(+); MatureChain: 22-384
LPVQDELYEGSECRLENGRAGVCKKIYECPSRLQEVKEGKRSSDSMGRCGFQDFTEIVCC
QFNITDKIGLRPADIACRGYENEIGSNGKTRRATLKAQVQFNILAGTPSEHGEFPYMVAL
GYEDKDKDDNSSEAIKYSCGGTLISSQYVLTAAHCVSNVEESVPIEVRLGSEDLTSVGDD
TQRIPISNIITHPQYKRSVNYNDVAILKLSTPVRMTSNVRPICIQTKSLDSMDDELSNVT
FIVIGWGATSFDEDGSTKLMKTPALNLVDRESCAKSFTGFGKLPRGLDESMLCILDSNVT
RRSDACHGDSGGPLLMFTGSSHSIVGITAFGQSCGGAPGVYMAVYSYLEWIEKQVWSEKI
NE*
>TRINITY_DN43918_c5_g1::TRINITY_DN43918_c5_g1_i8::g.4::m.4  type:complete len:400 gc:universal TRINITY_DN43918_c5_g1_i8:222-1421(+); MatureChain: 24-400
QNRCTDRSDNCINIRNCPSILSILTGPRPLSEQALEFIRNSQCGFEGNDPKVCCNERATP
PTVPPTIPQTISQTPPPGSEITTEDPGIDLGPPNVTNHPNLRLLDHAICGPVSQQKLYGG
NSTSLHQFPWMALIAYDTGRPIPEFRCGGTVISSRYVLTAAHCVTSLPAGLRVIGVRVGD
HDISKERDCEVDNNGLEILCSEMYQDFAVESVHFHPEYNRVRLQNDIALIRLNSSVNFKP
LNAKPICLPFGTATNLNHKTAIVTGWGATEKGPRSQALLQARLPMVAYESCKDAYSRTSQ
IWHKQLCAGGQLNIDSCLGDSGGPLQAGGIYRGTSVRIIQYGIVSYGLRQCGTEGFPGVY
TKVAYYMDWILNTMRE*
>TRINITY_DN44158_c0_g2::TRINITY_DN44158_c0_g2_i2::g.8::m.8  type:3prime_partial len:130 gc:universal TRINITY_DN44158_c0_g2_i2:388-2(-); MatureChain: 25-129
QINNCGPENFRCKNGQCIRGDLLCDGRADCRDSSDETQVECSKPEILCSGLAFRCNYGAC
IPGDYVCNGNRDCIDNSDETRCNTTNSQTETPCVKEQFTCNNGQC
