# Supplementary material for: Venomix: a simple bioinformatic pipeline for identifying and characterizing toxin gene candidates from transcriptomic data
Source: PeerJ. 2018 Jul 31;6:e5361. doi: 10.7717/peerj.5361 (PMC6074769; doi:10.7717/peerj.5361)
Supplement: Supplemental Information 5 [file peerj-06-5361-s005.gz]

Archive with 891 entries (814 files):
- FinalOutput_GAS_1E-6
- FinalOutput_GAS_1E-6/Kunitz-type_serine_protease_inhibitor_U1-aranetoxin-Av1a_1
- FinalOutput_GAS_1E-6/Kunitz-type_serine_protease_inhibitor_U1-aranetoxin-Av1a_1/uniprot.txt
- FinalOutput_GAS_1E-6/Kunitz-type_serine_protease_inhibitor_U1-aranetoxin-Av1a_1/finaltree.pdf
- FinalOutput_GAS_1E-6/Kunitz-type_serine_protease_inhibitor_U1-aranetoxin-Av1a_1/sequence.txt
- FinalOutput_GAS_1E-6/Kunitz-type_serine_protease_inhibitor_U1-aranetoxin-Av1a_1/mature.fasta
- FinalOutput_GAS_1E-6/Kunitz-type_serine_protease_inhibitor_U1-aranetoxin-Av1a_1/Species.txt
- FinalOutput_GAS_1E-6/Kunitz-type_serine_protease_inhibitor_U1-aranetoxin-Av1a_1/genbankfile.txt
- FinalOutput_GAS_1E-6/Kunitz-type_serine_protease_inhibitor_U1-aranetoxin-Av1a_1/rsemfile_expressioninfo.txt
- FinalOutput_GAS_1E-6/Kunitz-type_serine_protease_inhibitor_U1-aranetoxin-Av1a_1/nucleotide.fasta
- FinalOutput_GAS_1E-6/Kunitz-type_serine_protease_inhibitor_U1-aranetoxin-Av1a_1/signalp.txt
- FinalOutput_GAS_1E-6/Kunitz-type_serine_protease_inhibitor_U1-aranetoxin-Av1a_1/final.txt
- FinalOutput_GAS_1E-6/Kunitz-type_serine_protease_inhibitor_U1-aranetoxin-Av1a_1/aligned.fasta
- FinalOutput_GAS_1E-6/Kunitz-type_serine_protease_inhibitor_BmKTT-3_1
- FinalOutput_GAS_1E-6/Kunitz-type_serine_protease_inhibitor_BmKTT-3_1/uniprot.txt
- FinalOutput_GAS_1E-6/Kunitz-type_serine_protease_inhibitor_BmKTT-3_1/finaltree.pdf
- FinalOutput_GAS_1E-6/Kunitz-type_serine_protease_inhibitor_BmKTT-3_1/sequence.txt
- FinalOutput_GAS_1E-6/Kunitz-type_serine_protease_inhibitor_BmKTT-3_1/mature.fasta
- FinalOutput_GAS_1E-6/Kunitz-type_serine_protease_inhibitor_BmKTT-3_1/Species.txt
- FinalOutput_GAS_1E-6/Kunitz-type_serine_protease_inhibitor_BmKTT-3_1/genbankfile.txt
- FinalOutput_GAS_1E-6/Kunitz-type_serine_protease_inhibitor_BmKTT-3_1/rsemfile_expressioninfo.txt
- FinalOutput_GAS_1E-6/Kunitz-type_serine_protease_inhibitor_BmKTT-3_1/nucleotide.fasta
- FinalOutput_GAS_1E-6/Kunitz-type_serine_protease_inhibitor_BmKTT-3_1/signalp.txt
- FinalOutput_GAS_1E-6/Kunitz-type_serine_protease_inhibitor_BmKTT-3_1/final.txt
- FinalOutput_GAS_1E-6/Kunitz-type_serine_protease_inhibitor_BmKTT-3_1/aligned.fasta
- FinalOutput_GAS_1E-6/Zinc_metalloproteinase-disintegrin-like_mikarin_1
- FinalOutput_GAS_1E-6/Zinc_metalloproteinase-disintegrin-like_mikarin_1/uniprot.txt
- FinalOutput_GAS_1E-6/Zinc_metalloproteinase-disintegrin-like_mikarin_1/finaltree.pdf
- FinalOutput_GAS_1E-6/Zinc_metalloproteinase-disintegrin-like_mikarin_1/sequence.txt
- FinalOutput_GAS_1E-6/Zinc_metalloproteinase-disintegrin-like_mikarin_1/mature.fasta
- FinalOutput_GAS_1E-6/Zinc_metalloproteinase-disintegrin-like_mikarin_1/Species.txt
- FinalOutput_GAS_1E-6/Zinc_metalloproteinase-disintegrin-like_mikarin_1/genbankfile.txt
- FinalOutput_GAS_1E-6/Zinc_metalloproteinase-disintegrin-like_mikarin_1/rsemfile_expressioninfo.txt
- FinalOutput_GAS_1E-6/Zinc_metalloproteinase-disintegrin-like_mikarin_1/nucleotide.fasta
- FinalOutput_GAS_1E-6/Zinc_metalloproteinase-disintegrin-like_mikarin_1/signalp.txt
- FinalOutput_GAS_1E-6/Zinc_metalloproteinase-disintegrin-like_mikarin_1/final.txt
- FinalOutput_GAS_1E-6/Zinc_metalloproteinase-disintegrin-like_mikarin_1/aligned.fasta
- FinalOutput_GAS_1E-6/Zinc_metalloproteinase-disintegrin-like_VAP2B_272
- FinalOutput_GAS_1E-6/Zinc_metalloproteinase-disintegrin-like_VAP2B_272/uniprot.txt
- FinalOutput_GAS_1E-6/Zinc_metalloproteinase-disintegrin-like_VAP2B_272/finaltree.pdf
- FinalOutput_GAS_1E-6/Zinc_metalloproteinase-disintegrin-like_VAP2B_272/sequence.txt
- FinalOutput_GAS_1E-6/Zinc_metalloproteinase-disintegrin-like_VAP2B_272/mature.fasta
- FinalOutput_GAS_1E-6/Zinc_metalloproteinase-disintegrin-like_VAP2B_272/Species.txt
- FinalOutput_GAS_1E-6/Zinc_metalloproteinase-disintegrin-like_VAP2B_272/genbankfile.txt
- FinalOutput_GAS_1E-6/Zinc_metalloproteinase-disintegrin-like_VAP2B_272/rsemfile_expressioninfo.txt
- FinalOutput_GAS_1E-6/Zinc_metalloproteinase-disintegrin-like_VAP2B_272/nucleotide.fasta
- FinalOutput_GAS_1E-6/Zinc_metalloproteinase-disintegrin-like_VAP2B_272/signalp.txt
- FinalOutput_GAS_1E-6/Zinc_metalloproteinase-disintegrin-like_VAP2B_272/final.txt
- FinalOutput_GAS_1E-6/Zinc_metalloproteinase-disintegrin-like_VAP2B_272/aligned.fasta
- FinalOutput_GAS_1E-6/Kunitz-type_serine_protease_inhibitor_homolog_beta-bungarotoxin_B5-B_chain_1
- FinalOutput_GAS_1E-6/Kunitz-type_serine_protease_inhibitor_homolog_beta-bungarotoxin_B5-B_chain_1/uniprot.txt
- FinalOutput_GAS_1E-6/Kunitz-type_serine_protease_inhibitor_homolog_beta-bungarotoxin_B5-B_chain_1/finaltree.pdf
- FinalOutput_GAS_1E-6/Kunitz-type_serine_protease_inhibitor_homolog_beta-bungarotoxin_B5-B_chain_1/sequence.txt
- FinalOutput_GAS_1E-6/Kunitz-type_serine_protease_inhibitor_homolog_beta-bungarotoxin_B5-B_chain_1/Species.txt
- FinalOutput_GAS_1E-6/Kunitz-type_serine_protease_inhibitor_homolog_beta-bungarotoxin_B5-B_chain_1/genbankfile.txt
- FinalOutput_GAS_1E-6/Kunitz-type_serine_protease_inhibitor_homolog_beta-bungarotoxin_B5-B_chain_1/rsemfile_expressioninfo.txt
- FinalOutput_GAS_1E-6/Kunitz-type_serine_protease_inhibitor_homolog_beta-bungarotoxin_B5-B_chain_1/nucleotide.fasta
- FinalOutput_GAS_1E-6/Kunitz-type_serine_protease_inhibitor_homolog_beta-bungarotoxin_B5-B_chain_1/signalp.txt
- FinalOutput_GAS_1E-6/Kunitz-type_serine_protease_inhibitor_homolog_beta-bungarotoxin_B5-B_chain_1/final.txt
- FinalOutput_GAS_1E-6/Kunitz-type_serine_protease_inhibitor_homolog_beta-bungarotoxin_B5-B_chain_1/aligned.fasta
- FinalOutput_GAS_1E-6/Astacin-like_metalloprotease_toxin_4_1
- FinalOutput_GAS_1E-6/Astacin-like_metalloprotease_toxin_4_1/uniprot.txt
- FinalOutput_GAS_1E-6/Astacin-like_metalloprotease_toxin_4_1/sequence.txt
- FinalOutput_GAS_1E-6/Astacin-like_metalloprotease_toxin_4_1/mature.fasta
- FinalOutput_GAS_1E-6/Astacin-like_metalloprotease_toxin_4_1/Species.txt
- FinalOutput_GAS_1E-6/Astacin-like_metalloprotease_toxin_4_1/genbankfile.txt
- FinalOutput_GAS_1E-6/Astacin-like_metalloprotease_toxin_4_1/rsemfile_expressioninfo.txt
- FinalOutput_GAS_1E-6/Astacin-like_metalloprotease_toxin_4_1/nucleotide.fasta
- FinalOutput_GAS_1E-6/Astacin-like_metalloprotease_toxin_4_1/signalp.txt
- FinalOutput_GAS_1E-6/Astacin-like_metalloprotease_toxin_4_1/final.txt
- FinalOutput_GAS_1E-6/Astacin-like_metalloprotease_toxin_4_1/aligned.fasta
- FinalOutput_GAS_1E-6/Kunitz-type_serine_protease_inhibitor_homolog_dendrotoxin_K_154
- FinalOutput_GAS_1E-6/Kunitz-type_serine_protease_inhibitor_homolog_dendrotoxin_K_154/uniprot.txt
- FinalOutput_GAS_1E-6/Kunitz-type_serine_protease_inhibitor_homolog_dendrotoxin_K_154/finaltree.pdf
- FinalOutput_GAS_1E-6/Kunitz-type_serine_protease_inhibitor_homolog_dendrotoxin_K_154/sequence.txt
- FinalOutput_GAS_1E-6/Kunitz-type_serine_protease_inhibitor_homolog_dendrotoxin_K_154/mature.fasta
- FinalOutput_GAS_1E-6/Kunitz-type_serine_protease_inhibitor_homolog_dendrotoxin_K_154/Species.txt
- FinalOutput_GAS_1E-6/Kunitz-type_serine_protease_inhibitor_homolog_dendrotoxin_K_154/genbankfile.txt
- FinalOutput_GAS_1E-6/Kunitz-type_serine_protease_inhibitor_homolog_dendrotoxin_K_154/rsemfile_expressioninfo.txt
- FinalOutput_GAS_1E-6/Kunitz-type_serine_protease_inhibitor_homolog_dendrotoxin_K_154/nucleotide.fasta
- FinalOutput_GAS_1E-6/Kunitz-type_serine_protease_inhibitor_homolog_dendrotoxin_K_154/signalp.txt
- FinalOutput_GAS_1E-6/Kunitz-type_serine_protease_inhibitor_homolog_dendrotoxin_K_154/final.txt
- FinalOutput_GAS_1E-6/Kunitz-type_serine_protease_inhibitor_homolog_dendrotoxin_K_154/aligned.fasta
- FinalOutput_GAS_1E-6/Galactose-specific_lectin_nattectin_1
- FinalOutput_GAS_1E-6/Galactose-specific_lectin_nattectin_1/uniprot.txt
- FinalOutput_GAS_1E-6/Galactose-specific_lectin_nattectin_1/sequence.txt
- FinalOutput_GAS_1E-6/Galactose-specific_lectin_nattectin_1/mature.fasta
- FinalOutput_GAS_1E-6/Galactose-specific_lectin_nattectin_1/Species.txt
- FinalOutput_GAS_1E-6/Galactose-specific_lectin_nattectin_1/genbankfile.txt
- FinalOutput_GAS_1E-6/Galactose-specific_lectin_nattectin_1/rsemfile_expressioninfo.txt
- FinalOutput_GAS_1E-6/Galactose-specific_lectin_nattectin_1/nucleotide.fasta
- FinalOutput_GAS_1E-6/Galactose-specific_lectin_nattectin_1/signalp.txt
- FinalOutput_GAS_1E-6/Galactose-specific_lectin_nattectin_1/final.txt
- FinalOutput_GAS_1E-6/Galactose-specific_lectin_nattectin_1/aligned.fasta
- FinalOutput_GAS_1E-6/Kunitz-type_serine_protease_inhibitor_PIVL_13
- FinalOutput_GAS_1E-6/Kunitz-type_serine_protease_inhibitor_PIVL_13/uniprot.txt
- FinalOutput_GAS_1E-6/Kunitz-type_serine_protease_inhibitor_PIVL_13/finaltree.pdf
- FinalOutput_GAS_1E-6/Kunitz-type_serine_protease_inhibitor_PIVL_13/sequence.txt
- FinalOutput_GAS_1E-6/Kunitz-type_serine_protease_inhibitor_PIVL_13/mature.fasta
- FinalOutput_GAS_1E-6/Kunitz-type_serine_protease_inhibitor_PIVL_13/Species.txt
- FinalOutput_GAS_1E-6/Kunitz-type_serine_protease_inhibitor_PIVL_13/genbankfile.txt
- FinalOutput_GAS_1E-6/Kunitz-type_serine_protease_inhibitor_PIVL_13/rsemfile_expressioninfo.txt
- FinalOutput_GAS_1E-6/Kunitz-type_serine_protease_inhibitor_PIVL_13/nucleotide.fasta
- FinalOutput_GAS_1E-6/Kunitz-type_serine_protease_inhibitor_PIVL_13/signalp.txt
- FinalOutput_GAS_1E-6/Kunitz-type_serine_protease_inhibitor_PIVL_13/final.txt
- FinalOutput_GAS_1E-6/Kunitz-type_serine_protease_inhibitor_PIVL_13/aligned.fasta
- FinalOutput_GAS_1E-6/Kunitz-type_serine_protease_inhibitor_conotoxin_Cal9
- FinalOutput_GAS_1E-6/Kunitz-type_serine_protease_inhibitor_conotoxin_Cal9/uniprot.txt
- FinalOutput_GAS_1E-6/Kunitz-type_serine_protease_inhibitor_conotoxin_Cal9/finaltree.pdf
- FinalOutput_GAS_1E-6/Kunitz-type_serine_protease_inhibitor_conotoxin_Cal9/sequence.txt
- FinalOutput_GAS_1E-6/Kunitz-type_serine_protease_inhibitor_conotoxin_Cal9/mature.fasta
- FinalOutput_GAS_1E-6/Kunitz-type_serine_protease_inhibitor_conotoxin_Cal9/Species.txt
- FinalOutput_GAS_1E-6/Kunitz-type_serine_protease_inhibitor_conotoxin_Cal9/genbankfile.txt
- FinalOutput_GAS_1E-6/Kunitz-type_serine_protease_inhibitor_conotoxin_Cal9/rsemfile_expressioninfo.txt
- FinalOutput_GAS_1E-6/Kunitz-type_serine_protease_inhibitor_conotoxin_Cal9/nucleotide.fasta
- FinalOutput_GAS_1E-6/Kunitz-type_serine_protease_inhibitor_conotoxin_Cal9/signalp.txt
- FinalOutput_GAS_1E-6/Kunitz-type_serine_protease_inhibitor_conotoxin_Cal9/final.txt
- FinalOutput_GAS_1E-6/Kunitz-type_serine_protease_inhibitor_conotoxin_Cal9/aligned.fasta
- FinalOutput_GAS_1E-6/Kunitz-type_conkunitzin-S1_2
- FinalOutput_GAS_1E-6/Kunitz-type_conkunitzin-S1_2/uniprot.txt
- FinalOutput_GAS_1E-6/Kunitz-type_conkunitzin-S1_2/sequence.txt
- FinalOutput_GAS_1E-6/Kunitz-type_conkunitzin-S1_2/Species.txt
- FinalOutput_GAS_1E-6/Kunitz-type_conkunitzin-S1_2/genbankfile.txt
- FinalOutput_GAS_1E-6/Kunitz-type_conkunitzin-S1_2/rsemfile_expressioninfo.txt
- FinalOutput_GAS_1E-6/Kunitz-type_conkunitzin-S1_2/nucleotide.fasta
- FinalOutput_GAS_1E-6/Kunitz-type_conkunitzin-S1_2/signalp.txt
- FinalOutput_GAS_1E-6/Kunitz-type_conkunitzin-S1_2/final.txt
- FinalOutput_GAS_1E-6/Kunitz-type_conkunitzin-S1_2/aligned.fasta
- FinalOutput_GAS_1E-6/Factor_V_activator_RVV-V_gamma_142
- FinalOutput_GAS_1E-6/Factor_V_activator_RVV-V_gamma_142/uniprot.txt
- FinalOutput_GAS_1E-6/Factor_V_activator_RVV-V_gamma_142/finaltree.pdf
- FinalOutput_GAS_1E-6/Factor_V_activator_RVV-V_gamma_142/sequence.txt
- FinalOutput_GAS_1E-6/Factor_V_activator_RVV-V_gamma_142/mature.fasta
- FinalOutput_GAS_1E-6/Factor_V_activator_RVV-V_gamma_142/Species.txt
- FinalOutput_GAS_1E-6/Factor_V_activator_RVV-V_gamma_142/genbankfile.txt
- FinalOutput_GAS_1E-6/Factor_V_activator_RVV-V_gamma_142/rsemfile_expressioninfo.txt
- FinalOutput_GAS_1E-6/Factor_V_activator_RVV-V_gamma_142/nucleotide.fasta
- FinalOutput_GAS_1E-6/Factor_V_activator_RVV-V_gamma_142/signalp.txt
- FinalOutput_GAS_1E-6/Factor_V_activator_RVV-V_gamma_142/final.txt
- FinalOutput_GAS_1E-6/Factor_V_activator_RVV-V_gamma_142/aligned.fasta
- FinalOutput_GAS_1E-6/Thrombin-like_enzyme_TLBm_1
- FinalOutput_GAS_1E-6/Thrombin-like_enzyme_TLBm_1/uniprot.txt
- FinalOutput_GAS_1E-6/Thrombin-like_enzyme_TLBm_1/finaltree.pdf
- FinalOutput_GAS_1E-6/Thrombin-like_enzyme_TLBm_1/sequence.txt
- FinalOutput_GAS_1E-6/Thrombin-like_enzyme_TLBm_1/mature.fasta
- FinalOutput_GAS_1E-6/Thrombin-like_enzyme_TLBm_1/Species.txt
- FinalOutput_GAS_1E-6/Thrombin-like_enzyme_TLBm_1/genbankfile.txt
- FinalOutput_GAS_1E-6/Thrombin-like_enzyme_TLBm_1/rsemfile_expressioninfo.txt
- FinalOutput_GAS_1E-6/Thrombin-like_enzyme_TLBm_1/nucleotide.fasta
- FinalOutput_GAS_1E-6/Thrombin-like_enzyme_TLBm_1/signalp.txt
- FinalOutput_GAS_1E-6/Thrombin-like_enzyme_TLBm_1/final.txt
- FinalOutput_GAS_1E-6/Thrombin-like_enzyme_TLBm_1/aligned.fasta
- FinalOutput_GAS_1E-6/Kunitz-type_serine_protease_inhibitor_2_4
- FinalOutput_GAS_1E-6/Kunitz-type_serine_protease_inhibitor_2_4/uniprot.txt
- FinalOutput_GAS_1E-6/Kunitz-type_serine_protease_inhibitor_2_4/finaltree.pdf
- FinalOutput_GAS_1E-6/Kunitz-type_serine_protease_inhibitor_2_4/sequence.txt
- FinalOutput_GAS_1E-6/Kunitz-type_serine_protease_inhibitor_2_4/Species.txt
- FinalOutput_GAS_1E-6/Kunitz-type_serine_protease_inhibitor_2_4/genbankfile.txt
- FinalOutput_GAS_1E-6/Kunitz-type_serine_protease_inhibitor_2_4/rsemfile_expressioninfo.txt
- FinalOutput_GAS_1E-6/Kunitz-type_serine_protease_inhibitor_2_4/nucleotide.fasta
- FinalOutput_GAS_1E-6/Kunitz-type_serine_protease_inhibitor_2_4/signalp.txt
- FinalOutput_GAS_1E-6/Kunitz-type_serine_protease_inhibitor_2_4/final.txt
- FinalOutput_GAS_1E-6/Kunitz-type_serine_protease_inhibitor_2_4/aligned.fasta
- FinalOutput_GAS_1E-6/Protease_inhibitor_1_6
- FinalOutput_GAS_1E-6/Protease_inhibitor_1_6/uniprot.txt
- FinalOutput_GAS_1E-6/Protease_inhibitor_1_6/finaltree.pdf
- FinalOutput_GAS_1E-6/Protease_inhibitor_1_6/sequence.txt
- FinalOutput_GAS_1E-6/Protease_inhibitor_1_6/mature.fasta
- FinalOutput_GAS_1E-6/Protease_inhibitor_1_6/Species.txt
- FinalOutput_GAS_1E-6/Protease_inhibitor_1_6/genbankfile.txt
- FinalOutput_GAS_1E-6/Protease_inhibitor_1_6/rsemfile_expressioninfo.txt
- FinalOutput_GAS_1E-6/Protease_inhibitor_1_6/nucleotide.fasta
- FinalOutput_GAS_1E-6/Protease_inhibitor_1_6/signalp.txt
- FinalOutput_GAS_1E-6/Protease_inhibitor_1_6/final.txt
- FinalOutput_GAS_1E-6/Protease_inhibitor_1_6/aligned.fasta
- FinalOutput_GAS_1E-6/Phospholipase_A2_phaiodactylipin_6
- FinalOutput_GAS_1E-6/Phospholipase_A2_phaiodactylipin_6/uniprot.txt
- FinalOutput_GAS_1E-6/Phospholipase_A2_phaiodactylipin_6/finaltree.pdf
- FinalOutput_GAS_1E-6/Phospholipase_A2_phaiodactylipin_6/sequence.txt
- FinalOutput_GAS_1E-6/Phospholipase_A2_phaiodactylipin_6/mature.fasta
- FinalOutput_GAS_1E-6/Phospholipase_A2_phaiodactylipin_6/Species.txt
- FinalOutput_GAS_1E-6/Phospholipase_A2_phaiodactylipin_6/genbankfile.txt
- FinalOutput_GAS_1E-6/Phospholipase_A2_phaiodactylipin_6/rsemfile_expressioninfo.txt
- FinalOutput_GAS_1E-6/Phospholipase_A2_phaiodactylipin_6/nucleotide.fasta
- FinalOutput_GAS_1E-6/Phospholipase_A2_phaiodactylipin_6/signalp.txt
- FinalOutput_GAS_1E-6/Phospholipase_A2_phaiodactylipin_6/final.txt
- FinalOutput_GAS_1E-6/Phospholipase_A2_phaiodactylipin_6/aligned.fasta
- FinalOutput_GAS_1E-6/Cysteine-rich_venom_protein_bucarin_1
- FinalOutput_GAS_1E-6/Cysteine-rich_venom_protein_bucarin_1/uniprot.txt
- FinalOutput_GAS_1E-6/Cysteine-rich_venom_protein_bucarin_1/finaltree.pdf
- FinalOutput_GAS_1E-6/Cysteine-rich_venom_protein_bucarin_1/sequence.txt
- FinalOutput_GAS_1E-6/Cysteine-rich_venom_protein_bucarin_1/mature.fasta
- FinalOutput_GAS_1E-6/Cysteine-rich_venom_protein_bucarin_1/Species.txt
- FinalOutput_GAS_1E-6/Cysteine-rich_venom_protein_bucarin_1/genbankfile.txt
- FinalOutput_GAS_1E-6/Cysteine-rich_venom_protein_bucarin_1/rsemfile_expressioninfo.txt
- FinalOutput_GAS_1E-6/Cysteine-rich_venom_protein_bucarin_1/nucleotide.fasta
- FinalOutput_GAS_1E-6/Cysteine-rich_venom_protein_bucarin_1/signalp.txt
- FinalOutput_GAS_1E-6/Cysteine-rich_venom_protein_bucarin_1/final.txt
- FinalOutput_GAS_1E-6/Cysteine-rich_venom_protein_bucarin_1/aligned.fasta
- FinalOutput_GAS_1E-6/Kunitz-type_serine_protease_inhibitor_homolog_alpha-dendrotoxin_3
- FinalOutput_GAS_1E-6/Kunitz-type_serine_protease_inhibitor_homolog_alpha-dendrotoxin_3/uniprot.txt
- FinalOutput_GAS_1E-6/Kunitz-type_serine_protease_inhibitor_homolog_alpha-dendrotoxin_3/finaltree.pdf
- FinalOutput_GAS_1E-6/Kunitz-type_serine_protease_inhibitor_homolog_alpha-dendrotoxin_3/sequence.txt
- FinalOutput_GAS_1E-6/Kunitz-type_serine_protease_inhibitor_homolog_alpha-dendrotoxin_3/mature.fasta
- FinalOutput_GAS_1E-6/Kunitz-type_serine_protease_inhibitor_homolog_alpha-dendrotoxin_3/Species.txt
- FinalOutput_GAS_1E-6/Kunitz-type_serine_protease_inhibitor_homolog_alpha-dendrotoxin_3/genbankfile.txt
- FinalOutput_GAS_1E-6/Kunitz-type_serine_protease_inhibitor_homolog_alpha-dendrotoxin_3/rsemfile_expressioninfo.txt
- FinalOutput_GAS_1E-6/Kunitz-type_serine_protease_inhibitor_homolog_alpha-dendrotoxin_3/nucleotide.fasta
- FinalOutput_GAS_1E-6/Kunitz-type_serine_protease_inhibitor_homolog_alpha-dendrotoxin_3/signalp.txt
- FinalOutput_GAS_1E-6/Kunitz-type_serine_protease_inhibitor_homolog_alpha-dendrotoxin_3/final.txt
- FinalOutput_GAS_1E-6/Kunitz-type_serine_protease_inhibitor_homolog_alpha-dendrotoxin_3/aligned.fasta
- FinalOutput_GAS_1E-6/Phospholipase_A1_19
- FinalOutput_GAS_1E-6/Phospholipase_A1_19/uniprot.txt
- FinalOutput_GAS_1E-6/Phospholipase_A1_19/finaltree.pdf
- FinalOutput_GAS_1E-6/Phospholipase_A1_19/sequence.txt
- FinalOutput_GAS_1E-6/Phospholipase_A1_19/mature.fasta
- FinalOutput_GAS_1E-6/Phospholipase_A1_19/Species.txt
- FinalOutput_GAS_1E-6/Phospholipase_A1_19/genbankfile.txt
- FinalOutput_GAS_1E-6/Phospholipase_A1_19/rsemfile_expressioninfo.txt
- FinalOutput_GAS_1E-6/Phospholipase_A1_19/nucleotide.fasta
- FinalOutput_GAS_1E-6/Phospholipase_A1_19/signalp.txt
- FinalOutput_GAS_1E-6/Phospholipase_A1_19/final.txt
- FinalOutput_GAS_1E-6/Phospholipase_A1_19/aligned.fasta
- FinalOutput_GAS_1E-6/Alpha-latroinsectotoxin-Lt1a_2
- FinalOutput_GAS_1E-6/Alpha-latroinsectotoxin-Lt1a_2/uniprot.txt
- FinalOutput_GAS_1E-6/Alpha-latroinsectotoxin-Lt1a_2/finaltree.pdf
- FinalOutput_GAS_1E-6/Alpha-latroinsectotoxin-Lt1a_2/sequence.txt
- FinalOutput_GAS_1E-6/Alpha-latroinsectotoxin-Lt1a_2/mature.fasta
- FinalOutput_GAS_1E-6/Alpha-latroinsectotoxin-Lt1a_2/Species.txt
- FinalOutput_GAS_1E-6/Alpha-latroinsectotoxin-Lt1a_2/genbankfile.txt
- FinalOutput_GAS_1E-6/Alpha-latroinsectotoxin-Lt1a_2/rsemfile_expressioninfo.txt
- FinalOutput_GAS_1E-6/Alpha-latroinsectotoxin-Lt1a_2/nucleotide.fasta
- FinalOutput_GAS_1E-6/Alpha-latroinsectotoxin-Lt1a_2/signalp.txt
- FinalOutput_GAS_1E-6/Alpha-latroinsectotoxin-Lt1a_2/final.txt
- FinalOutput_GAS_1E-6/Alpha-latroinsectotoxin-Lt1a_2/aligned.fasta
- FinalOutput_GAS_1E-6/Phospholipase_A2_imperatoxin-1_4
- FinalOutput_GAS_1E-6/Phospholipase_A2_imperatoxin-1_4/uniprot.txt
- FinalOutput_GAS_1E-6/Phospholipase_A2_imperatoxin-1_4/finaltree.pdf
- FinalOutput_GAS_1E-6/Phospholipase_A2_imperatoxin-1_4/sequence.txt
- FinalOutput_GAS_1E-6/Phospholipase_A2_imperatoxin-1_4/mature.fasta
- FinalOutput_GAS_1E-6/Phospholipase_A2_imperatoxin-1_4/Species.txt
- FinalOutput_GAS_1E-6/Phospholipase_A2_imperatoxin-1_4/genbankfile.txt
- FinalOutput_GAS_1E-6/Phospholipase_A2_imperatoxin-1_4/rsemfile_expressioninfo.txt
- FinalOutput_GAS_1E-6/Phospholipase_A2_imperatoxin-1_4/nucleotide.fasta
- FinalOutput_GAS_1E-6/Phospholipase_A2_imperatoxin-1_4/signalp.txt
- FinalOutput_GAS_1E-6/Phospholipase_A2_imperatoxin-1_4/final.txt
- FinalOutput_GAS_1E-6/Phospholipase_A2_imperatoxin-1_4/aligned.fasta
- FinalOutput_GAS_1E-6/Delta-latroinsectotoxin-Lt1a_1
- FinalOutput_GAS_1E-6/Delta-latroinsectotoxin-Lt1a_1/uniprot.txt
- FinalOutput_GAS_1E-6/Delta-latroinsectotoxin-Lt1a_1/finaltree.pdf
- FinalOutput_GAS_1E-6/Delta-latroinsectotoxin-Lt1a_1/sequence.txt
- FinalOutput_GAS_1E-6/Delta-latroinsectotoxin-Lt1a_1/mature.fasta
- FinalOutput_GAS_1E-6/Delta-latroinsectotoxin-Lt1a_1/Species.txt
- FinalOutput_GAS_1E-6/Delta-latroinsectotoxin-Lt1a_1/genbankfile.txt
- FinalOutput_GAS_1E-6/Delta-latroinsectotoxin-Lt1a_1/rsemfile_expressioninfo.txt
- FinalOutput_GAS_1E-6/Delta-latroinsectotoxin-Lt1a_1/nucleotide.fasta
- FinalOutput_GAS_1E-6/Delta-latroinsectotoxin-Lt1a_1/signalp.txt
- FinalOutput_GAS_1E-6/Delta-latroinsectotoxin-Lt1a_1/final.txt
- FinalOutput_GAS_1E-6/Delta-latroinsectotoxin-Lt1a_1/aligned.fasta
- FinalOutput_GAS_1E-6/Venom_allergen_4_1
- FinalOutput_GAS_1E-6/Venom_allergen_4_1/uniprot.txt
- FinalOutput_GAS_1E-6/Venom_allergen_4_1/finaltree.pdf
- FinalOutput_GAS_1E-6/Venom_allergen_4_1/sequence.txt
- FinalOutput_GAS_1E-6/Venom_allergen_4_1/mature.fasta
- FinalOutput_GAS_1E-6/Venom_allergen_4_1/Species.txt
- FinalOutput_GAS_1E-6/Venom_allergen_4_1/genbankfile.txt
- FinalOutput_GAS_1E-6/Venom_allergen_4_1/rsemfile_expressioninfo.txt
- FinalOutput_GAS_1E-6/Venom_allergen_4_1/nucleotide.fasta
- FinalOutput_GAS_1E-6/Venom_allergen_4_1/signalp.txt
- FinalOutput_GAS_1E-6/Venom_allergen_4_1/final.txt
- FinalOutput_GAS_1E-6/Venom_allergen_4_1/aligned.fasta
- FinalOutput_GAS_1E-6/Cysteine-rich_venom_protein_Mr30_2
- FinalOutput_GAS_1E-6/Cysteine-rich_venom_protein_Mr30_2/uniprot.txt
- FinalOutput_GAS_1E-6/Cysteine-rich_venom_protein_Mr30_2/finaltree.pdf
- FinalOutput_GAS_1E-6/Cysteine-rich_venom_protein_Mr30_2/sequence.txt
- FinalOutput_GAS_1E-6/Cysteine-rich_venom_protein_Mr30_2/mature.fasta
- FinalOutput_GAS_1E-6/Cysteine-rich_venom_protein_Mr30_2/Species.txt
- FinalOutput_GAS_1E-6/Cysteine-rich_venom_protein_Mr30_2/genbankfile.txt
- FinalOutput_GAS_1E-6/Cysteine-rich_venom_protein_Mr30_2/rsemfile_expressioninfo.txt
- FinalOutput_GAS_1E-6/Cysteine-rich_venom_protein_Mr30_2/nucleotide.fasta
- FinalOutput_GAS_1E-6/Cysteine-rich_venom_protein_Mr30_2/signalp.txt
- FinalOutput_GAS_1E-6/Cysteine-rich_venom_protein_Mr30_2/final.txt
- FinalOutput_GAS_1E-6/Cysteine-rich_venom_protein_Mr30_2/aligned.fasta
- FinalOutput_GAS_1E-6/Putative_protein-glutamate_O-methyltransferase_1
- FinalOutput_GAS_1E-6/Putative_protein-glutamate_O-methyltransferase_1/uniprot.txt
- FinalOutput_GAS_1E-6/Putative_protein-glutamate_O-methyltransferase_1/finaltree.pdf
- FinalOutput_GAS_1E-6/Putative_protein-glutamate_O-methyltransferase_1/sequence.txt
- FinalOutput_GAS_1E-6/Putative_protein-glutamate_O-methyltransferase_1/mature.fasta
- FinalOutput_GAS_1E-6/Putative_protein-glutamate_O-methyltransferase_1/Species.txt
- FinalOutput_GAS_1E-6/Putative_protein-glutamate_O-methyltransferase_1/genbankfile.txt
- FinalOutput_GAS_1E-6/Putative_protein-glutamate_O-methyltransferase_1/rsemfile_expressioninfo.txt
- FinalOutput_GAS_1E-6/Putative_protein-glutamate_O-methyltransferase_1/nucleotide.fasta
- FinalOutput_GAS_1E-6/Putative_protein-glutamate_O-methyltransferase_1/signalp.txt
- FinalOutput_GAS_1E-6/Putative_protein-glutamate_O-methyltransferase_1/final.txt
- FinalOutput_GAS_1E-6/Putative_protein-glutamate_O-methyltransferase_1/aligned.fasta
- FinalOutput_GAS_1E-6/Venom_peptide_isomerase_heavy_chain_2
- FinalOutput_GAS_1E-6/Venom_peptide_isomerase_heavy_chain_2/uniprot.txt
- FinalOutput_GAS_1E-6/Venom_peptide_isomerase_heavy_chain_2/finaltree.pdf
- FinalOutput_GAS_1E-6/Venom_peptide_isomerase_heavy_chain_2/sequence.txt
- FinalOutput_GAS_1E-6/Venom_peptide_isomerase_heavy_chain_2/mature.fasta
[truncated: 591 more entries]
