# Supplementary material for: Venomix: a simple bioinformatic pipeline for identifying and characterizing toxin gene candidates from transcriptomic data
Source: PeerJ. 2018 Jul 31;6:e5361. doi: 10.7717/peerj.5361 (PMC6074769; doi:10.7717/peerj.5361)
Supplement: Supplemental Information 5 [file peerj-06-5361-s005.gz › FinalOutput_GAS_1E-6/Kunitz-type_serine_protease_inhibitor_U1-aranetoxin-Av1a_1/mature.fasta]

>F8J2F4 ; MatureChain: 25-83
KDRPDFCHLPADSGSCKGNFQAFYYHPVHRTCLEFIYGGCEGNANNFKTMDECKRTCAA
>Q589G4 ; MatureChain: 18-75
VSFCLLPIVPGPCTQYVIRYAFQPSISACRRFTFGGCEGNDNNFMTRRDCEHYCEELL
>Q6ITB3 ; MatureChain: 25-83
KDHPEFCELPADSGPCRGILHAFYYHPVHRTCLEFIYGGCYGNANNFKTIDECKRTCAA
>Q6ITB0 ; MatureChain: 25-83
KDRPDFCELPDDRGPCRGIFHAFYYNPDQRQCLEFIYGGCYGNANNFKTIDECERTCAA
>F8J2F3 ; MatureChain: 25-83
KDRPHFCHLPADTGPCKARFQAFYYHPVHRKCLEFIYGGCEGNANNFKTIDECKRTCAA
>P0DJ46 ; MatureChain: 22-80
KKKCQLPSDVGKGKASFTRYYYNEESGKCETFIYGGVGGNSNNFLTKEDCCRECAQGSC
>B5KL39 ; MatureChain: 25-83
KDRPKFCELPADTGPCKAIFQAFYYHPVHRTCLKFIYGGCEGNANNFKTIDECKRTCAA
>P0DJ45 ; MatureChain: 22-80
KNKCQLPSDVGKGKASFTRYYYNEEGGKCETFIYGGVGGNSNNFLTKEDCCRECAQGSC
>Q6ITB2 ; MatureChain: 25-83
KDHPEFCELPADSGPCRGILHAFYYHPVHRTCLEFIYGGCYGNANNFKTIDECEPPCAA
>Q6ITC0 ; MatureChain: 25-83
KDRPKFCELPPDSGSCKGSFQAFYYHPVHRTCLEFIYGGCEGNDNNFKTIDECKRTCAA
>B5KL33 ; MatureChain: 25-83
KDHPEFCELPADSGPCRGILHAFYYHPVHRTCLEFIYGGCYGNANNFKTIDECKRTCAA
>B5L5R7 ; MatureChain: 25-83
KDRPKFCELPADSGSCKGNFQAFYYNPDQHQCLEFIYGGCDGNANNFKTIDECKRTCAA
>B5G6G6 ; MatureChain: 25-83
KDRPDFCELPDDRGPCRGIFHAFYYNPDQRQCLEFIYGGCYGNANNFKTIDECKRTCAA
>E7FL12 ; MatureChain: 25-83
KDRPHFCHLPHDPGPCKGNFQAFYYHPVRRTCLEFIYGGCQGNPNNFKTIDECKRTCAA
>B5KL40 ; MatureChain: 25-83
KDRPEFCELPADSGSCKGNFQAFYYNPVQHQCLEFIYGGCDGNANNFKTIDECKRTCAA
>B5KL32 ; MatureChain: 25-83
KDRPHFCHLPHDTGPCNRNTQAFYYNPVYHTCLKFIYGGCQGNSNNFKTIDECKRTCAA
>B5KL41 ; MatureChain: 25-83
KDRPNFCHLPHDTGPCKRNTQAFYYNPVYHTCLKFIYSGCEGNANNFKTIDECKRTCAT
>B5L5Q8 ; MatureChain: 25-83
KDRPNFCHLPHDPGPCKGNFQAFYYHPVRRTCLEFIYGGCQGNPNNFKTIDECKRTCAA
>B5KL30 ; MatureChain: 25-83
KDHPEFCELPADSGPCRGILHAFYYHPVHRTCLGFIYGGCYGNANNFKTIDECKRTCAA
>E7FL13 ; MatureChain: 25-83
KDRPKFCELPADSGSCKGNFQAFYYHPVHRTCLEFIYGGCEGNDNNFKTIDECKRTCAT
>Q6ITB1 ; MatureChain: 25-83
KDRPDFCELPDDRGPCRGIFHAFYYNPDQRQCLEFIYGGCYGNANNFKTIDECERTCAA
>Gene.12::Tb30751::g.12::m.12  type:3prime_partial len:149 gc:universal Tb30751:906-1349(+); MatureChain: 24-148
NQTDSSKTDIVEEMEEFTTIKRILPDRCLVKTEPGPCKHYVHKWTFNKAEGKCRTFPYGG
CLGNENRFNSEAECLHYCVGGADHTLPPYLVTKGSVFVAPSTTTMSTPPSTTTSTPRPTF
IPPSN
