# Supplementary material for: Venomix: a simple bioinformatic pipeline for identifying and characterizing toxin gene candidates from transcriptomic data
Source: PeerJ. 2018 Jul 31;6:e5361. doi: 10.7717/peerj.5361 (PMC6074769; doi:10.7717/peerj.5361)
Supplement: Supplemental Information 5 [file peerj-06-5361-s005.gz › FinalOutput_GAS_1E-6/Kunitz-type_serine_protease_inhibitor_U1-aranetoxin-Av1a_1/genbankfile.txt]

VERSION     F8J2F4.1  GI:586908175
DBSOURCE    UniProtKB: locus VKT16_DRYCN, accession F8J2F4;
            class: standard.
            created: Feb 19, 2014.
            sequence updated: Sep 21, 2011.
            annotation updated: Jan 7, 2015.
            xrefs: FJ752472.1, ACR78494.1
            xrefs (non-sequence databases): MEROPS:I02.052, GO:0005576,
            GO:0004867, Gene3D:4.10.410.10, InterPro:IPR002223,
            InterPro:IPR020901, Pfam:PF00014, PRINTS:PR00759, SMART:SM00131,
            SUPFAM:SSF57362, PROSITE:PS00280, PROSITE:PS50279
KEYWORDS    Disulfide bond; Protease inhibitor; Secreted; Serine protease
            inhibitor; Signal.
SOURCE      Drysdalia coronoides
  ORGANISM  Drysdalia coronoides
            Eukaryota; Metazoa; Chordata; Craniata; Vertebrata; Euteleostomi;
            Lepidosauria; Squamata; Bifurcata; Unidentata; Episquamata;
            Toxicofera; Serpentes; Colubroidea; Elapidae; Notechinae;
            Drysdalia.
REFERENCE   1  (residues 1 to 83)
  AUTHORS   Chatrath,S.T., Chapeaurouge,A., Lin,Q., Lim,T.K., Dunstan,N.,
            Mirtschin,P., Kumar,P.P. and Kini,R.M.
  TITLE     Identification of novel proteins from the venom of a cryptic snake
            Drysdalia coronoides by a combined transcriptomics and proteomics
            approach
  JOURNAL   J. Proteome Res. 10 (2), 739-750 (2011)
   PUBMED   21133350
  REMARK    NUCLEOTIDE SEQUENCE [MRNA], AND IDENTIFICATION BY MASS
            SPECTROMETRY.;
            TISSUE=Venom, and Venom gland
COMMENT     [FUNCTION] Serine protease inhibitor. {ECO:0000250}.
            [SUBCELLULAR LOCATION] Secreted.
            [TISSUE SPECIFICITY] Expressed by the venom gland.
            [SIMILARITY] Belongs to the venom Kunitz-type family.
            {ECO:0000305}.
            [SIMILARITY] Contains 1 BPTI/Kunitz inhibitor domain.
            {ECO:0000255|PROSITE-ProRule:PRU00031}.
FEATURES             Location/Qualifiers
     source          1..83
                     /organism="Drysdalia coronoides"
                     /db_xref="taxon:66186"
     Protein         1..83
                     /product="Kunitz-type serine protease inhibitor 161"
                     /note="SPI-161"
                     /UniProtKB_evidence="Evidence at protein level"
     Region          1..24
                     /region_name="Signal"
                     /experiment="experimental evidence, no additional details
                     recorded"
                     /note="{ECO:0000255}."
     Region          25..83
                     /region_name="Mature chain"
                     /experiment="experimental evidence, no additional details
                     recorded"
                     /note="Kunitz-type serine protease inhibitor 161.
                     /FTId=PRO_0000425518."
     Region          29..81
                     /region_name="KU"
                     /note="BPTI/Kunitz family of serine protease inhibitors;
                     Structure is a disulfide rich alpha+beta fold. BPTI
                     (bovine pancreatic trypsin inhibitor) is an extensively
                     studied model structure; cd00109"
                     /db_xref="CDD:238057"
     Region          31..81
                     /region_name="Domain"
                     /experiment="experimental evidence, no additional details
                     recorded"
                     /note="BPTI/Kunitz inhibitor.
                     {ECO:0000255|PROSITE-ProRule:PRU00031}."
     Bond            31..81
                     /bond_type="disulfide"
                     /experiment="experimental evidence, no additional details
                     recorded"
                     /note="{ECO:0000255|PROSITE-ProRule:PRU00031}."
     Site            order(39..43,45)
                     /site_type="other"
                     /note="trypsin interaction site"
                     /db_xref="CDD:238057"
     Bond            40..64
                     /bond_type="disulfide"
                     /experiment="experimental evidence, no additional details
                     recorded"
                     /note="{ECO:0000255|PROSITE-ProRule:PRU00031}."
     Site            41..42
                     /site_type="other"
                     /experiment="experimental evidence, no additional details
                     recorded"
                     /note="Reactive bond for trypsin. {ECO:0000250}."
     Bond            56..77
                     /bond_type="disulfide"
                     /experiment="experimental evidence, no additional details
                     recorded"
                     /note="{ECO:0000255|PROSITE-ProRule:PRU00031}."
ORIGIN      
        1 mssgglllll glltlwaelt pvsskdrpdf chlpadsgsc kgnfqafyyh pvhrtclefi
       61 yggcegnann fktmdeckrt caa
//
VERSION     Q589G4.1  GI:74898382
DBSOURCE    UniProtKB: locus VKT19_ANOSM, accession Q589G4;
            class: standard.
            created: Feb 21, 2006.
            sequence updated: May 10, 2005.
            annotation updated: May 27, 2015.
            xrefs: AB186137.1, BAD93276.1
            xrefs (non-sequence databases): ProteinModelPortal:Q589G4,
            MEROPS:I02.964, GO:0005576, GO:0004867, Gene3D:4.10.410.10,
            InterPro:IPR002223, InterPro:IPR020901, Pfam:PF00014,
            PRINTS:PR00759, SMART:SM00131, SUPFAM:SSF57362, PROSITE:PS00280,
            PROSITE:PS50279
KEYWORDS    Calcium channel impairing toxin; Direct protein sequencing;
            Disulfide bond; Ion channel impairing toxin; Neurotoxin; Potassium
            channel impairing toxin; Protease inhibitor; Secreted; Serine
            protease inhibitor; Signal; Toxin.
SOURCE      Anoplius samariensis
  ORGANISM  Anoplius samariensis
            Eukaryota; Metazoa; Ecdysozoa; Arthropoda; Hexapoda; Insecta;
            Pterygota; Neoptera; Endopterygota; Hymenoptera; Apocrita;
            Aculeata; Vespoidea; Pompilidae; Anoplius.
REFERENCE   1  (residues 1 to 75)
  AUTHORS   Hisada,M., Satake,H., Masuda,K., Aoyama,M., Murata,K., Shinada,T.,
            Iwashita,T., Ohfune,Y. and Nakajima,T.
  TITLE     Molecular components and toxicity of the venom of the solitary
            wasp, Anoplius samariensis
  JOURNAL   Biochem. Biophys. Res. Commun. 330 (4), 1048-1054 (2005)
   PUBMED   15823549
  REMARK    NUCLEOTIDE SEQUENCE [MRNA], PROTEIN SEQUENCE OF 18-39, AND MASS
            SPECTROMETRY.;
            TISSUE=Venom, and Venom gland
COMMENT     [FUNCTION] May exert inhibitory effects on serine proteases and on
            potassium and/or calcium channels and then participate in the
            long-term non-lethal paralysis on the prey.
            [SUBCELLULAR LOCATION] Secreted.
            [TISSUE SPECIFICITY] Expressed by the venom gland.
            [PTM] Contains 3 disulfide bonds.
            [MASS SPECTROMETRY] Mass=6663.5; Method=MALDI; Range=18-75;
            Evidence={ECO:0000269|PubMed:15823549}.
            [SIMILARITY] Belongs to the venom Kunitz-type family.
            {ECO:0000305}.
            [SIMILARITY] Contains 1 BPTI/Kunitz inhibitor domain.
            {ECO:0000255|PROSITE-ProRule:PRU00031}.
FEATURES             Location/Qualifiers
     source          1..75
                     /organism="Anoplius samariensis"
                     /db_xref="taxon:200614"
     Protein         1..75
                     /product="Kunitz-type serine protease inhibitor As-fr-19"
                     /note="Asfr19"
                     /UniProtKB_evidence="Evidence at protein level"
     Region          1..17
                     /region_name="Signal"
                     /experiment="experimental evidence, no additional details
                     recorded"
                     /note="{ECO:0000269|PubMed:15823549}."
     Region          18..75
                     /region_name="Mature chain"
                     /experiment="experimental evidence, no additional details
                     recorded"
                     /note="Kunitz-type serine protease inhibitor As-fr-19.
                     /FTId=PRO_0000223994."
     Region          19..71
                     /region_name="KU"
                     /note="BPTI/Kunitz family of serine protease inhibitors;
                     Structure is a disulfide rich alpha+beta fold. BPTI
                     (bovine pancreatic trypsin inhibitor) is an extensively
                     studied model structure; cd00109"
                     /db_xref="CDD:238057"
     Region          21..71
                     /region_name="Domain"
                     /experiment="experimental evidence, no additional details
                     recorded"
                     /note="BPTI/Kunitz inhibitor.
                     {ECO:0000255|PROSITE-ProRule:PRU00031}."
     Bond            21..71
                     /bond_type="disulfide"
                     /experiment="experimental evidence, no additional details
                     recorded"
                     /note="{ECO:0000255|PROSITE-ProRule:PRU00031}."
     Site            order(29..33,35)
                     /site_type="other"
                     /note="trypsin interaction site"
                     /db_xref="CDD:238057"
     Bond            30..54
                     /bond_type="disulfide"
                     /experiment="experimental evidence, no additional details
                     recorded"
                     /note="{ECO:0000255|PROSITE-ProRule:PRU00031}."
     Bond            46..67
                     /bond_type="disulfide"
                     /experiment="experimental evidence, no additional details
                     recorded"
                     /note="{ECO:0000255|PROSITE-ProRule:PRU00031}."
ORIGIN      
        1 mmllvlsisa ilqvshsvsf cllpivpgpc tqyviryafq psisacrrft fggcegndnn
       61 fmtrrdcehy ceell
//
VERSION     Q6ITB3.1  GI:82201564
DBSOURCE    UniProtKB: locus VKT1_NOTSC, accession Q6ITB3;
            class: standard.
            extra accessions:B5L5R3
            created: Jun 16, 2009.
            sequence updated: Jul 5, 2004.
            annotation updated: Jan 7, 2015.
            xrefs: EU401851.1, ACC77800.1, AY626932.1, AAT45408.1
            xrefs (non-sequence databases): ProteinModelPortal:Q6ITB3,
            SMR:Q6ITB3, MEROPS:I02.052, GO:0005576, GO:0004867,
            Gene3D:4.10.410.10, InterPro:IPR002223, InterPro:IPR020901,
            Pfam:PF00014, PRINTS:PR00759, SMART:SM00131, SUPFAM:SSF57362,
            PROSITE:PS00280, PROSITE:PS50279
KEYWORDS    Disulfide bond; Protease inhibitor; Secreted; Serine protease
            inhibitor; Signal.
SOURCE      Notechis scutatus scutatus
  ORGANISM  Notechis scutatus scutatus
            Eukaryota; Metazoa; Chordata; Craniata; Vertebrata; Euteleostomi;
            Lepidosauria; Squamata; Bifurcata; Unidentata; Episquamata;
            Toxicofera; Serpentes; Colubroidea; Elapidae; Acanthophiinae;
            Notechis.
REFERENCE   1  (residues 1 to 83)
  AUTHORS   St Pierre,L., Earl,S.T., Filippovich,I., Sorokina,N., Masci,P.P.,
            De Jersey,J. and Lavin,M.F.
  TITLE     Common evolution of waprin and kunitz-like toxin families in
            Australian venomous snakes
  JOURNAL   Cell. Mol. Life Sci. 65 (24), 4039-4054 (2008)
   PUBMED   18979207
  REMARK    NUCLEOTIDE SEQUENCE [GENOMIC DNA / MRNA].;
            TISSUE=Venom gland
COMMENT     [FUNCTION] Serine protease inhibitor. {ECO:0000250}.
            [SUBCELLULAR LOCATION] Secreted {ECO:0000250}.
            [TISSUE SPECIFICITY] Expressed by the venom gland.
            [SIMILARITY] Belongs to the venom Kunitz-type family.
            {ECO:0000305}.
            [SIMILARITY] Contains 1 BPTI/Kunitz inhibitor domain.
            {ECO:0000255|PROSITE-ProRule:PRU00031}.
FEATURES             Location/Qualifiers
     source          1..83
                     /organism="Notechis scutatus scutatus"
                     /sub_species="scutatus"
                     /db_xref="taxon:70142"
     Protein         1..83
                     /product="Kunitz-type serine protease inhibitor tigerin-1"
                     /UniProtKB_evidence="Evidence at transcript level"
     Region          1..24
                     /region_name="Signal"
                     /experiment="experimental evidence, no additional details
                     recorded"
                     /note="{ECO:0000255}."
     Region          25..83
                     /region_name="Mature chain"
                     /experiment="experimental evidence, no additional details
                     recorded"
                     /note="Kunitz-type serine protease inhibitor tigerin-1.
                     /FTId=PRO_5000395651."
     Region          29..81
                     /region_name="KU"
                     /note="BPTI/Kunitz family of serine protease inhibitors;
                     Structure is a disulfide rich alpha+beta fold. BPTI
                     (bovine pancreatic trypsin inhibitor) is an extensively
                     studied model structure; cd00109"
                     /db_xref="CDD:238057"
     Region          31..81
                     /region_name="Domain"
                     /experiment="experimental evidence, no additional details
                     recorded"
                     /note="BPTI/Kunitz inhibitor.
                     {ECO:0000255|PROSITE-ProRule:PRU00031}."
     Bond            31..81
                     /bond_type="disulfide"
                     /experiment="experimental evidence, no additional details
                     recorded"
                     /note="{ECO:0000255|PROSITE-ProRule:PRU00031}."
     Site            order(39..43,45)
                     /site_type="other"
                     /note="trypsin interaction site"
                     /db_xref="CDD:238057"
     Bond            40..64
                     /bond_type="disulfide"
                     /experiment="experimental evidence, no additional details
                     recorded"
                     /note="{ECO:0000255|PROSITE-ProRule:PRU00031}."
     Site            41..42
                     /site_type="other"
                     /experiment="experimental evidence, no additional details
                     recorded"
                     /note="Reactive bond for trypsin. {ECO:0000250}."
     Bond            56..77
                     /bond_type="disulfide"
                     /experiment="experimental evidence, no additional details
                     recorded"
                     /note="{ECO:0000255|PROSITE-ProRule:PRU00031}."
ORIGIN      
        1 mssgglllll glltlwaelt pvsskdhpef celpadsgpc rgilhafyyh pvhrtclefi
       61 yggcygnann fktideckrt caa
//
VERSION     Q6ITB0.1  GI:82201561
DBSOURCE    UniProtKB: locus VKT1_TROCA, accession Q6ITB0;
            class: standard.
            created: Dec 6, 2005.
            sequence updated: Jul 5, 2004.
            annotation updated: Jan 7, 2015.
            xrefs: AY626935.1, AAT45411.1
            xrefs (non-sequence databases): ProteinModelPortal:Q6ITB0,
            SMR:Q6ITB0, MEROPS:I02.052, GO:0005576, GO:0004867,
            Gene3D:4.10.410.10, InterPro:IPR002223, InterPro:IPR020901,
            Pfam:PF00014, PRINTS:PR00759, SMART:SM00131, SUPFAM:SSF57362,
            PROSITE:PS00280, PROSITE:PS50279
KEYWORDS    Disulfide bond; Protease inhibitor; Secreted; Serine protease
            inhibitor; Signal; Toxin.
SOURCE      Tropidechis carinatus
  ORGANISM  Tropidechis carinatus
            Eukaryota; Metazoa; Chordata; Craniata; Vertebrata; Euteleostomi;
            Lepidosauria; Squamata; Bifurcata; Unidentata; Episquamata;
            Toxicofera; Serpentes; Colubroidea; Elapidae; Notechinae;
            Tropidechis.
REFERENCE   1  (residues 1 to 83)
  AUTHORS   Filippovich,I. and Sorokina,N.I.
  TITLE     Direct Submission
  JOURNAL   Submitted (??-MAY-2004)
  REMARK    NUCLEOTIDE SEQUENCE [MRNA].;
            TISSUE=Venom gland
COMMENT     [FUNCTION] Serine protease inhibitor. {ECO:0000250}.
            [SUBCELLULAR LOCATION] Secreted {ECO:0000250}.
            [TISSUE SPECIFICITY] Expressed by the venom gland.
            [SIMILARITY] Belongs to the venom Kunitz-type family.
            {ECO:0000305}.
            [SIMILARITY] Contains 1 BPTI/Kunitz inhibitor domain.
            {ECO:0000255|PROSITE-ProRule:PRU00031}.
FEATURES             Location/Qualifiers
     source          1..83
                     /organism="Tropidechis carinatus"
                     /db_xref="taxon:100989"
     Protein         1..83
                     /product="Kunitz-type serine protease inhibitor
                     carinatin-1"
                     /UniProtKB_evidence="Evidence at transcript level"
     Region          1..24
                     /region_name="Signal"
                     /experiment="experimental evidence, no additional details
                     recorded"
                     /note="{ECO:0000255}."
     Region          25..83
                     /region_name="Mature chain"
                     /experiment="experimental evidence, no additional details
                     recorded"
                     /note="Kunitz-type serine protease inhibitor carinatin-1.
                     /FTId=PRO_0000043178."
     Region          29..81
                     /region_name="KU"
                     /note="BPTI/Kunitz family of serine protease inhibitors;
                     Structure is a disulfide rich alpha+beta fold. BPTI
                     (bovine pancreatic trypsin inhibitor) is an extensively
                     studied model structure; cd00109"
                     /db_xref="CDD:238057"
     Region          31..81
                     /region_name="Domain"
                     /experiment="experimental evidence, no additional details
                     recorded"
                     /note="BPTI/Kunitz inhibitor.
                     {ECO:0000255|PROSITE-ProRule:PRU00031}."
     Bond            31..81
                     /bond_type="disulfide"
                     /experiment="experimental evidence, no additional details
                     recorded"
                     /note="{ECO:0000255|PROSITE-ProRule:PRU00031}."
     Site            order(39..43,45)
                     /site_type="other"
                     /note="trypsin interaction site"
                     /db_xref="CDD:238057"
     Bond            40..64
                     /bond_type="disulfide"
                     /experiment="experimental evidence, no additional details
                     recorded"
                     /note="{ECO:0000255|PROSITE-ProRule:PRU00031}."
     Site            41..42
                     /site_type="other"
                     /experiment="experimental evidence, no additional details
                     recorded"
                     /note="Reactive bond for trypsin. {ECO:0000250}."
     Bond            56..77
                     /bond_type="disulfide"
                     /experiment="experimental evidence, no additional details
                     recorded"
                     /note="{ECO:0000255|PROSITE-ProRule:PRU00031}."
ORIGIN      
        1 mssgglllll glltlweglt pvsskdrpdf celpddrgpc rgifhafyyn pdqrqclefi
       61 yggcygnann fktidecert caa
//
VERSION     F8J2F3.1  GI:586908177
DBSOURCE    UniProtKB: locus VKT28_DRYCN, accession F8J2F3;
            class: standard.
            created: Feb 19, 2014.
            sequence updated: Sep 21, 2011.
            annotation updated: Jan 7, 2015.
            xrefs: FJ752471.1, ACR78493.1
            xrefs (non-sequence databases): MEROPS:I02.052, GO:0005576,
            GO:0004867, Gene3D:4.10.410.10, InterPro:IPR002223,
            InterPro:IPR020901, Pfam:PF00014, PRINTS:PR00759, SMART:SM00131,
            SUPFAM:SSF57362, PROSITE:PS00280, PROSITE:PS50279
KEYWORDS    Disulfide bond; Protease inhibitor; Secreted; Serine protease
            inhibitor; Signal.
SOURCE      Drysdalia coronoides
  ORGANISM  Drysdalia coronoides
            Eukaryota; Metazoa; Chordata; Craniata; Vertebrata; Euteleostomi;
            Lepidosauria; Squamata; Bifurcata; Unidentata; Episquamata;
            Toxicofera; Serpentes; Colubroidea; Elapidae; Notechinae;
            Drysdalia.
REFERENCE   1  (residues 1 to 83)
  AUTHORS   Chatrath,S.T., Chapeaurouge,A., Lin,Q., Lim,T.K., Dunstan,N.,
            Mirtschin,P., Kumar,P.P. and Kini,R.M.
  TITLE     Identification of novel proteins from the venom of a cryptic snake
            Drysdalia coronoides by a combined transcriptomics and proteomics
            approach
  JOURNAL   J. Proteome Res. 10 (2), 739-750 (2011)
   PUBMED   21133350
  REMARK    NUCLEOTIDE SEQUENCE [MRNA], AND IDENTIFICATION BY MASS
            SPECTROMETRY.;
            TISSUE=Venom, and Venom gland
COMMENT     [FUNCTION] Serine protease inhibitor. {ECO:0000250}.
            [SUBCELLULAR LOCATION] Secreted.
            [TISSUE SPECIFICITY] Expressed by the venom gland.
            [SIMILARITY] Belongs to the venom Kunitz-type family.
            {ECO:0000305}.
            [SIMILARITY] Contains 1 BPTI/Kunitz inhibitor domain.
            {ECO:0000255|PROSITE-ProRule:PRU00031}.
FEATURES             Location/Qualifiers
     source          1..83
                     /organism="Drysdalia coronoides"
                     /db_xref="taxon:66186"
     Protein         1..83
                     /product="Kunitz-type serine protease inhibitor 28"
                     /note="SPI-28"
                     /UniProtKB_evidence="Evidence at protein level"
     Region          1..24
                     /region_name="Signal"
                     /experiment="experimental evidence, no additional details
                     recorded"
                     /note="{ECO:0000255}."
     Region          25..83
                     /region_name="Mature chain"
                     /experiment="experimental evidence, no additional details
                     recorded"
                     /note="Kunitz-type serine protease inhibitor 28.
                     /FTId=PRO_0000425515."
     Region          29..81
                     /region_name="KU"
                     /note="BPTI/Kunitz family of serine protease inhibitors;
                     Structure is a disulfide rich alpha+beta fold. BPTI
                     (bovine pancreatic trypsin inhibitor) is an extensively
                     studied model structure; cd00109"
                     /db_xref="CDD:238057"
     Region          31..81
                     /region_name="Domain"
                     /experiment="experimental evidence, no additional details
                     recorded"
                     /note="BPTI/Kunitz inhibitor.
                     {ECO:0000255|PROSITE-ProRule:PRU00031}."
     Bond            31..81
                     /bond_type="disulfide"
                     /experiment="experimental evidence, no additional details
                     recorded"
                     /note="{ECO:0000255|PROSITE-ProRule:PRU00031}."
     Site            order(39..43,45)
                     /site_type="other"
                     /note="trypsin interaction site"
                     /db_xref="CDD:238057"
     Bond            40..64
                     /bond_type="disulfide"
                     /experiment="experimental evidence, no additional details
                     recorded"
                     /note="{ECO:0000255|PROSITE-ProRule:PRU00031}."
     Site            41..42
                     /site_type="other"
                     /experiment="experimental evidence, no additional details
                     recorded"
                     /note="Reactive bond for trypsin. {ECO:0000250}."
     Bond            56..77
                     /bond_type="disulfide"
                     /experiment="experimental evidence, no additional details
                     recorded"
                     /note="{ECO:0000255|PROSITE-ProRule:PRU00031}."
ORIGIN      
        1 mssgglllll glltlwaelt pvsskdrphf chlpadtgpc karfqafyyh pvhrkclefi
       61 yggcegnann fktideckrt caa
//
VERSION     P0DJ46.1  GI:395455168
DBSOURCE    UniProtKB: locus VKT21_LYCMC, accession P0DJ46;
            class: standard.
            extra accessions:P0CJ20
            created: Jul 11, 2012.
            sequence updated: Jul 11, 2012.
            annotation updated: Nov 26, 2014.
            xrefs: GT028614.1, 2M01_A
            xrefs (non-sequence databases): PDBsum:2M01, GO:0005576,
            GO:0033644, GO:0004867, GO:0044562, GO:0010951, Gene3D:4.10.410.10,
            InterPro:IPR002223, Pfam:PF00014, PRINTS:PR00759, SMART:SM00131,
            SUPFAM:SSF57362, PROSITE:PS50279
KEYWORDS    3D-structure; Disulfide bond; Ion channel impairing toxin;
            Potassium channel impairing toxin; Protease inhibitor; Secreted;
            Serine protease inhibitor; Signal; Toxin; Voltage-gated potassium
            channel impairing toxin.
SOURCE      Lychas mucronatus (Chinese swimming scorpion)
  ORGANISM  Lychas mucronatus
            Eukaryota; Metazoa; Ecdysozoa; Arthropoda; Chelicerata; Arachnida;
            Scorpiones; Buthida; Buthoidea; Buthidae; Lychas.
REFERENCE   1  (residues 1 to 80)
  AUTHORS   Zhao,R., Ma,Y., He,Y., Di,Z., Wu,Y.-L., Cao,Z.-J. and Li,W.-X.
  TITLE     Comparative venom gland transcriptome analysis of the scorpion
            Lychas mucronatus reveals intraspecific toxic gene diversity and
            new venomous components
  JOURNAL   BMC Genomics 11, 452-452 (2010)
   PUBMED   20663230
  REMARK    NUCLEOTIDE SEQUENCE [MRNA].;
            STRAIN=Yunnan; TISSUE=Venom gland
REFERENCE   2  (residues 1 to 80)
  AUTHORS   Chen,Z., Luo,F., Feng,J., Yang,W., Zeng,D., Zhao,R., Cao,Z.,
            Liu,M., Li,W., Jiang,L. and Wu,Y.
  TITLE     Genomic and structural characterization of Kunitz-type peptide
            LmKTT-1a highlights diversity and evolution of scorpion potassium
            channel toxins
  JOURNAL   PLoS ONE 8 (4), E60201 (2013)
   PUBMED   23573241
  REMARK    NUCLEOTIDE SEQUENCE [GENOMIC DNA], STRUCTURE BY NMR OF 22-80,
            DISULFIDE BOND, MUTAGENESIS OF CYS-72 AND CYS-80, AND NOMENCLATURE.
REFERENCE   3  (residues 1 to 80)
  AUTHORS   Zhao,R., Dai,H., Qiu,S., Li,T., He,Y., Ma,Y., Chen,Z., Wu,Y., Li,W.
            and Cao,Z.
  TITLE     SdPI, the first functionally characterized Kunitz-type trypsin
            inhibitor from scorpion venom
  JOURNAL   PLoS ONE 6 (11), E27548 (2011)
   PUBMED   22087336
  REMARK    FUNCTION.
REFERENCE   4  (residues 1 to 80)
  AUTHORS   Chen,Z.-Y., Hu,Y.T., Yang,W.S., He,Y.W., Feng,J., Wang,B.,
            Zhao,R.M., Ding,J.P., Cao,Z.-J., Li,W.-X. and Wu,Y.-L.
  TITLE     Hg1, novel peptide inhibitor specific for Kv1.3 channels from first
            scorpion Kunitz-type potassium channel toxin family
  JOURNAL   J. Biol. Chem. 287 (17), 13813-13821 (2012)
   PUBMED   22354971
  REMARK    FUNCTION.
COMMENT     [FUNCTION] Dual-function toxin that completely inhibits trypsin
            activity at a molar ratio of 1:1 (Ki=140 nM) and that inhibits
            mKv1.3/KCNA3 potassium channel currents (1 uM inhibits 50% of
            currents) (IC(50)=1.58 uM). Shows also weak inhibition on
            Kv1.1/KCNA1 (1 uM inhibits 25% of currents) and Kv1.2/KCNA2 (1 uM
            inhibits 25% of currents). {ECO:0000269|PubMed:22087336,
            ECO:0000269|PubMed:22354971}.
            [SUBCELLULAR LOCATION] Secreted {ECO:0000250}.
            [TISSUE SPECIFICITY] Expressed by the venom gland.
            [PTM] Lacks the conserved CysII-CysIV disulfide bond but contains 2
            cysteine residues at the C-terminus that generate a new disulfide
            bond.
            [MISCELLANEOUS] Has no effect on chymotrypsin and elastase.
            {ECO:0000305|PubMed:22354971}.
            [SIMILARITY] Belongs to the venom Kunitz-type family. Scorpion
            delta-Ktx subfamily. Delta-Ktx 2 sub-subfamily. {ECO:0000305}.
            [SIMILARITY] Contains 1 BPTI/Kunitz inhibitor domain.
            {ECO:0000255|PROSITE-ProRule:PRU00031}.
FEATURES             Location/Qualifiers
     source          1..80
                     /organism="Lychas mucronatus"
                     /db_xref="taxon:172552"
     Protein         1..80
                     /product="Kunitz-type serine protease inhibitor LmKTT-1a"
                     /note="Delta-KTx 2.1; SdPII"
                     /UniProtKB_evidence="Evidence at protein level"
     Region          1..21
                     /region_name="Signal"
                     /experiment="experimental evidence, no additional details
                     recorded"
                     /note="{ECO:0000255}."
     Region          22..80
                     /region_name="Mature chain"
                     /experiment="experimental evidence, no additional details
                     recorded"
                     /note="Kunitz-type serine protease inhibitor LmKTT-1a.
                     /FTId=PRO_0000418102."
     Region          25..75
                     /region_name="Domain"
                     /experiment="experimental evidence, no additional details
                     recorded"
                     /note="BPTI/Kunitz inhibitor.
                     {ECO:0000255|PROSITE-ProRule:PRU00031}."
     Region          25..75
                     /region_name="KU"
                     /note="BPTI/Kunitz family of serine protease inhibitors;
                     Structure is a disulfide rich alpha+beta fold. BPTI
                     (bovine pancreatic trypsin inhibitor) is an extensively
                     studied model structure; cd00109"
                     /db_xref="CDD:238057"
     Bond            25..75
                     /bond_type="disulfide"
                     /experiment="experimental evidence, no additional details
                     recorded"
                     /note="{ECO:0000255|PROSITE-ProRule:PRU00031,
                     ECO:0000269|PubMed:23573241}."
     Site            order(33..37,39)
                     /site_type="other"
                     /note="trypsin interaction site"
                     /db_xref="CDD:238057"
     Site            35
                     /site_type="other"
                     /experiment="experimental evidence, no additional details
                     recorded"
                     /note="Key residue that directly interacts with the S1
                     pocket of trypsin. {ECO:0000250}."
     Region          38..44
                     /region_name="Beta-strand region"
                     /experiment="experimental evidence, no additional details
                     recorded"
                     /note="{ECO:0000244|PDB:2M01}."
     Region          45..48
                     /region_name="Hydrogen bonded turn"
                     /experiment="experimental evidence, no additional details
                     recorded"
                     /note="{ECO:0000244|PDB:2M01}."
     Region          49..55
                     /region_name="Beta-strand region"
                     /experiment="experimental evidence, no additional details
                     recorded"
                     /note="{ECO:0000244|PDB:2M01}."
     Bond            50..71
                     /bond_type="disulfide"
                     /experiment="experimental evidence, no additional details
                     recorded"
                     /note="{ECO:0000255|PROSITE-ProRule:PRU00031,
                     ECO:0000269|PubMed:23573241}."
     Region          70..76
                     /region_name="Helical region"
                     /experiment="experimental evidence, no additional details
                     recorded"
                     /note="{ECO:0000244|PDB:2M01}."
     Bond            72..80
                     /bond_type="disulfide"
                     /experiment="experimental evidence, no additional details
                     recorded"
                     /note="{ECO:0000255|PROSITE-ProRule:PRU00031,
                     ECO:0000269|PubMed:23573241}."
     Site            72
                     /site_type="mutagenized"
                     /experiment="experimental evidence, no additional details
                     recorded"
                     /note="C->A: 5-fold decrease in trypsin inhibition, and no
                     change in Kv1.3/KCNA3 inhibition; when associated with
                     A-80. {ECO:0000269|PubMed:23573241}."
     Site            80
                     /site_type="mutagenized"
                     /experiment="experimental evidence, no additional details
                     recorded"
                     /note="C->A: 5-fold decrease in trypsin inhibition, and no
                     change in Kv1.3/KCNA3 inhibition; when associated with
                     A-72. {ECO:0000269|PubMed:23573241}."
ORIGIN      
        1 mksfllialv lfflfvsyas akkkcqlpsd vgkgkasftr yyyneesgkc etfiyggvgg
       61 nsnnfltked ccrecaqgsc
//
VERSION     B5KL39.1  GI:239977268
DBSOURCE    UniProtKB: locus VKT2_AUSSU, accession B5KL39;
            class: standard.
            created: Jun 16, 2009.
            sequence updated: Oct 14, 2008.
            annotation updated: Jan 7, 2015.
            xrefs: EF990747.1, ABV64401.1
            xrefs (non-sequence databases): MEROPS:I02.052, GO:0005576,
            GO:0004867, Gene3D:4.10.410.10, InterPro:IPR002223,
            InterPro:IPR020901, Pfam:PF00014, PRINTS:PR00759, SMART:SM00131,
            SUPFAM:SSF57362, PROSITE:PS00280, PROSITE:PS50279
KEYWORDS    Disulfide bond; Protease inhibitor; Secreted; Serine protease
            inhibitor; Signal.
SOURCE      Austrelaps superbus (Australian copperhead)
  ORGANISM  Austrelaps superbus
            Eukaryota; Metazoa; Chordata; Craniata; Vertebrata; Euteleostomi;
            Lepidosauria; Squamata; Bifurcata; Unidentata; Episquamata;
            Toxicofera; Serpentes; Colubroidea; Elapidae; Acanthophiinae;
            Austrelaps.
REFERENCE   1  (residues 1 to 83)
  AUTHORS   St Pierre,L. and Earl,S.
  TITLE     Direct Submission
  JOURNAL   Submitted (??-JUN-2007)
  REMARK    NUCLEOTIDE SEQUENCE [MRNA].;
            TISSUE=Venom gland
COMMENT     [FUNCTION] Serine protease inhibitor. {ECO:0000250}.
            [SUBCELLULAR LOCATION] Secreted {ECO:0000250}.
            [TISSUE SPECIFICITY] Expressed by the venom gland.
            [SIMILARITY] Belongs to the venom Kunitz-type family.
            {ECO:0000305}.
            [SIMILARITY] Contains 1 BPTI/Kunitz inhibitor domain.
            {ECO:0000255|PROSITE-ProRule:PRU00031}.
FEATURES             Location/Qualifiers
     source          1..83
                     /organism="Austrelaps superbus"
                     /db_xref="taxon:29156"
     Protein         1..83
                     /product="Kunitz-type serine protease inhibitor
                     superbin-2"
                     /UniProtKB_evidence="Evidence at transcript level"
     Region          1..24
                     /region_name="Signal"
                     /experiment="experimental evidence, no additional details
                     recorded"
                     /note="{ECO:0000255}."
     Region          25..83
                     /region_name="Mature chain"
                     /experiment="experimental evidence, no additional details
                     recorded"
                     /note="Kunitz-type serine protease inhibitor superbin-2.
                     /FTId=PRO_5000395598."
     Region          30..81
                     /region_name="KU"
                     /note="BPTI/Kunitz family of serine protease inhibitors;
                     Structure is a disulfide rich alpha+beta fold. BPTI
                     (bovine pancreatic trypsin inhibitor) is an extensively
                     studied model structure; cd00109"
                     /db_xref="CDD:238057"
     Region          31..81
                     /region_name="Domain"
                     /experiment="experimental evidence, no additional details
                     recorded"
                     /note="BPTI/Kunitz inhibitor.
                     {ECO:0000255|PROSITE-ProRule:PRU00031}."
     Bond            31..81
                     /bond_type="disulfide"
                     /experiment="experimental evidence, no additional details
                     recorded"
                     /note="{ECO:0000255|PROSITE-ProRule:PRU00031}."
     Site            order(39..43,45)
                     /site_type="other"
                     /note="trypsin interaction site"
                     /db_xref="CDD:238057"
     Bond            40..64
                     /bond_type="disulfide"
                     /experiment="experimental evidence, no additional details
                     recorded"
                     /note="{ECO:0000255|PROSITE-ProRule:PRU00031}."
     Site            41..42
                     /site_type="other"
                     /experiment="experimental evidence, no additional details
                     recorded"
                     /note="Reactive bond for trypsin. {ECO:0000250}."
     Bond            56..77
                     /bond_type="disulfide"
                     /experiment="experimental evidence, no additional details
                     recorded"
                     /note="{ECO:0000255|PROSITE-ProRule:PRU00031}."
ORIGIN      
        1 mssgglllll glltlwevlt pisskdrpkf celpadtgpc kaifqafyyh pvhrtclkfi
       61 yggcegnann fktideckrt caa
//
VERSION     P0DJ45.1  GI:395455167
DBSOURCE    UniProtKB: locus VKT22_LYCMC, accession P0DJ45;
            class: standard.
            extra accessions:P0CJ20
            created: Jul 11, 2012.
            sequence updated: Jul 11, 2012.
            annotation updated: Oct 1, 2014.
            xrefs: GT028613.1
            xrefs (non-sequence databases): GO:0005576, GO:0033644, GO:0004867,
            GO:0044562, GO:0010951, Gene3D:4.10.410.10, InterPro:IPR002223,
            Pfam:PF00014, PRINTS:PR00759, SMART:SM00131, SUPFAM:SSF57362,
            PROSITE:PS50279
KEYWORDS    Disulfide bond; Ion channel impairing toxin; Potassium channel
            impairing toxin; Protease inhibitor; Secreted; Serine protease
            inhibitor; Signal; Toxin; Voltage-gated potassium channel impairing
            toxin.
SOURCE      Lychas mucronatus (Chinese swimming scorpion)
  ORGANISM  Lychas mucronatus
            Eukaryota; Metazoa; Ecdysozoa; Arthropoda; Chelicerata; Arachnida;
            Scorpiones; Buthida; Buthoidea; Buthidae; Lychas.
REFERENCE   1  (residues 1 to 80)
  AUTHORS   Zhao,R., Ma,Y., He,Y., Di,Z., Wu,Y.-L., Cao,Z.-J. and Li,W.-X.
  TITLE     Comparative venom gland transcriptome analysis of the scorpion
            Lychas mucronatus reveals intraspecific toxic gene diversity and
            new venomous components
  JOURNAL   BMC Genomics 11, 452-452 (2010)
   PUBMED   20663230
  REMARK    NUCLEOTIDE SEQUENCE [MRNA].;
            STRAIN=Yunnan; TISSUE=Venom gland
REFERENCE   2  (residues 1 to 80)
  AUTHORS   Zhao,R., Dai,H., Qiu,S., Li,T., He,Y., Ma,Y., Chen,Z., Wu,Y., Li,W.
            and Cao,Z.
  TITLE     SdPI, the first functionally characterized Kunitz-type trypsin
            inhibitor from scorpion venom
  JOURNAL   PLoS ONE 6 (11), E27548 (2011)
   PUBMED   22087336
  REMARK    FUNCTION, MUTAGENESIS OF LYS-33; GLY-34; LYS-35 AND ALA-36, AND
            3D-STRUCTURE MODELING.
REFERENCE   3  (residues 1 to 80)
  AUTHORS   Chen,Z.-Y., Hu,Y.T., Yang,W.S., He,Y.W., Feng,J., Wang,B.,
            Zhao,R.M., Ding,J.P., Cao,Z.-J., Li,W.-X. and Wu,Y.-L.
  TITLE     Hg1, novel peptide inhibitor specific for Kv1.3 channels from first
            scorpion Kunitz-type potassium channel toxin family
  JOURNAL   J. Biol. Chem. 287 (17), 13813-13821 (2012)
   PUBMED   22354971
  REMARK    FUNCTION.
COMMENT     On Jul 14, 2012 this sequence version replaced gi:317412214.
            [FUNCTION] Dual-function toxin that completely inhibits trypsin
            activity at a molar ratio of 1:1 (dissociation constant of 160 nM)
            and that inhibits mKv1.3/KCNA3 potassium channel currents (1 uM
            inhibits 50% of currents). It is thermostable.
            {ECO:0000269|PubMed:22087336, ECO:0000269|PubMed:22354971}.
            [SUBCELLULAR LOCATION] Secreted {ECO:0000250}.
            [TISSUE SPECIFICITY] Expressed by the venom gland.
            [MISCELLANEOUS] Has no effect on chymotrypsin and elastase
            (PubMed:22087336 and PubMed:22354971).
            [SIMILARITY] Belongs to the venom Kunitz-type family. Scorpion
            delta-Ktx subfamily. Delta-Ktx 2 sub-subfamily. {ECO:0000305}.
            [SIMILARITY] Contains 1 BPTI/Kunitz inhibitor domain.
            {ECO:0000255|PROSITE-ProRule:PRU00031}.
FEATURES             Location/Qualifiers
     source          1..80
                     /organism="Lychas mucronatus"
                     /db_xref="taxon:172552"
     Protein         1..80
                     /product="Kunitz-type serine protease inhibitor LmKTT-1b"
                     /note="Delta-KTx 2.2; SdPI"
                     /UniProtKB_evidence="Evidence at transcript level"
     Region          1..21
                     /region_name="Signal"
                     /experiment="experimental evidence, no additional details
                     recorded"
                     /note="{ECO:0000255}."
     Region          22..80
                     /region_name="Mature chain"
                     /experiment="experimental evidence, no additional details
                     recorded"
                     /note="Kunitz-type serine protease inhibitor LmKTT-1b.
                     /FTId=PRO_0000403912."
     Region          25..75
                     /region_name="Domain"
                     /experiment="experimental evidence, no additional details
                     recorded"
                     /note="BPTI/Kunitz inhibitor.
                     {ECO:0000255|PROSITE-ProRule:PRU00031}."
     Region          25..75
                     /region_name="KU"
                     /note="BPTI/Kunitz family of serine protease inhibitors;
                     Structure is a disulfide rich alpha+beta fold. BPTI
                     (bovine pancreatic trypsin inhibitor) is an extensively
                     studied model structure; cd00109"
                     /db_xref="CDD:238057"
     Bond            25..75
                     /bond_type="disulfide"
                     /experiment="experimental evidence, no additional details
                     recorded"
                     /note="{ECO:0000255|PROSITE-ProRule:PRU00031}."
     Site            order(33..37,39)
                     /site_type="other"
                     /note="trypsin interaction site"
                     /db_xref="CDD:238057"
     Site            33
                     /site_type="mutagenized"
                     /experiment="experimental evidence, no additional details
                     recorded"
                     /note="K->A: 1.8-fold decrease in trypsin inhibitory
                     activity. {ECO:0000269|PubMed:22087336}."
     Site            34
                     /site_type="mutagenized"
                     /experiment="experimental evidence, no additional details
                     recorded"
                     /note="G->F: 1.6-fold decrease in trypsin inhibitory
                     activity. {ECO:0000269|PubMed:22087336}."
     Site            35
                     /site_type="mutagenized"
                     /experiment="experimental evidence, no additional details
                     recorded"
                     /note="K->A: Loss of trypsin inhibitory activity.
                     {ECO:0000269|PubMed:22087336}."
     Site            35
                     /site_type="other"
                     /experiment="experimental evidence, no additional details
                     recorded"
                     /note="Key residue that directly interacts with the S1
                     pocket of trypsin."
     Site            36
                     /site_type="mutagenized"
                     /experiment="experimental evidence, no additional details
                     recorded"
                     /note="A->F: 400-fold decrease in trypsin inhibitory
                     activity. {ECO:0000269|PubMed:22087336}."
     Bond            50..71
                     /bond_type="disulfide"
                     /experiment="experimental evidence, no additional details
                     recorded"
                     /note="{ECO:0000255|PROSITE-ProRule:PRU00031}."
     Bond            72..80
                     /bond_type="disulfide"
                     /experiment="experimental evidence, no additional details
                     recorded"
                     /note="{ECO:0000255|PROSITE-ProRule:PRU00031}."
ORIGIN      
        1 mksfllialv lfflfvsyas aknkcqlpsd vgkgkasftr yyyneeggkc etfiyggvgg
       61 nsnnfltked ccrecaqgsc
//
VERSION     Q6ITB2.1  GI:82201563
DBSOURCE    UniProtKB: locus VKT2_NOTSC, accession Q6ITB2;
            class: standard.
            created: Jun 16, 2009.
            sequence updated: Jul 5, 2004.
            annotation updated: Jan 7, 2015.
            xrefs: AY626933.1, AAT45409.1
            xrefs (non-sequence databases): ProteinModelPortal:Q6ITB2,
            SMR:Q6ITB2, MEROPS:I02.052, GO:0005576, GO:0004867,
            Gene3D:4.10.410.10, InterPro:IPR002223, InterPro:IPR020901,
            Pfam:PF00014, PRINTS:PR00759, SMART:SM00131, SUPFAM:SSF57362,
            PROSITE:PS00280, PROSITE:PS50279
KEYWORDS    Disulfide bond; Protease inhibitor; Secreted; Serine protease
            inhibitor; Signal.
SOURCE      Notechis scutatus scutatus
  ORGANISM  Notechis scutatus scutatus
            Eukaryota; Metazoa; Chordata; Craniata; Vertebrata; Euteleostomi;
            Lepidosauria; Squamata; Bifurcata; Unidentata; Episquamata;
            Toxicofera; Serpentes; Colubroidea; Elapidae; Acanthophiinae;
            Notechis.
REFERENCE   1  (residues 1 to 83)
  AUTHORS   Filippovich,I. and Sorokina,N.I.
  TITLE     Direct Submission
  JOURNAL   Submitted (??-MAY-2004)
  REMARK    NUCLEOTIDE SEQUENCE [MRNA].;
            TISSUE=Venom gland
COMMENT     [FUNCTION] Serine protease inhibitor. {ECO:0000250}.
            [SUBCELLULAR LOCATION] Secreted {ECO:0000250}.
            [TISSUE SPECIFICITY] Expressed by the venom gland.
            [SIMILARITY] Belongs to the venom Kunitz-type family.
            {ECO:0000305}.
            [SIMILARITY] Contains 1 BPTI/Kunitz inhibitor domain.
            {ECO:0000255|PROSITE-ProRule:PRU00031}.
FEATURES             Location/Qualifiers
     source          1..83
                     /organism="Notechis scutatus scutatus"
                     /sub_species="scutatus"
                     /db_xref="taxon:70142"
     Protein         1..83
                     /product="Kunitz-type serine protease inhibitor tigerin-2"
                     /UniProtKB_evidence="Evidence at transcript level"
     Region          1..24
                     /region_name="Signal"
                     /experiment="experimental evidence, no additional details
                     recorded"
                     /note="{ECO:0000255}."
     Region          25..83
                     /region_name="Mature chain"
                     /experiment="experimental evidence, no additional details
                     recorded"
                     /note="Kunitz-type serine protease inhibitor tigerin-2.
                     /FTId=PRO_0000376889."
     Region          29..78
                     /region_name="KU"
                     /note="BPTI/Kunitz family of serine protease inhibitors;
                     Structure is a disulfide rich alpha+beta fold. BPTI
                     (bovine pancreatic trypsin inhibitor) is an extensively
                     studied model structure; cd00109"
                     /db_xref="CDD:238057"
     Region          31..81
                     /region_name="Domain"
                     /experiment="experimental evidence, no additional details
                     recorded"
                     /note="BPTI/Kunitz inhibitor.
                     {ECO:0000255|PROSITE-ProRule:PRU00031}."
     Bond            31..81
                     /bond_type="disulfide"
                     /experiment="experimental evidence, no additional details
                     recorded"
                     /note="{ECO:0000255|PROSITE-ProRule:PRU00031}."
     Site            order(39..43,45)
                     /site_type="other"
                     /note="trypsin interaction site"
                     /db_xref="CDD:238057"
     Bond            40..64
                     /bond_type="disulfide"
                     /experiment="experimental evidence, no additional details
                     recorded"
                     /note="{ECO:0000255|PROSITE-ProRule:PRU00031}."
     Site            41..42
                     /site_type="other"
                     /experiment="experimental evidence, no additional details
                     recorded"
                     /note="Reactive bond for trypsin. {ECO:0000250}."
     Bond            56..77
                     /bond_type="disulfide"
                     /experiment="experimental evidence, no additional details
                     recorded"
                     /note="{ECO:0000255|PROSITE-ProRule:PRU00031}."
ORIGIN      
        1 mssgglllll glltlwaelt pvsskdhpef celpadsgpc rgilhafyyh pvhrtclefi
       61 yggcygnann fktidecepp caa
//
VERSION     Q6ITC0.1  GI:82201571
DBSOURCE    UniProtKB: locus VKT2_PSEAU, accession Q6ITC0;
            class: standard.
            created: Jun 16, 2009.
            sequence updated: Jul 5, 2004.
            annotation updated: Jan 7, 2015.
            xrefs: AY626925.1, AAT45401.1
            xrefs (non-sequence databases): ProteinModelPortal:Q6ITC0,
            SMR:Q6ITC0, MEROPS:I02.052, GO:0005576, GO:0004867,
            Gene3D:4.10.410.10, InterPro:IPR002223, InterPro:IPR020901,
            Pfam:PF00014, PRINTS:PR00759, SMART:SM00131, SUPFAM:SSF57362,
            PROSITE:PS00280, PROSITE:PS50279
KEYWORDS    Disulfide bond; Protease inhibitor; Secreted; Serine protease
            inhibitor; Signal; Toxin.
SOURCE      Pseudechis australis (mulga snake)
  ORGANISM  Pseudechis australis
            Eukaryota; Metazoa; Chordata; Craniata; Vertebrata; Euteleostomi;
            Lepidosauria; Squamata; Bifurcata; Unidentata; Episquamata;
            Toxicofera; Serpentes; Colubroidea; Elapidae; Acanthophiinae;
            Pseudechis.
REFERENCE   1  (residues 1 to 83)
  AUTHORS   Filippovich,I. and Sorokina,N.I.
  TITLE     Direct Submission
  JOURNAL   Submitted (??-MAY-2004)
  REMARK    NUCLEOTIDE SEQUENCE [MRNA].;
            TISSUE=Venom gland
COMMENT     [FUNCTION] Serine protease inhibitor. {ECO:0000250}.
            [SUBCELLULAR LOCATION] Secreted {ECO:0000250}.
            [TISSUE SPECIFICITY] Expressed by the venom gland.
            [MISCELLANEOUS] Does not inhibit voltage-gated potassium channels
            (Kv). {ECO:0000250}.
            [SIMILARITY] Belongs to the venom Kunitz-type family.
            {ECO:0000305}.
            [SIMILARITY] Contains 1 BPTI/Kunitz inhibitor domain.
            {ECO:0000255|PROSITE-ProRule:PRU00031}.
FEATURES             Location/Qualifiers
     source          1..83
                     /organism="Pseudechis australis"
                     /db_xref="taxon:8670"
     Protein         1..83
                     /product="Kunitz-type serine protease inhibitor mulgin-2"
                     /UniProtKB_evidence="Evidence at transcript level"
     Region          1..24
                     /region_name="Signal"
                     /experiment="experimental evidence, no additional details
                     recorded"
                     /note="{ECO:0000255}."
     Region          25..83
                     /region_name="Mature chain"
                     /experiment="experimental evidence, no additional details
                     recorded"
                     /note="Kunitz-type serine protease inhibitor mulgin-2.
                     /FTId=PRO_0000376898."
     Region          30..81
                     /region_name="KU"
                     /note="BPTI/Kunitz family of serine protease inhibitors;
                     Structure is a disulfide rich alpha+beta fold. BPTI
                     (bovine pancreatic trypsin inhibitor) is an extensively
                     studied model structure; cd00109"
                     /db_xref="CDD:238057"
     Region          31..81
                     /region_name="Domain"
                     /experiment="experimental evidence, no additional details
                     recorded"
                     /note="BPTI/Kunitz inhibitor.
                     {ECO:0000255|PROSITE-ProRule:PRU00031}."
     Bond            31..81
                     /bond_type="disulfide"
                     /experiment="experimental evidence, no additional details
                     recorded"
                     /note="{ECO:0000255|PROSITE-ProRule:PRU00031}."
     Site            order(39..43,45)
                     /site_type="other"
                     /note="trypsin interaction site"
                     /db_xref="CDD:238057"
     Bond            40..64
                     /bond_type="disulfide"
                     /experiment="experimental evidence, no additional details
                     recorded"
                     /note="{ECO:0000255|PROSITE-ProRule:PRU00031}."
     Site            41..42
                     /site_type="other"
                     /experiment="experimental evidence, no additional details
                     recorded"
                     /note="Reactive bond for trypsin. {ECO:0000250}."
     Bond            56..77
                     /bond_type="disulfide"
                     /experiment="experimental evidence, no additional details
                     recorded"
                     /note="{ECO:0000255|PROSITE-ProRule:PRU00031}."
ORIGIN      
        1 mssgglflll glltlwevlt pvsskdrpkf celppdsgsc kgsfqafyyh pvhrtclefi
       61 yggcegndnn fktideckrt caa
//
VERSION     B5KL33.1  GI:239977275
DBSOURCE    UniProtKB: locus VKT2_TROCA, accession B5KL33;
            class: standard.
            created: Jun 16, 2009.
            sequence updated: Oct 14, 2008.
            annotation updated: Jan 7, 2015.
            xrefs: EF990741.1, ABV64395.1, EU401853.1, ACC77802.1
            xrefs (non-sequence databases): GO:0005576, GO:0004867,
            Gene3D:4.10.410.10, InterPro:IPR002223, InterPro:IPR020901,
            Pfam:PF00014, PRINTS:PR00759, SMART:SM00131, SUPFAM:SSF57362,
            PROSITE:PS00280, PROSITE:PS50279
KEYWORDS    Disulfide bond; Protease inhibitor; Secreted; Serine protease
            inhibitor; Signal.
SOURCE      Tropidechis carinatus
  ORGANISM  Tropidechis carinatus
            Eukaryota; Metazoa; Chordata; Craniata; Vertebrata; Euteleostomi;
            Lepidosauria; Squamata; Bifurcata; Unidentata; Episquamata;
            Toxicofera; Serpentes; Colubroidea; Elapidae; Notechinae;
            Tropidechis.
REFERENCE   1  (residues 1 to 83)
  AUTHORS   St Pierre,L., Earl,S.T., Filippovich,I., Sorokina,N., Masci,P.P.,
            De Jersey,J. and Lavin,M.F.
  TITLE     Common evolution of waprin and kunitz-like toxin families in
            Australian venomous snakes
  JOURNAL   Cell. Mol. Life Sci. 65 (24), 4039-4054 (2008)
   PUBMED   18979207
  REMARK    NUCLEOTIDE SEQUENCE [GENOMIC DNA / MRNA].;
            TISSUE=Venom gland
COMMENT     [FUNCTION] Serine protease inhibitor. {ECO:0000250}.
            [SUBCELLULAR LOCATION] Secreted {ECO:0000250}.
            [TISSUE SPECIFICITY] Expressed by the venom gland.
            [SIMILARITY] Belongs to the venom Kunitz-type family.
            {ECO:0000305}.
            [SIMILARITY] Contains 1 BPTI/Kunitz inhibitor domain.
            {ECO:0000255|PROSITE-ProRule:PRU00031}.
FEATURES             Location/Qualifiers
     source          1..83
                     /organism="Tropidechis carinatus"
                     /db_xref="taxon:100989"
     Protein         1..83
                     /product="Kunitz-type serine protease inhibitor
                     carinatin-2"
                     /UniProtKB_evidence="Evidence at transcript level"
     Region          1..24
                     /region_name="Signal"
                     /experiment="experimental evidence, no additional details
                     recorded"
                     /note="{ECO:0000255}."
     Region          25..83
                     /region_name="Mature chain"
                     /experiment="experimental evidence, no additional details
                     recorded"
                     /note="Kunitz-type serine protease inhibitor carinatin-2.
                     /FTId=PRO_5000395592."
     Region          29..81
                     /region_name="KU"
                     /note="BPTI/Kunitz family of serine protease inhibitors;
                     Structure is a disulfide rich alpha+beta fold. BPTI
                     (bovine pancreatic trypsin inhibitor) is an extensively
                     studied model structure; cd00109"
                     /db_xref="CDD:238057"
     Region          31..81
                     /region_name="Domain"
                     /experiment="experimental evidence, no additional details
                     recorded"
                     /note="BPTI/Kunitz inhibitor.
                     {ECO:0000255|PROSITE-ProRule:PRU00031}."
     Bond            31..81
                     /bond_type="disulfide"
                     /experiment="experimental evidence, no additional details
                     recorded"
                     /note="{ECO:0000255|PROSITE-ProRule:PRU00031}."
     Site            order(39..43,45)
                     /site_type="other"
                     /note="trypsin interaction site"
                     /db_xref="CDD:238057"
     Bond            40..64
                     /bond_type="disulfide"
                     /experiment="experimental evidence, no additional details
                     recorded"
                     /note="{ECO:0000255|PROSITE-ProRule:PRU00031}."
     Site            41..42
                     /site_type="other"
                     /experiment="experimental evidence, no additional details
                     recorded"
                     /note="Reactive bond for trypsin. {ECO:0000250}."
     Bond            56..77
                     /bond_type="disulfide"
                     /experiment="experimental evidence, no additional details
                     recorded"
                     /note="{ECO:0000255|PROSITE-ProRule:PRU00031}."
ORIGIN      
        1 mssgglllll glltlweilt pvsskdhpef celpadsgpc rgilhafyyh pvhrtclefi
       61 yggcygnann fktideckrt caa
//
VERSION     B5L5R7.1  GI:239977271
DBSOURCE    UniProtKB: locus VKT2_HOPST, accession B5L5R7;
            class: standard.
            created: Jun 16, 2009.
            sequence updated: Oct 14, 2008.
            annotation updated: Jan 7, 2015.
            xrefs: EU401855.1, ACC77804.1
            xrefs (non-sequence databases): GO:0005576, GO:0004867,
            Gene3D:4.10.410.10, InterPro:IPR002223, InterPro:IPR020901,
            Pfam:PF00014, PRINTS:PR00759, SMART:SM00131, SUPFAM:SSF57362,
            PROSITE:PS00280, PROSITE:PS50279
KEYWORDS    Disulfide bond; Protease inhibitor; Secreted; Serine protease
            inhibitor; Signal.
SOURCE      Hoplocephalus stephensii
  ORGANISM  Hoplocephalus stephensii
            Eukaryota; Metazoa; Chordata; Craniata; Vertebrata; Euteleostomi;
            Lepidosauria; Squamata; Bifurcata; Unidentata; Episquamata;
            Toxicofera; Serpentes; Colubroidea; Elapidae; Notechinae;
            Hoplocephalus.
REFERENCE   1  (residues 1 to 83)
  AUTHORS   St Pierre,L., Earl,S.T., Filippovich,I., Sorokina,N., Masci,P.P.,
            De Jersey,J. and Lavin,M.F.
  TITLE     Common evolution of waprin and kunitz-like toxin families in
            Australian venomous snakes
  JOURNAL   Cell. Mol. Life Sci. 65 (24), 4039-4054 (2008)
   PUBMED   18979207
  REMARK    NUCLEOTIDE SEQUENCE [GENOMIC DNA].;
            TISSUE=Venom gland
COMMENT     [FUNCTION] Serine protease inhibitor. {ECO:0000250}.
            [SUBCELLULAR LOCATION] Secreted {ECO:0000250}.
            [TISSUE SPECIFICITY] Expressed by the venom gland.
            [SIMILARITY] Belongs to the venom Kunitz-type family.
            {ECO:0000305}.
            [SIMILARITY] Contains 1 BPTI/Kunitz inhibitor domain.
            {ECO:0000255|PROSITE-ProRule:PRU00031}.
FEATURES             Location/Qualifiers
     source          1..83
                     /organism="Hoplocephalus stephensii"
                     /db_xref="taxon:196418"
     Protein         1..83
                     /product="Kunitz-type serine protease inhibitor
                     stephenin-2"
                     /UniProtKB_evidence="Inferred from homology"
     Region          1..24
                     /region_name="Signal"
                     /experiment="experimental evidence, no additional details
                     recorded"
                     /note="{ECO:0000255}."
     Region          25..83
                     /region_name="Mature chain"
                     /experiment="experimental evidence, no additional details
                     recorded"
                     /note="Kunitz-type serine protease inhibitor stephenin-2.
                     /FTId=PRO_5000395655."
     Region          30..81
                     /region_name="KU"
                     /note="BPTI/Kunitz family of serine protease inhibitors;
                     Structure is a disulfide rich alpha+beta fold. BPTI
                     (bovine pancreatic trypsin inhibitor) is an extensively
                     studied model structure; cd00109"
                     /db_xref="CDD:238057"
     Region          31..81
                     /region_name="Domain"
                     /experiment="experimental evidence, no additional details
                     recorded"
                     /note="BPTI/Kunitz inhibitor.
                     {ECO:0000255|PROSITE-ProRule:PRU00031}."
     Bond            31..81
                     /bond_type="disulfide"
                     /experiment="experimental evidence, no additional details
                     recorded"
                     /note="{ECO:0000255|PROSITE-ProRule:PRU00031}."
     Site            order(39..43,45)
                     /site_type="other"
                     /note="trypsin interaction site"
                     /db_xref="CDD:238057"
     Bond            40..64
                     /bond_type="disulfide"
                     /experiment="experimental evidence, no additional details
                     recorded"
                     /note="{ECO:0000255|PROSITE-ProRule:PRU00031}."
     Site            41..42
                     /site_type="other"
                     /experiment="experimental evidence, no additional details
                     recorded"
                     /note="Reactive bond for trypsin. {ECO:0000250}."
     Bond            56..77
                     /bond_type="disulfide"
                     /experiment="experimental evidence, no additional details
                     recorded"
                     /note="{ECO:0000255|PROSITE-ProRule:PRU00031}."
ORIGIN      
        1 mssgglllll glltlleilt pvsskdrpkf celpadsgsc kgnfqafyyn pdqhqclefi
       61 yggcdgnann fktideckrt caa
//
VERSION     B5G6G6.1  GI:239977273
DBSOURCE    UniProtKB: locus VKT2_PSEPO, accession B5G6G6;
            class: standard.
            created: Jun 16, 2009.
            sequence updated: Oct 14, 2008.
            annotation updated: Jan 7, 2015.
            xrefs: DQ917551.1, ABK63580.1, EU401847.1, ACC77796.1
            xrefs (non-sequence databases): GO:0005576, GO:0004867,
            Gene3D:4.10.410.10, InterPro:IPR002223, InterPro:IPR020901,
            Pfam:PF00014, PRINTS:PR00759, SMART:SM00131, SUPFAM:SSF57362,
            PROSITE:PS00280, PROSITE:PS50279
KEYWORDS    Disulfide bond; Protease inhibitor; Secreted; Serine protease
            inhibitor; Signal.
SOURCE      Pseudechis porphyriacus (red-bellied black snake)
  ORGANISM  Pseudechis porphyriacus
            Eukaryota; Metazoa; Chordata; Craniata; Vertebrata; Euteleostomi;
            Lepidosauria; Squamata; Bifurcata; Unidentata; Episquamata;
            Toxicofera; Serpentes; Colubroidea; Elapidae; Acanthophiinae;
            Pseudechis.
REFERENCE   1  (residues 1 to 83)
  AUTHORS   St Pierre,L., Earl,S.T., Filippovich,I., Sorokina,N., Masci,P.P.,
            De Jersey,J. and Lavin,M.F.
  TITLE     Common evolution of waprin and kunitz-like toxin families in
            Australian venomous snakes
  JOURNAL   Cell. Mol. Life Sci. 65 (24), 4039-4054 (2008)
   PUBMED   18979207
  REMARK    NUCLEOTIDE SEQUENCE [GENOMIC DNA / MRNA].;
            TISSUE=Venom gland
COMMENT     [FUNCTION] Serine protease inhibitor. {ECO:0000250}.
            [SUBCELLULAR LOCATION] Secreted {ECO:0000250}.
            [TISSUE SPECIFICITY] Expressed by the venom gland.
            [SIMILARITY] Belongs to the venom Kunitz-type family.
            {ECO:0000305}.
            [SIMILARITY] Contains 1 BPTI/Kunitz inhibitor domain.
            {ECO:0000255|PROSITE-ProRule:PRU00031}.
FEATURES             Location/Qualifiers
     source          1..83
                     /organism="Pseudechis porphyriacus"
                     /db_xref="taxon:8671"
     Protein         1..83
                     /product="Kunitz-type serine protease inhibitor
                     blackelin-2"
                     /UniProtKB_evidence="Evidence at transcript level"
     Region          1..24
                     /region_name="Signal"
                     /experiment="experimental evidence, no additional details
                     recorded"
                     /note="{ECO:0000255}."
     Region          25..83
                     /region_name="Mature chain"
                     /experiment="experimental evidence, no additional details
                     recorded"
                     /note="Kunitz-type serine protease inhibitor blackelin-2.
                     /FTId=PRO_5000395566."
     Region          29..81
                     /region_name="KU"
                     /note="BPTI/Kunitz family of serine protease inhibitors;
                     Structure is a disulfide rich alpha+beta fold. BPTI
                     (bovine pancreatic trypsin inhibitor) is an extensively
                     studied model structure; cd00109"
                     /db_xref="CDD:238057"
     Region          31..81
                     /region_name="Domain"
                     /experiment="experimental evidence, no additional details
                     recorded"
                     /note="BPTI/Kunitz inhibitor.
                     {ECO:0000255|PROSITE-ProRule:PRU00031}."
     Bond            31..81
                     /bond_type="disulfide"
                     /experiment="experimental evidence, no additional details
                     recorded"
                     /note="{ECO:0000255|PROSITE-ProRule:PRU00031}."
     Site            order(39..43,45)
                     /site_type="other"
                     /note="trypsin interaction site"
                     /db_xref="CDD:238057"
     Bond            40..64
                     /bond_type="disulfide"
                     /experiment="experimental evidence, no additional details
                     recorded"
                     /note="{ECO:0000255|PROSITE-ProRule:PRU00031}."
     Site            41..42
                     /site_type="other"
                     /experiment="experimental evidence, no additional details
                     recorded"
                     /note="Reactive bond for trypsin. {ECO:0000250}."
     Bond            56..77
                     /bond_type="disulfide"
                     /experiment="experimental evidence, no additional details
                     recorded"
                     /note="{ECO:0000255|PROSITE-ProRule:PRU00031}."
ORIGIN      
        1 mssgglllll glltlweglt pvsskdrpdf celpddrgpc rgifhafyyn pdqrqclefi
       61 yggcygnann fktideckrt caa
//
VERSION     Q6T269.1  GI:82203423
DBSOURCE    UniProtKB: locus VKT3_BITGA, accession Q6T269;
            class: standard.
            created: Jun 16, 2009.
            sequence updated: Jul 5, 2004.
            annotation updated: Jan 7, 2015.
            xrefs: AY442289.1, AAR19275.1
            xrefs (non-sequence databases): ProteinModelPortal:Q6T269,
            MEROPS:I02.020, GO:0005576, GO:0004867, Gene3D:4.10.410.10,
            InterPro:IPR002223, InterPro:IPR020901, Pfam:PF00014,
            PRINTS:PR00759, SMART:SM00131, SUPFAM:SSF57362, PROSITE:PS00280,
            PROSITE:PS50279
KEYWORDS    Disulfide bond; Glycoprotein; Protease inhibitor; Repeat; Secreted;
            Serine protease inhibitor.
SOURCE      Bitis gabonica (Gaboon viper)
  ORGANISM  Bitis gabonica
            Eukaryota; Metazoa; Chordata; Craniata; Vertebrata; Euteleostomi;
            Lepidosauria; Squamata; Bifurcata; Unidentata; Episquamata;
            Toxicofera; Serpentes; Colubroidea; Viperidae; Viperinae; Bitis.
REFERENCE   1  (residues 1 to 151)
  AUTHORS   Francischetti,I.M., My-Pham,V., Harrison,J., Garfield,M.K. and
            Ribeiro,J.M.
  TITLE     Bitis gabonica (Gaboon viper) snake venom gland: toward a catalog
            for the full-length transcripts (cDNA) and proteins
  JOURNAL   Gene 337, 55-69 (2004)
   PUBMED   15276202
  REMARK    NUCLEOTIDE SEQUENCE [MRNA].;
            TISSUE=Venom gland
COMMENT     [FUNCTION] Serine protease inhibitor. {ECO:0000250}.
            [SUBCELLULAR LOCATION] Secreted {ECO:0000250}.
            [TISSUE SPECIFICITY] Expressed by the venom gland.
            [SIMILARITY] Belongs to the venom Kunitz-type family.
            {ECO:0000305}.
            [SIMILARITY] Contains 2 BPTI/Kunitz inhibitor domains.
            {ECO:0000255|PROSITE-ProRule:PRU00031}.
FEATURES             Location/Qualifiers
     source          1..151
                     /organism="Bitis gabonica"
                     /db_xref="taxon:8694"
     Protein         <1..151
                     /product="Kunitz-type serine protease inhibitor
                     bitisilin-3"
                     /note="Two-Kunitz protease inhibitor"
                     /UniProtKB_evidence="Evidence at transcript level"
     Region          <1..151
                     /region_name="Mature chain"
                     /experiment="experimental evidence, no additional details
                     recorded"
                     /note="Kunitz-type serine protease inhibitor bitisilin-3.
                     /FTId=PRO_0000376870."
     Region          16..69
                     /region_name="KU"
                     /note="BPTI/Kunitz family of serine protease inhibitors;
                     Structure is a disulfide rich alpha+beta fold. BPTI
                     (bovine pancreatic trypsin inhibitor) is an extensively
                     studied model structure; cd00109"
                     /db_xref="CDD:238057"
     Region          18..68
                     /region_name="Domain"
                     /experiment="experimental evidence, no additional details
                     recorded"
                     /note="BPTI/Kunitz inhibitor 1.
                     {ECO:0000255|PROSITE-ProRule:PRU00031}."
     Bond            18..68
                     /bond_type="disulfide"
                     /experiment="experimental evidence, no additional details
                     recorded"
                     /note="{ECO:0000255|PROSITE-ProRule:PRU00031}."
     Site            order(26..30,32)
                     /site_type="other"
                     /note="trypsin interaction site"
                     /db_xref="CDD:238057"
     Bond            27..51
                     /bond_type="disulfide"
                     /experiment="experimental evidence, no additional details
                     recorded"
                     /note="{ECO:0000255|PROSITE-ProRule:PRU00031}."
     Site            28..29
                     /site_type="other"
                     /experiment="experimental evidence, no additional details
                     recorded"
                     /note="Reactive bond for trypsin. {ECO:0000250}."
     Site            29
                     /site_type="glycosylation"
                     /experiment="experimental evidence, no additional details
                     recorded"
                     /note="N-linked (GlcNAc...). {ECO:0000255}."
     Bond            43..64
                     /bond_type="disulfide"
                     /experiment="experimental evidence, no additional details
                     recorded"
                     /note="{ECO:0000255|PROSITE-ProRule:PRU00031}."
     Region          70..123
                     /region_name="KU"
                     /note="BPTI/Kunitz family of serine protease inhibitors;
                     Structure is a disulfide rich alpha+beta fold. BPTI
                     (bovine pancreatic trypsin inhibitor) is an extensively
                     studied model structure; cd00109"
                     /db_xref="CDD:238057"
     Region          72..122
                     /region_name="Domain"
                     /experiment="experimental evidence, no additional details
                     recorded"
                     /note="BPTI/Kunitz inhibitor 2.
                     {ECO:0000255|PROSITE-ProRule:PRU00031}."
     Bond            72..122
                     /bond_type="disulfide"
                     /experiment="experimental evidence, no additional details
                     recorded"
                     /note="{ECO:0000255|PROSITE-ProRule:PRU00031}."
     Site            order(80..84,86)
                     /site_type="other"
                     /note="trypsin interaction site"
                     /db_xref="CDD:238057"
     Bond            81..105
                     /bond_type="disulfide"
                     /experiment="experimental evidence, no additional details
                     recorded"
                     /note="{ECO:0000255|PROSITE-ProRule:PRU00031}."
     Bond            97..118
                     /bond_type="disulfide"
                     /experiment="experimental evidence, no additional details
                     recorded"
                     /note="{ECO:0000255|PROSITE-ProRule:PRU00031}."
ORIGIN      
        1 plrpgtekht fpfpaefcnl padlgpckny tgrfyydsas nkcevfiygg cpgnannfkt
       61 reecrktcve icilpaelgp cdeytgrfyy dsasnkcevf iyggcqgnan nfktrdecrk
      121 tcveicilpa elgpcdeytg rlllrlgikq m
//
VERSION     E7FL12.1  GI:657341372
DBSOURCE    UniProtKB: locus VKT2_PSERS, accession E7FL12;
            class: standard.
            created: Jun 11, 2014.
            sequence updated: Apr 5, 2011.
            annotation updated: Jan 7, 2015.
            xrefs: AB576155.1, BAJ76675.1
            xrefs (non-sequence databases): MEROPS:I02.052, GO:0005576,
            GO:0004867, Gene3D:4.10.410.10, InterPro:IPR002223,
            InterPro:IPR020901, Pfam:PF00014, PRINTS:PR00759, SMART:SM00131,
            SUPFAM:SSF57362, PROSITE:PS00280, PROSITE:PS50279
KEYWORDS    Disulfide bond; Protease inhibitor; Secreted; Serine protease
            inhibitor; Signal; Toxin.
SOURCE      Pseudechis rossignolii (Papuan pigmy mulga snake)
  ORGANISM  Pseudechis rossignolii
            Eukaryota; Metazoa; Chordata; Craniata; Vertebrata; Euteleostomi;
            Lepidosauria; Squamata; Bifurcata; Unidentata; Episquamata;
            Toxicofera; Serpentes; Colubroidea; Elapidae; Acanthophiinae;
            Pseudechis.
REFERENCE   1  (residues 1 to 83)
  AUTHORS   Inagaki,H., Kimoto,H., Yamauchi,Y., Toriba,M. and Kubo,T.
  TITLE     Functional characterization of Kunitz-type protease inhibitor
            Pr-mulgins identified from New Guinean Pseudechis australis
  JOURNAL   Toxicon 59 (1), 74-80 (2012)
   PUBMED   22024014
  REMARK    NUCLEOTIDE SEQUENCE [MRNA], AND FUNCTION.;
            TISSUE=Venom gland
COMMENT     [FUNCTION] Serine protease inhibitor that acts against trypsin
            (EC(50)=10 nM, Ki=5nM), chymotrypsin (EC(50)=100 nM, Ki=40 nM), and
            plasmin (EC(50)=100 nM, Ki=40 nM). {ECO:0000269|PubMed:22024014}.
            [SUBCELLULAR LOCATION] Secreted {ECO:0000250}.
            [TISSUE SPECIFICITY] Expressed by the venom gland.
            [MISCELLANEOUS] Does not inhibit serine proteases (elastase,
            kallikrein, and pepsin), cysteine protease (cathepsin G), and MMP
            (1, 3, 7, 8, 9, 10, 12, 13, and 14), as well as voltage-gated
            potassium channels (Shaker and rKv1.1/KCNA1).
            {ECO:0000305|PubMed:22024014}.
            [SIMILARITY] Belongs to the venom Kunitz-type family.
            {ECO:0000305}.
            [SIMILARITY] Contains 1 BPTI/Kunitz inhibitor domain.
            {ECO:0000255|PROSITE-ProRule:PRU00031}.
FEATURES             Location/Qualifiers
     source          1..83
                     /organism="Pseudechis rossignolii"
                     /db_xref="taxon:1489342"
     Protein         1..83
                     /product="Kunitz serine protease inhibitor Pr-mulgin 2"
                     /UniProtKB_evidence="Evidence at transcript level"
     Region          1..24
                     /region_name="Signal"
                     /experiment="experimental evidence, no additional details
                     recorded"
                     /note="{ECO:0000255}."
     Region          25..83
                     /region_name="Mature chain"
                     /experiment="experimental evidence, no additional details
                     recorded"
                     /note="Kunitz serine protease inhibitor Pr-mulgin 2.
                     /FTId=PRO_0000429463."
     Region          29..81
                     /region_name="KU"
                     /note="BPTI/Kunitz family of serine protease inhibitors;
                     Structure is a disulfide rich alpha+beta fold. BPTI
                     (bovine pancreatic trypsin inhibitor) is an extensively
                     studied model structure; cd00109"
                     /db_xref="CDD:238057"
     Region          31..81
                     /region_name="Domain"
                     /experiment="experimental evidence, no additional details
                     recorded"
                     /note="BPTI/Kunitz inhibitor.
                     {ECO:0000255|PROSITE-ProRule:PRU00031}."
     Bond            31..81
                     /bond_type="disulfide"
                     /experiment="experimental evidence, no additional details
                     recorded"
                     /note="{ECO:0000255|PROSITE-ProRule:PRU00031}."
     Site            order(39..43,45)
                     /site_type="other"
                     /note="trypsin interaction site"
                     /db_xref="CDD:238057"
     Bond            40..64
                     /bond_type="disulfide"
                     /experiment="experimental evidence, no additional details
                     recorded"
                     /note="{ECO:0000255|PROSITE-ProRule:PRU00031}."
     Site            41..42
                     /site_type="other"
                     /experiment="experimental evidence, no additional details
                     recorded"
                     /note="Reactive bond for trypsin. {ECO:0000250}."
     Bond            56..77
                     /bond_type="disulfide"
                     /experiment="experimental evidence, no additional details
                     recorded"
                     /note="{ECO:0000255|PROSITE-ProRule:PRU00031}."
ORIGIN      
        1 mssgglllll glltlweglt pvsskdrphf chlphdpgpc kgnfqafyyh pvrrtclefi
       61 yggcqgnpnn fktideckrt caa
//
VERSION     B5KL40.1  GI:239977276
DBSOURCE    UniProtKB: locus VKT3_AUSSU, accession B5KL40;
            class: standard.
            created: Jun 16, 2009.
            sequence updated: Oct 14, 2008.
            annotation updated: Jan 7, 2015.
            xrefs: EF990748.1, ABV64402.1
            xrefs (non-sequence databases): MEROPS:I02.052, GO:0005576,
            GO:0004867, Gene3D:4.10.410.10, InterPro:IPR002223,
            InterPro:IPR020901, Pfam:PF00014, PRINTS:PR00759, SMART:SM00131,
            SUPFAM:SSF57362, PROSITE:PS00280, PROSITE:PS50279
KEYWORDS    Disulfide bond; Protease inhibitor; Secreted; Serine protease
            inhibitor; Signal.
SOURCE      Austrelaps superbus (Australian copperhead)
  ORGANISM  Austrelaps superbus
            Eukaryota; Metazoa; Chordata; Craniata; Vertebrata; Euteleostomi;
            Lepidosauria; Squamata; Bifurcata; Unidentata; Episquamata;
            Toxicofera; Serpentes; Colubroidea; Elapidae; Acanthophiinae;
            Austrelaps.
REFERENCE   1  (residues 1 to 83)
  AUTHORS   St Pierre,L. and Earl,S.
  TITLE     Direct Submission
  JOURNAL   Submitted (??-JUN-2007)
  REMARK    NUCLEOTIDE SEQUENCE [MRNA].;
            TISSUE=Venom gland
COMMENT     [FUNCTION] Serine protease inhibitor. {ECO:0000250}.
            [SUBCELLULAR LOCATION] Secreted {ECO:0000250}.
            [TISSUE SPECIFICITY] Expressed by the venom gland.
            [SIMILARITY] Belongs to the venom Kunitz-type family.
            {ECO:0000305}.
            [SIMILARITY] Contains 1 BPTI/Kunitz inhibitor domain.
            {ECO:0000255|PROSITE-ProRule:PRU00031}.
FEATURES             Location/Qualifiers
     source          1..83
                     /organism="Austrelaps superbus"
                     /db_xref="taxon:29156"
     Protein         1..83
                     /product="Kunitz-type serine protease inhibitor
                     superbin-3"
                     /UniProtKB_evidence="Evidence at transcript level"
     Region          1..24
                     /region_name="Signal"
                     /experiment="experimental evidence, no additional details
                     recorded"
                     /note="{ECO:0000255}."
     Region          25..83
                     /region_name="Mature chain"
                     /experiment="experimental evidence, no additional details
                     recorded"
                     /note="Kunitz-type serine protease inhibitor superbin-3.
                     /FTId=PRO_5000395599."
     Region          29..81
                     /region_name="KU"
                     /note="BPTI/Kunitz family of serine protease inhibitors;
                     Structure is a disulfide rich alpha+beta fold. BPTI
                     (bovine pancreatic trypsin inhibitor) is an extensively
                     studied model structure; cd00109"
                     /db_xref="CDD:238057"
     Region          31..81
                     /region_name="Domain"
                     /experiment="experimental evidence, no additional details
                     recorded"
                     /note="BPTI/Kunitz inhibitor.
                     {ECO:0000255|PROSITE-ProRule:PRU00031}."
     Bond            31..81
                     /bond_type="disulfide"
                     /experiment="experimental evidence, no additional details
                     recorded"
                     /note="{ECO:0000255|PROSITE-ProRule:PRU00031}."
     Site            order(39..43,45)
                     /site_type="other"
                     /note="trypsin interaction site"
                     /db_xref="CDD:238057"
     Bond            40..64
                     /bond_type="disulfide"
                     /experiment="experimental evidence, no additional details
                     recorded"
                     /note="{ECO:0000255|PROSITE-ProRule:PRU00031}."
     Site            41..42
                     /site_type="other"
                     /experiment="experimental evidence, no additional details
                     recorded"
                     /note="Reactive bond for trypsin. {ECO:0000250}."
     Bond            56..77
                     /bond_type="disulfide"
                     /experiment="experimental evidence, no additional details
                     recorded"
                     /note="{ECO:0000255|PROSITE-ProRule:PRU00031}."
ORIGIN      
        1 mssgglllll glltlwevlt pvsskdrpef celpadsgsc kgnfqafyyn pvqhqclefi
       61 yggcdgnann fktideckrt caa
//
VERSION     B5KL32.1  GI:239977289
DBSOURCE    UniProtKB: locus VKT3_NOTSC, accession B5KL32;
            class: standard.
            created: Jun 16, 2009.
            sequence updated: Oct 14, 2008.
            annotation updated: Jan 7, 2015.
            xrefs: EF990740.1, ABV64394.1
            xrefs (non-sequence databases): MEROPS:I02.052, GO:0005576,
            GO:0004867, Gene3D:4.10.410.10, InterPro:IPR002223,
            InterPro:IPR020901, Pfam:PF00014, PRINTS:PR00759, SMART:SM00131,
            SUPFAM:SSF57362, PROSITE:PS00280, PROSITE:PS50279
KEYWORDS    Disulfide bond; Protease inhibitor; Secreted; Serine protease
            inhibitor; Signal.
SOURCE      Notechis scutatus scutatus
  ORGANISM  Notechis scutatus scutatus
            Eukaryota; Metazoa; Chordata; Craniata; Vertebrata; Euteleostomi;
            Lepidosauria; Squamata; Bifurcata; Unidentata; Episquamata;
            Toxicofera; Serpentes; Colubroidea; Elapidae; Acanthophiinae;
            Notechis.
REFERENCE   1  (residues 1 to 83)
  AUTHORS   St Pierre,L. and Earl,S.
  TITLE     Direct Submission
  JOURNAL   Submitted (??-JUN-2007)
  REMARK    NUCLEOTIDE SEQUENCE [MRNA].;
            TISSUE=Venom gland
COMMENT     [FUNCTION] Serine protease inhibitor. {ECO:0000250}.
            [SUBCELLULAR LOCATION] Secreted {ECO:0000250}.
            [TISSUE SPECIFICITY] Expressed by the venom gland.
            [SIMILARITY] Belongs to the venom Kunitz-type family.
            {ECO:0000305}.
            [SIMILARITY] Contains 1 BPTI/Kunitz inhibitor domain.
            {ECO:0000255|PROSITE-ProRule:PRU00031}.
FEATURES             Location/Qualifiers
     source          1..83
                     /organism="Notechis scutatus scutatus"
                     /sub_species="scutatus"
                     /db_xref="taxon:70142"
     Protein         1..83
                     /product="Kunitz-type serine protease inhibitor tigerin-3"
                     /UniProtKB_evidence="Evidence at transcript level"
     Region          1..24
                     /region_name="Signal"
                     /experiment="experimental evidence, no additional details
                     recorded"
                     /note="{ECO:0000255}."
     Region          25..83
                     /region_name="Mature chain"
                     /experiment="experimental evidence, no additional details
                     recorded"
                     /note="Kunitz-type serine protease inhibitor tigerin-3.
                     /FTId=PRO_5000395591."
     Region          29..81
                     /region_name="KU"
                     /note="BPTI/Kunitz family of serine protease inhibitors;
                     Structure is a disulfide rich alpha+beta fold. BPTI
                     (bovine pancreatic trypsin inhibitor) is an extensively
                     studied model structure; cd00109"
                     /db_xref="CDD:238057"
     Region          31..81
                     /region_name="Domain"
                     /experiment="experimental evidence, no additional details
                     recorded"
                     /note="BPTI/Kunitz inhibitor.
                     {ECO:0000255|PROSITE-ProRule:PRU00031}."
     Bond            31..81
                     /bond_type="disulfide"
                     /experiment="experimental evidence, no additional details
                     recorded"
                     /note="{ECO:0000255|PROSITE-ProRule:PRU00031}."
     Site            order(39..43,45)
                     /site_type="other"
                     /note="trypsin interaction site"
                     /db_xref="CDD:238057"
     Bond            40..64
                     /bond_type="disulfide"
                     /experiment="experimental evidence, no additional details
                     recorded"
                     /note="{ECO:0000255|PROSITE-ProRule:PRU00031}."
     Site            41..42
                     /site_type="other"
                     /experiment="experimental evidence, no additional details
                     recorded"
                     /note="Reactive bond for chymotrypsin. {ECO:0000250}."
     Bond            56..77
                     /bond_type="disulfide"
                     /experiment="experimental evidence, no additional details
                     recorded"
                     /note="{ECO:0000255|PROSITE-ProRule:PRU00031}."
ORIGIN      
        1 mssgglllll glltlweilt pvsskdrphf chlphdtgpc nrntqafyyn pvyhtclkfi
       61 yggcqgnsnn fktideckrt caa
//
VERSION     B5KL41.1  GI:239977293
DBSOURCE    UniProtKB: locus VKT4_AUSSU, accession B5KL41;
            class: standard.
            created: Jun 16, 2009.
            sequence updated: Oct 14, 2008.
            annotation updated: Jan 7, 2015.
            xrefs: EF990749.1, ABV64403.1, EU401857.1, ACC77806.1
            xrefs (non-sequence databases): MEROPS:I02.052, GO:0005576,
            GO:0004867, Gene3D:4.10.410.10, InterPro:IPR002223,
            InterPro:IPR020901, Pfam:PF00014, PRINTS:PR00759, SMART:SM00131,
            SUPFAM:SSF57362, PROSITE:PS00280, PROSITE:PS50279
KEYWORDS    Disulfide bond; Protease inhibitor; Secreted; Serine protease
            inhibitor; Signal.
SOURCE      Austrelaps superbus (Australian copperhead)
  ORGANISM  Austrelaps superbus
            Eukaryota; Metazoa; Chordata; Craniata; Vertebrata; Euteleostomi;
            Lepidosauria; Squamata; Bifurcata; Unidentata; Episquamata;
            Toxicofera; Serpentes; Colubroidea; Elapidae; Acanthophiinae;
            Austrelaps.
REFERENCE   1  (residues 1 to 83)
  AUTHORS   St Pierre,L., Earl,S.T., Filippovich,I., Sorokina,N., Masci,P.P.,
            De Jersey,J. and Lavin,M.F.
  TITLE     Common evolution of waprin and kunitz-like toxin families in
            Australian venomous snakes
  JOURNAL   Cell. Mol. Life Sci. 65 (24), 4039-4054 (2008)
   PUBMED   18979207
  REMARK    NUCLEOTIDE SEQUENCE [GENOMIC DNA / MRNA].;
            TISSUE=Venom gland
COMMENT     [FUNCTION] Serine protease inhibitor. {ECO:0000250}.
            [SUBCELLULAR LOCATION] Secreted {ECO:0000250}.
            [TISSUE SPECIFICITY] Expressed by the venom gland.
            [SIMILARITY] Belongs to the venom Kunitz-type family.
            {ECO:0000305}.
            [SIMILARITY] Contains 1 BPTI/Kunitz inhibitor domain.
            {ECO:0000255|PROSITE-ProRule:PRU00031}.
FEATURES             Location/Qualifiers
     source          1..83
                     /organism="Austrelaps superbus"
                     /db_xref="taxon:29156"
     Protein         1..83
                     /product="Kunitz-type serine protease inhibitor
                     superbin-4"
                     /note="Superbinin-4"
                     /UniProtKB_evidence="Evidence at transcript level"
     Region          1..24
                     /region_name="Signal"
                     /experiment="experimental evidence, no additional details
                     recorded"
                     /note="{ECO:0000255}."
     Region          25..83
                     /region_name="Mature chain"
                     /experiment="experimental evidence, no additional details
                     recorded"
                     /note="Kunitz-type serine protease inhibitor superbin-4.
                     /FTId=PRO_5000395600."
     Region          29..81
                     /region_name="KU"
                     /note="BPTI/Kunitz family of serine protease inhibitors;
                     Structure is a disulfide rich alpha+beta fold. BPTI
                     (bovine pancreatic trypsin inhibitor) is an extensively
                     studied model structure; cd00109"
                     /db_xref="CDD:238057"
     Region          31..81
                     /region_name="Domain"
                     /experiment="experimental evidence, no additional details
                     recorded"
                     /note="BPTI/Kunitz inhibitor.
                     {ECO:0000255|PROSITE-ProRule:PRU00031}."
     Bond            31..81
                     /bond_type="disulfide"
                     /experiment="experimental evidence, no additional details
                     recorded"
                     /note="{ECO:0000255|PROSITE-ProRule:PRU00031}."
     Site            order(39..43,45)
                     /site_type="other"
                     /note="trypsin interaction site"
                     /db_xref="CDD:238057"
     Bond            40..64
                     /bond_type="disulfide"
                     /experiment="experimental evidence, no additional details
                     recorded"
                     /note="{ECO:0000255|PROSITE-ProRule:PRU00031}."
     Site            41..42
                     /site_type="other"
                     /experiment="experimental evidence, no additional details
                     recorded"
                     /note="Reactive bond for trypsin. {ECO:0000250}."
     Bond            56..77
                     /bond_type="disulfide"
                     /experiment="experimental evidence, no additional details
                     recorded"
                     /note="{ECO:0000255|PROSITE-ProRule:PRU00031}."
ORIGIN      
        1 mssgglllll glltlwevlt pvsskdrpnf chlphdtgpc krntqafyyn pvyhtclkfi
       61 ysgcegnann fktideckrt cat
//
VERSION     B5L5Q8.1  GI:239977299
DBSOURCE    UniProtKB: locus VKT5_PSEAU, accession B5L5Q8;
            class: standard.
            created: Jun 16, 2009.
            sequence updated: Oct 14, 2008.
            annotation updated: Jan 7, 2015.
            xrefs: EU401846.1, ACC77795.1
            xrefs (non-sequence databases): MEROPS:I02.052, GO:0005576,
            GO:0004867, Gene3D:4.10.410.10, InterPro:IPR002223,
            InterPro:IPR020901, Pfam:PF00014, PRINTS:PR00759, SMART:SM00131,
            SUPFAM:SSF57362, PROSITE:PS00280, PROSITE:PS50279
KEYWORDS    Disulfide bond; Protease inhibitor; Secreted; Serine protease
            inhibitor; Signal; Toxin.
SOURCE      Pseudechis australis (mulga snake)
  ORGANISM  Pseudechis australis
            Eukaryota; Metazoa; Chordata; Craniata; Vertebrata; Euteleostomi;
            Lepidosauria; Squamata; Bifurcata; Unidentata; Episquamata;
            Toxicofera; Serpentes; Colubroidea; Elapidae; Acanthophiinae;
            Pseudechis.
REFERENCE   1  (residues 1 to 83)
  AUTHORS   St Pierre,L., Earl,S.T., Filippovich,I., Sorokina,N., Masci,P.P.,
            De Jersey,J. and Lavin,M.F.
  TITLE     Common evolution of waprin and kunitz-like toxin families in
            Australian venomous snakes
  JOURNAL   Cell. Mol. Life Sci. 65 (24), 4039-4054 (2008)
   PUBMED   18979207
  REMARK    NUCLEOTIDE SEQUENCE [GENOMIC DNA].
COMMENT     [FUNCTION] Serine protease inhibitor. {ECO:0000250}.
            [SUBCELLULAR LOCATION] Secreted {ECO:0000250}.
            [TISSUE SPECIFICITY] Expressed by the venom gland.
            [SIMILARITY] Belongs to the venom Kunitz-type family.
            {ECO:0000305}.
            [SIMILARITY] Contains 1 BPTI/Kunitz inhibitor domain.
            {ECO:0000255|PROSITE-ProRule:PRU00031}.
FEATURES             Location/Qualifiers
     source          1..83
                     /organism="Pseudechis australis"
                     /db_xref="taxon:8670"
     Protein         1..83
                     /product="Kunitz-type serine protease inhibitor mulgin-5"
                     /UniProtKB_evidence="Inferred from homology"
     Region          1..24
                     /region_name="Signal"
                     /experiment="experimental evidence, no additional details
                     recorded"
                     /note="{ECO:0000255}."
     Region          25..83
                     /region_name="Mature chain"
                     /experiment="experimental evidence, no additional details
                     recorded"
                     /note="Kunitz-type serine protease inhibitor mulgin-5.
                     /FTId=PRO_5000395646."
     Region          29..81
                     /region_name="KU"
                     /note="BPTI/Kunitz family of serine protease inhibitors;
                     Structure is a disulfide rich alpha+beta fold. BPTI
                     (bovine pancreatic trypsin inhibitor) is an extensively
                     studied model structure; cd00109"
                     /db_xref="CDD:238057"
     Region          31..81
                     /region_name="Domain"
                     /experiment="experimental evidence, no additional details
                     recorded"
                     /note="BPTI/Kunitz inhibitor.
                     {ECO:0000255|PROSITE-ProRule:PRU00031}."
     Bond            31..81
                     /bond_type="disulfide"
                     /experiment="experimental evidence, no additional details
                     recorded"
                     /note="{ECO:0000255|PROSITE-ProRule:PRU00031}."
     Site            order(39..43,45)
                     /site_type="other"
                     /note="trypsin interaction site"
                     /db_xref="CDD:238057"
     Bond            40..64
                     /bond_type="disulfide"
                     /experiment="experimental evidence, no additional details
                     recorded"
                     /note="{ECO:0000255|PROSITE-ProRule:PRU00031}."
     Site            41..42
                     /site_type="other"
                     /experiment="experimental evidence, no additional details
                     recorded"
                     /note="Reactive bond for trypsin. {ECO:0000250}."
     Bond            56..77
                     /bond_type="disulfide"
                     /experiment="experimental evidence, no additional details
                     recorded"
                     /note="{ECO:0000255|PROSITE-ProRule:PRU00031}."
ORIGIN      
        1 mssgglllll glltlweglt pvsskdrpnf chlphdpgpc kgnfqafyyh pvrrtclefi
       61 yggcqgnpnn fktideckrt caa
//
VERSION     B5KL30.1  GI:239977118
DBSOURCE    UniProtKB: locus VKT4_OXYSC, accession B5KL30;
            class: standard.
            created: Jun 16, 2009.
            sequence updated: Oct 14, 2008.
            annotation updated: Jan 7, 2015.
            xrefs: EF990738.1, ABV64392.1
            xrefs (non-sequence databases): MEROPS:I02.052, GO:0005576,
            GO:0004867, Gene3D:4.10.410.10, InterPro:IPR002223,
            InterPro:IPR020901, Pfam:PF00014, PRINTS:PR00759, SMART:SM00131,
            SUPFAM:SSF57362, PROSITE:PS00280, PROSITE:PS50279
KEYWORDS    Disulfide bond; Protease inhibitor; Secreted; Serine protease
            inhibitor; Signal.
SOURCE      Oxyuranus scutellatus scutellatus (Australian taipan)
  ORGANISM  Oxyuranus scutellatus scutellatus
            Eukaryota; Metazoa; Chordata; Craniata; Vertebrata; Euteleostomi;
            Lepidosauria; Squamata; Bifurcata; Unidentata; Episquamata;
            Toxicofera; Serpentes; Colubroidea; Elapidae; Acanthophiinae;
            Oxyuranus.
REFERENCE   1  (residues 1 to 83)
  AUTHORS   St Pierre,L. and Earl,S.
  TITLE     Direct Submission
  JOURNAL   Submitted (??-JUN-2007)
  REMARK    NUCLEOTIDE SEQUENCE [MRNA].
COMMENT     [FUNCTION] Serine protease inhibitor. {ECO:0000250}.
            [SUBCELLULAR LOCATION] Secreted {ECO:0000250}.
            [TISSUE SPECIFICITY] Expressed by the venom gland.
            [SIMILARITY] Belongs to the venom Kunitz-type family.
            {ECO:0000305}.
            [SIMILARITY] Contains 1 BPTI/Kunitz inhibitor domain.
            {ECO:0000255|PROSITE-ProRule:PRU00031}.
FEATURES             Location/Qualifiers
     source          1..83
                     /organism="Oxyuranus scutellatus scutellatus"
                     /sub_species="scutellatus"
                     /db_xref="taxon:8667"
     Protein         1..83
                     /product="Kunitz-type serine protease inhibitor
                     scutellin-4"
                     /UniProtKB_evidence="Evidence at transcript level"
     Region          1..24
                     /region_name="Signal"
                     /experiment="experimental evidence, no additional details
                     recorded"
                     /note="{ECO:0000255}."
     Region          25..83
                     /region_name="Mature chain"
                     /experiment="experimental evidence, no additional details
                     recorded"
                     /note="Kunitz-type serine protease inhibitor scutellin-4.
                     /FTId=PRO_5000395589."
     Region          29..81
                     /region_name="KU"
                     /note="BPTI/Kunitz family of serine protease inhibitors;
                     Structure is a disulfide rich alpha+beta fold. BPTI
                     (bovine pancreatic trypsin inhibitor) is an extensively
                     studied model structure; cd00109"
                     /db_xref="CDD:238057"
     Region          31..81
                     /region_name="Domain"
                     /experiment="experimental evidence, no additional details
                     recorded"
                     /note="BPTI/Kunitz inhibitor.
                     {ECO:0000255|PROSITE-ProRule:PRU00031}."
     Bond            31..81
                     /bond_type="disulfide"
                     /experiment="experimental evidence, no additional details
                     recorded"
                     /note="{ECO:0000255|PROSITE-ProRule:PRU00031}."
     Site            order(39..43,45)
                     /site_type="other"
                     /note="trypsin interaction site"
                     /db_xref="CDD:238057"
     Bond            40..64
                     /bond_type="disulfide"
                     /experiment="experimental evidence, no additional details
                     recorded"
                     /note="{ECO:0000255|PROSITE-ProRule:PRU00031}."
     Site            41..42
                     /site_type="other"
                     /experiment="experimental evidence, no additional details
                     recorded"
                     /note="Reactive bond for trypsin. {ECO:0000250}."
     Bond            56..77
                     /bond_type="disulfide"
                     /experiment="experimental evidence, no additional details
                     recorded"
                     /note="{ECO:0000255|PROSITE-ProRule:PRU00031}."
ORIGIN      
        1 mssgglllll glltlwaelt pvsskdhpef celpadsgpc rgilhafyyh pvhrtclgfi
       61 yggcygnann fktideckrt caa
//
VERSION     E7FL13.1  GI:657341380
DBSOURCE    UniProtKB: locus VKT3_PSERS, accession E7FL13;
            class: standard.
            created: Jun 11, 2014.
            sequence updated: Apr 5, 2011.
            annotation updated: Jan 7, 2015.
            xrefs: AB576156.1, BAJ76676.1
            xrefs (non-sequence databases): MEROPS:I02.052, GO:0005576,
            GO:0004867, Gene3D:4.10.410.10, InterPro:IPR002223,
            InterPro:IPR020901, Pfam:PF00014, PRINTS:PR00759, SMART:SM00131,
            SUPFAM:SSF57362, PROSITE:PS00280, PROSITE:PS50279
KEYWORDS    Disulfide bond; Protease inhibitor; Secreted; Serine protease
            inhibitor; Signal; Toxin.
SOURCE      Pseudechis rossignolii (Papuan pigmy mulga snake)
  ORGANISM  Pseudechis rossignolii
            Eukaryota; Metazoa; Chordata; Craniata; Vertebrata; Euteleostomi;
            Lepidosauria; Squamata; Bifurcata; Unidentata; Episquamata;
            Toxicofera; Serpentes; Colubroidea; Elapidae; Acanthophiinae;
            Pseudechis.
REFERENCE   1  (residues 1 to 83)
  AUTHORS   Inagaki,H., Kimoto,H., Yamauchi,Y., Toriba,M. and Kubo,T.
  TITLE     Functional characterization of Kunitz-type protease inhibitor
            Pr-mulgins identified from New Guinean Pseudechis australis
  JOURNAL   Toxicon 59 (1), 74-80 (2012)
   PUBMED   22024014
  REMARK    NUCLEOTIDE SEQUENCE [MRNA], AND FUNCTION.;
            TISSUE=Venom gland
COMMENT     [FUNCTION] Serine protease inhibitor that acts against trypsin
            (EC(50)=10 nM, Ki=5nM), and plasmin (EC(50)=200 nM, Ki=100 nM).
            {ECO:0000269|PubMed:22024014}.
            [SUBCELLULAR LOCATION] Secreted {ECO:0000250}.
            [TISSUE SPECIFICITY] Expressed by the venom gland.
            [MISCELLANEOUS] Does not inhibit serine proteases (chymotrypsin,
            elastase, kallikrein, and pepsin), cysteine protease (cathepsin G),
            and MMP (1, 3, 7, 8, 9, 10, 12, 13, and 14), as well as
            voltage-gated potassium channels (Shaker and rKv1.1/KCNA1).
            {ECO:0000305|PubMed:22024014}.
            [SIMILARITY] Belongs to the venom Kunitz-type family.
            {ECO:0000305}.
            [SIMILARITY] Contains 1 BPTI/Kunitz inhibitor domain.
            {ECO:0000255|PROSITE-ProRule:PRU00031}.
FEATURES             Location/Qualifiers
     source          1..83
                     /organism="Pseudechis rossignolii"
                     /db_xref="taxon:1489342"
     Protein         1..83
                     /product="Kunitz serine protease inhibitor Pr-mulgin 3"
                     /UniProtKB_evidence="Evidence at transcript level"
     Region          1..24
                     /region_name="Signal"
                     /experiment="experimental evidence, no additional details
                     recorded"
                     /note="{ECO:0000255}."
     Region          25..83
                     /region_name="Mature chain"
                     /experiment="experimental evidence, no additional details
                     recorded"
                     /note="Kunitz serine protease inhibitor Pr-mulgin 3.
                     /FTId=PRO_0000429464."
     Region          30..81
                     /region_name="KU"
                     /note="BPTI/Kunitz family of serine protease inhibitors;
                     Structure is a disulfide rich alpha+beta fold. BPTI
                     (bovine pancreatic trypsin inhibitor) is an extensively
                     studied model structure; cd00109"
                     /db_xref="CDD:238057"
     Region          31..81
                     /region_name="Domain"
                     /experiment="experimental evidence, no additional details
                     recorded"
                     /note="BPTI/Kunitz inhibitor.
                     {ECO:0000255|PROSITE-ProRule:PRU00031}."
     Bond            31..81
                     /bond_type="disulfide"
                     /experiment="experimental evidence, no additional details
                     recorded"
                     /note="{ECO:0000255|PROSITE-ProRule:PRU00031}."
     Site            order(39..43,45)
                     /site_type="other"
                     /note="trypsin interaction site"
                     /db_xref="CDD:238057"
     Bond            40..64
                     /bond_type="disulfide"
                     /experiment="experimental evidence, no additional details
                     recorded"
                     /note="{ECO:0000255|PROSITE-ProRule:PRU00031}."
     Site            41..42
                     /site_type="other"
                     /experiment="experimental evidence, no additional details
                     recorded"
                     /note="Reactive bond for trypsin. {ECO:0000250}."
     Bond            56..77
                     /bond_type="disulfide"
                     /experiment="experimental evidence, no additional details
                     recorded"
                     /note="{ECO:0000255|PROSITE-ProRule:PRU00031}."
ORIGIN      
        1 mssgglflll glltlwevlt pvsskdrpkf celpadsgsc kgnfqafyyh pvhrtclefi
       61 yggcegndnn fktideckrt cat
//
VERSION     Q6ITB1.1  GI:82201562
DBSOURCE    UniProtKB: locus VKT_PSEPO, accession Q6ITB1;
            class: standard.
            created: Dec 6, 2005.
            sequence updated: Jul 5, 2004.
            annotation updated: Jan 7, 2015.
            xrefs: AY626934.1, AAT45410.1
            xrefs (non-sequence databases): ProteinModelPortal:Q6ITB1,
            SMR:Q6ITB1, MEROPS:I02.052, HOVERGEN:HBG006193, GO:0005576,
            GO:0004867, Gene3D:4.10.410.10, InterPro:IPR002223,
            InterPro:IPR020901, Pfam:PF00014, PRINTS:PR00759, SMART:SM00131,
            SUPFAM:SSF57362, PROSITE:PS00280, PROSITE:PS50279
KEYWORDS    Disulfide bond; Protease inhibitor; Secreted; Serine protease
            inhibitor; Signal; Toxin.
SOURCE      Pseudechis porphyriacus (red-bellied black snake)
  ORGANISM  Pseudechis porphyriacus
            Eukaryota; Metazoa; Chordata; Craniata; Vertebrata; Euteleostomi;
            Lepidosauria; Squamata; Bifurcata; Unidentata; Episquamata;
            Toxicofera; Serpentes; Colubroidea; Elapidae; Acanthophiinae;
            Pseudechis.
REFERENCE   1  (residues 1 to 83)
  AUTHORS   Filippovich,I. and Sorokina,N.I.
  TITLE     Direct Submission
  JOURNAL   Submitted (??-MAY-2004)
  REMARK    NUCLEOTIDE SEQUENCE [MRNA].;
            TISSUE=Venom gland
COMMENT     [FUNCTION] Serine protease inhibitor. {ECO:0000250}.
            [SUBCELLULAR LOCATION] Secreted {ECO:0000250}.
            [TISSUE SPECIFICITY] Expressed by the venom gland.
            [SIMILARITY] Belongs to the venom Kunitz-type family.
            {ECO:0000305}.
            [SIMILARITY] Contains 1 BPTI/Kunitz inhibitor domain.
            {ECO:0000255|PROSITE-ProRule:PRU00031}.
FEATURES             Location/Qualifiers
     source          1..83
                     /organism="Pseudechis porphyriacus"
                     /db_xref="taxon:8671"
     Protein         1..83
                     /product="Kunitz-type serine protease inhibitor blackelin"
                     /UniProtKB_evidence="Evidence at transcript level"
     Region          1..24
                     /region_name="Signal"
                     /experiment="experimental evidence, no additional details
                     recorded"
                     /note="{ECO:0000255}."
     Region          25..83
                     /region_name="Mature chain"
                     /experiment="experimental evidence, no additional details
                     recorded"
                     /note="Kunitz-type serine protease inhibitor blackelin.
                     /FTId=PRO_0000043177."
     Region          29..81
                     /region_name="KU"
                     /note="BPTI/Kunitz family of serine protease inhibitors;
                     Structure is a disulfide rich alpha+beta fold. BPTI
                     (bovine pancreatic trypsin inhibitor) is an extensively
                     studied model structure; cd00109"
                     /db_xref="CDD:238057"
     Region          31..81
                     /region_name="Domain"
                     /experiment="experimental evidence, no additional details
                     recorded"
                     /note="BPTI/Kunitz inhibitor.
                     {ECO:0000255|PROSITE-ProRule:PRU00031}."
     Bond            31..81
                     /bond_type="disulfide"
                     /experiment="experimental evidence, no additional details
                     recorded"
                     /note="{ECO:0000255|PROSITE-ProRule:PRU00031}."
     Site            order(39..43,45)
                     /site_type="other"
                     /note="trypsin interaction site"
                     /db_xref="CDD:238057"
     Bond            40..64
                     /bond_type="disulfide"
                     /experiment="experimental evidence, no additional details
                     recorded"
                     /note="{ECO:0000255|PROSITE-ProRule:PRU00031}."
     Site            41..42
                     /site_type="other"
                     /experiment="experimental evidence, no additional details
                     recorded"
                     /note="Reactive bond for trypsin. {ECO:0000250}."
     Bond            56..77
                     /bond_type="disulfide"
                     /experiment="experimental evidence, no additional details
                     recorded"
                     /note="{ECO:0000255|PROSITE-ProRule:PRU00031}."
ORIGIN      
        1 mssgglllll glltlweglt pvsskdrpdf celpddrgpc rgifhafyyn pdqrqclefi
       61 yggcygnann fktidecert caa
//
