# Supplementary material for: Venomix: a simple bioinformatic pipeline for identifying and characterizing toxin gene candidates from transcriptomic data
Source: PeerJ. 2018 Jul 31;6:e5361. doi: 10.7717/peerj.5361 (PMC6074769; doi:10.7717/peerj.5361)
Supplement: Supplemental Information 5 [file peerj-06-5361-s005.gz › FinalOutput_GAS_1E-6/Kunitz-type_serine_protease_inhibitor_U1-aranetoxin-Av1a_1/final.txt]

>F8J2F4
MSSGGLLLLLGLLTLWAELTPVSSKDRPDFCHLPADSGSCKGNFQAFYYHPVHRTCLEFI
YGGCEGNANNFKTMDECKRTCAA
>Q589G4
MMLLVLSISAILQVSHSVSFCLLPIVPGPCTQYVIRYAFQPSISACRRFTFGGCEGNDNN
FMTRRDCEHYCEELL
>Q6ITB3
MSSGGLLLLLGLLTLWAELTPVSSKDHPEFCELPADSGPCRGILHAFYYHPVHRTCLEFI
YGGCYGNANNFKTIDECKRTCAA
>Q6ITB0
MSSGGLLLLLGLLTLWEGLTPVSSKDRPDFCELPDDRGPCRGIFHAFYYNPDQRQCLEFI
YGGCYGNANNFKTIDECERTCAA
>F8J2F3
MSSGGLLLLLGLLTLWAELTPVSSKDRPHFCHLPADTGPCKARFQAFYYHPVHRKCLEFI
YGGCEGNANNFKTIDECKRTCAA
>P0DJ46
MKSFLLIALVLFFLFVSYASAKKKCQLPSDVGKGKASFTRYYYNEESGKCETFIYGGVGG
NSNNFLTKEDCCRECAQGSC
>B5KL39
MSSGGLLLLLGLLTLWEVLTPISSKDRPKFCELPADTGPCKAIFQAFYYHPVHRTCLKFI
YGGCEGNANNFKTIDECKRTCAA
>P0DJ45
MKSFLLIALVLFFLFVSYASAKNKCQLPSDVGKGKASFTRYYYNEEGGKCETFIYGGVGG
NSNNFLTKEDCCRECAQGSC
>Q6ITB2
MSSGGLLLLLGLLTLWAELTPVSSKDHPEFCELPADSGPCRGILHAFYYHPVHRTCLEFI
YGGCYGNANNFKTIDECEPPCAA
>Q6ITC0
MSSGGLFLLLGLLTLWEVLTPVSSKDRPKFCELPPDSGSCKGSFQAFYYHPVHRTCLEFI
YGGCEGNDNNFKTIDECKRTCAA
>B5KL33
MSSGGLLLLLGLLTLWEILTPVSSKDHPEFCELPADSGPCRGILHAFYYHPVHRTCLEFI
YGGCYGNANNFKTIDECKRTCAA
>B5L5R7
MSSGGLLLLLGLLTLLEILTPVSSKDRPKFCELPADSGSCKGNFQAFYYNPDQHQCLEFI
YGGCDGNANNFKTIDECKRTCAA
>B5G6G6
MSSGGLLLLLGLLTLWEGLTPVSSKDRPDFCELPDDRGPCRGIFHAFYYNPDQRQCLEFI
YGGCYGNANNFKTIDECKRTCAA
>Q6T269
PLRPGTEKHTFPFPAEFCNLPADLGPCKNYTGRFYYDSASNKCEVFIYGGCPGNANNFKT
REECRKTCVEICILPAELGPCDEYTGRFYYDSASNKCEVFIYGGCQGNANNFKTRDECRK
TCVEICILPAELGPCDEYTGRLLLRLGIKQM
>E7FL12
MSSGGLLLLLGLLTLWEGLTPVSSKDRPHFCHLPHDPGPCKGNFQAFYYHPVRRTCLEFI
YGGCQGNPNNFKTIDECKRTCAA
>B5KL40
MSSGGLLLLLGLLTLWEVLTPVSSKDRPEFCELPADSGSCKGNFQAFYYNPVQHQCLEFI
YGGCDGNANNFKTIDECKRTCAA
>B5KL32
MSSGGLLLLLGLLTLWEILTPVSSKDRPHFCHLPHDTGPCNRNTQAFYYNPVYHTCLKFI
YGGCQGNSNNFKTIDECKRTCAA
>B5KL41
MSSGGLLLLLGLLTLWEVLTPVSSKDRPNFCHLPHDTGPCKRNTQAFYYNPVYHTCLKFI
YSGCEGNANNFKTIDECKRTCAT
>B5L5Q8
MSSGGLLLLLGLLTLWEGLTPVSSKDRPNFCHLPHDPGPCKGNFQAFYYHPVRRTCLEFI
YGGCQGNPNNFKTIDECKRTCAA
>B5KL30
MSSGGLLLLLGLLTLWAELTPVSSKDHPEFCELPADSGPCRGILHAFYYHPVHRTCLGFI
YGGCYGNANNFKTIDECKRTCAA
>E7FL13
MSSGGLFLLLGLLTLWEVLTPVSSKDRPKFCELPADSGSCKGNFQAFYYHPVHRTCLEFI
YGGCEGNDNNFKTIDECKRTCAT
>Q6ITB1
MSSGGLLLLLGLLTLWEGLTPVSSKDRPDFCELPDDRGPCRGIFHAFYYNPDQRQCLEFI
YGGCYGNANNFKTIDECERTCAA
>Gene.1::Tb2597::g.1::m.1 type:internal len:250 gc:universal Tb2597:748-2(-)
LWYYDSYEQHCRQFYYGGCGGNENNFVTEHDCVNRCEVAITTPPPPGQVEFRLEFCFLPD
EHGPCSENQVKWFYDSRDGVCKQFRYGGCQSNGNNFNTREECEYRCGEVQDPCILPQVIG
PCNGFVKQFYYDRRTDSCYEFEYSGCQGNKNRFQDRESCERKCRRGTPPDVTQAPATISP
PTGEPKSTICLAPVDSGDCDDSITAYYYDAQHQMCQAFIYGGCGGNANKFQTEEQCERLC
GKFHGQDMC
>Gene.3::Tb3414::g.3::m.3 type:complete len:742 gc:universal Tb3414:4080-1855(-)
MNPTVEQTSTSRTPGDGGYKILVSGQSNGYIPNAIHTISLQGSETHERLQQFTRFTLTVH
SQHAPNNPLARIGYFQLFPNSLTTFNEDCINTVSEVTDYPKSEIQVMWRGPQAGSGCVVF
TAMILENNVRWYAEDGALINTVCEASTEIVSANETRCCACDEAKYSLTMEGIWSNRTHPK
DFPFSAWLTHFSDVIGASHEPNFSFWGRDHVATDGFRQLAEWGSATGVEAELREKSKQLR
TLIKAAGLWYPNVNTNTTTSFRVDRNHPLLSVASMLGPSPDWVVGVSKLNLCQKDCTWTR
SMIIDLYPWDAGTDNGISYMSPNSETKPREKMKPITTLYPEDPRSPFYDPSGRPMHPLAR
LYLNREKIIPRGCSEELLQQQVIELEVAENTEDTSRPECQTTDYSPWTSCSVTCGKGLRM
RTRSYRIPEKAAMFNCNRQLVSKEMCVASIPECSGEEESDDDVISLQSDPLCETTEWSEW
SECSNTCGVGLKMRTRRFRDRRGRKRCTFVSLIEKEKCMEPPCQAGTEEQLDPVCRVTDW
SDWSPCSASCGKGVKLRTRLLIVDPSLQAECSSRIELLQQRPCLVQSDCTFDMATAKVVC
MEEADPGPCRGYFQRWAFNPRKLMCVPFAYGGCRGNRNNFLTADECGNTCGIVRTALTSQ
AFNETVNRNQTPIDSLSPPPPPSPPVDCVVTRWSNWSPCSVTCGVGRVTSYRTIEREAAN
GGRPCPKKLHRRYRCELAPCE*
>Gene.5::Tb8184::g.5::m.5 type:5prime_partial len:823 gc:universal Tb8184:3-2471(+)
SEGRYHFFMTLFNRTERVYAYMPKSRYSVVLKADSTDQMHRKFTRFLISAEAKEANETVD
VGVFDLQEDTMTKFADNCANAVMESSKMQKEEISVTWTSPAEGSGCILLRAIVVETTDTW
YMDPNLVIERCQDSKAEADEQGKVLPECCACDEAKFEVTFEGLWSRNTHPKDFPSKNWLI
RFSDVIGASHTRDYRFWRYDGIASEGLRRVAELGATRTLESELKDRSEHIRTIIKARGIS
YPNVTGRTFAVFRVDQKHHLMSLVSMIDPSPDWIVGVSGLELCLPNCSWIEHKQLNLYPY
DAGTDDGITYTSPDSPTKPQEPIRRITSTYPNDSRSPFYDPSGLDMKPLAKLYLNRQRLY
EKTCDDVGDTMTDSEACKVKSWGNWSECSVTCGRGIQLRQRHFYNDAVATMNKCKTPLTS
RRTCYNAQYPYCSNSGRQDGLLENEMCELTPWGSWSSCSTTCGEGHKTRRRVFRQRKFQK
QCRAELNGLQLEHTMDCENKPCDDEDNVEEVRRLNHSNDDEDEEEDFIREWADGTGQEWL
QKCPAEFYTQWSMWSACSASCGPGTTLRSRILLHKENLDKDDDKCKMEISECRAEISSCD
LNFTREEIKKICSEPKNEGNCNGNIIRYYFNKQSGRCEPFGYTGCDANKNNFFTEQDCYK
VCGNFQKKENFKGIQASSQIMESSENSKVDCQVSAWSKWSPCENCRGFTMSTRQIMIPAE
NGGRSCPKKLLRKKKCHKVPPCSLQGDGTGRRFHRDKNGVDHEISVDCKVTPWSTWSKCS
ATCGERLRSRVRSITVTPKGAWAKLCPTLVEFKNCRRVDCPQ*
>Gene.10::Tb16938::g.10::m.10 type:5prime_partial len:578 gc:universal Tb16938:1742-9(-)
CGKFHGQDMCNLPVDAGPCRGAFRKYYYEPNLRACHEFSYGGCDGNANRFSTISECESIC
LHQEEPVPPGNDTSVSNLSICKEPVDSGSCTSAQLHTKRFYFDEEHQTCRAFIYTGCGGN
RNRFKTFESCINTCLRTSNEIDVDSKDTKDRCAEAKEECNIIRCPYGKEQYVDSQDCERC
RCVDPCRTKICPEGTRCAITLVAAQDGTEYKGVCQPIVKPGRCPRVSNSTRCEQECATDA
DCPGEWKCCNSGCGTSCLEPAPEEPLTTTSRPTVTPPQYGGEPAKIQEPEEPRVSAQEGG
YITLKCVALGTPRPIITWRKDTTLIGPSEKRRRILLDGSLQIINLYTYDRGTYVCTADNG
LGPPVRAEYQLDVTEPSELPVAIIGEPNTRVTVTMNSPISLHCYAMGWPRPIVTWWRGDQ
MLPLFSENYEQDTDYTLLIRSVTLTNLGVYTCQAFNGIGTPASWSATLQAIGPVYNVKPE
HEEFTKYLVQPPKKPTTEKPQYPYRPTRTQSPEHQTYAPIHSTKPPYIPRVIPLETTTVE
PGSGRFKGETMRRLILILDYTDHCDKLIHEVASNLLL*
>Gene.12::Tb30751::g.12::m.12 type:3prime_partial len:149 gc:universal Tb30751:906-1349(+)
MIYSDKRILTIFVLLNVIAKMPANQTDSSKTDIVEEMEEFTTIKRILPDRCLVKTEPGPC
KHYVHKWTFNKAEGKCRTFPYGGCLGNENRFNSEAECLHYCVGGADHTLPPYLVTKGSVF
VAPSTTTMSTPPSTTTSTPRPTFIPPSN
