# Supplementary material for: Venomix: a simple bioinformatic pipeline for identifying and characterizing toxin gene candidates from transcriptomic data
Source: PeerJ. 2018 Jul 31;6:e5361. doi: 10.7717/peerj.5361 (PMC6074769; doi:10.7717/peerj.5361)
Supplement: Supplemental Information 5 [file peerj-06-5361-s005.gz › FinalOutput_GAS_1E-6/Kunitz-type_serine_protease_inhibitor_U1-aranetoxin-Av1a_1/aligned.fasta]

>F8J2F4
------------------------------------------------------------
--------------------------------------------------------MSSG
GLLLLLGLLT--------------------------------------------------
-LW---------------------------------------------------------
------------------------------------------------------------
------------------------------AELTPVSSKDR-------------------
------------------------------------------------------------
------------------------------------------------------------
------------------------------------------------------------
------------------------------------------------------------
---------------------------------------------------PDFCHLPAD
SGSCKGNFQAFYYHPVHRTCLEFIYGGCEGNANNFKTMDECKRTCAA-------------
------------------------------------------------------------
------------------------------------------------------------
------------------------------------------------------------
------------------------------------------------------------
------------------------------------------------------------
------------------------------------------------------------
------------------------------------------------------------
------------------------------------------------------------
------------------------------------------------------------
----
>Q589G4
------------------------------------------------------------
------------------------------------------------------------
MMLLVLSISA--------------------------------------------------
-IL---------------------------------------------------------
----------------------------------QVSHS---------------------
------------------------------------------------------------
------------------------------------------------------------
------------------------------------------------------------
------------------------------------------------------------
------------------------------------------------------------
---------------------------------------------------VSFCLLPIV
PGPCTQYVIRYAFQPSISACRRFTFGGCEGNDNNFMTRRDCEHYCEE-------------
------------------------------------------------------------
------------------------------------------------------------
------------------------------------------------------------
------------------------------------------------------------
------------------------------------------------------------
------------------------------------------------------------
------------------------------------------------------------
------------------------------------------------------------
---------------------------LL-------------------------------
----
>Q6ITB3
------------------------------------------------------------
--------------------------------------------------------MSSG
GLLLLLGLLT--------------------------------------------------
-LW---------------------------------------------------------
------------------------------------------------------------
------------------------------AELTPVSSKDH-------------------
------------------------------------------------------------
------------------------------------------------------------
------------------------------------------------------------
------------------------------------------------------------
---------------------------------------------------PEFCELPAD
SGPCRGILHAFYYHPVHRTCLEFIYGGCYGNANNFKTIDECKRTCAA-------------
------------------------------------------------------------
------------------------------------------------------------
------------------------------------------------------------
------------------------------------------------------------
------------------------------------------------------------
------------------------------------------------------------
------------------------------------------------------------
------------------------------------------------------------
------------------------------------------------------------
----
>Q6ITB0
------------------------------------------------------------
--------------------------------------------------------MSSG
GLLLLLGLLT--------------------------------------------------
-LW---------------------------------------------------------
------------------------------------------------------------
------------------------------EGLTPVSSKDR-------------------
------------------------------------------------------------
------------------------------------------------------------
------------------------------------------------------------
------------------------------------------------------------
---------------------------------------------------PDFCELPDD
RGPCRGIFHAFYYNPDQRQCLEFIYGGCYGNANNFKTIDECERTCAA-------------
------------------------------------------------------------
------------------------------------------------------------
------------------------------------------------------------
------------------------------------------------------------
------------------------------------------------------------
------------------------------------------------------------
------------------------------------------------------------
------------------------------------------------------------
------------------------------------------------------------
----
>F8J2F3
------------------------------------------------------------
--------------------------------------------------------MSSG
GLLLLLGLLT--------------------------------------------------
-LW---------------------------------------------------------
------------------------------------------------------------
------------------------------AELTPVSSKDR-------------------
------------------------------------------------------------
------------------------------------------------------------
------------------------------------------------------------
------------------------------------------------------------
---------------------------------------------------PHFCHLPAD
TGPCKARFQAFYYHPVHRKCLEFIYGGCEGNANNFKTIDECKRTCAA-------------
------------------------------------------------------------
------------------------------------------------------------
------------------------------------------------------------
------------------------------------------------------------
------------------------------------------------------------
------------------------------------------------------------
------------------------------------------------------------
------------------------------------------------------------
------------------------------------------------------------
----
>P0DJ46
------------------------------------------------------------
--------------------------------------------------------MKS-
--FLLIALVL--------------------------------------------------
-FF---------------------------------------------------------
------------------------------------------------------------
------------------------------LFVSYASAKKK-------------------
------------------------------------------------------------
------------------------------------------------------------
------------------------------------------------------------
------------------------------------------------------------
------------------------------------------------------CQLPSD
VGKGKASFTRYYYNEESGKCETFIYGGVGGNSNNFLTKEDCCRECAQG------------
---------------------SC-------------------------------------
------------------------------------------------------------
------------------------------------------------------------
------------------------------------------------------------
------------------------------------------------------------
------------------------------------------------------------
------------------------------------------------------------
------------------------------------------------------------
------------------------------------------------------------
----
>B5KL39
------------------------------------------------------------
--------------------------------------------------------MSSG
GLLLLLGLLT--------------------------------------------------
-LW---------------------------------------------------------
------------------------------------------------------------
------------------------------EVLTPISSKDR-------------------
------------------------------------------------------------
------------------------------------------------------------
------------------------------------------------------------
------------------------------------------------------------
---------------------------------------------------PKFCELPAD
TGPCKAIFQAFYYHPVHRTCLKFIYGGCEGNANNFKTIDECKRTCAA-------------
------------------------------------------------------------
------------------------------------------------------------
------------------------------------------------------------
------------------------------------------------------------
------------------------------------------------------------
------------------------------------------------------------
------------------------------------------------------------
------------------------------------------------------------
------------------------------------------------------------
----
>P0DJ45
------------------------------------------------------------
--------------------------------------------------------MKS-
--FLLIALVL--------------------------------------------------
-FF---------------------------------------------------------
------------------------------------------------------------
------------------------------LFVSYASAKNK-------------------
------------------------------------------------------------
------------------------------------------------------------
------------------------------------------------------------
------------------------------------------------------------
------------------------------------------------------CQLPSD
VGKGKASFTRYYYNEEGGKCETFIYGGVGGNSNNFLTKEDCCRECAQG------------
---------------------SC-------------------------------------
------------------------------------------------------------
------------------------------------------------------------
------------------------------------------------------------
------------------------------------------------------------
------------------------------------------------------------
------------------------------------------------------------
------------------------------------------------------------
------------------------------------------------------------
----
>Q6ITB2
------------------------------------------------------------
--------------------------------------------------------MSSG
GLLLLLGLLT--------------------------------------------------
-LW---------------------------------------------------------
------------------------------------------------------------
------------------------------AELTPVSSKDH-------------------
------------------------------------------------------------
------------------------------------------------------------
------------------------------------------------------------
------------------------------------------------------------
---------------------------------------------------PEFCELPAD
SGPCRGILHAFYYHPVHRTCLEFIYGGCYGNANNFKTIDECEPPCAA-------------
------------------------------------------------------------
------------------------------------------------------------
------------------------------------------------------------
------------------------------------------------------------
------------------------------------------------------------
------------------------------------------------------------
------------------------------------------------------------
------------------------------------------------------------
------------------------------------------------------------
----
>Q6ITC0
------------------------------------------------------------
--------------------------------------------------------MSSG
GLFLLLGLLT--------------------------------------------------
-LW---------------------------------------------------------
------------------------------------------------------------
------------------------------EVLTPVSSKDR-------------------
------------------------------------------------------------
------------------------------------------------------------
------------------------------------------------------------
------------------------------------------------------------
---------------------------------------------------PKFCELPPD
SGSCKGSFQAFYYHPVHRTCLEFIYGGCEGNDNNFKTIDECKRTCAA-------------
------------------------------------------------------------
------------------------------------------------------------
------------------------------------------------------------
------------------------------------------------------------
------------------------------------------------------------
------------------------------------------------------------
------------------------------------------------------------
------------------------------------------------------------
------------------------------------------------------------
----
>B5KL33
------------------------------------------------------------
--------------------------------------------------------MSSG
GLLLLLGLLT--------------------------------------------------
-LW---------------------------------------------------------
------------------------------------------------------------
------------------------------EILTPVSSKDH-------------------
------------------------------------------------------------
------------------------------------------------------------
------------------------------------------------------------
------------------------------------------------------------
---------------------------------------------------PEFCELPAD
SGPCRGILHAFYYHPVHRTCLEFIYGGCYGNANNFKTIDECKRTCAA-------------
------------------------------------------------------------
------------------------------------------------------------
------------------------------------------------------------
------------------------------------------------------------
------------------------------------------------------------
------------------------------------------------------------
------------------------------------------------------------
------------------------------------------------------------
------------------------------------------------------------
----
>B5L5R7
------------------------------------------------------------
--------------------------------------------------------MSSG
GLLLLLGLLT--------------------------------------------------
-LL---------------------------------------------------------
------------------------------------------------------------
------------------------------EILTPVSSKDR-------------------
------------------------------------------------------------
------------------------------------------------------------
------------------------------------------------------------
------------------------------------------------------------
---------------------------------------------------PKFCELPAD
SGSCKGNFQAFYYNPDQHQCLEFIYGGCDGNANNFKTIDECKRTCAA-------------
------------------------------------------------------------
------------------------------------------------------------
------------------------------------------------------------
------------------------------------------------------------
------------------------------------------------------------
------------------------------------------------------------
------------------------------------------------------------
------------------------------------------------------------
------------------------------------------------------------
----
>B5G6G6
------------------------------------------------------------
--------------------------------------------------------MSSG
GLLLLLGLLT--------------------------------------------------
-LW---------------------------------------------------------
------------------------------------------------------------
------------------------------EGLTPVSSKDR-------------------
------------------------------------------------------------
------------------------------------------------------------
------------------------------------------------------------
------------------------------------------------------------
---------------------------------------------------PDFCELPDD
RGPCRGIFHAFYYNPDQRQCLEFIYGGCYGNANNFKTIDECKRTCAA-------------
------------------------------------------------------------
------------------------------------------------------------
------------------------------------------------------------
------------------------------------------------------------
------------------------------------------------------------
------------------------------------------------------------
------------------------------------------------------------
------------------------------------------------------------
------------------------------------------------------------
----
>Q6T269
------------------------------------------------------------
------------------------------------------------------------
------------------------------------------------------------
------------------------------------------------------------
------------------------------------------------------------
-------------------------------PLRPGTEKHTF----------------PF
------------------------------------------------------------
------------------------------------------------------------
------------------------------------------------------------
------------------------------------------------------------
--------------------------------------------------PAEFCNLPAD
LGPCKNYTGRFYYDSASNKCEVFIYGGCPGNANNFKTREECRKTCVE-------------
---------------------ICILP--AELGPCDE---YTGRFYYDSASNKCEVFIYGG
CQ-GNANNFKTRD--------ECRKTC---------------------------------
------------------------------------------------------------
------------------------------------------------------------
------------------------------------------------------------
----VEICI------------------LPAELG-----------------PCD-------
-----------E------------------------------------------------
-------------------------------------------------YTG--------
--------------------------RLLLRLGI---------KQM--------------
----
>E7FL12
------------------------------------------------------------
--------------------------------------------------------MSSG
GLLLLLGLLT--------------------------------------------------
-LW---------------------------------------------------------
------------------------------------------------------------
------------------------------EGLTPVSSKDR-------------------
------------------------------------------------------------
------------------------------------------------------------
------------------------------------------------------------
------------------------------------------------------------
---------------------------------------------------PHFCHLPHD
PGPCKGNFQAFYYHPVRRTCLEFIYGGCQGNPNNFKTIDECKRTCAA-------------
------------------------------------------------------------
------------------------------------------------------------
------------------------------------------------------------
------------------------------------------------------------
------------------------------------------------------------
------------------------------------------------------------
------------------------------------------------------------
------------------------------------------------------------
------------------------------------------------------------
----
>B5KL40
------------------------------------------------------------
--------------------------------------------------------MSSG
GLLLLLGLLT--------------------------------------------------
-LW---------------------------------------------------------
------------------------------------------------------------
------------------------------EVLTPVSSKDR-------------------
------------------------------------------------------------
------------------------------------------------------------
------------------------------------------------------------
------------------------------------------------------------
---------------------------------------------------PEFCELPAD
SGSCKGNFQAFYYNPVQHQCLEFIYGGCDGNANNFKTIDECKRTCAA-------------
------------------------------------------------------------
------------------------------------------------------------
------------------------------------------------------------
------------------------------------------------------------
------------------------------------------------------------
------------------------------------------------------------
------------------------------------------------------------
------------------------------------------------------------
------------------------------------------------------------
----
>B5KL32
------------------------------------------------------------
--------------------------------------------------------MSSG
GLLLLLGLLT--------------------------------------------------
-LW---------------------------------------------------------
------------------------------------------------------------
------------------------------EILTPVSSKDR-------------------
------------------------------------------------------------
------------------------------------------------------------
------------------------------------------------------------
------------------------------------------------------------
---------------------------------------------------PHFCHLPHD
TGPCNRNTQAFYYNPVYHTCLKFIYGGCQGNSNNFKTIDECKRTCAA-------------
------------------------------------------------------------
------------------------------------------------------------
------------------------------------------------------------
------------------------------------------------------------
------------------------------------------------------------
------------------------------------------------------------
------------------------------------------------------------
------------------------------------------------------------
------------------------------------------------------------
----
>B5KL41
------------------------------------------------------------
--------------------------------------------------------MSSG
GLLLLLGLLT--------------------------------------------------
-LW---------------------------------------------------------
------------------------------------------------------------
------------------------------EVLTPVSSKDR-------------------
------------------------------------------------------------
------------------------------------------------------------
------------------------------------------------------------
------------------------------------------------------------
---------------------------------------------------PNFCHLPHD
TGPCKRNTQAFYYNPVYHTCLKFIYSGCEGNANNFKTIDECKRTCAT-------------
------------------------------------------------------------
------------------------------------------------------------
------------------------------------------------------------
------------------------------------------------------------
------------------------------------------------------------
------------------------------------------------------------
------------------------------------------------------------
------------------------------------------------------------
------------------------------------------------------------
----
>B5L5Q8
------------------------------------------------------------
--------------------------------------------------------MSSG
GLLLLLGLLT--------------------------------------------------
-LW---------------------------------------------------------
------------------------------------------------------------
------------------------------EGLTPVSSKDR-------------------
------------------------------------------------------------
------------------------------------------------------------
------------------------------------------------------------
------------------------------------------------------------
---------------------------------------------------PNFCHLPHD
PGPCKGNFQAFYYHPVRRTCLEFIYGGCQGNPNNFKTIDECKRTCAA-------------
------------------------------------------------------------
------------------------------------------------------------
------------------------------------------------------------
------------------------------------------------------------
------------------------------------------------------------
------------------------------------------------------------
------------------------------------------------------------
------------------------------------------------------------
------------------------------------------------------------
----
>B5KL30
------------------------------------------------------------
--------------------------------------------------------MSSG
GLLLLLGLLT--------------------------------------------------
-LW---------------------------------------------------------
------------------------------------------------------------
------------------------------AELTPVSSKDH-------------------
------------------------------------------------------------
------------------------------------------------------------
------------------------------------------------------------
------------------------------------------------------------
---------------------------------------------------PEFCELPAD
SGPCRGILHAFYYHPVHRTCLGFIYGGCYGNANNFKTIDECKRTCAA-------------
------------------------------------------------------------
------------------------------------------------------------
------------------------------------------------------------
------------------------------------------------------------
------------------------------------------------------------
------------------------------------------------------------
------------------------------------------------------------
------------------------------------------------------------
------------------------------------------------------------
----
>E7FL13
------------------------------------------------------------
--------------------------------------------------------MSSG
GLFLLLGLLT--------------------------------------------------
-LW---------------------------------------------------------
------------------------------------------------------------
------------------------------EVLTPVSSKDR-------------------
------------------------------------------------------------
------------------------------------------------------------
------------------------------------------------------------
------------------------------------------------------------
---------------------------------------------------PKFCELPAD
SGSCKGNFQAFYYHPVHRTCLEFIYGGCEGNDNNFKTIDECKRTCAT-------------
------------------------------------------------------------
------------------------------------------------------------
------------------------------------------------------------
------------------------------------------------------------
------------------------------------------------------------
------------------------------------------------------------
------------------------------------------------------------
------------------------------------------------------------
------------------------------------------------------------
----
>Q6ITB1
------------------------------------------------------------
--------------------------------------------------------MSSG
GLLLLLGLLT--------------------------------------------------
-LW---------------------------------------------------------
------------------------------------------------------------
------------------------------EGLTPVSSKDR-------------------
------------------------------------------------------------
------------------------------------------------------------
------------------------------------------------------------
------------------------------------------------------------
---------------------------------------------------PDFCELPDD
RGPCRGIFHAFYYNPDQRQCLEFIYGGCYGNANNFKTIDECERTCAA-------------
------------------------------------------------------------
------------------------------------------------------------
------------------------------------------------------------
------------------------------------------------------------
------------------------------------------------------------
------------------------------------------------------------
------------------------------------------------------------
------------------------------------------------------------
------------------------------------------------------------
----
>Gene.1::Tb2597::g.1::m.1 type:internal len:250 gc:universal Tb2597:748-2(-)
------------------------------------------------------------
------------------------------------------------------------
------------------------------------------------------------
-LWYYDSYEQHCRQF---------------------------------------------
----------------------YYGGCGGNENNFVTEHD---------------------
----CVNRCE-------------------VAITTPPPPGQV-----------------EF
------------------------------------------------------------
------------------------------------------------------------
------------------------------------------------------------
------------------------------------------------------------
--------------------------------------------------RLEFCFLPDE
HGPCSENQVKWFYDSRDGVCKQFRYGGCQSNGNNFNTREECEYRCGEVQ-----------
--------------------DPCILP--QVIGPCNG---FVKQFYYDRRTDSCYEFEYSG
CQ-GNKNRFQDRE--------SCERKCRRG------------------------------
------------------------------------------------------------
-----------------------------------------------TPPDVTQAPATIS
PP-------------------TGEP-----------------------------------
---KSTICL------------------APVDSG-----------------DCD-------
-----------DSITAYYY-----DAQHQM--------------CQAF------------
------------------------------------------------IYGGCGGN----
---------------ANKFQTEEQCERLCGKFHG---------QDMC-------------
----
>Gene.3::Tb3414::g.3::m.3 type:complete len:742 gc:universal Tb3414:4080-1855(-)
MNPTVEQTSTSRTPGDGGYKILV-----SGQSNGYIPNAIHTISLQGSETHERLQQFTRF
TLTVHSQHAPNNPLARIGYFQLFPNSLTTFNEDCINTVSEVTDYPKSEIQVMWRGPQAGS
GCVVFTAMILENNVRWYAEDGALINTVCEASTEIVSANET-----RCCACDEAKYSLTME
GIW---SNRTHPKDFPFSAWLTHFSDVIGASHEPNFSFWGRDHVATDGFRQLAEWGSATG
VEAELREKSKQLRTLIKAAGLWYPNVNTNTTTSFRVDRNHPLLSVASMLGPSPDWVVGVS
KLNLCQKDCTWTRSMIIDLYPWDAGTDNGISYMSPNSETKPREKMKPITTLYPEDPRSPF
YDPSGRPMHPLARLYLNREKIIPRGCSEELLQQQVIELEVAENTEDTSRPECQTTDYSPW
TSCSVTCGKGLRMRTRSYRIPEKAAMFNCNRQLVSKEMCV-ASIPECSGEEESDDDVISL
QSDPLCETTEWSEWSECSNTCGVGLKMRTRRFRDRRGRKRC----TFVSLIEKEKCMEPP
CQAGTEEQLDPVCRV----------------------------------TDWSDWSPCSA
SCGKGVKLRTRLLIVDPSLQAE---CSSRIELLQQRPCLVQSDCTFDMATAKVVCMEEAD
PGPCRGYFQRWAFNPRKLMCVPFAYGGCRGNRNNFLTADECGNTCGIVRTALTSQAFNET
VNRNQTPIDSLSPPPPPSPPVDCVVTRWSNWSPCS-----------------------VT
CGVGRVTSYRTIEREAANGGRPCPKKLHR-------------------------------
------------------------------------------------------------
------------------------------------------------------------
------------------------------------------------------------
----RYRC----------------------ELA-----------------PCE-------
------------------------------------------------------------
------------------------------------------------------------
------------------------------------------------------------
----
>Gene.5::Tb8184::g.5::m.5 type:5prime_partial len:823 gc:universal Tb8184:3-2471(+)
--------------SEGRYHFFMTLFNRTERVYAYMPKSRYSVVLKADSTDQMHRKFTRF
LISAEAKEA--NETVDVGVFDLQEDTMTKFADNCANAVMESSKMQKEEISVTWTSPAEGS
GCILLRAIVVETTDTWYM-DPNLVIERCQDSK--AEADEQGKVLPECCACDEAKFEVTFE
GLW---SRNTHPKDFPSKNWLIRFSDVIGASHTRDYRFWRYDGIASEGLRRVAELGATRT
LESELKDRSEHIRTIIKARGISYPNVTGRTFAVFRVDQKHHLMSLVSMIDPSPDWIVGVS
GLELCLPNCSWIEHKQLNLYPYDAGTDDGITYTSPDSPTKPQEPIRRITSTYPNDSRSPF
YDPSGLDMKPLAKLYLNRQRLYEKTCD-----------DVGDTMTDSE--ACKVKSWGNW
SECSVTCGRGIQLRQRHFYNDAVATMNKCKTPLTSRRTCYNAQYPYCSNSGRQD----GL
LENEMCELTPWGSWSSCSTTCGEGHKTRRRVFRQRKFQKQCRAELNGLQLEHTMDCENKP
CD--DEDNVEEVRRLNHSNDDEDEEEDFIREWADGTGQEWLQKCPAEFYTQWSMWSACSA
SCGPGTTLRSRILLHKENLDKDDDKC--KMEISECRAEISSCDLNFTREEIKKICSEPKN
EGNCNGNIIRYYFNKQSGRCEPFGYTGCDANKNNFFTEQDCYKVCG---------NFQKK
ENFKGIQASSQIMESSENSKVDCQVSAWSKWSPCE------------------------N
CR-GFTMSTRQIMIPAENGGRSCPKKLLR-------------------------------
------------------------------------------------------------
------------------------------------------------------------
------------------------------------------------------------
----KKKC---------------------HKVP-----------------PCSL------
---------QGDGTGRRFHRD-KNGVDHEISV-----------DCKVTP-------W---
-----------------------------------------------STWSKCSAT----
---------------CG--------ERLRSRVRSITVTPKGAWAKLCPTLV-EFKNCRRV
DCPQ
>Gene.10::Tb16938::g.10::m.10 type:5prime_partial len:578 gc:universal Tb16938:1742-9(-)
------------------------------------------------------------
------------------------------------------------------------
------------------------------------------------------------
------------------------------------------------------------
------------------------------------------------------------
--------CG------------------------------------------------KF
H-----------------------------------------------------------
------------------------------------------------------------
------------------------------------------------------------
------------------------------------------------------------
--------------------------------------------------GQDMCNLPVD
AGPCRGAFRKYYYEPNLRACHEFSYGGCDGNANRFSTISECESICLHQEEPVPPGNDTSV
SNL-----------------SICKEP--VDSGSCTSAQLHTKRFYFDEEHQTCRAFIYTG
CG-GNRNRFKTFE--------SCINTCLRTSNEIDVDSKDTKDRCAEAKEECNIIRCPYG
KEQYVDSQDCERCRCVDPCRTKICPEGTRCAITLVAAQDGTEYKGVCQPIVKPGRCPRVS
NSTRCEQECATDADCPGEWKCCNSGCGTSCLEPAPEEPLTTTSRPTVTPPQYGGEPAKIQ
EPEEPRVSAQEGGYITLKCVALGTPRPIITWRKDTTLIGPSEKRRRILLDGSLQIINLYT
YDRGTYVCTADNGLGPPVRAEYQLDVTEPSELPVAIIGEPNTRVTVTMNSPISLHCYAMG
WPRPIVTWWRGDQMLPLFSENYEQDTDYTLLIRSVTLTNLGVYTCQAFNGIGTPASWSAT
LQAIGPVYNVKPEHEEFTKYLVQPPKKPTTEKPQYPYRPTRTQSPEHQTYAPIHSTKPPY
IPRVIPLETTTVEPGSGRFKGETM-RRLILILDY---------TDHCDKLIHEVASNLLL
----
>Gene.12::Tb30751::g.12::m.12 type:3prime_partial len:149 gc:universal Tb30751:906-1349(+)
---------------------MI-------------------------------------
--------------------------------------------------------YSDK
RILTIFVLLN--------------------------------------------------
------------------------------------------------------------
------------------------------------------------------------
-----------------------------VIAKMPANQTDSSKT----------------
--------------------------------------DIVEEMEEFT------------
------------------------------------------------------------
------------------------------------------------------------
----------TIKRI---------------------------------------------
--------------------------------------------------LPDRCLVKTE
PGPCKHYVHKWTFNKAEGKCRTFPYGGCLGNENRFNSEAECLHYCVGGAD----------
----------------------------HTLPP------------------------YLV
TK-GSVF--------------VAPSTTTMS------------------------------
------------------------------------------------------------
-----------------------------------------------TPPSTT-------
---------------------TSTP-----------------------------------
---------------------------RPTFIP-----------------PSN-------
------------------------------------------------------------
------------------------------------------------------------
------------------------------------------------------------
----
