# Supplementary material for: Venomix: a simple bioinformatic pipeline for identifying and characterizing toxin gene candidates from transcriptomic data
Source: PeerJ. 2018 Jul 31;6:e5361. doi: 10.7717/peerj.5361 (PMC6074769; doi:10.7717/peerj.5361)
Supplement: Supplemental Information 5 [file peerj-06-5361-s005.gz › FinalOutput_GAS_1E-6/Kunitz-type_serine_protease_inhibitor_BmKTT-3_1/sequence.txt]

>Gene.1::Tb2597::g.1::m.1 type:internal len:250 gc:universal Tb2597:748-2(-)
LWYYDSYEQHCRQFYYGGCGGNENNFVTEHDCVNRCEVAITTPPPPGQVEFRLEFCFLPD
EHGPCSENQVKWFYDSRDGVCKQFRYGGCQSNGNNFNTREECEYRCGEVQDPCILPQVIG
PCNGFVKQFYYDRRTDSCYEFEYSGCQGNKNRFQDRESCERKCRRGTPPDVTQAPATISP
PTGEPKSTICLAPVDSGDCDDSITAYYYDAQHQMCQAFIYGGCGGNANKFQTEEQCERLC
GKFHGQDMC
>Gene.3::Tb8184::g.3::m.3 type:5prime_partial len:823 gc:universal Tb8184:3-2471(+)
SEGRYHFFMTLFNRTERVYAYMPKSRYSVVLKADSTDQMHRKFTRFLISAEAKEANETVD
VGVFDLQEDTMTKFADNCANAVMESSKMQKEEISVTWTSPAEGSGCILLRAIVVETTDTW
YMDPNLVIERCQDSKAEADEQGKVLPECCACDEAKFEVTFEGLWSRNTHPKDFPSKNWLI
RFSDVIGASHTRDYRFWRYDGIASEGLRRVAELGATRTLESELKDRSEHIRTIIKARGIS
YPNVTGRTFAVFRVDQKHHLMSLVSMIDPSPDWIVGVSGLELCLPNCSWIEHKQLNLYPY
DAGTDDGITYTSPDSPTKPQEPIRRITSTYPNDSRSPFYDPSGLDMKPLAKLYLNRQRLY
EKTCDDVGDTMTDSEACKVKSWGNWSECSVTCGRGIQLRQRHFYNDAVATMNKCKTPLTS
RRTCYNAQYPYCSNSGRQDGLLENEMCELTPWGSWSSCSTTCGEGHKTRRRVFRQRKFQK
QCRAELNGLQLEHTMDCENKPCDDEDNVEEVRRLNHSNDDEDEEEDFIREWADGTGQEWL
QKCPAEFYTQWSMWSACSASCGPGTTLRSRILLHKENLDKDDDKCKMEISECRAEISSCD
LNFTREEIKKICSEPKNEGNCNGNIIRYYFNKQSGRCEPFGYTGCDANKNNFFTEQDCYK
VCGNFQKKENFKGIQASSQIMESSENSKVDCQVSAWSKWSPCENCRGFTMSTRQIMIPAE
NGGRSCPKKLLRKKKCHKVPPCSLQGDGTGRRFHRDKNGVDHEISVDCKVTPWSTWSKCS
ATCGERLRSRVRSITVTPKGAWAKLCPTLVEFKNCRRVDCPQ*
>Gene.8::Tb16938::g.8::m.8 type:5prime_partial len:578 gc:universal Tb16938:1742-9(-)
CGKFHGQDMCNLPVDAGPCRGAFRKYYYEPNLRACHEFSYGGCDGNANRFSTISECESIC
LHQEEPVPPGNDTSVSNLSICKEPVDSGSCTSAQLHTKRFYFDEEHQTCRAFIYTGCGGN
RNRFKTFESCINTCLRTSNEIDVDSKDTKDRCAEAKEECNIIRCPYGKEQYVDSQDCERC
RCVDPCRTKICPEGTRCAITLVAAQDGTEYKGVCQPIVKPGRCPRVSNSTRCEQECATDA
DCPGEWKCCNSGCGTSCLEPAPEEPLTTTSRPTVTPPQYGGEPAKIQEPEEPRVSAQEGG
YITLKCVALGTPRPIITWRKDTTLIGPSEKRRRILLDGSLQIINLYTYDRGTYVCTADNG
LGPPVRAEYQLDVTEPSELPVAIIGEPNTRVTVTMNSPISLHCYAMGWPRPIVTWWRGDQ
MLPLFSENYEQDTDYTLLIRSVTLTNLGVYTCQAFNGIGTPASWSATLQAIGPVYNVKPE
HEEFTKYLVQPPKKPTTEKPQYPYRPTRTQSPEHQTYAPIHSTKPPYIPRVIPLETTTVE
PGSGRFKGETMRRLILILDYTDHCDKLIHEVASNLLL*
>Gene.10::Tb30751::g.10::m.10 type:3prime_partial len:149 gc:universal Tb30751:906-1349(+)
MIYSDKRILTIFVLLNVIAKMPANQTDSSKTDIVEEMEEFTTIKRILPDRCLVKTEPGPC
KHYVHKWTFNKAEGKCRTFPYGGCLGNENRFNSEAECLHYCVGGADHTLPPYLVTKGSVF
VAPSTTTMSTPPSTTTSTPRPTFIPPSN
