# Supplementary material for: Venomix: a simple bioinformatic pipeline for identifying and characterizing toxin gene candidates from transcriptomic data
Source: PeerJ. 2018 Jul 31;6:e5361. doi: 10.7717/peerj.5361 (PMC6074769; doi:10.7717/peerj.5361)
Supplement: Supplemental Information 5 [file peerj-06-5361-s005.gz › FinalOutput_GAS_1E-6/Kunitz-type_serine_protease_inhibitor_BmKTT-3_1/mature.fasta]

>Q589G4 ; MatureChain: 18-75
VSFCLLPIVPGPCTQYVIRYAFQPSISACRRFTFGGCEGNDNNFMTRRDCEHYCEELL
>P0DJ46 ; MatureChain: 22-80
KKKCQLPSDVGKGKASFTRYYYNEESGKCETFIYGGVGGNSNNFLTKEDCCRECAQGSC
>P0DJ45 ; MatureChain: 22-80
KNKCQLPSDVGKGKASFTRYYYNEEGGKCETFIYGGVGGNSNNFLTKEDCCRECAQGSC
>Gene.10::Tb30751::g.10::m.10  type:3prime_partial len:149 gc:universal Tb30751:906-1349(+); MatureChain: 24-148
NQTDSSKTDIVEEMEEFTTIKRILPDRCLVKTEPGPCKHYVHKWTFNKAEGKCRTFPYGG
CLGNENRFNSEAECLHYCVGGADHTLPPYLVTKGSVFVAPSTTTMSTPPSTTTSTPRPTF
IPPSN
