# Supplementary material for: Venomix: a simple bioinformatic pipeline for identifying and characterizing toxin gene candidates from transcriptomic data
Source: PeerJ. 2018 Jul 31;6:e5361. doi: 10.7717/peerj.5361 (PMC6074769; doi:10.7717/peerj.5361)
Supplement: Supplemental Information 5 [file peerj-06-5361-s005.gz › FinalOutput_GAS_1E-6/Kunitz-type_serine_protease_inhibitor_BmKTT-3_1/rsemfile_expressioninfo.txt]

transcript_id	gene_id	length	effective_length	expected_count	TPM	FPKM	IsoPct
../INPUTS/GASM_AC_RSEM.txt	Tb2597	Tb2597	749	550.00	54.00	1.23	1.40	100.00
../INPUTS/GASM_AC_RSEM.txt	Tb25970	Tb25970	251	56.26	1273.00	283.34	322.81	100.00
../INPUTS/GASM_AC_RSEM.txt	Tb25971	Tb25971	2005	1806.00	234.25	1.62	1.85	100.00
../INPUTS/GASM_AC_RSEM.txt	Tb25972	Tb25972	734	535.00	591.60	13.85	15.77	100.00
../INPUTS/GASM_AC_RSEM.txt	Tb25973	Tb25973	753	554.00	1760.13	39.78	45.32	100.00
../INPUTS/GASM_AC_RSEM.txt	Tb25974	Tb25974	664	465.00	511.92	13.78	15.70	100.00
../INPUTS/GASM_AC_RSEM.txt	Tb25975	Tb25975	1431	1232.00	4708.40	47.85	54.52	100.00
../INPUTS/GASM_AC_RSEM.txt	Tb25976	Tb25976	1036	837.00	767.90	11.49	13.09	100.00
../INPUTS/GASM_AC_RSEM.txt	Tb25977	Tb25977	709	510.00	317.73	7.80	8.89	100.00
../INPUTS/GASM_AC_RSEM.txt	Tb25978	Tb25978	2544	2345.00	7755.62	41.41	47.18	100.00
../INPUTS/GASM_AC_RSEM.txt	Tb25979	Tb25979	1996	1797.00	10103.25	70.40	80.20	100.00
../INPUTS/GASM_AC_RSEM.txt	Tb8184	Tb8184	6649	6450.00	12082.52	23.46	26.72	100.00
../INPUTS/GASM_AC_RSEM.txt	Tb16938	Tb16938	1744	1545.00	258.00	2.09	2.38	100.00
../INPUTS/GASM_AC_RSEM.txt	Tb30751	Tb30751	1350	1151.00	438.83	4.77	5.44	100.00
transcript_id	gene_id	length	effective_length	expected_count	TPM	FPKM	IsoPct
../INPUTS/GASM_VG_RSEM.txt	Tb2597	Tb2597	749	550.00	47.00	0.51	2.57	100.00
../INPUTS/GASM_VG_RSEM.txt	Tb25970	Tb25970	251	56.26	57.61	6.14	30.83	100.00
../INPUTS/GASM_VG_RSEM.txt	Tb25971	Tb25971	2005	1806.00	0.00	0.00	0.00	100.00
../INPUTS/GASM_VG_RSEM.txt	Tb25972	Tb25972	734	535.00	0.00	0.00	0.00	0.00
../INPUTS/GASM_VG_RSEM.txt	Tb25973	Tb25973	753	554.00	2.38	0.03	0.13	100.00
../INPUTS/GASM_VG_RSEM.txt	Tb25974	Tb25974	664	465.00	9.00	0.12	0.58	100.00
../INPUTS/GASM_VG_RSEM.txt	Tb25975	Tb25975	1431	1232.00	23.70	0.12	0.58	100.00
../INPUTS/GASM_VG_RSEM.txt	Tb25976	Tb25976	1036	837.00	6.28	0.04	0.23	100.00
../INPUTS/GASM_VG_RSEM.txt	Tb25977	Tb25977	709	510.00	43.94	0.52	2.59	100.00
../INPUTS/GASM_VG_RSEM.txt	Tb25978	Tb25978	2544	2345.00	18.00	0.05	0.23	100.00
../INPUTS/GASM_VG_RSEM.txt	Tb25979	Tb25979	1996	1797.00	39.00	0.13	0.65	100.00
../INPUTS/GASM_VG_RSEM.txt	Tb8184	Tb8184	6649	6450.00	1412.69	1.31	6.59	100.00
../INPUTS/GASM_VG_RSEM.txt	Tb16938	Tb16938	1744	1545.00	228.00	0.89	4.44	100.00
../INPUTS/GASM_VG_RSEM.txt	Tb30751	Tb30751	1350	1151.00	148.98	0.78	3.90	100.00
