# Supplementary material for: Venomix: a simple bioinformatic pipeline for identifying and characterizing toxin gene candidates from transcriptomic data
Source: PeerJ. 2018 Jul 31;6:e5361. doi: 10.7717/peerj.5361 (PMC6074769; doi:10.7717/peerj.5361)
Supplement: Supplemental Information 5 [file peerj-06-5361-s005.gz › FinalOutput_GAS_1E-6/Kunitz-type_serine_protease_inhibitor_BmKTT-3_1/nucleotide.fasta]

>Tb2597
TGCACATATCTTGTCCATGGAATTTTCCGCAGAGTCGCTCGCATTGTTCTTCGGTCTGGA
ATTTGTTGGCATTTCCACCACATCCGCCATAAATGAACGCCTGACACATCTGATGCTGGG
CATCATAGTAATACGCGGTAATGCTGTCATCGCAATCGCCAGAATCGACTGGCGCCAAGC
AAATCGTACTCTTCGGTTCTCCAGTCGGCGGACTTATCGTAGCTGGTGCTTGAGTAACGT
CCGGTGGGGTCCCTCGCCTACATTTCCTTTCGCAAGATTCTCTATCCTGGAAGCGATTCT
TATTGCCTTGACAGCCGCTGTATTCGAACTCGTAGCAAGAATCAGTGCGTCTGTCATAGT
AGAATTGCTTCACGAAACCGTTACAAGGACCGATCACTTGTGGTAGGATGCAAGGATCTT
GAACTTCTCCGCAACGATACTCGCATTCTTCGCGAGTGTTGAAATTGTTGCCATTACTCT
GACAGCCGCCGTACCGGAATTGTTTGCAAACGCCATCACGACTGTCGTAGAACCATTTTA
CTTGATTCTCAGAGCAGGGACCGTGTTCATCGGGCAGGAAACAGAATTCTAGCCGGAACT
CGACTTGTCCCGGTGGAGGCGGCGTGGTAATGGCCACTTCACACCTGTTGACGCAGTCAT
GTTCGGTCACGAAATTATTCTCATTCCCGCCGCATCCACCGTAATAGAATTGTCGACAGT
GTTGCTCATAGGAATCGTAGTACCATAGT
>Tb8184
ATTCCGAGGGCAGATATCACTTTTTCATGACGCTTTTCAACAGGACCGAAAGAGTGTACG
CCTATATGCCGAAAAGTCGATATAGCGTGGTCCTGAAGGCCGACAGTACCGATCAGATGC
ACCGGAAGTTCACGAGATTCCTTATATCTGCCGAGGCTAAAGAAGCGAATGAGACGGTTG
ATGTCGGCGTTTTCGATCTTCAGGAAGATACGATGACCAAATTTGCGGATAATTGCGCGA
ACGCCGTCATGGAGTCATCCAAGATGCAGAAAGAAGAAATATCCGTTACTTGGACCAGTC
CAGCCGAAGGTAGCGGTTGTATTCTTCTCAGAGCCATAGTTGTGGAGACTACAGATACGT
GGTATATGGATCCAAATTTGGTCATAGAGAGGTGTCAAGACTCAAAAGCGGAAGCTGATG
AGCAGGGCAAGGTCCTTCCGGAATGTTGTGCCTGCGACGAAGCAAAATTTGAAGTAACGT
TCGAAGGCTTGTGGTCCAGAAACACACATCCTAAAGATTTCCCTAGCAAGAACTGGCTGA
TCCGATTTTCAGACGTAATAGGTGCATCGCATACTCGCGATTACCGATTTTGGCGGTACG
ATGGCATTGCTAGTGAAGGACTGCGACGGGTGGCTGAGCTCGGTGCGACGCGAACGTTGG
AATCCGAATTAAAGGATCGCAGCGAACACATCAGAACTATTATAAAGGCAAGAGGGATTA
GCTATCCGAATGTCACTGGCAGGACTTTTGCTGTGTTTCGAGTGGATCAAAAACATCATT
TAATGTCCTTGGTATCCATGATTGATCCTTCACCGGATTGGATCGTCGGTGTTTCTGGTT
TAGAGCTTTGTCTACCTAACTGTTCCTGGATAGAACACAAGCAGTTAAATCTCTATCCTT
ATGATGCTGGAACTGACGATGGAATCACATATACATCGCCCGATTCGCCAACGAAGCCAC
AGGAACCGATTCGACGTATCACGTCGACATACCCGAACGATTCGAGATCGCCTTTTTACG
ATCCGTCTGGTCTGGACATGAAACCCCTCGCGAAGCTCTATCTCAACAGACAGCGATTGT
ATGAGAAGACCTGCGATGACGTCGGAGATACGATGACTGATTCAGAAGCCTGCAAAGTGA
AATCTTGGGGCAATTGGAGCGAATGTTCAGTTACCTGCGGCAGAGGCATTCAGCTGAGAC
AACGTCATTTTTACAATGACGCTGTAGCAACCATGAACAAATGCAAGACGCCTCTCACAA
GTCGAAGAACCTGCTACAATGCACAATACCCATATTGCAGTAATAGCGGTCGTCAAGACG
GACTTTTGGAGAACGAAATGTGCGAATTAACGCCCTGGGGCTCGTGGAGTTCGTGTTCGA
CGACCTGCGGCGAGGGCCACAAGACCCGGCGCAGGGTCTTCCGACAGAGGAAATTTCAGA
AGCAGTGCAGAGCCGAACTGAACGGGCTGCAACTTGAGCATACGATGGATTGCGAGAACA
AGCCTTGTGACGACGAGGACAACGTGGAGGAGGTAAGGCGATTGAATCATTCGAACGATG
ACGAGGACGAGGAGGAGGATTTTATCCGTGAGTGGGCGGATGGGACCGGACAGGAATGGC
TACAGAAATGTCCTGCTGAATTTTACACACAATGGTCTATGTGGTCAGCGTGCAGTGCTA
GCTGTGGACCTGGCACCACATTGAGATCCAGGATATTATTGCACAAAGAAAACTTGGATA
AGGATGACGATAAATGCAAAATGGAGATATCAGAATGCAGAGCCGAAATTTCGAGTTGCG
ATTTGAATTTTACGAGGGAAGAAATAAAAAAAATCTGTAGCGAACCTAAGAATGAAGGAA
ATTGCAATGGGAACATTATACGATACTACTTCAATAAACAGTCTGGTCGCTGTGAGCCCT
TTGGATACACTGGATGCGACGCTAATAAAAATAATTTTTTTACTGAGCAAGATTGTTATA
AAGTCTGCGGTAATTTCCAAAAAAAGGAGAATTTTAAAGGCATTCAAGCGAGCAGTCAGA
TAATGGAATCGAGTGAGAATAGCAAAGTGGACTGCCAGGTCTCCGCATGGAGTAAATGGT
CCCCTTGTGAGAACTGTCGTGGATTTACAATGAGCACCAGGCAAATTATGATTCCAGCCG
AGAATGGAGGTAGAAGCTGTCCAAAAAAGCTGCTACGAAAAAAGAAGTGCCACAAGGTAC
CGCCGTGTTCTTTACAGGGTGATGGAACAGGTCGGCGATTTCATCGAGACAAAAATGGTG
TCGATCACGAAATTTCAGTGGATTGCAAAGTGACACCATGGTCAACGTGGTCGAAGTGCA
GTGCAACCTGCGGCGAAAGGTTGCGAAGTAGAGTCAGAAGCATAACAGTGACGCCGAAAG
GAGCCTGGGCCAAACTCTGTCCGACCTTGGTGGAATTCAAGAATTGCCGCAGAGTGGACT
GTCCACAATAGACGGGCGCAACGTTTTCGCAATTTTATCGTTCCCAACAAGGGATTTACA
CAGCGATGCATTCTGTTTCGAATGTTAGAATTTATATGACTAGACTGATTAAACAACTTC
CTCTTAGACATGTTGCGCGACCGAAAATTTCGGAACGCGTTTAGGAGGAGTAGAGATATC
GGGGGATAAGAATCACACTGGACGACAGCAATTTTGTCGGACATTTTTACACTTTTAACA
TGAACGGACATTCGTTGTTTTAATAACGAAGACAGAGTTAACGAAATAAAAATCAGAGAG
TAATTCGAACGTAATTAATTTAATAGCAGAATTAAAGATATTTTAGATTTTAAAGTAAAA
CACGTTTATTTTACAGTATAATAATTTTGTTTGCGTTCACGACTAATGCATTAAATTTTA
TTTTTTATGAGAAATAAATTATACTTTCTGGATTTTGAAATTTTAACAGGGGAAAAAATT
ATTTTTTCTGTATCTTGTGATATACATATACACAATTTGAACCAACTCAACTTAACTACA
GTACTTAAGACGCATTACACGATTCACTGATTATTTTCTATAGAGGATAAAAATTCTTCA
TGTTCTTCTAAAGTGGCTATAATGAAGAAAAGGATTTTTAGAATTGCTTCTTTCTATGTT
TGTGTCGATTCTCTGTCCTCCAGTGTAATTTACTACGCACAGGGAGATATCAGACGTCGT
ACCGATGCTGTTGATGTGAATTATTTAATAGAAAATTTCATATGACTTTATTTATCTTAA
AGTTATAACATGCGACGTCTTTTTCCCATCATGGTGTTAAGTTAAGGCAAAATGGATTTG
CATTCCAATGTGTCAGTTGTGCTTAGAAAAGAGAGAACGTTAGAATTTTTGCAATTATAC
TCGTAATACAATAATGTCGAATAGCTGTATAGTTTTTGTGAAAGATAAAGACAAATCATT
TGATATCTGTCTAATGATAGCAAAGAGATAAAATCAGAATATAAATATTGCGACATATTG
ATATTAAGTAAGTCGCTCCTTTCTAGCGCGGATAATAAACGCGAAGAAGACCACTCTTAA
CGGTAACATTTATTTATACGTATACGCGTGTCGTCACATTTGCAGCATTTATCATTACAG
ATCTCATTGTAAGACCAAAGTTTATATAACTTCAGTTGAAAACTGAGAACCACGATATTT
TAAAATACAATTGTAAAATGTATGTAAAATTGCGATGTAGACATATCAGTAGTTCGGTAG
ACAGTAAGTTTGGTTGACGCGTAACGGAAAGTTTTATTAATATGGAATTCTCTTCATTGA
CAATAATGAAATTGTAGGTATGGTATAAAAAAAAGCTATTTACCTGTTATTCTTTTGTAA
AACCGTTATAATATATTTAAAATAAATATAATCACTGTAAACATATTCACATTATGTATA
TACATATATGCATATGCGCATAAATCATTGTATTATTTAATTATAAAGATTTATTTTTTC
TTTTAATGTTAACGATAAATTATCATCTATGGATACTTATCACATTTCATAAGTCTCATG
TATCATCTCGTTCATTAACTATTGGAACTATCAGTTTTATCTTTATCCACAGAAACATCT
TCATTCTTAGGTAAAGGATTTAGCAAGAGTAAAATAACGTTCTTCTTTGATGGCATTCGT
GTGACGGTGCCATTATTTTTTACAGCATCCTCTATAGCTTTTTGCGTGTGATCCCCGCTG
ACGCCGTCCAGGGTGATGGCGACCTTGACTCTGTAGCCTTTAGTCAACAGTTTCATCACA
TTCTTCGTCTTCGTCTGTAAGTCATGCTCGGTGATTTTCGCAGATACGTAGAACAGCTTA
GGGCTTCTGTCGGACTTCTGCGCGGTCCTGTCGACGCTCTTGGAGCCAGTATCCTCCTCA
TCCACGAGGATGCCGGTGCTGTTCACCAGCTTGTAGACCGCCCGCTGCGTCTTACCCTCG
ACGTCGCTCACCTTGACGAGGGTGAGATTGCGCCGTTTCGCCAGGCGCTGGGCCTCCTCC
AATACGGTCACGGTGATCGAGTTGTCCGGCGAAACGAGTGTGATCCTCGGCTGCGGCACC
GTCTTCGGCCGCGGCTTCTTGGCGCCGTCGCTGCCGACCTCCTCCGGCCTCCCGCTGAAC
GCTCGGCACTGACCGGACTTCCAAATGTCACGTGCCACGCGACACCGACCGAAGCCCCGA
GCGAGATGCATGGTCCTCCGTAGAGCCGACGGCAGTCCGGGAACCAACATCGCTCAGCAG
CTCCGAGTCCGCTCGTCTGGCGAACCTAACCTACAGCTGTCGCGCGCCACGCGTCCTAAC
CTCGCCGCATGTGCTCGCCCGCGGACGTCGCGTCGGCGATATTTTCGCCGAAAGTCCGTT
CCTTGAGACTACTATTGCGGAATGAGTCGAAGCTTATCGCGATATAATCGCTGATAAATA
GCAAAGTGGATTAACATGCCCGTTGACGGGAAAGACACTTTGACGGAAGCTCAGGTGCGC
CAGGATGGAAAGGTTGCCTCCTCCTTTTCATTCTCTGTCCTTTGCAAAGCGGACAGGATA
CTGTTAAAGATCTTCCTCTTGGTCACCTGCGTTAAGATTCTTCTGATTCCTACTTATCGC
TCTACTGATTTTGAGGTACATCGCAATTGGTTGGCCATCACGTATAGTCTGCCTGTTAGA
GAATGGTATGTGAACGCCCAGTCTCCCTGGACTCTCGACTATCCGCCTCTGTTCGCGTGG
TTCGAGTATTTCCTCAGCCAAGCAGCTGCGCTCTTTGATCCGGAGATGCTTAAAGTGGAG
AATCTGAATTATGCCTCGCCAGCTACTGTGCATTTCCAGAGAGGCACCGTTATATTCGCC
GATCTGATGCTTGTTTATGGAGTAAGAGAAACGAGTAGGACATTTTGCAAATCTTTAAAC
AGCCACATAGTTTTCGTATTTTTATCATTGTGCAACATAGGACTGCTGATAGTTGATCAT
ATACATTTCCAGTACAATGGTTTTCTACTTGGCATTCTGTTGATTTCAATGGCAAATGTC
TCAAAGATTAACAAACAAATGTCAGTATTACGAGGTGCTATGTGGTTTGCTATTTTACTC
AATTTAAAACATCTATATCTATATGTGGCACCAGCGTACACTGTCTGGCTATTGAAATCG
TACTGTCTCAACAGTAATAAATTCTTTAAACGATTATTTAGTCTTGGATTTATCGTTTTG
ATTGTTCTTGCAGTATCCTTTGGTCCATTCCGAACTCAGTTATCGCAGGTAATTTCCCGT
TTATTTCCATTTAAAAGAGGCTTGGTACATTCGTATTGGGCTGCAAATGGGTGGGCTTTA
TATATCGGCGCAGAGAAAGTATTATCTGTGATATGGAAGCGCTTAGGATGGCTGAAAGAT
GTTAAATCTGCAGTAATGACAGGTGGTCTAGTGCAAGAGCAAAACTTTTTGATATTACCC
ACTCCGACTCCTGTCATTACGTTTCTTCTTACTTTTGTGACAATACTTCCTGCATTATGG
TGTCTGCTATGTAAAAAGTCCTATATGAACTCGAGACATTTTGTTCGGTGCATTGTACTA
TGTGCTTTAAGTTCATTCATGTTTGGCTGGCATGTGCACGAGAAAGCCATACTAACCGCG
ATTATCCCTTTGTGTGTCCTTTCAGCAATACACGCGGAAGACGCGCGCATATTCATTATT
TTAACCACTGCTGGACAGACTGCTCTTTTACCTCTGCTGTATCCCGATAATTTATCTTCA
TTGAAATTACTGTTATTGCTGACGTACATGCTTTCATCGATTTTAATTCTGACTAATCAG
CATGGTAGGTCTCTATTACGATTACACGAGTGGCTGTACGTAATACCGCTGCCGTTATTT
ACGATCTATGAAGTGGTGCTGCACAAATTGTTGCTCGGCGACAAACTGCCATTCCTGCCA
TTAGCATTTACTTCCGTATACTGTGCCATTGGTGTAACTTATTGTTGGATACTGTACTAC
TACATGTATCTGCGAGAGAATGCGTGTGCAAACAACAGAACTGTGGAAGGCAAACTGAGT
CGCCAAAAATTAAAAAGTAAGCAATCCTAGGAGATACAAATTGCCAAAGATTTGTATATA
GCTTCGTATATTTGTATATATCTGCGCAGAATAAAACTTTTATAAATTG
>Tb16938
TGGGAAGTCTAAAGCAACAAATTTGAAGCAACTTCATGAATTAACTTGTCACAATGATCG
GTGTAATCTAGAATAAGTATTAGTCGTCGCATAGTCTCACCTTTAAACCTACCGCTACCA
GGCTCGACAGTAGTGGTTTCAAGAGGGATAACACGAGGAATGTAAGGCGGTTTCGTGGAA
TGAATGGGAGCGTAGGTCTGATGCTCGGGAGATTGCGTTCTGGTAGGCCTATAAGGATAC
TGCGGTTTTTCAGTAGTAGGTTTCTTCGGTGGTTGGACGAGGTACTTGGTGAACTCTTCG
TGTTCGGGTTTAACATTGTAGACGGGTCCAATAGCTTGCAAAGTTGCCGACCAAGAGGCC
GGCGTACCAATGCCGTTAAACGCCTGACAAGTGTAAACGCCGAGGTTGGTTAGAGTTACT
GAGCGTATCAGAAGAGTATAATCGGTGTCTTGCTCGTAATTCTCCGAAAACAGAGGTAAC
ATTTGGTCGCCGCGCCACCAAGTGACTATTGGCCTCGGCCATCCCATGGCATAACAGTGC
AGAGATATCGGCGAGTTCATCGTCACCGTTACGCGAGTATTGGGCTCTCCGATGATGGCA
ACGGGAAGTTCGCTTGGTTCTGTGACGTCCAATTGATATTCTGCCCTTACCGGTGGTCCT
AAACCGTTATCGGCGGTACATACATAAGTTCCCCTATCGTAAGTATATAAATTAATGATT
TGAAGAGATCCATCGAGTAGTATACGTCGTCTTTTCTCCGAAGGTCCAATCAATGTAGTA
TCCTTTCGCCATGTGATGATCGGTCTGGGAGTTCCTAGTGCAACACATTTCAATGTAATA
TAGCCACCTTCTTGCGCGCTGACGCGAGGTTCCTCGGGTTCTTGAATCTTTGCTGGTTCG
CCACCGTATTGTGGCGGAGTAACAGTAGGCCGTGATGTCGTTGTCAGAGGTTCTTCCGGT
GCGGGTTCCAGGCAGGATGTACCGCAGCCACTGTTACAGCATTTCCATTCGCCGGGACAA
TCTGCATCCGTGGCACATTCTTGCTCGCATCTCGTGCTGTTGGATACTCTCGGACAACGA
CCGGGTTTAACGATCGGCTGACAAACTCCTTTGTATTCCGTGCCGTCTTGCGCAGCGACT
AGCGTAATGGCGCATCGAGTACCTTCAGGACAGATCTTCGTTCTACAAGGATCGACGCAA
CGACAGCGTTCGCAATCCTGTGAATCCACGTATTGCTCCTTACCGTATGGACAACGGATA
ATATTACATTCTTCTTTGGCTTCCGCGCACCGATCTTTCGTATCTTTCGAATCCACATCT
ATTTCGTTACTCGTCCTAAGGCAAGTGTTAATACAAGATTCGAAAGTCTTGAATCTGTTG
CGATTGCCACCACATCCGGTATAAATAAACGCCCGGCACGTTTGATGTTCCTCGTCAAAG
TAAAATCGCTTCGTGTGCAACTGTGCGGACGTGCAAGATCCACTGTCAACCGGTTCTTTA
CAGATCGATAAATTTGAAACACTGGTGTCGTTCCCGGGAGGTACAGGTTCCTCCTGATGT
AAGCAAATGGATTCGCACTCAGAAATTGTACTGAATCTGTTAGCATTGCCATCGCATCCA
CCATAAGAGAATTCATGGCAAGCACGTAAATTTGGTTCATAATAATATTTGCGGAAAGCA
CCTCTGCATGGGCCAGCGTCCACAGGGAGATTGCACATATCTTGTCCATGGAATTTTCCG
CAGA
>Tb30751
ATTCCCGACAGGAACTGAACGGAAACTTCTTTCTCATCAAACTAAGAGGCGCGTCTTCCG
CGGCGGCGGTTGCACGAATTCCAGAAGATCTCAATCAACCGCGACTTTAAATTGTTGTGA
ATATCGTGAATTTTTGAAGAACGAGTGATTTTTGAAGCAAATTTTACTTTTAAGAAGACA
AAATCGTCGGCTATTCATTTAGAAGATTGCATTCGCTTCTAAGAGATCGCTGTAGAAATA
CCCTTGAACTTTGGGAAAAGTTCAGAGAGTAGCTAAAAGAAAAATAACATTTCGCGGAAA
ATAATTGTCAACATCGATCGATGGATGATCAGCGACCGAACGAAAGTTCGTTCGTATAAC
CGCGGGACTCGCAGGCGCGAAAAGGGAAAAGGGAACGAGTGATTGTGACGGAAGACTGGT
TGTCGTATGGAGAGGAAAAGAGCGAAGAAACGTTAGAGTATGGCGCGCGAGACGAGATCG
CAATGAAAGTCAATAAACCGTGATGAGTAACTGAGAGTATAGTGGTCGGAGTGGCACTAA
TAAATTAGTGTCTACTTGCTGCTATACAAGCAACAGCAGCGGCAGCAGCAGTAGCAGGAG
GAGGAAGAGGACAAAGAGAAGGAGGCGGAGGAGGAGGCGCGGAGTGTGCGCGCGCGATGT
GCCACGGTGTGCGTGCCTGCGAATACTTGTGACCGGCCGTGTGTCGATACGGGGATTTGG
CCAGTGTGTCAGTGTGAAAGAAGACAATTGACTCATAGCCGCCGTTCGTTGGATGGTGCT
CAGCTCGGCGGGGGCCTTCTGACGTCACATCCTGCCCCGCGACCTGTACGAGAGCCGCGA
TCTCATCTGGACCACTACGCGGCGAACGAAGAAAATTGAATTGCTTGTTCAACGAATGAG
GAACAATGATCTACAGCGACAAGAGAATCCTCACCATCTTTGTCTTGCTCAACGTAATTG
CGAAGATGCCGGCGAATCAGACCGATTCGTCAAAAACGGATATAGTCGAAGAAATGGAGG
AATTTACTACGATCAAAAGGATTCTGCCCGACAGATGTCTTGTCAAGACAGAACCGGGAC
CCTGCAAGCACTATGTTCACAAATGGACTTTCAACAAAGCCGAAGGAAAATGTCGAACTT
TTCCTTACGGCGGTTGTTTGGGAAATGAAAATCGATTTAACTCGGAAGCGGAATGCCTCC
ATTATTGCGTCGGTGGTGCTGATCATACATTACCGCCTTATCTTGTAACAAAAGGCAGCG
TATTTGTGGCACCGAGCACTACGACAATGAGCACCCCACCATCGACAACGACTAGTACAC
CACGACCGACCTTTATACCCCCCTCAAACA
