# Supplementary material for: Venomix: a simple bioinformatic pipeline for identifying and characterizing toxin gene candidates from transcriptomic data
Source: PeerJ. 2018 Jul 31;6:e5361. doi: 10.7717/peerj.5361 (PMC6074769; doi:10.7717/peerj.5361)
Supplement: Supplemental Information 5 [file peerj-06-5361-s005.gz › FinalOutput_GAS_1E-6/Kunitz-type_serine_protease_inhibitor_BmKTT-3_1/signalp.txt]

# SignalP-4.1 euk predictions
# name                     Cmax  pos  Ymax  pos  Smax  pos  Smean   D     ?  Dmaxcut    Networks-used
Q589G4                     0.657  18  0.776  18  0.949  12  0.918   0.852 Y  0.450      SignalP-noTM
P0DJ46                     0.890  22  0.920  22  0.986  12  0.950   0.936 Y  0.450      SignalP-noTM
P0DJ45                     0.896  22  0.925  22  0.988  12  0.953   0.940 Y  0.450      SignalP-noTM
Q6T269                     0.106  66  0.121  12  0.199   4  0.140   0.132 N  0.450      SignalP-noTM
Gene.1::Tb2597::g.1::m.1   0.109  46  0.103  54  0.113  68  0.098   0.100 N  0.450      SignalP-noTM
Gene.3::Tb8184::g.3::m.3   0.320  21  0.189  21  0.135  17  0.109   0.146 N  0.450      SignalP-noTM
Gene.8::Tb16938::g.8::m.8  0.115  22  0.110  22  0.121  12  0.104   0.107 N  0.450      SignalP-noTM
Gene.10::Tb30751::g.10::m.10  0.287  24  0.413  24  0.810  19  0.590   0.509 Y  0.450      SignalP-noTM
