# Supplementary material for: Venomix: a simple bioinformatic pipeline for identifying and characterizing toxin gene candidates from transcriptomic data
Source: PeerJ. 2018 Jul 31;6:e5361. doi: 10.7717/peerj.5361 (PMC6074769; doi:10.7717/peerj.5361)
Supplement: Supplemental Information 5 [file peerj-06-5361-s005.gz › FinalOutput_GAS_1E-6/Kunitz-type_serine_protease_inhibitor_BmKTT-3_1/aligned.fasta]

>Q589G4
------------------------------------------------------------
------------------------------------------------------------
------------------------------------------------------------
------------------------------------------------------------
-------------------MMLLV----------LSISAI--------------------
------------------------------------------------------------
------------------------------------------------------------
------------------------------------------------------------
--------LQVSHS----------------------------------------------
-------------------------------------------------------VSFCL
L-------------PIVPGPCTQ---YVIRYAFQPSISACRRFTFGGCEGNDNNFMTRRD
CEHYC-------------------------------------------------------
------------------------------------------------------------
------------------------------------------------------------
---EELL-----------------------------------------------------
------------------------------------------------------------
------------------------------------------------------------
------------------------------------------------------------
------------------------------
>P0DJ46
---------------------------------------MKSFL----------------
------------------------------------------------------------
------------------------------------------------------------
------------------------------------------------------------
-------------------LIALV----------LFFLFV------------------S-
--------------------------------------YAS-------------------
-----------------------------------------------------------A
KKK---------------------------------------------------------
------------------------------------------------------------
----------------------------------------------------------CQ
L-------------PSDVGKGKA---SFTRYYYNEESGKCETFIYGGVGGNSNNFLTKED
CCRECAQ-----------------------------------------------------
------------------------------------------------------------
------------------------------------------------------------
----------------------------------------------------GS------
---------------------------------C--------------------------
------------------------------------------------------------
------------------------------------------------------------
------------------------------
>P0DJ45
---------------------------------------MKSFL----------------
------------------------------------------------------------
------------------------------------------------------------
------------------------------------------------------------
-------------------LIALV----------LFFLFV------------------S-
--------------------------------------YAS-------------------
-----------------------------------------------------------A
KNK---------------------------------------------------------
------------------------------------------------------------
----------------------------------------------------------CQ
L-------------PSDVGKGKA---SFTRYYYNEEGGKCETFIYGGVGGNSNNFLTKED
CCRECAQ-----------------------------------------------------
------------------------------------------------------------
------------------------------------------------------------
----------------------------------------------------GS------
---------------------------------C--------------------------
------------------------------------------------------------
------------------------------------------------------------
------------------------------
>Q6T269
------------------------------------------------------------
--------------------------------------PLRPGT----------------
------------------------------------------------------------
------------------------------------------------------------
----------------EKHTFPFP----------AEFCNL------------------PA
DLG------------------PCKNYTGRF-------YYDS-------------------
-----------------------------------------------------------A
SNKCEVFIYGGCPGNANN-------------FKTREECRKTC------------------
--------VEI-------------------------------------------------
----------------------------------------------------------CI
L-------------PAELGPCDE---YTGRFYYDSASNKCEVFIYGGCQGNANNFKTRDE
CRKTC-------------------------------------------------------
------------------------------------------------------------
------------------------------------------------------------
------------------------------------------VEICILPAELGP------
---------------------------------C---------------DE---------
---------------------------YTG------------------------------
------------------------------------------------------------
-----RLLLRLGIKQM--------------
>Gene.1::Tb2597::g.1::m.1 type:internal len:250 gc:universal Tb2597:748-2(-)
-----------------LWYY------------DSYEQHCRQFYY---------------
-----------GGCGGNENNFVTEHDCVNRCEVAIT-TPPPPG-----------------
------------------------------------------------------------
------------------------------------------------------------
-------------------QVEFR----------LEFCFL------------------PD
EHG------------------PCSENQVKW-------FYDS-------------------
-----------------------------------------------------------R
DGVCKQFRYGGCQSNGNN-------------FNTREECEYRC------------------
--------GEVQDP----------------------------------------------
----------------------------------------------------------CI
L-------------PQVIGPCNG---FVKQFYYDRRTDSCYEFEYSGCQGNKNRFQDRES
CERKCRR-----------------------------------------------------
------------------------------------------------------------
----GTP--------PDVTQAPATISPPT--GEP--------------------------
-----------------------------------------KSTICLAPVDSGD------
---------------------------------C---------------DDSI----TAY
YYDAQHQM--------------CQAFIYGGCGGNAN------------------------
------KFQTE-------------------------------------------------
-EQCERLCGKFHGQDMC-------------
>Gene.3::Tb8184::g.3::m.3 type:5prime_partial len:823 gc:universal Tb8184:3-2471(+)
SEGRYHFFMTLFNRTERVYAYMPKSRYSVVLKADSTDQMHRKFTRFLISAEAKEANETVD
VGVFDLQEDTMTKFADNCANAVMESSKMQKEEISVTWTSPAEGSGCILLRAIVVETTDTW
YMDPNLVIERCQDSKAEADEQGKVLPECCACDEAKFEVTFEGLWSRNTHPKDFPSKNWLI
RFSDVIGASHTRDYRFWRYDGIASEGLRRVAELGATRTLESELKDRSEHIRTIIKARGIS
YPNVTGRTFAVFRVDQKHHLMSLVSMIDPSPDWIVGVSGLELCLPNCSWIEHKQLNLYPY
DAGTDDGITYTSPDSPTKPQEPIRRITSTYPNDSRSPFYDPSGLDMKPLAKLYLNRQRLY
EKTCDDVGDTMTDSEACKVKSWGNWSECSVTCGRGIQLRQRHFYNDAVATMNKCKTPLTS
RRTCYNAQYPYCSNSGRQDGLLENEMCELTPWGSWSSCSTTCGEGHKTRRRVFRQRKFQK
QCRAELNGLQLEHTMDCENKPCDDEDNVEEVRRLNHSNDDEDEEEDFIREWADGTGQEWL
QKCPAEFYTQWSMWSACSASCGPGTTLRSRILLHKENLDKDDDKCKMEISECRAEISSCD
LNFTREEIKKICSEPKNEGNCNG---NIIRYYFNKQSGRCEPFGYTGCDANKNNFFTEQD
CYKVCGNFQKKENFKGIQASSQIMESSENSKV--------------DCQ-----------
------------VSAW--------------------------------------SKWSPC
ENCRG-----------FTMSTRQIMIPAENGGRS--------------------------
-CPKKLLRKKK----------------------------CHKVPPCSLQGD-GT------
---------------GRRFHRDKNGVDHEISVDCKVTPWS----TWSK------------
----------------------CSA--TCG------------------------------
-----ERLRSR-----------------------------------VRSITVTPK-----
-GAWAKLCPTLVEFKNCRRV--DCPQ----
>Gene.8::Tb16938::g.8::m.8 type:5prime_partial len:578 gc:universal Tb16938:1742-9(-)
---------------------------------------CGKFH----------------
------------------------------------------G-----------------
------------------------------------------------------------
------------------------------------------------------------
----------------------------------QDMCNL------------------PV
DAG------------------PCRGAFRKY-------YYEP-------------------
-----------------------------------------------------------N
LRACHEFSYGGCDGNANR-------------FSTISECESIC------------------
--------LHQEEPV-----PPGNDTSV--------SN----------------------
-------------------------------------------------------LSICK
E-------------PVDSGSCTSAQLHTKRFYFDEEHQTCRAFIYTGCGGNRNRFKTFES
CINTCLRTSNEIDVDSKDTKDRCAEAKEECNIIRCPYGKEQYVDSQDCERCRCVDPCRTK
ICPEGTRCAITLVAAQDGTEYKGVCQPIVKPGRCPRVSNSTRCEQECATDADCPGEWKCC
NSGCGTSCLEPAPEEPLTTTSRPTVTPPQYGGEPAKIQEPEEPRVSAQEGGYITLKCVAL
GTPRPIITWRKDTTLIGPSEKRRRILLDGSLQIINLYTYDRGTYVCTADNGLGPPVRAEY
QLDVTEPSELPVAIIGEPNTRVTVTMNSPISLHCYAMGWPRPIVTWWRGDQMLPLFSENY
EQDTDYTLLIRSVTLTNLGVYTCQA--FNGIGTPASWSATLQAIGPVYNVKPEHEEFTKY
LVQPPKKPTTEKPQYPYRPTRTQSPEHQTYAPIHSTKPPYIPRVIPLETTTVEPGSGRFK
GETMRRLILILDYTDHCDKLIHEVASNLLL
>Gene.10::Tb30751::g.10::m.10 type:3prime_partial len:149 gc:universal Tb30751:906-1349(+)
------------------MIY---------------------------------------
------------------------------------------------------------
------------------------------------------------------------
--SD--------------------------------------------------------
----------------KRILTIFV---------LLNVIAK-----------------MPA
NQT------------------------------------DSSKTDIV-------------
------------------------------------------------------------
------------------------------------------------------------
--------EEMEEF----------------------------------------------
------------------------TTIK-RILPDR-----------------------CL
V-------------KTEPGPCKH---YVHKWTFNKAEGKCRTFPYGGCLGNENRFNSEAE
CLHYC-------------------------------------------------------
------------VGGADHT-----------------------------------------
------------------------------------------------------------
-LPPYLVTK-------------------------------------------GS------
------------------------------------------------------------
-------------------VFVAPS--TTTMSTPPS------------------------
------------------------------------------------TTTSTPRPTFIP
------------------------PSN---
