# Supplementary material for: Venomix: a simple bioinformatic pipeline for identifying and characterizing toxin gene candidates from transcriptomic data
Source: PeerJ. 2018 Jul 31;6:e5361. doi: 10.7717/peerj.5361 (PMC6074769; doi:10.7717/peerj.5361)
Supplement: Supplemental Information 5 [file peerj-06-5361-s005.gz › FinalOutput_GAS_1E-6/Zinc_metalloproteinase-disintegrin-like_mikarin_1/sequence.txt]

>Gene.1::Tb4459::g.1::m.1 type:complete len:957 gc:universal Tb4459:221-3091(+)
MFWLHCGLFVLVIAVRGFISSLADTTSKREADYTLDDSFWKEEETPAGEVERLLHEYRQN
QELIRNIGGHYYQIIYPVQLRHHEKMGISTREVGVPKFPQRGYGDGGYQNPRGRMRTGRH
FHRTSLLIKAFNHKFRLDLELNTQLLAPNLIQKDFLTGDAEQMSKQEIEHCYYHGTVRDY
PGASAAFHTCNGVSGVIHLGNETFVIHPFYGGDLSKHPHIIFEARTKVNKGCANSGNLEW
RVKNRRQKHIYGLSDMTSNRFKRDVREATKYIETAIIIDKAMFDKRNGSTRAEVVHDAIQ
VANIADLYFRTLNTRVSVVYIETWKGSNQAQIDNGIDIDQALLSFNDYTMRRMYQVAQDT
TQLLTGETFSGGESGVAVPETVCSQKSVGISVDLNTYEPHLLAGTMAHMIGHNIGMSHDD
GRNDCNCRDWHGCIMAQSIVGLENVQPYKFSECSKTDYIEALKSGHGICLFNKPNELEIR
RSCGNRVIDDGEQCDCGSIEECKEYDPCCDPITCKLTTEAECATGPCCSDCKLRARGVVC
RESSNECDLPEVCSGDTGQCPPDVFKKNGNPCSNSAGYCFNGVCPALDLQCEQVWGYGGM
AADQECFEQFNSKGSINGHCGTDSSGHLIKCEAENVRCGSLQCQQGSKQPVIDGMKDLHT
RTIISIRNQEYECKATTGRVEGSDMPGMGLVRDGTSCGDNLICVNQTCTSLFPHIDQEKC
PSNHDDKECSGNGVCTNANRCYCFPGWSGPDCSIEQSIPTAPPTTSTTEAVHKSDSNLEK
IETPYENYHGSNTVFLVGMLMSVVGGVFVVFALMALCYRSVVVHKNFSLCLRRKSTVQKY
DPPYSKKPQQKSYSGVSGNHHAEVAALDTVNKILTFGSMPQYREHKPQPKRLGVEEEDGG
TGAEEVVSFIDLPSNNLTKLPEKGILKKHGGYGIVMPDSCNTSSEHDDSRYLVKNS*
>Gene.6::Tb6196::g.6::m.6 type:5prime_partial len:1453 gc:universal Tb6196:2-4360(+)
HKRAAEIIRGPYNANRQSRYVELVLVIDKKEYTALDENLDKVHQHCKDIANIINALYMPL
NIFIALVGVQVWSESDEISLSPNGDTTLSNFLRYRREKLVQDIPNDNAQLLTRITFDGGV
VGKALKGPICTYEFSGGVSMDHSNVVGLVAATVAHEMGHNFGMEHDGPDCGCPEEKCIMA
SSSGSSGPTHWSTCSLEHLALAFEHGMDYCLRNKPQKLFDSPICGNGFVEPGEQCDCGLK
ENCDNPCCNVTTCMLHSNASCATGECCDLKTCRPKTAGTECRSAEHECDLPEYCTGQSEY
CPADVFKMDGETCSVGKAFCYQGSCRTHDDQCKLLWGPTGWSSDAQCYEMNNRGTKNGNC
GYNRIDSSFIRCHDENLLCGMLHCKHLNERLEFGMESVATLSHSFINNGGKIIPCRSAIV
DLGLNQVDPGLAPDGAKCAPGKMCVNQKCMSVADLRASVSGGKACPSNCNGNGVCNSLGH
CHCNHGFRPPDCLQPGVGGSEDSGPADDPNAKNDLVTALYVIFLGVVPTIALLLGVWYVR
NSGQYWKKDVMSTTDRGHNGLLIKTIDRSSPISRNIETIDSSLSQDPACVSLLPKAEADE
RYNNNMFGQFKGFTITPINSNQSKLAEPTKPAPPPPGWMPTVAIKTNVKPNVQKCNVPQR
SNLLSSNNPNSTPPTLPPLNPGSTARPLISSPVLAATTCTSVELVNKVPTRPAPDVPMRP
APPPPVTSAPIVKPQRPNSTPLTNVILPEPEKKSERGSTLNRIASMLRPGSGIMRSNSQS
SQRDEKNTNSLPRNQHHKANKVIDKEILRNLEISNPIPQTEIEITTPVIPVVPANEVEKR
NVVLRAQSMRDSKVTPRPPVHTFGSMRQTTPTKRPTSIPASTRPTSPPPGPPNIAQTEKP
AIKIPGLPGYQNPPVKTVQKPLENTYDDCMNLITESSLTKITEESPTNDNIYAVIEEPVP
EKNRKNAESEVTPADNEYKQPKRIDTMSGGANGLESMGLLSEIVSEISNRNFDSIYSTST
LTRKKKDNNGEDATKNSESIGSNNSLGGYMNSSHYKIPGSIYSNSASGKFNSSSSTTSSG
YLHPSVINVPQVERKEPSKNNSDTNDNLKPADKSNLNTLKSNNPNINDELSKELGMKPPE
NPIGYKPFTSTKTRPSHLIHIKKDDQAESKVPAKPPLNRTKTPPNIAKSPTSKDTPESSV
KLTRQSSDNTLKSLKSSKASDTNSIPAKQASDVSPTARQTQLSASKSSSDLDKEESHTTV
SVKNVPCSPKDNPGKFNSPDLVSSCSNSNQGGTKSPDVVGSNPKFSLPLKTVQKTPTLPK
GGQKTPTTPLKPLNITSKATGLSERKKSPTGNATVAKSLSPSAKEANNGGNKSSHLTPKV
SAKTETKNGDGGAATRTNPLQRVASGKSNVASLQQKFEANKNNSGVARTMPSANSKKLVA
RTTEVGGSGVRK*
>Gene.9::Tb14398::g.9::m.9 type:5prime_partial len:991 gc:universal Tb14398:1-2973(+)
GGGGGGSGGGGGDGGGSGGGATARCKLVLVLVTLLLAIVIPTAYADSQGPSPDFSRHTLV
RPRMYHGRTKRQISSTKENDLEHTDVLTVGFNVDGVERVLDLRLNTDLIPVGYQQLHQHR
GTYKVHTPSKVELCHYQGSVRDVPGSWVALSTCRGLRGVIFDGENLHHIHPEDESLDSAH
YVYKHSDLIANNTCGYEGTSPHDVLPRDHRQIKRFSRHKRAAEIIRGPYNANRQSRYVEL
VLVIDKKEYTALDENLDKVHQHCKDIANIINALYMPLNIFIALVGVQVWSESDEISLSPN
GDTTLSNFLRYRREKLVQDIPNDNAQLLTRITFDGGVVGKALKGPICTYEFSGGVSMDHS
NVVGLVAATVAHEMGHNFGMEHDGPDCGCPEEKCIMASSSGSSGPTHWSTCSLEHLALAF
EHGMDYCLRNKPQKLFDSPICGNGFVEPGEQCDCGLKENCDNPCCNVTTCMLHSNASCAT
GECCDLKTCRPKTAGTECRSAEHECDLPEYCTGQSEYCPADVFKMDGETCSVGKAFCYQG
SCRTHDDQCKLLWGPTGWSSDAQCYEMNNRGTKNGNCGYNRIDSSFIRCHDENLLCGMLH
CKHLNERLEFGMESVATLSHSFINNGGKIIPCRSAIVDLGLNQVDPGLAPDGAKCAPGKM
CVNQKCMSVADLRASVSGGKACPSNCNGNGVCNSLGHCHCNHGFRPPDCLQPGVGGSEDS
GPADDPNAKNDLVTALYVIFLGVVPTIALLLGVWYVRNSGQYWKKDVMSTYVSSLDRFKK
KRKPHANKSLGVPSSTTHYTTGSKLLGWRIVISAYFAPKKKNTSRNANNKIFTISDDVKE
SLQITKADLISTTNPDAIKCSNNIEYRKSLLFGNVKPDVSAKPQTHNKIVTFPVPTVEVQ
SKKITPLKSELGSKISERIQQLQKRSSKNEKGLTLNTDLKFEQLNESPASTSDITPKTPD
ASGNSKEPAPFYKKKPPPPPAPAQSLKPKI*
>Gene.11::Tb24183::g.11::m.11 type:complete len:835 gc:universal Tb24183:915-3419(+)
MFWLHCGLFVLVIAVRGFISSLADTTSKREADYTLDDSFWKEEETPAGEVERLLHEYRQN
QELIRNIGGHYYQIIYPVQLRHHEKMGISTREVGVPKFPQRGYGDGGYQNPRGRMRTGRH
FHRTSLLIKAFNHKFRLDLELNTQLLAPNLIQKDFLTGDAEQMSKQEIEHCYYHGTVRDY
PGASAAFHTCNGVSGVIHLGNETFVIHPFYGGDLSKHPHIIFEARTKVNKGCANSGNLEW
RVKNRRQKHIYGLSDMTSNRFKRDVREATKYIETAIIIDKAMFDKRNGSTRAEVVHDAIQ
VANIADLYFRTLNTRVSVVYIETWKGSNQAQIDNGIDIDQALLSFNDYTMRRMYQVAQDT
TQLLTGETFSGGESGVAVPETVCSQKSVGISVDLNTYEPHLLAGTMAHMIGHNIGMSHDD
GRNDCNCRDWHGCIMAQSIVGLENVQPYKFSECSKTDYIEALKSGHGICLFNKPNELEIR
RSCGNRVIDDGEQCDCGSIEECKEYDPCCDPITCKLTTEAECATGPCCSDCKLRARGVVC
RESSNECDLPEVCSGDTGQCPPDVFKKNGNPCSNSAGYCFNGVCPALDLQCEQVWGYGGM
AADQECFEQFNSKGSINGHCGTDSSGHLIKCEAENVRCGSLQCQQGSKQPVIDGMKDLHT
RTIISIRNQEYECKATTGRVEGSDMPGMGLVRDGTSCGDNLICVNQTCTSLFPHIDQEKC
PSNHDDKECSGNGVCTNANRCYCFPGWSGPDCSIEQSIPTAPPTTSTTEAVHKSDSNLEK
IETPYENYHGSNTVFLVGMLMSVVGGVFVVFALMALCYRSVVVHKNFSLCLRCT*
>Gene.16::Tb34233::g.16::m.16 type:3prime_partial len:1085 gc:universal Tb34233:226-3477(+)
MDHSNVVGLVAATVAHEMGHNFGMEHDGPDCGCPEEKCIMASSSGSSGPTHWSTCSLEHL
ALAFEHGMDYCLRNKPQKLFDSPICGNGFVEPGEQCDCGLKENCDNPCCNVTTCMLHSNA
SCATGECCDLKTCRPKTAGTECRSAEHECDLPEYCTGQSEYCPADVFKMDGETCSVGKAF
CYQGSCRTHDDQCKLLWGPTGWSSDAQCYEMNNRGTKNGNCGYNRIDSSFIRCHDENLLC
GMLHCKHLNERLEFGMESVATLSHSFINNGGKIIPCRSAIVDLGLNQVDPGLAPDGAKCA
PGKMCVNQKCMSVADLRASVSGGKACPSNCNGNGVCNSLGHCHCNHGFRPPDCLQPGVGG
SEDSGPADDPNAKNDLVTALYVIFLGVVPTIALLLGVWYVRNSGQYWKKDVMSTTDRGHN
GLLIKTIDRSSPISRNIETIDSSLSQDPACVSLLPKAEADERYNNNMFGQFKGFTITPIN
SNQSKLAEPTKPAPPPPGWMPTVAIKTNVKPNVQKCNVPQRSNLLSSNNPNSTPPTLPPL
NPGSTARPLISSPVLAATTCTSVELVNKVPTRPAPDVPMRPAPPPPVTSAPIVKPQRPNS
TPLTNVILPEPEKKSERGSTLNRIASMLRPGSGIMRSNSQSSQRDEKNTNSLPRNQHHKA
NKVIDKEILRNLEISNPIPQTEIEITTPVIPVVPANEVEKRNVVLRAQSMRDSKVTPRPP
VHTFGSMRQTTPTKRPTSIPASTRPTSPPPGPPNIAQTEKPAIKIPGLPGYQNPPVKTVQ
KPLENTYDDCMNLITESSLTKITEESPTNDNIYAVIEEPVPEKNRKNAESEVTPADNEYK
QPKRIDTMSGGANGLESMGLLSEIVSEISNRNFDSIYSTSTLTRKKKDNNGEDATKNSES
IGSNNSLGGYMNSSHYKIPGSIYSNSASGKFNSSSSTTSSGYLHPSVINVPQVERKEPSK
NNSDTNDNLKPADKSNLNTLKSNNPNINDELSKELGMKPPENPIGYKPFTSTKTRPSHLI
HIKKDDQAESKVPAKPPLNRTKTPPNIAKSPTSKDTPESSVKLTRQSSDNTLKSLKSSKA
SDTN
>Gene.18::Tb35482::g.18::m.18 type:complete len:1203 gc:universal Tb35482:3796-188(-)
MFWLHCGLFVLVIAVRGFISSLADTTSKREADYTLDDSFWKEEETPAGEVERLLHEYRQN
QELIRNIGGHYYQIIYPVQLRHHEKMGISTREVGVPKFPQRGYGDGGYQNPRGRMRTGRH
FHRTSLLIKAFNHKFRLDLELNTQLLAPNLIQKDFLTGDAEQMSKQEIEHCYYHGTVRDY
PGASAAFHTCNGVSGVIHLGNETFVIHPFYGGDLSKHPHIIFEARTKVNKGCANSGNLEW
RVKNRRQKHIYGLSDMTSNRFKRDVREATKYIETAIIIDKAMFDKRNGSTRAEVVHDAIQ
VANIADLYFRTLNTRVSVVYIETWKGSNQAQIDNGIDIDQALLSFNDYTMRRMYQVAQDT
TQLLTGETFSGGESGVAVPETVCSQKSVGISVDLNTYEPHLLAGTMAHMIGHNIGMSHDD
GRNDCNCRDWHGCIMAQSIVGLENVQPYKFSECSKTDYIEALKSGHGICLFNKPNELEIR
RSCGNRVIDDGEQCDCGSIEECKEYDPCCDPITCKLTTEAECATGPCCSDCKLRARGVVC
RESSNECDLPEVCSGDTGQCPPDVFKKNGNPCSNSAGYCFNGVCPALDLQCEQVWGYGGM
AADQECFEQFNSKGSINGHCGTDSSGHLIKCEAENVRCGSLQCQQGSKQPVIDGMKDLHT
RTIISIRNQEYECKATTGRVEGSDMPGMGLVRDGTSCGDNLICVNQTCTSLFPHIDQEKC
PSNHDDKECSGNGVCTNANRCYCFPGWSGPDCSIEQSIPTAPPTTSTTEAVHKSDSNLEK
IETPYENYHGSNTVFLVGMLMSVVGGVFVVFALMALCYRSVVVHKNFSLCLRRKSTVQKY
DPPYSKKPQQKSYSGVSGNHHAEVAALDTVNKILTFGSMPQYREHKPQPKRLGVEEEDGG
TGAEEVVSFIDLPSNNLTKLPEKGILKKHGGYGLDGGAIEHVERTLNQLNGYHEDILEVL
KNAASRRDLVGTPSGSSNLLDEDALRKSLAECGYVYRKDTDGQDNGIDNGQEEEDDDVEL
QPPCGTIRIRTLEDIIRQLEDRATARPYMTGQMSPSGSEEIRTSEGEPDRHYRIDSSVCS
ESSQGSRRCSRGRDEDTSRFVYGRYRQPTSRSPYGNHQHTHQHSHQMHPEDEGIYETADP
DRGSNTRGETPDCERYCKTLRHEKSYGFTSSNYSLSPRHVIGSRLYHFPLSRIPQFTHTY
LR*
