# Supplementary material for: Venomix: a simple bioinformatic pipeline for identifying and characterizing toxin gene candidates from transcriptomic data
Source: PeerJ. 2018 Jul 31;6:e5361. doi: 10.7717/peerj.5361 (PMC6074769; doi:10.7717/peerj.5361)
Supplement: Supplemental Information 5 [file peerj-06-5361-s005.gz › FinalOutput_GAS_1E-6/Zinc_metalloproteinase-disintegrin-like_mikarin_1/rsemfile_expressioninfo.txt]

transcript_id	gene_id	length	effective_length	expected_count	TPM	FPKM	IsoPct
../INPUTS/GASM_AC_RSEM.txt	Tb4459	Tb4459	6713	6514.00	5037.49	9.68	11.03	100.00
../INPUTS/GASM_AC_RSEM.txt	Tb6196	Tb6196	5161	4962.00	1981.07	5.00	5.70	100.00
../INPUTS/GASM_AC_RSEM.txt	Tb14398	Tb14398	4549	4350.00	586.72	1.69	1.92	100.00
../INPUTS/GASM_AC_RSEM.txt	Tb24183	Tb24183	6596	6397.00	21895.18	42.86	48.83	100.00
../INPUTS/GASM_AC_RSEM.txt	Tb34233	Tb34233	3477	3278.00	0.00	0.00	0.00	100.00
../INPUTS/GASM_AC_RSEM.txt	Tb35482	Tb35482	4015	3816.00	474.38	1.56	1.77	100.00
transcript_id	gene_id	length	effective_length	expected_count	TPM	FPKM	IsoPct
../INPUTS/GASM_VG_RSEM.txt	Tb4459	Tb4459	6713	6514.00	27.26	0.03	0.13	100.00
../INPUTS/GASM_VG_RSEM.txt	Tb6196	Tb6196	5161	4962.00	220.85	0.27	1.34	100.00
../INPUTS/GASM_VG_RSEM.txt	Tb14398	Tb14398	4549	4350.00	2289.32	3.16	15.85	100.00
../INPUTS/GASM_VG_RSEM.txt	Tb24183	Tb24183	6596	6397.00	69.74	0.07	0.33	100.00
../INPUTS/GASM_VG_RSEM.txt	Tb34233	Tb34233	3477	3278.00	458.39	0.84	4.21	100.00
../INPUTS/GASM_VG_RSEM.txt	Tb35482	Tb35482	4015	3816.00	0.00	0.00	0.00	100.00
