# Supplementary material for: Venomix: a simple bioinformatic pipeline for identifying and characterizing toxin gene candidates from transcriptomic data
Source: PeerJ. 2018 Jul 31;6:e5361. doi: 10.7717/peerj.5361 (PMC6074769; doi:10.7717/peerj.5361)
Supplement: Supplemental Information 5 [file peerj-06-5361-s005.gz › FinalOutput_GAS_1E-6/Zinc_metalloproteinase-disintegrin-like_mikarin_1/aligned.fasta]

>P30431
------------------------------------------------------------
---------------------------------------ATRPKGAV---Q---PK----
-YED------------------------AMQYEFKVNGEPVVLHLEKNKGLFSKDYSEIH
YSPDGREITTYPPVEDHCYYHGRIENDADSTASISACNGLKGYFKLQRETYFIEPLKLPD
--SEAHAVFKYENVEKEDEAPKMCGVTQ---------------------------NWKSY
EPIKK----ASQLAFTA-EQQRY-DPYKYIEFFVVVDQGTVTKNNGDLDK-IKARMYELA
NIVNEIFRYLYMHVALVGLEIW--SNGDKITVKPDVDYTLNSFAEWRKTDLLTRKKHDNA
QLLTAIDFNGPTIGYAYIGSMCHPKRSVGIVQDYSPIN-LVVAVIMAHEMGHNLGIHHD-
---TGSCS-CGD-YPCIM---GPTISNEPSKFFSNCSYIQCWDFIMNHNPECIINEPLGT
DIISPPVCGNELLEVGEECDCGTPENCQ--NECCDAATCKLKSGSQCGHGDCCE--QCKF
SKSGTECRASMSECDPAEHCTGQSSECPADVFHKNGQPCLDNYGYCYNGNCPIMYHQCYA
LFGADVYEAEDSCF-KDNQKGNYYGYCRKE---NGKKIPCAPEDVKCGRLYCK-------
--------------DNSPGQNNP-CKMFYSN----DDEHKGMVLPGTKCADGKVC-SN-G
HCVDV-------------------------------------------------------
------------------------------------------------------------
------------------------------------------------------------
--------------------------------------------------ATAY------
------------------------------------------------------------
------------------------------------------------------------
------------------------------------------------------------
------------------------------------------------------------
------------------------------------------------------------
------------------------------------------------------------
------------------------------------------------------------
------------------------------------------------------------
------------------------------------------------------------
------------------------------------------------------------
------------------------------------------------------------
------------------------------------------------------------
------------------------------------------------------------
-----------------------------------------------------
>P0DM97
-------------------------MMQVLLVTI-----CLA-VFPYQGSSIILE-----
-----SGNVND-------------------YEVVYPQKVTALPKGAV---QQAEQK----
-YED------------------------AMQYEFEVNGQPVVLHLEKNKDLFSEDYSETH
YSPDGKEITTNPPIEDHCYYHGRIQNDAHSTASISACNGLKGHFKLRGETYLIEPLKIPD
--SEAHAVYKYENIEKEDDAPKMCGVTQT--------------------------NWESD
EPIKE----ASQLVATS-DQQRYYDHFRYIKYFIVVDHRMVEKYNGNLRT-IRRRIYQLV
NILNEIYLPWNIRAPLVGIEFW--NQRDLINVTSSAPYTLDLFGKWRASDLLNRKIHDYT
HLLTAIVFVEQILGMAHIATMCHSELSVGLVQDYMPSE-HVVAAIMVHEMGHNLGISHD-
---EKYCN-CGA-DSCIM---YPQISIPPPVYFSNCSWEQYQNFLTIYKPDCTLIRPSRT
DIVSPPVCGNDILEQGEECDCGSPEKCQ--DPCCDAASCKLHSWIECEFGECCD--QCRF
KPAGTECRGIRSECDLPEYCTGQSVDCPIDHFHRNGKPCLNNNG----------------
--------AEKGEF-QHT--GGRY------------------------------------
------------------------------------------------------------
------------------------------------------------------------
------------------------------------------------------------
------------------------------------------------------------
------------------------------------------------------------
------------------------------------------------------------
------------------------------------------------------------
------------------------------------------------------------
------------------------------------------------------------
------------------------------------------------------------
------------------------------------------------------------
------------------------------------------------------------
------------------------------------------------------------
------------------------------------------------------------
------------------------------------------------------------
------------------------------------------------------------
------------------------------------------------------------
------------------------------------------------------------
-----------------------------------------------------
>P23323
------------------------------------------------------------
------------------------------------------------------------
------------------------------------------------------------
------------------------------------------------------------
------------------------------------------------------------
------------------------------------------------------------
------------------------------------------------------------
------------------------------------------------------------
------------------------------------------------------------
----------ELLEEGEDCYCHIPPN-----PCCDPATCKLTPGSQCAEGLCCD--QCRF
KKKGTICRIARGD-FPDDRCTGLSDDCPR-----------------WN------------
------------------------------------------------------------
------------------------------------------------------------
---DL-------------------------------------------------------
------------------------------------------------------------
------------------------------------------------------------
------------------------------------------------------------
------------------------------------------------------------
------------------------------------------------------------
------------------------------------------------------------
------------------------------------------------------------
------------------------------------------------------------
------------------------------------------------------------
------------------------------------------------------------
------------------------------------------------------------
------------------------------------------------------------
------------------------------------------------------------
------------------------------------------------------------
------------------------------------------------------------
------------------------------------------------------------
-----------------------------------------------------
>P18619
-------------------------MIQVLLVTI-----CLA-VFPYQGSSIILE-----
-----SGNVND-------------------YEVVYPRKVTALPKRAV---Q---QK----
-YED------------------------AMQYELKVNGEPVVLHLEKNKGLFSEDYSETH
YSPDGREITTYPSVEDHCYYHGRIHNDADSTASISACDGLKGYFKLQGETYLIEPLKLSD
--SEAHAVYKYENIEKEDEAPKMCGVTQ---------------------------NWESD
ESIKK----ASQLYLTP-EQQRF--PQRYIELAIVVDHGMYKKYNHDSDK-IKVRVHQMV
NHINEMYRPLNIAITLSLLQIW--SNKDLITVKSASNVTLNLFGNWRETVLLKRRSHDCA
HLLTDINFTGNIIGLAYKQGMCNPKLSVGLVQDYSSNV-FVVAVIMTHELGHNLGMEHDE
EKNGKKCN-C---KTCIM---SPAISDPPAQLFSDCSKNDYHTFLTNRNPQCILNAPLRT
DTVSTPVSGNEFLEAGEECDCGSPSN-----PCCDAATCKLRPGAQCADGLCCD--QCRF
KKKRTICRIARGD-FPDDRCTGLSNDCPR-----------------WN------------
------------------------------------------------------------
------------------------------------------------------------
---DL-------------------------------------------------------
------------------------------------------------------------
------------------------------------------------------------
------------------------------------------------------------
------------------------------------------------------------
------------------------------------------------------------
------------------------------------------------------------
------------------------------------------------------------
------------------------------------------------------------
------------------------------------------------------------
------------------------------------------------------------
------------------------------------------------------------
------------------------------------------------------------
------------------------------------------------------------
------------------------------------------------------------
------------------------------------------------------------
------------------------------------------------------------
-----------------------------------------------------
>O73795
-------------------------MIQVLLVII-----CLA-AFPYQGTSIILE-----
-----SGNVND-------------------YEVVYPRKVTALPKGAV---Q---PK----
-YED------------------------AMQYELKVNGEPVVLHLPKNKALPSKDYIETH
YSPDGRKITTNPPVEDHCYYHGRIQNDADSTASISACNGLKGHFKLQGETYLIEPLKLSN
--SEAHAVYKYEDVEKEDEAPKMCGVTQNWESYEPIKYEDVEKEDEAPKMCGVTQNWESY
EPIKK----ASQSNLTP-AHQRY------IELVIVADHGMFTKYNGDSDK-IREWVRQMV
NTVDEIYSYMYIDVALAGLQIW--SNEDLINVQPAAPHTLDSFGKWRERDLLHRIHHDNA
MLLTAIDFDGPTIGLAYVGTMSNPKGSTGVVQDHSTIN-FRVAVTMAHEIGHNLGIHHD-
---TGSCS-CGG-YSCIM---SPVISHEPSKYFSDCSYTQCWDFIMNQKPQCILNKPLRT
DTVSTPVSGNELLEAGEECDCGSPGN-----PCCDAATCKLRQGAQCAEGLCCD--QCRF
MKEGTICRRGRGD-DLDDYCNGISAGCPRNPFHA--------------------------
------------------------------------------------------------
------------------------------------------------------------
------------------------------------------------------------
------------------------------------------------------------
------------------------------------------------------------
------------------------------------------------------------
------------------------------------------------------------
------------------------------------------------------------
------------------------------------------------------------
------------------------------------------------------------
------------------------------------------------------------
------------------------------------------------------------
------------------------------------------------------------
------------------------------------------------------------
------------------------------------------------------------
------------------------------------------------------------
------------------------------------------------------------
------------------------------------------------------------
------------------------------------------------------------
-----------------------------------------------------
>P31988
------------------------------------------------------------
------------------------------------------------------------
------------------------------------------------------------
------------------------------------------------------------
------------------------------------------------------------
------------------------------------------------------------
------------------------------------------------------------
------------------------------------------------------------
------------------------------------------------------------
-------------EAGEECDCGAPEN-----PCCDAATCKLRPGAQCAEGLCCD--QCRF
KGAGKICRRARGD-NPDDRCTGQSADCPRNRFH---------------------------
------------------------------------------------------------
------------------------------------------------------------
------------------------------------------------------------
------------------------------------------------------------
------------------------------------------------------------
------------------------------------------------------------
------------------------------------------------------------
------------------------------------------------------------
------------------------------------------------------------
------------------------------------------------------------
------------------------------------------------------------
------------------------------------------------------------
------------------------------------------------------------
------------------------------------------------------------
------------------------------------------------------------
------------------------------------------------------------
------------------------------------------------------------
------------------------------------------------------------
------------------------------------------------------------
-----------------------------------------------------
>J3S829
-------------------------MIQVLLVTI-----CLA-VFPYQGSSIILG-----
-----SGNVND-------------------YEVVYPRKVTALPKGAA---Q---PK----
-YED------------------------TMQYEFKVNGEPVVLHLEKNKGLFSEDYSETH
YSPDGREITTYPPVEDHCYYHGRIQNDADSTASISACNGLKGHFKLQGEMYLIEPLELSD
--SEAHAVFKYENVEKEDEAPKMCGVTQ---------------------------NWESY
EPIKK----ASQLNLTP-EQQRYLNTKKYIELVIVADNVMVKKYTSNSTA-IRTRIYACV
NTLNLIYRAFNIHIALVGIEIW--SNKDLINVISASNVTLDLFGNWRRRVLLRRKRHDNA
QLLTAIDLDGPTIGLARVGSMCDPKCSTGIVQDHSKLD-VMVAVTMAHELAHNLGINHD-
---GNQCN-CGG-NPCIM---SATLNFEPAYRFSDCSRDEHWRYLIDNRPPCILNKPLIT
DIVSPPVCGNYFVEVGEECDCGLPAHCQ--NPCCNAATCKLRPGTQCEDGECCE--QCQF
TSAGTECRAAKSECDIAESCTGQSADCPTDNFQRNGRPCLNNNGYCYNGKCPTLDHQCIS
FFGSSATVAPDVCF-NLNLKGEGNFYCRRE---NTRIFPCAPQDKKCGRLFCV-------
--------------LGPTGNTIS-CQSTYSQ----SDLDIGMVDLGTKCGDGRVCNST-R
QCVDV-------------------------------------------------------
------------------------------------------------------------
------------------------------------------------------------
--------------------------------------------------NTAY------
------------------------------------------------------------
------------------------------------------------------------
------------------------------------------------------------
------------------------------------------------------------
------------------------------------------------------------
------------------------------------------------------------
------------------------------------------------------------
------------------------------------------------------------
------------------------------------------------------------
------------------------------------------------------------
------------------------------------------------------------
------------------------------------------------------------
------------------------------------------------------------
-----------------------------------------------------
>J3SDW6
-------------------------MIQVLLVTI-----CLA-VFPYQGSSIILG-----
-----SGNVND-------------------YEVVYPRKVTALPKGAA---Q---PK----
-YED------------------------TMQYEFKVNGEPVVLHLEKNKGLFSEDYSETH
YSPDGREITTYPPVEDHCYYHGRIQNDADSTASISACNGLKGHFKLQGEMYLIEPLELSD
--SEAHAVFKYENVEKEDEAPKMCGVTQ---------------------------NWESY
EPIKK----ASQLNLTP-EQQRYLNTKKYIELVIVADNVMVKKYTSNSTA-IRTRIYACV
NTLNLIYRAFNIHIALVGIEIW--SNKDLINVISASNVTLDLFGNWRRRVLLRRKRHDNA
QLLTAIDLDGPTIGLARVGSMCDPKCSTGIVQDHSKLD-VMVAVTMAHELAHNLGINHD-
---GNQCN-CGG-NPCIM---SATLNFEPAYRFSDCSRDEHWRYLIDNRPPCILNKPLIT
DIVSPPVCGNYFVEVGEECDCGLPAHCQ--NPCCNAATCKLRPGTQCEDGECCE--QCQF
TSAGTECRAAKSECDIAESCTGQSADCPTDNFQRNGRPCLNNNGYCYNGKCPTLDHQCIS
FFGSSATVAPDVCF-NLNLKGEGNFYCRRE---NTRIFPCAPQDKKCGRLFCV-------
--------------LGPTGNTIS-CQATSSQ----SNVDIGMVDLGTKCGDGRVCNSN-R
QCVDV-------------------------------------------------------
------------------------------------------------------------
------------------------------------------------------------
--------------------------------------------------NTAY------
------------------------------------------------------------
------------------------------------------------------------
------------------------------------------------------------
------------------------------------------------------------
------------------------------------------------------------
------------------------------------------------------------
------------------------------------------------------------
------------------------------------------------------------
------------------------------------------------------------
------------------------------------------------------------
------------------------------------------------------------
------------------------------------------------------------
------------------------------------------------------------
-----------------------------------------------------
>J3S830
-------------------------MIQVLLVTI------LA-VFPYQGSSIILG-----
-----SGNVND-------------------YEVVYPRKVTALPKGAV---Q---PK----
-YED------------------------AMQYELKVNGEPMVLHLEKNKQLFSKDYSETH
YSPDGREITTYPLVEDHCYYHGRIENDADSTASISACNGLKGHFKLQGEIYLIEPLKLRD
--SEAHAVFKYENVEKEDEAPKMCGVTQ---------------------------NWESY
EPIKK----ASQLVVTA-EQQRYLNPYRYVELVIVADHGMFTKYNRNLTE-VKTWVYEIV
NTLNEIYRYLYIRVALVGLEIW--SDGDLSNVTLSSGNTLDSFGEWRKRDLLRRKRHDNA
QLLTAIDFSGNTIGRASIANMCDPKYSTGIVQDHSPIN-LLVAVTMAHEMGHNLGLHHD-
---GKSCT-CGD-YICIM---NATLSHQHSKYFSNCSYNQYWDYINTYTPKCILNEPLRT
DIISPPVCGNELLEAGEECDCGSPRNCQ--YQCCDAATCKLHSWVECESGVCCE--QCKF
RTAGTECRARRSECDIAESCTGQSADCPTDDFHKNGQPCLNNFGYCYNGNCPIMYHQCYA
LFGSNVYEAEDSCF-ESNQKGDDYGYCRKE---NGEKIPCAPEDVKCGRLYCN-------
--------------DNSPGQNDP-CKIFPSN----EDEHKEMVLPGTKCADGKFC-TN-G
HCVDV-------------------------------------------------------
------------------------------------------------------------
------------------------------------------------------------
--------------------------------------------------ATAY------
------------------------------------------------------------
------------------------------------------------------------
------------------------------------------------------------
------------------------------------------------------------
------------------------------------------------------------
------------------------------------------------------------
------------------------------------------------------------
------------------------------------------------------------
------------------------------------------------------------
------------------------------------------------------------
------------------------------------------------------------
------------------------------------------------------------
------------------------------------------------------------
-----------------------------------------------------
>F8S108
-------------------------MIQVLLVTI-----SLA-VFPYQGSSVILE-----
-----SGNVND-------------------YEVVYPRKVTALPKGAV---Q---PK----
-YED------------------------TMQYEFKVNGEPVVLHLEKNKGLFSEDYSETH
YSPDGREITTYPTVEDHCYYHGRIENDADSTASISACNGLKGHFKLQGEMYLIEPLKLPD
--SEAHAVFKYENVEKEDEAPKMCGVTQ---------------------------NWESY
EPIKK----ASQSNLTP-EQQRYLNAKKYVKLFLVADYIMYLKYGRNLTA-VRTRMYDIV
NVITPIYHRMNIHVALVGLEIW--SNTDKIIVQSSADVTLNLFGNWRATDLLRRKSHDNA
QLLTGINFNGPTAGLAYLGGICNTMYSAGIVQDHSKIH-HLVAIAMAHEMGHNLGMDHD-
---KDTCT-CGT-RPCVM---AGALSCEASFLFSDCSQKDHREFLIKNMPQCILKKPLKT
DVVSPAVCGNYFVEVGEECDCGSPRTCR--DPCCDATTCKLRQGAQCAEGLCCD--QCRF
KGAGTECRAAKDECDMADVCTGRSAEC-TDSFQRNGQPCKNNNGYCYNGKCPIMADQCIA
LFGPSATVSQDACF-QFNREGNHYGYCRKE---QNTKIACEPQDVKCGRLYCF-------
--------------PNSPENKNP-CNIYYSP----NDEDKGMVLPGTKCADGKAC-SN-G
QCVDV-------------------------------------------------------
------------------------------------------------------------
------------------------------------------------------------
--------------------------------------------------TTPY------
------------------------------------------------------------
------------------------------------------------------------
------------------------------------------------------------
------------------------------------------------------------
------------------------------------------------------------
------------------------------------------------------------
------------------------------------------------------------
------------------------------------------------------------
------------------------------------------------------------
------------------------------------------------------------
------------------------------------------------------------
------------------------------------------------------------
------------------------------------------------------------
-----------------------------------------------------
>F8RKW1
-------------------------MIEVLLVTI-----CFT-VFPYQGSSIILE-----
-----SGNVND-------------------YEVVYPQKVPALPKGGVQNPQ-PETK----
-YED------------------------TMQYEFHVNGEPVVLHLERNKGLFSEDYTETH
YAPDGREITTSPPVQDHCYYHGYIQNEADSSAAISACDGLKGHFKHRGETYFIEPLKLSN
--SESHAIYKDEHVEKEDEIPKICGVTQT--------------------------TSESD
EPIEK----ISQLTNTP-EQDRYLQVKKYIELYVVVDNRMYRNYNSNRDA-INERVYEMV
NTLNVMYRPLNFFIALIGLEIW--SNQDEINIEPEVAVTLRSFGEWRNTTLLPRKRNDNA
QLLTGIDFNGATVGLAYVGTLCSPTQSVAVIQDHSKRT-SMVASTMAHELGHNLGINHD-
---SASCN-CNA-GPCIM---SATISNQPFSKFSSCSVQEHQRYLLRVRPQCILNKPLST
DIVTPPVCGNYFVERGEECDCGSPQDCQ--SACCNATTCKPQHEAQCDSGECCE--KCKF
KKAGAECRAAKDDCDLPESCTGQSAKCPTDSFQRNGHPCQNNEGYCYNGKCPIMTNQCIA
LGGPGVNVSPDECF-TLKQNVPECGFCRIE---NGRKIPCAEKDKMCGKLLC--------
----------------EKGNA-T-CICFPTT----HDPDYGMVEPGTKCGDGKVC-IN-R
QCVDV-------------------------------------------------------
------------------------------------------------------------
------------------------------------------------------------
--------------------------------------------------QTAY------
------------------------------------------------------------
------------------------------------------------------------
------------------------------------------------------------
------------------------------------------------------------
------------------------------------------------------------
------------------------------------------------------------
------------------------------------------------------------
------------------------------------------------------------
------------------------------------------------------------
------------------------------------------------------------
------------------------------------------------------------
------------------------------------------------------------
------------------------------------------------------------
-----------------------------------------------------
>Q8QG88
-------------------------MIQVLLVTI-----CLA-AFPYQGSSIILE-----
-----SGNVND-------------------YEVVYPRKVTALPKGAV---Q---PK----
-YED------------------------AMQYEFKVNGEPVVLHLEKNKGLFSKDYSETH
YSPDGREITTYPAVEDHCYYHGRIENDADSTASISACNGLKGHFKLQRETYFIEPLKLSN
--SEAHAVFKYENVEKEDEAPKMCGVTQ---------------------------NWKSY
EPIKK----ASQLVVTA-EQQKY-NPFRYVELFIVVDQEMVTKNNGDLDK-IKARMYELA
NIVNEILRYLYMHAALVGLEIW--SNGDKITVKPDVDYTLNSFAEWRKTDLLTRKKHDNA
QLLTAIDFNGPTIGYAYIGSMCHPKRSVAIVEDYSPIN-LVVAVIMAHEMGHNLGIHHD-
---TDFCS-CGD-YPCIM---GPTISNEPSKFFSNCSYIQCWDFIMKENPQCILNEPLGT
DIVSPPVCGNELLEVGEECDCGTPENCQ--NECCDAATCKLKSGSQCGHGDCCE--QCKF
SKSGTECRASMSECDPAEHCTGQSSECPADVFHKNGQPCLDNYGYCYNGNCPIMYHQCYA
LFGADVYEAEDSCF-KDNQKGNYYGYCRKE---NGKKIPCAPEDVKCGRLYCK-------
--------------DNSPGQNNP-CKMFYSN----DDEHKGMVLPGTKCADGKVC-SN-G
HCVDV-------------------------------------------------------
------------------------------------------------------------
------------------------------------------------------------
--------------------------------------------------ATAY------
------------------------------------------------------------
------------------------------------------------------------
------------------------------------------------------------
------------------------------------------------------------
------------------------------------------------------------
------------------------------------------------------------
------------------------------------------------------------
------------------------------------------------------------
------------------------------------------------------------
------------------------------------------------------------
------------------------------------------------------------
------------------------------------------------------------
------------------------------------------------------------
-----------------------------------------------------
>J3SDW8
-------------------------MIQVLLVTI-----CLA-VFPYQGSSIILG-----
-----SGNVND-------------------YEVVYPRKVTALPKGAA---Q---PK----
-YED------------------------TMQYEFKVNGEPVVLHLEKNKGLFSEDYSETH
YSPDGREITTYPPVEDHCYYHGRIQNDADSTASISACNGLKGHFKLQGEMYLIEPLELSD
--SEAHAVFKYENVEKEDEAPKMCGVTQ---------------------------NWESY
EPIKK----ASQLNLTP-EQQRYLNTKKYIELVIVADNVMVKKYTSNSTA-IRTRIYACV
NTLNLIYRAFNIHIALVGIEIW--SNGDLINVTSAANVTLDLFGNWRRRVLLRHKRHDNA
QLLTAIDFDGPTVGLAYGASMCDPRFATGIVQDHSKLD-IMVAVTMAHELGHNLGMNHD-
---GNQCN-CGG-NPCIM---SATLNFEPAYQFSDCSRDEHWRYLIDNRPPCILNKPSIT
DIVSPPVCGNYFVEVGEECDCGLPARCQ--NPCCNAATCKLRPGTQCEDGECCE--QCQF
KGAGTECRAASSECDIAESCTGQSADCPTDDFQRNGQPCLNNNGYCYNGTCPTLDDQCIS
FFGSSKTVAPDVCF-NLNLQGQGDFYCRRE---NTRIFPCAPQDKKCGRLFCV-------
--------------LGPTGNTIS-CQSTYSQ----SDLDIGMVDLGTKCGDGRVCNST-R
QCVDV-------------------------------------------------------
------------------------------------------------------------
------------------------------------------------------------
--------------------------------------------------NTAY------
------------------------------------------------------------
------------------------------------------------------------
------------------------------------------------------------
------------------------------------------------------------
------------------------------------------------------------
------------------------------------------------------------
------------------------------------------------------------
------------------------------------------------------------
------------------------------------------------------------
------------------------------------------------------------
------------------------------------------------------------
------------------------------------------------------------
------------------------------------------------------------
-----------------------------------------------------
>F8RKW0
-------------------------MIEVLLVTI-----CFT-VFPYQGSPIILE-----
-----SGNVND-------------------YEVVYPQKVPALPKGGVQNPQ-PETK----
-YED------------------------TMQYEFHVNGEPVVLHLERNKGLFSEDYTETH
YAPDGREITTSPPVQDHCYYHGYIQNEADSSAAISACDGLKGHFKHRGETYFIEPLKLSN
--SESHAIYKDEHVEKEDEIPKICGVTQT--------------------------TSESD
ETIEK----ISQLTNTP-EQDRYLQVKKYIELYVVVDNRMYRNYNSNRDA-INERVYEMV
NTLNVMYRPLNFFIALIGLEIW--SNQDEINIEPEVAVTLRSFGEWRNTTLLPRKRNDNA
QLLTGIDFNGATVGLAYVGTLCRPTQSVAVIQDHSKRT-SMVASTMAHELGHNLGINHD-
---SASCN-CNA-GPCIM---SATISNQPLSEFSSCSVQEHQRYLLRVRPQCILNKPLRK
DIVTPPVCGNYFVERGEECDCGSPQDCQ--SACCNATTCKLQHEAQCDSGECCE--QCKF
KKAGAECRAAKDDCDLPESCTGQSAKCPTDSFQRNGHPCQNNQGYCYNGKCLIMTNQCIA
LKGPGVNVSPDECF-TLKQNDPECGFCRIE---NGTKIPCAEKDKMCGKLLC--------
----------------QEGNA-T-CICFPTT----DDPDYGMVEPGTKCGDGKVC-IN-R
QCVDV-------------------------------------------------------
------------------------------------------------------------
------------------------------------------------------------
--------------------------------------------------QTAY------
------------------------------------------------------------
------------------------------------------------------------
------------------------------------------------------------
------------------------------------------------------------
------------------------------------------------------------
------------------------------------------------------------
------------------------------------------------------------
------------------------------------------------------------
------------------------------------------------------------
------------------------------------------------------------
------------------------------------------------------------
------------------------------------------------------------
------------------------------------------------------------
-----------------------------------------------------
>F8RKV9
-------------------------MIEVLLVTI-----CFT-VFPYQGSSIILE-----
-----SGNVND-------------------YEVVYPQKVPALPKGGVQNPQ-PETK----
-YED------------------------TMQYEFHVNGEPVVLHLERNKGLFSEDYTETH
YAPDGREITTSPPVQDHCYYHGYIQNEADSSAAISACDGLKGHFKHRGETYFIEPLKLSN
--SESHAIYKDEHVEKEDEIPKICGVTQT--------------------------TSESD
EPIEK----ISQLTNTP-EQDRYLQVKKYIELYVVVDNRMYRNYNSNRDA-INERVYEMV
NTLNVMYRPLNFFIALIGLEIW--SNQDEINIEPEVAVTLRSFGEWRNTTLLPRKRNDNA
QLLTGIDFNGATVGLAYVGTLCRPTQSVAVIQDHSKRT-SMVASTMAHELGHNLGINHD-
---SASCN-CNA-GPCIM---SATISNQPLSEFSSCSVQEHQRYLLRVRPQCILNKPLST
DIVTPPVCGNYFVERGEECDCGSPQDCQ--DACCNAATCKLQHD--CDSGECCE--QCKF
KKAGAECRAAKDDCDLPESCTGQSAECPTDSFQRNGHPCQNNQGYCYNGKCPIMTNQCIA
LKGPGVNVSPDECF-TLKQNDPECGFCRIE---NGTKIPCAEKDKMCGKLLC--------
----------------QEGNA-T-CICFPTT----DDPDYGMVEPGTKCGDGKVC-IN-R
QCVDV-------------------------------------------------------
------------------------------------------------------------
------------------------------------------------------------
--------------------------------------------------QTAY------
------------------------------------------------------------
------------------------------------------------------------
------------------------------------------------------------
------------------------------------------------------------
------------------------------------------------------------
------------------------------------------------------------
------------------------------------------------------------
------------------------------------------------------------
------------------------------------------------------------
------------------------------------------------------------
------------------------------------------------------------
------------------------------------------------------------
------------------------------------------------------------
-----------------------------------------------------
>Q9W6M5
-------------------------MIQVLLVTI-----CLA-AFPYQGSSIILE-----
-----SGDVND-------------------YEVVYPRKVTALPKGAV---Q---QK----
-YED------------------------AMQYEFKVNGEPVVLHLEKNKHLFSKDYSETH
YSPDGREITINPPVEDHCYYHGRIENDGDSTASISACNGLKGNFKLQGETYLIEPMKLSD
--SEAHAVFKYENVEKEDEAPKMCGVTQ---------------------------KWKSY
EPIKK----ISQLNLIP-EQQIY-DPFKYVETVVVVDKAMVTKYNGDLDK-IKTKMYEAA
NNMNEMYRYMFFRVVMVGLIIW--TEEDKITVKPDVDYTLNAFAEWRKTYLLAEKKHDNA
QLITGIDFRGSIIGYAYIGSMCHPKRSVGIIQDYSPIN-LVLAVIMAHEMGHNLGIHHD-
---DGYCY-CGG-YPCIM---GPSISPEPSKFFSNCSYIQCWDFIMNHNPECIDNEPLGT
DIISPPLCGNELLEVGEECDCGTPENCQ--NECCDAATCKLKSGSQCGHGDCCE--QCKF
RTSGTECRASMSECDPAEHCTGQSSECPADVFHKNGEPCLDNYGYCYNGNCPIMYHQCYA
LFGADIYEAEDSCF-ESNKKGNYYGYCRKE---NGKKIPCASEDVKCGRLYCK-------
--------------DDSPGQNNP-CKMFYSN----DDEHKGMVLPGTKCADGKVC-SN-G
HCVDV-------------------------------------------------------
------------------------------------------------------------
------------------------------------------------------------
--------------------------------------------------TTAY------
------------------------------------------------------------
------------------------------------------------------------
------------------------------------------------------------
------------------------------------------------------------
------------------------------------------------------------
------------------------------------------------------------
------------------------------------------------------------
------------------------------------------------------------
------------------------------------------------------------
------------------------------------------------------------
------------------------------------------------------------
------------------------------------------------------------
------------------------------------------------------------
-----------------------------------------------------
>Q1PS45
-------------------------MIQVLLVTI-----CLA-AFPYQGSSIILE-----
-----SGNVND-------------------YEVVYPRKVTALPEGAV---Q---QK----
-YED------------------------AMQYEFKVNGEPVVLHLEKNKGLFSEDYSETH
YSPDGREITTYPSVEDHCYYHGRIQNDADLTASISACNGLKGHFMLQGEMYLIEPLKLSD
--SEAHAVFKYENVEKEDEAPKMCGVTQ---------------------------NWKSY
EPIKK----ASQSNLTP-EQQRYLNAPKFVKLFLVADNIMYLKYGRSLTN-VRTRMYDMA
NILNLIFRRMNIHVAVTDLEIW--SDKDKIIVQPSADDTLKSFATWRESVLLKHKSHDNA
QLLTGINFNGPTAGLAYLGGICDPMYSTAIVQDHNKIH-HLVAIAMAHEMGHNLGIDHD-
---KDTCT-CAA-KSCVM---AGTLSCEASYLFSDCSRKEHRAFLIKNMPQCILKKPSKT
DVVSPPVCGNYFVEMGEDCDCGSPATCR--DPCCDAATCKLKQGAQCAEGLCCD--QCRF
KGAGTQCRAAMDECDMADLCTGQSADC-TDRFQKNGQPCQNNNGYCYNGTCPTMIKQCTV
FFGSNAAVSQDACF-QFNLQGNNYGYCRKE---QNTKIACEPQNVKCGRLYC--------
---------------TSPEKQNP-CNIYYSP----SNEDKGMVLPGTKCADGKAC-SN-G
QCVDV-------------------------------------------------------
------------------------------------------------------------
------------------------------------------------------------
--------------------------------------------------TTPY------
------------------------------------------------------------
------------------------------------------------------------
------------------------------------------------------------
------------------------------------------------------------
------------------------------------------------------------
------------------------------------------------------------
------------------------------------------------------------
------------------------------------------------------------
------------------------------------------------------------
------------------------------------------------------------
------------------------------------------------------------
------------------------------------------------------------
------------------------------------------------------------
-----------------------------------------------------
>O42138
-------------------------MIQVLLVTL-----CLA-VFPYQGSSIILE-----
-----SGNVND-------------------YEVVYPRKVTVLPKGAV---Q---PK----
-YED------------------------AMQYEFKVNGEPVVLHLEKNKQLFSKDYSETH
YSPDGREITTYPLVEDHCYYHGRIENDADSTASISACNGLKGHFKLQGEMYLIDPLKLPD
--SEAHAVFKYENVEKEDEAPKMCGVTQ---------------------------NWESY
EPIKK----ASQLNLTP-EQQAYLDAKKYVEFVVVLDHGMYTKYKDNLDK-IKTRIFEIV
NTMNEMFIPLNIRVALICLEIW--SDKDKFNMTSAANVTSISFRNWRATDLLKRKSHDNA
QLLTVIDFDGPTIGKAYMASMCDPKRSVGIIQDHSTIN-LMMAVTMAHEMGHNLGMDHD-
---EKYCT-CGA-KSCVM---AKALSRQPSKLFSNCSQEDYRKYLIKRRPKCILNEPNGT
DIVSPPVCGNELLEVGEECDCGSPTNCQ--NPCCDAATCKLTPGSQCADGVCCD--QCRF
TRAGTECRQAKDDCDMADLCTGQSAECPTDRFQRNGHPCLNDNGYCYNRTCPTLKNQCIY
FFGPNAAVAKDSCF-KGNQKSNNHTYCRKE---NGKKIPCAPQDIKCGRLYCF-------
--------------RNLPGKKNI-CSVIYTP----TDEDIGMVLPGTKCEDGKVC-SN-G
HCVDV-------------------------------------------------------
------------------------------------------------------------
------------------------------------------------------------
--------------------------------------------------NIAYKST---
------------------------------------------------------------
--------------------TGF-------------------------------------
------------------------------------------------------------
------------------------------------------------------------
------------------------------------------------------------
---------------SQI------------------------------------------
------------------------------------------------------------
------------------------------------------------------------
------------------------------------------------------------
------------------------------------------------------------
------------------------------------------------------------
------------------------------------------------------------
------------------------------------------------------------
-----------------------------------------------------
>D5LMJ3
-------------------------MIQALLVII-----CLA-VFPHQGSSIILE-----
-----SGNVND-------------------YEVVYPQKVPALLKGGVQNPQ-PETK----
-YED------------------------TMRYEFQVNGEPVVLHLERNKGLFSEDYTETH
YAPDGREITTSPPVQDHCYYHGYIQNEADSSAVISACNGLKGHFKHQGETYFIEPLELSE
--SEAHAIYKDENVEKEDETPKICAVTQT--------------------------TWESD
ESIEK----TSQLTNTP-EQDRYLQVKKYIEFYLVVDNKMYKNHTSNQE--LRTRVYEMV
NYLNTKYRRLNFHIALIGLEIW--SNQDKVDMDPGANVTLKSFAEWR-AKLPPHKRNDNA
QLLTGIDFNGTTVGLAYTGTLCTWG-SVAVVQDYSRRT-ILMASTMAHELGHNMGIHHD-
---KANCR-CSH-SPCIM---SDTISDEPFYEFSSCSVREHQEYLLRERPQCILNKPSRK
AIVSRPVCGNNFVEVGEQCDCGSLQDCQ--STCCNATTCKLQPHAQCDSEECCE--KCKF
KGAETECRAAKDDCDLPEFCTGQSAECPTDSLQRNGHPCQNNQGYCYNGKCPTMENQCIT
LLGPNYTVGPAGCF-KNNRKGDDVSHCRKE---NGAKIPCAAKDEKCGTLYC--------
----------------TEIKKTG-CIVPVSP----RDPDSRMVEPGTKCEDKKVC-SK-S
QCVKV-------------------------------------------------------
------------------------------------------------------------
------------------------------------------------------------
------------------------------------------------------------
------------------------------------------------------------
------------------------------------------------------------
------------------------------------------------------------
------------------------------------------------------------
------------------------------------------------------------
------------------------------------------------------------
------------------------------------------------------------
------------------------------------------------------------
------------------------------------------------------------
------------------------------------------------------------
------------------------------------------------------------
------------------------------------------------------------
------------------------------------------------------------
-----------------------------------------------------
>Q1PHZ4
------------------------------------------------------------
------------------------------------------------------------
--------------------------------EFKVNGEPVVLHLEKNKGLFSEDYSETH
YSPDGRQITTYPPVEDHCYYHGRIENDADSTASISACNGLKGHFKLQGETYLIEPLKLSD
--SEAHAVYKYENVEKEDEAPKMCGVTET--------------------------NWEYE
EPIKK----ASKLVVTA-EQQKF--PYRYVEIVVVVDRRMVTKYNGDLKK-IRKWVYELV
NIVNNIYRSLNVHVALVGLEIW--SKGDKITVQPDSDYTLNSFGEWRERDLLPRKKHDNA
QLLTAVVFDGPTIGRAYIAGMCDPRHSVGVVMDHSKEN-LQVAVTMAHELGHNLGMEHD-
---ENQCH-CDA-PSCVM---ASVLSVVLSYEFSDCSQNQYQTYLTKHNPQCILNEPLLT
------VSGNELLEAGEECDCGAPEN-----PCCDAATCKLRPGAQCAEGLCCD--QCRF
KGAGKICRRARGD-NPDDRCTGQSADCPRNRFHRNGQPCLYNHGYCYNGKCPIMFYQCYF
LFGSNATVAEDDCF-NNNKKGDKYFYCRKE---NEKYIPCAQEDVKCGRLFC--------
-----------------DNKKYP-CHYNYS-----EDLDFGMVDHGTKCADGKVC-SN-R
QCVDV-------------------------------------------------------
------------------------------------------------------------
------------------------------------------------------------
--------------------------------------------------NEAYKST---
------------------------------------------------------------
--------------------TVF-------------------------------------
------------------------------------------------------------
------------------------------------------------------------
------------------------------------------------------------
---------------SLI------------------------------------------
------------------------------------------------------------
------------------------------------------------------------
------------------------------------------------------------
------------------------------------------------------------
------------------------------------------------------------
------------------------------------------------------------
------------------------------------------------------------
-----------------------------------------------------
>Q8UVG0
-------------------------MIQVLLVII-----CLE-AFPYQGSSIILE-----
-----SGNVND-------------------YEVVYPRKVTALSKGAV---H---PK----
-YED------------------------AMQYEFKVNGEPVVLHLEKNKGLFSEDYSEIH
YSPDGREITTYPLVEDHCYYHGRIQNDADSSASISACNGLKGHFKLQGEMYLIEPFKLPD
--SEAHAVFKYENVEKEDEAPKMCGVTET--------------------------NWESD
EPIKK----ASLLNLTP-EQQAYLDAKKYVEFVVVLDHGMYKKYKDDLDK-IKRRIYEIV
NTMNEMFIPLNICVALTGLEIW--SKGDKINVTSESWFTLILFTNWRGADLLKRKSHDNA
QLLTNTDFDGSTIGRAHIGSMCHPYLSVGIIQDYSPVN-LLVASTMAHEMGHNLGMHHD-
---NDTCT-CGA-PSCVM---AAAISKDPSKLFSNCSQEYQRKYLIKNRPQCLLNKPLRT
DIISPPVCGNELLEVGEECDCGTPENCR--DPCCNATTCKLTPGSQCVEGLCCD--QCRF
RKTGTECRAAKHDCDLPESCTGQSADCPMDDFQRNGHPCQNNNGYCYNGKCPTMENQCID
LVGPKATVAEDSCF-KDNQKGNDYGYCRKE---NGKKIPCEPQDVKCGRLYCN-------
--------------DNSPGQNNP-CKCIYFP----RNEDRGMVLPGTKCADGKVC-SN-R
HCVDV-------------------------------------------------------
------------------------------------------------------------
------------------------------------------------------------
--------------------------------------------------ATAY------
------------------------------------------------------------
------------------------------------------------------------
------------------------------------------------------------
------------------------------------------------------------
------------------------------------------------------------
------------------------------------------------------------
------------------------------------------------------------
------------------------------------------------------------
------------------------------------------------------------
------------------------------------------------------------
------------------------------------------------------------
------------------------------------------------------------
------------------------------------------------------------
-----------------------------------------------------
>O93523
-------------------------MIEVLLVTI-----CLA-AFPYQGSSIILE-----
-----SGNVND-------------------YEVVYPRKVTALPKGAV---Q---PK----
-YED------------------------AMQYEFKVNGEPVVLHLEKNKGLFSKDYSETH
YSPDGREITTYPAVEDHCYYHGRIENDADSTASISACNGLKGHFKLQRETYFIEPLKLSN
--SEAHAVFKYENVEKEDEAPKMCGVTQ---------------------------NWKSY
EPIKK----ASQLVVTA-EQQKY-NPFRYVELFIVVDQGMVTKNNGDLDK-IKARMYELA
NIVNEILRYLYMHAALVGLEIW--SNGDKITVKPDVDYTLNSFAEWRKTDLLTRKKHDNA
QLLTAIDFNGPTIGYAYIGSMCHPKRSVAIVEDYSPIN-LVVAVIMAHEMGHNLGIHHD-
---TDFCS-CGD-YPCIM---GPTISNEPSKFFSNCSYIQCWDFIMKENPQCILNEPLGT
DIVSPPVCGNELLEVGEECDCGTPENCQ--NECCDAATCKLKSGSQCGHGDCCE--QCKF
SKSGTECRASMSECDPAEHCTGQSSECPADVFHKNGQPCLDNYGYCYNGNCPIMYHQCYA
LFGADVYEAEDSCF-KDNQKGNYYGYCRKE---NGKKIPCAPEDVKCGRLYCK-------
--------------DNSPGQNNP-CKMFYSN----DDEHKGMVLPGTKCADGKVC-SN-G
HCVDV-------------------------------------------------------
------------------------------------------------------------
------------------------------------------------------------
--------------------------------------------------ATAY------
------------------------------------------------------------
------------------------------------------------------------
------------------------------------------------------------
------------------------------------------------------------
------------------------------------------------------------
------------------------------------------------------------
------------------------------------------------------------
------------------------------------------------------------
------------------------------------------------------------
------------------------------------------------------------
------------------------------------------------------------
------------------------------------------------------------
------------------------------------------------------------
-----------------------------------------------------
>Q7LZ61
-------------------------MMQVLLVTI-----SLA-VFPYQGSSIILE-----
-----SGNVND-------------------YEVVYPQKVTALPKGAV---QQPEQK----
-YED------------------------TMQYEFEVNGEPVVLHLEKNKILFSEDYSETH
YYPDGREITTNPPVEDHCYYHGRIQNDAHSSASISACNGLKGHFKLRGEMYFIEPLKLSN
--SEAHAVYKYENIEKEDEIPKMCGVTQT--------------------------NWESD
KPIKK----ASQLVSTS-A--QF--NKIFIELVIIVDHSMAKKC--NSTA-TNTKIYEIV
NSANEIFNPLNIHVTLIGVEFW--CDRDLINVTSSADETLNSFGEWRASDLMTRKSHDNA
LLFTDMRFDLNTLGITFLAGMCQAYRSVEIVQEQGNRN-FKTAVIMAHELSHNLGMYHD-
---GKNCI-CND-SSCVM---SPVLSDQPSKLFSNCSIHDYQRYLTRYKPKCIFNPPLRK
DIVSPPVCGNEIWEEGEECDCGSPANCQ--NPCCDAATCKLKPGAECGNGLCCY--QCKI
KTAGTVCRRARDECDVPEHCTGQSAECPRDQLQQNGKPCQNNRGYCYNGDCPIMRNQCIS
LFGSRANVAKDSCF-QENLKGSYYGYCRKE---NGRKIPCAPQDVKCGRLFCL-------
--------------NNSPRNKNP-CNMHYSC----MDQHKGMVDPGTKCEDGKVC-NNKR
QCVDV-------------------------------------------------------
------------------------------------------------------------
------------------------------------------------------------
--------------------------------------------------NTAYQST---
------------------------------------------------------------
--------------------TGF-------------------------------------
------------------------------------------------------------
------------------------------------------------------------
------------------------------------------------------------
---------------SQI------------------------------------------
------------------------------------------------------------
------------------------------------------------------------
------------------------------------------------------------
------------------------------------------------------------
------------------------------------------------------------
------------------------------------------------------------
------------------------------------------------------------
-----------------------------------------------------
>B8K1W0
-------------------------MMQVLLVTI-----CLA-VFPYHGSSIILE-----
-----SGNVND-------------------YEVVYPQKVTAMPKEAVKQPE---QK----
-YED------------------------AMQYKFEVNGEPVLLHLEKNKDLFSEDYSETH
YSPDGREITTKPLVQDHCYYHGHIQNDAHSSASISACNGLKGHFKLRGEMYLIEPLKLSD
--SEAHAVYKYENVEKEDEALKMCGVTQT--------------------------NWESD
EPIKK----ASLLVATS-ERNRYFNPYSYVELIITVDHSMVTKYKNDLTA-IRTWVFELV
NTINEIFKYLYIRVPLVGLEIW--KNRDLINVTSAANVTLDLFGEWRKSYLLPRKIHDNS
QLLTAIDLNGLTIGMAYVSTMCQSKYSVGVVQDHSKIN-LRVAVTMAHEIGHNLGLTHD-
---GVYCT-CGG-YSCIM---SAVLGDQPSKYFSNCSYNQYRRFLTEHNPECIINPPLRT
DIVSPPACGNELLERGEECDCGSPENCR--DPCCDAASCKLHSWVECESGKCCN--QCRF
KRAGTECRPARDECDKAEQCTGRSANCPVDEFHENGRPCLHNFGYCYNGKCPIMYHQCHA
LFGQNVTGVQDSCF-QYNRLGVYYAYCRKE---NGRKIPCAPKDEKCGRLYCS-------
--------------YKSPGNQIP-CLPYYIP----SDENKGMVDHGTKCGDGKVC-SN-G
QCVDL-------------------------------------------------------
------------------------------------------------------------
------------------------------------------------------------
--------------------------------------------------NIAY------
------------------------------------------------------------
------------------------------------------------------------
------------------------------------------------------------
------------------------------------------------------------
------------------------------------------------------------
------------------------------------------------------------
------------------------------------------------------------
------------------------------------------------------------
------------------------------------------------------------
------------------------------------------------------------
------------------------------------------------------------
------------------------------------------------------------
------------------------------------------------------------
-----------------------------------------------------
>Q7T046
-------------------------MMQVLLVTI-----SLA-VFPYQGSSIILE-----
-----SGNVND-------------------YEVVYPQKITALPEEAV---QQPEQK----
-YED------------------------TMQYEFEVNGEPVVLHLEKNKDLFSEDYSETR
YSPDGRETTTKPPVQDHCYYHGRIQNDAYSSASISACNGLKGHFKLQGETYLIEPLKIPD
--SEAHAVYKYENIEKEDEAPKMCGVTQT--------------------------NWESD
EPIKK----ASQLVATS-AKRKF--HKTFIELVIVVDHRVVKKY--DSAA-TNTKIYEIV
NTVNEIFIPLNIRLTLIGVEFW--CNRDLINVTSSADDTLDSFGEWRGSDLLNRKRHDNA
QLFTDMKFDLSTLGITFLDGMCQAYRSVGIVQEHGNKN-FKTAVIMAHELGHNLGMYHD-
---RKNCI-CND-SSCIM---SAVLSSQPSKLFSNCSNHDYRRYLTTYKPKCILNPPLRK
DIASPPICGNEIWEEGEECDCGSPKDCQ--NPCCDAATCKLTPGAECGNGLCCE--KCKI
KTAGTVCRRARDECDVPEHCTGQSAECPADGFHANGQPCQNNNGYCYNGDCPIMTKQCIS
LFGSRATVAEDSCF-QENQKGSYYGYCRKE---NGRKIPCAPQDIKCGRLYCL-------
--------------DNSPGNKNP-CKMHYRC----RDQHKGMVEPGTKCEDGKVC-NNKR
QCVDV-------------------------------------------------------
------------------------------------------------------------
------------------------------------------------------------
--------------------------------------------------NTAY------
------------------------------------------------------------
------------------------------------------------------------
------------------------------------------------------------
------------------------------------------------------------
------------------------------------------------------------
------------------------------------------------------------
------------------------------------------------------------
------------------------------------------------------------
------------------------------------------------------------
------------------------------------------------------------
------------------------------------------------------------
------------------------------------------------------------
------------------------------------------------------------
-----------------------------------------------------
>Q2UXR0
--------------------------MQVLLITI-----SLA-VLPYLGSSIILE-----
-----SGIVND-------------------YEVVNPQKVTAMLKGAV---KQPEQK----
-YED------------------------TMQYEFKVKGEPVVLHLEKNKGLFSEDYSETH
YSPDGREITTNPPVEDHCYYHGRIQNDADSSASISACNGLKGHFKLRGEMYFIEPLKIPD
--SEAHAVYKYENIEEEDEAPKMCGVKHT--------------------------NRESD
KSIKK----ASQLNLTP-EQQRYLNTPKHIKVAIVADYLIFRKYGRNLFT-IRAKIYEIL
NILNEIYKAFNIHVALVFLEIW--SNGDKINLFPAANVTLDLFGKWRERDLMNRKNHDNT
QLLTGMNFDGPTAGLGYVGTMCHPQFSAAVVQDHNKIN-FLVALAMAHELGHNLGMTHD-
---EQFCT-CGA-KSCIM---SATLSCEGSYRFSNCSREENRRYLINKMPQCILIKPSRT
DIVSPPVCGNSLVEVGEDCDCGSPGYCR--NPCCNAATCKLTPGSQCADGECCD--QCRF
TRAGTECRPARDECDKADLCTGQSAECPADQFQRNGQPCQNNSGYCYNGICPVMRNQCIS
LFGSRAIVAEDACF-QFNSLGIDYGYCRKE---NGRKIPCAPEDVKCGRLYCF-------
--------------DNLPEHKNP-CQIFYTP----RDEDKGMVDPGTKCENGKVC-IN-G
KCVDV-------------------------------------------------------
------------------------------------------------------------
------------------------------------------------------------
--------------------------------------------------NTAY------
------------------------------------------------------------
------------------------------------------------------------
------------------------------------------------------------
------------------------------------------------------------
------------------------------------------------------------
------------------------------------------------------------
------------------------------------------------------------
------------------------------------------------------------
------------------------------------------------------------
------------------------------------------------------------
------------------------------------------------------------
------------------------------------------------------------
------------------------------------------------------------
-----------------------------------------------------
>Q2UXQ5
-------------------------MMQVLLVTI-----CLA-VFPYQGSSIILE-----
-----SGNVND-------------------YEIVYPQKVTALPIEAILQPE---QK----
-YED------------------------AMQYEFEVNGEPVVLHLEKNKNLFTKDYSETH
YSPDGREITTKPLIEDHCYYHGRIQNDAHSTASISACNGLKGHFKLQGETYLIEPLKIPD
--SEAHAVYKYENIEKEDEALKMCGVKHT--------------------------NWESD
EPIKE----ASQLFATS-EQHRFRE--RYIEFFIVVDQRMYNKHNNDSAA-IRTWIFEML
NTVNEIYLPWNIHVPLVGLEFW--TQGDLINVVSSADKTLDSFGEWRRRDLLNRKAHDNA
HLITAMHFDAQTLGLAYTGSMCHPKYSTGVFQDSSEIN-IFVAITLAHELGHNLGISHD-
---VPSCT-CQT-KACIM---SPYLSDQPTKLFSNCSEIQYERFLTQRNPKCMINKPLRT
DIISPPVCGNGLLEREEECDCGSPENCR--DPCCDAASCKLHSWVECESGECCD--QCRF
KRAGTLCRPARDDCDMAESCSGHSADCPIDGFHANGQPCSHNLGYCYNGKCPLTLYQCRA
FLGKDVVGVQESCF-QYNRLGNTYAYCRKE---NGRKIPCAPKDEKCGRLYCS-------
--------------YKSFGDYIS-CLPCYRA----NEEDKGMVDEGTKCGEGKVC-SN-G
YCVDL-------------------------------------------------------
------------------------------------------------------------
------------------------------------------------------------
--------------------------------------------------NVAY------
------------------------------------------------------------
------------------------------------------------------------
------------------------------------------------------------
------------------------------------------------------------
------------------------------------------------------------
------------------------------------------------------------
------------------------------------------------------------
------------------------------------------------------------
------------------------------------------------------------
------------------------------------------------------------
------------------------------------------------------------
------------------------------------------------------------
------------------------------------------------------------
-----------------------------------------------------
>Q90495
-------------------------MIQILLVII-----CLA-VFPYQGCSIILG-----
-----SGNVND-------------------YEVVYPQKVTALPKGAV---QQPEQK----
-YED------------------------AMQYEFEVKGEPVVLHLEKNKELFSEDYSETH
YSSDDREITTNPSVEDHCYYHGRIQNDAESTASISACNGLKGHFKLRGETYFIEPLKIPD
--SEAHAVYKYENIENEDEAPKMCGVTQD--------------------------NWESD
EPIKK----TLGLIVPP-HERKF--EKKFIELVVVVDHSMVTKYNNDSTA-IRTWIYEML
NTVNEIYLPFNIRVALVGLEFW--CNGDLINVTSTADDTLHSFGEWRASDLLNRKRHDHA
QLLTNVTLDHSTLGITFVYGMCKSDRSVELILDYSNIT-FNMAYIIAHEMGHSLGMLHD-
---TKFCT-CGA-KPCIM---FGKESIPPPKEFSSCSYDQYNKYLLKYNPKCILDPPLRK
DIASPAVCGNEIWEEGEECDCGSPADCR--NPCCDAATCKLKPGAECGNGECCD--KCKI
RKAGTECRPARDDCDVAEHCTGQSAECPRNEFQRNGQPCLNNSGYCYNGDCPIMLNQCIA
LFSPSATVAQDSCF-QRNLQGSYYGYCTKEIGYYGKRFPCAPQDVKCGRLYCL-------
--------------DNSFKKNMR-CKNDYSY----ADENKGIVEPGTKCEDGKVC-IN-R
KCVDV-------------------------------------------------------
------------------------------------------------------------
------------------------------------------------------------
--------------------------------------------------NTAY------
------------------------------------------------------------
------------------------------------------------------------
------------------------------------------------------------
------------------------------------------------------------
------------------------------------------------------------
------------------------------------------------------------
------------------------------------------------------------
------------------------------------------------------------
------------------------------------------------------------
------------------------------------------------------------
------------------------------------------------------------
------------------------------------------------------------
------------------------------------------------------------
-----------------------------------------------------
>Q6X1T6
------------------------------------------------------------
------------------------------------------------------------
------------------------------------------------------------
-------------VEDHCYYHGRVQNDAESTASISACNGLKGHFKLQGETYFIEPLKIPN
--SEAHAVYKYENIEKEDEAPKMCGVTQT--------------------------NWESD
EPIKK----TLGLIVPP-HGQKF--EKKFIELIIVVDHSMVTKYNNDLTA-VRTEIYERL
NTVNEIYLPLNIHVALVGIVFW--SNRDLINVTSSAADTLHSFGEWRGSDLLNQKRHDHA
QLLTNVTLDGTTLGITFVFGMCKSDRSVELIRDYSNIT-FNMAYIMAHEMGHSLGMLHD-
---TKSCT-CGD-KPCIM---FSKESVPPPKEFSSCSYDQYNKYLLKYNPKCIVDPPLRK
DIASPAVCGNGVWEEGEECDCGSPEDCE--NPCCDAATCKLKPGAECGNGECCD--NCKI
RKAGTECRPARDDCDVAEHCTGQSAECPRNEFQRNGQPCLNNSGYCYNGDCPIMLNQCIA
LFSPSATVAQDSCF-QRNLQGSYYGHCRKEIGHYGKRFPCAAQDVKCGRLYCL-------
--------------DNSFKKNMR-CKKDFSY----SDENKGIVEPGTKCEDGKVC-IN-R
KCVDV-------------------------------------------------------
------------------------------------------------------------
------------------------------------------------------------
--------------------------------------------------NTAY------
------------------------------------------------------------
------------------------------------------------------------
------------------------------------------------------------
------------------------------------------------------------
------------------------------------------------------------
------------------------------------------------------------
------------------------------------------------------------
------------------------------------------------------------
------------------------------------------------------------
------------------------------------------------------------
------------------------------------------------------------
------------------------------------------------------------
------------------------------------------------------------
-----------------------------------------------------
>Q90ZI3
-------------------------MIQVLLVTI-----CLA-VFPYQGSSIILE-----
-----SGNVND-------------------YEVVYPRKVTALPKGAV---Q---QK----
-YED------------------------AMQYEFTVNGEPVVLHLEKNKGLFSEDYSETH
YSPDGREITTNPPVEDHCYYHGRIQNDADLTASISACDGLKGHFKLQGETYIIEPLKLPD
--SEAHAVFKYENVEKEDEAPKMCGVTQS--------------------------NWESD
ESIKE----DSQSNLTP-AQQKYLNAKKYVKFFLVADHIMYLKYGRNLTT-LRTRMFDTV
NIVNQILQRINIHVALIGIEIW--SKEDKIIVQSVPDVTLKLFATWRESVLLKRKNHDNA
HLLTGINFNGPTAGLAYLGGICKPMYSAGIVQDHNKIH-HLVAIAMAHEMGHNLGMDHD-
---KDTCT-CRA-KACVM---AGTLSCDASYLFSDCSRQEHRAFLIKNMPQCILKKPLKT
DVVSPPVCGNYFVEVGEDCDCGSPATCR--DPCCDAATCKLRQGAQCAEGLCCD--QCRF
KAAGTECRAATDECDMADLCTGRSAEC-TDRFQRNGQPCQNNNGYCYNRTCPTMNNQCIA
LFGPNAAVSQDACF-QFNRQGNYYGYCRKE---QNTKIACEPQNVKCGRLYCI-------
--------------DSSPAKKNP-CNIIYSP----NDEDKGMVLPGTKCADGMACNSN-G
QCVDV-------------------------------------------------------
------------------------------------------------------------
------------------------------------------------------------
--------------------------------------------------NRTY------
------------------------------------------------------------
------------------------------------------------------------
------------------------------------------------------------
------------------------------------------------------------
------------------------------------------------------------
------------------------------------------------------------
------------------------------------------------------------
------------------------------------------------------------
------------------------------------------------------------
------------------------------------------------------------
------------------------------------------------------------
------------------------------------------------------------
------------------------------------------------------------
-----------------------------------------------------
>P0C7B0
-------------------------MIQVLLVTI-----CLA-AFPYQGSSIILE-----
-----SGNVND-------------------YEVVYPRKVTALPKGAV---Q---PK----
-YED------------------------AMQYEFKVNGEPVVLHLGKNKQLFSKDYSETH
YSPDGREITTNPPVEDHCYYHGRIENDADSTRSISACNGLKGHFKLQGETYLIEPLKLSD
--SEAHAVYKYENILKEDEAPKMCGVTQ---------------------------NWESY
EPIKK----ASQLNLTP-EQQRY-NPFRFVELVLVADKGMVTKNNGDLNK-IKTRMYELA
NNLNDIYRYMYIHVALVGVEIW--SDGDKITVTPNVDDTLSSFAEWRKTHLLTRKKHDNA
QLLTAIDFNGPTIGYAYIASMCHPKRSVGIVQDYSPIN-LVLSVVMAHEMGHNLGIHHD-
---HSYCS-CGD-YACIM---GATISHEPSTFFSNCSYIQCWDFIMDHNPECIVNEPLGT
DIVSPPVCGNELLEVGEECDCGTPENCQ--NECCDAATCKLKSGSQCGHGDCCE--QCKF
SKSGTECRESMSECDPAEHCTGQSSECPADVFHKNGQPCLHNYGYCYNGNCPIMYHQCYA
LWGADVYEAEDSCF-ESNKKGNYYGYCRKE---NGKKIPCAPEDVKCGRLYCK-------
--------------DNSPGQNNP-CKMFYSN----EDEHKGMVLPGTKCGDGKVC-SN-G
HCVDV-------------------------------------------------------
------------------------------------------------------------
------------------------------------------------------------
--------------------------------------------------ATAY------
------------------------------------------------------------
------------------------------------------------------------
------------------------------------------------------------
------------------------------------------------------------
------------------------------------------------------------
------------------------------------------------------------
------------------------------------------------------------
------------------------------------------------------------
------------------------------------------------------------
------------------------------------------------------------
------------------------------------------------------------
------------------------------------------------------------
------------------------------------------------------------
-----------------------------------------------------
>Q98UF9
-------------------------MIQVLLVTI-----CLA-AFPYQGSSIILE-----
-----SGNVND-------------------YEVVYARKVTALPKGAV---Q---PK----
-YED------------------------TMQYELKVNGEPVVLHLEKNKQLFSKDYSETH
YSPDGREITTYPPVEDHCYYHGRIENDADSTASISACNGLKGHFKLQGETYFIEPLKLPN
--SEAHAVFKYENVEKEDEVPKMCGVTQT--------------------------NWESD
EPIKK----ASQLVVTA-EQQRY-NHYKYIELVILADYRMVTKNNGDLGK-IRTKIYEIV
NILNEIFRYLYIRIALVGIEIW--SNADLSNVTLSADDTLASFGTWRGTVLLKRKSHDNA
QLLTAIDFDGQTIGIANIASMCNQNKSVGVVMDYSPIN-LVVAVIMAHEMGHNLGINHD-
---TGSCS-CGG-YSCIM---APEISDQPSKLFSNCSKQAYQRYINYYKPQCILNEPLRT
DIVSPPVCGNELLEMGEECDCGSPRNCR--DPCCDAATCKLHSWVECESGECCD--QCRF
KGAGTECRAARSECDIAESCTGQSADCPTDDFKRNGQPCLHNYGYCYNGNCPIMYHQCYA
LFGSNATVAEDGCF-EFNENGDKYFYCRKQ---SGVNIPCAQEDVKCGRLFCH-------
--------------T----KKHP-CDYKYS-----EDPDYGMVDNGTKCADGKVC-SN-G
HCVDV-------------------------------------------------------
------------------------------------------------------------
------------------------------------------------------------
--------------------------------------------------ATAY------
------------------------------------------------------------
------------------------------------------------------------
------------------------------------------------------------
------------------------------------------------------------
------------------------------------------------------------
------------------------------------------------------------
------------------------------------------------------------
------------------------------------------------------------
------------------------------------------------------------
------------------------------------------------------------
------------------------------------------------------------
------------------------------------------------------------
------------------------------------------------------------
-----------------------------------------------------
>Q8JIR2
-------------------------MIQVLLVTI-----CLA-VFPYQGSSIILG-----
-----SGNVND-------------------YEVVYPRKVTAVPKGAV---Q---PK----
-YED------------------------TMQYEFKVNGEPVVLHLEKNKGLFSKDYSETH
YSPDGREITTYPSVEDHCYYHGRIQNDADSTASISACNGLKGHFKLQGEMYLIEPLRFSD
--SEAHAVFKYENVEKEDEAPKMCGVTQT--------------------------NWESD
EPIKK----ASKLVVTA-EQQRYLNNFRFIELVIVADYRMFTKFNSNLNE-VKTWVYEIV
NTLNEIYRYLYVRVALVALEVW--SNGDLSSVTLSAYDTLDSFGEWRKRDLLKRKSHDNA
QLLTAIDFNGTIIGLAHVASMCDPKCSTGIVQDYSSRN-LVVAVIMAHEMGHNLGIRHD-
---RENCT-CHA-NSCIM---SAVISDQPSKYFSNCSHVQYWNYINDDEPQCILNEPLRT
DIVSPPVCGNELLEVGEECDCGSPATCR--YPCCDAATCKLHSWVECESGECCE--QCRF
RTAGTECRARRSECDIAESCTGHSADCPTDRFHRNGQPCLHNFGYCYNGNCPIMYHQCYA
LWGANATVAKDSCF-EDNQKGNDYGYCRKE---NGRKIPCEPQDVKCGRLYC--------
----------------SLGNQLP-CRFFYTP----TDENIGMVDTGTKCGDKKVC-SN-R
QCVDV-------------------------------------------------------
------------------------------------------------------------
------------------------------------------------------------
--------------------------------------------------NTAY------
------------------------------------------------------------
------------------------------------------------------------
------------------------------------------------------------
------------------------------------------------------------
------------------------------------------------------------
------------------------------------------------------------
------------------------------------------------------------
------------------------------------------------------------
------------------------------------------------------------
------------------------------------------------------------
------------------------------------------------------------
------------------------------------------------------------
------------------------------------------------------------
-----------------------------------------------------
>Q8AWI5
-------------------------MIQVLLVTI-----CLA-VFPYQGSSIILE-----
-----SGNVND-------------------YEVVYPRKVPALPKGAV---Q---PK----
-YED------------------------AMQYEFKVNGEPVVLHLEKNKGLFSEDYSETH
YSPDGREITTNPPVEDHCYYHGRIQNDADSTASISACNGLKGHFTLQGETYLIEPLKLPD
--SEAHAVFKYENVEKEDEAPKMCGVTQ---------------------------NWESY
EPIKK----ASQSNLTP-EQQRYLNAKKYVKLVMVADYIMYLKYDRNLTT-VRTRMYDIV
NVINVIYQRMNIHVALVGLEIW--SNKDKFILRSAADVTLKLFATWRETDLLKRKSHDNA
QLLTGINFNGPTAGLGYLGGICNPMYSAGIVQDHNKIH-HLVAIAMAHEMGHNLGIDHD-
---KDTCT-CGA-KSCVM---AGTLSCEASYLFSDCSRKEHQAFLIKDMPQCILKKPLKT
DVVSPPVCGNYFVEVGEDCDCGSPATCR--DSCCDAATCKLRQGAQCAEGLCCD--QCRF
KGAGTECRAATDECDMADLCTGRSAEC-TDRFQRNGQPCQNNNGYCYNGKCPIMTDQCIA
LFGPNAAVSEDACF-QFNLEGNHYGYCRKE---QNTKIACEPQNVKCGRLYCI-------
--------------DSSPANKNP-CNIYYSP----GDEDKGMVLPGTKCADGKAC-SN-G
QCVDV-------------------------------------------------------
------------------------------------------------------------
------------------------------------------------------------
--------------------------------------------------NRAS------
------------------------------------------------------------
------------------------------------------------------------
------------------------------------------------------------
------------------------------------------------------------
------------------------------------------------------------
------------------------------------------------------------
------------------------------------------------------------
------------------------------------------------------------
------------------------------------------------------------
------------------------------------------------------------
------------------------------------------------------------
------------------------------------------------------------
------------------------------------------------------------
-----------------------------------------------------
>P20164
-------------------------MIQVLLVTI-----CLA-VFPYQGSSIILE-----
-----SGNVND-------------------YEVMYPQKVAALPKGAV---Q---QK----
-YED------------------------TMQYEFKVNGEPVVLHLEKNKGLFSEDYSETH
YSPDGREITTNPPVEDHCYYHGRIQNDADSTASISACNGLKGHFKLQGEMYLIEPLKFSD
--SEAHAVYKYENVEKEEEAPKMCGVTQT--------------------------NWESD
EPIKK----ASKLVVTA-EQQRF--PRRYIKLAIVVDHGIVTKHHGNLKK-IRKWIYQLV
NTINNIYRSLNILVALVYLEIW--SKQNKITVQSASNVTLDLFGDWRESVLLKQRSHDCA
QLLTTIDFDGPTIGKAYTASMCDPKRSVGIVQDYSPIN-LVVAVIMTHEMGHNLGIPHD-
---GNSCT-CGG-FPCIM---SPMISDPPSELFSNCSKAYYQTFLTDHKPQCILNAPSKT
DIVSPPVCGNELLEAGEECDCGSPENCQ--YQCCDAASCKLHSWVKCESGECCD--QCRF
RTAGTECRAAESECDIPESCTGQSADCPTDRFHRNGQPCLYNHGYCYNGKCPIMFYQCYF
LFGSNATVAEDDCF-NNNKKGDKYFYCRKE---NEKYIPCAQEDVKCGRLFC--------
-----------------DNKKYP-CHYNYS-----EDLDFGMVDHGTKCADGKVC-SN-R
QCVDV-------------------------------------------------------
------------------------------------------------------------
------------------------------------------------------------
--------------------------------------------------NEAYKST---
------------------------------------------------------------
--------------------TVF-------------------------------------
------------------------------------------------------------
------------------------------------------------------------
------------------------------------------------------------
---------------SLI------------------------------------------
------------------------------------------------------------
------------------------------------------------------------
------------------------------------------------------------
------------------------------------------------------------
------------------------------------------------------------
------------------------------------------------------------
------------------------------------------------------------
-----------------------------------------------------
>D3TTC2
-------------------------MIQALLVII-----CLA-VFPHQGSSIILE-----
-----SGNVND-------------------YEVVYPQKVPALLKGGVQNPQ-PETK----
-YED------------------------TMRYEFQVNGEPVVLHLERNKGLFSEDYTETH
YAPDGREITTSPPVQDHCYYHGYIQNEADSSAVISACDGLKGHFEHQGETYFIEPLKISN
--SEAHAIYKDENVENEDETPEICGVTET--------------------------TWESD
ESIEK----TSQLTNTP-EQDRYLQAKKYIEFYVVVDNIMYRHYKRDQPV-IKRKVYEMI
NTMNMIYRRLNFHIALIGLEIW--SNINEINVQSDVRATLNLFGEWREKKLLPRKRNDNA
QLLTGIDFNGTPVGLAYIGSICNPKTSAAVVQDYSSRT-RMVAITMAHEMGHNLGMNHD-
---RGFCT-CGF-NKCVM---S-TRRTKPAYQFSSCSVREHQRYLLRDRPQCILNKPLST
DIVSPPICGNYFVEVGEECDCGSPADCQ--SACCNATTCKLQHEAQCDSEECCE--KCKF
KGARAECRAAKDDCDLPELCTGQSAECPTDVFQRNGLPCQNNQGYCYNGKCPIMTNQCIA
LRGPGVKVSRDSCF-TLNQRTRGCGLCRME---YGRKIPCAAKDVKCGRLFC--------
----------------KRRNSMI-CNCSISP----RDPNYGMVEPGTKCGDGMVC-SN-R
QCVDV-------------------------------------------------------
------------------------------------------------------------
------------------------------------------------------------
--------------------------------------------------KTAY------
------------------------------------------------------------
------------------------------------------------------------
------------------------------------------------------------
------------------------------------------------------------
------------------------------------------------------------
------------------------------------------------------------
------------------------------------------------------------
------------------------------------------------------------
------------------------------------------------------------
------------------------------------------------------------
------------------------------------------------------------
------------------------------------------------------------
------------------------------------------------------------
-----------------------------------------------------
>Q10749
-------------------------MIQALLVAI-----CLA-VFPYQGSSIILE-----
-----SGNVND-------------------YEVVYPQKVPALSKGGVQNPQ-PETK----
-YED------------------------TMQYEFHVNGEPVVLHLERNKGLFSEDYTETH
YAPDGREITTSSPVQDHCYYHGYIQNEADSSAVISACDGLKGHFKHQGETYFIEPLELSD
--SEAHAIYKDENVEEEEEIPKICGVTQT--------------------------TWESD
EPIEK----SSQLTNTP-EQDRYLQAKKYIEFYVVVDNVMYRKYTGKLHV-ITRRVYEMV
NALNTMYRRLNFHIALIGLEIW--SNGNEINVQSDVQATLDLFGEWRENKLLPRKRNDNA
QLLTSTEFNGTTTGLGYIGSLCSPKKSVAVVQDHSKST-SMVAITMAHQMGHNLGMNDD-
---RASCT-CGS-NKCIM---S-TKYYESLSEFSSCSVQEHREYLLRDRPQCILNKPSRK
AIVTPPVCGNYFVERGEECDCGSPEDCQ--NTCCDAATCKLQHEAQCDSGECCE--KCKF
KGAGAECRAAKNDCDFPELCTGRSAKCPKDSFQRNGHPCQNNQGYCYNGTCPTLTNQCAT
LWGPGAKMSPGLCF-MLNWNARSCGLCRKE---NGRKILCAAKDVKCGRLFC--------
----------------KKKNSMI-CHCPPPS----KDPNYGMVAPGTKCGVKKVC-RN-R
QCVKV-------------------------------------------------------
------------------------------------------------------------
------------------------------------------------------------
------------------------------------------------------------
------------------------------------------------------------
------------------------------------------------------------
------------------------------------------------------------
------------------------------------------------------------
------------------------------------------------------------
------------------------------------------------------------
------------------------------------------------------------
------------------------------------------------------------
------------------------------------------------------------
------------------------------------------------------------
------------------------------------------------------------
------------------------------------------------------------
------------------------------------------------------------
-----------------------------------------------------
>Q3HTN2
-------------------------MIEVLLVTI-----CLA-VFPYQGSSIILE-----
-----SGNVND-------------------YEVVYPRKVTAVPKGAV---Q---QK----
-YED------------------------AMQYEFKVNGEPVVLHLEKNKELFSEDYSETH
YSPDGREITTYPSVEDHCYYHGRIQNEADSTASISACNGLKGHFKLQGETYLIEPLKLPD
--SEAHAVFKYENVEKEEEAPKMCGVTET--------------------------NWKSD
EPIKK----ASQLVVTA-EQQRF--PRRYVKLAIVADHRMYTKHKKNLK----PWVFQMV
NSVHQIYRSMNVLIALVYLNIW--KKNDKITAQSASNVTLDLFGNWRETVLLKRKRHDCA
QLLTAIDFDGPTIGRAHVSSVCDPKRSTGIVQNYTEIN-LVNAVIMAHELGHNLGMDHD-
---GNQCN-C---HACIM---SAVINNPPSERFSGCSMGYYQTFLTAYNPQCILNALSKR
DIITPPVCGNELLEEGEECDCGSPENCQ--YQCCNATTCKLHSWVECESGECCE--QCRF
KKAGAVCRAARTECDIPENCTDQSADCPTDSFHRNGQPCLYNHGYCYNGNCPVMHYQCYG
LFGPNATVGQDGCF-DANDRGDEYFYCRKE---NEKYIPCAQEDVKCGRLFCT-------
----------------YIYDINL-CRYDYS--------ANGMVAQGTKCADGKVCNSN-R
QCADV-------------------------------------------------------
------------------------------------------------------------
------------------------------------------------------------
--------------------------------------------------NTAY------
------------------------------------------------------------
------------------------------------------------------------
------------------------------------------------------------
------------------------------------------------------------
------------------------------------------------------------
------------------------------------------------------------
------------------------------------------------------------
------------------------------------------------------------
------------------------------------------------------------
------------------------------------------------------------
------------------------------------------------------------
------------------------------------------------------------
------------------------------------------------------------
-----------------------------------------------------
>Q3HTN1
-------------------------MIEVLLVTI-----CLA-VFPYQGSSIILE-----
-----SGNVND-------------------YEVVYPRKVTTLPKGAL---Q---QN----
-YED------------------------AMQYEFKVNGEPVVLHLEKNKELFSEDYSETH
YSPDGREITTYPSVEDHCYYHGRIQNEADSTASISACNGLKGHFKLQGETYLIEPLKLPD
--SEAHAVFKYENVVKEDEAPKMCGVTET--------------------------NWKSD
EPIKK----ASQLVVTA-EQQRF--PRRYVKLAIVADRRMYMKHQKNLK----PWVFQMV
NSVHQIYRSMNVLIALVYLNIW--KKNDKITVQSASDVTLDLFAEWRETVLLRRKKHDCA
HLLTAIDFDGPTIGRAHIASMCNSKLSVGIVQNYTEIN-LVNAIVMAHELGHNLGISHD-
---GNQCN-C---HTCIM---SAVISNPPSERFSNCSEDYHQSFLTAYNPQCILNAPSKT
DIITPPVCGNELLEEGEECDCGSPENCQ--YQCCDAASCKLHSWVKCESGECCD--QCRF
TSAGTECRAARSECDIAESCTGQSADCPTDDFHRNGQPCLSNHGYCYNGNCPVMHYQCIA
LFGSNAIVGQDECF-DFNMKGEQYFYCRKE---YEKYIPCAQEDVKCGRLFCF-------
----------------YTNNMDI-CRYNYS--------DIGIVDHGTKCADGKVCNSN-R
HCVDV-------------------------------------------------------
------------------------------------------------------------
------------------------------------------------------------
--------------------------------------------------TTVY------
------------------------------------------------------------
------------------------------------------------------------
------------------------------------------------------------
------------------------------------------------------------
------------------------------------------------------------
------------------------------------------------------------
------------------------------------------------------------
------------------------------------------------------------
------------------------------------------------------------
------------------------------------------------------------
------------------------------------------------------------
------------------------------------------------------------
------------------------------------------------------------
-----------------------------------------------------
>Q2LD49
-------------------------MIQVLLVTI-----CLA-VFPYQGSSIILE-----
-----SGNVND-------------------YEVVYPRKVTSLPKGAV---Q---QK----
-YED------------------------AMQYELKVNGEPVVLHLEKNKGLFSKDYSETH
YSPDGRKITTKPPVKDHCYYHGHIQNDADSTASISACNGLKGHFKLQGEMYLIEPLKLPD
--SEAHAVFKYENVEKEDEAPKMCGVTET--------------------------NWESD
EPIKE----ASQSNLTP-EQQSYLNAPKYVKFFLVADHIMYLKYGRNLTT-LRTRIFDTV
NVVYLILLRINIHVLLVGMEIW--SHKDKIIVQSVPAVTLKLFATWREADLLKHKSHGCA
HLLTGINFNGPTAGLAYLGAICNPMYSAGIVQDHNKIH-HLVAIAMAHELGHNLGINHD-
---KDTCT-CRA-KACVM---AGTISCDASYLFSDCSRQEHREFLIKNMPQCILKKPLKT
DVVSPPVCGNYFVEVGEDCDCGSPATCR--DSCCNPTNCKLRQGAQCAEGLCCD--QCRF
KGAGTECRPASSECDMADLCTGRSAEC-TDRFQRNGQPCQNNNGYCYNGTCPSMTDQCIA
LFGPNAAVSQDACF-QFNREGNHYGYCRKE---QNTKIACEPENVKCGRLYCI-------
--------------DSSPANKNP-CNIVYLP----NDEEKGMVLAGTKCADGRACNSN-G
QCVGV-------------------------------------------------------
------------------------------------------------------------
------------------------------------------------------------
--------------------------------------------------NGAYKST---
------------------------------------------------------------
--------------------TGF-------------------------------------
------------------------------------------------------------
------------------------------------------------------------
------------------------------------------------------------
---------------SQI------------------------------------------
------------------------------------------------------------
------------------------------------------------------------
------------------------------------------------------------
------------------------------------------------------------
------------------------------------------------------------
------------------------------------------------------------
------------------------------------------------------------
-----------------------------------------------------
>Q9DGB9
-------------------------MIQVLLVTI-----SLA-VFPYQGSSVILE-----
-----SGNVND-------------------YEVVYPRKVTALPKGAV---Q---PK----
-YED------------------------AMQYEFKVNGEPVVLHLEKNKGLFSEDYSETH
YSPDGREITTYPPVEDHCYYHGRIENDADSTASISACNGLKGHFKLQGEMYLIEPLKLPD
--SEAHAVFKYENVEKEDEAPKMCGVTQ---------------------------NWESY
EPIKK----ASQSNLTP-EQQRYLNAKKYVKLFLVADYIMYLKYGRNLTA-VRTRMYDIV
NVITPIYHRMNIHVALVGLEIW--SNTDKIIVQSSADVTLDLFAKWRATDLLSRKSHDNA
QLLTGINFNGPTAGLGYLGGICNTMYSAGIVQDHSKIH-HLVAIAMAHEMGHNLGMDHD-
---KDTCT-CGT-RPCVM---AGALSCEASFLFSDCSQKDHREFLIKNMPQCILKKPLKT
DVVSPAVCGNYFVEVGEECDCGSPRTCR--DPCCDATTCKLRQGAQCAEGLCCD--QCRF
KGAGTECRAAKDECDMADVCTGRSAEC-TDRFQRNGQPCKNNNGYCYNGKCPIMADQCIA
LFGPGATVSQDACF-QFNREGNHYGYCRKE---QNTKIACEPQDVKCGRLYCF-------
--------------PNSPENKNP-CNIYYSP----NDEDKGMVLPGTKCADRKAC-SN-G
QCVDV-------------------------------------------------------
------------------------------------------------------------
------------------------------------------------------------
--------------------------------------------------TTPY------
------------------------------------------------------------
------------------------------------------------------------
------------------------------------------------------------
------------------------------------------------------------
------------------------------------------------------------
------------------------------------------------------------
------------------------------------------------------------
------------------------------------------------------------
------------------------------------------------------------
------------------------------------------------------------
------------------------------------------------------------
------------------------------------------------------------
------------------------------------------------------------
-----------------------------------------------------
>C9E1S0
-------------------------MIQVLLVTL-----CLA-AFPYQGSSIILD-----
-----SGNVND-------------------YEVVYPRKVTALPKGAV---Q---PK----
-YED------------------------TMQYEFKVNGEPVVLHLEKNKGLFSEDYSETH
YSPDGREITTYPSIEDHCYYRGRIQNDADSTASISACNGLKGHFKLQGEMYLIEPLKLPD
--SEAHAVYKYENIEKEDEAPKMCGVTQT--------------------------NWKSD
EPIKK----ASQLVVTP-EEQRYLNTKKYIELVIVADNVMVKKYTSNSTA-IRTRIYACV
NTLNLIYRAFNIYIALIGLEIW--SNRDLINVQSASSVTLDLFGTWRETVLLRHKRHDNA
QLLTGINFDGDTVGLAYVGSMCDPKRSAGIIQDHNKLD-VMVAIAMAHELGHDLGINHD-
---GNQCN-CGG-NPCIM---SATLNFEPVYRFSDCSRDEHWRYLIDNRPPCILNKPSIT
DIVSPPVCGNYFVEVGEECDCGLPAHCQ--NPCCDAATCKLRPETQCEDGECCE--QCQF
TRAGTECRAARSECDIAESCTGQSAECPTDDFQRNGQPCLNNNGYCYNGTCPILTNQCIS
FFGSSATVAPDVCF-DFNLQGQGNFYCRRE---RARIFPCAPQDKKCGRLFCV-------
--------------KGPIGNTIS-CQSTSSQ----SDLDIGMVDLGTKCGDGRVCNSN-R
QCVDV-------------------------------------------------------
------------------------------------------------------------
------------------------------------------------------------
--------------------------------------------------NTAY------
------------------------------------------------------------
------------------------------------------------------------
------------------------------------------------------------
------------------------------------------------------------
------------------------------------------------------------
------------------------------------------------------------
------------------------------------------------------------
------------------------------------------------------------
------------------------------------------------------------
------------------------------------------------------------
------------------------------------------------------------
------------------------------------------------------------
------------------------------------------------------------
-----------------------------------------------------
>Q4VM08
-------------------------MMQVLLVTI-----SLA-VFPYQGSSIILE-----
-----SGNVND-------------------YEVVYPQKVTAMPKGAV---KQPEQK----
-YED------------------------AMQYEFKVKGEPVVLLLEKNKDLFSEDYSETH
YSPDGREITTNPPVEDHCYYHGRIQNDADSSASISACNGLKGHFMLQGETYLIEPLKLPD
--SEAHAVYKYENVEKEDEAPKMCGVTQT--------------------------NWESD
EPIKK----ASQLNLTP-EQRRYLNSPKYIKLVIVADYIMFLKYGRSLIT-IRTRIYEIV
NILNVIYRVLNIYIALLGLEIW--NNGDKINVLPETKVTLDLFGKWRERDLLNRRKHDNA
QLLTDINFNGPTAGLGYVGSMCDPQYSAGIVQDHNKVN-FLVALAMAHEMGHNLGMEHD-
---EIHCT-CGA-KSCIM---SGTLSCEASIRFSNCSREEHQKYLINKMPQCILNKPLKT
DIVSPAVCGNYLVELGEDCDCGSPRDCQ--NPCCNAATCKLTPGSQCADGECCD--QCKF
RRAGTVCRPANGECDVSDLCTGQSAECPTDQFQRNGQPCQNNNGYCYSGTCPIMGKQCIS
LFGASATVAQDACF-QFNSLGNEYGYCRKE---NGRKIPCAPQDVKCGRLYCF-------
--------------DNLPEHKNP-CQIYYTP----SDENKGMVDPGTKCGDGKACSSN-R
QCVDV-------------------------------------------------------
------------------------------------------------------------
------------------------------------------------------------
--------------------------------------------------NTAY------
------------------------------------------------------------
------------------------------------------------------------
------------------------------------------------------------
------------------------------------------------------------
------------------------------------------------------------
------------------------------------------------------------
------------------------------------------------------------
------------------------------------------------------------
------------------------------------------------------------
------------------------------------------------------------
------------------------------------------------------------
------------------------------------------------------------
------------------------------------------------------------
-----------------------------------------------------
>A4PBQ9
-------------------------MIQVLLVTI-----CLA-AFPYQGSSIILE-----
-----SGNVND-------------------YEIVYPRKVTALPKGAV---Q---PK----
-YED------------------------AMQYELKVNGEPVVLHLEKNKQLFSKDYSETH
YSPDGREITTYPLVEDHCYYHGRIENDADSTASISACNGLKGHFKLQGEMYLIEPLKLSD
--SEAHAVYKYENVEKEDEAPKMCGVTQ---------------------------NWKSY
EPIKK----ASQLVVTA-EHQKY-NPFRFVELVLVVDKAMVTKNNGDLDK-IKTRMYELA
NTVNDIYRYMYIHVALVGLEIW--SNEDKITVKPEADYTLNAFGEWRKTDLLTRKKHDNA
QLLTAIDLD-RVIGLAYVGSMCHPKRSTGIIQDYSPIN-LVVAVIMAHEMGHNLGINHD-
---RGYCS-CGD-YACIM---RPEISPEPSTFFSNCSYFDCWDFITNHNPECIVNEPLGT
DIISPPVCGNELLEVGEECDCGTPENCQ--NECCDAATCKLKSGSQCGHGDCCE--QCKF
SKSGTECRASMSECDPAEHCTGQSSECPADVFHKNGQPCLDNYG--YNGNCPIMYHQCYD
LFGADVYEAEDSCF-ERNQKGNYYGYCRKE---NGNKIPCAPEDVKCGRLYCK-------
--------------DNSPGQNNS-CKMFYSN----EDEHKGMVLPGTKCADGKVC-SN-G
HCVDV-------------------------------------------------------
------------------------------------------------------------
------------------------------------------------------------
--------------------------------------------------ATAY------
------------------------------------------------------------
------------------------------------------------------------
------------------------------------------------------------
------------------------------------------------------------
------------------------------------------------------------
------------------------------------------------------------
------------------------------------------------------------
------------------------------------------------------------
------------------------------------------------------------
------------------------------------------------------------
------------------------------------------------------------
------------------------------------------------------------
------------------------------------------------------------
-----------------------------------------------------
>Q90282
-------------------------MIQVLLVTI-----CLA-AFPYQGSSIILE-----
-----SGNVND-------------------YEVIYPRKVTALPKGAV---Q---PK----
-YED------------------------AMQYELKVNGEPVVLHLGKNKGLFSKDYSETH
YSPDGREITTYPLVEDHCYYHGRIENDADSTASISACNGLKGHFKLQGEMYLIEPLKLPD
--SEAHAVYKYENVEKEDEALKMCGVTQ---------------------------NWESY
EPIKK----ASQLVVTA-EHQKY-NPFRFVELFLVVDKAMVTKNNGDLDK-IKTRMYEIV
NTVNEIYRYMYIHVALVGLEIW--SNEDKITVKPEAGYTLNAFGEWRKTDLLTRKKHDNA
QLLTAIDLD-RVIGLAYVGSMCHPKRSTGIIQDYSEIN-LVVAVIMAHEMGHNLGINHD-
---SGYCS-CGD-YACIM---RPEISPEPSTFFSNCSYFECWDFIMNHNPECILNEPLGT
DIISPPVCGNELLEVGEECDCGTPENCQ--NECCDAATCKLKSGSQCGHGDCCE--QCKF
SKSGTECRASMSECDPAEHCTGQSSECPADVFHKNGQPCLDNYGYCYNGNCPIMYHQCYD
LFGADVYEAEDSCF-ERNQKGNYYGYCRKE---NGNKIPCAPEDVKCGRLYCK-------
--------------DNSPGQNNP-CKMFYSN----EDEHKGMVLPGTKCADGKVC-SN-G
HCVDV-------------------------------------------------------
------------------------------------------------------------
------------------------------------------------------------
--------------------------------------------------ATAY------
------------------------------------------------------------
------------------------------------------------------------
------------------------------------------------------------
------------------------------------------------------------
------------------------------------------------------------
------------------------------------------------------------
------------------------------------------------------------
------------------------------------------------------------
------------------------------------------------------------
------------------------------------------------------------
------------------------------------------------------------
------------------------------------------------------------
------------------------------------------------------------
-----------------------------------------------------
>Q4VM07
-------------------------MMQVLLVTI-----CLA-VFPYQGSSIILE-----
-----SGNVND-------------------YEVVYPQKITALPKGAI---QQPEQK----
-YED------------------------AIKYEFKVNGKPVVLHLEKNKGLFSEDYSETH
YTPDGREITINPPVEDHCYYHGRIQNDADSTASISACNGLKGHFKLQGEMYLIEPLRIPD
--SEAHAIYKYENIEKEDEAPKMCGVTQT--------------------------NWESD
EPI-K----ASQLNLTP-EQRTYLKSKKYVELVIVADYIMFWKYDRSLST-IRTRIYEIV
NTLNVIYRFLNIYIALVAVEIW--SKGDLINVTSSAYDTLDSFGEWRERDLLNRKRHDNA
QLLTGINFNGPSAGRGFVGRMCQPKYSVGIVQDHSKIY-LLVASAMAHEMGHNLGMDHD-
---RIDCT-CGA-KSCIM---SGILRCETSYLFSDCSREEHRKYLINKMPQCILNKPLKT
DIVSPAVCGNYFVEVGEECDCGSPANCQ--DRCCDAATCKLRPGAQCGDGVCCY--QCKF
RRAGTVCRPANGECDVSDLCTGQSAECPTDQFQRNGQPCQNNKGYCYNGTCPIMEKQCIS
LFGASATVAQDSCF-QFNRRGNHYGYCRKE---NNTKIACAPEDVKCGRLYCL-------
--------------DNSSGHKNP-CQIYYIP----SDENKGMVDPGTKCGDGMVC-SN-G
KCVDV-------------------------------------------------------
------------------------------------------------------------
------------------------------------------------------------
--------------------------------------------------TIAY------
------------------------------------------------------------
------------------------------------------------------------
------------------------------------------------------------
------------------------------------------------------------
------------------------------------------------------------
------------------------------------------------------------
------------------------------------------------------------
------------------------------------------------------------
------------------------------------------------------------
------------------------------------------------------------
------------------------------------------------------------
------------------------------------------------------------
------------------------------------------------------------
-----------------------------------------------------
>C9E1R8
-------------------------MIQVLLVTI-----CLA-AFPYQGSSIILE-----
-----SGNVND-------------------YEIVYPRKVTALPKGAV---Q---PK----
-YED------------------------AMQYELKVSGEPVVLHLEKNKQLFSKDYSETH
YSPDGREITTYPLVEDHCYYHGRIENDADSTASISACNGLKGHFKLQGEMYLIEPLKLPD
--SEAHAVYKYENVEKEDEALKMCGVTQ---------------------------NWESY
EPIKK----ASQLVVTA-EHQKY-NPFRFVELFLVVDKAMVTKNNGDLDK-IKTRMYEIV
NTVNEIYRYMYIHVALVGLEIW--SNEDKITVKPEAGYTLNAFGEWRKTDLLTRKKHDNA
QLLTAIDLD-RVIGLAYVGSMCHPKRSTGIIQDYSEIN-LVVAVIMAHEMGHNLGINHD-
---SGYCS-CGD-YACIM---RPEISPEPSTFFSNCSYFECWDFIMNHNPECILNEPLGT
DIISPPVCGNELLEVGEECDCGTPENCQ--NECCDAATCKLKSGSQCGHGDCCE--QCKF
SKSGTECRASMSECDPAEHCTGQSSECPADVFHKNGQPCLDNYGYCYNGNCPIMYHQCYD
LFGADVYEAEDSCF-ERNQKGNYYGYCRKE---NGNKIPCAPEDVKCGRLYCK-------
--------------DNSPGQNNP-CKMFYSN----EDEHKGMVLPGTKCADGKVC-SN-G
HCVDV-------------------------------------------------------
------------------------------------------------------------
------------------------------------------------------------
--------------------------------------------------ATAY------
------------------------------------------------------------
------------------------------------------------------------
------------------------------------------------------------
------------------------------------------------------------
------------------------------------------------------------
------------------------------------------------------------
------------------------------------------------------------
------------------------------------------------------------
------------------------------------------------------------
------------------------------------------------------------
------------------------------------------------------------
------------------------------------------------------------
------------------------------------------------------------
-----------------------------------------------------
>A8QL48
---------------------------------------MLV-VFPYQGSSIILE-----
-----SGNVND-------------------YEVVYPQKVPSLPKGGVQNPQ-PETK----
-YED------------------------TMQYEFHVNGEPVVPHLEKNKGLFSEDYTETH
YASDGREITTSPSVQDHCYYYGYIQNEADSSAAISACDGLKGHFKHQGETYFIEPLKLSN
--SEAHAIYKDENVEEEDETPKICGLTQT--------------------------TWESD
EPFKN----TSLLIYTP-EQNRYLQAKKYIEFYVAVDNRMYRHYKRNKTV-IKRRVYELV
NILNTIFRRLNFYIALIGLEIW--SKRDKVNVQSDVKVTLKSFGKWREKKVAATQKEYNA
QLLTRIDFNGNTVGLAALGALCSVKYSVAVIQDYSKRT-SMVASTMAHEMGHNLGINHD-
---RASCTSCGS-NKCIM---S-TKRTKPAYRFSSCSVREHRRYLLRDRPQCILNKPLIT
DIVAPAICGNYFVEVGEECDCGSPRDCQ--SACCNAATCKLKHGAQCDSGECCR--KCKF
KKAGAKCRAVKDDCDLPERCTGRSAECPTDIFRRNGLPCQNNQGYCYNGKCPTLTNQCIA
FMGPNVKVSRDSCF-TLNQRGKGCGYCRMQ---NGAKFPCAAKDIKCGKLFC--------
----------------KKRNSKI-CNCLISP----DDPNYGMVEPGTKCGDGVVC-SN-R
KCVKL-------------------------------------------------------
------------------------------------------------------------
------------------------------------------------------------
--------------------------------------------------QRVY------
------------------------------------------------------------
------------------------------------------------------------
------------------------------------------------------------
------------------------------------------------------------
------------------------------------------------------------
------------------------------------------------------------
------------------------------------------------------------
------------------------------------------------------------
------------------------------------------------------------
------------------------------------------------------------
------------------------------------------------------------
------------------------------------------------------------
------------------------------------------------------------
-----------------------------------------------------
>A8QL49
-------------------------MIQALLVTI-----CLA-VFPYQGSSIILE-----
-----SGNVND-------------------YEVVYPQKVPLLPKGGVQNPQ-PKTK----
-YED------------------------TVQYEFEVNGEPVVLHLERNKGLFSEDYTEAH
YAPDGREITTRPPVQDHCYYHGYIQNEADSSAAISACDGLKGHFKHQGETYFIEPLKLSD
--SEAHAIYKDENVEEENETPKICGLTET--------------------------TWESD
EPIRN----ASLLIYTP-EQNRYLKVKKYIEFYVAVDNRMYRHYKRNKPI-IKRRVYELV
NILNTILRRLNFHIALIGLEIW--SKRDKINVQSDVKATLKSFGKWREKKLLPRKRNDNA
QLLTRIDFNGNTVGLAALGSLCSVKYSVAVIQDYSKRT-SMVASTMAHEMGHNLGINHD-
---RASCTSCGS-NKCIM---A-TKRTKPASRFSSCSVREHQRYLLRDRPQCILNKPLIT
DIVAPAICGNYFVEVGEECDCGSPRDCR--SACCNAATCKLKHEAQCDSGECCG--KCKF
KKVGAKCRAAKDDCDLPERCTGRSAECPTDIFRRNGLPCQNKQGYCYNGKCPTLTNQCIA
LMGPNVKVSRDSCF-TLNQRGKGCGYCRMQ---NGAKIPCAAKDIKCGKLFC--------
----------------KKRNSGV-CNCLILP----DDPNYGMVETGTKCGDGMVC-SD-R
KCVKL-------------------------------------------------------
------------------------------------------------------------
------------------------------------------------------------
--------------------------------------------------QTVY------
------------------------------------------------------------
------------------------------------------------------------
------------------------------------------------------------
------------------------------------------------------------
------------------------------------------------------------
------------------------------------------------------------
------------------------------------------------------------
------------------------------------------------------------
------------------------------------------------------------
------------------------------------------------------------
------------------------------------------------------------
------------------------------------------------------------
------------------------------------------------------------
-----------------------------------------------------
>D8VNS0
-------------------------MIQALLVTI-----CLV-GFPHQGSSIILE-----
-----SGNVKD-------------------YEVVYPQKIPALPKGGIQRAE-PETK----
-YED------------------------TMQYQFKVNGEPVVLHLERNKGLFSEDYSETH
YSPDGREITTSPPVQDHCYYHGRIQNDADSTASISACNGLKGRFKHQGETYLIEPLKISD
--SEAHKIYKSENLEKEDEAPKTCGVTQT--------------------------SLETD
ETIKM----NFQSANNP-EED-YVRKRKYIKLAVVVDNSMYIKYDRNLND-IRSRIYEIV
NDVNVFYRLLNIHIALIFIEIW--SHQDKINVQPMVRVTLDSFGTWRETDLLPRRSHDNA
QLYTNVDFDGPTVGYAYVGSLCKPKHSVAIIQDHTETA-NMMASTVAHELGHNLGMNHD-
---SGNCI-CQP-TLCVM---SETLSSVPFNDFSACSRVDHRNYLIRDLPQCILNKPLRT
DIVAPAVCGNNFVEVGGECDCGSPQDCQ--STCCDAATCRLRDGAQCDTEECCE--QCRF
RRAGTVCRAAKDDCDVAEFCTGRTADCPMDGLQRNGEPCQHNQGYCYNGKCPIMTNQCIA
LWGPDATVSQDGCF-HFNENGQGDLYCRRE---NGVNIQCEPQDNKCGRLFC--------
----------------VQSTSTVQCNYRSSA----TDPDYGMVAIGTKCGDGRVCNNN-R
FCVDI-------------------------------------------------------
------------------------------------------------------------
------------------------------------------------------------
--------------------------------------------------RIAY------
------------------------------------------------------------
------------------------------------------------------------
------------------------------------------------------------
------------------------------------------------------------
------------------------------------------------------------
------------------------------------------------------------
------------------------------------------------------------
------------------------------------------------------------
------------------------------------------------------------
------------------------------------------------------------
------------------------------------------------------------
------------------------------------------------------------
------------------------------------------------------------
-----------------------------------------------------
>A8QL59
-------------------------MIQPLLVAI-----CLV-VFPYQGSSTILE-----
-----SGKVRD-------------------YEVVYPQKIPSLPKGRL---QRREEKT---
KYEN------------------------TMKYEFKVNGEPVVLNLEKNKRLFSKDYTETH
YSPDGREITTSPPVQDHCYYHGHIQNDADSTAVIRACDGLNGYFKSNGEMYIIEPLKLSD
--SEAHAVFKYESLEKEDETPKTCGAIHN--------------------------SGESD
ETIKK----ISNTFVTPEKGEEYLEAEKHIELYMVADNLVYRKYSSNITV-VRMRIFEIL
NYVNLYYKILNIHVVLIGLEVW--SDEDKILINGSSELTVRSFAAWRHSDLLKHKRNDNA
QLLTGIHFDKRVLGIAFIGGMCNNFTSVGAIQDNSIHA-VLIAATMTHELGHNLGMNHD-
---TDSCT-CNT-GPCIM---KAALNFKPPYEFSSCSYWDFQNYIMTKSAQCILNDPLTT
DIVPTAICGNGFVEEGEECDCGPPEICK--NECCEAATCKLKPEAQCASGACCE--ECQF
RRAGELCRAAKDDCDLDELCTGQSAECPMNHFHMNGHPCQNNQGYCFRGTCPTLTKQCIA
LWGPDAEVAPDGCF-MNNQKGNYYGYCKKK---NGTNIPCEPENVKCGRLYCI-------
---------------DDSTEENS-CKFHFSN----ENANSGMVQPGTKCGEGMVC-GF-G
ECIGL-------------------------------------------------------
------------------------------------------------------------
------------------------------------------------------------
--------------------------------------------------ETAL------
------------------------------------------------------------
---------------------GI-------------------------------------
------------------------------------------------------------
------------------------------------------------------------
------------------------------------------------------------
---------------NQ-------------------------------------------
------------------------------------------------------------
------------------------------------------------------------
------------------------------------------------------------
------------------------------------------------------------
------------------------------------------------------------
------------------------------------------------------------
------------------------------------------------------------
-----------------------------------------------------
>Q9PVK7
-------------------------MIQL------------------SWSSIILE-----
-----SGNVND-------------------YEVVYPQKVPALLKGGVQNPQ-PETK----
-YED------------------------TMQYEFQVNGEPVVLHLERNKGLFSEDYTETH
YAPDGREITTSPPVQDHCYYHGYFQNEADSSAVISACDGLKGHFKLQGEIYFIEPLKISD
--SEAHAIYKDENVEEEDETPKICGVTDT--------------------------TWESD
EPIKK----TSLLTNTP-EQDRYLQAEKYIEFYMVVDNIMYRHYKRNQLV-IKRKVYEMI
NTMNMIYRRLNFHIALIGLEIW--SNINEINVQSDVKATLDLFGEWREKKLLPRKRNDNA
QLLTGIDFNGTPVGLAYIGSICNPKTSAAVVQDYSKST-RMVAITMAHEMGHNLGMNHD-
---KGFCT-CGF-NKCVM---S-TRRTKPAYQFSSCSVREHQRYLLRDRPQCILNKPLST
DIVSPPICGNYFVEVGEECDCGSPADCQ--SACCNATTCKLQHEAQCDSEECCE--KCKF
KGAGAECRAAKDDCDLPELCTGQSAECPTDVFQRNGLPCQNN-GYCYNGKCPIMTNQCIA
LRGPGVKVSRDSCF-TLNQRTRGCGLCRME---YGRKIPCAAKDVKCGRLFC--------
----------------KKRNSMI-CNCSISP----RDPSYGMVEPGTKCGDGMVC-SN-R
QCVDV-------------------------------------------------------
------------------------------------------------------------
------------------------------------------------------------
--------------------------------------------------KTAY------
------------------------------------------------------------
------------------------------------------------------------
------------------------------------------------------------
------------------------------------------------------------
------------------------------------------------------------
------------------------------------------------------------
------------------------------------------------------------
------------------------------------------------------------
------------------------------------------------------------
------------------------------------------------------------
------------------------------------------------------------
------------------------------------------------------------
------------------------------------------------------------
-----------------------------------------------------
>A3R0T9
-------------------------MIQVLLVTI-----CLV-VFPYQGSSIILE-----
-----SGKVND-------------------YEVVYPQKIPVLPKSKI---QRREQKM---
-YED------------------------TMKYEFKVNGEPVVLHLERNKELFSKDYTETH
YSPDGREITTSPPVEDHCYYHGYIQSDIDSTAILNACNGLKGYFRHHGEAYHIEPLKFSD
--SEAHAVYKYENIEKEDETPKICGVKHS--------------------------TWESD
EPIEK----IS-------QKKDFLEEKKYLELYIVADYVMFRKYGRNVTT-IRMRVFDMV
NYITVVYKALNIHVALIGFEIW--SLKDKFVINASTKNNLLHFSIWRSTVL--RKRNDNA
QLLTGVDLNGYTLGSAYLKAMCDVLQSVGIVQDYSKSP-YLVGAAMAHEIGHNLGMEHD-
---TKTCS-CMR-GNCIMSPEEEGSDF--PMEFSSCSLYDFQNYMLTDTPQCLINKPSNT
SIIKNAVCGNYVEEEGEECDCGSPEQCE--NNCCEAATCKLKPGAKCAKGACCK--KCQF
KKAGAECRAARNECDLPEFCIGQSAECPMDRFHKNGHSCQNDQGYCFRGYCPTLAKQCIT
LWGSDAKVAPDECF-QNNTNGNEYDYCKKT---NNVIIPCKPTDVKCGRLYCTGGTE---
-----------NPSEGEKISSDP-CKASYS-----EIEDIGMVDHRTKCGEKMVC-SD-G
KCIPL-------------------------------------------------------
------------------------------------------------------------
------------------------------------------------------------
------------------------------------------------------------
------------------------------------------------------------
------------------------------------------------------------
------------------------------------------------------------
------------------------------------------------------------
------------------------------------------------------------
------------------------------------------------------------
------------------------------------------------------------
------------------------------------------------------------
------------------------------------------------------------
------------------------------------------------------------
------------------------------------------------------------
------------------------------------------------------------
------------------------------------------------------------
-----------------------------------------------------
>Q2QA02
-------------------------MIQVLLVTI-----CLA-ALPYQGSSIILE-----
-----SGNVND-------------------YEIVYPRKVTALPKGAV---Q---PK----
-YED------------------------AMQYELKVNGEPVVLYLEKNKQLFSKDYSETH
YSPDGREITTYPLVEDHCYYHGRIENDADSTASISACNGLKGHFKLQGEMYLIEPLKLSN
--SEAHAVYKYENVEKEDEAPKMCGVTQ---------------------------NWKSY
EPIKK----ASQLVVTA-EHQKY-NPFRFVELVLVVDKAMVTKNNDDLDK-IKTRMYELA
NTVNEIYRYMYIHVALVGLEIW--SNEDKITVKPEAGYTLNAFGEWRKTDLLTRKKHDNA
QLLTAIDLD-RVIGLAYVGSMCHPKRSTGIIQDYSPIN-LVVAVIMAHEMGHNLGIHHD-
---SGYCS-CGD-YACIM---RPEISPEPSTFFSNCSYFDCWDFIMNQNPECIVNEPLGT
DIISPPVCGNELLEVGEECDCGTPENCQ--NECCDAATCKLKSGSQCGHGDCCE--QCKF
SKSGTECRASMSECDPAEHCTGQSSECPADVFHKNGQPCLDNYGYCYNGNCPIMYHQCYD
LFGADVYEAEDSCF-ERNQKGNYYGYCRKE---NGNKIPCAPEDVKCGRLYCK-------
--------------DNSPGQNNP-CKMFYSN----EDEHKGMVLPGTKCADGKVC-SN-G
HCVDV-------------------------------------------------------
------------------------------------------------------------
------------------------------------------------------------
--------------------------------------------------ATAY------
------------------------------------------------------------
------------------------------------------------------------
------------------------------------------------------------
------------------------------------------------------------
------------------------------------------------------------
------------------------------------------------------------
------------------------------------------------------------
------------------------------------------------------------
------------------------------------------------------------
------------------------------------------------------------
------------------------------------------------------------
------------------------------------------------------------
------------------------------------------------------------
-----------------------------------------------------
>Gene.1::Tb4459::g.1::m.1 type:complete len:957 gc:universal Tb4459:221-3091(+)
-------------------MFWLHCGLFVLVIAVRGFISSLADTTSKREADYTLDDSFWK
EEETPAGEVERLLHEYRQNQELIRNIGGHYYQIIYPVQLRHHEKMGISTREVGVPKFPQR
GYGDGGYQNPRGRMRTGRHFHRTSLLIKAFNHKFR-------LDLELNTQLLAPNLIQKD
FLTGDAEQMSKQEIE-HCYYHGTVRDYPGASAAFHTCNGVSGVIHLGNETFVIHPFYGGD
LSKHPHIIF-----EARTKVNKGCANSGNL-------------------------EWRVK
NRRQKHIYGLSDMTSNR-FKRDVREATKYIETAIIIDKAMFDKRNGSTRAEVVHDAIQVA
NIADLYFRTLNTRVSVVYIETWKGSNQAQIDNGIDIDQALLSFNDYTMRRMY-QVAQDTT
QLLTGETFSGGESGVAVPETVCSQK-SVGISVDLNTYEPHLLAGTMAHMIGHNIGMSHDD
G--RNDCN-CRDWHGCIMAQSIVGLENVQPYKFSECSKTDYIEALKSGHGICLFNKPNEL
EIRRS--CGNRVIDDGEQCDCGSIEECKEYDPCCDPITCKLTTEAECATGPCCS--DCKL
RARGVVCRESSNECDLPEVCSGDTGQCPPDVFKKNGNPCSNSAGYCFNGVCPALDLQCEQ
VWGYGGMAADQECFEQFNSKGSINGHCGTD--SSGHLIKCEAENVRCGSLQCQQGSKQPV
IDGMKDLHT--RTIISIRNQEYE-CKATTGRVEGSDMPGMGLVRDGTSCGDNLIC-VN-Q
TCTSL---FPHIDQEK-CPSNHDDKECSGNGVCTNANRCYCFPGWSGPDC------SIEQ
SIPTAPPTT----------------------------------------STTEAVH----
-KSDSNLEKIETPYEN---------YHGSNTVFLVGMLMSVVG-----------------
GVFVVFALM-----------------------------------------ALCYRSVVVH
KNFSLCLRRKSTVQKYDPPYSKKPQQKSYSGVSGNHHAEVAALDTVNKILTF--------
-------GSMPQYREHKPQPKRL--------GVEEEDGGTGAEEVVSFI-----------
------------------------------------------------------------
--------------------------------------DLPSNNLTKLP----------E
KGILKKHGGYGI---------------------------------------------VM-
------------------------------------------------------------
-----------------------------------------------PD-----------
---------------------------SCNTSSEHDDSRYLV------------------
------------------------------------------------------------
---------------------------------KNS------------------------
------------------------------------------------------------
------------------------------------------------------------
------------------------------------------------------------
-----------------------------------------------------
>Gene.6::Tb6196::g.6::m.6 type:5prime_partial len:1453 gc:universal Tb6196:2-4360(+)
------------------------------------------------------------
------------------------------------------------------------
------------------------------------------------------------
------------------------------------------------------------
------------------------------------------------------------
--HKR----AAEIIRGPYNANR---QSRYVELVLVIDKKEYTALDENLDK-VHQHCKDIA
NIINALYMPLNIFIALVGVQVW--SESDEISLSPNGDTTLSNFLRYRREKLVQDIPNDNA
QLLTRITFDGGVVGKALKGPICTYEFSGGVSMDHSNVV-GLVAATVAHEMGHNFGMEHD-
---GPDCG-CPE-EKCIM---ASSSGSSGPTHWSTCSLEHLALAFEHGMDYCLRNKPQK-
-LFDSPICGNGFVEPGEQCDCGLKENCD--NPCCNVTTCMLHSNASCATGECCDLKTCRP
KTAGTECRSAEHECDLPEYCTGQSEYCPADVFKMDGETCSVGKAFCYQGSCRTHDDQCKL
LWGPTGWSSDAQCY-EMNNRGTKNGNCGYN-RIDSSFIRCHDENLLCGMLHCKHLNERLE
F-GMESVATLSHSFINNGGKIIP-CRSAIVDL-GLNQVDPGLAPDGAKCAPGKMC-VN-Q
KCMSVADLRASVSGGKACPSN-----CNGNGVCNSLGHCHCNHGFRPPDCLQPGVGGSED
SGPADDPNAKNDLVTALYVIFLGVVPTIALLLGVWYVRNSGQYWKKDVMSTTDRGHNGLL
IKTIDR----SSPISRNIETIDSSLSQDPACVSLL-----------PKAEADERYNNNMF
GQFKGFTITPINSNQSKLAEPTKPAPPPPGWMPTVAIKTNVKPNVQKC--NVPQRSNLLS
SNNPNST--PPTLPPLNPGSTARPLISSPVLAA----TTCTSVELVNKVPTRPAPDVPMR
PAPPPPVTSAPIVKPQRPNSTPLTNVILPEPEKKSERGSTLN-RIASMLRPGSGIMRSNS
QSSQRDEKNTNSLPRNQHHKANKVIDKEILRNLEISNPIPQTEIEITTPVIPVVPANEVE
KRNVVLRAQSMRDSKVTPRPPVHTFGSMRQTTPTKRPTSIPASTRPTSPPPGPPNIAQTE
KPAIKIPGLPGYQNPPVKTVQKPLE--NTYDDCMNLITESSLTKITEESPTNDNIYAVIE
EPVPEKN---RKNAESEVTPADNEYKQPK------RIDTMSGGANGLES-----------
--------MGLLSEIVSEISNRNFDSIYSTSTL----TRKKKDNNG-EDATKNSESIGSN
NSLGGYMNSSHYKIPGSIYSNSASG--KFNSSSSTTSSGYLHPSVINVPQVERKEPSKNN
SDTNDNLKPADKSNLNTLKSNNPNINDELSKELGMKPPENPIGYKPFTSTKT--RPSHLI
HIKKDDQAESKVPAKPPLNRTKTPPNIAKSPTSKDTPESSVKLTRQSSDNTLKSLKSSKA
SDTNSIPAKQASDVSPTARQTQLSASKSSSDLDKEESHTTVSVKNVPCSPKDNPGKFNSP
DLVSSCSNSNQGGTKSPDVVGSNPKFSLPLKTVQKTPTLPKGGQKTPTTPLKPLNITSKA
TGLSERKKSPTGNATVAKSLSPSAKEANNGGNKSSHLTPKVSAKTETKNGDGGAATRTNP
LQRVASGKSNVASLQQKFEANKNNSGVARTMPSANSKKLVARTTEVGGSGVRK
>Gene.9::Tb14398::g.9::m.9 type:5prime_partial len:991 gc:universal Tb14398:1-2973(+)
GGGGGGSGGGGGDGGGSGGGATARCKLVLVLVTL-----LLAIVIPTAYADSQGP-----
-----SPDFSR-------------------HTLVRPRMYHGRTKRQI-----SSTKENDL
EHTD------------------------VLTVGFNVDGVERVLDLRLNTDLIPVGYQQLH
QHRGTYKVHTPSKVE-LCHYQGSVRDVPGSWVALSTCRGLRGVIFDGENLHHIHPEDESL
--DSAHYVYKHSDLIANN----TCGYEGT----SP---HDVLPRDHR--------QIKRF
SRHKR----AAEIIRGPYNANR---QSRYVELVLVIDKKEYTALDENLDK-VHQHCKDIA
NIINALYMPLNIFIALVGVQVW--SESDEISLSPNGDTTLSNFLRYRREKLVQDIPNDNA
QLLTRITFDGGVVGKALKGPICTYEFSGGVSMDHSNVV-GLVAATVAHEMGHNFGMEHD-
---GPDCG-CPE-EKCIM---ASSSGSSGPTHWSTCSLEHLALAFEHGMDYCLRNKPQK-
-LFDSPICGNGFVEPGEQCDCGLKENCD--NPCCNVTTCMLHSNASCATGECCDLKTCRP
KTAGTECRSAEHECDLPEYCTGQSEYCPADVFKMDGETCSVGKAFCYQGSCRTHDDQCKL
LWGPTGWSSDAQCY-EMNNRGTKNGNCGYN-RIDSSFIRCHDENLLCGMLHCKHLNERLE
F-GMESVATLSHSFINNGGKIIP-CRSAIVDL-GLNQVDPGLAPDGAKCAPGKMC-VN-Q
KCMSVADLRASVSGGKACPSN-----CNGNGVCNSLGHCHCNHGFRPPDCLQPGVGGSED
SGPADDPNAKNDLVTALYVIFLGVVPTIALLLGVWYVRNSGQYWKKDVMST--------Y
VSSLDRFKKKRKPHANKSLGVPSSTTHYTTGSKLLGWRIVISAYFAPKKKNTSRNANN--
---KIFTIS---DDVKESLQITK-----------ADLISTTNPDAIKCSNNIEYRKSLLF
GN-------------VKPDVSAKP-------------------QTHNKIVTFPVPTVEV-
---------------QSKKITPL----------KSELGSKISERI--------------Q
QLQKRSSKNEKGLTLNTD------------------------------------------
-----LKFEQLNES--------------------------PAST----------------
------------------------------------------------------------
---------------SDITP-----KTP--------------------------------
------------------------------------------------DASGNS------
-----------------------------------------------------KEPA---
---------------------------------------------PFYKKK---------
------------PPPPP------------------APAQSLK------------------
------------------------------------------------------------
------------------------------------------------------------
--------------------------------------PKI-------------------
-----------------------------------------------------
>Gene.11::Tb24183::g.11::m.11 type:complete len:835 gc:universal Tb24183:915-3419(+)
-------------------MFWLHCGLFVLVIAVRGFISSLADTTSKREADYTLDDSFWK
EEETPAGEVERLLHEYRQNQELIRNIGGHYYQIIYPVQLRHHEKMGISTREVGVPKFPQR
GYGDGGYQNPRGRMRTGRHFHRTSLLIKAFNHKFR-------LDLELNTQLLAPNLIQKD
FLTGDAEQMSKQEIE-HCYYHGTVRDYPGASAAFHTCNGVSGVIHLGNETFVIHPFYGGD
LSKHPHIIF-----EARTKVNKGCANSGNL-------------------------EWRVK
NRRQKHIYGLSDMTSNR-FKRDVREATKYIETAIIIDKAMFDKRNGSTRAEVVHDAIQVA
NIADLYFRTLNTRVSVVYIETWKGSNQAQIDNGIDIDQALLSFNDYTMRRMY-QVAQDTT
QLLTGETFSGGESGVAVPETVCSQK-SVGISVDLNTYEPHLLAGTMAHMIGHNIGMSHDD
G--RNDCN-CRDWHGCIMAQSIVGLENVQPYKFSECSKTDYIEALKSGHGICLFNKPNEL
EIRRS--CGNRVIDDGEQCDCGSIEECKEYDPCCDPITCKLTTEAECATGPCCS--DCKL
RARGVVCRESSNECDLPEVCSGDTGQCPPDVFKKNGNPCSNSAGYCFNGVCPALDLQCEQ
VWGYGGMAADQECFEQFNSKGSINGHCGTD--SSGHLIKCEAENVRCGSLQCQQGSKQPV
IDGMKDLHT--RTIISIRNQEYE-CKATTGRVEGSDMPGMGLVRDGTSCGDNLIC-VN-Q
TCTSL---FPHIDQEK-CPSNHDDKECSGNGVCTNANRCYCFPGWSGPDC------SIEQ
SIPTAPPTT----------------------------------------STTEAVH----
-KSDSNLEKIETPYEN---------YHGSNTVFLVGMLMSVVG-----------------
GVFVVFALM-----------------------------------------ALCYRSVVVH
KNFSLCL-----------------------------------------------------
------------------------------------------------------------
------------------------------------------------------------
------------------------------------------------------------
------------------------------------------------------------
------------------------------------------------------------
------------------------------------------------------------
---------------------------RCT------------------------------
------------------------------------------------------------
------------------------------------------------------------
------------------------------------------------------------
------------------------------------------------------------
------------------------------------------------------------
-----------------------------------------------------
>Gene.16::Tb34233::g.16::m.16 type:3prime_partial len:1085 gc:universal Tb34233:226-3477(+)
------------------------------------------------------------
------------------------------------------------------------
------------------------------------------------------------
------------------------------------------------------------
------------------------------------------------------------
------------------------------------------------------------
------------------------------------------------------------
-------------------------------MDHSNVV-GLVAATVAHEMGHNFGMEHD-
---GPDCG-CPE-EKCIM---ASSSGSSGPTHWSTCSLEHLALAFEHGMDYCLRNKPQK-
-LFDSPICGNGFVEPGEQCDCGLKENCD--NPCCNVTTCMLHSNASCATGECCDLKTCRP
KTAGTECRSAEHECDLPEYCTGQSEYCPADVFKMDGETCSVGKAFCYQGSCRTHDDQCKL
LWGPTGWSSDAQCY-EMNNRGTKNGNCGYN-RIDSSFIRCHDENLLCGMLHCKHLNERLE
F-GMESVATLSHSFINNGGKIIP-CRSAIVDL-GLNQVDPGLAPDGAKCAPGKMC-VN-Q
KCMSVADLRASVSGGKACPSN-----CNGNGVCNSLGHCHCNHGFRPPDCLQPGVGGSED
SGPADDPNAKNDLVTALYVIFLGVVPTIALLLGVWYVRNSGQYWKKDVMSTTDRGHNGLL
IKTIDR----SSPISRNIETIDSSLSQDPACVSLL-----------PKAEADERYNNNMF
GQFKGFTITPINSNQSKLAEPTKPAPPPPGWMPTVAIKTNVKPNVQKC--NVPQRSNLLS
SNNPNST--PPTLPPLNPGSTARPLISSPVLAA----TTCTSVELVNKVPTRPAPDVPMR
PAPPPPVTSAPIVKPQRPNSTPLTNVILPEPEKKSERGSTLN-RIASMLRPGSGIMRSNS
QSSQRDEKNTNSLPRNQHHKANKVIDKEILRNLEISNPIPQTEIEITTPVIPVVPANEVE
KRNVVLRAQSMRDSKVTPRPPVHTFGSMRQTTPTKRPTSIPASTRPTSPPPGPPNIAQTE
KPAIKIPGLPGYQNPPVKTVQKPLE--NTYDDCMNLITESSLTKITEESPTNDNIYAVIE
EPVPEKN---RKNAESEVTPADNEYKQPK------RIDTMSGGANGLES-----------
--------MGLLSEIVSEISNRNFDSIYSTSTL----TRKKKDNNG-EDATKNSESIGSN
NSLGGYMNSSHYKIPGSIYSNSASG--KFNSSSSTTSSGYLHPSVINVPQVERKEPSKNN
SDTNDNLKPADKSNLNTLKSNNPNINDELSKELGMKPPENPIGYKPFTSTKT--RPSHLI
HIKKDDQAESKVPAKPPLNRTKTPPNIAKSPTSKDTPESSVKLTRQSSDNTLKSLKSSKA
SDTN--------------------------------------------------------
------------------------------------------------------------
------------------------------------------------------------
-----------------------------------------------------
>Gene.18::Tb35482::g.18::m.18 type:complete len:1203 gc:universal Tb35482:3796-188(-)
-------------------MFWLHCGLFVLVIAVRGFISSLADTTSKREADYTLDDSFWK
EEETPAGEVERLLHEYRQNQELIRNIGGHYYQIIYPVQLRHHEKMGISTREVGVPKFPQR
GYGDGGYQNPRGRMRTGRHFHRTSLLIKAFNHKFR-------LDLELNTQLLAPNLIQKD
FLTGDAEQMSKQEIE-HCYYHGTVRDYPGASAAFHTCNGVSGVIHLGNETFVIHPFYGGD
LSKHPHIIF-----EARTKVNKGCANSGNL-------------------------EWRVK
NRRQKHIYGLSDMTSNR-FKRDVREATKYIETAIIIDKAMFDKRNGSTRAEVVHDAIQVA
NIADLYFRTLNTRVSVVYIETWKGSNQAQIDNGIDIDQALLSFNDYTMRRMY-QVAQDTT
QLLTGETFSGGESGVAVPETVCSQK-SVGISVDLNTYEPHLLAGTMAHMIGHNIGMSHDD
G--RNDCN-CRDWHGCIMAQSIVGLENVQPYKFSECSKTDYIEALKSGHGICLFNKPNEL
EIRRS--CGNRVIDDGEQCDCGSIEECKEYDPCCDPITCKLTTEAECATGPCCS--DCKL
RARGVVCRESSNECDLPEVCSGDTGQCPPDVFKKNGNPCSNSAGYCFNGVCPALDLQCEQ
VWGYGGMAADQECFEQFNSKGSINGHCGTD--SSGHLIKCEAENVRCGSLQCQQGSKQPV
IDGMKDLHT--RTIISIRNQEYE-CKATTGRVEGSDMPGMGLVRDGTSCGDNLIC-VN-Q
TCTSL---FPHIDQEK-CPSNHDDKECSGNGVCTNANRCYCFPGWSGPDC------SIEQ
SIPTAPPTT----------------------------------------STTEAVH----
-KSDSNLEKIETPYEN---------YHGSNTVFLVGMLMSVVG-----------------
GVFVVFALM-----------------------------------------ALCYRSVVVH
KNFSLCLRRKSTVQKYDPPYSKKPQQKSYSGVSGNHHAEVAALDTVNKILTF--------
-------GSMPQYREHKPQPKRL--------GVEEEDGGTGAEEVVSFI-----------
------------------------------------------------------------
--------------------------------------DLPSNNLTKLP----------E
KGILKKHGGYGLDGGAIEHVERTLNQLNGY---------------------HEDILEVLK
NAASRRDLVGTPSGSSNLLDEDALRKSLAECGYVYRKDT-DGQDNGIDNGQEEEDDDVEL
QPPCGTIRIRTLEDIIRQLEDRATARPYMTGQMSPSGSEEIRTSEGEPDR----------
----------HYRIDSSVCSESSQGSRRCSRGRDEDTSRFVYGRY--------RQPTSRS
---------------------------------------------PYGNHQHTHQHSHQM
H-----------PEDEGIYETADPDR------GSNTRGETPDCERYC--KTLRHEKSYGF
TSSN-----------------------------------------YSLSPR---------
-----------------HVIGSR-LYHFPLSRI---------------------------
--------------------------------------PQF----------------THT
YLR--------------------------------------------------
