# Supplementary material for: Venomix: a simple bioinformatic pipeline for identifying and characterizing toxin gene candidates from transcriptomic data
Source: PeerJ. 2018 Jul 31;6:e5361. doi: 10.7717/peerj.5361 (PMC6074769; doi:10.7717/peerj.5361)
Supplement: Supplemental Information 5 [file peerj-06-5361-s005.gz › FinalOutput_GAS_1E-6/Zinc_metalloproteinase-disintegrin-like_VAP2B_272/sequence.txt]

>Gene.1::Tb1324::g.1::m.1 type:5prime_partial len:959 gc:universal Tb1324:3-2879(+)
PSRGPPEPGGSVLFVPPILDARGCCRREEEEEEEEEEAVVQRGRRQGSSAACPTCSGEYC
ITMISDTYGYVLFLLLLLLVPYIESARRLNEYIRHYETLSYPVEEVHRSHLRAKRSINRD
STVTLKFRAHGKDFHIRLKRDLTTFSNNLIIEGSTGERQDDSDVSHIYQGNLVGEPGSHV
FGSVSDGVFHGKIVSPKSGAWYVERAHYYFPPHEINETLHSVIYHENDVGDPYVDVRQGD
GGGCGITNSDVIDWMERVQNSAVPDEPPKTVPSANQKEPKPKVAPWNGDRETPGHKYSRE
ANEASHRRPRRATRSKENNTCSLFIQTDPLIWRHIAEQLHHDVEKTREEILSLIAHHVTA
VNYIYRDTKFDGRTEHRNIKFEVQRIKIDDDSACQSQQPFNEPNPFCLENIDVSNFLNLH
SLSNHEDFCLAYVFTYRDFTGGTLGLAWVASASGASGGICEKFKTYTETVSGLYQSTKRS
LNTGIITFVNYNSRVPPKVSQLTLAHEIGHNFGSPHDFPPECRPGGLDGNYIMFASATSG
NRPNNSKFSKCSIGNISNVLDAIEDNKKRNCFTGAFCGNKIVEAGEECDCGYDDEECVDK
CCYPRQVSELDKMKNDTAKGCSRKYGTQCSPSQGPCCSSETCQFVPLSHRVQCRAESDCS
YNSTCNGRSSECPVPLPKANKTRCNEGTQLCINGECTGSICLEWNLTECFLTSSIIPNID
KRKLCELACQNGTDASTCRGTSEFAHMVGLPEGGMSLRPGSPCDNFQGYCDVFLKCRAVD
TEGPLARLKNLLFNKETLSSVAQWITEFWWAVLLMGIAFIIFMGLFIKCCAVHIPSTNPK
KPPARRISDTLTRPMNTLRRMRHPHGGGGAGPRSIPPRPSQGGHHGTRGPSHGYGEGRGA
QYYPKGYRSVPTASAPPNSGPADNYGRSNHPELYAGAYSGSGGGGRSAAYEMRHHNKV*
>Gene.6::Tb2323::g.6::m.6 type:internal len:871 gc:universal Tb2323:2612-3(-)
FVLLFLPVWTLTVVVNASPLHPAPPHRDITRNSYIKYYEAAIYDTVALRRHRNRIRRDVT
DSEQPLILNLKTLDRSWTIRLFRDASLFSKDVSFESTNGPISFDTKHSYVGTVLEDESAV
VQGVVTQEGLFDGSVVTRFEEYYIEPTSRYLNKNEDTSPPYHSIAYRTSDVPPPPHPLPC
ASHQLHQKGSLRDSFDRYRYNNSQAFYEPLLGEHVALYSRENNARVLTLDTNNDVEYTDA
ASGRDRIARHLHKRATVDPRKTTCMLYLQADHQFFARYGTEEACIEVMTRHVQRVNSIYK
HTDFNQDGRPDNISFMIKRVKVHSEDALRDSNYRFPGNYGVEKYLELFSEEDYDAFCLAY
MFTYRDFEMGTLGLAWTGDLKNAGGVCEKNGHYRGSMKSLNTGIVTLLNYGKHVPPAVSH
VTLAHEIGHNFGSPHDPEQCTPGGEDGNFIMFARATSGDKRNNNRFSPCSLNAINPVLNS
KARSPKGCFTEPQVSLCGNGVVEEGEQCDCGWEEDCRDSCCFPQRRYPPSAETPCTLTPG
SKCSPSQGPCCTSECELRFAEKCRDDNGCRDASFCDGHTPHCPPSINKPNKTICNRELVC
FMGECTGSICLAYGLESCQCIPGPNDPPTKACELCCRLPGENQPCLSSFDWNSPEYNIPD
MFSKPGTPCNDYNGYCDVFQKCREVDPSGPLATLRKLLLSDESLATFRRWVAEHWYAAAL
IVLAAISLLVASMRLLGKRPDLKLKSVTIIHSSTTETVRLPPEGTEGMTVHPPAVRAKLP
LSRKVREKRYHRKHKDGGHADKSNNKDAKKKQQNQQAKRSSTGQVDDFARKRPAEVSAAA
VQENKRKKITSARDKGQSTSNNPAGGSGGD
>Gene.10::Tb4459::g.10::m.10 type:complete len:957 gc:universal Tb4459:221-3091(+)
MFWLHCGLFVLVIAVRGFISSLADTTSKREADYTLDDSFWKEEETPAGEVERLLHEYRQN
QELIRNIGGHYYQIIYPVQLRHHEKMGISTREVGVPKFPQRGYGDGGYQNPRGRMRTGRH
FHRTSLLIKAFNHKFRLDLELNTQLLAPNLIQKDFLTGDAEQMSKQEIEHCYYHGTVRDY
PGASAAFHTCNGVSGVIHLGNETFVIHPFYGGDLSKHPHIIFEARTKVNKGCANSGNLEW
RVKNRRQKHIYGLSDMTSNRFKRDVREATKYIETAIIIDKAMFDKRNGSTRAEVVHDAIQ
VANIADLYFRTLNTRVSVVYIETWKGSNQAQIDNGIDIDQALLSFNDYTMRRMYQVAQDT
TQLLTGETFSGGESGVAVPETVCSQKSVGISVDLNTYEPHLLAGTMAHMIGHNIGMSHDD
GRNDCNCRDWHGCIMAQSIVGLENVQPYKFSECSKTDYIEALKSGHGICLFNKPNELEIR
RSCGNRVIDDGEQCDCGSIEECKEYDPCCDPITCKLTTEAECATGPCCSDCKLRARGVVC
RESSNECDLPEVCSGDTGQCPPDVFKKNGNPCSNSAGYCFNGVCPALDLQCEQVWGYGGM
AADQECFEQFNSKGSINGHCGTDSSGHLIKCEAENVRCGSLQCQQGSKQPVIDGMKDLHT
RTIISIRNQEYECKATTGRVEGSDMPGMGLVRDGTSCGDNLICVNQTCTSLFPHIDQEKC
PSNHDDKECSGNGVCTNANRCYCFPGWSGPDCSIEQSIPTAPPTTSTTEAVHKSDSNLEK
IETPYENYHGSNTVFLVGMLMSVVGGVFVVFALMALCYRSVVVHKNFSLCLRRKSTVQKY
DPPYSKKPQQKSYSGVSGNHHAEVAALDTVNKILTFGSMPQYREHKPQPKRLGVEEEDGG
TGAEEVVSFIDLPSNNLTKLPEKGILKKHGGYGIVMPDSCNTSSEHDDSRYLVKNS*
>Gene.15::Tb6196::g.15::m.15 type:5prime_partial len:1453 gc:universal Tb6196:2-4360(+)
HKRAAEIIRGPYNANRQSRYVELVLVIDKKEYTALDENLDKVHQHCKDIANIINALYMPL
NIFIALVGVQVWSESDEISLSPNGDTTLSNFLRYRREKLVQDIPNDNAQLLTRITFDGGV
VGKALKGPICTYEFSGGVSMDHSNVVGLVAATVAHEMGHNFGMEHDGPDCGCPEEKCIMA
SSSGSSGPTHWSTCSLEHLALAFEHGMDYCLRNKPQKLFDSPICGNGFVEPGEQCDCGLK
ENCDNPCCNVTTCMLHSNASCATGECCDLKTCRPKTAGTECRSAEHECDLPEYCTGQSEY
CPADVFKMDGETCSVGKAFCYQGSCRTHDDQCKLLWGPTGWSSDAQCYEMNNRGTKNGNC
GYNRIDSSFIRCHDENLLCGMLHCKHLNERLEFGMESVATLSHSFINNGGKIIPCRSAIV
DLGLNQVDPGLAPDGAKCAPGKMCVNQKCMSVADLRASVSGGKACPSNCNGNGVCNSLGH
CHCNHGFRPPDCLQPGVGGSEDSGPADDPNAKNDLVTALYVIFLGVVPTIALLLGVWYVR
NSGQYWKKDVMSTTDRGHNGLLIKTIDRSSPISRNIETIDSSLSQDPACVSLLPKAEADE
RYNNNMFGQFKGFTITPINSNQSKLAEPTKPAPPPPGWMPTVAIKTNVKPNVQKCNVPQR
SNLLSSNNPNSTPPTLPPLNPGSTARPLISSPVLAATTCTSVELVNKVPTRPAPDVPMRP
APPPPVTSAPIVKPQRPNSTPLTNVILPEPEKKSERGSTLNRIASMLRPGSGIMRSNSQS
SQRDEKNTNSLPRNQHHKANKVIDKEILRNLEISNPIPQTEIEITTPVIPVVPANEVEKR
NVVLRAQSMRDSKVTPRPPVHTFGSMRQTTPTKRPTSIPASTRPTSPPPGPPNIAQTEKP
AIKIPGLPGYQNPPVKTVQKPLENTYDDCMNLITESSLTKITEESPTNDNIYAVIEEPVP
EKNRKNAESEVTPADNEYKQPKRIDTMSGGANGLESMGLLSEIVSEISNRNFDSIYSTST
LTRKKKDNNGEDATKNSESIGSNNSLGGYMNSSHYKIPGSIYSNSASGKFNSSSSTTSSG
YLHPSVINVPQVERKEPSKNNSDTNDNLKPADKSNLNTLKSNNPNINDELSKELGMKPPE
NPIGYKPFTSTKTRPSHLIHIKKDDQAESKVPAKPPLNRTKTPPNIAKSPTSKDTPESSV
KLTRQSSDNTLKSLKSSKASDTNSIPAKQASDVSPTARQTQLSASKSSSDLDKEESHTTV
SVKNVPCSPKDNPGKFNSPDLVSSCSNSNQGGTKSPDVVGSNPKFSLPLKTVQKTPTLPK
GGQKTPTTPLKPLNITSKATGLSERKKSPTGNATVAKSLSPSAKEANNGGNKSSHLTPKV
SAKTETKNGDGGAATRTNPLQRVASGKSNVASLQQKFEANKNNSGVARTMPSANSKKLVA
RTTEVGGSGVRK*
>Gene.18::Tb14398::g.18::m.18 type:5prime_partial len:991 gc:universal Tb14398:1-2973(+)
GGGGGGSGGGGGDGGGSGGGATARCKLVLVLVTLLLAIVIPTAYADSQGPSPDFSRHTLV
RPRMYHGRTKRQISSTKENDLEHTDVLTVGFNVDGVERVLDLRLNTDLIPVGYQQLHQHR
GTYKVHTPSKVELCHYQGSVRDVPGSWVALSTCRGLRGVIFDGENLHHIHPEDESLDSAH
YVYKHSDLIANNTCGYEGTSPHDVLPRDHRQIKRFSRHKRAAEIIRGPYNANRQSRYVEL
VLVIDKKEYTALDENLDKVHQHCKDIANIINALYMPLNIFIALVGVQVWSESDEISLSPN
GDTTLSNFLRYRREKLVQDIPNDNAQLLTRITFDGGVVGKALKGPICTYEFSGGVSMDHS
NVVGLVAATVAHEMGHNFGMEHDGPDCGCPEEKCIMASSSGSSGPTHWSTCSLEHLALAF
EHGMDYCLRNKPQKLFDSPICGNGFVEPGEQCDCGLKENCDNPCCNVTTCMLHSNASCAT
GECCDLKTCRPKTAGTECRSAEHECDLPEYCTGQSEYCPADVFKMDGETCSVGKAFCYQG
SCRTHDDQCKLLWGPTGWSSDAQCYEMNNRGTKNGNCGYNRIDSSFIRCHDENLLCGMLH
CKHLNERLEFGMESVATLSHSFINNGGKIIPCRSAIVDLGLNQVDPGLAPDGAKCAPGKM
CVNQKCMSVADLRASVSGGKACPSNCNGNGVCNSLGHCHCNHGFRPPDCLQPGVGGSEDS
GPADDPNAKNDLVTALYVIFLGVVPTIALLLGVWYVRNSGQYWKKDVMSTYVSSLDRFKK
KRKPHANKSLGVPSSTTHYTTGSKLLGWRIVISAYFAPKKKNTSRNANNKIFTISDDVKE
SLQITKADLISTTNPDAIKCSNNIEYRKSLLFGNVKPDVSAKPQTHNKIVTFPVPTVEVQ
SKKITPLKSELGSKISERIQQLQKRSSKNEKGLTLNTDLKFEQLNESPASTSDITPKTPD
ASGNSKEPAPFYKKKPPPPPAPAQSLKPKI*
>Gene.20::Tb21701::g.20::m.20 type:complete len:812 gc:universal Tb21701:139-2574(+)
MICHDPTLRFPPAAYYAINRSFDGSCPKYLETTCDTSRRSLSIARKEQRKNTESSRKNRA
FVLKVVYSPFPGEIMEIMKKRNVLFIYCAFLTLQSVYGLHRSLKYYETIHSTHFQHRIVK
RGIHHSYHPYNKITELEFYSHGRHFRLILTPRREVIHSNFKAYEVNADGREKTVHLDHDN
FYHGRVFGEIESHAQMHIDDGIVTGSITVSDETFHIEPSWRHLSHLDNQTMIIYKSSDVK
LSWEHYQDGEGHTHGTPKTCGYVKEDLNYTLNDNSEQDDTETDNNSSRVKRQTEIYEYTP
TKTRCPLLLVADYRFYQEMGASSTKTTINYLISLIDRVHKLYNDTLWQEHQEEDGFKGMG
FVIKKIVVHNEPTRVRGGETHYNMVREKWDVRTLLEVFSREYSHKDFCLAHLFTDLKFEG
GILGLAYVGSPRRNSVGGICTPEYFKNGYTLYLNSGLSSSRNHYGQRVITREADLVTAHE
FGHNWGSEHDPDISECSPSASQGGSYLMYTYSVSGYDVNNKRFSPCSLRSIRKVLQAKSG
RCFSEPEESFCGNLRVEGDEECDAGLLGTEDNDSCCDKNCKLRRVQGAVCSDKNSPCCQG
CAYMPAGVKCRDAQYATCEQESRCTGASSECPKSPPMKDGTSCLERGQCRLGKCVPYCET
QNLQSCMCDTIADACKRCCRMSLNETCFPIDPQDILPDGTPCIQGFCNKGVCEKTIQDVV
ERFWDIIEDININKVMRFLKDNIVGAVIIITAIIWIPASCVISYIDHRRVKESEKKWRWK
HTDELIHPDEPRQVIYVGGQRQRVQHVMHQS*
>Gene.22::Tb24183::g.22::m.22 type:complete len:835 gc:universal Tb24183:915-3419(+)
MFWLHCGLFVLVIAVRGFISSLADTTSKREADYTLDDSFWKEEETPAGEVERLLHEYRQN
QELIRNIGGHYYQIIYPVQLRHHEKMGISTREVGVPKFPQRGYGDGGYQNPRGRMRTGRH
FHRTSLLIKAFNHKFRLDLELNTQLLAPNLIQKDFLTGDAEQMSKQEIEHCYYHGTVRDY
PGASAAFHTCNGVSGVIHLGNETFVIHPFYGGDLSKHPHIIFEARTKVNKGCANSGNLEW
RVKNRRQKHIYGLSDMTSNRFKRDVREATKYIETAIIIDKAMFDKRNGSTRAEVVHDAIQ
VANIADLYFRTLNTRVSVVYIETWKGSNQAQIDNGIDIDQALLSFNDYTMRRMYQVAQDT
TQLLTGETFSGGESGVAVPETVCSQKSVGISVDLNTYEPHLLAGTMAHMIGHNIGMSHDD
GRNDCNCRDWHGCIMAQSIVGLENVQPYKFSECSKTDYIEALKSGHGICLFNKPNELEIR
RSCGNRVIDDGEQCDCGSIEECKEYDPCCDPITCKLTTEAECATGPCCSDCKLRARGVVC
RESSNECDLPEVCSGDTGQCPPDVFKKNGNPCSNSAGYCFNGVCPALDLQCEQVWGYGGM
AADQECFEQFNSKGSINGHCGTDSSGHLIKCEAENVRCGSLQCQQGSKQPVIDGMKDLHT
RTIISIRNQEYECKATTGRVEGSDMPGMGLVRDGTSCGDNLICVNQTCTSLFPHIDQEKC
PSNHDDKECSGNGVCTNANRCYCFPGWSGPDCSIEQSIPTAPPTTSTTEAVHKSDSNLEK
IETPYENYHGSNTVFLVGMLMSVVGGVFVVFALMALCYRSVVVHKNFSLCLRCT*
>Gene.27::Tb32062::g.27::m.27 type:5prime_partial len:930 gc:universal Tb32062:4425-1636(-)
KRTYPYVSLIIVIQYSPLQVGHAALDPWRRPRCSGEYCITMISDTYGYVLFLLLLLLVPY
IESARRLNEYIRHYETLSYPVEEVHRSHLRAKRSINRDSTVTLKFRAHGKDFHIRLKRDL
TTFSNNLIIEGSTGERQDDSDVSHIYQGNLVGEPGSHVFGSVSDGVFHGKIVSPKSGAWY
VERAHYYFPPHEINETLHSVIYHENDVGDPYVDVRQGDGGGCGITNSDVIDWMERVQNSA
VPDEPPKTVPSANQKEPKPKVAPWNGDRETPGHKYSREANEASHRRPRRATRSKENNTCS
LFIQTDPLIWRHIAEQLHHDVEKTREEILSLIAHHVTAVNYIYRDTKFDGRTEHRNIKFE
VQRIKIDDDSACQSQQPFNEPNPFCLENIDVSNFLNLHSLSNHEDFCLAYVFTYRDFTGG
TLGLAWVASASGASGGICEKFKTYTETVSGLYQSTKRSLNTGIITFVNYNSRVPPKVSQL
TLAHEIGHNFGSPHDFPPECRPGGLDGNYIMFASATSGNRPNNSKFSKCSIGNISNVLDA
IEDNKKRNCFTGAFCGNKIVEAGEECDCGYDDEECVDKCCYPRQVSELDKMKNDTAKGCS
RKYGTQCSPSQGPCCSSETCQFVPLSHRVQCRAESDCSYNSTCNGRSSECPVPLPKANKT
RCNEGTQLCINGECTGSICLEWNLTECFLTSSIIPNIDKRKLCELACQNGTDASTCRGTS
EFAHMVGLPEGGMSLRPGSPCDNFQGYCDVFLKCRAVDTEGPLARLKNLLFNKETLSSVA
QWITEFWWAVLLMGIAFIIFMGLFIKCCAVHIPSTNPKKPPARRISDTLTRPMNTLRRMR
HPHGGGGAGPRSIPPRPSQGGHHGTRGPSHGYGEGRGAQYYPKASAPPNSGPADNYGRSN
HPELYAGAYSGSGGGGRSAAYEMRHHNKV*
>Gene.32::Tb34233::g.32::m.32 type:3prime_partial len:1085 gc:universal Tb34233:226-3477(+)
MDHSNVVGLVAATVAHEMGHNFGMEHDGPDCGCPEEKCIMASSSGSSGPTHWSTCSLEHL
ALAFEHGMDYCLRNKPQKLFDSPICGNGFVEPGEQCDCGLKENCDNPCCNVTTCMLHSNA
SCATGECCDLKTCRPKTAGTECRSAEHECDLPEYCTGQSEYCPADVFKMDGETCSVGKAF
CYQGSCRTHDDQCKLLWGPTGWSSDAQCYEMNNRGTKNGNCGYNRIDSSFIRCHDENLLC
GMLHCKHLNERLEFGMESVATLSHSFINNGGKIIPCRSAIVDLGLNQVDPGLAPDGAKCA
PGKMCVNQKCMSVADLRASVSGGKACPSNCNGNGVCNSLGHCHCNHGFRPPDCLQPGVGG
SEDSGPADDPNAKNDLVTALYVIFLGVVPTIALLLGVWYVRNSGQYWKKDVMSTTDRGHN
GLLIKTIDRSSPISRNIETIDSSLSQDPACVSLLPKAEADERYNNNMFGQFKGFTITPIN
SNQSKLAEPTKPAPPPPGWMPTVAIKTNVKPNVQKCNVPQRSNLLSSNNPNSTPPTLPPL
NPGSTARPLISSPVLAATTCTSVELVNKVPTRPAPDVPMRPAPPPPVTSAPIVKPQRPNS
TPLTNVILPEPEKKSERGSTLNRIASMLRPGSGIMRSNSQSSQRDEKNTNSLPRNQHHKA
NKVIDKEILRNLEISNPIPQTEIEITTPVIPVVPANEVEKRNVVLRAQSMRDSKVTPRPP
VHTFGSMRQTTPTKRPTSIPASTRPTSPPPGPPNIAQTEKPAIKIPGLPGYQNPPVKTVQ
KPLENTYDDCMNLITESSLTKITEESPTNDNIYAVIEEPVPEKNRKNAESEVTPADNEYK
QPKRIDTMSGGANGLESMGLLSEIVSEISNRNFDSIYSTSTLTRKKKDNNGEDATKNSES
IGSNNSLGGYMNSSHYKIPGSIYSNSASGKFNSSSSTTSSGYLHPSVINVPQVERKEPSK
NNSDTNDNLKPADKSNLNTLKSNNPNINDELSKELGMKPPENPIGYKPFTSTKTRPSHLI
HIKKDDQAESKVPAKPPLNRTKTPPNIAKSPTSKDTPESSVKLTRQSSDNTLKSLKSSKA
SDTN
>Gene.34::Tb35482::g.34::m.34 type:complete len:1203 gc:universal Tb35482:3796-188(-)
MFWLHCGLFVLVIAVRGFISSLADTTSKREADYTLDDSFWKEEETPAGEVERLLHEYRQN
QELIRNIGGHYYQIIYPVQLRHHEKMGISTREVGVPKFPQRGYGDGGYQNPRGRMRTGRH
FHRTSLLIKAFNHKFRLDLELNTQLLAPNLIQKDFLTGDAEQMSKQEIEHCYYHGTVRDY
PGASAAFHTCNGVSGVIHLGNETFVIHPFYGGDLSKHPHIIFEARTKVNKGCANSGNLEW
RVKNRRQKHIYGLSDMTSNRFKRDVREATKYIETAIIIDKAMFDKRNGSTRAEVVHDAIQ
VANIADLYFRTLNTRVSVVYIETWKGSNQAQIDNGIDIDQALLSFNDYTMRRMYQVAQDT
TQLLTGETFSGGESGVAVPETVCSQKSVGISVDLNTYEPHLLAGTMAHMIGHNIGMSHDD
GRNDCNCRDWHGCIMAQSIVGLENVQPYKFSECSKTDYIEALKSGHGICLFNKPNELEIR
RSCGNRVIDDGEQCDCGSIEECKEYDPCCDPITCKLTTEAECATGPCCSDCKLRARGVVC
RESSNECDLPEVCSGDTGQCPPDVFKKNGNPCSNSAGYCFNGVCPALDLQCEQVWGYGGM
AADQECFEQFNSKGSINGHCGTDSSGHLIKCEAENVRCGSLQCQQGSKQPVIDGMKDLHT
RTIISIRNQEYECKATTGRVEGSDMPGMGLVRDGTSCGDNLICVNQTCTSLFPHIDQEKC
PSNHDDKECSGNGVCTNANRCYCFPGWSGPDCSIEQSIPTAPPTTSTTEAVHKSDSNLEK
IETPYENYHGSNTVFLVGMLMSVVGGVFVVFALMALCYRSVVVHKNFSLCLRRKSTVQKY
DPPYSKKPQQKSYSGVSGNHHAEVAALDTVNKILTFGSMPQYREHKPQPKRLGVEEEDGG
TGAEEVVSFIDLPSNNLTKLPEKGILKKHGGYGLDGGAIEHVERTLNQLNGYHEDILEVL
KNAASRRDLVGTPSGSSNLLDEDALRKSLAECGYVYRKDTDGQDNGIDNGQEEEDDDVEL
QPPCGTIRIRTLEDIIRQLEDRATARPYMTGQMSPSGSEEIRTSEGEPDRHYRIDSSVCS
ESSQGSRRCSRGRDEDTSRFVYGRYRQPTSRSPYGNHQHTHQHSHQMHPEDEGIYETADP
DRGSNTRGETPDCERYCKTLRHEKSYGFTSSNYSLSPRHVIGSRLYHFPLSRIPQFTHTY
LR*
