# Supplementary material for: Venomix: a simple bioinformatic pipeline for identifying and characterizing toxin gene candidates from transcriptomic data
Source: PeerJ. 2018 Jul 31;6:e5361. doi: 10.7717/peerj.5361 (PMC6074769; doi:10.7717/peerj.5361)
Supplement: Supplemental Information 5 [file peerj-06-5361-s005.gz › FinalOutput_GAS_1E-6/Zinc_metalloproteinase-disintegrin-like_VAP2B_272/mature.fasta]

>P0DM97 ; MatureChain: 21-515
IILESGNVNDYEVVYPQKVTALPKGAVQQAEQKYEDAMQYEFEVNGQPVVLHLEKNKDLF
SEDYSETHYSPDGKEITTNPPIEDHCYYHGRIQNDAHSTASISACNGLKGHFKLRGETYL
IEPLKIPDSEAHAVYKYENIEKEDDAPKMCGVTQTNWESDEPIKEASQLVATSDQQRYYD
HFRYIKYFIVVDHRMVEKYNGNLRTIRRRIYQLVNILNEIYLPWNIRAPLVGIEFWNQRD
LINVTSSAPYTLDLFGKWRASDLLNRKIHDYTHLLTAIVFVEQILGMAHIATMCHSELSV
GLVQDYMPSEHVVAAIMVHEMGHNLGISHDEKYCNCGADSCIMYPQISIPPPVYFSNCSW
EQYQNFLTIYKPDCTLIRPSRTDIVSPPVCGNDILEQGEECDCGSPEKCQDPCCDAASCK
LHSWIECEFGECCDQCRFKPAGTECRGIRSECDLPEYCTGQSVDCPIDHFHRNGKPCLNN
NGAEKGEFQHTGGRY
>P18619 ; MatureChain: 21-483
IILESGNVNDYEVVYPRKVTALPKRAVQQKYEDAMQYELKVNGEPVVLHLEKNKGLFSED
YSETHYSPDGREITTYPSVEDHCYYHGRIHNDADSTASISACDGLKGYFKLQGETYLIEP
LKLSDSEAHAVYKYENIEKEDEAPKMCGVTQNWESDESIKKASQLYLTPEQQRFPQRYIE
LAIVVDHGMYKKYNHDSDKIKVRVHQMVNHINEMYRPLNIAITLSLLQIWSNKDLITVKS
ASNVTLNLFGNWRETVLLKRRSHDCAHLLTDINFTGNIIGLAYKQGMCNPKLSVGLVQDY
SSNVFVVAVIMTHELGHNLGMEHDEEKNGKKCNCKTCIMSPAISDPPAQLFSDCSKNDYH
TFLTNRNPQCILNAPLRTDTVSTPVSGNEFLEAGEECDCGSPSNPCCDAATCKLRPGAQC
ADGLCCDQCRFKKKRTICRIARGDFPDDRCTGLSNDCPRWNDL
>O73795 ; MatureChain: 21-505
IILESGNVNDYEVVYPRKVTALPKGAVQPKYEDAMQYELKVNGEPVVLHLPKNKALPSKD
YIETHYSPDGRKITTNPPVEDHCYYHGRIQNDADSTASISACNGLKGHFKLQGETYLIEP
LKLSNSEAHAVYKYEDVEKEDEAPKMCGVTQNWESYEPIKYEDVEKEDEAPKMCGVTQNW
ESYEPIKKASQSNLTPAHQRYIELVIVADHGMFTKYNGDSDKIREWVRQMVNTVDEIYSY
MYIDVALAGLQIWSNEDLINVQPAAPHTLDSFGKWRERDLLHRIHHDNAMLLTAIDFDGP
TIGLAYVGTMSNPKGSTGVVQDHSTINFRVAVTMAHEIGHNLGIHHDTGSCSCGGYSCIM
SPVISHEPSKYFSDCSYTQCWDFIMNQKPQCILNKPLRTDTVSTPVSGNELLEAGEECDC
GSPGNPCCDAATCKLRQGAQCAEGLCCDQCRFMKEGTICRRGRGDDLDDYCNGISAGCPR
NPFHA
>J3S829 ; MatureChain: 21-612
IILGSGNVNDYEVVYPRKVTALPKGAAQPKYEDTMQYEFKVNGEPVVLHLEKNKGLFSED
YSETHYSPDGREITTYPPVEDHCYYHGRIQNDADSTASISACNGLKGHFKLQGEMYLIEP
LELSDSEAHAVFKYENVEKEDEAPKMCGVTQNWESYEPIKKASQLNLTPEQQRYLNTKKY
IELVIVADNVMVKKYTSNSTAIRTRIYACVNTLNLIYRAFNIHIALVGIEIWSNKDLINV
ISASNVTLDLFGNWRRRVLLRRKRHDNAQLLTAIDLDGPTIGLARVGSMCDPKCSTGIVQ
DHSKLDVMVAVTMAHELAHNLGINHDGNQCNCGGNPCIMSATLNFEPAYRFSDCSRDEHW
RYLIDNRPPCILNKPLITDIVSPPVCGNYFVEVGEECDCGLPAHCQNPCCNAATCKLRPG
TQCEDGECCEQCQFTSAGTECRAAKSECDIAESCTGQSADCPTDNFQRNGRPCLNNNGYC
YNGKCPTLDHQCISFFGSSATVAPDVCFNLNLKGEGNFYCRRENTRIFPCAPQDKKCGRL
FCVLGPTGNTISCQSTYSQSDLDIGMVDLGTKCGDGRVCNSTRQCVDVNTAY
>J3SDW6 ; MatureChain: 21-612
IILGSGNVNDYEVVYPRKVTALPKGAAQPKYEDTMQYEFKVNGEPVVLHLEKNKGLFSED
YSETHYSPDGREITTYPPVEDHCYYHGRIQNDADSTASISACNGLKGHFKLQGEMYLIEP
LELSDSEAHAVFKYENVEKEDEAPKMCGVTQNWESYEPIKKASQLNLTPEQQRYLNTKKY
IELVIVADNVMVKKYTSNSTAIRTRIYACVNTLNLIYRAFNIHIALVGIEIWSNKDLINV
ISASNVTLDLFGNWRRRVLLRRKRHDNAQLLTAIDLDGPTIGLARVGSMCDPKCSTGIVQ
DHSKLDVMVAVTMAHELAHNLGINHDGNQCNCGGNPCIMSATLNFEPAYRFSDCSRDEHW
RYLIDNRPPCILNKPLITDIVSPPVCGNYFVEVGEECDCGLPAHCQNPCCNAATCKLRPG
TQCEDGECCEQCQFTSAGTECRAAKSECDIAESCTGQSADCPTDNFQRNGRPCLNNNGYC
YNGKCPTLDHQCISFFGSSATVAPDVCFNLNLKGEGNFYCRRENTRIFPCAPQDKKCGRL
FCVLGPTGNTISCQATSSQSNVDIGMVDLGTKCGDGRVCNSNRQCVDVNTAY
>J3S830 ; MatureChain: 20-610
IILGSGNVNDYEVVYPRKVTALPKGAVQPKYEDAMQYELKVNGEPMVLHLEKNKQLFSKD
YSETHYSPDGREITTYPLVEDHCYYHGRIENDADSTASISACNGLKGHFKLQGEIYLIEP
LKLRDSEAHAVFKYENVEKEDEAPKMCGVTQNWESYEPIKKASQLVVTAEQQRYLNPYRY
VELVIVADHGMFTKYNRNLTEVKTWVYEIVNTLNEIYRYLYIRVALVGLEIWSDGDLSNV
TLSSGNTLDSFGEWRKRDLLRRKRHDNAQLLTAIDFSGNTIGRASIANMCDPKYSTGIVQ
DHSPINLLVAVTMAHEMGHNLGLHHDGKSCTCGDYICIMNATLSHQHSKYFSNCSYNQYW
DYINTYTPKCILNEPLRTDIISPPVCGNELLEAGEECDCGSPRNCQYQCCDAATCKLHSW
VECESGVCCEQCKFRTAGTECRARRSECDIAESCTGQSADCPTDDFHKNGQPCLNNFGYC
YNGNCPIMYHQCYALFGSNVYEAEDSCFESNQKGDDYGYCRKENGEKIPCAPEDVKCGRL
YCNDNSPGQNDPCKIFPSNEDEHKEMVLPGTKCADGKFCTNGHCVDVATAY
>F8S108 ; MatureChain: 21-610
VILESGNVNDYEVVYPRKVTALPKGAVQPKYEDTMQYEFKVNGEPVVLHLEKNKGLFSED
YSETHYSPDGREITTYPTVEDHCYYHGRIENDADSTASISACNGLKGHFKLQGEMYLIEP
LKLPDSEAHAVFKYENVEKEDEAPKMCGVTQNWESYEPIKKASQSNLTPEQQRYLNAKKY
VKLFLVADYIMYLKYGRNLTAVRTRMYDIVNVITPIYHRMNIHVALVGLEIWSNTDKIIV
QSSADVTLNLFGNWRATDLLRRKSHDNAQLLTGINFNGPTAGLAYLGGICNTMYSAGIVQ
DHSKIHHLVAIAMAHEMGHNLGMDHDKDTCTCGTRPCVMAGALSCEASFLFSDCSQKDHR
EFLIKNMPQCILKKPLKTDVVSPAVCGNYFVEVGEECDCGSPRTCRDPCCDATTCKLRQG
AQCAEGLCCDQCRFKGAGTECRAAKDECDMADVCTGRSAECTDSFQRNGQPCKNNNGYCY
NGKCPIMADQCIALFGPSATVSQDACFQFNREGNHYGYCRKEQNTKIACEPQDVKCGRLY
CFPNSPENKNPCNIYYSPNDEDKGMVLPGTKCADGKACSNGQCVDVTTPY
>F8RKW1 ; MatureChain: 19-613
SSIILESGNVNDYEVVYPQKVPALPKGGVQNPQPETKYEDTMQYEFHVNGEPVVLHLERN
KGLFSEDYTETHYAPDGREITTSPPVQDHCYYHGYIQNEADSSAAISACDGLKGHFKHRG
ETYFIEPLKLSNSESHAIYKDEHVEKEDEIPKICGVTQTTSESDEPIEKISQLTNTPEQD
RYLQVKKYIELYVVVDNRMYRNYNSNRDAINERVYEMVNTLNVMYRPLNFFIALIGLEIW
SNQDEINIEPEVAVTLRSFGEWRNTTLLPRKRNDNAQLLTGIDFNGATVGLAYVGTLCSP
TQSVAVIQDHSKRTSMVASTMAHELGHNLGINHDSASCNCNAGPCIMSATISNQPFSKFS
SCSVQEHQRYLLRVRPQCILNKPLSTDIVTPPVCGNYFVERGEECDCGSPQDCQSACCNA
TTCKPQHEAQCDSGECCEKCKFKKAGAECRAAKDDCDLPESCTGQSAKCPTDSFQRNGHP
CQNNEGYCYNGKCPIMTNQCIALGGPGVNVSPDECFTLKQNVPECGFCRIENGRKIPCAE
KDKMCGKLLCEKGNATCICFPTTHDPDYGMVEPGTKCGDGKVCINRQCVDVQTAY
>Q8QG88 ; MatureChain: 21-610
IILESGNVNDYEVVYPRKVTALPKGAVQPKYEDAMQYEFKVNGEPVVLHLEKNKGLFSKD
YSETHYSPDGREITTYPAVEDHCYYHGRIENDADSTASISACNGLKGHFKLQRETYFIEP
LKLSNSEAHAVFKYENVEKEDEAPKMCGVTQNWKSYEPIKKASQLVVTAEQQKYNPFRYV
ELFIVVDQEMVTKNNGDLDKIKARMYELANIVNEILRYLYMHAALVGLEIWSNGDKITVK
PDVDYTLNSFAEWRKTDLLTRKKHDNAQLLTAIDFNGPTIGYAYIGSMCHPKRSVAIVED
YSPINLVVAVIMAHEMGHNLGIHHDTDFCSCGDYPCIMGPTISNEPSKFFSNCSYIQCWD
FIMKENPQCILNEPLGTDIVSPPVCGNELLEVGEECDCGTPENCQNECCDAATCKLKSGS
QCGHGDCCEQCKFSKSGTECRASMSECDPAEHCTGQSSECPADVFHKNGQPCLDNYGYCY
NGNCPIMYHQCYALFGADVYEAEDSCFKDNQKGNYYGYCRKENGKKIPCAPEDVKCGRLY
CKDNSPGQNNPCKMFYSNDDEHKGMVLPGTKCADGKVCSNGHCVDVATAY
>J3SDW8 ; MatureChain: 21-612
IILGSGNVNDYEVVYPRKVTALPKGAAQPKYEDTMQYEFKVNGEPVVLHLEKNKGLFSED
YSETHYSPDGREITTYPPVEDHCYYHGRIQNDADSTASISACNGLKGHFKLQGEMYLIEP
LELSDSEAHAVFKYENVEKEDEAPKMCGVTQNWESYEPIKKASQLNLTPEQQRYLNTKKY
IELVIVADNVMVKKYTSNSTAIRTRIYACVNTLNLIYRAFNIHIALVGIEIWSNGDLINV
TSAANVTLDLFGNWRRRVLLRHKRHDNAQLLTAIDFDGPTVGLAYGASMCDPRFATGIVQ
DHSKLDIMVAVTMAHELGHNLGMNHDGNQCNCGGNPCIMSATLNFEPAYQFSDCSRDEHW
RYLIDNRPPCILNKPSITDIVSPPVCGNYFVEVGEECDCGLPARCQNPCCNAATCKLRPG
TQCEDGECCEQCQFKGAGTECRAASSECDIAESCTGQSADCPTDDFQRNGQPCLNNNGYC
YNGTCPTLDDQCISFFGSSKTVAPDVCFNLNLQGQGDFYCRRENTRIFPCAPQDKKCGRL
FCVLGPTGNTISCQSTYSQSDLDIGMVDLGTKCGDGRVCNSTRQCVDVNTAY
>F8RKW0 ; MatureChain: 19-613
SPIILESGNVNDYEVVYPQKVPALPKGGVQNPQPETKYEDTMQYEFHVNGEPVVLHLERN
KGLFSEDYTETHYAPDGREITTSPPVQDHCYYHGYIQNEADSSAAISACDGLKGHFKHRG
ETYFIEPLKLSNSESHAIYKDEHVEKEDEIPKICGVTQTTSESDETIEKISQLTNTPEQD
RYLQVKKYIELYVVVDNRMYRNYNSNRDAINERVYEMVNTLNVMYRPLNFFIALIGLEIW
SNQDEINIEPEVAVTLRSFGEWRNTTLLPRKRNDNAQLLTGIDFNGATVGLAYVGTLCRP
TQSVAVIQDHSKRTSMVASTMAHELGHNLGINHDSASCNCNAGPCIMSATISNQPLSEFS
SCSVQEHQRYLLRVRPQCILNKPLRKDIVTPPVCGNYFVERGEECDCGSPQDCQSACCNA
TTCKLQHEAQCDSGECCEQCKFKKAGAECRAAKDDCDLPESCTGQSAKCPTDSFQRNGHP
CQNNQGYCYNGKCLIMTNQCIALKGPGVNVSPDECFTLKQNDPECGFCRIENGTKIPCAE
KDKMCGKLLCQEGNATCICFPTTDDPDYGMVEPGTKCGDGKVCINRQCVDVQTAY
>F8RKV9 ; MatureChain: 19-611
SSIILESGNVNDYEVVYPQKVPALPKGGVQNPQPETKYEDTMQYEFHVNGEPVVLHLERN
KGLFSEDYTETHYAPDGREITTSPPVQDHCYYHGYIQNEADSSAAISACDGLKGHFKHRG
ETYFIEPLKLSNSESHAIYKDEHVEKEDEIPKICGVTQTTSESDEPIEKISQLTNTPEQD
RYLQVKKYIELYVVVDNRMYRNYNSNRDAINERVYEMVNTLNVMYRPLNFFIALIGLEIW
SNQDEINIEPEVAVTLRSFGEWRNTTLLPRKRNDNAQLLTGIDFNGATVGLAYVGTLCRP
TQSVAVIQDHSKRTSMVASTMAHELGHNLGINHDSASCNCNAGPCIMSATISNQPLSEFS
SCSVQEHQRYLLRVRPQCILNKPLSTDIVTPPVCGNYFVERGEECDCGSPQDCQDACCNA
ATCKLQHDCDSGECCEQCKFKKAGAECRAAKDDCDLPESCTGQSAECPTDSFQRNGHPCQ
NNQGYCYNGKCPIMTNQCIALKGPGVNVSPDECFTLKQNDPECGFCRIENGTKIPCAEKD
KMCGKLLCQEGNATCICFPTTDDPDYGMVEPGTKCGDGKVCINRQCVDVQTAY
>Q9W6M5 ; MatureChain: 21-610
IILESGDVNDYEVVYPRKVTALPKGAVQQKYEDAMQYEFKVNGEPVVLHLEKNKHLFSKD
YSETHYSPDGREITINPPVEDHCYYHGRIENDGDSTASISACNGLKGNFKLQGETYLIEP
MKLSDSEAHAVFKYENVEKEDEAPKMCGVTQKWKSYEPIKKISQLNLIPEQQIYDPFKYV
ETVVVVDKAMVTKYNGDLDKIKTKMYEAANNMNEMYRYMFFRVVMVGLIIWTEEDKITVK
PDVDYTLNAFAEWRKTYLLAEKKHDNAQLITGIDFRGSIIGYAYIGSMCHPKRSVGIIQD
YSPINLVLAVIMAHEMGHNLGIHHDDGYCYCGGYPCIMGPSISPEPSKFFSNCSYIQCWD
FIMNHNPECIDNEPLGTDIISPPLCGNELLEVGEECDCGTPENCQNECCDAATCKLKSGS
QCGHGDCCEQCKFRTSGTECRASMSECDPAEHCTGQSSECPADVFHKNGEPCLDNYGYCY
NGNCPIMYHQCYALFGADIYEAEDSCFESNKKGNYYGYCRKENGKKIPCASEDVKCGRLY
CKDDSPGQNNPCKMFYSNDDEHKGMVLPGTKCADGKVCSNGHCVDVTTAY
>Q1PS45 ; MatureChain: 21-608
IILESGNVNDYEVVYPRKVTALPEGAVQQKYEDAMQYEFKVNGEPVVLHLEKNKGLFSED
YSETHYSPDGREITTYPSVEDHCYYHGRIQNDADLTASISACNGLKGHFMLQGEMYLIEP
LKLSDSEAHAVFKYENVEKEDEAPKMCGVTQNWKSYEPIKKASQSNLTPEQQRYLNAPKF
VKLFLVADNIMYLKYGRSLTNVRTRMYDMANILNLIFRRMNIHVAVTDLEIWSDKDKIIV
QPSADDTLKSFATWRESVLLKHKSHDNAQLLTGINFNGPTAGLAYLGGICDPMYSTAIVQ
DHNKIHHLVAIAMAHEMGHNLGIDHDKDTCTCAAKSCVMAGTLSCEASYLFSDCSRKEHR
AFLIKNMPQCILKKPSKTDVVSPPVCGNYFVEMGEDCDCGSPATCRDPCCDAATCKLKQG
AQCAEGLCCDQCRFKGAGTQCRAAMDECDMADLCTGQSADCTDRFQKNGQPCQNNNGYCY
NGTCPTMIKQCTVFFGSNAAVSQDACFQFNLQGNNYGYCRKEQNTKIACEPQNVKCGRLY
CTSPEKQNPCNIYYSPSNEDKGMVLPGTKCADGKACSNGQCVDVTTPY
>O42138 ; MatureChain: 21-620
IILESGNVNDYEVVYPRKVTVLPKGAVQPKYEDAMQYEFKVNGEPVVLHLEKNKQLFSKD
YSETHYSPDGREITTYPLVEDHCYYHGRIENDADSTASISACNGLKGHFKLQGEMYLIDP
LKLPDSEAHAVFKYENVEKEDEAPKMCGVTQNWESYEPIKKASQLNLTPEQQAYLDAKKY
VEFVVVLDHGMYTKYKDNLDKIKTRIFEIVNTMNEMFIPLNIRVALICLEIWSDKDKFNM
TSAANVTSISFRNWRATDLLKRKSHDNAQLLTVIDFDGPTIGKAYMASMCDPKRSVGIIQ
DHSTINLMMAVTMAHEMGHNLGMDHDEKYCTCGAKSCVMAKALSRQPSKLFSNCSQEDYR
KYLIKRRPKCILNEPNGTDIVSPPVCGNELLEVGEECDCGSPTNCQNPCCDAATCKLTPG
SQCADGVCCDQCRFTRAGTECRQAKDDCDMADLCTGQSAECPTDRFQRNGHPCLNDNGYC
YNRTCPTLKNQCIYFFGPNAAVAKDSCFKGNQKSNNHTYCRKENGKKIPCAPQDIKCGRL
YCFRNLPGKKNICSVIYTPTDEDIGMVLPGTKCEDGKVCSNGHCVDVNIAYKSTTGFSQI
>D5LMJ3 ; MatureChain: 21-607
IILESGNVNDYEVVYPQKVPALLKGGVQNPQPETKYEDTMRYEFQVNGEPVVLHLERNKG
LFSEDYTETHYAPDGREITTSPPVQDHCYYHGYIQNEADSSAVISACNGLKGHFKHQGET
YFIEPLELSESEAHAIYKDENVEKEDETPKICAVTQTTWESDESIEKTSQLTNTPEQDRY
LQVKKYIEFYLVVDNKMYKNHTSNQELRTRVYEMVNYLNTKYRRLNFHIALIGLEIWSNQ
DKVDMDPGANVTLKSFAEWRAKLPPHKRNDNAQLLTGIDFNGTTVGLAYTGTLCTWGSVA
VVQDYSRRTILMASTMAHELGHNMGIHHDKANCRCSHSPCIMSDTISDEPFYEFSSCSVR
EHQEYLLRERPQCILNKPSRKAIVSRPVCGNNFVEVGEQCDCGSLQDCQSTCCNATTCKL
QPHAQCDSEECCEKCKFKGAETECRAAKDDCDLPEFCTGQSAECPTDSLQRNGHPCQNNQ
GYCYNGKCPTMENQCITLLGPNYTVGPAGCFKNNRKGDDVSHCRKENGAKIPCAAKDEKC
GTLYCTEIKKTGCIVPVSPRDPDSRMVEPGTKCEDKKVCSKSQCVKV
>Q8UVG0 ; MatureChain: 21-612
IILESGNVNDYEVVYPRKVTALSKGAVHPKYEDAMQYEFKVNGEPVVLHLEKNKGLFSED
YSEIHYSPDGREITTYPLVEDHCYYHGRIQNDADSSASISACNGLKGHFKLQGEMYLIEP
FKLPDSEAHAVFKYENVEKEDEAPKMCGVTETNWESDEPIKKASLLNLTPEQQAYLDAKK
YVEFVVVLDHGMYKKYKDDLDKIKRRIYEIVNTMNEMFIPLNICVALTGLEIWSKGDKIN
VTSESWFTLILFTNWRGADLLKRKSHDNAQLLTNTDFDGSTIGRAHIGSMCHPYLSVGII
QDYSPVNLLVASTMAHEMGHNLGMHHDNDTCTCGAPSCVMAAAISKDPSKLFSNCSQEYQ
RKYLIKNRPQCLLNKPLRTDIISPPVCGNELLEVGEECDCGTPENCRDPCCNATTCKLTP
GSQCVEGLCCDQCRFRKTGTECRAAKHDCDLPESCTGQSADCPMDDFQRNGHPCQNNNGY
CYNGKCPTMENQCIDLVGPKATVAEDSCFKDNQKGNDYGYCRKENGKKIPCEPQDVKCGR
LYCNDNSPGQNNPCKCIYFPRNEDRGMVLPGTKCADGKVCSNRHCVDVATAY
>O93523 ; MatureChain: 21-610
IILESGNVNDYEVVYPRKVTALPKGAVQPKYEDAMQYEFKVNGEPVVLHLEKNKGLFSKD
YSETHYSPDGREITTYPAVEDHCYYHGRIENDADSTASISACNGLKGHFKLQRETYFIEP
LKLSNSEAHAVFKYENVEKEDEAPKMCGVTQNWKSYEPIKKASQLVVTAEQQKYNPFRYV
ELFIVVDQGMVTKNNGDLDKIKARMYELANIVNEILRYLYMHAALVGLEIWSNGDKITVK
PDVDYTLNSFAEWRKTDLLTRKKHDNAQLLTAIDFNGPTIGYAYIGSMCHPKRSVAIVED
YSPINLVVAVIMAHEMGHNLGIHHDTDFCSCGDYPCIMGPTISNEPSKFFSNCSYIQCWD
FIMKENPQCILNEPLGTDIVSPPVCGNELLEVGEECDCGTPENCQNECCDAATCKLKSGS
QCGHGDCCEQCKFSKSGTECRASMSECDPAEHCTGQSSECPADVFHKNGQPCLDNYGYCY
NGNCPIMYHQCYALFGADVYEAEDSCFKDNQKGNYYGYCRKENGKKIPCAPEDVKCGRLY
CKDNSPGQNNPCKMFYSNDDEHKGMVLPGTKCADGKVCSNGHCVDVATAY
>Q7LZ61 ; MatureChain: 21-619
IILESGNVNDYEVVYPQKVTALPKGAVQQPEQKYEDTMQYEFEVNGEPVVLHLEKNKILF
SEDYSETHYYPDGREITTNPPVEDHCYYHGRIQNDAHSSASISACNGLKGHFKLRGEMYF
IEPLKLSNSEAHAVYKYENIEKEDEIPKMCGVTQTNWESDKPIKKASQLVSTSAQFNKIF
IELVIIVDHSMAKKCNSTATNTKIYEIVNSANEIFNPLNIHVTLIGVEFWCDRDLINVTS
SADETLNSFGEWRASDLMTRKSHDNALLFTDMRFDLNTLGITFLAGMCQAYRSVEIVQEQ
GNRNFKTAVIMAHELSHNLGMYHDGKNCICNDSSCVMSPVLSDQPSKLFSNCSIHDYQRY
LTRYKPKCIFNPPLRKDIVSPPVCGNEIWEEGEECDCGSPANCQNPCCDAATCKLKPGAE
CGNGLCCYQCKIKTAGTVCRRARDECDVPEHCTGQSAECPRDQLQQNGKPCQNNRGYCYN
GDCPIMRNQCISLFGSRANVAKDSCFQENLKGSYYGYCRKENGRKIPCAPQDVKCGRLFC
LNNSPRNKNPCNMHYSCMDQHKGMVDPGTKCEDGKVCNNKRQCVDVNTAYQSTTGFSQI
>B8K1W0 ; MatureChain: 21-615
IILESGNVNDYEVVYPQKVTAMPKEAVKQPEQKYEDAMQYKFEVNGEPVLLHLEKNKDLF
SEDYSETHYSPDGREITTKPLVQDHCYYHGHIQNDAHSSASISACNGLKGHFKLRGEMYL
IEPLKLSDSEAHAVYKYENVEKEDEALKMCGVTQTNWESDEPIKKASLLVATSERNRYFN
PYSYVELIITVDHSMVTKYKNDLTAIRTWVFELVNTINEIFKYLYIRVPLVGLEIWKNRD
LINVTSAANVTLDLFGEWRKSYLLPRKIHDNSQLLTAIDLNGLTIGMAYVSTMCQSKYSV
GVVQDHSKINLRVAVTMAHEIGHNLGLTHDGVYCTCGGYSCIMSAVLGDQPSKYFSNCSY
NQYRRFLTEHNPECIINPPLRTDIVSPPACGNELLERGEECDCGSPENCRDPCCDAASCK
LHSWVECESGKCCNQCRFKRAGTECRPARDECDKAEQCTGRSANCPVDEFHENGRPCLHN
FGYCYNGKCPIMYHQCHALFGQNVTGVQDSCFQYNRLGVYYAYCRKENGRKIPCAPKDEK
CGRLYCSYKSPGNQIPCLPYYIPSDENKGMVDHGTKCGDGKVCSNGQCVDLNIAY
>Q7T046 ; MatureChain: 21-612
IILESGNVNDYEVVYPQKITALPEEAVQQPEQKYEDTMQYEFEVNGEPVVLHLEKNKDLF
SEDYSETRYSPDGRETTTKPPVQDHCYYHGRIQNDAYSSASISACNGLKGHFKLQGETYL
IEPLKIPDSEAHAVYKYENIEKEDEAPKMCGVTQTNWESDEPIKKASQLVATSAKRKFHK
TFIELVIVVDHRVVKKYDSAATNTKIYEIVNTVNEIFIPLNIRLTLIGVEFWCNRDLINV
TSSADDTLDSFGEWRGSDLLNRKRHDNAQLFTDMKFDLSTLGITFLDGMCQAYRSVGIVQ
EHGNKNFKTAVIMAHELGHNLGMYHDRKNCICNDSSCIMSAVLSSQPSKLFSNCSNHDYR
RYLTTYKPKCILNPPLRKDIASPPICGNEIWEEGEECDCGSPKDCQNPCCDAATCKLTPG
AECGNGLCCEKCKIKTAGTVCRRARDECDVPEHCTGQSAECPADGFHANGQPCQNNNGYC
YNGDCPIMTKQCISLFGSRATVAEDSCFQENQKGSYYGYCRKENGRKIPCAPQDIKCGRL
YCLDNSPGNKNPCKMHYRCRDQHKGMVEPGTKCEDGKVCNNKRQCVDVNTAY
>Q2UXR0 ; MatureChain: 20-614
IILESGIVNDYEVVNPQKVTAMLKGAVKQPEQKYEDTMQYEFKVKGEPVVLHLEKNKGLF
SEDYSETHYSPDGREITTNPPVEDHCYYHGRIQNDADSSASISACNGLKGHFKLRGEMYF
IEPLKIPDSEAHAVYKYENIEEEDEAPKMCGVKHTNRESDKSIKKASQLNLTPEQQRYLN
TPKHIKVAIVADYLIFRKYGRNLFTIRAKIYEILNILNEIYKAFNIHVALVFLEIWSNGD
KINLFPAANVTLDLFGKWRERDLMNRKNHDNTQLLTGMNFDGPTAGLGYVGTMCHPQFSA
AVVQDHNKINFLVALAMAHELGHNLGMTHDEQFCTCGAKSCIMSATLSCEGSYRFSNCSR
EENRRYLINKMPQCILIKPSRTDIVSPPVCGNSLVEVGEDCDCGSPGYCRNPCCNAATCK
LTPGSQCADGECCDQCRFTRAGTECRPARDECDKADLCTGQSAECPADQFQRNGQPCQNN
SGYCYNGICPVMRNQCISLFGSRAIVAEDACFQFNSLGIDYGYCRKENGRKIPCAPEDVK
CGRLYCFDNLPEHKNPCQIFYTPRDEDKGMVDPGTKCENGKVCINGKCVDVNTAY
>Q2UXQ5 ; MatureChain: 21-613
IILESGNVNDYEIVYPQKVTALPIEAILQPEQKYEDAMQYEFEVNGEPVVLHLEKNKNLF
TKDYSETHYSPDGREITTKPLIEDHCYYHGRIQNDAHSTASISACNGLKGHFKLQGETYL
IEPLKIPDSEAHAVYKYENIEKEDEALKMCGVKHTNWESDEPIKEASQLFATSEQHRFRE
RYIEFFIVVDQRMYNKHNNDSAAIRTWIFEMLNTVNEIYLPWNIHVPLVGLEFWTQGDLI
NVVSSADKTLDSFGEWRRRDLLNRKAHDNAHLITAMHFDAQTLGLAYTGSMCHPKYSTGV
FQDSSEINIFVAITLAHELGHNLGISHDVPSCTCQTKACIMSPYLSDQPTKLFSNCSEIQ
YERFLTQRNPKCMINKPLRTDIISPPVCGNGLLEREEECDCGSPENCRDPCCDAASCKLH
SWVECESGECCDQCRFKRAGTLCRPARDDCDMAESCSGHSADCPIDGFHANGQPCSHNLG
YCYNGKCPLTLYQCRAFLGKDVVGVQESCFQYNRLGNTYAYCRKENGRKIPCAPKDEKCG
RLYCSYKSFGDYISCLPCYRANEEDKGMVDEGTKCGEGKVCSNGYCVDLNVAY
>Q90495 ; MatureChain: 21-616
IILGSGNVNDYEVVYPQKVTALPKGAVQQPEQKYEDAMQYEFEVKGEPVVLHLEKNKELF
SEDYSETHYSSDDREITTNPSVEDHCYYHGRIQNDAESTASISACNGLKGHFKLRGETYF
IEPLKIPDSEAHAVYKYENIENEDEAPKMCGVTQDNWESDEPIKKTLGLIVPPHERKFEK
KFIELVVVVDHSMVTKYNNDSTAIRTWIYEMLNTVNEIYLPFNIRVALVGLEFWCNGDLI
NVTSTADDTLHSFGEWRASDLLNRKRHDHAQLLTNVTLDHSTLGITFVYGMCKSDRSVEL
ILDYSNITFNMAYIIAHEMGHSLGMLHDTKFCTCGAKPCIMFGKESIPPPKEFSSCSYDQ
YNKYLLKYNPKCILDPPLRKDIASPAVCGNEIWEEGEECDCGSPADCRNPCCDAATCKLK
PGAECGNGECCDKCKIRKAGTECRPARDDCDVAEHCTGQSAECPRNEFQRNGQPCLNNSG
YCYNGDCPIMLNQCIALFSPSATVAQDSCFQRNLQGSYYGYCTKEIGYYGKRFPCAPQDV
KCGRLYCLDNSFKKNMRCKNDYSYADENKGIVEPGTKCEDGKVCINRKCVDVNTAY
>Q90ZI3 ; MatureChain: 21-612
IILESGNVNDYEVVYPRKVTALPKGAVQQKYEDAMQYEFTVNGEPVVLHLEKNKGLFSED
YSETHYSPDGREITTNPPVEDHCYYHGRIQNDADLTASISACDGLKGHFKLQGETYIIEP
LKLPDSEAHAVFKYENVEKEDEAPKMCGVTQSNWESDESIKEDSQSNLTPAQQKYLNAKK
YVKFFLVADHIMYLKYGRNLTTLRTRMFDTVNIVNQILQRINIHVALIGIEIWSKEDKII
VQSVPDVTLKLFATWRESVLLKRKNHDNAHLLTGINFNGPTAGLAYLGGICKPMYSAGIV
QDHNKIHHLVAIAMAHEMGHNLGMDHDKDTCTCRAKACVMAGTLSCDASYLFSDCSRQEH
RAFLIKNMPQCILKKPLKTDVVSPPVCGNYFVEVGEDCDCGSPATCRDPCCDAATCKLRQ
GAQCAEGLCCDQCRFKAAGTECRAATDECDMADLCTGRSAECTDRFQRNGQPCQNNNGYC
YNRTCPTMNNQCIALFGPNAAVSQDACFQFNRQGNYYGYCRKEQNTKIACEPQNVKCGRL
YCIDSSPAKKNPCNIIYSPNDEDKGMVLPGTKCADGMACNSNGQCVDVNRTY
>P0C7B0 ; MatureChain: 21-610
IILESGNVNDYEVVYPRKVTALPKGAVQPKYEDAMQYEFKVNGEPVVLHLGKNKQLFSKD
YSETHYSPDGREITTNPPVEDHCYYHGRIENDADSTRSISACNGLKGHFKLQGETYLIEP
LKLSDSEAHAVYKYENILKEDEAPKMCGVTQNWESYEPIKKASQLNLTPEQQRYNPFRFV
ELVLVADKGMVTKNNGDLNKIKTRMYELANNLNDIYRYMYIHVALVGVEIWSDGDKITVT
PNVDDTLSSFAEWRKTHLLTRKKHDNAQLLTAIDFNGPTIGYAYIASMCHPKRSVGIVQD
YSPINLVLSVVMAHEMGHNLGIHHDHSYCSCGDYACIMGATISHEPSTFFSNCSYIQCWD
FIMDHNPECIVNEPLGTDIVSPPVCGNELLEVGEECDCGTPENCQNECCDAATCKLKSGS
QCGHGDCCEQCKFSKSGTECRESMSECDPAEHCTGQSSECPADVFHKNGQPCLHNYGYCY
NGNCPIMYHQCYALWGADVYEAEDSCFESNKKGNYYGYCRKENGKKIPCAPEDVKCGRLY
CKDNSPGQNNPCKMFYSNEDEHKGMVLPGTKCGDGKVCSNGHCVDVATAY
>Q98UF9 ; MatureChain: 21-606
IILESGNVNDYEVVYARKVTALPKGAVQPKYEDTMQYELKVNGEPVVLHLEKNKQLFSKD
YSETHYSPDGREITTYPPVEDHCYYHGRIENDADSTASISACNGLKGHFKLQGETYFIEP
LKLPNSEAHAVFKYENVEKEDEVPKMCGVTQTNWESDEPIKKASQLVVTAEQQRYNHYKY
IELVILADYRMVTKNNGDLGKIRTKIYEIVNILNEIFRYLYIRIALVGIEIWSNADLSNV
TLSADDTLASFGTWRGTVLLKRKSHDNAQLLTAIDFDGQTIGIANIASMCNQNKSVGVVM
DYSPINLVVAVIMAHEMGHNLGINHDTGSCSCGGYSCIMAPEISDQPSKLFSNCSKQAYQ
RYINYYKPQCILNEPLRTDIVSPPVCGNELLEMGEECDCGSPRNCRDPCCDAATCKLHSW
VECESGECCDQCRFKGAGTECRAARSECDIAESCTGQSADCPTDDFKRNGQPCLHNYGYC
YNGNCPIMYHQCYALFGSNATVAEDGCFEFNENGDKYFYCRKQSGVNIPCAQEDVKCGRL
FCHTKKHPCDYKYSEDPDYGMVDNGTKCADGKVCSNGHCVDVATAY
>Q8JIR2 ; MatureChain: 21-609
IILGSGNVNDYEVVYPRKVTAVPKGAVQPKYEDTMQYEFKVNGEPVVLHLEKNKGLFSKD
YSETHYSPDGREITTYPSVEDHCYYHGRIQNDADSTASISACNGLKGHFKLQGEMYLIEP
LRFSDSEAHAVFKYENVEKEDEAPKMCGVTQTNWESDEPIKKASKLVVTAEQQRYLNNFR
FIELVIVADYRMFTKFNSNLNEVKTWVYEIVNTLNEIYRYLYVRVALVALEVWSNGDLSS
VTLSAYDTLDSFGEWRKRDLLKRKSHDNAQLLTAIDFNGTIIGLAHVASMCDPKCSTGIV
QDYSSRNLVVAVIMAHEMGHNLGIRHDRENCTCHANSCIMSAVISDQPSKYFSNCSHVQY
WNYINDDEPQCILNEPLRTDIVSPPVCGNELLEVGEECDCGSPATCRYPCCDAATCKLHS
WVECESGECCEQCRFRTAGTECRARRSECDIAESCTGHSADCPTDRFHRNGQPCLHNFGY
CYNGNCPIMYHQCYALWGANATVAKDSCFEDNQKGNDYGYCRKENGRKIPCEPQDVKCGR
LYCSLGNQLPCRFFYTPTDENIGMVDTGTKCGDKKVCSNRQCVDVNTAY
>Q8AWI5 ; MatureChain: 21-610
IILESGNVNDYEVVYPRKVPALPKGAVQPKYEDAMQYEFKVNGEPVVLHLEKNKGLFSED
YSETHYSPDGREITTNPPVEDHCYYHGRIQNDADSTASISACNGLKGHFTLQGETYLIEP
LKLPDSEAHAVFKYENVEKEDEAPKMCGVTQNWESYEPIKKASQSNLTPEQQRYLNAKKY
VKLVMVADYIMYLKYDRNLTTVRTRMYDIVNVINVIYQRMNIHVALVGLEIWSNKDKFIL
RSAADVTLKLFATWRETDLLKRKSHDNAQLLTGINFNGPTAGLGYLGGICNPMYSAGIVQ
DHNKIHHLVAIAMAHEMGHNLGIDHDKDTCTCGAKSCVMAGTLSCEASYLFSDCSRKEHQ
AFLIKDMPQCILKKPLKTDVVSPPVCGNYFVEVGEDCDCGSPATCRDSCCDAATCKLRQG
AQCAEGLCCDQCRFKGAGTECRAATDECDMADLCTGRSAECTDRFQRNGQPCQNNNGYCY
NGKCPIMTDQCIALFGPNAAVSEDACFQFNLEGNHYGYCRKEQNTKIACEPQNVKCGRLY
CIDSSPANKNPCNIYYSPGDEDKGMVLPGTKCADGKACSNGQCVDVNRAS
>P20164 ; MatureChain: 21-614
IILESGNVNDYEVMYPQKVAALPKGAVQQKYEDTMQYEFKVNGEPVVLHLEKNKGLFSED
YSETHYSPDGREITTNPPVEDHCYYHGRIQNDADSTASISACNGLKGHFKLQGEMYLIEP
LKFSDSEAHAVYKYENVEKEEEAPKMCGVTQTNWESDEPIKKASKLVVTAEQQRFPRRYI
KLAIVVDHGIVTKHHGNLKKIRKWIYQLVNTINNIYRSLNILVALVYLEIWSKQNKITVQ
SASNVTLDLFGDWRESVLLKQRSHDCAQLLTTIDFDGPTIGKAYTASMCDPKRSVGIVQD
YSPINLVVAVIMTHEMGHNLGIPHDGNSCTCGGFPCIMSPMISDPPSELFSNCSKAYYQT
FLTDHKPQCILNAPSKTDIVSPPVCGNELLEAGEECDCGSPENCQYQCCDAASCKLHSWV
KCESGECCDQCRFRTAGTECRAAESECDIPESCTGQSADCPTDRFHRNGQPCLYNHGYCY
NGKCPIMFYQCYFLFGSNATVAEDDCFNNNKKGDKYFYCRKENEKYIPCAQEDVKCGRLF
CDNKKYPCHYNYSEDLDFGMVDHGTKCADGKVCSNRQCVDVNEAYKSTTVFSLI
>D3TTC2 ; MatureChain: 21-613
IILESGNVNDYEVVYPQKVPALLKGGVQNPQPETKYEDTMRYEFQVNGEPVVLHLERNKG
LFSEDYTETHYAPDGREITTSPPVQDHCYYHGYIQNEADSSAVISACDGLKGHFEHQGET
YFIEPLKISNSEAHAIYKDENVENEDETPEICGVTETTWESDESIEKTSQLTNTPEQDRY
LQAKKYIEFYVVVDNIMYRHYKRDQPVIKRKVYEMINTMNMIYRRLNFHIALIGLEIWSN
INEINVQSDVRATLNLFGEWREKKLLPRKRNDNAQLLTGIDFNGTPVGLAYIGSICNPKT
SAAVVQDYSSRTRMVAITMAHEMGHNLGMNHDRGFCTCGFNKCVMSTRRTKPAYQFSSCS
VREHQRYLLRDRPQCILNKPLSTDIVSPPICGNYFVEVGEECDCGSPADCQSACCNATTC
KLQHEAQCDSEECCEKCKFKGARAECRAAKDDCDLPELCTGQSAECPTDVFQRNGLPCQN
NQGYCYNGKCPIMTNQCIALRGPGVKVSRDSCFTLNQRTRGCGLCRMEYGRKIPCAAKDV
KCGRLFCKRRNSMICNCSISPRDPNYGMVEPGTKCGDGMVCSNRQCVDVKTAY
>Q10749 ; MatureChain: 21-609
IILESGNVNDYEVVYPQKVPALSKGGVQNPQPETKYEDTMQYEFHVNGEPVVLHLERNKG
LFSEDYTETHYAPDGREITTSSPVQDHCYYHGYIQNEADSSAVISACDGLKGHFKHQGET
YFIEPLELSDSEAHAIYKDENVEEEEEIPKICGVTQTTWESDEPIEKSSQLTNTPEQDRY
LQAKKYIEFYVVVDNVMYRKYTGKLHVITRRVYEMVNALNTMYRRLNFHIALIGLEIWSN
GNEINVQSDVQATLDLFGEWRENKLLPRKRNDNAQLLTSTEFNGTTTGLGYIGSLCSPKK
SVAVVQDHSKSTSMVAITMAHQMGHNLGMNDDRASCTCGSNKCIMSTKYYESLSEFSSCS
VQEHREYLLRDRPQCILNKPSRKAIVTPPVCGNYFVERGEECDCGSPEDCQNTCCDAATC
KLQHEAQCDSGECCEKCKFKGAGAECRAAKNDCDFPELCTGRSAKCPKDSFQRNGHPCQN
NQGYCYNGTCPTLTNQCATLWGPGAKMSPGLCFMLNWNARSCGLCRKENGRKILCAAKDV
KCGRLFCKKKNSMICHCPPPSKDPNYGMVAPGTKCGVKKVCRNRQCVKV
>Q3HTN2 ; MatureChain: 21-600
IILESGNVNDYEVVYPRKVTAVPKGAVQQKYEDAMQYEFKVNGEPVVLHLEKNKELFSED
YSETHYSPDGREITTYPSVEDHCYYHGRIQNEADSTASISACNGLKGHFKLQGETYLIEP
LKLPDSEAHAVFKYENVEKEEEAPKMCGVTETNWKSDEPIKKASQLVVTAEQQRFPRRYV
KLAIVADHRMYTKHKKNLKPWVFQMVNSVHQIYRSMNVLIALVYLNIWKKNDKITAQSAS
NVTLDLFGNWRETVLLKRKRHDCAQLLTAIDFDGPTIGRAHVSSVCDPKRSTGIVQNYTE
INLVNAVIMAHELGHNLGMDHDGNQCNCHACIMSAVINNPPSERFSGCSMGYYQTFLTAY
NPQCILNALSKRDIITPPVCGNELLEEGEECDCGSPENCQYQCCNATTCKLHSWVECESG
ECCEQCRFKKAGAVCRAARTECDIPENCTDQSADCPTDSFHRNGQPCLYNHGYCYNGNCP
VMHYQCYGLFGPNATVGQDGCFDANDRGDEYFYCRKENEKYIPCAQEDVKCGRLFCTYIY
DINLCRYDYSANGMVAQGTKCADGKVCNSNRQCADVNTAY
>Q3HTN1 ; MatureChain: 21-600
IILESGNVNDYEVVYPRKVTTLPKGALQQNYEDAMQYEFKVNGEPVVLHLEKNKELFSED
YSETHYSPDGREITTYPSVEDHCYYHGRIQNEADSTASISACNGLKGHFKLQGETYLIEP
LKLPDSEAHAVFKYENVVKEDEAPKMCGVTETNWKSDEPIKKASQLVVTAEQQRFPRRYV
KLAIVADRRMYMKHQKNLKPWVFQMVNSVHQIYRSMNVLIALVYLNIWKKNDKITVQSAS
DVTLDLFAEWRETVLLRRKKHDCAHLLTAIDFDGPTIGRAHIASMCNSKLSVGIVQNYTE
INLVNAIVMAHELGHNLGISHDGNQCNCHTCIMSAVISNPPSERFSNCSEDYHQSFLTAY
NPQCILNAPSKTDIITPPVCGNELLEEGEECDCGSPENCQYQCCDAASCKLHSWVKCESG
ECCDQCRFTSAGTECRAARSECDIAESCTGQSADCPTDDFHRNGQPCLSNHGYCYNGNCP
VMHYQCIALFGSNAIVGQDECFDFNMKGEQYFYCRKEYEKYIPCAQEDVKCGRLFCFYTN
NMDICRYNYSDIGIVDHGTKCADGKVCNSNRHCVDVTTVY
>Q2LD49 ; MatureChain: 21-621
IILESGNVNDYEVVYPRKVTSLPKGAVQQKYEDAMQYELKVNGEPVVLHLEKNKGLFSKD
YSETHYSPDGRKITTKPPVKDHCYYHGHIQNDADSTASISACNGLKGHFKLQGEMYLIEP
LKLPDSEAHAVFKYENVEKEDEAPKMCGVTETNWESDEPIKEASQSNLTPEQQSYLNAPK
YVKFFLVADHIMYLKYGRNLTTLRTRIFDTVNVVYLILLRINIHVLLVGMEIWSHKDKII
VQSVPAVTLKLFATWREADLLKHKSHGCAHLLTGINFNGPTAGLAYLGAICNPMYSAGIV
QDHNKIHHLVAIAMAHELGHNLGINHDKDTCTCRAKACVMAGTISCDASYLFSDCSRQEH
REFLIKNMPQCILKKPLKTDVVSPPVCGNYFVEVGEDCDCGSPATCRDSCCNPTNCKLRQ
GAQCAEGLCCDQCRFKGAGTECRPASSECDMADLCTGRSAECTDRFQRNGQPCQNNNGYC
YNGTCPSMTDQCIALFGPNAAVSQDACFQFNREGNHYGYCRKEQNTKIACEPENVKCGRL
YCIDSSPANKNPCNIVYLPNDEEKGMVLAGTKCADGRACNSNGQCVGVNGAYKSTTGFSQ
I
>Q9DGB9 ; MatureChain: 21-610
VILESGNVNDYEVVYPRKVTALPKGAVQPKYEDAMQYEFKVNGEPVVLHLEKNKGLFSED
YSETHYSPDGREITTYPPVEDHCYYHGRIENDADSTASISACNGLKGHFKLQGEMYLIEP
LKLPDSEAHAVFKYENVEKEDEAPKMCGVTQNWESYEPIKKASQSNLTPEQQRYLNAKKY
VKLFLVADYIMYLKYGRNLTAVRTRMYDIVNVITPIYHRMNIHVALVGLEIWSNTDKIIV
QSSADVTLDLFAKWRATDLLSRKSHDNAQLLTGINFNGPTAGLGYLGGICNTMYSAGIVQ
DHSKIHHLVAIAMAHEMGHNLGMDHDKDTCTCGTRPCVMAGALSCEASFLFSDCSQKDHR
EFLIKNMPQCILKKPLKTDVVSPAVCGNYFVEVGEECDCGSPRTCRDPCCDATTCKLRQG
AQCAEGLCCDQCRFKGAGTECRAAKDECDMADVCTGRSAECTDRFQRNGQPCKNNNGYCY
NGKCPIMADQCIALFGPGATVSQDACFQFNREGNHYGYCRKEQNTKIACEPQDVKCGRLY
CFPNSPENKNPCNIYYSPNDEDKGMVLPGTKCADRKACSNGQCVDVTTPY
>C9E1S0 ; MatureChain: 21-613
IILDSGNVNDYEVVYPRKVTALPKGAVQPKYEDTMQYEFKVNGEPVVLHLEKNKGLFSED
YSETHYSPDGREITTYPSIEDHCYYRGRIQNDADSTASISACNGLKGHFKLQGEMYLIEP
LKLPDSEAHAVYKYENIEKEDEAPKMCGVTQTNWKSDEPIKKASQLVVTPEEQRYLNTKK
YIELVIVADNVMVKKYTSNSTAIRTRIYACVNTLNLIYRAFNIYIALIGLEIWSNRDLIN
VQSASSVTLDLFGTWRETVLLRHKRHDNAQLLTGINFDGDTVGLAYVGSMCDPKRSAGII
QDHNKLDVMVAIAMAHELGHDLGINHDGNQCNCGGNPCIMSATLNFEPVYRFSDCSRDEH
WRYLIDNRPPCILNKPSITDIVSPPVCGNYFVEVGEECDCGLPAHCQNPCCDAATCKLRP
ETQCEDGECCEQCQFTRAGTECRAARSECDIAESCTGQSAECPTDDFQRNGQPCLNNNGY
CYNGTCPILTNQCISFFGSSATVAPDVCFDFNLQGQGNFYCRRERARIFPCAPQDKKCGR
LFCVKGPIGNTISCQSTSSQSDLDIGMVDLGTKCGDGRVCNSNRQCVDVNTAY
>Q4VM08 ; MatureChain: 21-616
IILESGNVNDYEVVYPQKVTAMPKGAVKQPEQKYEDAMQYEFKVKGEPVVLLLEKNKDLF
SEDYSETHYSPDGREITTNPPVEDHCYYHGRIQNDADSSASISACNGLKGHFMLQGETYL
IEPLKLPDSEAHAVYKYENVEKEDEAPKMCGVTQTNWESDEPIKKASQLNLTPEQRRYLN
SPKYIKLVIVADYIMFLKYGRSLITIRTRIYEIVNILNVIYRVLNIYIALLGLEIWNNGD
KINVLPETKVTLDLFGKWRERDLLNRRKHDNAQLLTDINFNGPTAGLGYVGSMCDPQYSA
GIVQDHNKVNFLVALAMAHEMGHNLGMEHDEIHCTCGAKSCIMSGTLSCEASIRFSNCSR
EEHQKYLINKMPQCILNKPLKTDIVSPAVCGNYLVELGEDCDCGSPRDCQNPCCNAATCK
LTPGSQCADGECCDQCKFRRAGTVCRPANGECDVSDLCTGQSAECPTDQFQRNGQPCQNN
NGYCYSGTCPIMGKQCISLFGASATVAQDACFQFNSLGNEYGYCRKENGRKIPCAPQDVK
CGRLYCFDNLPEHKNPCQIYYTPSDENKGMVDPGTKCGDGKACSSNRQCVDVNTAY
>A4PBQ9 ; MatureChain: 21-607
IILESGNVNDYEIVYPRKVTALPKGAVQPKYEDAMQYELKVNGEPVVLHLEKNKQLFSKD
YSETHYSPDGREITTYPLVEDHCYYHGRIENDADSTASISACNGLKGHFKLQGEMYLIEP
LKLSDSEAHAVYKYENVEKEDEAPKMCGVTQNWKSYEPIKKASQLVVTAEHQKYNPFRFV
ELVLVVDKAMVTKNNGDLDKIKTRMYELANTVNDIYRYMYIHVALVGLEIWSNEDKITVK
PEADYTLNAFGEWRKTDLLTRKKHDNAQLLTAIDLDRVIGLAYVGSMCHPKRSTGIIQDY
SPINLVVAVIMAHEMGHNLGINHDRGYCSCGDYACIMRPEISPEPSTFFSNCSYFDCWDF
ITNHNPECIVNEPLGTDIISPPVCGNELLEVGEECDCGTPENCQNECCDAATCKLKSGSQ
CGHGDCCEQCKFSKSGTECRASMSECDPAEHCTGQSSECPADVFHKNGQPCLDNYGYNGN
CPIMYHQCYDLFGADVYEAEDSCFERNQKGNYYGYCRKENGNKIPCAPEDVKCGRLYCKD
NSPGQNNSCKMFYSNEDEHKGMVLPGTKCADGKVCSNGHCVDVATAY
>Q90282 ; MatureChain: 21-609
IILESGNVNDYEVIYPRKVTALPKGAVQPKYEDAMQYELKVNGEPVVLHLGKNKGLFSKD
YSETHYSPDGREITTYPLVEDHCYYHGRIENDADSTASISACNGLKGHFKLQGEMYLIEP
LKLPDSEAHAVYKYENVEKEDEALKMCGVTQNWESYEPIKKASQLVVTAEHQKYNPFRFV
ELFLVVDKAMVTKNNGDLDKIKTRMYEIVNTVNEIYRYMYIHVALVGLEIWSNEDKITVK
PEAGYTLNAFGEWRKTDLLTRKKHDNAQLLTAIDLDRVIGLAYVGSMCHPKRSTGIIQDY
SEINLVVAVIMAHEMGHNLGINHDSGYCSCGDYACIMRPEISPEPSTFFSNCSYFECWDF
IMNHNPECILNEPLGTDIISPPVCGNELLEVGEECDCGTPENCQNECCDAATCKLKSGSQ
CGHGDCCEQCKFSKSGTECRASMSECDPAEHCTGQSSECPADVFHKNGQPCLDNYGYCYN
GNCPIMYHQCYDLFGADVYEAEDSCFERNQKGNYYGYCRKENGNKIPCAPEDVKCGRLYC
KDNSPGQNNPCKMFYSNEDEHKGMVLPGTKCADGKVCSNGHCVDVATAY
>Q4VM07 ; MatureChain: 21-614
IILESGNVNDYEVVYPQKITALPKGAIQQPEQKYEDAIKYEFKVNGKPVVLHLEKNKGLF
SEDYSETHYTPDGREITINPPVEDHCYYHGRIQNDADSTASISACNGLKGHFKLQGEMYL
IEPLRIPDSEAHAIYKYENIEKEDEAPKMCGVTQTNWESDEPIKASQLNLTPEQRTYLKS
KKYVELVIVADYIMFWKYDRSLSTIRTRIYEIVNTLNVIYRFLNIYIALVAVEIWSKGDL
INVTSSAYDTLDSFGEWRERDLLNRKRHDNAQLLTGINFNGPSAGRGFVGRMCQPKYSVG
IVQDHSKIYLLVASAMAHEMGHNLGMDHDRIDCTCGAKSCIMSGILRCETSYLFSDCSRE
EHRKYLINKMPQCILNKPLKTDIVSPAVCGNYFVEVGEECDCGSPANCQDRCCDAATCKL
RPGAQCGDGVCCYQCKFRRAGTVCRPANGECDVSDLCTGQSAECPTDQFQRNGQPCQNNK
GYCYNGTCPIMEKQCISLFGASATVAQDSCFQFNRRGNHYGYCRKENNTKIACAPEDVKC
GRLYCLDNSSGHKNPCQIYYIPSDENKGMVDPGTKCGDGMVCSNGKCVDVTIAY
>C9E1R8 ; MatureChain: 21-609
IILESGNVNDYEIVYPRKVTALPKGAVQPKYEDAMQYELKVSGEPVVLHLEKNKQLFSKD
YSETHYSPDGREITTYPLVEDHCYYHGRIENDADSTASISACNGLKGHFKLQGEMYLIEP
LKLPDSEAHAVYKYENVEKEDEALKMCGVTQNWESYEPIKKASQLVVTAEHQKYNPFRFV
ELFLVVDKAMVTKNNGDLDKIKTRMYEIVNTVNEIYRYMYIHVALVGLEIWSNEDKITVK
PEAGYTLNAFGEWRKTDLLTRKKHDNAQLLTAIDLDRVIGLAYVGSMCHPKRSTGIIQDY
SEINLVVAVIMAHEMGHNLGINHDSGYCSCGDYACIMRPEISPEPSTFFSNCSYFECWDF
IMNHNPECILNEPLGTDIISPPVCGNELLEVGEECDCGTPENCQNECCDAATCKLKSGSQ
CGHGDCCEQCKFSKSGTECRASMSECDPAEHCTGQSSECPADVFHKNGQPCLDNYGYCYN
GNCPIMYHQCYDLFGADVYEAEDSCFERNQKGNYYGYCRKENGNKIPCAPEDVKCGRLYC
KDNSPGQNNPCKMFYSNEDEHKGMVLPGTKCADGKVCSNGHCVDVATAY
>A8QL49 ; MatureChain: 21-614
IILESGNVNDYEVVYPQKVPLLPKGGVQNPQPKTKYEDTVQYEFEVNGEPVVLHLERNKG
LFSEDYTEAHYAPDGREITTRPPVQDHCYYHGYIQNEADSSAAISACDGLKGHFKHQGET
YFIEPLKLSDSEAHAIYKDENVEEENETPKICGLTETTWESDEPIRNASLLIYTPEQNRY
LKVKKYIEFYVAVDNRMYRHYKRNKPIIKRRVYELVNILNTILRRLNFHIALIGLEIWSK
RDKINVQSDVKATLKSFGKWREKKLLPRKRNDNAQLLTRIDFNGNTVGLAALGSLCSVKY
SVAVIQDYSKRTSMVASTMAHEMGHNLGINHDRASCTSCGSNKCIMATKRTKPASRFSSC
SVREHQRYLLRDRPQCILNKPLITDIVAPAICGNYFVEVGEECDCGSPRDCRSACCNAAT
CKLKHEAQCDSGECCGKCKFKKVGAKCRAAKDDCDLPERCTGRSAECPTDIFRRNGLPCQ
NKQGYCYNGKCPTLTNQCIALMGPNVKVSRDSCFTLNQRGKGCGYCRMQNGAKIPCAAKD
IKCGKLFCKKRNSGVCNCLILPDDPNYGMVETGTKCGDGMVCSDRKCVKLQTVY
>D8VNS0 ; MatureChain: 21-615
IILESGNVKDYEVVYPQKIPALPKGGIQRAEPETKYEDTMQYQFKVNGEPVVLHLERNKG
LFSEDYSETHYSPDGREITTSPPVQDHCYYHGRIQNDADSTASISACNGLKGRFKHQGET
YLIEPLKISDSEAHKIYKSENLEKEDEAPKTCGVTQTSLETDETIKMNFQSANNPEEDYV
RKRKYIKLAVVVDNSMYIKYDRNLNDIRSRIYEIVNDVNVFYRLLNIHIALIFIEIWSHQ
DKINVQPMVRVTLDSFGTWRETDLLPRRSHDNAQLYTNVDFDGPTVGYAYVGSLCKPKHS
VAIIQDHTETANMMASTVAHELGHNLGMNHDSGNCICQPTLCVMSETLSSVPFNDFSACS
RVDHRNYLIRDLPQCILNKPLRTDIVAPAVCGNNFVEVGGECDCGSPQDCQSTCCDAATC
RLRDGAQCDTEECCEQCRFRRAGTVCRAAKDDCDVAEFCTGRTADCPMDGLQRNGEPCQH
NQGYCYNGKCPIMTNQCIALWGPDATVSQDGCFHFNENGQGDLYCRRENGVNIQCEPQDN
KCGRLFCVQSTSTVQCNYRSSATDPDYGMVAIGTKCGDGRVCNNNRFCVDIRIAY
>A8QL59 ; MatureChain: 21-621
TILESGKVRDYEVVYPQKIPSLPKGRLQRREEKTKYENTMKYEFKVNGEPVVLNLEKNKR
LFSKDYTETHYSPDGREITTSPPVQDHCYYHGHIQNDADSTAVIRACDGLNGYFKSNGEM
YIIEPLKLSDSEAHAVFKYESLEKEDETPKTCGAIHNSGESDETIKKISNTFVTPEKGEE
YLEAEKHIELYMVADNLVYRKYSSNITVVRMRIFEILNYVNLYYKILNIHVVLIGLEVWS
DEDKILINGSSELTVRSFAAWRHSDLLKHKRNDNAQLLTGIHFDKRVLGIAFIGGMCNNF
TSVGAIQDNSIHAVLIAATMTHELGHNLGMNHDTDSCTCNTGPCIMKAALNFKPPYEFSS
CSYWDFQNYIMTKSAQCILNDPLTTDIVPTAICGNGFVEEGEECDCGPPEICKNECCEAA
TCKLKPEAQCASGACCEECQFRRAGELCRAAKDDCDLDELCTGQSAECPMNHFHMNGHPC
QNNQGYCFRGTCPTLTKQCIALWGPDAEVAPDGCFMNNQKGNYYGYCKKKNGTNIPCEPE
NVKCGRLYCIDDSTEENSCKFHFSNENANSGMVQPGTKCGEGMVCGFGECIGLETALGIN
Q
>A3R0T9 ; MatureChain: 21-611
IILESGKVNDYEVVYPQKIPVLPKSKIQRREQKMYEDTMKYEFKVNGEPVVLHLERNKEL
FSKDYTETHYSPDGREITTSPPVEDHCYYHGYIQSDIDSTAILNACNGLKGYFRHHGEAY
HIEPLKFSDSEAHAVYKYENIEKEDETPKICGVKHSTWESDEPIEKISQKKDFLEEKKYL
ELYIVADYVMFRKYGRNVTTIRMRVFDMVNYITVVYKALNIHVALIGFEIWSLKDKFVIN
ASTKNNLLHFSIWRSTVLRKRNDNAQLLTGVDLNGYTLGSAYLKAMCDVLQSVGIVQDYS
KSPYLVGAAMAHEIGHNLGMEHDTKTCSCMRGNCIMSPEEEGSDFPMEFSSCSLYDFQNY
MLTDTPQCLINKPSNTSIIKNAVCGNYVEEEGEECDCGSPEQCENNCCEAATCKLKPGAK
CAKGACCKKCQFKKAGAECRAARNECDLPEFCIGQSAECPMDRFHKNGHSCQNDQGYCFR
GYCPTLAKQCITLWGSDAKVAPDECFQNNTNGNEYDYCKKTNNVIIPCKPTDVKCGRLYC
TGGTENPSEGEKISSDPCKASYSEIEDIGMVDHRTKCGEKMVCSDGKCIPL
>Q2QA02 ; MatureChain: 21-609
IILESGNVNDYEIVYPRKVTALPKGAVQPKYEDAMQYELKVNGEPVVLYLEKNKQLFSKD
YSETHYSPDGREITTYPLVEDHCYYHGRIENDADSTASISACNGLKGHFKLQGEMYLIEP
LKLSNSEAHAVYKYENVEKEDEAPKMCGVTQNWKSYEPIKKASQLVVTAEHQKYNPFRFV
ELVLVVDKAMVTKNNDDLDKIKTRMYELANTVNEIYRYMYIHVALVGLEIWSNEDKITVK
PEAGYTLNAFGEWRKTDLLTRKKHDNAQLLTAIDLDRVIGLAYVGSMCHPKRSTGIIQDY
SPINLVVAVIMAHEMGHNLGIHHDSGYCSCGDYACIMRPEISPEPSTFFSNCSYFDCWDF
IMNQNPECIVNEPLGTDIISPPVCGNELLEVGEECDCGTPENCQNECCDAATCKLKSGSQ
CGHGDCCEQCKFSKSGTECRASMSECDPAEHCTGQSSECPADVFHKNGQPCLDNYGYCYN
GNCPIMYHQCYDLFGADVYEAEDSCFERNQKGNYYGYCRKENGNKIPCAPEDVKCGRLYC
KDNSPGQNNPCKMFYSNEDEHKGMVLPGTKCADGKVCSNGHCVDVATAY
>Gene.6::Tb2323::g.6::m.6  type:internal len:871 gc:universal Tb2323:2612-3(-); MatureChain: 18-870
SPLHPAPPHRDITRNSYIKYYEAAIYDTVALRRHRNRIRRDVTDSEQPLILNLKTLDRSW
TIRLFRDASLFSKDVSFESTNGPISFDTKHSYVGTVLEDESAVVQGVVTQEGLFDGSVVT
RFEEYYIEPTSRYLNKNEDTSPPYHSIAYRTSDVPPPPHPLPCASHQLHQKGSLRDSFDR
YRYNNSQAFYEPLLGEHVALYSRENNARVLTLDTNNDVEYTDAASGRDRIARHLHKRATV
DPRKTTCMLYLQADHQFFARYGTEEACIEVMTRHVQRVNSIYKHTDFNQDGRPDNISFMI
KRVKVHSEDALRDSNYRFPGNYGVEKYLELFSEEDYDAFCLAYMFTYRDFEMGTLGLAWT
GDLKNAGGVCEKNGHYRGSMKSLNTGIVTLLNYGKHVPPAVSHVTLAHEIGHNFGSPHDP
EQCTPGGEDGNFIMFARATSGDKRNNNRFSPCSLNAINPVLNSKARSPKGCFTEPQVSLC
GNGVVEEGEQCDCGWEEDCRDSCCFPQRRYPPSAETPCTLTPGSKCSPSQGPCCTSECEL
RFAEKCRDDNGCRDASFCDGHTPHCPPSINKPNKTICNRELVCFMGECTGSICLAYGLES
CQCIPGPNDPPTKACELCCRLPGENQPCLSSFDWNSPEYNIPDMFSKPGTPCNDYNGYCD
VFQKCREVDPSGPLATLRKLLLSDESLATFRRWVAEHWYAAALIVLAAISLLVASMRLLG
KRPDLKLKSVTIIHSSTTETVRLPPEGTEGMTVHPPAVRAKLPLSRKVREKRYHRKHKDG
GHADKSNNKDAKKKQQNQQAKRSSTGQVDDFARKRPAEVSAAAVQENKRKKITSARDKGQ
STSNNPAGGSGGD
>Gene.10::Tb4459::g.10::m.10  type:complete len:957 gc:universal Tb4459:221-3091(+); MatureChain: 24-957
DTTSKREADYTLDDSFWKEEETPAGEVERLLHEYRQNQELIRNIGGHYYQIIYPVQLRHH
EKMGISTREVGVPKFPQRGYGDGGYQNPRGRMRTGRHFHRTSLLIKAFNHKFRLDLELNT
QLLAPNLIQKDFLTGDAEQMSKQEIEHCYYHGTVRDYPGASAAFHTCNGVSGVIHLGNET
FVIHPFYGGDLSKHPHIIFEARTKVNKGCANSGNLEWRVKNRRQKHIYGLSDMTSNRFKR
DVREATKYIETAIIIDKAMFDKRNGSTRAEVVHDAIQVANIADLYFRTLNTRVSVVYIET
WKGSNQAQIDNGIDIDQALLSFNDYTMRRMYQVAQDTTQLLTGETFSGGESGVAVPETVC
SQKSVGISVDLNTYEPHLLAGTMAHMIGHNIGMSHDDGRNDCNCRDWHGCIMAQSIVGLE
NVQPYKFSECSKTDYIEALKSGHGICLFNKPNELEIRRSCGNRVIDDGEQCDCGSIEECK
EYDPCCDPITCKLTTEAECATGPCCSDCKLRARGVVCRESSNECDLPEVCSGDTGQCPPD
VFKKNGNPCSNSAGYCFNGVCPALDLQCEQVWGYGGMAADQECFEQFNSKGSINGHCGTD
SSGHLIKCEAENVRCGSLQCQQGSKQPVIDGMKDLHTRTIISIRNQEYECKATTGRVEGS
DMPGMGLVRDGTSCGDNLICVNQTCTSLFPHIDQEKCPSNHDDKECSGNGVCTNANRCYC
FPGWSGPDCSIEQSIPTAPPTTSTTEAVHKSDSNLEKIETPYENYHGSNTVFLVGMLMSV
VGGVFVVFALMALCYRSVVVHKNFSLCLRRKSTVQKYDPPYSKKPQQKSYSGVSGNHHAE
VAALDTVNKILTFGSMPQYREHKPQPKRLGVEEEDGGTGAEEVVSFIDLPSNNLTKLPEK
GILKKHGGYGIVMPDSCNTSSEHDDSRYLVKNS*
>Gene.18::Tb14398::g.18::m.18  type:5prime_partial len:991 gc:universal Tb14398:1-2973(+); MatureChain: 46-991
DSQGPSPDFSRHTLVRPRMYHGRTKRQISSTKENDLEHTDVLTVGFNVDGVERVLDLRLN
TDLIPVGYQQLHQHRGTYKVHTPSKVELCHYQGSVRDVPGSWVALSTCRGLRGVIFDGEN
LHHIHPEDESLDSAHYVYKHSDLIANNTCGYEGTSPHDVLPRDHRQIKRFSRHKRAAEII
RGPYNANRQSRYVELVLVIDKKEYTALDENLDKVHQHCKDIANIINALYMPLNIFIALVG
VQVWSESDEISLSPNGDTTLSNFLRYRREKLVQDIPNDNAQLLTRITFDGGVVGKALKGP
ICTYEFSGGVSMDHSNVVGLVAATVAHEMGHNFGMEHDGPDCGCPEEKCIMASSSGSSGP
THWSTCSLEHLALAFEHGMDYCLRNKPQKLFDSPICGNGFVEPGEQCDCGLKENCDNPCC
NVTTCMLHSNASCATGECCDLKTCRPKTAGTECRSAEHECDLPEYCTGQSEYCPADVFKM
DGETCSVGKAFCYQGSCRTHDDQCKLLWGPTGWSSDAQCYEMNNRGTKNGNCGYNRIDSS
FIRCHDENLLCGMLHCKHLNERLEFGMESVATLSHSFINNGGKIIPCRSAIVDLGLNQVD
PGLAPDGAKCAPGKMCVNQKCMSVADLRASVSGGKACPSNCNGNGVCNSLGHCHCNHGFR
PPDCLQPGVGGSEDSGPADDPNAKNDLVTALYVIFLGVVPTIALLLGVWYVRNSGQYWKK
DVMSTYVSSLDRFKKKRKPHANKSLGVPSSTTHYTTGSKLLGWRIVISAYFAPKKKNTSR
NANNKIFTISDDVKESLQITKADLISTTNPDAIKCSNNIEYRKSLLFGNVKPDVSAKPQT
HNKIVTFPVPTVEVQSKKITPLKSELGSKISERIQQLQKRSSKNEKGLTLNTDLKFEQLN
ESPASTSDITPKTPDASGNSKEPAPFYKKKPPPPPAPAQSLKPKI*
>Gene.22::Tb24183::g.22::m.22  type:complete len:835 gc:universal Tb24183:915-3419(+); MatureChain: 24-835
DTTSKREADYTLDDSFWKEEETPAGEVERLLHEYRQNQELIRNIGGHYYQIIYPVQLRHH
EKMGISTREVGVPKFPQRGYGDGGYQNPRGRMRTGRHFHRTSLLIKAFNHKFRLDLELNT
QLLAPNLIQKDFLTGDAEQMSKQEIEHCYYHGTVRDYPGASAAFHTCNGVSGVIHLGNET
FVIHPFYGGDLSKHPHIIFEARTKVNKGCANSGNLEWRVKNRRQKHIYGLSDMTSNRFKR
DVREATKYIETAIIIDKAMFDKRNGSTRAEVVHDAIQVANIADLYFRTLNTRVSVVYIET
WKGSNQAQIDNGIDIDQALLSFNDYTMRRMYQVAQDTTQLLTGETFSGGESGVAVPETVC
SQKSVGISVDLNTYEPHLLAGTMAHMIGHNIGMSHDDGRNDCNCRDWHGCIMAQSIVGLE
NVQPYKFSECSKTDYIEALKSGHGICLFNKPNELEIRRSCGNRVIDDGEQCDCGSIEECK
EYDPCCDPITCKLTTEAECATGPCCSDCKLRARGVVCRESSNECDLPEVCSGDTGQCPPD
VFKKNGNPCSNSAGYCFNGVCPALDLQCEQVWGYGGMAADQECFEQFNSKGSINGHCGTD
SSGHLIKCEAENVRCGSLQCQQGSKQPVIDGMKDLHTRTIISIRNQEYECKATTGRVEGS
DMPGMGLVRDGTSCGDNLICVNQTCTSLFPHIDQEKCPSNHDDKECSGNGVCTNANRCYC
FPGWSGPDCSIEQSIPTAPPTTSTTEAVHKSDSNLEKIETPYENYHGSNTVFLVGMLMSV
VGGVFVVFALMALCYRSVVVHKNFSLCLRCT*
>Gene.34::Tb35482::g.34::m.34  type:complete len:1203 gc:universal Tb35482:3796-188(-); MatureChain: 24-1203
DTTSKREADYTLDDSFWKEEETPAGEVERLLHEYRQNQELIRNIGGHYYQIIYPVQLRHH
EKMGISTREVGVPKFPQRGYGDGGYQNPRGRMRTGRHFHRTSLLIKAFNHKFRLDLELNT
QLLAPNLIQKDFLTGDAEQMSKQEIEHCYYHGTVRDYPGASAAFHTCNGVSGVIHLGNET
FVIHPFYGGDLSKHPHIIFEARTKVNKGCANSGNLEWRVKNRRQKHIYGLSDMTSNRFKR
DVREATKYIETAIIIDKAMFDKRNGSTRAEVVHDAIQVANIADLYFRTLNTRVSVVYIET
WKGSNQAQIDNGIDIDQALLSFNDYTMRRMYQVAQDTTQLLTGETFSGGESGVAVPETVC
SQKSVGISVDLNTYEPHLLAGTMAHMIGHNIGMSHDDGRNDCNCRDWHGCIMAQSIVGLE
NVQPYKFSECSKTDYIEALKSGHGICLFNKPNELEIRRSCGNRVIDDGEQCDCGSIEECK
EYDPCCDPITCKLTTEAECATGPCCSDCKLRARGVVCRESSNECDLPEVCSGDTGQCPPD
VFKKNGNPCSNSAGYCFNGVCPALDLQCEQVWGYGGMAADQECFEQFNSKGSINGHCGTD
SSGHLIKCEAENVRCGSLQCQQGSKQPVIDGMKDLHTRTIISIRNQEYECKATTGRVEGS
DMPGMGLVRDGTSCGDNLICVNQTCTSLFPHIDQEKCPSNHDDKECSGNGVCTNANRCYC
FPGWSGPDCSIEQSIPTAPPTTSTTEAVHKSDSNLEKIETPYENYHGSNTVFLVGMLMSV
VGGVFVVFALMALCYRSVVVHKNFSLCLRRKSTVQKYDPPYSKKPQQKSYSGVSGNHHAE
VAALDTVNKILTFGSMPQYREHKPQPKRLGVEEEDGGTGAEEVVSFIDLPSNNLTKLPEK
GILKKHGGYGLDGGAIEHVERTLNQLNGYHEDILEVLKNAASRRDLVGTPSGSSNLLDED
ALRKSLAECGYVYRKDTDGQDNGIDNGQEEEDDDVELQPPCGTIRIRTLEDIIRQLEDRA
TARPYMTGQMSPSGSEEIRTSEGEPDRHYRIDSSVCSESSQGSRRCSRGRDEDTSRFVYG
RYRQPTSRSPYGNHQHTHQHSHQMHPEDEGIYETADPDRGSNTRGETPDCERYCKTLRHE
KSYGFTSSNYSLSPRHVIGSRLYHFPLSRIPQFTHTYLR*
