# Supplementary material for: Venomix: a simple bioinformatic pipeline for identifying and characterizing toxin gene candidates from transcriptomic data
Source: PeerJ. 2018 Jul 31;6:e5361. doi: 10.7717/peerj.5361 (PMC6074769; doi:10.7717/peerj.5361)
Supplement: Supplemental Information 5 [file peerj-06-5361-s005.gz › FinalOutput_GAS_1E-6/Zinc_metalloproteinase-disintegrin-like_VAP2B_272/rsemfile_expressioninfo.txt]

transcript_id	gene_id	length	effective_length	expected_count	TPM	FPKM	IsoPct
../INPUTS/GASM_AC_RSEM.txt	Tb1324	Tb1324	4683	4484.00	400.54	1.12	1.27	100.00
../INPUTS/GASM_AC_RSEM.txt	Tb13240	Tb13240	1484	1285.00	17.00	0.17	0.19	100.00
../INPUTS/GASM_AC_RSEM.txt	Tb13241	Tb13241	1618	1419.00	1.00	0.01	0.01	100.00
../INPUTS/GASM_AC_RSEM.txt	Tb13242	Tb13242	1612	1413.00	1884.00	16.70	19.02	100.00
../INPUTS/GASM_AC_RSEM.txt	Tb13243	Tb13243	1644	1445.00	20.00	0.17	0.20	100.00
../INPUTS/GASM_AC_RSEM.txt	Tb13244	Tb13244	1632	1433.00	70.00	0.61	0.70	100.00
../INPUTS/GASM_AC_RSEM.txt	Tb13245	Tb13245	1985	1786.00	770.60	5.40	6.16	100.00
../INPUTS/GASM_AC_RSEM.txt	Tb13246	Tb13246	1889	1690.00	2210.00	16.37	18.65	100.00
../INPUTS/GASM_AC_RSEM.txt	Tb13247	Tb13247	1817	1618.00	1473.76	11.41	12.99	100.00
../INPUTS/GASM_AC_RSEM.txt	Tb13248	Tb13248	1672	1473.00	803.00	6.83	7.78	100.00
../INPUTS/GASM_AC_RSEM.txt	Tb13249	Tb13249	2429	2230.00	3830.12	21.51	24.50	100.00
../INPUTS/GASM_AC_RSEM.txt	Tb2323	Tb2323	2612	2413.00	298.00	1.55	1.76	100.00
../INPUTS/GASM_AC_RSEM.txt	Tb23230	Tb23230	4727	4528.00	10208.29	28.23	32.16	100.00
../INPUTS/GASM_AC_RSEM.txt	Tb23231	Tb23231	8056	7857.00	0.00	0.00	0.00	100.00
../INPUTS/GASM_AC_RSEM.txt	Tb23232	Tb23232	12232	12033.00	33422.11	34.78	39.62	100.00
../INPUTS/GASM_AC_RSEM.txt	Tb23233	Tb23233	5479	5280.00	23750.26	56.32	64.17	100.00
../INPUTS/GASM_AC_RSEM.txt	Tb23234	Tb23234	6174	5975.00	53.63	0.11	0.13	100.00
../INPUTS/GASM_AC_RSEM.txt	Tb23235	Tb23235	4664	4465.00	2033.82	5.70	6.50	100.00
../INPUTS/GASM_AC_RSEM.txt	Tb23236	Tb23236	3122	2923.00	952.48	4.08	4.65	100.00
../INPUTS/GASM_AC_RSEM.txt	Tb23237	Tb23237	4216	4017.00	3004.29	9.36	10.67	100.00
../INPUTS/GASM_AC_RSEM.txt	Tb23238	Tb23238	1119	920.00	15.00	0.20	0.23	100.00
../INPUTS/GASM_AC_RSEM.txt	Tb23239	Tb23239	13004	12805.00	8206.47	8.02	9.14	100.00
../INPUTS/GASM_AC_RSEM.txt	Tb4459	Tb4459	6713	6514.00	5037.49	9.68	11.03	100.00
../INPUTS/GASM_AC_RSEM.txt	Tb6196	Tb6196	5161	4962.00	1981.07	5.00	5.70	100.00
../INPUTS/GASM_AC_RSEM.txt	Tb14398	Tb14398	4549	4350.00	586.72	1.69	1.92	100.00
../INPUTS/GASM_AC_RSEM.txt	Tb21701	Tb21701	2864	2665.00	1116.43	5.25	5.98	100.00
../INPUTS/GASM_AC_RSEM.txt	Tb24183	Tb24183	6596	6397.00	21895.18	42.86	48.83	100.00
../INPUTS/GASM_AC_RSEM.txt	Tb32062	Tb32062	4427	4228.00	622.46	1.84	2.10	100.00
../INPUTS/GASM_AC_RSEM.txt	Tb34233	Tb34233	3477	3278.00	0.00	0.00	0.00	100.00
../INPUTS/GASM_AC_RSEM.txt	Tb35482	Tb35482	4015	3816.00	474.38	1.56	1.77	100.00
transcript_id	gene_id	length	effective_length	expected_count	TPM	FPKM	IsoPct
../INPUTS/GASM_VG_RSEM.txt	Tb1324	Tb1324	4683	4484.00	753.87	1.01	5.06	100.00
../INPUTS/GASM_VG_RSEM.txt	Tb13240	Tb13240	1484	1285.00	227.00	1.06	5.32	100.00
../INPUTS/GASM_VG_RSEM.txt	Tb13241	Tb13241	1618	1419.00	369.00	1.56	7.83	100.00
../INPUTS/GASM_VG_RSEM.txt	Tb13242	Tb13242	1612	1413.00	80.00	0.34	1.70	100.00
../INPUTS/GASM_VG_RSEM.txt	Tb13243	Tb13243	1644	1445.00	319.00	1.32	6.65	100.00
../INPUTS/GASM_VG_RSEM.txt	Tb13244	Tb13244	1632	1433.00	313.00	1.31	6.58	100.00
../INPUTS/GASM_VG_RSEM.txt	Tb13245	Tb13245	1985	1786.00	97.76	0.33	1.65	100.00
../INPUTS/GASM_VG_RSEM.txt	Tb13246	Tb13246	1889	1690.00	689.00	2.45	12.27	100.00
../INPUTS/GASM_VG_RSEM.txt	Tb13247	Tb13247	1817	1618.00	1893.21	7.02	35.23	100.00
../INPUTS/GASM_VG_RSEM.txt	Tb13248	Tb13248	1672	1473.00	538.00	2.19	11.00	100.00
../INPUTS/GASM_VG_RSEM.txt	Tb13249	Tb13249	2429	2230.00	564.00	1.52	7.61	100.00
../INPUTS/GASM_VG_RSEM.txt	Tb2323	Tb2323	2612	2413.00	579.00	1.44	7.22	100.00
../INPUTS/GASM_VG_RSEM.txt	Tb23230	Tb23230	4727	4528.00	343.09	0.45	2.28	100.00
../INPUTS/GASM_VG_RSEM.txt	Tb23231	Tb23231	8056	7857.00	3475.40	2.65	13.32	100.00
../INPUTS/GASM_VG_RSEM.txt	Tb23232	Tb23232	12232	12033.00	5893.70	2.94	14.75	100.00
../INPUTS/GASM_VG_RSEM.txt	Tb23233	Tb23233	5479	5280.00	3857.46	4.38	22.00	100.00
../INPUTS/GASM_VG_RSEM.txt	Tb23234	Tb23234	6174	5975.00	24.47	0.02	0.12	100.00
../INPUTS/GASM_VG_RSEM.txt	Tb23235	Tb23235	4664	4465.00	234.42	0.31	1.58	100.00
../INPUTS/GASM_VG_RSEM.txt	Tb23236	Tb23236	3122	2923.00	1018.06	2.09	10.49	100.00
../INPUTS/GASM_VG_RSEM.txt	Tb23237	Tb23237	4216	4017.00	1005.18	1.50	7.53	100.00
../INPUTS/GASM_VG_RSEM.txt	Tb23238	Tb23238	1119	920.00	265.00	1.73	8.67	100.00
../INPUTS/GASM_VG_RSEM.txt	Tb23239	Tb23239	13004	12805.00	10834.76	5.08	25.48	100.00
../INPUTS/GASM_VG_RSEM.txt	Tb4459	Tb4459	6713	6514.00	27.26	0.03	0.13	100.00
../INPUTS/GASM_VG_RSEM.txt	Tb6196	Tb6196	5161	4962.00	220.85	0.27	1.34	100.00
../INPUTS/GASM_VG_RSEM.txt	Tb14398	Tb14398	4549	4350.00	2289.32	3.16	15.85	100.00
../INPUTS/GASM_VG_RSEM.txt	Tb21701	Tb21701	2864	2665.00	541.21	1.22	6.11	100.00
../INPUTS/GASM_VG_RSEM.txt	Tb24183	Tb24183	6596	6397.00	69.74	0.07	0.33	100.00
../INPUTS/GASM_VG_RSEM.txt	Tb32062	Tb32062	4427	4228.00	1741.26	2.47	12.40	100.00
../INPUTS/GASM_VG_RSEM.txt	Tb34233	Tb34233	3477	3278.00	458.39	0.84	4.21	100.00
../INPUTS/GASM_VG_RSEM.txt	Tb35482	Tb35482	4015	3816.00	0.00	0.00	0.00	100.00
