# Supplementary material for: Venomix: a simple bioinformatic pipeline for identifying and characterizing toxin gene candidates from transcriptomic data
Source: PeerJ. 2018 Jul 31;6:e5361. doi: 10.7717/peerj.5361 (PMC6074769; doi:10.7717/peerj.5361)
Supplement: Supplemental Information 5 [file peerj-06-5361-s005.gz › FinalOutput_GAS_1E-6/Zinc_metalloproteinase-disintegrin-like_VAP2B_272/nucleotide.fasta]

>Tb1324
AGCCGAGCCGAGGCCCCCCGGAGCCCGGGGGTTCTGTTTTGTTTGTACCCCCTATCCTTG
ACGCGCGGGGGTGCTGCAGGCGGGAGGAAGAGGAAGAGGAGGAGGAGGAGGAGGCGGTGG
TGCAGCGAGGCCGACGCCAGGGATCCAGCGCGGCGTGTCCCACCTGCAGCGGGGAATATT
GTATTACGATGATCAGTGACACGTACGGATACGTTCTCTTCCTGCTGCTGCTGCTGCTGG
TGCCGTACATCGAGAGCGCTCGTCGATTGAACGAGTACATACGCCACTACGAAACGCTGT
CATACCCCGTTGAGGAGGTCCATCGAAGCCACCTGAGGGCGAAGAGATCAATCAACCGCG
ACAGTACTGTGACATTAAAGTTTCGCGCGCACGGCAAGGACTTCCACATCCGATTAAAAC
GGGACTTGACTACCTTTAGCAACAACCTAATTATCGAAGGATCCACGGGGGAAAGACAGG
ACGACAGCGACGTCTCTCACATTTATCAGGGCAACCTAGTCGGCGAACCTGGTAGCCATG
TGTTCGGAAGTGTCAGTGATGGAGTCTTCCACGGGAAGATAGTATCACCGAAAAGTGGTG
CGTGGTATGTGGAAAGGGCGCATTACTACTTTCCGCCGCATGAGATAAACGAGACACTGC
ATTCTGTGATCTATCACGAGAATGACGTTGGTGATCCGTACGTGGACGTTCGACAAGGTG
ATGGCGGTGGATGTGGTATTACTAATAGTGATGTGATAGACTGGATGGAAAGGGTGCAGA
ATTCCGCTGTACCGGATGAACCGCCTAAAACGGTCCCGTCGGCGAATCAGAAGGAGCCGA
AACCAAAAGTCGCACCCTGGAATGGCGACCGGGAGACTCCCGGGCACAAGTACAGTAGAG
AAGCTAATGAAGCTAGTCATCGCAGACCACGAAGAGCGACCAGGTCAAAAGAAAACAACA
CCTGCTCGCTTTTCATACAAACGGATCCTCTTATATGGAGGCACATCGCCGAACAGCTGC
ATCACGACGTGGAGAAAACCAGGGAGGAAATATTGTCCTTGATCGCACACCATGTCACCG
CGGTGAACTACATCTACAGGGACACGAAATTCGACGGCAGGACGGAGCACAGGAACATCA
AGTTCGAGGTTCAACGAATAAAGATCGATGACGACTCGGCGTGTCAGTCTCAACAGCCGT
TCAACGAGCCAAACCCCTTCTGCTTGGAGAACATTGACGTTAGCAACTTTTTGAATCTGC
ATTCTCTTTCGAATCATGAGGACTTCTGTCTCGCCTACGTTTTCACCTACAGGGATTTCA
CCGGCGGTACACTCGGGCTCGCCTGGGTCGCTTCTGCGTCCGGCGCGTCCGGCGGTATCT
GCGAAAAGTTCAAGACTTATACCGAGACCGTGTCCGGTCTGTATCAATCCACTAAGAGAT
CCCTCAATACCGGCATCATAACTTTTGTAAATTACAACAGCCGTGTACCACCTAAGGTTT
CGCAGCTGACTCTGGCGCATGAGATTGGACATAATTTTGGATCACCGCACGATTTTCCGC
CGGAATGCAGACCGGGAGGCTTGGACGGTAATTACATTATGTTCGCCTCAGCGACGAGCG
GAAATCGACCGAACAACAGCAAGTTTTCAAAGTGCAGCATTGGCAATATCAGCAACGTCC
TAGATGCTATCGAGGATAATAAGAAGAGGAACTGTTTCACTGGAGCGTTTTGCGGGAATA
AAATTGTCGAGGCTGGCGAGGAGTGTGATTGTGGATACGATGACGAGGAGTGCGTGGACA
AATGCTGCTATCCCAGACAGGTGTCTGAGCTGGATAAGATGAAGAATGACACGGCGAAAG
GTTGCAGTAGAAAATACGGGACACAATGCAGCCCTAGTCAAGGACCCTGCTGTTCGAGCG
AAACGTGCCAGTTTGTGCCCCTCTCCCATCGAGTCCAGTGTAGAGCCGAATCAGACTGTA
GTTACAATTCTACATGTAACGGAAGGTCCTCCGAATGCCCGGTGCCGTTGCCGAAAGCCA
ACAAGACTAGATGCAATGAGGGCACTCAATTGTGCATCAATGGGGAGTGCACGGGATCCA
TTTGTCTGGAGTGGAATCTGACAGAGTGCTTTTTAACGAGCAGCATCATACCGAACATCG
ACAAGCGAAAGCTCTGCGAATTAGCCTGTCAAAATGGGACTGATGCGTCAACGTGTCGCG
GGACGAGCGAGTTTGCGCATATGGTGGGATTGCCCGAGGGTGGAATGAGCCTTAGACCTG
GTTCACCTTGCGATAATTTTCAGGGTTACTGCGATGTTTTCTTGAAATGTCGAGCCGTCG
ATACGGAAGGACCGCTCGCGAGATTGAAAAACCTATTGTTCAACAAAGAAACTTTATCGT
CGGTAGCGCAATGGATAACTGAATTTTGGTGGGCAGTGTTATTAATGGGTATAGCTTTCA
TCATATTTATGGGACTGTTTATCAAATGTTGCGCCGTGCACATTCCTTCCACTAATCCTA
AAAAGCCGCCTGCAAGGCGCATCAGTGATACATTAACAAGACCGATGAATACCCTTAGAA
GAATGCGGCATCCACATGGTGGTGGTGGAGCTGGGCCAAGAAGTATACCTCCAAGACCAA
GTCAAGGTGGACACCACGGAACGCGTGGACCTTCTCATGGTTATGGAGAAGGTAGAGGTG
CTCAATATTATCCAAAAGGCTATCGCTCGGTTCCCACAGCTAGTGCGCCACCAAATAGCG
GGCCAGCAGACAATTACGGCCGTTCCAATCACCCAGAGCTGTATGCCGGCGCCTATTCGG
GCTCCGGCGGAGGGGGGAGGAGTGCAGCATATGAGATGAGGCATCACAACAAGGTGTGAC
GATCCTAGGACGTCGTCATGGACGAGGACCACCAATCGCGGTGTTGCACCACGAGTCGTT
GTGTAGAACGATTGCCAAATGCGAAGAGAACCGATCCACTCCACGTAAGGGATGCAACGA
TGTCTCATAACTGAGATCGAAGCAATAATGACGAGTTACAGCATAATGGTCGAACAGATT
GAGAGGTCCGACGATACTGCTCTTTTACCTGAGTTACGTAGAATATAAAGAGCCGCGCGT
AGATACAAAGAAAGTACGTCTCGGTGATCAAATCGATCTCTCATTTTGTATCGGTTTGGT
AGATGTAATTTTGCGGTAAATAAACGTTGCGAACGGCGACGCGAAAGATTGATTTAACCG
GAATCACGATAATGAAGTAACGAACGTAGCGGAATGTAGCGGAAATCGTGTTTTCTGAGA
ATTTTATATATGTAATCTTTTTTATGTAGCACACGAATGCGGTCTTTCGCGTCGCCGTTC
AAAGAAACTCGTCGCATGATCAAATTTTAGAATGCTTCGCCAGTGAGGGTGATATTGTTA
TATGATCAAAGTAATTTAAATCGACCCAACGTGTGATTCATTTCGCTTTAGTGATCGACG
CTGTATTCGCAAAGCGACGAACGCGCCAGTGTTAAGGAAAAAAAAAAAAAGCGTTGCGCA
TCTTCGTCTCTCGCCACTAAGATTTAAGGCCAAGCTCGTCTTTGTGTGACGGCGTCCTTC
GAGATGTCGATACTCGTGCATGTCGCTCTCGAAAGTTAGATTAAGAGAATCTCTAAGACC
TTGTTTGTTAGAGATTAAGCACAAGTTTAGTGGAAAATTGGCAATAAGACAATATATGTA
TATCCTTTGGTAAACGGCGCATACGTGTAAATGAATTTTCCAAAGGCGTCTTGTTGTACT
CATATTTCGTTTATCGACAAATATAGAGTGAAAAATAGTCTTTTTAATCAGATCAAAATT
TTATCATGGGACGTTAAATGATCTTATTTAATAAAATCTTTTGAATTAAATCTGATGTAA
TTCAAAACATGATACAGCAAACATATGTACTGTAATATGAGCACGAAAATTGGGACTGTC
ATATACAAAATATACAAAATATCACTATAGTATACATACATGCCGTCGTTTTTTTATCTG
CAATAATTAAAATATTTTTAAAATGGCTTTCTGGAGCGAAATAGCACCCTACCATTACCA
AACCATCACAGGTCATTTACTTGATCTCTGTATTATTATAGAATAATAATTAACGATATG
TATTATTCTTATACTAATTTGTATTAGCCAATTTTGAAGCGAAGTTATACGAGATTATGA
AGGATATAAGAGCAGCAACAACAAAATGATGCGTTTCTATAGCGATATTCCATTAATTAG
TACATGTGAACAAAGATGATATTGATTATTATTAAGCTATGCTGATTATTATTATTAATT
AGTTATATCTTGCAAATGATAATTTATCTCCGCCTATTGCGAATGTTATAAGTTATAATT
TACTAAAGTGAAACACTCGTTATCTGATAAAAATTAGTAAGAATAATAGGCCAACTAATC
GAGTCATAAAGATATTATATTATTAATATTATATTAATGTTATATTATATATAAATTATA
TTATATTAATATATTATTTTATTCCAAGGAAATAGCGATACAGAAAGTAAACATTTCGAT
TTGACTTATGTCTATTTCTACCAATGAAGATTAACTTTAATCTCGATTTAACTTACTCTC
TATCTTTTTTTAGTCCTAAGAATTAGANNNNAATGAAAAGTAAGTTAAACCGAGATTAAA
GTT
>Tb2323
TTGTCGCCGCCGCTACCGCCGGCCGGATTATTGCTGGTACTTTGCCCTTTATCTCTAGCC
GATGTAATCTTCTTCCGTTTATTTTCCTGCACTGCTGCAGCCGAAACTTCAGCCGGTCTT
TTTCGCGCAAAATCGTCCACCTGTCCGGTAGATGATCTCTTCGCCTGTTGATTTTGTTGT
TTCTTCTTGGCGTCCTTATTATTGGACTTGTCCGCATGGCCACCATCTTTATGTTTACGA
TGATATCTCTTTTCTCTAACTTTTCTGCTAAGAGGAAGTTTGGCACGTACCGCCGGTGGA
TGCACCGTCATTCCTTCCGTACCTTCCGGCGGAAGCCGTACTGTTTCCGTCGTAGAACTG
TGGATTATCGTGACGGACTTTAGTTTCAGATCCGGTCGTTTGCCCAGTAATCTCATGCTG
GCCACCAGCAACGATATCGCCGCTAACACTATCAAAGCGGCTGCATACCAATGTTCAGCA
ACCCACCGTCTGAAAGTAGCGAGACTCTCGTCGGATAATAAGAGCTTCCTTAAAGTTGCT
AATGGACCGCTTGGATCGACCTCACGACATTTTTGAAAGACATCGCAGTAGCCATTATAA
TCGTTACACGGAGTTCCTGGTTTCGAAAACATGTCGGGAATATTGTATTCCGGGGAATTC
CAGTCGAAAGATGATAGGCACGGTTGATTTTCTCCGGGAAGTCGACAACATAACTCGCAA
GCCTTCGTTGGCGGATCGTTCGGGCCTGGTATGCATTGGCAAGATTCCAATCCGTATGCA
AGGCAAATGCTGCCAGTGCATTCCCCCATGAAGCAAACCAGTTCACGGTTACAAATGGTC
TTATTAGGCTTGTTAATGGATGGCGGGCAATGTGGCGTATGACCGTCGCAGAAGCTCGCG
TCGCGGCAGCCGTTGTCATCTCTGCACTTCTCTGCGAAACGGAGCTCACATTCGCTGGTA
CAACACGGACCTTGACTAGGACTGCACTTCGAGCCTGGCGTGAGCGTGCATGGGGTCTCC
GCGGACGGCGGATAACGGCGCTGGGGAAAGCAGCACGAGTCTCTGCAATCCTCTTCCCAA
CCGCAGTCGCACTGCTCGCCTTCCTCCACCACGCCGTTGCCGCACAGCGATACTTGCGGT
TCGGTGAAGCATCCCTTTGGCGAACGTGCCTTGCTGTTGAGCACGGGATTTATGGCGTTC
AGACTGCACGGGCTGAAACGGTTGTTGTTGCGCTTGTCGCCGCTGGTAGCACGGGCGAAC
ATTATAAAGTTGCCGTCCTCACCGCCCGGCGTACATTGTTCTGGATCATGCGGCGAGCCA
AAGTTGTGGCCGATCTCATGAGCCAAAGTAACGTGAGAGACCGCAGGCGGTACGTGCTTC
CCGTAATTTAATAGGGTCACTATACCGGTGTTCAATGACTTCATGCTGCCGCGGTAATGC
CCGTTCTTTTCACATACGCCGCCAGCGTTCTTGAGATCTCCTGTCCATGCCAAACCCAGA
GTTCCCATCTCGAAATCCCGATACGTGAACATGTAAGCCAGACAGAATGCGTCATAATCC
TCCTCTGAAAAGAGCTCTAAGTATTTCTCCACCCCGTAATTGCCTGGGAAACGATAATTA
GAATCTCTCAACGCGTCCTCGCTGTGCACTTTGACGCGTTTGATCATGAAGCTGATGTTA
TCCGGTCGGCCGTCTTGATTGAAGTCTGTGTGTTTGTAGATGGAGTTGACTCTCTGCACG
TGTCTCGTCATCACCTCGATACAGGCTTCCTCCGTGCCGTATCGCGCGAAAAACTGATGG
TCCGCTTGCAAGTAGAGCATGCAGGTAGTTTTCCTGGGATCTACGGTTGCGCGCTTGTGC
AGATGCCTCGCGATCCGATCTCTGCCGCTCGCGGCGTCCGTGTATTCGACGTCATTATTC
GTATCTAACGTTAACACCCTCGCATTGTTTTCCCTCGAGTAGAGAGCAACGTGCTCGCCG
AGTAGGGGCTCGTAGAATGCCTGAGAATTGTTGTACCTATATCTATCGAAGGAATCGCGG
AGAGACCCCTTTTGATGCAGCTGATGACTGGCACAGGGTAATGGATGTGGCGGGGGGGGA
ACGTCGGAGGTGCGATAAGCTATGCTGTGATAGGGCGGCGACGTGTCTTCATTTTTATTC
AAATACCTGCTCGTCGGCTCGATATAGTATTCCTCGAATCTGGTCACGACACTACCGTCG
AAGAGACCTTCCTGCGTAACGACGCCCTGCACCACGGCGCTCTCGTCCTCCAAAACAGTA
CCGACGTAGGAGTGCTTCGTGTCGAAAGATATCGGTCCATTCGTGCTCTCAAAGGATACG
TCCTTGCTGAACAGGCTCGCGTCGCGAAACAAGCGTATCGTCCAGGATCTGTCGAGCGTC
TTCAGGTTCAAAATCAGGGGTTGCTCAGAGTCGGTGACGTCGCGACGTATCCGGTTGCGA
TGTCGTCTCAAGGCTACGGTGTCATATATGGCTGCCTCGTAGTACTTGATATACGAGTTG
CGCGTGATATCTCTATGCGGAGGTGCGGGATGAAGGGGAGACGCGTTGACGACGACCGTC
AGAGTCCAGACGGGCAGGAACAACAGCACAAA
>Tb4459
GGATCGGCTCGTGATCCGCTCCGATCCGCTTCGCTACGCTCCGTTCCGCTCGGCTCCGCG
TGCCGCGTCTAATGATCGAGGAGGTGGTAGACGTCGGTGATTATGCGCGTAGTAATGAAT
AATCCTGTAAAGCCCGTCGGGATCGCAGCAGCCGCCATCGTCGCAGTGTTTCACGAGCGT
CATGTAATATGGAATTAAACAATGTTGTTAAGACGTAAACATGTTCTGGCTACACTGTGG
ACTCTTTGTTCTCGTGATTGCCGTACGTGGATTTATTAGCAGCTTAGCCGACACCACATC
CAAGCGAGAAGCAGACTACACCTTAGATGATTCCTTTTGGAAAGAAGAAGAAACTCCCGC
TGGTGAGGTCGAACGACTACTACACGAATATCGACAAAACCAAGAGCTAATACGAAATAT
CGGTGGTCATTACTATCAGATCATCTATCCGGTACAGCTACGGCATCACGAGAAAATGGG
GATATCCACGAGAGAAGTCGGCGTACCGAAGTTTCCTCAAAGAGGTTACGGAGATGGAGG
ATATCAGAATCCTAGAGGCAGAATGAGAACAGGGAGACATTTTCACCGGACGTCTCTTCT
GATCAAGGCCTTTAATCACAAATTTCGTCTAGACTTAGAATTAAATACGCAACTTTTAGC
TCCAAATCTTATACAGAAAGACTTTTTAACCGGCGATGCGGAACAAATGTCTAAGCAGGA
GATAGAACATTGTTATTATCACGGCACTGTAAGAGATTATCCGGGAGCTAGCGCTGCTTT
TCACACGTGTAACGGTGTCAGCGGTGTCATTCACTTAGGCAACGAGACTTTTGTCATTCA
TCCATTCTACGGCGGCGATTTATCGAAACATCCTCACATTATATTTGAAGCCCGAACAAA
AGTTAACAAAGGTTGCGCTAACTCGGGAAATCTTGAGTGGCGTGTAAAGAACCGCCGGCA
GAAGCACATCTACGGGCTATCAGATATGACTTCCAATCGATTCAAAAGAGACGTCCGTGA
AGCAACCAAATACATCGAAACTGCCATCATTATCGATAAGGCTATGTTTGACAAAAGAAA
TGGTAGTACCAGAGCTGAGGTTGTTCACGATGCCATCCAAGTTGCTAATATCGCAGATTT
GTATTTCCGTACATTAAACACTAGAGTCTCCGTCGTATACATCGAAACTTGGAAGGGCAG
CAACCAAGCGCAAATCGATAACGGTATCGACATCGATCAAGCCTTGTTAAGCTTTAACGA
TTATACGATGCGGAGAATGTATCAAGTTGCTCAGGACACCACCCAATTGCTCACGGGTGA
GACTTTCTCAGGTGGAGAATCAGGGGTGGCTGTACCCGAGACCGTGTGCAGCCAAAAATC
CGTAGGAATCAGCGTCGATCTAAACACTTACGAGCCTCATCTTTTAGCTGGTACCATGGC
TCACATGATCGGTCACAATATCGGCATGAGTCACGACGATGGAAGGAATGATTGCAATTG
CCGCGATTGGCATGGATGCATCATGGCTCAATCCATCGTCGGTCTAGAAAACGTTCAACC
ATATAAGTTTTCGGAATGTAGTAAAACCGACTATATAGAAGCTTTAAAGAGCGGCCACGG
CATCTGCCTTTTTAACAAACCAAACGAGCTGGAGATTAGGAGATCATGTGGAAACAGGGT
AATCGACGACGGGGAACAATGCGACTGCGGATCGATCGAGGAATGCAAGGAGTACGATCC
TTGTTGCGATCCTATCACCTGCAAGCTGACGACGGAGGCCGAATGCGCGACCGGTCCTTG
TTGCAGCGATTGCAAGCTCCGTGCTCGCGGTGTCGTCTGCCGCGAATCGTCGAACGAATG
CGATTTGCCAGAAGTGTGCTCCGGCGACACCGGTCAATGTCCACCGGATGTTTTTAAGAA
GAACGGCAACCCGTGCTCGAATAGTGCTGGCTATTGTTTCAACGGAGTTTGTCCCGCACT
GGATTTGCAATGCGAGCAAGTATGGGGTTACGGTGGAATGGCCGCCGATCAAGAATGTTT
CGAGCAATTTAATTCTAAGGGATCCATCAACGGTCATTGCGGTACCGACTCCAGCGGTCA
TCTTATCAAATGTGAAGCTGAAAACGTTCGTTGTGGATCTCTTCAATGTCAACAAGGAAG
CAAGCAACCAGTAATCGATGGAATGAAAGATTTACATACTAGAACTATAATTTCCATCAG
AAATCAGGAATATGAGTGCAAAGCTACGACTGGAAGAGTGGAAGGATCCGATATGCCTGG
AATGGGATTGGTTCGTGATGGCACATCCTGCGGTGATAATTTGATTTGTGTGAATCAAAC
TTGCACGAGCTTGTTTCCACACATAGATCAAGAAAAATGTCCTAGCAATCACGACGACAA
AGAATGCTCGGGAAATGGCGTATGTACGAATGCCAACAGGTGTTACTGCTTTCCCGGTTG
GAGTGGACCGGATTGTTCCATAGAGCAATCTATCCCGACAGCACCGCCAACGACATCCAC
AACTGAAGCAGTGCATAAATCTGATTCTAACTTGGAAAAGATAGAAACCCCCTACGAGAA
CTACCACGGCTCTAACACTGTATTTTTAGTTGGTATGCTCATGTCGGTGGTAGGGGGTGT
TTTCGTAGTATTTGCTCTGATGGCTCTCTGCTACAGGTCAGTCGTAGTACATAAAAACTT
CTCCCTCTGTCTCAGAAGGAAGAGCACCGTCCAGAAATACGACCCGCCATACTCAAAGAA
GCCGCAGCAGAAGAGCTACAGCGGCGTTTCCGGCAATCATCATGCGGAAGTTGCGGCATT
GGACACGGTTAACAAGATCCTCACTTTCGGCAGTATGCCTCAGTACAGGGAGCATAAACC
GCAGCCGAAGAGGCTCGGCGTGGAGGAGGAAGATGGAGGTACGGGAGCAGAGGAAGTTGT
CTCTTTCATTGATCTCCCATCAAACAATCTCACAAAGTTGCCTGAGAAGGGAATTTTAAA
GAAACACGGTGGTTACGGTATTGTAATGCCTGATAGTTGTAACACATCAAGTGAGCATGA
TGACTCACGATATCTCGTGAAGAATAGTTGAAAAAAGGTCGAATTTTGGCGAATCGAAAG
TTCAAGCGATCAAGTTAATCGAAATTAGTAGCTCAACAATATACAAACAATCGTAAAATG
TTACAATGACACAGAATCACAGCAAAAAACATATTTCTTTAAAAATTTTTTAAACATACA
TTAAACATACATTAATTGTATTACTTTTAATTTATTTGGAGTGATAACTAATTTTATTAA
ATCGTACTTAGCATTAATATTTTATTTTGTGCACGTTAATAAATATTATATGTAAAATAC
GGAAATTAAATAAAAATATCCAGTTCTCTTCACATTTTATCCGATGAAGAAAATATTTTT
AGTTTCTTGCATAACTAACAATAAATAGCAATTTTCTACTCTGTTACAGAGGCGATTACG
AAGATACTGTGCTGATATTTTTAATTTCCAAATAAGCGAGAGTCTAAAAAAATTATACAC
AATTTTGCGTACAAGTACTTGCGTACACTACATGCTCGATTGTCTTTCGATTCCTTACGA
GTTCGAACTTTTTGCATCAATTCTTCATGAACGTTAACCCTTTATAAATCAGTGATTCTT
AAATACTTCATTTTCCTCATGAAATACATACGGTTAGCAAATACAAATTACTTAAATATA
TATCTGTATAATTATAAAACCTAACATTATAAAAAATTTATCCTGGGATTTAATATCATC
TTAAGATATAAGGGGTTAATATAAAATTGTCATAAAAAGGATCATTTAAAAAAATTTTTT
AATCACTTAATTCTTTCGTGCGCTGATTAATTTCATATTTCAAATTTACATTTTATTATG
TGCAAATAAATTAGACTAGGATAGTTTTCGTCCTATAAAATCTCGTAAGGAAATTAATTA
AGTATTAGTAAGAAAATATAAATTCATGAATATATATGCAAGAGAAATTTATTAATCTCG
AAAAAAAGTATAATGGGAGACGAAAGAAATTACGCACGAAAGGTTTAACGTAAACTGCAC
CACCGAAAGTTTTTTTTATGGAGTAACTCGAGTCACATATTTGCCAGGACTAGATGGAGG
TGCGATTGAACACGTGGAAAGAACTCTCAACCAATTAAATGGCTATCACGAGGACATACT
CGAGGTGCTCAAGAACGCGGCGAGTCGTCGCGATCTTGTGGGCACTCCATCGGGCAGTAG
CAATCTTCTTGACGAGGACGCGCTACGCAAGTCGCTGGCCGAATGCGGCTATGTGTATCG
CAAGGACACCGATGGTCAGGACAACGGTATTGACAACGGACAGGAAGAAGAGGATGACGA
CGTGGAGCTGCAGCCGCCGTGCGGCACTATTCGTATACGCACTCTCGAGGATATCATTCG
TCAACTCGAGGACCGAGCCACTGCGAGACCCTACATGACTGGCCAGATGAGTCCGAGTGG
ATCCGAAGAGATTCGAACATCGGAGGGCGAACCGGATCGACACTACAGAATCGATTCTTC
CGTTTGTAGCGAGTCATCACAAGGAAGCAGAAGATGTAGCCGCGGCCGCGACGAGGACAC
TAGTAGATTCGTCTACGGTAGATACCGTCAGCCGACGTCCCGAAGTCCTTACGGCAATCA
TCAACACACCCATCAACACTCCCATCAAATGCACCCCGAGGACGAGGGTATCTATGAAAC
TGCCGATCCTGACAGAGGCTCAAATACTAGGGGTGAAACACCCGATTGTGAAAGGTATTG
CAAGACTCTGCGTCACGAAAAATCCTACGGCTTCACTAGTAGCAATTATTCACTGTCACC
GAGACATGTTATCGGCTCACGTCTGTATCACTTCCCTCTATCACGAATCCCACAATTCAC
TCACACATATCTCAGATAAGGATGGTGCATGTGTTGTCGTTTGCGGAAAAAAAAATGAAT
CGAAATATGGATGATAAAAACTGACATGAAAATCGCACGTTAACAAAAGGCGCAATTTAA
TAACAATTTAAGAGAAAGCAGGATTTTAGACAAAATTATATGTGTAATTGTTAGAAAGAT
TTTTTCGTTATCGCGGATACAACGTATATATATATATATATATATATAAAACAGAAAATT
GTTAGTATTGTGAGAATCGCAATCTTGTTGGCTGAAATCTACGTAAAGTATAAATGGACT
CGGCATACAATATTTAATTCCGCAGTTGCAACGTATGCAATTGCATCGTAGATTGAATTA
AAAATAATGCAATGTATACAATTTTGCAGAGAGAAGCTAAATGCACACGAAAGTCTGCAT
GCTTTTTCATTTGCTTCTGCATTGTATGAATGTTGCTCGAAACAATAACAACACACATGT
GTGGCTAGTCAACTCGAGATACAAATACATCCCAAATCTATTAGATAGTCTTTTTCCAAT
AGCGTAGATTAAATATTGATACTTATTGTTAAGTATTGAATTTATTTTCAATTAACCTTT
ATGCAATAGATTAATGCTAAACATTAGATCTGGGACATCTAACAAACCTCATGACCAAAT
CTCATGCATGTCGCTAGCATTTTGCATTGCAAAAACTCATTAAACTATGGTAGATGAATT
TCTCAAGTGACTATAAGAGATTTTTTTCCTATTTCGCGCAATGAAATGAACCACATTGTG
ATTGATGTACGCACTTATCCTTATCTGAAGTTTCTCTTTGTTAGTATGTTTGACGATAAT
GTGTTTAAGGAATGTTAAATTAAAATAGCAATCGTAATGATGAGAGCTTCGCACGTGCTT
TAAATGTTTTAATTAACTTTTCAATTAATATGTGTACGTGATATTTCCTCTATAGAGTCC
AATTTGAATTTAATTGGAGTTAGAATAAAGTTGTAATAAAACGAATAAATTCTACGTATA
ACATTAATTAAATATCATTATAAAAATCATAAAAAATATGTATATTGATATATTTAACAG
AAAAGTTATATAGTTAGACATTTAAATTATTCGAGATAAAATTGTACATGATATACAAAA
TTGTAAGTAAAACTTTTATTAAGGGAGAATTTTTTACGCCATAAATAAGGAATATTGTTT
TAATTGAGTAATTCAATTGTATCTTGATATAATGTATTCATTAGAACTACAATTTTTCAG
CTAGTTTTCAGTTTTAAGAACTAAGAATGTTTGCCGATTTGTCATTTCTCAGCCTTACAA
CTCTTTCTTATTCTATAAACTTTTTAGCGCAGTGACTCGGTTATAAAGCTCCTAGAGAAT
AATCACGTACACATCAACAGCTCCCGTTTCTGGGTCGACTGATCTCACCACTTGGCTCCA
TTTACTGAATGTTGTTACGTCCTGCGTTCGAATGCAGCATTAGTGGCGGTGGACTAGATC
CAATGGGCTCGTGTAATCTTATTATTTTCTAGTGATGCATTTATTCAAGCTCAACAACAA
GTAGCCCGGTGGACTAGTGAGAATGGAGGAGGAGGAGGAGGAGGAGTGCAGCACCGGCCG
CCGCAGCAGCCACCACCGCCGCCTGCGATGCCGGTGCAGCAACAGGCGCAGCAACAGCAG
CAGCCGCAGCCGCCGCAGCAGCAGCAACAACAGCAACAACAGCAACAGCAGCAGCAGCAG
CAGCAGCAGCAGCAGCAGCGTTGCAACAGCAACACCAACTGCCGGTGGAACAG
>Tb6196
GCACAAAAGAGCGGCTGAAATTATCCGTGGGCCTTATAACGCGAACAGACAGTCACGTTA
CGTGGAGTTAGTACTCGTAATCGACAAGAAGGAATATACTGCGCTTGACGAGAACCTGGA
CAAAGTGCATCAGCACTGTAAGGATATCGCCAACATTATCAACGCTCTGTATATGCCGTT
GAACATATTCATCGCCCTGGTCGGCGTGCAGGTTTGGTCCGAGTCAGACGAGATATCACT
CTCGCCGAATGGCGACACCACGCTGTCGAATTTTCTACGTTACCGCAGGGAGAAGTTGGT
TCAGGATATTCCCAACGATAACGCCCAGCTGCTAACGCGAATCACTTTCGATGGCGGTGT
AGTCGGCAAGGCTCTCAAGGGACCGATATGTACCTATGAATTCTCGGGTGGCGTTTCCAT
GGATCACTCGAATGTCGTTGGTTTGGTCGCGGCTACTGTCGCCCACGAGATGGGCCACAA
TTTTGGTATGGAACACGATGGACCAGATTGCGGCTGTCCTGAAGAGAAATGTATAATGGC
GTCATCCAGCGGCTCGTCTGGACCAACTCACTGGTCTACATGTTCGTTGGAACACCTTGC
TCTAGCCTTCGAGCATGGCATGGATTACTGTCTGAGGAACAAGCCGCAGAAGCTCTTCGA
CAGTCCCATATGCGGTAATGGATTTGTTGAGCCGGGTGAGCAATGTGACTGCGGTTTGAA
GGAGAACTGCGACAATCCCTGTTGCAACGTGACCACCTGTATGCTGCACAGTAATGCAAG
TTGCGCGACCGGCGAATGTTGCGATTTAAAGACTTGCAGGCCGAAGACCGCAGGCACGGA
GTGCCGAAGTGCCGAGCACGAGTGTGACCTACCAGAATACTGCACTGGTCAGAGTGAATA
TTGTCCGGCGGACGTGTTTAAGATGGATGGTGAGACCTGCAGCGTGGGCAAAGCCTTTTG
TTATCAAGGCTCGTGTAGGACTCACGACGATCAGTGCAAACTGTTGTGGGGCCCCACCGG
TTGGTCCTCTGACGCGCAATGTTACGAGATGAACAATAGGGGCACGAAAAACGGTAATTG
CGGCTACAATCGCATCGATTCAAGTTTCATCAGGTGTCACGATGAAAATCTCCTCTGCGG
CATGCTGCACTGCAAACACTTGAACGAACGACTAGAATTTGGTATGGAATCAGTCGCGAC
TTTAAGCCATTCGTTCATCAATAACGGTGGGAAGATAATTCCATGTCGTTCAGCCATAGT
CGACCTTGGATTGAACCAAGTTGATCCTGGTCTCGCACCCGACGGCGCCAAATGTGCACC
CGGAAAGATGTGCGTAAATCAGAAGTGTATGTCAGTAGCGGATCTAAGAGCGTCCGTATC
CGGCGGTAAAGCTTGCCCGAGCAATTGCAATGGTAACGGAGTGTGTAATAGTCTTGGTCA
TTGTCATTGTAATCATGGCTTTCGACCACCTGACTGCCTTCAGCCTGGAGTTGGTGGCTC
TGAAGATAGCGGTCCAGCCGATGATCCTAACGCGAAAAACGATTTGGTAACTGCGCTTTA
CGTTATCTTCCTGGGAGTGGTGCCCACAATAGCTCTGCTCCTCGGCGTCTGGTACGTTCG
AAATTCCGGACAGTATTGGAAGAAGGATGTGATGTCTACGACCGATCGCGGCCACAATGG
ATTGCTAATCAAAACGATCGATCGTTCCAGCCCCATATCTCGTAACATCGAAACGATCGA
TTCTAGTCTGAGTCAAGATCCCGCGTGCGTGAGTCTACTGCCTAAGGCAGAGGCCGACGA
GCGCTACAACAACAACATGTTTGGCCAGTTTAAAGGCTTTACGATCACGCCGATCAACTC
GAATCAGTCCAAATTGGCCGAGCCGACGAAACCGGCTCCACCTCCTCCAGGATGGATGCC
AACCGTGGCGATAAAGACGAACGTTAAACCGAATGTACAAAAGTGCAATGTGCCACAACG
GAGCAATCTGTTGAGTTCTAACAATCCAAACTCGACCCCACCGACGTTGCCGCCGCTGAA
TCCTGGTTCTACGGCACGACCATTGATTAGTAGTCCCGTATTAGCGGCCACAACCTGCAC
GTCCGTCGAACTGGTGAACAAGGTACCCACCAGACCTGCCCCGGACGTGCCTATGCGTCC
AGCCCCGCCACCGCCAGTCACCTCTGCGCCTATCGTAAAGCCGCAGAGACCCAACAGCAC
GCCCCTGACAAACGTGATTCTGCCAGAACCCGAGAAGAAGTCGGAAAGGGGTAGTACCCT
CAATCGTATCGCGTCGATGCTGCGCCCTGGCTCCGGCATCATGAGAAGCAATTCCCAGAG
CTCACAGAGGGACGAAAAGAACACGAATTCTCTGCCGAGGAACCAGCACCACAAGGCTAA
CAAGGTCATCGACAAGGAGATCCTGAGGAATCTCGAGATCTCCAATCCGATACCGCAGAC
GGAGATCGAGATCACGACACCGGTTATCCCGGTGGTACCGGCGAACGAGGTTGAAAAGAG
AAACGTGGTCCTGCGCGCTCAGTCGATGAGAGATAGCAAAGTTACGCCGAGACCACCTGT
TCATACATTTGGTTCGATGCGTCAGACGACGCCTACTAAAAGACCTACCAGTATCCCCGC
GAGCACGAGACCCACATCACCACCTCCGGGCCCGCCGAATATCGCGCAGACGGAAAAGCC
CGCGATAAAGATTCCAGGACTGCCAGGCTACCAGAATCCACCGGTGAAAACCGTTCAGAA
ACCACTGGAAAACACCTACGACGACTGCATGAATCTGATCACGGAATCGTCCCTGACGAA
AATCACGGAGGAATCGCCCACGAACGATAATATCTACGCGGTGATAGAGGAGCCTGTGCC
AGAGAAGAACAGAAAAAACGCGGAATCAGAAGTAACGCCGGCTGATAACGAGTATAAACA
ACCGAAACGTATCGATACGATGTCCGGTGGTGCGAACGGCCTGGAGTCGATGGGCTTACT
GTCGGAGATCGTATCGGAGATATCGAATCGTAATTTTGACTCCATATACTCCACCTCGAC
GCTAACCAGGAAGAAGAAGGACAATAACGGGGAGGACGCGACGAAAAATTCGGAAAGTAT
AGGCTCCAACAACTCCCTGGGTGGCTACATGAATTCGAGCCACTACAAAATACCCGGTAG
CATTTATTCAAATTCGGCTTCCGGCAAATTCAATTCTTCGAGCTCCACCACCAGCTCCGG
CTACCTTCATCCATCCGTGATAAACGTTCCACAAGTGGAGAGGAAAGAGCCGAGCAAAAA
TAATTCAGACACAAACGACAATTTGAAGCCGGCCGATAAAAGTAATCTAAACACCCTTAA
GTCTAATAATCCTAATATAAACGACGAGCTGTCCAAGGAGCTCGGCATGAAGCCGCCTGA
GAATCCTATAGGATACAAACCGTTCACCTCGACAAAAACTCGCCCGTCTCATTTGATACA
TATCAAGAAGGATGACCAAGCTGAGAGCAAGGTTCCGGCTAAGCCGCCGTTGAATAGGAC
TAAGACGCCTCCGAATATCGCGAAGAGTCCGACTTCCAAAGATACGCCCGAATCGAGCGT
AAAACTCACGAGACAAAGTTCAGATAATACATTAAAATCCTTGAAGTCCTCGAAAGCTTC
CGATACGAATTCGATACCGGCGAAACAGGCCTCAGATGTAAGTCCAACCGCGAGACAAAC
GCAATTGAGCGCAAGCAAGTCAAGTAGCGATTTAGATAAAGAAGAATCCCATACAACCGT
ATCTGTCAAAAATGTGCCTTGTAGTCCTAAGGATAATCCGGGAAAGTTCAATAGCCCGGA
TCTGGTCTCGAGCTGCTCGAATTCAAATCAGGGCGGAACGAAGTCGCCGGATGTTGTAGG
GAGTAATCCCAAGTTCAGTCTCCCGCTGAAGACCGTTCAGAAAACGCCCACGCTGCCGAA
GGGTGGTCAGAAGACGCCCACAACGCCATTGAAACCGCTCAATATTACATCCAAAGCTAC
CGGTCTCTCCGAAAGGAAGAAGTCTCCGACTGGCAACGCAACTGTGGCTAAATCGCTATC
GCCATCCGCCAAGGAGGCGAACAACGGTGGTAACAAATCGTCGCATTTGACGCCGAAGGT
ATCGGCTAAAACGGAAACCAAGAACGGGGACGGCGGTGCAGCAACGAGGACGAATCCACT
ACAAAGAGTAGCGAGCGGTAAATCCAACGTGGCGTCGCTCCAGCAAAAGTTCGAGGCCAA
CAAGAACAATTCCGGTGTCGCGAGGACTATGCCGAGTGCGAATAGTAAAAAGCTGGTGGC
ACGAACGACGGAAGTTGGCGGTAGCGGAGTAAGGAAATGAACCATCACCCGGAAGAGTCT
GGCAGTCCGACCTTCCCGAGATTCAGATAGGATCGAGAGAACAGAGATGCGGCCAGGGAA
ATCTATACTTGAAACATTCTAGTCCGTCACATTGAATCGTTCTCGATGGAGAACGCGTGC
TATATTATAAACGAGTATACGCGTTCATGATAAACGAGTACATCGCGAGCATGGACGAGT
ATAAACGTATAAGAAGACGCGCGAGGGCGATATATCTCTGTAACTTCTTATTTAAGAATT
CTTAAACGGAAGTTTAAAAAAAAAAATAGTACAAGGATCGAGTCTTTTTGTCTAAGATTC
ATAAAACGCTAATTTTACAATATATTTCTTGTCGGAATATTAAATAAGATAGGTCGTGCG
CGGCCGCATATAAGAGACGCGATATTGAAAATTGTAAATAGTATCCGCACTTAAAAAAAA
ATTCTCATATTTTTTGTAGAAACCATCCATTGCCGATGTTCAGGCGTACCTATGTAAGCC
AATAATTACCGTAATATTTAACTTAAGCGTTTTATAAGCGACATTGCGAGGTAAGCGACA
GTTATTTTCGAAAACATCGCTTGAAACTGAAAGGGGCGTGTACGGAATTAATTGACCTCT
GTGATATATGTATATGTATAAAGAAATATTGCACAGAAACACTATTATGTCACATTGTTA
CGGCTAGCAGATTTTAGACGCGACCAAATTATTTTGTATCATACTACATAAATTGTACTA
ACAAAAAAAATGCGCCATTAAGTTTTTTAAAAAGCCATCGGAAACCGCAGTCAAACACAA
A
>Tb14398
GGCGGCGGCGGCGGCGGAAGCGGTGGCGGAGGCGGAGACGGAGGTGGCAGCGGCGGTGGT
GCGACGGCGAGGTGCAAACTGGTGCTGGTCCTTGTGACGTTGCTGCTGGCGATCGTCATC
CCTACGGCGTACGCTGACAGTCAAGGTCCGTCCCCAGATTTTAGCAGACACACACTGGTG
AGACCGCGAATGTATCACGGCAGGACGAAAAGACAGATCTCGTCAACCAAAGAAAACGAC
CTCGAGCATACGGACGTGCTGACGGTGGGTTTCAATGTGGATGGCGTCGAGCGTGTTCTC
GATCTTCGACTGAACACCGATTTAATTCCGGTCGGCTATCAGCAACTCCACCAGCATCGC
GGCACGTACAAAGTGCACACCCCGTCGAAAGTTGAACTCTGTCATTACCAAGGTAGTGTT
CGAGATGTTCCTGGCTCGTGGGTGGCGTTATCCACTTGCAGAGGATTGCGCGGTGTCATC
TTCGATGGTGAGAACCTTCATCACATCCATCCGGAAGATGAGAGCTTGGATTCCGCGCAT
TACGTTTACAAGCACAGCGATCTCATTGCCAATAATACGTGTGGTTACGAAGGCACATCG
CCGCACGACGTTCTCCCTCGTGATCATCGCCAGATTAAAAGGTTCTCCAGGCACAAAAGA
GCGGCTGAAATTATCCGTGGGCCTTATAACGCGAACAGACAGTCACGTTACGTGGAGTTA
GTACTCGTAATCGACAAGAAGGAATATACTGCGCTTGACGAGAACCTGGACAAAGTGCAT
CAGCACTGTAAGGATATCGCCAACATTATCAACGCTCTGTATATGCCGTTGAACATATTC
ATCGCCCTGGTCGGCGTGCAGGTTTGGTCCGAGTCAGACGAGATATCACTCTCGCCGAAT
GGCGACACCACGCTGTCGAATTTTCTACGTTACCGCAGGGAGAAGTTGGTTCAGGATATT
CCCAACGATAACGCCCAGCTGCTAACGCGAATCACTTTCGATGGCGGTGTAGTCGGCAAG
GCTCTCAAGGGACCGATATGTACCTATGAATTCTCGGGTGGCGTTTCCATGGATCACTCG
AATGTCGTTGGTTTGGTCGCGGCTACTGTCGCCCACGAGATGGGCCACAATTTTGGTATG
GAACACGATGGACCAGATTGCGGCTGTCCTGAAGAGAAATGTATAATGGCGTCATCCAGC
GGCTCGTCTGGACCAACTCACTGGTCTACATGTTCGTTGGAACACCTTGCTCTAGCCTTC
GAGCATGGCATGGATTACTGTCTGAGGAACAAGCCGCAGAAGCTCTTCGACAGTCCCATA
TGCGGTAATGGATTTGTTGAGCCGGGTGAGCAATGTGACTGCGGTTTGAAGGAGAACTGC
GACAATCCCTGTTGCAACGTGACCACCTGTATGCTGCACAGTAATGCAAGTTGCGCGACC
GGCGAATGTTGCGATTTAAAGACTTGCAGGCCGAAGACCGCAGGCACGGAGTGCCGAAGT
GCCGAGCACGAGTGTGACCTACCAGAATACTGCACTGGTCAGAGTGAATATTGTCCGGCG
GACGTGTTTAAGATGGATGGTGAGACCTGCAGCGTGGGCAAAGCCTTTTGTTATCAAGGC
TCGTGTAGGACTCACGACGATCAGTGCAAACTGTTGTGGGGCCCCACCGGTTGGTCCTCT
GACGCGCAATGTTACGAGATGAACAATAGGGGCACGAAAAACGGTAATTGCGGCTACAAT
CGCATCGATTCAAGTTTCATCAGGTGTCACGATGAAAATCTCCTCTGCGGCATGCTGCAC
TGCAAACACTTGAACGAACGACTAGAATTTGGTATGGAATCAGTCGCGACTTTAAGCCAT
TCGTTCATCAATAACGGTGGGAAGATAATTCCATGTCGTTCAGCCATAGTCGACCTTGGA
TTGAACCAAGTTGATCCTGGTCTCGCACCCGACGGCGCCAAATGTGCACCCGGAAAGATG
TGCGTAAATCAGAAGTGTATGTCAGTAGCGGATCTAAGAGCGTCCGTATCCGGCGGTAAA
GCTTGCCCGAGCAATTGCAATGGTAACGGAGTGTGTAATAGTCTTGGTCATTGTCATTGT
AATCATGGCTTTCGACCACCTGACTGCCTTCAGCCTGGAGTTGGTGGCTCTGAAGATAGC
GGTCCAGCCGATGATCCTAACGCGAAAAACGATTTGGTAACTGCGCTTTACGTTATCTTC
CTGGGAGTGGTGCCCACAATAGCTCTGCTCCTCGGCGTCTGGTACGTTCGAAATTCCGGA
CAGTATTGGAAGAAGGATGTGATGTCTACGTACGTATCTAGTCTCGACCGTTTCAAAAAG
AAACGCAAACCGCATGCCAATAAGTCACTAGGTGTTCCTTCATCAACGACACATTACACC
ACCGGTAGCAAATTGCTTGGATGGCGAATAGTGATTTCCGCCTATTTCGCGCCGAAAAAA
AAGAATACTTCTCGTAACGCGAATAATAAAATATTCACGATTAGTGACGATGTCAAAGAG
TCACTTCAGATAACTAAGGCTGATCTGATATCCACCACCAATCCGGATGCTATTAAATGT
AGTAATAATATCGAATATAGAAAGTCATTGCTATTCGGCAACGTAAAGCCAGACGTTAGC
GCAAAACCCCAAACGCATAATAAGATTGTGACTTTTCCGGTACCTACCGTTGAAGTTCAA
TCGAAAAAAATCACGCCACTTAAGTCGGAATTAGGCTCCAAAATATCGGAGCGTATTCAA
CAGCTTCAAAAAAGATCGTCTAAGAACGAAAAAGGACTTACGCTCAACACTGATTTAAAG
TTTGAGCAATTGAATGAAAGTCCAGCTAGTACGTCTGACATTACTCCGAAGACGCCGGAC
GCATCTGGTAATTCGAAGGAGCCTGCTCCATTTTACAAGAAAAAACCGCCACCCCCACCG
GCACCTGCTCAAAGCTTAAAGCCAAAGATCTAAGCGATTTCTTATCTTTTTATATGAATC
TCATCACGCGCAAGTATTTTACGTAAAAATCTATTACGTATTATTAGAAAAATTTGCTAT
TTGTGTACAAGTATATTACGACACTTGTGCAAATTTTGAATCTATATTTTAGAAATTTTA
GAATCTGCAATAATAGAATTTATCTTCAGATACGATAAATTTGAAAAGAATAATTTTTCA
ATTAAGTATCATTCAATTAAAGTAAAAAATTCATTTTATCAATATAGAATTTTTGCTATT
TAAAAGAAATCTCGATTTATATATAATATGATGTCAATTATCGATTTAAATGTTGATATT
ATTTTTAAATATACTTCTTAAATAATGAATATGAAATATATCATATATTTAAGAATAGTT
TTATTCGATATAGTGCGAACATCGTAGCGCATTTTTTGCGAGCTATGATTTTTGCATTAT
AATATGGGAATTTAAACACGGTGGTGGTCTATAGAAGCAATATTTGGATATTACTGGATT
ACTGCCAAAACGCATTAAAGTAATTCCTACTGTGATTGCAATTGTTGATAGTCGTAATAA
TGCTCCAATATATTGTTGTAGTCAAAATCATATTAATATTTTTACACGAATTGAAAAGAA
TTGGATTAGTAGCTAAGCATCTAAAATGATATTAAATTTTTCATGTTTATACCGTTTAAC
ATGTGATCAGATCTGTTTCAAACAGATTTTTTTATGCAATAAGTAATAATGAAATTTAGG
ATTTTACAAGTATTGATATGTACCTTACTTATTTAGTTTATGTAATGAACTAAAAAATTA
AATACATCTTTGGTGCAATATGAATTGAATGATTATAAAGTTAGAAAGTCTAAGAATGTA
ACTTCGATGAACAGCATTTTGTTCTTATTGACTTGTGTTACATTATTTAATTTAGATTTT
ATTTTACTTTATTTTACTAATTACATATTAATTAGTACGCACAAACAAGTAAAAGTTACG
TAAATAAAAACGACTTTTATGCACAACACACAACATTCTACATCACAATATTAATATATG
TATATCCTTGCAATTGGATTCCATATATAACAAGTATTTTATTTATTAATATATCTATAG
CTTTCTTGTTCACAGTTTTCAAATTATTAATATATTAATACTGGATACATTATGTGATTA
ATGTTAAATAAAATTAATTAAATTTTCGGAACAAAATACTGTTCAAGAATCTTTTAATAG
AAAGTATAAGTTTAATGTGGACATATTGCGCCATATGATAGCAGAGATTGTTGGAGAGAT
TATTTATAACGTATAAAGCATGTGCAGAAACATGTTATGTGAGCATGAGCATGAATGAAG
ATTCTTTTCTTACTGGCTCTTTGCATTTTATGAAAAAAAATTGATAATTTTAATTAGATG
TTACACTGGACATTCAGTTTTAATGATCAATTTTTATTATATTAATAAGAAGTACTTAAT
TTTAATTATAAAAACGAATTCTTTTAATTCTTTACTCATTCCTTGGATATAAAATTCAGA
TACCCAATAATATTACTCATATTTAAAGAAATAAAAATGTACAATTTTA
>Tb21701
TGTATTTTTTCTTTGTTCCTTTCTCGCTATTGACAGAACATAACCTATTATCTATGATTA
CCTATCCCGTGTGCGTGTCGTGCAGGCGATGCAAGTAATCATCATGACGAATGTAAATAT
AAGAGAAATGACGCTTGGATGATCTGTCATGATCCAACTTTGCGCTTCCCGCCCGCGGCT
TACTATGCCATAAATCGTTCCTTCGACGGATCGTGTCCAAAGTACCTGGAGACGACGTGT
GACACATCGCGGAGATCGCTGTCAATAGCGAGAAAGGAACAAAGAAAAAATACAGAGTCC
TCGAGGAAGAACCGTGCTTTCGTACTTAAGGTTGTTTATTCTCCCTTTCCCGGCGAAATA
ATGGAGATTATGAAGAAGCGAAACGTTCTATTTATCTACTGTGCTTTTCTTACTCTCCAA
AGTGTTTATGGACTTCATAGAAGCTTGAAATATTACGAAACAATTCACAGTACTCATTTT
CAACATAGGATTGTAAAGCGTGGTATTCACCATAGTTATCATCCATATAATAAAATAACC
GAGTTGGAATTCTATTCGCACGGGCGCCATTTTCGATTAATTTTAACACCTAGAAGAGAA
GTTATACATTCCAATTTTAAGGCGTACGAGGTCAACGCCGATGGAAGGGAGAAAACTGTA
CATTTAGATCATGATAATTTTTACCATGGCCGAGTGTTTGGAGAAATCGAGTCTCATGCT
CAGATGCACATCGATGACGGTATTGTGACGGGTAGTATAACTGTCTCGGATGAGACTTTT
CATATTGAGCCATCCTGGAGACATCTTTCTCATTTAGATAATCAAACGATGATTATTTAT
AAATCTTCCGACGTTAAACTCAGTTGGGAACATTACCAAGATGGGGAGGGTCATACGCAT
GGAACGCCCAAGACCTGCGGTTACGTCAAGGAAGACCTAAACTACACATTGAACGATAAT
TCTGAGCAAGACGATACTGAAACGGACAACAATAGTAGCAGAGTGAAGAGACAAACAGAG
ATTTACGAATATACACCGACAAAAACGAGATGCCCGTTACTATTGGTTGCTGATTATCGA
TTTTATCAAGAAATGGGCGCCAGCAGTACGAAAACTACAATTAATTATCTGATAAGTTTG
ATCGATAGGGTACACAAGCTTTACAATGATACTTTATGGCAAGAACATCAGGAGGAAGAC
GGTTTCAAAGGAATGGGTTTTGTTATCAAAAAGATTGTTGTTCATAATGAGCCGACGCGG
GTGAGAGGCGGTGAAACGCATTACAATATGGTTCGCGAGAAATGGGACGTCCGTACATTG
CTCGAGGTGTTTAGTCGTGAATATAGCCATAAGGATTTCTGTCTGGCTCACTTGTTTACC
GATCTCAAGTTCGAGGGTGGTATTCTTGGATTGGCTTATGTAGGATCTCCTCGTAGAAAT
TCGGTGGGCGGTATCTGTACGCCAGAGTATTTCAAAAACGGATATACATTGTATTTGAAC
TCGGGATTAAGCTCCAGCAGAAATCATTATGGACAGAGAGTAATCACAAGGGAAGCCGAT
TTGGTTACAGCGCACGAATTCGGTCATAATTGGGGCTCCGAGCATGATCCAGACATCTCG
GAGTGCAGTCCAAGTGCAAGTCAAGGTGGATCTTACTTAATGTATACTTACAGCGTCAGT
GGCTACGATGTGAATAATAAGAGATTTTCTCCATGCAGCTTGCGATCCATCAGAAAGGTT
TTGCAAGCCAAATCTGGACGCTGTTTCTCCGAGCCGGAAGAATCATTCTGCGGTAATTTA
AGAGTCGAGGGCGACGAAGAATGCGACGCGGGCCTCTTGGGAACGGAAGACAACGACTCA
TGTTGCGACAAAAATTGTAAGCTTCGACGGGTTCAAGGAGCAGTTTGCAGCGACAAGAAC
TCTCCTTGCTGTCAGGGCTGCGCGTATATGCCTGCGGGCGTAAAATGCCGCGACGCGCAA
TACGCTACTTGCGAACAGGAATCGCGCTGTACCGGAGCATCTAGCGAATGTCCAAAATCT
CCGCCTATGAAGGACGGCACCAGTTGTCTCGAACGTGGTCAATGCCGTCTAGGCAAATGC
GTGCCGTACTGCGAGACTCAAAATTTACAGAGCTGCATGTGCGATACTATCGCCGACGCG
TGCAAGAGATGCTGTAGAATGAGCTTGAACGAAACATGCTTCCCGATAGACCCGCAAGAT
ATTTTACCCGATGGAACACCGTGCATTCAAGGTTTTTGCAACAAAGGTGTGTGTGAGAAA
ACAATCCAAGATGTGGTGGAACGATTCTGGGACATTATTGAGGACATAAACATCAATAAA
GTTATGCGCTTTCTGAAAGATAATATAGTCGGTGCTGTGATAATCATCACTGCCATCATA
TGGATACCGGCGAGTTGCGTCATCAGTTACATCGACCACAGACGTGTGAAGGAGAGCGAA
AAAAAGTGGCGGTGGAAACATACGGACGAGCTGATTCACCCGGACGAGCCGAGACAAGTG
ATTTACGTCGGCGGTCAGCGACAAAGAGTGCAGCATGTCATGCATCAGTCATGAATTTAT
ATCGCTTTGATATCTAGTCAGGTTTATACCAAGTGATATATAAGTATATATATCTCTTCG
AAATGACAAATTATATTGTAAATATTTTTTCTCTCTATACATATACGTGTATATACATTA
TGTAGAAGCTATAGCTTCTACATAATTTCTGTAAGATTTTGAATGAATTTTATAGATAAA
CGAAAAAATACATAAACGAGATACATTCCTAGTAGTTCAAAGAAATTATTGGAAATATTT
AGAACGATATTTAGAAATTAGATGTACGAAATTTTTCACTACTG
>Tb24183
CCGTGCGAGCTGCGGTGAGCCGTGTGGGGTTGGTAGCGAGCACGTGGAGGGAGTGACGAG
GAGAAGAACGAGGGCTGGCGGGAGCGGCAGCGAGGAGGAGGACCAGAAGAGAGAGGGAGC
GGAGAATATTTTCATACTCCAGACTCCCGGCGTAGGTAGAAGATGGCAGCCGAGGCGTGA
TTCGGTCCGGGCAGTTTCCTCTCTTCTGGCCGCGCGCGCGCGAGAGTAGTAGGGCCGCAA
TCCGCTCCGGGTTTGAGAAGAAGAAGAAGCCGCCGGAAAGTAGTGTGCTCTCCCTTCGCG
GTCGGTCTCCTCGTCGTCGGTCGACGGTGCACGAAAACCCCGAAGGAAGCCGCCGGAAGA
TGATTTGAGGAGAGTTCGAACGAGAGAACGAGAAAGAAAGAGAGAAAGAGAGCGAGAGAG
AAAGAGAGAGACTGACTGACTAAGAGAAAGATAGACGGTCAGGGAGAGGGAAAGATAGAA
AGAGAGAGAGAGAGAGAGAAAAAAGGAGAGATTCGCTCTGCTTCGCTCAGCTACATTTCG
CTCGCGCGACGTGTCCCACTCGCTGTTTTTCTGTCGTTTTTTTCGTCGCCGCACACACAC
ACACACACACACACACACACACAGCCACCCGCGCGAGACGCGCTATTCGTATCTCAGAGA
TTGGTACACGATCGGTAGCGTATTATCGTCGGGAGGATCGGCTCGTGATCCGCTCCGATC
CGCTTCGCTACGCTCCGTTCCGCTCGGCTCCGCGTGCCGCGTCTAATGATCGAGGAGGTG
GTAGACGTCGGTGATTATGCGCGTAGTAATGAATAATCCTGTAAAGCCCGTCGGGATCGC
AGCAGCCGCCATCGTCGCAGTGTTTCACGAGCGTCATGTAATATGGAATTAAACAATGTT
GTTAAGACGTAAACATGTTCTGGCTACACTGTGGACTCTTTGTTCTCGTGATTGCCGTAC
GTGGATTTATTAGCAGCTTAGCCGACACCACATCCAAGCGAGAAGCAGACTACACCTTAG
ATGATTCCTTTTGGAAAGAAGAAGAAACTCCCGCTGGTGAGGTCGAACGACTACTACACG
AATATCGACAAAACCAAGAGCTAATACGAAATATCGGTGGTCATTACTATCAGATCATCT
ATCCGGTACAGCTACGGCATCACGAGAAAATGGGGATATCCACGAGAGAAGTCGGCGTAC
CGAAGTTTCCTCAAAGAGGTTACGGAGATGGAGGATATCAGAATCCTAGAGGCAGAATGA
GAACAGGGAGACATTTTCACCGGACGTCTCTTCTGATCAAGGCCTTTAATCACAAATTTC
GTCTAGACTTAGAATTAAATACGCAACTTTTAGCTCCAAATCTTATACAGAAAGACTTTT
TAACCGGCGATGCGGAACAAATGTCTAAGCAGGAGATAGAACATTGTTATTATCACGGCA
CTGTAAGAGATTATCCGGGAGCTAGCGCTGCTTTTCACACGTGTAACGGTGTCAGCGGTG
TCATTCACTTAGGCAACGAGACTTTTGTCATTCATCCATTCTACGGCGGCGATTTATCGA
AACATCCTCACATTATATTTGAAGCCCGAACAAAAGTTAACAAAGGTTGCGCTAACTCGG
GAAATCTTGAGTGGCGTGTAAAGAACCGCCGGCAGAAGCACATCTACGGGCTATCAGATA
TGACTTCCAATCGATTCAAAAGAGACGTCCGTGAAGCAACCAAATACATCGAAACTGCCA
TCATTATCGATAAGGCTATGTTTGACAAAAGAAATGGTAGTACCAGAGCTGAGGTTGTTC
ACGATGCCATCCAAGTTGCTAATATCGCAGATTTGTATTTCCGTACATTAAACACTAGAG
TCTCCGTCGTATACATCGAAACTTGGAAGGGCAGCAACCAAGCGCAAATCGATAACGGTA
TCGACATCGATCAAGCCTTGTTAAGCTTTAACGATTATACGATGCGGAGAATGTATCAAG
TTGCTCAGGACACCACCCAATTGCTCACGGGTGAGACTTTCTCAGGTGGAGAATCAGGGG
TGGCTGTACCCGAGACCGTGTGCAGCCAAAAATCCGTAGGAATCAGCGTCGATCTAAACA
CTTACGAGCCTCATCTTTTAGCTGGTACCATGGCTCACATGATCGGTCACAATATCGGCA
TGAGTCACGACGATGGAAGGAATGATTGCAATTGCCGCGATTGGCATGGATGCATCATGG
CTCAATCCATCGTCGGTCTAGAAAACGTTCAACCATATAAGTTTTCGGAATGTAGTAAAA
CCGACTATATAGAAGCTTTAAAGAGCGGCCACGGCATCTGCCTTTTTAACAAACCAAACG
AGCTGGAGATTAGGAGATCATGTGGAAACAGGGTAATCGACGACGGGGAACAATGCGACT
GCGGATCGATCGAGGAATGCAAGGAGTACGATCCTTGTTGCGATCCTATCACCTGCAAGC
TGACGACGGAGGCCGAATGCGCGACCGGTCCTTGTTGCAGCGATTGCAAGCTCCGTGCTC
GCGGTGTCGTCTGCCGCGAATCGTCGAACGAATGCGATTTGCCAGAAGTGTGCTCCGGCG
ACACCGGTCAATGTCCACCGGATGTTTTTAAGAAGAACGGCAACCCGTGCTCGAATAGTG
CTGGCTATTGTTTCAACGGAGTTTGTCCCGCACTGGATTTGCAATGCGAGCAAGTATGGG
GTTACGGTGGAATGGCCGCCGATCAAGAATGTTTCGAGCAATTTAATTCTAAGGGATCCA
TCAACGGTCATTGCGGTACCGACTCCAGCGGTCATCTTATCAAATGTGAAGCTGAAAACG
TTCGTTGTGGATCTCTTCAATGTCAACAAGGAAGCAAGCAACCAGTAATCGATGGAATGA
AAGATTTACATACTAGAACTATAATTTCCATCAGAAATCAGGAATATGAATGCAAAGCTA
CGACTGGAAGAGTGGAAGGATCCGATATGCCTGGAATGGGATTGGTTCGTGATGGCACAT
CCTGCGGTGATAATTTGATTTGTGTGAATCAAACTTGCACGAGCTTGTTTCCACACATAG
ATCAAGAAAAATGTCCTAGCAATCACGACGACAAAGAATGCTCGGGAAATGGCGTATGTA
CGAATGCCAACAGGTGTTACTGCTTTCCCGGTTGGAGTGGACCGGATTGTTCCATAGAGC
AATCTATCCCGACAGCACCGCCAACGACATCCACAACTGAAGCAGTGCATAAATCTGATT
CTAACTTGGAAAAGATAGAAACCCCCTACGAGAACTACCACGGCTCTAACACTGTATTTT
TAGTTGGTATGCTCATGTCGGTGGTAGGGGGTGTTTTCGTAGTATTTGCTCTGATGGCTC
TCTGCTACAGGTCAGTCGTAGTACATAAAAACTTCTCCCTCTGTCTCAGATGTACGTAAT
ATTATGTACGTAAACTCTGATGAGCCTCATCCGCCAGTTTAAGAGGGATTATCGACACCA
TGTTTATTTACGATGGATTCGTATTGTAAGATAAATAAATAAGAATAATTGCAGAATATT
AAACATTATTAAATATTAATAGTTATATTGCAAAGTGTTGCACATTAATCAATGAATTAT
AAATAAGATCTAATCAATGTGTTAACGCTATATACTGAGAAAATTATTTAGTTCGATATT
TAATTTAAAAAATTTATATATATATACATATATAACAAAAAATTTCGTATTAAATGTTAT
ATAAACTATTATATTTATTTTTTAATTTGTTTTAAATTTTTAATTTGTTTTTAGTTCTAG
TTTTTAAGGGTACCAATAAATTTTTTGAATTTTCATATATTAATAACATTTGTATCTTTT
ATTTGTGTTTCTATAAAACAAATTTTACTTCAGTTGCTCCAGGTAACCCTTTGTTATTAA
TTAACGTAATTAGATAAAATTGTTTTGTAACTAACTTTAAACTAAATCTTACACATTATG
CTAACAATTAATAACATTTACAATATTAATTAACAATTATAATATTAAACGGTCCATGTA
AAATCCATGATAATCCCTTTTAACATTATGAAAATTCTTGAAAATCCGTACTTTTCAAAT
GAACACTCTTCCATTAGCTTGCATGCGCTTTATCACTTTGTTCCGCGATAAGAAGTGACA
AACTCTGCGTAATCGGCGAATTTCTCGCAGAAGGAAGAGCACCGTCCAGAAATACGACCC
GCCATACTCAAAGAAGCCGCAGCAGAAGAGCTACAGCGGCGTTTCCGGCAATCATCATGC
GGAAGTTGCGGCATTGGACACGGTTAACAAGATCCTCACTTTCGGCAGTATGCCTCAGTA
CAGGGAGCATAAACCGCAGCCGAAGAGGCTCGGCGTGGAGGAGGAAGATGGAGGTACGGG
AGCAGAGGAAGTTGTCTCTTTCATTGATCTCCCATCAAACAATCTCACAAAGTTGCCTGA
GAAGGGAATTTTAAAGAAACACGGTGGTTACGGTATTGTAATGCCTGATAGTTGTAACAC
ATCAAGTGAGCATGATGACTCACGATATCTCGTGAAGAATAGTTGAAAAAAGGTCGAATT
TTGGCGAATCGAAAGTTCAAGCGATCAAGTTAATCGAAATTAGTAGCTCAACAATATACA
AACAATCGTAAAATGTTACAATGACACAGAATCACAGCAAAAAACATATTTCTTTAAAAA
TTTTTTAAACATACATTAAACATACATTAATTGTATTACTTTTAATTTATTTGGAGTGAT
AACTAATTTTATTAAATCGTACTTAGCATTAATATTTTATTTTGTGCACGTTAATAAATA
TTATATGTAAAATACGAAAATTAAATAAAAATATCCAGTTCTCTTCACATTTTATCCGAT
GAAGAAAATATTTTTAGTTTCTTGCATAACTAACAATAAATAGCAATTTTCTACTCTGTT
ACAGAGGCGATTACGAAGATACTGTGCTGATATTTTTAATTTCCAAATAAGCGAGAGTCT
AAAAAAATTATACACAATTTTGCGTACAAGTACTTGCGTACACTACATGCTCGATTGTCT
TTCGATTCCTTACGAGTTCGAACTTTTTGCATCAATTCTTCATGAACGTTAACCCTTTAT
AAATCAGTGATTCTTAAATACTTCATTTTCCTCATGAAATACATACGGTTAGCAAATACA
AATTACTTAAATATATATCTGTATAATTATAAAACCTAACATTATAAAAAATTTATCCTG
GGATTTAATATCATCTTAAGATATAAGGGGTTAATATAAAATTGTCATAAAAAGGATCAT
TTAAAAAAATTTTTTAATCACTTAATTCTTTCGTGCGCTGATTAATTTCATATTTCAAAT
TTACATTTTATTATGTGCAAATAAATTAGACTAGGATAGTTTTCGTCCTATAAAATCTCG
TAAGGAAATTAATTAAGTATTAGTAAGAAAATATAAATTCATGAATATATATGCAAGAGA
AATTTATTAATCTCGAAAAAAAGTATAATGGGAGACGAAAGAAATTACGCACGAAAGGTT
TAACGTAAACTGCACCACCGAAAGTTTTTTTTATGGAGTAACTCGAGTCACATATTTGCC
AGGACTAGATGGAGGTGCGATTGAACACGTGGAAAGAACTCTCAACCAATTAAATGGCTA
TCACGAGGACATACTCGAGGTGCTCAAGAACGCGGCGAGTCGTCGCGATCTTGTGGGCAC
TCCATCGGGCAGTAGCAATCTTCTTGACGAGGACGCGCTACGCAAGTCGCTGGCCGAATG
CGGCTATGTGTATCGCAAGGACACCGATGGTCAGGACAACGGTATTGACAACGGACAGGA
AGAAGAGGATGACGACGTGGAGCTGCAGCCGCCGTGCGGCACTATTCGTATACGCACTCT
CGAGGATATCATTCGTCAACTCGAGGACCGAGCCACTGCGAGACCCTACATGACTGGCCA
GATGAGTCCGAGTGGATCCGAAGAGATTCGAACATCGGAGGGCGAACCGGATCGACACTA
CAGAATCGATTCTTCCGTTTGTAGCGAGTCATCACAAGGAAGCAGAAGATGTAGCCGCGG
CCGCGACGAGGACACTAGTAGATTCGTCTACGGTAGATACCGTCAGCCGACGTCCCGAAG
TCCTTACGGCAATCATCAACACACCCATCAACACTCCCATCAAATGCACCCCGAGGACGA
GGGTATCTATGAAACTGCCGATCCTGACAGAGGCTCAAATACTAGGGGTGAAACACCCGA
TTGTGAAAGGTATTGCAAGACTCTGCGTCACGAAAAATCCTACGGCTTCACTAGTAGCAA
TTATTCACTGTCACCGAGACATGTTATCGGCTCACGTCTGTATCACTTCCCTCTATCACG
AATCCCACAATTCACTCACACATATCTCAGATAAGGATGGTGCATGTGTTGTCGTTTGCG
GAAAAAAAAATGAATCGAAATATGGATGATAAAAACTGACATGAAAATCGCACGTTAACA
AAAGGCGCAATTTAATAACAATTTAAGAGAAAGCAGGATTTTAGACAAAATTATATGTGT
AATTGTTAGAAAGATTTTTTCGTTATCGCGGATACAACGTATATATATATATATAT
>Tb32062
ATATATTAATATAATATAATTTATATATAATATAACATTAATATAATATTAATAATATAA
TATCTTTATGACTCGATTAGTTGGCCTATTATTCTTACTAATTTTTATCAGATAACGAGT
GTTTCACTTTAGTAAATTATAACTTATAACATTCGCAATAGGCGGAGATAAATTATCATT
TGCAAGATATAACTAATTAATAATAATAATCAGCATAGCTTAATAATAATCAATATCATC
TTTGTTCACATGTACTAATTAATGGAATATCGCTATAGAAACGCATCATTTTGTTGTTGC
TGCTCTTATATCCTTCATAATCTCGTATAACTTCGCTTCAAAATTGGCTAATACAAATTA
GTATAAGAATAATACATATCGTTAATTATTATTCTATAATAATACAGAGATCAAGTAAAT
GACCTGTGATGGTTTGGTAATGGTAGGGTGCTATTTCGCTCCAGAAAGCCATTTTAAAAA
TATTTTAATTATTGCAGATAAAAAAACGACGGCATGTATGTATACTATAGTGATATTTTG
TATATTTTGTATATGACAGTCCCAATTTTCGTGCTCATATTACAGTACATATGTTTGCTG
TATCATGTTTTGAATTACATCAGATTTAATTCAAAAGATTTTATTAAATAAGATCATTTA
ACGTCCCATGATAAAATTTTGATCTGATTAAAAAGACTATTTTTCACTCTATATTTGTCG
ATAAACGAAATATGAGTACAACAAGACGCCTTTGGAAAATTCATTTACACGTATGCGCCG
TTTACCAAAGGATATACATATATTGTCTTATTGCCAATTTTCCACTAAACTTGTGCTTAA
TCTCTAACAAACAAGGTCTTAGAGATTCTCTTAATCTAACTTTCGAGAGCGACATGCACG
AGTATCGACATCTCGAAGGACGCCGTCACACAAAGACGAGCTTGGCCTTAAATCTTAGTG
GCGAGAGACGAAGATGCGCAACGCTTTTTTTTTTTTTCCTTAACACTGGCGCGTTCGTCG
CTTTGCGAATACAGCGTCGATCACTAAAGCGAAATGAATCACACGTTGGGTCGATTTAAA
TTACTTTGATCATATAACAATATCACCCTCACTGGCGAAGCATTCTAAAATTTGATCATG
CGACGAGTTTCTTTGAACGGCGACGCGAAAGACCGCATTCGTGTGCTACATAAAAAAGAT
TACATATATAAAATTCTCAGAAAACACGATTTCCGCTACATTCCGCTACGTTCGTTACTT
CATTATCGTGATTCCGGTTAAATCAATCTTTCGCGTCGCCGTTCGCAACGTTTATTTACC
GCAAAATTACATCTACCAAACCGATACAAAATGAGAGATCGATTTGATCACCGAGACGTA
CTTTCTTTGTATCTACGCGCGGCTCTTTATATTCTACGTAACTCAGGTAAAAGAGCAGTA
TCGTCGGACCTCTCAATCTGTTCGACCATTATGCTGTAACTCGTCATTATTGCTTCGATC
TCAGTTATGAGACATCGTTGCATCCCTTACGTGGAGTGGATCGGTTCTCTTCGCATTTGG
CAATCGTTCTACACAACGACTCGTGGTGCAACACCGCGATTGGTGGTCCTCGTCCATGAC
GACGTCCTAGGATCGTCACACCTTGTTGTGATGCCTCATCTCATATGCTGCACTCCTCCC
CCCTCCGCCGGAGCCCGAATAGGCGCCGGCATACAGCTCTGGGTGATTGGAACGGCCGTA
ATTGTCTGCTGGCCCGCTATTTGGTGGCGCACTAGCTTTTGGATAATATTGAGCACCTCT
ACCTTCTCCATAACCATGAGAAGGTCCACGCGTTCCGTGGTGTCCACCTTGACTTGGTCT
TGGAGGTATACTTCTTGGCCCAGCTCCACCACCACCATGTGGATGCCGCATTCTTCTAAG
GGTATTCATCGGTCTTGTTAATGTATCACTGATGCGCCTTGCAGGCGGCTTTTTAGGATT
AGTGGAAGGAATGTGCACGGCGCAACATTTGATAAACAGTCCCATAAATATGATGAAAGC
TATACCCATTAATAACACTGCCCACCAAAATTCAGTTATCCATTGCGCTACCGACGATAA
AGTTTCTTTGTTGAACAATAGGTTTTTCAATCTCGCGAGCGGTCCTTCCGTATCGACGGC
TCGACATTTCAAGAAAACATCGCAGTAACCCTGAAAATTATCGCAAGGTGAACCAGGTCT
AAGGCTCATTCCACCCTCGGGCAATCCCACCATATGCGCAAACTCGCTCGTCCCGCGACA
CGTTGACGCATCAGTCCCATTTTGACAGGCTAATTCGCAGAGCTTTCGCTTGTCGATGTT
CGGTATGATGCTGCTCGTTAAAAAGCACTCTGTCAGATTCCACTCCAGACAAATGGATCC
CGTGCACTCCCCATTGATGCACAATTGAGTGCCCTCATTGCATCTAGTCTTGTTGGCTTT
CGGCAACGGCACCGGGCATTCGGAGGACCTTCCGTTACATGTAGAATTGTAACTACAGTC
TGATTCGGCTCTACACTGGACTCGATGGGAGAGGGGCACAAACTGGCACGTTTCGCTCGA
ACAGCAGGGTCCTTGACTAGGGCTGCATTGTGTCCCGTATTTTCTACTGCAACCTTTCGC
CGTGTCATTCTTCATCTTATCCAGCTCAGACACCTGTCTGGGATAGCAGCATTTGTCCAC
GCACTCCTCGTCATCGTATCCACAATCACACTCCTCGCCAGCCTCGACAATTTTATTCCC
GCAAAACGCTCCAGTGAAACAGTTCCTCTTCTTATTATCCTCGATAGCATCTAGGACGTT
GCTGATATTGCCAATGCTGCACTTTGAAAACTTGCTGTTGTTCGGTCGATTTCCGCTCGT
CGCTGAGGCGAACATAATGTAATTACCGTCCAAGCCTCCCGGTCTGCATTCCGGCGGAAA
ATCGTGCGGTGATCCAAAATTATGTCCAATCTCATGTGCCAGAGTCAGCTGCGAAACCTT
AGGTGGTACACGGCTGTTGTAATTTACAAAAGTTATGATGCCGGTATTGAGGGATCTCTT
AGTGGATTGATACAGACCGGACACGGTCTCGGTATAAGTCTTGAACTTTTCGCAGATACC
GCCGGACGCGCCGGACGCAGAAGCGACCCAGGCGAGCCCGAGTGTACCGCCGGTGAAATC
CCTGTAGGTGAAAACGTAGGCGAGACAGAAGTCCTCATGATTCGAAAGAGAATGCAGATT
CAAAAAGTTGCTAACGTCAATGTTCTCCAAGCAGAAGGGGTTTGGCTCGTTGAACGGCTG
TTGAGACTGACACGCCGAGTCGTCATCGATCTTTATTCGTTGAACCTCGAACTTGATGTT
CCTGTGCTCCGTCCTGCCGTCGAATTTCGTGTCCCTGTAGATGTAGTTCACCGCGGTGAC
ATGGTGTGCGATCAAGGACAATATTTCCTCCCTGGTTTTCTCCACGTCGTGATGCAGCTG
TTCGGCGATGTGCCTCCATATAAGAGGATCCGTTTGTATGAAAAGCGAGCAGGTGTTGTT
TTCTTTTGACCTGGTCGCTCTTCGTGGTCTGCGATGACTAGCTTCATTAGCTTCTCTACT
GTACTTGTGCCCGGGAGTCTCCCGGTCGCCATTCCAGGGTGCGACTTTTGGTTTCGGCTC
CTTCTGATTCGCCGACGGGACCGTTTTAGGCGGTTCATCCGGTACAGCGGAATTCTGCAC
CCTTTCCATCCAGTCTATCACATCACTATTAGTAATACCACATCCACCGCCATCACCTTG
TCGAACGTCCACGTACGGATCACCAACGTCATTCTCGTGATAGATCACAGAATGCAGTGT
CTCGTTTATCTCATGCGGCGGAAAGTAGTAATGCGCCCTTTCCACATACCACGCACCACT
TTTCGGTGATACTATCTTCCCGTGGAAGACTCCATCACTGACACTTCCGAACACATGGCT
ACCAGGTTCGCCGACTAGGTTGCCCTGATAAATGTGAGAGACGTCGCTGTCGTCCTGTCT
TTCCCCCGTGGATCCTTCGATAATTAGGTTGTTGCTAAAGGTAGTCAAGTCCCGTTTTAA
TCGGATGTGGAAGTCCTTGCCGTGCGCGCGAAACTTTAATGTCACAGTACTGTCGCGGTT
GATTGATCTCTTCGCCCTCAGGTGGCTTCGATGGACCTCCTCAACGGGGTATGACAGCGT
TTCGTAGTGGCGTATGTACTCGTTCAATCGACGAGCGCTCTCGATGTACGGCACCAGCAG
CAGCAGCAGCAGGAAGAGAACGTATCCGTACGTGTCACTGATCATCGTAATACAATATTC
CCCGCTGCAGCGAGGCCGACGCCAGGGATCCAGCGCGGCGTGTCCCACCTGCAGCGGGGA
ATATTGTATTACGATGATCAGTGACACGTACGGATACGTTCTCTTCC
>Tb34233
TCTACGTTACCGCAGGGAGAAGTTGGTTCAGGATATTCCCAACGATAACGCCCAGCTGCT
AACGTGAGTATACAGATACATCTATGCTATGTGTTTCATCTAGCATAGTACATAGTGACT
GATATTTATTTCCCCAACAACAGGCGAATCACTTTCGATGGCGGTGTAGTCGGCAAGGCT
CTCAAGGGACCGATATGTACCTATGAATTCTCGGGTGGCGTTTCCATGGATCACTCGAAT
GTCGTTGGTTTGGTCGCGGCTACTGTCGCCCACGAGATGGGCCACAATTTTGGTATGGAA
CACGATGGACCAGATTGCGGCTGTCCTGAAGAGAAATGTATAATGGCGTCATCCAGCGGC
TCGTCTGGACCAACTCACTGGTCTACATGTTCGTTGGAACACCTTGCTCTAGCCTTCGAG
CATGGCATGGATTACTGTCTGAGGAACAAGCCGCAGAAGCTCTTCGACAGTCCCATATGC
GGTAATGGATTTGTTGAGCCGGGTGAGCAATGTGACTGCGGTTTGAAGGAGAACTGCGAC
AATCCCTGTTGCAACGTGACCACCTGTATGCTGCACAGTAATGCAAGTTGCGCGACCGGC
GAATGTTGCGATTTAAAGACTTGCAGGCCGAAGACCGCAGGCACGGAGTGCCGAAGTGCC
GAGCACGAGTGTGACCTACCAGAATACTGCACTGGTCAGAGTGAATATTGTCCGGCGGAC
GTGTTTAAGATGGATGGTGAGACCTGCAGCGTGGGCAAAGCCTTTTGTTATCAAGGCTCG
TGTAGGACTCACGACGATCAGTGCAAACTGTTGTGGGGCCCCACCGGTTGGTCCTCTGAC
GCGCAATGTTACGAGATGAACAATAGGGGCACGAAAAACGGTAATTGCGGCTACAATCGC
ATCGATTCAAGTTTCATCAGGTGTCACGATGAAAATCTCCTCTGCGGCATGCTGCACTGC
AAACACTTGAACGAACGACTAGAATTTGGTATGGAATCAGTCGCGACTTTAAGCCATTCG
TTCATCAATAACGGTGGGAAGATAATTCCATGTCGTTCAGCCATAGTCGACCTTGGATTG
AACCAAGTTGATCCTGGTCTCGCACCCGACGGCGCCAAATGTGCACCCGGAAAGATGTGC
GTAAATCAGAAGTGTATGTCAGTAGCGGATCTAAGAGCGTCCGTATCCGGCGGTAAAGCT
TGCCCGAGCAATTGCAATGGTAACGGAGTGTGTAATAGTCTTGGTCATTGTCATTGTAAT
CATGGCTTTCGACCACCTGACTGCCTTCAGCCTGGAGTTGGTGGCTCTGAAGATAGCGGT
CCAGCCGATGATCCTAACGCGAAAAACGATTTGGTAACTGCGCTTTACGTTATCTTCCTG
GGAGTGGTGCCCACAATAGCTCTGCTCCTCGGCGTCTGGTACGTTCGAAATTCCGGACAG
TATTGGAAGAAGGATGTGATGTCTACGACCGATCGCGGCCACAATGGATTGCTAATCAAA
ACGATCGATCGTTCCAGCCCCATATCTCGTAACATCGAAACGATCGATTCTAGTCTGAGT
CAAGATCCCGCGTGCGTGAGTCTACTGCCTAAGGCAGAGGCCGACGAGCGCTACAACAAC
AACATGTTTGGCCAGTTTAAAGGCTTTACGATCACGCCGATCAACTCGAATCAGTCCAAA
TTGGCCGAGCCGACGAAACCGGCTCCACCTCCTCCAGGATGGATGCCAACCGTGGCGATA
AAGACGAACGTTAAACCGAATGTACAAAAGTGCAATGTGCCACAACGGAGCAATCTGTTG
AGTTCTAACAATCCAAACTCGACCCCACCGACGTTGCCGCCGCTGAATCCTGGTTCTACG
GCACGACCATTGATTAGTAGTCCCGTATTAGCGGCCACAACCTGCACGTCCGTCGAACTG
GTGAACAAGGTACCCACCAGACCTGCCCCGGACGTGCCTATGCGTCCAGCCCCGCCACCG
CCAGTCACCTCTGCGCCTATCGTAAAGCCGCAGAGACCCAACAGCACGCCCCTGACAAAC
GTGATTCTGCCAGAACCCGAGAAGAAGTCGGAAAGGGGTAGTACCCTCAATCGTATCGCG
TCGATGCTGCGCCCTGGCTCCGGCATCATGAGAAGCAATTCCCAGAGCTCACAGAGGGAC
GAAAAGAACACGAATTCTCTGCCGAGGAACCAGCACCACAAGGCTAACAAGGTCATCGAC
AAGGAGATCCTGAGGAATCTCGAGATCTCCAATCCGATACCGCAGACGGAGATCGAGATC
ACGACACCGGTTATCCCGGTGGTACCGGCGAACGAGGTTGAAAAGAGAAACGTGGTCCTG
CGCGCTCAGTCGATGAGAGATAGCAAAGTTACGCCGAGACCACCTGTTCATACATTTGGT
TCGATGCGTCAGACGACGCCTACTAAAAGACCTACCAGTATCCCCGCGAGCACGAGACCC
ACATCACCACCTCCGGGCCCGCCGAATATCGCGCAGACGGAAAAGCCCGCGATAAAGATT
CCAGGACTGCCAGGCTACCAGAATCCACCGGTGAAAACCGTTCAGAAACCACTGGAAAAC
ACCTACGACGACTGCATGAATCTGATCACGGAATCGTCCCTGACGAAAATCACGGAGGAA
TCGCCCACGAACGATAATATCTACGCGGTGATAGAGGAGCCTGTGCCAGAGAAGAACAGA
AAAAACGCGGAATCAGAAGTAACGCCGGCTGATAACGAGTATAAACAACCGAAACGTATC
GATACGATGTCCGGTGGTGCGAACGGCCTGGAGTCGATGGGCTTACTGTCGGAGATCGTA
TCGGAGATATCGAATCGTAATTTTGACTCCATATACTCCACCTCGACGCTAACCAGGAAG
AAGAAGGACAATAACGGGGAGGACGCGACGAAAAATTCGGAAAGTATAGGCTCCAACAAC
TCCCTGGGTGGCTACATGAATTCGAGCCACTACAAAATACCCGGTAGCATTTATTCAAAT
TCGGCTTCCGGCAAATTCAATTCTTCGAGCTCCACCACCAGCTCCGGCTACCTTCATCCA
TCCGTGATAAACGTTCCACAAGTGGAGAGGAAAGAGCCGAGCAAAAATAATTCAGACACA
AACGACAATTTGAAGCCGGCCGATAAAAGTAATCTAAACACCCTTAAGTCTAATAATCCT
AATATAAACGACGAGCTGTCCAAGGAGCTCGGCATGAAGCCGCCTGAGAATCCTATAGGA
TACAAACCGTTCACCTCGACAAAAACTCGCCCGTCTCATTTGATACATATCAAGAAGGAT
GACCAAGCTGAGAGCAAGGTTCCGGCTAAGCCGCCGTTGAATAGGACTAAGACGCCTCCG
AATATCGCGAAGAGTCCGACTTCCAAAGATACGCCCGAATCGAGCGTAAAACTCACGAGA
CAAAGTTCAGATAATACATTAAAATCCTTGAAGTCCTCGAAAGCTTCCGATACGAAT
>Tb35482
TACGTTGTATTCGCGATAACGAAAAAATCTTTCTAACAATTACACATATAATTTTGTCTA
AAATCCTGCTTTCTCTTAAATTGTTATTAAATTGCGCCTTTTGTTAACGTGCGATTTTCA
TGTCAGTTTTTATCATCCATATTTCGATTCATTTTTTTTTCCGCAAACGACAACACATGC
ACCATCCTTATCTGAGATATGTGTGAGTGAATTGTGGGATTCGTGATAGAGGGAAGTGAT
ACAGACGTGAGCCGATAACATGTCTCGGTGACAGTGAATAATTGCTACTAGTGAAGCCGT
AGGATTTTTCGTGACGCAGAGTCTTGCAATACCTTTCACAATCGGGTGTTTCACCCCTAG
TATTTGAGCCTCTGTCAGGATCGGCAGTTTCATAGATACCCTCGTCCTCGGGGTGCATTT
GATGGGAGTGTTGATGGGTGTGTTGATGATTGCCGTAAGGACTTCGGGACGTCGGCTGAC
GGTATCTACCGTAGACGAATCTACTAGTGTCCTCGTCGCGGCCGCGGCTACATCTTCTGC
TTCCTTGTGATGACTCGCTACAAACGGAAGAATCGATTCTGTAGTGTCGATCCGGTTCGC
CCTCCGATGTTCGAATCTCTTCGGATCCACTCGGACTCATCTGGCCAGTCATGTAGGGTC
TCGCAGTGGCTCGGTCCTCGAGTTGACGAATGATATCCTCGAGAGTGCGTATACGAATAG
TGCCGCACGGCGGCTGCAGCTCCACGTCGTCATCCTCTTCTTCCTGTCCGTTGTCAATAC
CGTTGTCCTGACCATCGGTGTCCTTGCGATACACATAGCCGCATTCGGCCAGCGACTTGC
GTAGCGCGTCCTCGTCAAGAAGATTGCTACTGCCCGATGGAGTGCCCACAAGATCGCGAC
GACTCGCCGCGTTCTTGAGCACCTCGAGTATGTCCTCGTGATAGCCATTTAATTGGTTGA
GAGTTCTTTCCACGTGTTCAATCGCACCTCCATCTAGTCCGTAACCACCGTGTTTCTTTA
AAATTCCCTTCTCAGGCAACTTTGTGAGATTGTTTGATGGGAGATCAATGAAAGAGACAA
CTTCCTCTGCTCCCGTACCTCCATCTTCCTCCTCCACGCCGAGCCTCTTCGGCTGCGGTT
TATGCTCCCTGTACTGAGGCATACTGCCGAAAGTGAGGATCTTGTTAACCGTGTCCAATG
CCGCAACTTCCGCATGATGATTGCCGGAAACGCCGCTGTAGCTCTTCTGCTGCGGCTTCT
TTGAGTATGGCGGGTCGTATTTCTGGACGGTGCTCTTCCTTCTGAGACAGAGGGAGAAGT
TTTTATGTACTACGACTGACCTGTAGCAGAGAGCCATCAGAGCAAATACTACGAAAACAC
CCCCTACCACCGACATGAGCATACCAACTAAAAATACAGTGTTAGAGCCGTGGTAGTTCT
CGTAGGGGGTTTCTATCTTTTCCAAGTTAGAATCAGATTTATGCACTGCTTCAGTTGTGG
ATGTCGTTGGCGGTGCTGTCGGGATAGATTGCTCTATGGAACAATCCGGTCCACTCCAAC
CGGGAAAGCAGTAACACCTGTTGGCATTCGTACATACGCCATTTCCCGAGCATTCTTTGT
CGTCGTGATTGCTAGGACATTTTTCTTGATCTATGTGTGGAAACAAGCTCGTGCAAGTTT
GATTCACACAAATCAAATTATCACCGCAGGATGTGCCATCACGAACCAATCCCATTCCAG
GCATATCGGATCCTTCCACTCTTCCAGTCGTAGCTTTGCACTCATATTCCTGATTTCTGA
TGGAAATTATAGTTCTAGTATGTAAATCTTTCATTCCATCGATTACTGGTTGCTTGCTTC
CTTGTTGACATTGAAGAGATCCACAACGAACGTTTTCAGCTTCACATTTGATAAGATGAC
CGCTGGAGTCGGTACCGCAATGACCGTTGATGGATCCCTTAGAATTAAATTGCTCGAAAC
ATTCTTGATCGGCGGCCATTCCACCGTAACCCCATACTTGCTCGCATTGCAAATCCAGTG
CGGGACAAACTCCGTTGAAACAATAGCCAGCACTATTCGAGCACGGGTTGCCGTTCTTCT
TAAAAACATCCGGTGGACATTGACCGGTGTCGCCGGAGCACACTTCTGGCAAATCGCATT
CGTTCGACGATTCGCGGCAGACGACACCGCGAGCACGGAGCTTGCAATCGCTGCAACAAG
GACCGGTCGCGCATTCGGCCTCCGTCGTCAGCTTGCAGGTGATAGGATCGCAACAAGGAT
CGTACTCCTTGCATTCCTCGATCGATCCGCAGTCGCATTGTTCCCCGTCGTCGATTACCC
TGTTTCCACATGATCTCCTAATCTCCAGCTCGTTTGGTTTGTTAAAAAGGCAGATGCCGT
GGCCGCTCTTTAAAGCTTCTATATAGTCGGTTTTACTACATTCCGAAAACTTATATGGTT
GAACGTTTTCTAGACCGACGATGGATTGAGCCATGATGCATCCATGCCAATCGCGGCAAT
TGCAATCATTCCTTCCATCGTCGTGACTCATGCCGATATTGTGACCGATCATGTGAGCCA
TGGTACCAGCTAAAAGATGAGGCTCGTAAGTGTTTAGATCGACGCTGATTCCTACGGATT
TTTGGCTGCACACGGTCTCGGGTACAGCCACCCCTGATTCTCCACCTGAGAAAGTCTCAC
CCGTGAGCAATTGGGTGGTGTCCTGAGCAACTTGATACATTCTCCGCATCGTATAATCGT
TAAAGCTTAACAAGGCTTGATCGATGTCGATACCGTTATCGATTTGCGCTTGGTTGCTGC
CCTTCCAAGTTTCGATGTATACGACGGAGACTCTAGTGTTTAATGTACGGAAATACAAAT
CTGCGATATTAGCAACTTGGATGGCATCGTGAACAACCTCAGCTCTGGTACTACCATTTC
TTTTGTCAAACATAGCCTTATCGATAATGATGGCAGTTTCGATGTATTTGGTTGCTTCAC
GGACGTCTCTTTTGAATCGATTGGAAGTCATATCTGATAGCCCGTAGATGTGCTTCTGCC
GGCGGTTCTTTACACGCCACTCAAGATTTCCCGAGTTAGCGCAACCTTTGTTAACTTTTG
TTCGGGCTTCAAATATAATGTGAGGATGTTTCGATAAATCGCCGCCGTAGAATGGATGAA
TGACAAAAGTCTCGTTGCCTAAGTGAATGACACCGCTGACACCGTTACACGTGTGAAAAG
CAGCGCTAGCTCCCGGATAATCTCTTACAGTGCCGTGATAATAACAATGTTCTATCTCCT
GCTTAGACATTTGTTCCGCATCGCCGGTTAAAAAGTCTTTCTGTATAAGATTTGGAGCTA
AAAGTTGCGTATTTAATTCTAAGTCTAGACGAAATTTGTGATTAAAGGCCTTGATCAGAA
GAGACGTCCGGTGAAAATGTCTCCCTGTTCTCATTCTGCCTCTAGGATTCTGATATCCTC
CATCTCCGTAACCTCTTTGAGGAAACTTCGGTACGCCGACTTCTCTCGTGGATATCCCCA
TTTTCTCGTGATGCCGTAGCTGTACCGGATAGATGATCTGATAGTAATGACCACCGATAT
TTCGTATTAGCTCTTGGTTTTGTCGATATTCGTGTAGTAGTCGTTCGACCTCACCAGCGG
GAGTTTCTTCTTCTTTCCAAAAGGAATCATCTAAGGTGTAGTCTGCTTCTCGCTTGGATG
TGGTGTCGGCTAAGCTGCTAATAAATCCACGTACGGCAATCACGAGAACAAAGAGTCCAC
AGTGTAGCCAGAACATGTTTACGTCTTAACAACATTGTTTAATTCCATATTACATGACGC
TCGTGAAACACTGCGACGATGGCGGCTGCTGCGATCCCGACGGGCTTTACAGGATTATTC
ATTACTACGCGCATAATCACCGACGTCTACCACCTCCTCGATCATTAGACGCGGCACGCG
GAGCCGAGCGGAACGGAGCGTAGCGAAGCGGATCGGAGCGGATCACGAGCCGATC
