# Supplementary material for: Venomix: a simple bioinformatic pipeline for identifying and characterizing toxin gene candidates from transcriptomic data
Source: PeerJ. 2018 Jul 31;6:e5361. doi: 10.7717/peerj.5361 (PMC6074769; doi:10.7717/peerj.5361)
Supplement: Supplemental Information 5 [file peerj-06-5361-s005.gz › FinalOutput_GAS_1E-6/Zinc_metalloproteinase-disintegrin-like_VAP2B_272/aligned.fasta]

>P30431
------------------------------------------------------------
------------------------------------------------------------
-----------------------ATRPKGAV-----------Q--------PK-----YE
D------------------------------AMQYEFKVNGEPVVLHLEKNKGLFSKDYS
EIHYSPDGREITTYPPVED---HCYYHGRIENDADSTASISAC-NGL-KGYFKL-QRETY
FIEP----LKLPD--SEAH--------AVFKYENV-------EKEDE-----------AP
KMCGVTQ---------------------------NWKS--------YEPIKK--------
ASQLAFTA-EQQRY-DPYK--------------Y--------------------------
-------------------IEFFVVVD-----------QGTVTKNNGDLDK-IKARMYEL
ANIVNEIFRYL-----------YMHVALVGLEIW--------------------------
------SNGDKITVKPDVDYTLNSFAEWRKTDLLTRKKHDN---AQLLTAIDFNGPTIGY
AYIGS--------MCHPKR--------------------SVGIVQ--DYSPIN-LVVA--
--VIMAHEMGHNLGIHHD----TGSCS-CGD--YPCIM---GPTISNEPSKFFSNCSYIQ
CWDFIMNHNP----ECIINEPLGTDIISPPVCGNELLEVGEECDCGT-PENCQ--NECC-
-------------DAATCKLK--SGSQCG--HGDCCE--QCKF--SKSGTECRASM-SEC
DPAEHCTGQSSECPADVFHKNGQPCLDNYGYCYNGNCPIMYHQCYALFGADVYEAEDSCF
-KDNQKGNYYGYCRKE---NGKKIPCAPEDVKCGRLYCK---------------------
DNSPGQNNP-CKMFYS----NDDEHKGMVLPGTKCADGKVC-------------------
------------SN-GHC-----------------VDVATAY------------------
------------------------------------------------------------
------------------------------------------------------------
------------------------------------------------------------
------------------------------------------------------------
------------------------------------------------------------
------------------------------------------------------------
------------------------------------------------------------
------------------------------------------------------------
------------------------------------------------------------
------------------------------------------------------------
------------------------------------------------------------
------------------------------------------------------------
------------------------------------------------------------
------------------------------------------------------------
------------------------------------------------------------
------------------------------------------------------------
------------------------------------------------------------
-
>P0DM97
-------------------------MMQVLLVTICLA---VFPY----------------
----------------------------------QGSSIILESGNVNDYEVVY-----PQ
---------------------KVTALPKGAV-----------QQ-----AEQK-----YE
D------------------------------AMQYEFEVNGQPVVLHLEKNKDLFSEDYS
ETHYSPDGKEITTNPPIED---HCYYHGRIQNDAHSTASISAC-NGL-KGHFKL-RGETY
LIEP----LKIPD--SEAH--------AVYKYENI-------EKEDD-----------AP
KMCGVTQT--------------------------NWES--------DEPIKE--------
ASQLVATS-DQQRYYDHFR--------------Y--------------------------
-------------------IKYFIVVD-----------HRMVEKYNGNLRT-IRRRIYQL
VNILNEIYLPW-----------NIRAPLVGIEFW--------------------------
------NQRDLINVTSSAPYTLDLFGKWRASDLLNRKIHDY---THLLTAIVFVEQILGM
AHIAT--------MCHSEL--------------------SVGLVQ--DYMPSE-HVVA--
--AIMVHEMGHNLGISHD----EKYCN-CGA--DSCIM---YPQISIPPPVYFSNCSWEQ
YQNFLTIYKP----DCTLIRPSRTDIVSPPVCGNDILEQGEECDCGS-PEKCQ--DPCC-
-------------DAASCKLH--SWIECE--FGECCD--QCRF--KPAGTECRGIR-SEC
DLPEYCTGQSVDCPIDHFHRNGKPCLNNNG------------------------AEKGEF
-QHT--GGRY--------------------------------------------------
------------------------------------------------------------
------------------------------------------------------------
------------------------------------------------------------
------------------------------------------------------------
------------------------------------------------------------
------------------------------------------------------------
------------------------------------------------------------
------------------------------------------------------------
------------------------------------------------------------
------------------------------------------------------------
------------------------------------------------------------
------------------------------------------------------------
------------------------------------------------------------
------------------------------------------------------------
------------------------------------------------------------
------------------------------------------------------------
------------------------------------------------------------
------------------------------------------------------------
------------------------------------------------------------
-
>P23323
------------------------------------------------------------
------------------------------------------------------------
------------------------------------------------------------
------------------------------------------------------------
------------------------------------------------------------
------------------------------------------------------------
------------------------------------------------------------
------------------------------------------------------------
------------------------------------------------------------
------------------------------------------------------------
------------------------------------------------------------
------------------------------------------------------------
------------------------------------------------------------
----------------------------------ELLEEGEDCYCHI-PPN-----PCC-
-------------DPATCKLT--PGSQCA--EGLCCD--QCRF--KKKGTICRIAR-GD-
FPDDRCTGLSDDCPR-----------------WN--------------------------
------------------------------------------------------------
------------------------------------------------------------
------------------------------------DL----------------------
------------------------------------------------------------
------------------------------------------------------------
------------------------------------------------------------
------------------------------------------------------------
------------------------------------------------------------
------------------------------------------------------------
------------------------------------------------------------
------------------------------------------------------------
------------------------------------------------------------
------------------------------------------------------------
------------------------------------------------------------
------------------------------------------------------------
------------------------------------------------------------
------------------------------------------------------------
------------------------------------------------------------
------------------------------------------------------------
------------------------------------------------------------
-
>P18619
-------------------------MIQVLLVTICLA---VFPY----------------
----------------------------------QGSSIILESGNVNDYEVVY-----PR
---------------------KVTALPKRAV-----------Q--------QK-----YE
D------------------------------AMQYELKVNGEPVVLHLEKNKGLFSEDYS
ETHYSPDGREITTYPSVED---HCYYHGRIHNDADSTASISAC-DGL-KGYFKL-QGETY
LIEP----LKLSD--SEAH--------AVYKYENI-------EKEDE-----------AP
KMCGVTQ---------------------------NWES--------DESIKK--------
ASQLYLTP-EQQRF--PQR--------------Y--------------------------
-------------------IELAIVVD-----------HGMYKKYNHDSDK-IKVRVHQM
VNHINEMYRPL-----------NIAITLSLLQIW--------------------------
------SNKDLITVKSASNVTLNLFGNWRETVLLKRRSHDC---AHLLTDINFTGNIIGL
AYKQG--------MCNPKL--------------------SVGLVQ--DYSSNV-FVVA--
--VIMTHELGHNLGMEHDEEKNGKKCN-C----KTCIM---SPAISDPPAQLFSDCSKND
YHTFLTNRNP----QCILNAPLRTDTVSTPVSGNEFLEAGEECDCGS-PSN-----PCC-
-------------DAATCKLR--PGAQCA--DGLCCD--QCRF--KKKRTICRIAR-GD-
FPDDRCTGLSNDCPR-----------------WN--------------------------
------------------------------------------------------------
------------------------------------------------------------
------------------------------------DL----------------------
------------------------------------------------------------
------------------------------------------------------------
------------------------------------------------------------
------------------------------------------------------------
------------------------------------------------------------
------------------------------------------------------------
------------------------------------------------------------
------------------------------------------------------------
------------------------------------------------------------
------------------------------------------------------------
------------------------------------------------------------
------------------------------------------------------------
------------------------------------------------------------
------------------------------------------------------------
------------------------------------------------------------
------------------------------------------------------------
------------------------------------------------------------
-
>O73795
-------------------------MIQVLLVIICLA---AFPY----------------
----------------------------------QGTSIILESGNVNDYEVVY-----PR
---------------------KVTALPKGAV-----------Q--------PK-----YE
D------------------------------AMQYELKVNGEPVVLHLPKNKALPSKDYI
ETHYSPDGRKITTNPPVED---HCYYHGRIQNDADSTASISAC-NGL-KGHFKL-QGETY
LIEP----LKLSN--SEAH--------AVYKYEDV-------EKEDE-----------AP
KMCGVTQNWESYEPIKYEDVEKEDEAPKMCGVTQNWES--------YEPIKK--------
ASQSNLTP-AHQRY----------------------------------------------
-------------------IELVIVAD-----------HGMFTKYNGDSDK-IREWVRQM
VNTVDEIYSYM-----------YIDVALAGLQIW--------------------------
------SNEDLINVQPAAPHTLDSFGKWRERDLLHRIHHDN---AMLLTAIDFDGPTIGL
AYVGT--------MSNPKG--------------------STGVVQ--DHSTIN-FRVA--
--VTMAHEIGHNLGIHHD----TGSCS-CGG--YSCIM---SPVISHEPSKYFSDCSYTQ
CWDFIMNQKP----QCILNKPLRTDTVSTPVSGNELLEAGEECDCGS-PGN-----PCC-
-------------DAATCKLR--QGAQCA--EGLCCD--QCRF--MKEGTICRRGR-GD-
DLDDYCNGISAGCPRNPFHA----------------------------------------
------------------------------------------------------------
------------------------------------------------------------
------------------------------------------------------------
------------------------------------------------------------
------------------------------------------------------------
------------------------------------------------------------
------------------------------------------------------------
------------------------------------------------------------
------------------------------------------------------------
------------------------------------------------------------
------------------------------------------------------------
------------------------------------------------------------
------------------------------------------------------------
------------------------------------------------------------
------------------------------------------------------------
------------------------------------------------------------
------------------------------------------------------------
------------------------------------------------------------
------------------------------------------------------------
------------------------------------------------------------
-
>P31988
------------------------------------------------------------
------------------------------------------------------------
------------------------------------------------------------
------------------------------------------------------------
------------------------------------------------------------
------------------------------------------------------------
------------------------------------------------------------
------------------------------------------------------------
------------------------------------------------------------
------------------------------------------------------------
------------------------------------------------------------
------------------------------------------------------------
------------------------------------------------------------
-------------------------------------EAGEECDCGA-PEN-----PCC-
-------------DAATCKLR--PGAQCA--EGLCCD--QCRF--KGAGKICRRAR-GD-
NPDDRCTGQSADCPRNRFH-----------------------------------------
------------------------------------------------------------
------------------------------------------------------------
------------------------------------------------------------
------------------------------------------------------------
------------------------------------------------------------
------------------------------------------------------------
------------------------------------------------------------
------------------------------------------------------------
------------------------------------------------------------
------------------------------------------------------------
------------------------------------------------------------
------------------------------------------------------------
------------------------------------------------------------
------------------------------------------------------------
------------------------------------------------------------
------------------------------------------------------------
------------------------------------------------------------
------------------------------------------------------------
------------------------------------------------------------
------------------------------------------------------------
-
>J3S829
-------------------------MIQVLLVTICLA---VFPY----------------
----------------------------------QGSSIILGSGNVNDYEVVY-----PR
---------------------KVTALPKGAA-----------Q--------PK-----YE
D------------------------------TMQYEFKVNGEPVVLHLEKNKGLFSEDYS
ETHYSPDGREITTYPPVED---HCYYHGRIQNDADSTASISAC-NGL-KGHFKL-QGEMY
LIEP----LELSD--SEAH--------AVFKYENV-------EKEDE-----------AP
KMCGVTQ---------------------------NWES--------YEPIKK--------
ASQLNLTP-EQQRYLNTKK--------------Y--------------------------
-------------------IELVIVAD-----------NVMVKKYTSNSTA-IRTRIYAC
VNTLNLIYRAF-----------NIHIALVGIEIW--------------------------
------SNKDLINVISASNVTLDLFGNWRRRVLLRRKRHDN---AQLLTAIDLDGPTIGL
ARVGS--------MCDPKC--------------------STGIVQ--DHSKLD-VMVA--
--VTMAHELAHNLGINHD----GNQCN-CGG--NPCIM---SATLNFEPAYRFSDCSRDE
HWRYLIDNRP----PCILNKPLITDIVSPPVCGNYFVEVGEECDCGL-PAHCQ--NPCC-
-------------NAATCKLR--PGTQCE--DGECCE--QCQF--TSAGTECRAAK-SEC
DIAESCTGQSADCPTDNFQRNGRPCLNNNGYCYNGKCPTLDHQCISFFGSSATVAPDVCF
-NLNLKGEGNFYCRRE---NTRIFPCAPQDKKCGRLFCV---------------------
LGPTGNTIS-CQSTYS----QSDLDIGMVDLGTKCGDGRVC-------------------
-----------NST-RQC-----------------VDVNTAY------------------
------------------------------------------------------------
------------------------------------------------------------
------------------------------------------------------------
------------------------------------------------------------
------------------------------------------------------------
------------------------------------------------------------
------------------------------------------------------------
------------------------------------------------------------
------------------------------------------------------------
------------------------------------------------------------
------------------------------------------------------------
------------------------------------------------------------
------------------------------------------------------------
------------------------------------------------------------
------------------------------------------------------------
------------------------------------------------------------
------------------------------------------------------------
-
>J3SDW6
-------------------------MIQVLLVTICLA---VFPY----------------
----------------------------------QGSSIILGSGNVNDYEVVY-----PR
---------------------KVTALPKGAA-----------Q--------PK-----YE
D------------------------------TMQYEFKVNGEPVVLHLEKNKGLFSEDYS
ETHYSPDGREITTYPPVED---HCYYHGRIQNDADSTASISAC-NGL-KGHFKL-QGEMY
LIEP----LELSD--SEAH--------AVFKYENV-------EKEDE-----------AP
KMCGVTQ---------------------------NWES--------YEPIKK--------
ASQLNLTP-EQQRYLNTKK--------------Y--------------------------
-------------------IELVIVAD-----------NVMVKKYTSNSTA-IRTRIYAC
VNTLNLIYRAF-----------NIHIALVGIEIW--------------------------
------SNKDLINVISASNVTLDLFGNWRRRVLLRRKRHDN---AQLLTAIDLDGPTIGL
ARVGS--------MCDPKC--------------------STGIVQ--DHSKLD-VMVA--
--VTMAHELAHNLGINHD----GNQCN-CGG--NPCIM---SATLNFEPAYRFSDCSRDE
HWRYLIDNRP----PCILNKPLITDIVSPPVCGNYFVEVGEECDCGL-PAHCQ--NPCC-
-------------NAATCKLR--PGTQCE--DGECCE--QCQF--TSAGTECRAAK-SEC
DIAESCTGQSADCPTDNFQRNGRPCLNNNGYCYNGKCPTLDHQCISFFGSSATVAPDVCF
-NLNLKGEGNFYCRRE---NTRIFPCAPQDKKCGRLFCV---------------------
LGPTGNTIS-CQATSS----QSNVDIGMVDLGTKCGDGRVC-------------------
-----------NSN-RQC-----------------VDVNTAY------------------
------------------------------------------------------------
------------------------------------------------------------
------------------------------------------------------------
------------------------------------------------------------
------------------------------------------------------------
------------------------------------------------------------
------------------------------------------------------------
------------------------------------------------------------
------------------------------------------------------------
------------------------------------------------------------
------------------------------------------------------------
------------------------------------------------------------
------------------------------------------------------------
------------------------------------------------------------
------------------------------------------------------------
------------------------------------------------------------
------------------------------------------------------------
-
>J3S830
-------------------------MIQVLLVTI-LA---VFPY----------------
----------------------------------QGSSIILGSGNVNDYEVVY-----PR
---------------------KVTALPKGAV-----------Q--------PK-----YE
D------------------------------AMQYELKVNGEPMVLHLEKNKQLFSKDYS
ETHYSPDGREITTYPLVED---HCYYHGRIENDADSTASISAC-NGL-KGHFKL-QGEIY
LIEP----LKLRD--SEAH--------AVFKYENV-------EKEDE-----------AP
KMCGVTQ---------------------------NWES--------YEPIKK--------
ASQLVVTA-EQQRYLNPYR--------------Y--------------------------
-------------------VELVIVAD-----------HGMFTKYNRNLTE-VKTWVYEI
VNTLNEIYRYL-----------YIRVALVGLEIW--------------------------
------SDGDLSNVTLSSGNTLDSFGEWRKRDLLRRKRHDN---AQLLTAIDFSGNTIGR
ASIAN--------MCDPKY--------------------STGIVQ--DHSPIN-LLVA--
--VTMAHEMGHNLGLHHD----GKSCT-CGD--YICIM---NATLSHQHSKYFSNCSYNQ
YWDYINTYTP----KCILNEPLRTDIISPPVCGNELLEAGEECDCGS-PRNCQ--YQCC-
-------------DAATCKLH--SWVECE--SGVCCE--QCKF--RTAGTECRARR-SEC
DIAESCTGQSADCPTDDFHKNGQPCLNNFGYCYNGNCPIMYHQCYALFGSNVYEAEDSCF
-ESNQKGDDYGYCRKE---NGEKIPCAPEDVKCGRLYCN---------------------
DNSPGQNDP-CKIFPS----NEDEHKEMVLPGTKCADGKFC-------------------
------------TN-GHC-----------------VDVATAY------------------
------------------------------------------------------------
------------------------------------------------------------
------------------------------------------------------------
------------------------------------------------------------
------------------------------------------------------------
------------------------------------------------------------
------------------------------------------------------------
------------------------------------------------------------
------------------------------------------------------------
------------------------------------------------------------
------------------------------------------------------------
------------------------------------------------------------
------------------------------------------------------------
------------------------------------------------------------
------------------------------------------------------------
------------------------------------------------------------
------------------------------------------------------------
-
>F8S108
-------------------------MIQVLLVTISLA---VFPY----------------
----------------------------------QGSSVILESGNVNDYEVVY-----PR
---------------------KVTALPKGAV-----------Q--------PK-----YE
D------------------------------TMQYEFKVNGEPVVLHLEKNKGLFSEDYS
ETHYSPDGREITTYPTVED---HCYYHGRIENDADSTASISAC-NGL-KGHFKL-QGEMY
LIEP----LKLPD--SEAH--------AVFKYENV-------EKEDE-----------AP
KMCGVTQ---------------------------NWES--------YEPIKK--------
ASQSNLTP-EQQRYLNAKK--------------Y--------------------------
-------------------VKLFLVAD-----------YIMYLKYGRNLTA-VRTRMYDI
VNVITPIYHRM-----------NIHVALVGLEIW--------------------------
------SNTDKIIVQSSADVTLNLFGNWRATDLLRRKSHDN---AQLLTGINFNGPTAGL
AYLGG--------ICNTMY--------------------SAGIVQ--DHSKIH-HLVA--
--IAMAHEMGHNLGMDHD----KDTCT-CGT--RPCVM---AGALSCEASFLFSDCSQKD
HREFLIKNMP----QCILKKPLKTDVVSPAVCGNYFVEVGEECDCGS-PRTCR--DPCC-
-------------DATTCKLR--QGAQCA--EGLCCD--QCRF--KGAGTECRAAK-DEC
DMADVCTGRSAEC-TDSFQRNGQPCKNNNGYCYNGKCPIMADQCIALFGPSATVSQDACF
-QFNREGNHYGYCRKE---QNTKIACEPQDVKCGRLYCF---------------------
PNSPENKNP-CNIYYS----PNDEDKGMVLPGTKCADGKAC-------------------
------------SN-GQC-----------------VDVTTPY------------------
------------------------------------------------------------
------------------------------------------------------------
------------------------------------------------------------
------------------------------------------------------------
------------------------------------------------------------
------------------------------------------------------------
------------------------------------------------------------
------------------------------------------------------------
------------------------------------------------------------
------------------------------------------------------------
------------------------------------------------------------
------------------------------------------------------------
------------------------------------------------------------
------------------------------------------------------------
------------------------------------------------------------
------------------------------------------------------------
------------------------------------------------------------
-
>F8RKW1
-------------------------MIEVLLVTICFT---VFPY----------------
----------------------------------QGSSIILESGNVNDYEVVY-----PQ
---------------------KVPALPKGGVQ--------NPQ------PETK-----YE
D------------------------------TMQYEFHVNGEPVVLHLERNKGLFSEDYT
ETHYAPDGREITTSPPVQD---HCYYHGYIQNEADSSAAISAC-DGL-KGHFKH-RGETY
FIEP----LKLSN--SESH--------AIYKDEHV-------EKEDE-----------IP
KICGVTQT--------------------------TSES--------DEPIEK--------
ISQLTNTP-EQDRYLQVKK--------------Y--------------------------
-------------------IELYVVVD-----------NRMYRNYNSNRDA-INERVYEM
VNTLNVMYRPL-----------NFFIALIGLEIW--------------------------
------SNQDEINIEPEVAVTLRSFGEWRNTTLLPRKRNDN---AQLLTGIDFNGATVGL
AYVGT--------LCSPTQ--------------------SVAVIQ--DHSKRT-SMVA--
--STMAHELGHNLGINHD----SASCN-CNA--GPCIM---SATISNQPFSKFSSCSVQE
HQRYLLRVRP----QCILNKPLSTDIVTPPVCGNYFVERGEECDCGS-PQDCQ--SACC-
-------------NATTCKPQ--HEAQCD--SGECCE--KCKF--KKAGAECRAAK-DDC
DLPESCTGQSAKCPTDSFQRNGHPCQNNEGYCYNGKCPIMTNQCIALGGPGVNVSPDECF
-TLKQNVPECGFCRIE---NGRKIPCAEKDKMCGKLLC----------------------
--EKGNA-T-CICFPT----THDPDYGMVEPGTKCGDGKVC-------------------
------------IN-RQC-----------------VDVQTAY------------------
------------------------------------------------------------
------------------------------------------------------------
------------------------------------------------------------
------------------------------------------------------------
------------------------------------------------------------
------------------------------------------------------------
------------------------------------------------------------
------------------------------------------------------------
------------------------------------------------------------
------------------------------------------------------------
------------------------------------------------------------
------------------------------------------------------------
------------------------------------------------------------
------------------------------------------------------------
------------------------------------------------------------
------------------------------------------------------------
------------------------------------------------------------
-
>Q8QG88
-------------------------MIQVLLVTICLA---AFPY----------------
----------------------------------QGSSIILESGNVNDYEVVY-----PR
---------------------KVTALPKGAV-----------Q--------PK-----YE
D------------------------------AMQYEFKVNGEPVVLHLEKNKGLFSKDYS
ETHYSPDGREITTYPAVED---HCYYHGRIENDADSTASISAC-NGL-KGHFKL-QRETY
FIEP----LKLSN--SEAH--------AVFKYENV-------EKEDE-----------AP
KMCGVTQ---------------------------NWKS--------YEPIKK--------
ASQLVVTA-EQQKY-NPFR--------------Y--------------------------
-------------------VELFIVVD-----------QEMVTKNNGDLDK-IKARMYEL
ANIVNEILRYL-----------YMHAALVGLEIW--------------------------
------SNGDKITVKPDVDYTLNSFAEWRKTDLLTRKKHDN---AQLLTAIDFNGPTIGY
AYIGS--------MCHPKR--------------------SVAIVE--DYSPIN-LVVA--
--VIMAHEMGHNLGIHHD----TDFCS-CGD--YPCIM---GPTISNEPSKFFSNCSYIQ
CWDFIMKENP----QCILNEPLGTDIVSPPVCGNELLEVGEECDCGT-PENCQ--NECC-
-------------DAATCKLK--SGSQCG--HGDCCE--QCKF--SKSGTECRASM-SEC
DPAEHCTGQSSECPADVFHKNGQPCLDNYGYCYNGNCPIMYHQCYALFGADVYEAEDSCF
-KDNQKGNYYGYCRKE---NGKKIPCAPEDVKCGRLYCK---------------------
DNSPGQNNP-CKMFYS----NDDEHKGMVLPGTKCADGKVC-------------------
------------SN-GHC-----------------VDVATAY------------------
------------------------------------------------------------
------------------------------------------------------------
------------------------------------------------------------
------------------------------------------------------------
------------------------------------------------------------
------------------------------------------------------------
------------------------------------------------------------
------------------------------------------------------------
------------------------------------------------------------
------------------------------------------------------------
------------------------------------------------------------
------------------------------------------------------------
------------------------------------------------------------
------------------------------------------------------------
------------------------------------------------------------
------------------------------------------------------------
------------------------------------------------------------
-
>J3SDW8
-------------------------MIQVLLVTICLA---VFPY----------------
----------------------------------QGSSIILGSGNVNDYEVVY-----PR
---------------------KVTALPKGAA-----------Q--------PK-----YE
D------------------------------TMQYEFKVNGEPVVLHLEKNKGLFSEDYS
ETHYSPDGREITTYPPVED---HCYYHGRIQNDADSTASISAC-NGL-KGHFKL-QGEMY
LIEP----LELSD--SEAH--------AVFKYENV-------EKEDE-----------AP
KMCGVTQ---------------------------NWES--------YEPIKK--------
ASQLNLTP-EQQRYLNTKK--------------Y--------------------------
-------------------IELVIVAD-----------NVMVKKYTSNSTA-IRTRIYAC
VNTLNLIYRAF-----------NIHIALVGIEIW--------------------------
------SNGDLINVTSAANVTLDLFGNWRRRVLLRHKRHDN---AQLLTAIDFDGPTVGL
AYGAS--------MCDPRF--------------------ATGIVQ--DHSKLD-IMVA--
--VTMAHELGHNLGMNHD----GNQCN-CGG--NPCIM---SATLNFEPAYQFSDCSRDE
HWRYLIDNRP----PCILNKPSITDIVSPPVCGNYFVEVGEECDCGL-PARCQ--NPCC-
-------------NAATCKLR--PGTQCE--DGECCE--QCQF--KGAGTECRAAS-SEC
DIAESCTGQSADCPTDDFQRNGQPCLNNNGYCYNGTCPTLDDQCISFFGSSKTVAPDVCF
-NLNLQGQGDFYCRRE---NTRIFPCAPQDKKCGRLFCV---------------------
LGPTGNTIS-CQSTYS----QSDLDIGMVDLGTKCGDGRVC-------------------
-----------NST-RQC-----------------VDVNTAY------------------
------------------------------------------------------------
------------------------------------------------------------
------------------------------------------------------------
------------------------------------------------------------
------------------------------------------------------------
------------------------------------------------------------
------------------------------------------------------------
------------------------------------------------------------
------------------------------------------------------------
------------------------------------------------------------
------------------------------------------------------------
------------------------------------------------------------
------------------------------------------------------------
------------------------------------------------------------
------------------------------------------------------------
------------------------------------------------------------
------------------------------------------------------------
-
>F8RKW0
-------------------------MIEVLLVTICFT---VFPY----------------
----------------------------------QGSPIILESGNVNDYEVVY-----PQ
---------------------KVPALPKGGVQ--------NPQ------PETK-----YE
D------------------------------TMQYEFHVNGEPVVLHLERNKGLFSEDYT
ETHYAPDGREITTSPPVQD---HCYYHGYIQNEADSSAAISAC-DGL-KGHFKH-RGETY
FIEP----LKLSN--SESH--------AIYKDEHV-------EKEDE-----------IP
KICGVTQT--------------------------TSES--------DETIEK--------
ISQLTNTP-EQDRYLQVKK--------------Y--------------------------
-------------------IELYVVVD-----------NRMYRNYNSNRDA-INERVYEM
VNTLNVMYRPL-----------NFFIALIGLEIW--------------------------
------SNQDEINIEPEVAVTLRSFGEWRNTTLLPRKRNDN---AQLLTGIDFNGATVGL
AYVGT--------LCRPTQ--------------------SVAVIQ--DHSKRT-SMVA--
--STMAHELGHNLGINHD----SASCN-CNA--GPCIM---SATISNQPLSEFSSCSVQE
HQRYLLRVRP----QCILNKPLRKDIVTPPVCGNYFVERGEECDCGS-PQDCQ--SACC-
-------------NATTCKLQ--HEAQCD--SGECCE--QCKF--KKAGAECRAAK-DDC
DLPESCTGQSAKCPTDSFQRNGHPCQNNQGYCYNGKCLIMTNQCIALKGPGVNVSPDECF
-TLKQNDPECGFCRIE---NGTKIPCAEKDKMCGKLLC----------------------
--QEGNA-T-CICFPT----TDDPDYGMVEPGTKCGDGKVC-------------------
------------IN-RQC-----------------VDVQTAY------------------
------------------------------------------------------------
------------------------------------------------------------
------------------------------------------------------------
------------------------------------------------------------
------------------------------------------------------------
------------------------------------------------------------
------------------------------------------------------------
------------------------------------------------------------
------------------------------------------------------------
------------------------------------------------------------
------------------------------------------------------------
------------------------------------------------------------
------------------------------------------------------------
------------------------------------------------------------
------------------------------------------------------------
------------------------------------------------------------
------------------------------------------------------------
-
>F8RKV9
-------------------------MIEVLLVTICFT---VFPY----------------
----------------------------------QGSSIILESGNVNDYEVVY-----PQ
---------------------KVPALPKGGVQ--------NPQ------PETK-----YE
D------------------------------TMQYEFHVNGEPVVLHLERNKGLFSEDYT
ETHYAPDGREITTSPPVQD---HCYYHGYIQNEADSSAAISAC-DGL-KGHFKH-RGETY
FIEP----LKLSN--SESH--------AIYKDEHV-------EKEDE-----------IP
KICGVTQT--------------------------TSES--------DEPIEK--------
ISQLTNTP-EQDRYLQVKK--------------Y--------------------------
-------------------IELYVVVD-----------NRMYRNYNSNRDA-INERVYEM
VNTLNVMYRPL-----------NFFIALIGLEIW--------------------------
------SNQDEINIEPEVAVTLRSFGEWRNTTLLPRKRNDN---AQLLTGIDFNGATVGL
AYVGT--------LCRPTQ--------------------SVAVIQ--DHSKRT-SMVA--
--STMAHELGHNLGINHD----SASCN-CNA--GPCIM---SATISNQPLSEFSSCSVQE
HQRYLLRVRP----QCILNKPLSTDIVTPPVCGNYFVERGEECDCGS-PQDCQ--DACC-
-------------NAATCKLQ--HD--CD--SGECCE--QCKF--KKAGAECRAAK-DDC
DLPESCTGQSAECPTDSFQRNGHPCQNNQGYCYNGKCPIMTNQCIALKGPGVNVSPDECF
-TLKQNDPECGFCRIE---NGTKIPCAEKDKMCGKLLC----------------------
--QEGNA-T-CICFPT----TDDPDYGMVEPGTKCGDGKVC-------------------
------------IN-RQC-----------------VDVQTAY------------------
------------------------------------------------------------
------------------------------------------------------------
------------------------------------------------------------
------------------------------------------------------------
------------------------------------------------------------
------------------------------------------------------------
------------------------------------------------------------
------------------------------------------------------------
------------------------------------------------------------
------------------------------------------------------------
------------------------------------------------------------
------------------------------------------------------------
------------------------------------------------------------
------------------------------------------------------------
------------------------------------------------------------
------------------------------------------------------------
------------------------------------------------------------
-
>Q9W6M5
-------------------------MIQVLLVTICLA---AFPY----------------
----------------------------------QGSSIILESGDVNDYEVVY-----PR
---------------------KVTALPKGAV-----------Q--------QK-----YE
D------------------------------AMQYEFKVNGEPVVLHLEKNKHLFSKDYS
ETHYSPDGREITINPPVED---HCYYHGRIENDGDSTASISAC-NGL-KGNFKL-QGETY
LIEP----MKLSD--SEAH--------AVFKYENV-------EKEDE-----------AP
KMCGVTQ---------------------------KWKS--------YEPIKK--------
ISQLNLIP-EQQIY-DPFK--------------Y--------------------------
-------------------VETVVVVD-----------KAMVTKYNGDLDK-IKTKMYEA
ANNMNEMYRYM-----------FFRVVMVGLIIW--------------------------
------TEEDKITVKPDVDYTLNAFAEWRKTYLLAEKKHDN---AQLITGIDFRGSIIGY
AYIGS--------MCHPKR--------------------SVGIIQ--DYSPIN-LVLA--
--VIMAHEMGHNLGIHHD----DGYCY-CGG--YPCIM---GPSISPEPSKFFSNCSYIQ
CWDFIMNHNP----ECIDNEPLGTDIISPPLCGNELLEVGEECDCGT-PENCQ--NECC-
-------------DAATCKLK--SGSQCG--HGDCCE--QCKF--RTSGTECRASM-SEC
DPAEHCTGQSSECPADVFHKNGEPCLDNYGYCYNGNCPIMYHQCYALFGADIYEAEDSCF
-ESNKKGNYYGYCRKE---NGKKIPCASEDVKCGRLYCK---------------------
DDSPGQNNP-CKMFYS----NDDEHKGMVLPGTKCADGKVC-------------------
------------SN-GHC-----------------VDVTTAY------------------
------------------------------------------------------------
------------------------------------------------------------
------------------------------------------------------------
------------------------------------------------------------
------------------------------------------------------------
------------------------------------------------------------
------------------------------------------------------------
------------------------------------------------------------
------------------------------------------------------------
------------------------------------------------------------
------------------------------------------------------------
------------------------------------------------------------
------------------------------------------------------------
------------------------------------------------------------
------------------------------------------------------------
------------------------------------------------------------
------------------------------------------------------------
-
>Q1PS45
-------------------------MIQVLLVTICLA---AFPY----------------
----------------------------------QGSSIILESGNVNDYEVVY-----PR
---------------------KVTALPEGAV-----------Q--------QK-----YE
D------------------------------AMQYEFKVNGEPVVLHLEKNKGLFSEDYS
ETHYSPDGREITTYPSVED---HCYYHGRIQNDADLTASISAC-NGL-KGHFML-QGEMY
LIEP----LKLSD--SEAH--------AVFKYENV-------EKEDE-----------AP
KMCGVTQ---------------------------NWKS--------YEPIKK--------
ASQSNLTP-EQQRYLNAPK--------------F--------------------------
-------------------VKLFLVAD-----------NIMYLKYGRSLTN-VRTRMYDM
ANILNLIFRRM-----------NIHVAVTDLEIW--------------------------
------SDKDKIIVQPSADDTLKSFATWRESVLLKHKSHDN---AQLLTGINFNGPTAGL
AYLGG--------ICDPMY--------------------STAIVQ--DHNKIH-HLVA--
--IAMAHEMGHNLGIDHD----KDTCT-CAA--KSCVM---AGTLSCEASYLFSDCSRKE
HRAFLIKNMP----QCILKKPSKTDVVSPPVCGNYFVEMGEDCDCGS-PATCR--DPCC-
-------------DAATCKLK--QGAQCA--EGLCCD--QCRF--KGAGTQCRAAM-DEC
DMADLCTGQSADC-TDRFQKNGQPCQNNNGYCYNGTCPTMIKQCTVFFGSNAAVSQDACF
-QFNLQGNNYGYCRKE---QNTKIACEPQNVKCGRLYC----------------------
-TSPEKQNP-CNIYYS----PSNEDKGMVLPGTKCADGKAC-------------------
------------SN-GQC-----------------VDVTTPY------------------
------------------------------------------------------------
------------------------------------------------------------
------------------------------------------------------------
------------------------------------------------------------
------------------------------------------------------------
------------------------------------------------------------
------------------------------------------------------------
------------------------------------------------------------
------------------------------------------------------------
------------------------------------------------------------
------------------------------------------------------------
------------------------------------------------------------
------------------------------------------------------------
------------------------------------------------------------
------------------------------------------------------------
------------------------------------------------------------
------------------------------------------------------------
-
>O42138
-------------------------MIQVLLVTLCLA---VFPY----------------
----------------------------------QGSSIILESGNVNDYEVVY-----PR
---------------------KVTVLPKGAV-----------Q--------PK-----YE
D------------------------------AMQYEFKVNGEPVVLHLEKNKQLFSKDYS
ETHYSPDGREITTYPLVED---HCYYHGRIENDADSTASISAC-NGL-KGHFKL-QGEMY
LIDP----LKLPD--SEAH--------AVFKYENV-------EKEDE-----------AP
KMCGVTQ---------------------------NWES--------YEPIKK--------
ASQLNLTP-EQQAYLDAKK--------------Y--------------------------
-------------------VEFVVVLD-----------HGMYTKYKDNLDK-IKTRIFEI
VNTMNEMFIPL-----------NIRVALICLEIW--------------------------
------SDKDKFNMTSAANVTSISFRNWRATDLLKRKSHDN---AQLLTVIDFDGPTIGK
AYMAS--------MCDPKR--------------------SVGIIQ--DHSTIN-LMMA--
--VTMAHEMGHNLGMDHD----EKYCT-CGA--KSCVM---AKALSRQPSKLFSNCSQED
YRKYLIKRRP----KCILNEPNGTDIVSPPVCGNELLEVGEECDCGS-PTNCQ--NPCC-
-------------DAATCKLT--PGSQCA--DGVCCD--QCRF--TRAGTECRQAK-DDC
DMADLCTGQSAECPTDRFQRNGHPCLNDNGYCYNRTCPTLKNQCIYFFGPNAAVAKDSCF
-KGNQKSNNHTYCRKE---NGKKIPCAPQDIKCGRLYCF---------------------
RNLPGKKNI-CSVIYT----PTDEDIGMVLPGTKCEDGKVC-------------------
------------SN-GHC-----------------VDVNIAYK-----------------
---------------------------------------------------STT------
------------------------------------------------------------
-------------------------GFSQI------------------------------
------------------------------------------------------------
------------------------------------------------------------
------------------------------------------------------------
------------------------------------------------------------
------------------------------------------------------------
------------------------------------------------------------
------------------------------------------------------------
------------------------------------------------------------
------------------------------------------------------------
------------------------------------------------------------
------------------------------------------------------------
------------------------------------------------------------
------------------------------------------------------------
------------------------------------------------------------
-
>D5LMJ3
-------------------------MIQALLVIICLA---VFPH----------------
----------------------------------QGSSIILESGNVNDYEVVY-----PQ
---------------------KVPALLKGGVQ--------NPQ------PETK-----YE
D------------------------------TMRYEFQVNGEPVVLHLERNKGLFSEDYT
ETHYAPDGREITTSPPVQD---HCYYHGYIQNEADSSAVISAC-NGL-KGHFKH-QGETY
FIEP----LELSE--SEAH--------AIYKDENV-------EKEDE-----------TP
KICAVTQT--------------------------TWES--------DESIEK--------
TSQLTNTP-EQDRYLQVKK--------------Y--------------------------
-------------------IEFYLVVD-----------NKMYKNHTSNQE--LRTRVYEM
VNYLNTKYRRL-----------NFHIALIGLEIW--------------------------
------SNQDKVDMDPGANVTLKSFAEWR-AKLPPHKRNDN---AQLLTGIDFNGTTVGL
AYTGT--------LCTWG---------------------SVAVVQ--DYSRRT-ILMA--
--STMAHELGHNMGIHHD----KANCR-CSH--SPCIM---SDTISDEPFYEFSSCSVRE
HQEYLLRERP----QCILNKPSRKAIVSRPVCGNNFVEVGEQCDCGS-LQDCQ--STCC-
-------------NATTCKLQ--PHAQCD--SEECCE--KCKF--KGAETECRAAK-DDC
DLPEFCTGQSAECPTDSLQRNGHPCQNNQGYCYNGKCPTMENQCITLLGPNYTVGPAGCF
-KNNRKGDDVSHCRKE---NGAKIPCAAKDEKCGTLYC----------------------
--TEIKKTG-CIVPVS----PRDPDSRMVEPGTKCEDKKVC-------------------
------------SK-SQC-----------------VKV----------------------
------------------------------------------------------------
------------------------------------------------------------
------------------------------------------------------------
------------------------------------------------------------
------------------------------------------------------------
------------------------------------------------------------
------------------------------------------------------------
------------------------------------------------------------
------------------------------------------------------------
------------------------------------------------------------
------------------------------------------------------------
------------------------------------------------------------
------------------------------------------------------------
------------------------------------------------------------
------------------------------------------------------------
------------------------------------------------------------
------------------------------------------------------------
-
>Q1PHZ4
------------------------------------------------------------
------------------------------------------------------------
------------------------------------------------------------
-----------------------------------EFKVNGEPVVLHLEKNKGLFSEDYS
ETHYSPDGRQITTYPPVED---HCYYHGRIENDADSTASISAC-NGL-KGHFKL-QGETY
LIEP----LKLSD--SEAH--------AVYKYENV-------EKEDE-----------AP
KMCGVTET--------------------------NWEY--------EEPIKK--------
ASKLVVTA-EQQKF--PYR--------------Y--------------------------
-------------------VEIVVVVD-----------RRMVTKYNGDLKK-IRKWVYEL
VNIVNNIYRSL-----------NVHVALVGLEIW--------------------------
------SKGDKITVQPDSDYTLNSFGEWRERDLLPRKKHDN---AQLLTAVVFDGPTIGR
AYIAG--------MCDPRH--------------------SVGVVM--DHSKEN-LQVA--
--VTMAHELGHNLGMEHD----ENQCH-CDA--PSCVM---ASVLSVVLSYEFSDCSQNQ
YQTYLTKHNP----QCILNEPLLT------VSGNELLEAGEECDCGA-PEN-----PCC-
-------------DAATCKLR--PGAQCA--EGLCCD--QCRF--KGAGKICRRAR-GD-
NPDDRCTGQSADCPRNRFHRNGQPCLYNHGYCYNGKCPIMFYQCYFLFGSNATVAEDDCF
-NNNKKGDKYFYCRKE---NEKYIPCAQEDVKCGRLFC----------------------
---DNKKYP-CHYNYS-----EDLDFGMVDHGTKCADGKVC-------------------
------------SN-RQC-----------------VDVNEAYK-----------------
---------------------------------------------------STT------
------------------------------------------------------------
-------------------------VFSLI------------------------------
------------------------------------------------------------
------------------------------------------------------------
------------------------------------------------------------
------------------------------------------------------------
------------------------------------------------------------
------------------------------------------------------------
------------------------------------------------------------
------------------------------------------------------------
------------------------------------------------------------
------------------------------------------------------------
------------------------------------------------------------
------------------------------------------------------------
------------------------------------------------------------
------------------------------------------------------------
-
>Q8UVG0
-------------------------MIQVLLVIICLE---AFPY----------------
----------------------------------QGSSIILESGNVNDYEVVY-----PR
---------------------KVTALSKGAV-----------H--------PK-----YE
D------------------------------AMQYEFKVNGEPVVLHLEKNKGLFSEDYS
EIHYSPDGREITTYPLVED---HCYYHGRIQNDADSSASISAC-NGL-KGHFKL-QGEMY
LIEP----FKLPD--SEAH--------AVFKYENV-------EKEDE-----------AP
KMCGVTET--------------------------NWES--------DEPIKK--------
ASLLNLTP-EQQAYLDAKK--------------Y--------------------------
-------------------VEFVVVLD-----------HGMYKKYKDDLDK-IKRRIYEI
VNTMNEMFIPL-----------NICVALTGLEIW--------------------------
------SKGDKINVTSESWFTLILFTNWRGADLLKRKSHDN---AQLLTNTDFDGSTIGR
AHIGS--------MCHPYL--------------------SVGIIQ--DYSPVN-LLVA--
--STMAHEMGHNLGMHHD----NDTCT-CGA--PSCVM---AAAISKDPSKLFSNCSQEY
QRKYLIKNRP----QCLLNKPLRTDIISPPVCGNELLEVGEECDCGT-PENCR--DPCC-
-------------NATTCKLT--PGSQCV--EGLCCD--QCRF--RKTGTECRAAK-HDC
DLPESCTGQSADCPMDDFQRNGHPCQNNNGYCYNGKCPTMENQCIDLVGPKATVAEDSCF
-KDNQKGNDYGYCRKE---NGKKIPCEPQDVKCGRLYCN---------------------
DNSPGQNNP-CKCIYF----PRNEDRGMVLPGTKCADGKVC-------------------
------------SN-RHC-----------------VDVATAY------------------
------------------------------------------------------------
------------------------------------------------------------
------------------------------------------------------------
------------------------------------------------------------
------------------------------------------------------------
------------------------------------------------------------
------------------------------------------------------------
------------------------------------------------------------
------------------------------------------------------------
------------------------------------------------------------
------------------------------------------------------------
------------------------------------------------------------
------------------------------------------------------------
------------------------------------------------------------
------------------------------------------------------------
------------------------------------------------------------
------------------------------------------------------------
-
>O93523
-------------------------MIEVLLVTICLA---AFPY----------------
----------------------------------QGSSIILESGNVNDYEVVY-----PR
---------------------KVTALPKGAV-----------Q--------PK-----YE
D------------------------------AMQYEFKVNGEPVVLHLEKNKGLFSKDYS
ETHYSPDGREITTYPAVED---HCYYHGRIENDADSTASISAC-NGL-KGHFKL-QRETY
FIEP----LKLSN--SEAH--------AVFKYENV-------EKEDE-----------AP
KMCGVTQ---------------------------NWKS--------YEPIKK--------
ASQLVVTA-EQQKY-NPFR--------------Y--------------------------
-------------------VELFIVVD-----------QGMVTKNNGDLDK-IKARMYEL
ANIVNEILRYL-----------YMHAALVGLEIW--------------------------
------SNGDKITVKPDVDYTLNSFAEWRKTDLLTRKKHDN---AQLLTAIDFNGPTIGY
AYIGS--------MCHPKR--------------------SVAIVE--DYSPIN-LVVA--
--VIMAHEMGHNLGIHHD----TDFCS-CGD--YPCIM---GPTISNEPSKFFSNCSYIQ
CWDFIMKENP----QCILNEPLGTDIVSPPVCGNELLEVGEECDCGT-PENCQ--NECC-
-------------DAATCKLK--SGSQCG--HGDCCE--QCKF--SKSGTECRASM-SEC
DPAEHCTGQSSECPADVFHKNGQPCLDNYGYCYNGNCPIMYHQCYALFGADVYEAEDSCF
-KDNQKGNYYGYCRKE---NGKKIPCAPEDVKCGRLYCK---------------------
DNSPGQNNP-CKMFYS----NDDEHKGMVLPGTKCADGKVC-------------------
------------SN-GHC-----------------VDVATAY------------------
------------------------------------------------------------
------------------------------------------------------------
------------------------------------------------------------
------------------------------------------------------------
------------------------------------------------------------
------------------------------------------------------------
------------------------------------------------------------
------------------------------------------------------------
------------------------------------------------------------
------------------------------------------------------------
------------------------------------------------------------
------------------------------------------------------------
------------------------------------------------------------
------------------------------------------------------------
------------------------------------------------------------
------------------------------------------------------------
------------------------------------------------------------
-
>Q7LZ61
-------------------------MMQVLLVTISLA---VFPY----------------
----------------------------------QGSSIILESGNVNDYEVVY-----PQ
---------------------KVTALPKGAV-----------QQ-----PEQK-----YE
D------------------------------TMQYEFEVNGEPVVLHLEKNKILFSEDYS
ETHYYPDGREITTNPPVED---HCYYHGRIQNDAHSSASISAC-NGL-KGHFKL-RGEMY
FIEP----LKLSN--SEAH--------AVYKYENI-------EKEDE-----------IP
KMCGVTQT--------------------------NWES--------DKPIKK--------
ASQLVSTS-A--QF--NKI--------------F--------------------------
-------------------IELVIIVD-----------HSMAKKC--NSTA-TNTKIYEI
VNSANEIFNPL-----------NIHVTLIGVEFW--------------------------
------CDRDLINVTSSADETLNSFGEWRASDLMTRKSHDN---ALLFTDMRFDLNTLGI
TFLAG--------MCQAYR--------------------SVEIVQ--EQGNRN-FKTA--
--VIMAHELSHNLGMYHD----GKNCI-CND--SSCVM---SPVLSDQPSKLFSNCSIHD
YQRYLTRYKP----KCIFNPPLRKDIVSPPVCGNEIWEEGEECDCGS-PANCQ--NPCC-
-------------DAATCKLK--PGAECG--NGLCCY--QCKI--KTAGTVCRRAR-DEC
DVPEHCTGQSAECPRDQLQQNGKPCQNNRGYCYNGDCPIMRNQCISLFGSRANVAKDSCF
-QENLKGSYYGYCRKE---NGRKIPCAPQDVKCGRLFCL---------------------
NNSPRNKNP-CNMHYS----CMDQHKGMVDPGTKCEDGKVC-------------------
------------NNKRQC-----------------VDVNTAYQ-----------------
---------------------------------------------------STT------
------------------------------------------------------------
-------------------------GFSQI------------------------------
------------------------------------------------------------
------------------------------------------------------------
------------------------------------------------------------
------------------------------------------------------------
------------------------------------------------------------
------------------------------------------------------------
------------------------------------------------------------
------------------------------------------------------------
------------------------------------------------------------
------------------------------------------------------------
------------------------------------------------------------
------------------------------------------------------------
------------------------------------------------------------
------------------------------------------------------------
-
>B8K1W0
-------------------------MMQVLLVTICLA---VFPY----------------
----------------------------------HGSSIILESGNVNDYEVVY-----PQ
---------------------KVTAMPKEAVK--------QPE--------QK-----YE
D------------------------------AMQYKFEVNGEPVLLHLEKNKDLFSEDYS
ETHYSPDGREITTKPLVQD---HCYYHGHIQNDAHSSASISAC-NGL-KGHFKL-RGEMY
LIEP----LKLSD--SEAH--------AVYKYENV-------EKEDE-----------AL
KMCGVTQT--------------------------NWES--------DEPIKK--------
ASLLVATS-ERNRYFNPYS--------------Y--------------------------
-------------------VELIITVD-----------HSMVTKYKNDLTA-IRTWVFEL
VNTINEIFKYL-----------YIRVPLVGLEIW--------------------------
------KNRDLINVTSAANVTLDLFGEWRKSYLLPRKIHDN---SQLLTAIDLNGLTIGM
AYVST--------MCQSKY--------------------SVGVVQ--DHSKIN-LRVA--
--VTMAHEIGHNLGLTHD----GVYCT-CGG--YSCIM---SAVLGDQPSKYFSNCSYNQ
YRRFLTEHNP----ECIINPPLRTDIVSPPACGNELLERGEECDCGS-PENCR--DPCC-
-------------DAASCKLH--SWVECE--SGKCCN--QCRF--KRAGTECRPAR-DEC
DKAEQCTGRSANCPVDEFHENGRPCLHNFGYCYNGKCPIMYHQCHALFGQNVTGVQDSCF
-QYNRLGVYYAYCRKE---NGRKIPCAPKDEKCGRLYCS---------------------
YKSPGNQIP-CLPYYI----PSDENKGMVDHGTKCGDGKVC-------------------
------------SN-GQC-----------------VDLNIAY------------------
------------------------------------------------------------
------------------------------------------------------------
------------------------------------------------------------
------------------------------------------------------------
------------------------------------------------------------
------------------------------------------------------------
------------------------------------------------------------
------------------------------------------------------------
------------------------------------------------------------
------------------------------------------------------------
------------------------------------------------------------
------------------------------------------------------------
------------------------------------------------------------
------------------------------------------------------------
------------------------------------------------------------
------------------------------------------------------------
------------------------------------------------------------
-
>Q7T046
-------------------------MMQVLLVTISLA---VFPY----------------
----------------------------------QGSSIILESGNVNDYEVVY-----PQ
---------------------KITALPEEAV-----------QQ-----PEQK-----YE
D------------------------------TMQYEFEVNGEPVVLHLEKNKDLFSEDYS
ETRYSPDGRETTTKPPVQD---HCYYHGRIQNDAYSSASISAC-NGL-KGHFKL-QGETY
LIEP----LKIPD--SEAH--------AVYKYENI-------EKEDE-----------AP
KMCGVTQT--------------------------NWES--------DEPIKK--------
ASQLVATS-AKRKF--HKT--------------F--------------------------
-------------------IELVIVVD-----------HRVVKKY--DSAA-TNTKIYEI
VNTVNEIFIPL-----------NIRLTLIGVEFW--------------------------
------CNRDLINVTSSADDTLDSFGEWRGSDLLNRKRHDN---AQLFTDMKFDLSTLGI
TFLDG--------MCQAYR--------------------SVGIVQ--EHGNKN-FKTA--
--VIMAHELGHNLGMYHD----RKNCI-CND--SSCIM---SAVLSSQPSKLFSNCSNHD
YRRYLTTYKP----KCILNPPLRKDIASPPICGNEIWEEGEECDCGS-PKDCQ--NPCC-
-------------DAATCKLT--PGAECG--NGLCCE--KCKI--KTAGTVCRRAR-DEC
DVPEHCTGQSAECPADGFHANGQPCQNNNGYCYNGDCPIMTKQCISLFGSRATVAEDSCF
-QENQKGSYYGYCRKE---NGRKIPCAPQDIKCGRLYCL---------------------
DNSPGNKNP-CKMHYR----CRDQHKGMVEPGTKCEDGKVC-------------------
------------NNKRQC-----------------VDVNTAY------------------
------------------------------------------------------------
------------------------------------------------------------
------------------------------------------------------------
------------------------------------------------------------
------------------------------------------------------------
------------------------------------------------------------
------------------------------------------------------------
------------------------------------------------------------
------------------------------------------------------------
------------------------------------------------------------
------------------------------------------------------------
------------------------------------------------------------
------------------------------------------------------------
------------------------------------------------------------
------------------------------------------------------------
------------------------------------------------------------
------------------------------------------------------------
-
>Q2UXR0
--------------------------MQVLLITISLA---VLPY----------------
----------------------------------LGSSIILESGIVNDYEVVN-----PQ
---------------------KVTAMLKGAV-----------KQ-----PEQK-----YE
D------------------------------TMQYEFKVKGEPVVLHLEKNKGLFSEDYS
ETHYSPDGREITTNPPVED---HCYYHGRIQNDADSSASISAC-NGL-KGHFKL-RGEMY
FIEP----LKIPD--SEAH--------AVYKYENI-------EEEDE-----------AP
KMCGVKHT--------------------------NRES--------DKSIKK--------
ASQLNLTP-EQQRYLNTPK--------------H--------------------------
-------------------IKVAIVAD-----------YLIFRKYGRNLFT-IRAKIYEI
LNILNEIYKAF-----------NIHVALVFLEIW--------------------------
------SNGDKINLFPAANVTLDLFGKWRERDLMNRKNHDN---TQLLTGMNFDGPTAGL
GYVGT--------MCHPQF--------------------SAAVVQ--DHNKIN-FLVA--
--LAMAHELGHNLGMTHD----EQFCT-CGA--KSCIM---SATLSCEGSYRFSNCSREE
NRRYLINKMP----QCILIKPSRTDIVSPPVCGNSLVEVGEDCDCGS-PGYCR--NPCC-
-------------NAATCKLT--PGSQCA--DGECCD--QCRF--TRAGTECRPAR-DEC
DKADLCTGQSAECPADQFQRNGQPCQNNSGYCYNGICPVMRNQCISLFGSRAIVAEDACF
-QFNSLGIDYGYCRKE---NGRKIPCAPEDVKCGRLYCF---------------------
DNLPEHKNP-CQIFYT----PRDEDKGMVDPGTKCENGKVC-------------------
------------IN-GKC-----------------VDVNTAY------------------
------------------------------------------------------------
------------------------------------------------------------
------------------------------------------------------------
------------------------------------------------------------
------------------------------------------------------------
------------------------------------------------------------
------------------------------------------------------------
------------------------------------------------------------
------------------------------------------------------------
------------------------------------------------------------
------------------------------------------------------------
------------------------------------------------------------
------------------------------------------------------------
------------------------------------------------------------
------------------------------------------------------------
------------------------------------------------------------
------------------------------------------------------------
-
>Q2UXQ5
-------------------------MMQVLLVTICLA---VFPY----------------
----------------------------------QGSSIILESGNVNDYEIVY-----PQ
---------------------KVTALPIEAIL--------QPE--------QK-----YE
D------------------------------AMQYEFEVNGEPVVLHLEKNKNLFTKDYS
ETHYSPDGREITTKPLIED---HCYYHGRIQNDAHSTASISAC-NGL-KGHFKL-QGETY
LIEP----LKIPD--SEAH--------AVYKYENI-------EKEDE-----------AL
KMCGVKHT--------------------------NWES--------DEPIKE--------
ASQLFATS-EQHRFRE--R--------------Y--------------------------
-------------------IEFFIVVD-----------QRMYNKHNNDSAA-IRTWIFEM
LNTVNEIYLPW-----------NIHVPLVGLEFW--------------------------
------TQGDLINVVSSADKTLDSFGEWRRRDLLNRKAHDN---AHLITAMHFDAQTLGL
AYTGS--------MCHPKY--------------------STGVFQ--DSSEIN-IFVA--
--ITLAHELGHNLGISHD----VPSCT-CQT--KACIM---SPYLSDQPTKLFSNCSEIQ
YERFLTQRNP----KCMINKPLRTDIISPPVCGNGLLEREEECDCGS-PENCR--DPCC-
-------------DAASCKLH--SWVECE--SGECCD--QCRF--KRAGTLCRPAR-DDC
DMAESCSGHSADCPIDGFHANGQPCSHNLGYCYNGKCPLTLYQCRAFLGKDVVGVQESCF
-QYNRLGNTYAYCRKE---NGRKIPCAPKDEKCGRLYCS---------------------
YKSFGDYIS-CLPCYR----ANEEDKGMVDEGTKCGEGKVC-------------------
------------SN-GYC-----------------VDLNVAY------------------
------------------------------------------------------------
------------------------------------------------------------
------------------------------------------------------------
------------------------------------------------------------
------------------------------------------------------------
------------------------------------------------------------
------------------------------------------------------------
------------------------------------------------------------
------------------------------------------------------------
------------------------------------------------------------
------------------------------------------------------------
------------------------------------------------------------
------------------------------------------------------------
------------------------------------------------------------
------------------------------------------------------------
------------------------------------------------------------
------------------------------------------------------------
-
>Q90495
-------------------------MIQILLVIICLA---VFPY----------------
----------------------------------QGCSIILGSGNVNDYEVVY-----PQ
---------------------KVTALPKGAV-----------QQ-----PEQK-----YE
D------------------------------AMQYEFEVKGEPVVLHLEKNKELFSEDYS
ETHYSSDDREITTNPSVED---HCYYHGRIQNDAESTASISAC-NGL-KGHFKL-RGETY
FIEP----LKIPD--SEAH--------AVYKYENI-------ENEDE-----------AP
KMCGVTQD--------------------------NWES--------DEPIKK--------
TLGLIVPP-HERKF--EKK--------------F--------------------------
-------------------IELVVVVD-----------HSMVTKYNNDSTA-IRTWIYEM
LNTVNEIYLPF-----------NIRVALVGLEFW--------------------------
------CNGDLINVTSTADDTLHSFGEWRASDLLNRKRHDH---AQLLTNVTLDHSTLGI
TFVYG--------MCKSDR--------------------SVELIL--DYSNIT-FNMA--
--YIIAHEMGHSLGMLHD----TKFCT-CGA--KPCIM---FGKESIPPPKEFSSCSYDQ
YNKYLLKYNP----KCILDPPLRKDIASPAVCGNEIWEEGEECDCGS-PADCR--NPCC-
-------------DAATCKLK--PGAECG--NGECCD--KCKI--RKAGTECRPAR-DDC
DVAEHCTGQSAECPRNEFQRNGQPCLNNSGYCYNGDCPIMLNQCIALFSPSATVAQDSCF
-QRNLQGSYYGYCTKEIGYYGKRFPCAPQDVKCGRLYCL---------------------
DNSFKKNMR-CKNDYS----YADENKGIVEPGTKCEDGKVC-------------------
------------IN-RKC-----------------VDVNTAY------------------
------------------------------------------------------------
------------------------------------------------------------
------------------------------------------------------------
------------------------------------------------------------
------------------------------------------------------------
------------------------------------------------------------
------------------------------------------------------------
------------------------------------------------------------
------------------------------------------------------------
------------------------------------------------------------
------------------------------------------------------------
------------------------------------------------------------
------------------------------------------------------------
------------------------------------------------------------
------------------------------------------------------------
------------------------------------------------------------
------------------------------------------------------------
-
>Q6X1T6
------------------------------------------------------------
------------------------------------------------------------
------------------------------------------------------------
------------------------------------------------------------
----------------VED---HCYYHGRVQNDAESTASISAC-NGL-KGHFKL-QGETY
FIEP----LKIPN--SEAH--------AVYKYENI-------EKEDE-----------AP
KMCGVTQT--------------------------NWES--------DEPIKK--------
TLGLIVPP-HGQKF--EKK--------------F--------------------------
-------------------IELIIVVD-----------HSMVTKYNNDLTA-VRTEIYER
LNTVNEIYLPL-----------NIHVALVGIVFW--------------------------
------SNRDLINVTSSAADTLHSFGEWRGSDLLNQKRHDH---AQLLTNVTLDGTTLGI
TFVFG--------MCKSDR--------------------SVELIR--DYSNIT-FNMA--
--YIMAHEMGHSLGMLHD----TKSCT-CGD--KPCIM---FSKESVPPPKEFSSCSYDQ
YNKYLLKYNP----KCIVDPPLRKDIASPAVCGNGVWEEGEECDCGS-PEDCE--NPCC-
-------------DAATCKLK--PGAECG--NGECCD--NCKI--RKAGTECRPAR-DDC
DVAEHCTGQSAECPRNEFQRNGQPCLNNSGYCYNGDCPIMLNQCIALFSPSATVAQDSCF
-QRNLQGSYYGHCRKEIGHYGKRFPCAAQDVKCGRLYCL---------------------
DNSFKKNMR-CKKDFS----YSDENKGIVEPGTKCEDGKVC-------------------
------------IN-RKC-----------------VDVNTAY------------------
------------------------------------------------------------
------------------------------------------------------------
------------------------------------------------------------
------------------------------------------------------------
------------------------------------------------------------
------------------------------------------------------------
------------------------------------------------------------
------------------------------------------------------------
------------------------------------------------------------
------------------------------------------------------------
------------------------------------------------------------
------------------------------------------------------------
------------------------------------------------------------
------------------------------------------------------------
------------------------------------------------------------
------------------------------------------------------------
------------------------------------------------------------
-
>Q90ZI3
-------------------------MIQVLLVTICLA---VFPY----------------
----------------------------------QGSSIILESGNVNDYEVVY-----PR
---------------------KVTALPKGAV-----------Q--------QK-----YE
D------------------------------AMQYEFTVNGEPVVLHLEKNKGLFSEDYS
ETHYSPDGREITTNPPVED---HCYYHGRIQNDADLTASISAC-DGL-KGHFKL-QGETY
IIEP----LKLPD--SEAH--------AVFKYENV-------EKEDE-----------AP
KMCGVTQS--------------------------NWES--------DESIKE--------
DSQSNLTP-AQQKYLNAKK--------------Y--------------------------
-------------------VKFFLVAD-----------HIMYLKYGRNLTT-LRTRMFDT
VNIVNQILQRI-----------NIHVALIGIEIW--------------------------
------SKEDKIIVQSVPDVTLKLFATWRESVLLKRKNHDN---AHLLTGINFNGPTAGL
AYLGG--------ICKPMY--------------------SAGIVQ--DHNKIH-HLVA--
--IAMAHEMGHNLGMDHD----KDTCT-CRA--KACVM---AGTLSCDASYLFSDCSRQE
HRAFLIKNMP----QCILKKPLKTDVVSPPVCGNYFVEVGEDCDCGS-PATCR--DPCC-
-------------DAATCKLR--QGAQCA--EGLCCD--QCRF--KAAGTECRAAT-DEC
DMADLCTGRSAEC-TDRFQRNGQPCQNNNGYCYNRTCPTMNNQCIALFGPNAAVSQDACF
-QFNRQGNYYGYCRKE---QNTKIACEPQNVKCGRLYCI---------------------
DSSPAKKNP-CNIIYS----PNDEDKGMVLPGTKCADGMAC-------------------
-----------NSN-GQC-----------------VDVNRTY------------------
------------------------------------------------------------
------------------------------------------------------------
------------------------------------------------------------
------------------------------------------------------------
------------------------------------------------------------
------------------------------------------------------------
------------------------------------------------------------
------------------------------------------------------------
------------------------------------------------------------
------------------------------------------------------------
------------------------------------------------------------
------------------------------------------------------------
------------------------------------------------------------
------------------------------------------------------------
------------------------------------------------------------
------------------------------------------------------------
------------------------------------------------------------
-
>P0C7B0
-------------------------MIQVLLVTICLA---AFPY----------------
----------------------------------QGSSIILESGNVNDYEVVY-----PR
---------------------KVTALPKGAV-----------Q--------PK-----YE
D------------------------------AMQYEFKVNGEPVVLHLGKNKQLFSKDYS
ETHYSPDGREITTNPPVED---HCYYHGRIENDADSTRSISAC-NGL-KGHFKL-QGETY
LIEP----LKLSD--SEAH--------AVYKYENI-------LKEDE-----------AP
KMCGVTQ---------------------------NWES--------YEPIKK--------
ASQLNLTP-EQQRY-NPFR--------------F--------------------------
-------------------VELVLVAD-----------KGMVTKNNGDLNK-IKTRMYEL
ANNLNDIYRYM-----------YIHVALVGVEIW--------------------------
------SDGDKITVTPNVDDTLSSFAEWRKTHLLTRKKHDN---AQLLTAIDFNGPTIGY
AYIAS--------MCHPKR--------------------SVGIVQ--DYSPIN-LVLS--
--VVMAHEMGHNLGIHHD----HSYCS-CGD--YACIM---GATISHEPSTFFSNCSYIQ
CWDFIMDHNP----ECIVNEPLGTDIVSPPVCGNELLEVGEECDCGT-PENCQ--NECC-
-------------DAATCKLK--SGSQCG--HGDCCE--QCKF--SKSGTECRESM-SEC
DPAEHCTGQSSECPADVFHKNGQPCLHNYGYCYNGNCPIMYHQCYALWGADVYEAEDSCF
-ESNKKGNYYGYCRKE---NGKKIPCAPEDVKCGRLYCK---------------------
DNSPGQNNP-CKMFYS----NEDEHKGMVLPGTKCGDGKVC-------------------
------------SN-GHC-----------------VDVATAY------------------
------------------------------------------------------------
------------------------------------------------------------
------------------------------------------------------------
------------------------------------------------------------
------------------------------------------------------------
------------------------------------------------------------
------------------------------------------------------------
------------------------------------------------------------
------------------------------------------------------------
------------------------------------------------------------
------------------------------------------------------------
------------------------------------------------------------
------------------------------------------------------------
------------------------------------------------------------
------------------------------------------------------------
------------------------------------------------------------
------------------------------------------------------------
-
>Q98UF9
-------------------------MIQVLLVTICLA---AFPY----------------
----------------------------------QGSSIILESGNVNDYEVVY-----AR
---------------------KVTALPKGAV-----------Q--------PK-----YE
D------------------------------TMQYELKVNGEPVVLHLEKNKQLFSKDYS
ETHYSPDGREITTYPPVED---HCYYHGRIENDADSTASISAC-NGL-KGHFKL-QGETY
FIEP----LKLPN--SEAH--------AVFKYENV-------EKEDE-----------VP
KMCGVTQT--------------------------NWES--------DEPIKK--------
ASQLVVTA-EQQRY-NHYK--------------Y--------------------------
-------------------IELVILAD-----------YRMVTKNNGDLGK-IRTKIYEI
VNILNEIFRYL-----------YIRIALVGIEIW--------------------------
------SNADLSNVTLSADDTLASFGTWRGTVLLKRKSHDN---AQLLTAIDFDGQTIGI
ANIAS--------MCNQNK--------------------SVGVVM--DYSPIN-LVVA--
--VIMAHEMGHNLGINHD----TGSCS-CGG--YSCIM---APEISDQPSKLFSNCSKQA
YQRYINYYKP----QCILNEPLRTDIVSPPVCGNELLEMGEECDCGS-PRNCR--DPCC-
-------------DAATCKLH--SWVECE--SGECCD--QCRF--KGAGTECRAAR-SEC
DIAESCTGQSADCPTDDFKRNGQPCLHNYGYCYNGNCPIMYHQCYALFGSNATVAEDGCF
-EFNENGDKYFYCRKQ---SGVNIPCAQEDVKCGRLFCH---------------------
T----KKHP-CDYKYS-----EDPDYGMVDNGTKCADGKVC-------------------
------------SN-GHC-----------------VDVATAY------------------
------------------------------------------------------------
------------------------------------------------------------
------------------------------------------------------------
------------------------------------------------------------
------------------------------------------------------------
------------------------------------------------------------
------------------------------------------------------------
------------------------------------------------------------
------------------------------------------------------------
------------------------------------------------------------
------------------------------------------------------------
------------------------------------------------------------
------------------------------------------------------------
------------------------------------------------------------
------------------------------------------------------------
------------------------------------------------------------
------------------------------------------------------------
-
>Q8JIR2
-------------------------MIQVLLVTICLA---VFPY----------------
----------------------------------QGSSIILGSGNVNDYEVVY-----PR
---------------------KVTAVPKGAV-----------Q--------PK-----YE
D------------------------------TMQYEFKVNGEPVVLHLEKNKGLFSKDYS
ETHYSPDGREITTYPSVED---HCYYHGRIQNDADSTASISAC-NGL-KGHFKL-QGEMY
LIEP----LRFSD--SEAH--------AVFKYENV-------EKEDE-----------AP
KMCGVTQT--------------------------NWES--------DEPIKK--------
ASKLVVTA-EQQRYLNNFR--------------F--------------------------
-------------------IELVIVAD-----------YRMFTKFNSNLNE-VKTWVYEI
VNTLNEIYRYL-----------YVRVALVALEVW--------------------------
------SNGDLSSVTLSAYDTLDSFGEWRKRDLLKRKSHDN---AQLLTAIDFNGTIIGL
AHVAS--------MCDPKC--------------------STGIVQ--DYSSRN-LVVA--
--VIMAHEMGHNLGIRHD----RENCT-CHA--NSCIM---SAVISDQPSKYFSNCSHVQ
YWNYINDDEP----QCILNEPLRTDIVSPPVCGNELLEVGEECDCGS-PATCR--YPCC-
-------------DAATCKLH--SWVECE--SGECCE--QCRF--RTAGTECRARR-SEC
DIAESCTGHSADCPTDRFHRNGQPCLHNFGYCYNGNCPIMYHQCYALWGANATVAKDSCF
-EDNQKGNDYGYCRKE---NGRKIPCEPQDVKCGRLYC----------------------
--SLGNQLP-CRFFYT----PTDENIGMVDTGTKCGDKKVC-------------------
------------SN-RQC-----------------VDVNTAY------------------
------------------------------------------------------------
------------------------------------------------------------
------------------------------------------------------------
------------------------------------------------------------
------------------------------------------------------------
------------------------------------------------------------
------------------------------------------------------------
------------------------------------------------------------
------------------------------------------------------------
------------------------------------------------------------
------------------------------------------------------------
------------------------------------------------------------
------------------------------------------------------------
------------------------------------------------------------
------------------------------------------------------------
------------------------------------------------------------
------------------------------------------------------------
-
>Q8AWI5
-------------------------MIQVLLVTICLA---VFPY----------------
----------------------------------QGSSIILESGNVNDYEVVY-----PR
---------------------KVPALPKGAV-----------Q--------PK-----YE
D------------------------------AMQYEFKVNGEPVVLHLEKNKGLFSEDYS
ETHYSPDGREITTNPPVED---HCYYHGRIQNDADSTASISAC-NGL-KGHFTL-QGETY
LIEP----LKLPD--SEAH--------AVFKYENV-------EKEDE-----------AP
KMCGVTQ---------------------------NWES--------YEPIKK--------
ASQSNLTP-EQQRYLNAKK--------------Y--------------------------
-------------------VKLVMVAD-----------YIMYLKYDRNLTT-VRTRMYDI
VNVINVIYQRM-----------NIHVALVGLEIW--------------------------
------SNKDKFILRSAADVTLKLFATWRETDLLKRKSHDN---AQLLTGINFNGPTAGL
GYLGG--------ICNPMY--------------------SAGIVQ--DHNKIH-HLVA--
--IAMAHEMGHNLGIDHD----KDTCT-CGA--KSCVM---AGTLSCEASYLFSDCSRKE
HQAFLIKDMP----QCILKKPLKTDVVSPPVCGNYFVEVGEDCDCGS-PATCR--DSCC-
-------------DAATCKLR--QGAQCA--EGLCCD--QCRF--KGAGTECRAAT-DEC
DMADLCTGRSAEC-TDRFQRNGQPCQNNNGYCYNGKCPIMTDQCIALFGPNAAVSEDACF
-QFNLEGNHYGYCRKE---QNTKIACEPQNVKCGRLYCI---------------------
DSSPANKNP-CNIYYS----PGDEDKGMVLPGTKCADGKAC-------------------
------------SN-GQC-----------------VDVNRAS------------------
------------------------------------------------------------
------------------------------------------------------------
------------------------------------------------------------
------------------------------------------------------------
------------------------------------------------------------
------------------------------------------------------------
------------------------------------------------------------
------------------------------------------------------------
------------------------------------------------------------
------------------------------------------------------------
------------------------------------------------------------
------------------------------------------------------------
------------------------------------------------------------
------------------------------------------------------------
------------------------------------------------------------
------------------------------------------------------------
------------------------------------------------------------
-
>P20164
-------------------------MIQVLLVTICLA---VFPY----------------
----------------------------------QGSSIILESGNVNDYEVMY-----PQ
---------------------KVAALPKGAV-----------Q--------QK-----YE
D------------------------------TMQYEFKVNGEPVVLHLEKNKGLFSEDYS
ETHYSPDGREITTNPPVED---HCYYHGRIQNDADSTASISAC-NGL-KGHFKL-QGEMY
LIEP----LKFSD--SEAH--------AVYKYENV-------EKEEE-----------AP
KMCGVTQT--------------------------NWES--------DEPIKK--------
ASKLVVTA-EQQRF--PRR--------------Y--------------------------
-------------------IKLAIVVD-----------HGIVTKHHGNLKK-IRKWIYQL
VNTINNIYRSL-----------NILVALVYLEIW--------------------------
------SKQNKITVQSASNVTLDLFGDWRESVLLKQRSHDC---AQLLTTIDFDGPTIGK
AYTAS--------MCDPKR--------------------SVGIVQ--DYSPIN-LVVA--
--VIMTHEMGHNLGIPHD----GNSCT-CGG--FPCIM---SPMISDPPSELFSNCSKAY
YQTFLTDHKP----QCILNAPSKTDIVSPPVCGNELLEAGEECDCGS-PENCQ--YQCC-
-------------DAASCKLH--SWVKCE--SGECCD--QCRF--RTAGTECRAAE-SEC
DIPESCTGQSADCPTDRFHRNGQPCLYNHGYCYNGKCPIMFYQCYFLFGSNATVAEDDCF
-NNNKKGDKYFYCRKE---NEKYIPCAQEDVKCGRLFC----------------------
---DNKKYP-CHYNYS-----EDLDFGMVDHGTKCADGKVC-------------------
------------SN-RQC-----------------VDVNEAYK-----------------
---------------------------------------------------STT------
------------------------------------------------------------
-------------------------VFSLI------------------------------
------------------------------------------------------------
------------------------------------------------------------
------------------------------------------------------------
------------------------------------------------------------
------------------------------------------------------------
------------------------------------------------------------
------------------------------------------------------------
------------------------------------------------------------
------------------------------------------------------------
------------------------------------------------------------
------------------------------------------------------------
------------------------------------------------------------
------------------------------------------------------------
------------------------------------------------------------
-
>D3TTC2
-------------------------MIQALLVIICLA---VFPH----------------
----------------------------------QGSSIILESGNVNDYEVVY-----PQ
---------------------KVPALLKGGVQ--------NPQ------PETK-----YE
D------------------------------TMRYEFQVNGEPVVLHLERNKGLFSEDYT
ETHYAPDGREITTSPPVQD---HCYYHGYIQNEADSSAVISAC-DGL-KGHFEH-QGETY
FIEP----LKISN--SEAH--------AIYKDENV-------ENEDE-----------TP
EICGVTET--------------------------TWES--------DESIEK--------
TSQLTNTP-EQDRYLQAKK--------------Y--------------------------
-------------------IEFYVVVD-----------NIMYRHYKRDQPV-IKRKVYEM
INTMNMIYRRL-----------NFHIALIGLEIW--------------------------
------SNINEINVQSDVRATLNLFGEWREKKLLPRKRNDN---AQLLTGIDFNGTPVGL
AYIGS--------ICNPKT--------------------SAAVVQ--DYSSRT-RMVA--
--ITMAHEMGHNLGMNHD----RGFCT-CGF--NKCVM---S-TRRTKPAYQFSSCSVRE
HQRYLLRDRP----QCILNKPLSTDIVSPPICGNYFVEVGEECDCGS-PADCQ--SACC-
-------------NATTCKLQ--HEAQCD--SEECCE--KCKF--KGARAECRAAK-DDC
DLPELCTGQSAECPTDVFQRNGLPCQNNQGYCYNGKCPIMTNQCIALRGPGVKVSRDSCF
-TLNQRTRGCGLCRME---YGRKIPCAAKDVKCGRLFC----------------------
--KRRNSMI-CNCSIS----PRDPNYGMVEPGTKCGDGMVC-------------------
------------SN-RQC-----------------VDVKTAY------------------
------------------------------------------------------------
------------------------------------------------------------
------------------------------------------------------------
------------------------------------------------------------
------------------------------------------------------------
------------------------------------------------------------
------------------------------------------------------------
------------------------------------------------------------
------------------------------------------------------------
------------------------------------------------------------
------------------------------------------------------------
------------------------------------------------------------
------------------------------------------------------------
------------------------------------------------------------
------------------------------------------------------------
------------------------------------------------------------
------------------------------------------------------------
-
>Q10749
-------------------------MIQALLVAICLA---VFPY----------------
----------------------------------QGSSIILESGNVNDYEVVY-----PQ
---------------------KVPALSKGGVQ--------NPQ------PETK-----YE
D------------------------------TMQYEFHVNGEPVVLHLERNKGLFSEDYT
ETHYAPDGREITTSSPVQD---HCYYHGYIQNEADSSAVISAC-DGL-KGHFKH-QGETY
FIEP----LELSD--SEAH--------AIYKDENV-------EEEEE-----------IP
KICGVTQT--------------------------TWES--------DEPIEK--------
SSQLTNTP-EQDRYLQAKK--------------Y--------------------------
-------------------IEFYVVVD-----------NVMYRKYTGKLHV-ITRRVYEM
VNALNTMYRRL-----------NFHIALIGLEIW--------------------------
------SNGNEINVQSDVQATLDLFGEWRENKLLPRKRNDN---AQLLTSTEFNGTTTGL
GYIGS--------LCSPKK--------------------SVAVVQ--DHSKST-SMVA--
--ITMAHQMGHNLGMNDD----RASCT-CGS--NKCIM---S-TKYYESLSEFSSCSVQE
HREYLLRDRP----QCILNKPSRKAIVTPPVCGNYFVERGEECDCGS-PEDCQ--NTCC-
-------------DAATCKLQ--HEAQCD--SGECCE--KCKF--KGAGAECRAAK-NDC
DFPELCTGRSAKCPKDSFQRNGHPCQNNQGYCYNGTCPTLTNQCATLWGPGAKMSPGLCF
-MLNWNARSCGLCRKE---NGRKILCAAKDVKCGRLFC----------------------
--KKKNSMI-CHCPPP----SKDPNYGMVAPGTKCGVKKVC-------------------
------------RN-RQC-----------------VKV----------------------
------------------------------------------------------------
------------------------------------------------------------
------------------------------------------------------------
------------------------------------------------------------
------------------------------------------------------------
------------------------------------------------------------
------------------------------------------------------------
------------------------------------------------------------
------------------------------------------------------------
------------------------------------------------------------
------------------------------------------------------------
------------------------------------------------------------
------------------------------------------------------------
------------------------------------------------------------
------------------------------------------------------------
------------------------------------------------------------
------------------------------------------------------------
-
>Q3HTN2
-------------------------MIEVLLVTICLA---VFPY----------------
----------------------------------QGSSIILESGNVNDYEVVY-----PR
---------------------KVTAVPKGAV-----------Q--------QK-----YE
D------------------------------AMQYEFKVNGEPVVLHLEKNKELFSEDYS
ETHYSPDGREITTYPSVED---HCYYHGRIQNEADSTASISAC-NGL-KGHFKL-QGETY
LIEP----LKLPD--SEAH--------AVFKYENV-------EKEEE-----------AP
KMCGVTET--------------------------NWKS--------DEPIKK--------
ASQLVVTA-EQQRF--PRR--------------Y--------------------------
-------------------VKLAIVAD-----------HRMYTKHKKNLK----PWVFQM
VNSVHQIYRSM-----------NVLIALVYLNIW--------------------------
------KKNDKITAQSASNVTLDLFGNWRETVLLKRKRHDC---AQLLTAIDFDGPTIGR
AHVSS--------VCDPKR--------------------STGIVQ--NYTEIN-LVNA--
--VIMAHELGHNLGMDHD----GNQCN-C----HACIM---SAVINNPPSERFSGCSMGY
YQTFLTAYNP----QCILNALSKRDIITPPVCGNELLEEGEECDCGS-PENCQ--YQCC-
-------------NATTCKLH--SWVECE--SGECCE--QCRF--KKAGAVCRAAR-TEC
DIPENCTDQSADCPTDSFHRNGQPCLYNHGYCYNGNCPVMHYQCYGLFGPNATVGQDGCF
-DANDRGDEYFYCRKE---NEKYIPCAQEDVKCGRLFCT---------------------
--YIYDINL-CRYDYS--------ANGMVAQGTKCADGKVC-------------------
-----------NSN-RQC-----------------ADVNTAY------------------
------------------------------------------------------------
------------------------------------------------------------
------------------------------------------------------------
------------------------------------------------------------
------------------------------------------------------------
------------------------------------------------------------
------------------------------------------------------------
------------------------------------------------------------
------------------------------------------------------------
------------------------------------------------------------
------------------------------------------------------------
------------------------------------------------------------
------------------------------------------------------------
------------------------------------------------------------
------------------------------------------------------------
------------------------------------------------------------
------------------------------------------------------------
-
>Q3HTN1
-------------------------MIEVLLVTICLA---VFPY----------------
----------------------------------QGSSIILESGNVNDYEVVY-----PR
---------------------KVTTLPKGAL-----------Q--------QN-----YE
D------------------------------AMQYEFKVNGEPVVLHLEKNKELFSEDYS
ETHYSPDGREITTYPSVED---HCYYHGRIQNEADSTASISAC-NGL-KGHFKL-QGETY
LIEP----LKLPD--SEAH--------AVFKYENV-------VKEDE-----------AP
KMCGVTET--------------------------NWKS--------DEPIKK--------
ASQLVVTA-EQQRF--PRR--------------Y--------------------------
-------------------VKLAIVAD-----------RRMYMKHQKNLK----PWVFQM
VNSVHQIYRSM-----------NVLIALVYLNIW--------------------------
------KKNDKITVQSASDVTLDLFAEWRETVLLRRKKHDC---AHLLTAIDFDGPTIGR
AHIAS--------MCNSKL--------------------SVGIVQ--NYTEIN-LVNA--
--IVMAHELGHNLGISHD----GNQCN-C----HTCIM---SAVISNPPSERFSNCSEDY
HQSFLTAYNP----QCILNAPSKTDIITPPVCGNELLEEGEECDCGS-PENCQ--YQCC-
-------------DAASCKLH--SWVKCE--SGECCD--QCRF--TSAGTECRAAR-SEC
DIAESCTGQSADCPTDDFHRNGQPCLSNHGYCYNGNCPVMHYQCIALFGSNAIVGQDECF
-DFNMKGEQYFYCRKE---YEKYIPCAQEDVKCGRLFCF---------------------
--YTNNMDI-CRYNYS--------DIGIVDHGTKCADGKVC-------------------
-----------NSN-RHC-----------------VDVTTVY------------------
------------------------------------------------------------
------------------------------------------------------------
------------------------------------------------------------
------------------------------------------------------------
------------------------------------------------------------
------------------------------------------------------------
------------------------------------------------------------
------------------------------------------------------------
------------------------------------------------------------
------------------------------------------------------------
------------------------------------------------------------
------------------------------------------------------------
------------------------------------------------------------
------------------------------------------------------------
------------------------------------------------------------
------------------------------------------------------------
------------------------------------------------------------
-
>Q2LD49
-------------------------MIQVLLVTICLA---VFPY----------------
----------------------------------QGSSIILESGNVNDYEVVY-----PR
---------------------KVTSLPKGAV-----------Q--------QK-----YE
D------------------------------AMQYELKVNGEPVVLHLEKNKGLFSKDYS
ETHYSPDGRKITTKPPVKD---HCYYHGHIQNDADSTASISAC-NGL-KGHFKL-QGEMY
LIEP----LKLPD--SEAH--------AVFKYENV-------EKEDE-----------AP
KMCGVTET--------------------------NWES--------DEPIKE--------
ASQSNLTP-EQQSYLNAPK--------------Y--------------------------
-------------------VKFFLVAD-----------HIMYLKYGRNLTT-LRTRIFDT
VNVVYLILLRI-----------NIHVLLVGMEIW--------------------------
------SHKDKIIVQSVPAVTLKLFATWREADLLKHKSHGC---AHLLTGINFNGPTAGL
AYLGA--------ICNPMY--------------------SAGIVQ--DHNKIH-HLVA--
--IAMAHELGHNLGINHD----KDTCT-CRA--KACVM---AGTISCDASYLFSDCSRQE
HREFLIKNMP----QCILKKPLKTDVVSPPVCGNYFVEVGEDCDCGS-PATCR--DSCC-
-------------NPTNCKLR--QGAQCA--EGLCCD--QCRF--KGAGTECRPAS-SEC
DMADLCTGRSAEC-TDRFQRNGQPCQNNNGYCYNGTCPSMTDQCIALFGPNAAVSQDACF
-QFNREGNHYGYCRKE---QNTKIACEPENVKCGRLYCI---------------------
DSSPANKNP-CNIVYL----PNDEEKGMVLAGTKCADGRAC-------------------
-----------NSN-GQC-----------------VGVNGAYK-----------------
---------------------------------------------------STT------
------------------------------------------------------------
-------------------------GFSQI------------------------------
------------------------------------------------------------
------------------------------------------------------------
------------------------------------------------------------
------------------------------------------------------------
------------------------------------------------------------
------------------------------------------------------------
------------------------------------------------------------
------------------------------------------------------------
------------------------------------------------------------
------------------------------------------------------------
------------------------------------------------------------
------------------------------------------------------------
------------------------------------------------------------
------------------------------------------------------------
-
>Q9DGB9
-------------------------MIQVLLVTISLA---VFPY----------------
----------------------------------QGSSVILESGNVNDYEVVY-----PR
---------------------KVTALPKGAV-----------Q--------PK-----YE
D------------------------------AMQYEFKVNGEPVVLHLEKNKGLFSEDYS
ETHYSPDGREITTYPPVED---HCYYHGRIENDADSTASISAC-NGL-KGHFKL-QGEMY
LIEP----LKLPD--SEAH--------AVFKYENV-------EKEDE-----------AP
KMCGVTQ---------------------------NWES--------YEPIKK--------
ASQSNLTP-EQQRYLNAKK--------------Y--------------------------
-------------------VKLFLVAD-----------YIMYLKYGRNLTA-VRTRMYDI
VNVITPIYHRM-----------NIHVALVGLEIW--------------------------
------SNTDKIIVQSSADVTLDLFAKWRATDLLSRKSHDN---AQLLTGINFNGPTAGL
GYLGG--------ICNTMY--------------------SAGIVQ--DHSKIH-HLVA--
--IAMAHEMGHNLGMDHD----KDTCT-CGT--RPCVM---AGALSCEASFLFSDCSQKD
HREFLIKNMP----QCILKKPLKTDVVSPAVCGNYFVEVGEECDCGS-PRTCR--DPCC-
-------------DATTCKLR--QGAQCA--EGLCCD--QCRF--KGAGTECRAAK-DEC
DMADVCTGRSAEC-TDRFQRNGQPCKNNNGYCYNGKCPIMADQCIALFGPGATVSQDACF
-QFNREGNHYGYCRKE---QNTKIACEPQDVKCGRLYCF---------------------
PNSPENKNP-CNIYYS----PNDEDKGMVLPGTKCADRKAC-------------------
------------SN-GQC-----------------VDVTTPY------------------
------------------------------------------------------------
------------------------------------------------------------
------------------------------------------------------------
------------------------------------------------------------
------------------------------------------------------------
------------------------------------------------------------
------------------------------------------------------------
------------------------------------------------------------
------------------------------------------------------------
------------------------------------------------------------
------------------------------------------------------------
------------------------------------------------------------
------------------------------------------------------------
------------------------------------------------------------
------------------------------------------------------------
------------------------------------------------------------
------------------------------------------------------------
-
>C9E1S0
-------------------------MIQVLLVTLCLA---AFPY----------------
----------------------------------QGSSIILDSGNVNDYEVVY-----PR
---------------------KVTALPKGAV-----------Q--------PK-----YE
D------------------------------TMQYEFKVNGEPVVLHLEKNKGLFSEDYS
ETHYSPDGREITTYPSIED---HCYYRGRIQNDADSTASISAC-NGL-KGHFKL-QGEMY
LIEP----LKLPD--SEAH--------AVYKYENI-------EKEDE-----------AP
KMCGVTQT--------------------------NWKS--------DEPIKK--------
ASQLVVTP-EEQRYLNTKK--------------Y--------------------------
-------------------IELVIVAD-----------NVMVKKYTSNSTA-IRTRIYAC
VNTLNLIYRAF-----------NIYIALIGLEIW--------------------------
------SNRDLINVQSASSVTLDLFGTWRETVLLRHKRHDN---AQLLTGINFDGDTVGL
AYVGS--------MCDPKR--------------------SAGIIQ--DHNKLD-VMVA--
--IAMAHELGHDLGINHD----GNQCN-CGG--NPCIM---SATLNFEPVYRFSDCSRDE
HWRYLIDNRP----PCILNKPSITDIVSPPVCGNYFVEVGEECDCGL-PAHCQ--NPCC-
-------------DAATCKLR--PETQCE--DGECCE--QCQF--TRAGTECRAAR-SEC
DIAESCTGQSAECPTDDFQRNGQPCLNNNGYCYNGTCPILTNQCISFFGSSATVAPDVCF
-DFNLQGQGNFYCRRE---RARIFPCAPQDKKCGRLFCV---------------------
KGPIGNTIS-CQSTSS----QSDLDIGMVDLGTKCGDGRVC-------------------
-----------NSN-RQC-----------------VDVNTAY------------------
------------------------------------------------------------
------------------------------------------------------------
------------------------------------------------------------
------------------------------------------------------------
------------------------------------------------------------
------------------------------------------------------------
------------------------------------------------------------
------------------------------------------------------------
------------------------------------------------------------
------------------------------------------------------------
------------------------------------------------------------
------------------------------------------------------------
------------------------------------------------------------
------------------------------------------------------------
------------------------------------------------------------
------------------------------------------------------------
------------------------------------------------------------
-
>Q4VM08
-------------------------MMQVLLVTISLA---VFPY----------------
----------------------------------QGSSIILESGNVNDYEVVY-----PQ
---------------------KVTAMPKGAV-----------KQ-----PEQK-----YE
D------------------------------AMQYEFKVKGEPVVLLLEKNKDLFSEDYS
ETHYSPDGREITTNPPVED---HCYYHGRIQNDADSSASISAC-NGL-KGHFML-QGETY
LIEP----LKLPD--SEAH--------AVYKYENV-------EKEDE-----------AP
KMCGVTQT--------------------------NWES--------DEPIKK--------
ASQLNLTP-EQRRYLNSPK--------------Y--------------------------
-------------------IKLVIVAD-----------YIMFLKYGRSLIT-IRTRIYEI
VNILNVIYRVL-----------NIYIALLGLEIW--------------------------
------NNGDKINVLPETKVTLDLFGKWRERDLLNRRKHDN---AQLLTDINFNGPTAGL
GYVGS--------MCDPQY--------------------SAGIVQ--DHNKVN-FLVA--
--LAMAHEMGHNLGMEHD----EIHCT-CGA--KSCIM---SGTLSCEASIRFSNCSREE
HQKYLINKMP----QCILNKPLKTDIVSPAVCGNYLVELGEDCDCGS-PRDCQ--NPCC-
-------------NAATCKLT--PGSQCA--DGECCD--QCKF--RRAGTVCRPAN-GEC
DVSDLCTGQSAECPTDQFQRNGQPCQNNNGYCYSGTCPIMGKQCISLFGASATVAQDACF
-QFNSLGNEYGYCRKE---NGRKIPCAPQDVKCGRLYCF---------------------
DNLPEHKNP-CQIYYT----PSDENKGMVDPGTKCGDGKAC-------------------
-----------SSN-RQC-----------------VDVNTAY------------------
------------------------------------------------------------
------------------------------------------------------------
------------------------------------------------------------
------------------------------------------------------------
------------------------------------------------------------
------------------------------------------------------------
------------------------------------------------------------
------------------------------------------------------------
------------------------------------------------------------
------------------------------------------------------------
------------------------------------------------------------
------------------------------------------------------------
------------------------------------------------------------
------------------------------------------------------------
------------------------------------------------------------
------------------------------------------------------------
------------------------------------------------------------
-
>A4PBQ9
-------------------------MIQVLLVTICLA---AFPY----------------
----------------------------------QGSSIILESGNVNDYEIVY-----PR
---------------------KVTALPKGAV-----------Q--------PK-----YE
D------------------------------AMQYELKVNGEPVVLHLEKNKQLFSKDYS
ETHYSPDGREITTYPLVED---HCYYHGRIENDADSTASISAC-NGL-KGHFKL-QGEMY
LIEP----LKLSD--SEAH--------AVYKYENV-------EKEDE-----------AP
KMCGVTQ---------------------------NWKS--------YEPIKK--------
ASQLVVTA-EHQKY-NPFR--------------F--------------------------
-------------------VELVLVVD-----------KAMVTKNNGDLDK-IKTRMYEL
ANTVNDIYRYM-----------YIHVALVGLEIW--------------------------
------SNEDKITVKPEADYTLNAFGEWRKTDLLTRKKHDN---AQLLTAIDLD-RVIGL
AYVGS--------MCHPKR--------------------STGIIQ--DYSPIN-LVVA--
--VIMAHEMGHNLGINHD----RGYCS-CGD--YACIM---RPEISPEPSTFFSNCSYFD
CWDFITNHNP----ECIVNEPLGTDIISPPVCGNELLEVGEECDCGT-PENCQ--NECC-
-------------DAATCKLK--SGSQCG--HGDCCE--QCKF--SKSGTECRASM-SEC
DPAEHCTGQSSECPADVFHKNGQPCLDNYG--YNGNCPIMYHQCYDLFGADVYEAEDSCF
-ERNQKGNYYGYCRKE---NGNKIPCAPEDVKCGRLYCK---------------------
DNSPGQNNS-CKMFYS----NEDEHKGMVLPGTKCADGKVC-------------------
------------SN-GHC-----------------VDVATAY------------------
------------------------------------------------------------
------------------------------------------------------------
------------------------------------------------------------
------------------------------------------------------------
------------------------------------------------------------
------------------------------------------------------------
------------------------------------------------------------
------------------------------------------------------------
------------------------------------------------------------
------------------------------------------------------------
------------------------------------------------------------
------------------------------------------------------------
------------------------------------------------------------
------------------------------------------------------------
------------------------------------------------------------
------------------------------------------------------------
------------------------------------------------------------
-
>Q90282
-------------------------MIQVLLVTICLA---AFPY----------------
----------------------------------QGSSIILESGNVNDYEVIY-----PR
---------------------KVTALPKGAV-----------Q--------PK-----YE
D------------------------------AMQYELKVNGEPVVLHLGKNKGLFSKDYS
ETHYSPDGREITTYPLVED---HCYYHGRIENDADSTASISAC-NGL-KGHFKL-QGEMY
LIEP----LKLPD--SEAH--------AVYKYENV-------EKEDE-----------AL
KMCGVTQ---------------------------NWES--------YEPIKK--------
ASQLVVTA-EHQKY-NPFR--------------F--------------------------
-------------------VELFLVVD-----------KAMVTKNNGDLDK-IKTRMYEI
VNTVNEIYRYM-----------YIHVALVGLEIW--------------------------
------SNEDKITVKPEAGYTLNAFGEWRKTDLLTRKKHDN---AQLLTAIDLD-RVIGL
AYVGS--------MCHPKR--------------------STGIIQ--DYSEIN-LVVA--
--VIMAHEMGHNLGINHD----SGYCS-CGD--YACIM---RPEISPEPSTFFSNCSYFE
CWDFIMNHNP----ECILNEPLGTDIISPPVCGNELLEVGEECDCGT-PENCQ--NECC-
-------------DAATCKLK--SGSQCG--HGDCCE--QCKF--SKSGTECRASM-SEC
DPAEHCTGQSSECPADVFHKNGQPCLDNYGYCYNGNCPIMYHQCYDLFGADVYEAEDSCF
-ERNQKGNYYGYCRKE---NGNKIPCAPEDVKCGRLYCK---------------------
DNSPGQNNP-CKMFYS----NEDEHKGMVLPGTKCADGKVC-------------------
------------SN-GHC-----------------VDVATAY------------------
------------------------------------------------------------
------------------------------------------------------------
------------------------------------------------------------
------------------------------------------------------------
------------------------------------------------------------
------------------------------------------------------------
------------------------------------------------------------
------------------------------------------------------------
------------------------------------------------------------
------------------------------------------------------------
------------------------------------------------------------
------------------------------------------------------------
------------------------------------------------------------
------------------------------------------------------------
------------------------------------------------------------
------------------------------------------------------------
------------------------------------------------------------
-
>Q4VM07
-------------------------MMQVLLVTICLA---VFPY----------------
----------------------------------QGSSIILESGNVNDYEVVY-----PQ
---------------------KITALPKGAI-----------QQ-----PEQK-----YE
D------------------------------AIKYEFKVNGKPVVLHLEKNKGLFSEDYS
ETHYTPDGREITINPPVED---HCYYHGRIQNDADSTASISAC-NGL-KGHFKL-QGEMY
LIEP----LRIPD--SEAH--------AIYKYENI-------EKEDE-----------AP
KMCGVTQT--------------------------NWES--------DEPI-K--------
ASQLNLTP-EQRTYLKSKK--------------Y--------------------------
-------------------VELVIVAD-----------YIMFWKYDRSLST-IRTRIYEI
VNTLNVIYRFL-----------NIYIALVAVEIW--------------------------
------SKGDLINVTSSAYDTLDSFGEWRERDLLNRKRHDN---AQLLTGINFNGPSAGR
GFVGR--------MCQPKY--------------------SVGIVQ--DHSKIY-LLVA--
--SAMAHEMGHNLGMDHD----RIDCT-CGA--KSCIM---SGILRCETSYLFSDCSREE
HRKYLINKMP----QCILNKPLKTDIVSPAVCGNYFVEVGEECDCGS-PANCQ--DRCC-
-------------DAATCKLR--PGAQCG--DGVCCY--QCKF--RRAGTVCRPAN-GEC
DVSDLCTGQSAECPTDQFQRNGQPCQNNKGYCYNGTCPIMEKQCISLFGASATVAQDSCF
-QFNRRGNHYGYCRKE---NNTKIACAPEDVKCGRLYCL---------------------
DNSSGHKNP-CQIYYI----PSDENKGMVDPGTKCGDGMVC-------------------
------------SN-GKC-----------------VDVTIAY------------------
------------------------------------------------------------
------------------------------------------------------------
------------------------------------------------------------
------------------------------------------------------------
------------------------------------------------------------
------------------------------------------------------------
------------------------------------------------------------
------------------------------------------------------------
------------------------------------------------------------
------------------------------------------------------------
------------------------------------------------------------
------------------------------------------------------------
------------------------------------------------------------
------------------------------------------------------------
------------------------------------------------------------
------------------------------------------------------------
------------------------------------------------------------
-
>C9E1R8
-------------------------MIQVLLVTICLA---AFPY----------------
----------------------------------QGSSIILESGNVNDYEIVY-----PR
---------------------KVTALPKGAV-----------Q--------PK-----YE
D------------------------------AMQYELKVSGEPVVLHLEKNKQLFSKDYS
ETHYSPDGREITTYPLVED---HCYYHGRIENDADSTASISAC-NGL-KGHFKL-QGEMY
LIEP----LKLPD--SEAH--------AVYKYENV-------EKEDE-----------AL
KMCGVTQ---------------------------NWES--------YEPIKK--------
ASQLVVTA-EHQKY-NPFR--------------F--------------------------
-------------------VELFLVVD-----------KAMVTKNNGDLDK-IKTRMYEI
VNTVNEIYRYM-----------YIHVALVGLEIW--------------------------
------SNEDKITVKPEAGYTLNAFGEWRKTDLLTRKKHDN---AQLLTAIDLD-RVIGL
AYVGS--------MCHPKR--------------------STGIIQ--DYSEIN-LVVA--
--VIMAHEMGHNLGINHD----SGYCS-CGD--YACIM---RPEISPEPSTFFSNCSYFE
CWDFIMNHNP----ECILNEPLGTDIISPPVCGNELLEVGEECDCGT-PENCQ--NECC-
-------------DAATCKLK--SGSQCG--HGDCCE--QCKF--SKSGTECRASM-SEC
DPAEHCTGQSSECPADVFHKNGQPCLDNYGYCYNGNCPIMYHQCYDLFGADVYEAEDSCF
-ERNQKGNYYGYCRKE---NGNKIPCAPEDVKCGRLYCK---------------------
DNSPGQNNP-CKMFYS----NEDEHKGMVLPGTKCADGKVC-------------------
------------SN-GHC-----------------VDVATAY------------------
------------------------------------------------------------
------------------------------------------------------------
------------------------------------------------------------
------------------------------------------------------------
------------------------------------------------------------
------------------------------------------------------------
------------------------------------------------------------
------------------------------------------------------------
------------------------------------------------------------
------------------------------------------------------------
------------------------------------------------------------
------------------------------------------------------------
------------------------------------------------------------
------------------------------------------------------------
------------------------------------------------------------
------------------------------------------------------------
------------------------------------------------------------
-
>A8QL48
----------------------------------MLV---VFPY----------------
----------------------------------QGSSIILESGNVNDYEVVY-----PQ
---------------------KVPSLPKGGVQ--------NPQ------PETK-----YE
D------------------------------TMQYEFHVNGEPVVPHLEKNKGLFSEDYT
ETHYASDGREITTSPSVQD---HCYYYGYIQNEADSSAAISAC-DGL-KGHFKH-QGETY
FIEP----LKLSN--SEAH--------AIYKDENV-------EEEDE-----------TP
KICGLTQT--------------------------TWES--------DEPFKN--------
TSLLIYTP-EQNRYLQAKK--------------Y--------------------------
-------------------IEFYVAVD-----------NRMYRHYKRNKTV-IKRRVYEL
VNILNTIFRRL-----------NFYIALIGLEIW--------------------------
------SKRDKVNVQSDVKVTLKSFGKWREKKVAATQKEYN---AQLLTRIDFNGNTVGL
AALGA--------LCSVKY--------------------SVAVIQ--DYSKRT-SMVA--
--STMAHEMGHNLGINHD----RASCTSCGS--NKCIM---S-TKRTKPAYRFSSCSVRE
HRRYLLRDRP----QCILNKPLITDIVAPAICGNYFVEVGEECDCGS-PRDCQ--SACC-
-------------NAATCKLK--HGAQCD--SGECCR--KCKF--KKAGAKCRAVK-DDC
DLPERCTGRSAECPTDIFRRNGLPCQNNQGYCYNGKCPTLTNQCIAFMGPNVKVSRDSCF
-TLNQRGKGCGYCRMQ---NGAKFPCAAKDIKCGKLFC----------------------
--KKRNSKI-CNCLIS----PDDPNYGMVEPGTKCGDGVVC-------------------
------------SN-RKC-----------------VKLQRVY------------------
------------------------------------------------------------
------------------------------------------------------------
------------------------------------------------------------
------------------------------------------------------------
------------------------------------------------------------
------------------------------------------------------------
------------------------------------------------------------
------------------------------------------------------------
------------------------------------------------------------
------------------------------------------------------------
------------------------------------------------------------
------------------------------------------------------------
------------------------------------------------------------
------------------------------------------------------------
------------------------------------------------------------
------------------------------------------------------------
------------------------------------------------------------
-
>A8QL49
-------------------------MIQALLVTICLA---VFPY----------------
----------------------------------QGSSIILESGNVNDYEVVY-----PQ
---------------------KVPLLPKGGVQ--------NPQ------PKTK-----YE
D------------------------------TVQYEFEVNGEPVVLHLERNKGLFSEDYT
EAHYAPDGREITTRPPVQD---HCYYHGYIQNEADSSAAISAC-DGL-KGHFKH-QGETY
FIEP----LKLSD--SEAH--------AIYKDENV-------EEENE-----------TP
KICGLTET--------------------------TWES--------DEPIRN--------
ASLLIYTP-EQNRYLKVKK--------------Y--------------------------
-------------------IEFYVAVD-----------NRMYRHYKRNKPI-IKRRVYEL
VNILNTILRRL-----------NFHIALIGLEIW--------------------------
------SKRDKINVQSDVKATLKSFGKWREKKLLPRKRNDN---AQLLTRIDFNGNTVGL
AALGS--------LCSVKY--------------------SVAVIQ--DYSKRT-SMVA--
--STMAHEMGHNLGINHD----RASCTSCGS--NKCIM---A-TKRTKPASRFSSCSVRE
HQRYLLRDRP----QCILNKPLITDIVAPAICGNYFVEVGEECDCGS-PRDCR--SACC-
-------------NAATCKLK--HEAQCD--SGECCG--KCKF--KKVGAKCRAAK-DDC
DLPERCTGRSAECPTDIFRRNGLPCQNKQGYCYNGKCPTLTNQCIALMGPNVKVSRDSCF
-TLNQRGKGCGYCRMQ---NGAKIPCAAKDIKCGKLFC----------------------
--KKRNSGV-CNCLIL----PDDPNYGMVETGTKCGDGMVC-------------------
------------SD-RKC-----------------VKLQTVY------------------
------------------------------------------------------------
------------------------------------------------------------
------------------------------------------------------------
------------------------------------------------------------
------------------------------------------------------------
------------------------------------------------------------
------------------------------------------------------------
------------------------------------------------------------
------------------------------------------------------------
------------------------------------------------------------
------------------------------------------------------------
------------------------------------------------------------
------------------------------------------------------------
------------------------------------------------------------
------------------------------------------------------------
------------------------------------------------------------
------------------------------------------------------------
-
>D8VNS0
-------------------------MIQALLVTICLV---GFPH----------------
----------------------------------QGSSIILESGNVKDYEVVY-----PQ
---------------------KIPALPKGGIQ--------RAE------PETK-----YE
D------------------------------TMQYQFKVNGEPVVLHLERNKGLFSEDYS
ETHYSPDGREITTSPPVQD---HCYYHGRIQNDADSTASISAC-NGL-KGRFKH-QGETY
LIEP----LKISD--SEAH--------KIYKSENL-------EKEDE-----------AP
KTCGVTQT--------------------------SLET--------DETIKM--------
NFQSANNP-EED-YVRKRK--------------Y--------------------------
-------------------IKLAVVVD-----------NSMYIKYDRNLND-IRSRIYEI
VNDVNVFYRLL-----------NIHIALIFIEIW--------------------------
------SHQDKINVQPMVRVTLDSFGTWRETDLLPRRSHDN---AQLYTNVDFDGPTVGY
AYVGS--------LCKPKH--------------------SVAIIQ--DHTETA-NMMA--
--STVAHELGHNLGMNHD----SGNCI-CQP--TLCVM---SETLSSVPFNDFSACSRVD
HRNYLIRDLP----QCILNKPLRTDIVAPAVCGNNFVEVGGECDCGS-PQDCQ--STCC-
-------------DAATCRLR--DGAQCD--TEECCE--QCRF--RRAGTVCRAAK-DDC
DVAEFCTGRTADCPMDGLQRNGEPCQHNQGYCYNGKCPIMTNQCIALWGPDATVSQDGCF
-HFNENGQGDLYCRRE---NGVNIQCEPQDNKCGRLFC----------------------
--VQSTSTVQCNYRSS----ATDPDYGMVAIGTKCGDGRVC-------------------
-----------NNN-RFC-----------------VDIRIAY------------------
------------------------------------------------------------
------------------------------------------------------------
------------------------------------------------------------
------------------------------------------------------------
------------------------------------------------------------
------------------------------------------------------------
------------------------------------------------------------
------------------------------------------------------------
------------------------------------------------------------
------------------------------------------------------------
------------------------------------------------------------
------------------------------------------------------------
------------------------------------------------------------
------------------------------------------------------------
------------------------------------------------------------
------------------------------------------------------------
------------------------------------------------------------
-
>A8QL59
-------------------------MIQPLLVAICLV---VFPY----------------
----------------------------------QGSSTILESGKVRDYEVVY-----PQ
---------------------KIPSLPKGRL-----------QR-----REEKT---KYE
N------------------------------TMKYEFKVNGEPVVLNLEKNKRLFSKDYT
ETHYSPDGREITTSPPVQD---HCYYHGHIQNDADSTAVIRAC-DGL-NGYFKS-NGEMY
IIEP----LKLSD--SEAH--------AVFKYESL-------EKEDE-----------TP
KTCGAIHN--------------------------SGES--------DETIKK--------
ISNTFVTPEKGEEYLEAEK--------------H--------------------------
-------------------IELYMVAD-----------NLVYRKYSSNITV-VRMRIFEI
LNYVNLYYKIL-----------NIHVVLIGLEVW--------------------------
------SDEDKILINGSSELTVRSFAAWRHSDLLKHKRNDN---AQLLTGIHFDKRVLGI
AFIGG--------MCNNFT--------------------SVGAIQ--DNSIHA-VLIA--
--ATMTHELGHNLGMNHD----TDSCT-CNT--GPCIM---KAALNFKPPYEFSSCSYWD
FQNYIMTKSA----QCILNDPLTTDIVPTAICGNGFVEEGEECDCGP-PEICK--NECC-
-------------EAATCKLK--PEAQCA--SGACCE--ECQF--RRAGELCRAAK-DDC
DLDELCTGQSAECPMNHFHMNGHPCQNNQGYCFRGTCPTLTKQCIALWGPDAEVAPDGCF
-MNNQKGNYYGYCKKK---NGTNIPCEPENVKCGRLYCI---------------------
-DDSTEENS-CKFHFS----NENANSGMVQPGTKCGEGMVC-------------------
------------GF-GEC-----------------IGLETAL------------------
------------------------------------------------------------
------------------------------------------------------------
-------------------------GINQ-------------------------------
------------------------------------------------------------
------------------------------------------------------------
------------------------------------------------------------
------------------------------------------------------------
------------------------------------------------------------
------------------------------------------------------------
------------------------------------------------------------
------------------------------------------------------------
------------------------------------------------------------
------------------------------------------------------------
------------------------------------------------------------
------------------------------------------------------------
------------------------------------------------------------
------------------------------------------------------------
-
>Q9PVK7
-------------------------MIQL-------------------------------
----------------------------------SWSSIILESGNVNDYEVVY-----PQ
---------------------KVPALLKGGVQ--------NPQ------PETK-----YE
D------------------------------TMQYEFQVNGEPVVLHLERNKGLFSEDYT
ETHYAPDGREITTSPPVQD---HCYYHGYFQNEADSSAVISAC-DGL-KGHFKL-QGEIY
FIEP----LKISD--SEAH--------AIYKDENV-------EEEDE-----------TP
KICGVTDT--------------------------TWES--------DEPIKK--------
TSLLTNTP-EQDRYLQAEK--------------Y--------------------------
-------------------IEFYMVVD-----------NIMYRHYKRNQLV-IKRKVYEM
INTMNMIYRRL-----------NFHIALIGLEIW--------------------------
------SNINEINVQSDVKATLDLFGEWREKKLLPRKRNDN---AQLLTGIDFNGTPVGL
AYIGS--------ICNPKT--------------------SAAVVQ--DYSKST-RMVA--
--ITMAHEMGHNLGMNHD----KGFCT-CGF--NKCVM---S-TRRTKPAYQFSSCSVRE
HQRYLLRDRP----QCILNKPLSTDIVSPPICGNYFVEVGEECDCGS-PADCQ--SACC-
-------------NATTCKLQ--HEAQCD--SEECCE--KCKF--KGAGAECRAAK-DDC
DLPELCTGQSAECPTDVFQRNGLPCQNN-GYCYNGKCPIMTNQCIALRGPGVKVSRDSCF
-TLNQRTRGCGLCRME---YGRKIPCAAKDVKCGRLFC----------------------
--KKRNSMI-CNCSIS----PRDPSYGMVEPGTKCGDGMVC-------------------
------------SN-RQC-----------------VDVKTAY------------------
------------------------------------------------------------
------------------------------------------------------------
------------------------------------------------------------
------------------------------------------------------------
------------------------------------------------------------
------------------------------------------------------------
------------------------------------------------------------
------------------------------------------------------------
------------------------------------------------------------
------------------------------------------------------------
------------------------------------------------------------
------------------------------------------------------------
------------------------------------------------------------
------------------------------------------------------------
------------------------------------------------------------
------------------------------------------------------------
------------------------------------------------------------
-
>A3R0T9
-------------------------MIQVLLVTICLV---VFPY----------------
----------------------------------QGSSIILESGKVNDYEVVY-----PQ
---------------------KIPVLPKSKI-----------QR-----REQKM----YE
D------------------------------TMKYEFKVNGEPVVLHLERNKELFSKDYT
ETHYSPDGREITTSPPVED---HCYYHGYIQSDIDSTAILNAC-NGL-KGYFRH-HGEAY
HIEP----LKFSD--SEAH--------AVYKYENI-------EKEDE-----------TP
KICGVKHS--------------------------TWES--------DEPIEK--------
IS-------QKKDFLEEKK--------------Y--------------------------
-------------------LELYIVAD-----------YVMFRKYGRNVTT-IRMRVFDM
VNYITVVYKAL-----------NIHVALIGFEIW--------------------------
------SLKDKFVINASTKNNLLHFSIWRSTVL--RKRNDN---AQLLTGVDLNGYTLGS
AYLKA--------MCDVLQ--------------------SVGIVQ--DYSKSP-YLVG--
--AAMAHEIGHNLGMEHD----TKTCS-CMR--GNCIMSPEEEGSDF--PMEFSSCSLYD
FQNYMLTDTP----QCLINKPSNTSIIKNAVCGNYVEEEGEECDCGS-PEQCE--NNCC-
-------------EAATCKLK--PGAKCA--KGACCK--KCQF--KKAGAECRAAR-NEC
DLPEFCIGQSAECPMDRFHKNGHSCQNDQGYCFRGYCPTLAKQCITLWGSDAKVAPDECF
-QNNTNGNEYDYCKKT---NNVIIPCKPTDVKCGRLYCTGGTENP--------------S
EGEKISSDP-CKASYS-----EIEDIGMVDHRTKCGEKMVC-------------------
------------SD-GKC-----------------IPL----------------------
------------------------------------------------------------
------------------------------------------------------------
------------------------------------------------------------
------------------------------------------------------------
------------------------------------------------------------
------------------------------------------------------------
------------------------------------------------------------
------------------------------------------------------------
------------------------------------------------------------
------------------------------------------------------------
------------------------------------------------------------
------------------------------------------------------------
------------------------------------------------------------
------------------------------------------------------------
------------------------------------------------------------
------------------------------------------------------------
------------------------------------------------------------
-
>Q2QA02
-------------------------MIQVLLVTICLA---ALPY----------------
----------------------------------QGSSIILESGNVNDYEIVY-----PR
---------------------KVTALPKGAV-----------Q--------PK-----YE
D------------------------------AMQYELKVNGEPVVLYLEKNKQLFSKDYS
ETHYSPDGREITTYPLVED---HCYYHGRIENDADSTASISAC-NGL-KGHFKL-QGEMY
LIEP----LKLSN--SEAH--------AVYKYENV-------EKEDE-----------AP
KMCGVTQ---------------------------NWKS--------YEPIKK--------
ASQLVVTA-EHQKY-NPFR--------------F--------------------------
-------------------VELVLVVD-----------KAMVTKNNDDLDK-IKTRMYEL
ANTVNEIYRYM-----------YIHVALVGLEIW--------------------------
------SNEDKITVKPEAGYTLNAFGEWRKTDLLTRKKHDN---AQLLTAIDLD-RVIGL
AYVGS--------MCHPKR--------------------STGIIQ--DYSPIN-LVVA--
--VIMAHEMGHNLGIHHD----SGYCS-CGD--YACIM---RPEISPEPSTFFSNCSYFD
CWDFIMNQNP----ECIVNEPLGTDIISPPVCGNELLEVGEECDCGT-PENCQ--NECC-
-------------DAATCKLK--SGSQCG--HGDCCE--QCKF--SKSGTECRASM-SEC
DPAEHCTGQSSECPADVFHKNGQPCLDNYGYCYNGNCPIMYHQCYDLFGADVYEAEDSCF
-ERNQKGNYYGYCRKE---NGNKIPCAPEDVKCGRLYCK---------------------
DNSPGQNNP-CKMFYS----NEDEHKGMVLPGTKCADGKVC-------------------
------------SN-GHC-----------------VDVATAY------------------
------------------------------------------------------------
------------------------------------------------------------
------------------------------------------------------------
------------------------------------------------------------
------------------------------------------------------------
------------------------------------------------------------
------------------------------------------------------------
------------------------------------------------------------
------------------------------------------------------------
------------------------------------------------------------
------------------------------------------------------------
------------------------------------------------------------
------------------------------------------------------------
------------------------------------------------------------
------------------------------------------------------------
------------------------------------------------------------
------------------------------------------------------------
-
>Gene.1::Tb1324::g.1::m.1 type:5prime_partial len:959 gc:universal Tb1324:3-2879(+)
-----PSRGPPEPGG------------SVLFVPPILD---ARGC-------------CRR
EEE--------------EEE--------------EEEEAVVQRGRRQGSSAAC-----PT
CSGEYCITMISDTYGYVLFLLLLLLVPYIESA----------RR---LNEYIRH----YE
TLSYPVEEVHRSHLRA-KRSI--NRDS----TVTLKFRAHGKDFHIRLKRDLTTFSNNLI
--------IEGSTGERQDDSDVSHIYQGNLVGEPGSHVFGSVS-DGVFHGKIVSPKSGAW
YVERAHYYF-------PPHEINETLHSVIYHENDVGDPYVDVRQGDG---GG--------
--CGITNS----------DV--------I-----DWMERVQNSAVPDEPPKT-VPSANQK
EPKPKVAPWNGDRETPGHK--------------YSREAN---------------EASHRR
PR-------RATRSKENNTCSLFIQTDPLIWRHIAEQLHHDVEK---TREE-ILSLIAHH
VTAVNYIYRDTKF--DGRTEHRNIKFEVQRIKID-----DDS------------------
------ACQSQQPFNEPNPFCLENIDVSNFLNLHSLSNHEDFCLAYVFTYRDFTGGTLGL
AWVAS-ASGASGGICEKFK---TYTETVSGLYQSTKRSLNTGIITFVNYNSRVPPKVSQ-
--LTLAHEIGHNFGSPHD---FPPECR-PGGLDGNYIMFASATSGNRPNNSKFSKCSIGN
ISNVLDAIEDNKKRNCFTG----------AFCGNKIVEAGEECDCGYDDEECV--DKCCY
PRQVSELDKMKNDTAKGCSRK--YGTQCSPSQGPCCSSETCQFVPLSHRVQCRAE--SDC
SYNSTCNGRSSECPVPLPKANKTRCNEGTQLCINGEC--TGSICLEW-------NLTECF
------------------LTSSIIPNIDKRKLC-ELACQ---------------------
--NGTDAST-CRGTSE----F-AHMVGLPEGGMSLRPGSPC-------------------
----------DNFQ-GYC-----DVFLK----CRAVDTEGPLAR----------------
----------LKNLLFN------------------------------KETLSSVAQ----
----------------------------------------------------WITEFWWA
VL---------------------LMGIAFIIFM---------------------GLFIKC
C-----------------------------------------------------------
-------------------------AVHIPSTNPKKPPARRI------------------
--------------------------SDTLTRPMNTL--------RRMRHPHGGGGA---
-----------------------------GPRS-----IPPRPSQGGHHGTRGPSHGYGE
GR-----------GAQYYPK-----------------------GYR--------------
--------------------------------SVPTASAPPNS--------GPADNYG-R
--SNHPE--------------------------------LY-------------------
----------AGAY---------------SGSGG-------------------------G
GRSAA-------------------------------------------------------
-YEMRH--H---------------------------------------------------
------------------------------------------------------------
------------------------------------------------------------
----------------------------------------------NKV-----------
------------------------------------------------------------
-
>Gene.6::Tb2323::g.6::m.6 type:internal len:871 gc:universal Tb2323:2612-3(-)
------------------------------FVLLFLP---VWTL----------------
-------------------------------------TVVVNASPLHPA---------P-
--------------------------PHRDIT----------R-----NSYIKY----YE
AAIYDTVALRRHRNRI-RRDVT-DSEQ----PLILNLKTLDRSWTIRLFRDASLFSKDVS
--------FESTNGPISFDT--KHSYVGTVLEDESAVVQGVVTQEGLFDGSVVT-RFEEY
YIEPTSRYLNKNEDTSPPY------HSIAYRTSDV-------------------------
----------------------------------------------PPPPHP-LPCASHQ
LHQKGSLRDSFDRYRYNNSQAFYEPLLGEHVALYSRENNARVLTLDTNNDVEYTDAASGR
DRIARHLHKRATVDPRKTTCMLYLQAD-----------HQFFARY-GTEEA-CIEVMTRH
VQRVNSIYKHTDFNQDGRPD--NISFMIKRVKV---------------------------
--------HSEDALRDSNYRFPGNYGVEKYLELFSEEDYDAFCLAYMFTYRDFEMGTLGL
AWTGD-LKNA-GGVCEK-----------NGHYRGSMKSLNTGIVTLLNYGKHVPPAVSH-
--VTLAHEIGHNFGSPHD----PEQCT-PGGEDGNFIMFARATSGDKRNNNRFSPCSLNA
INPVLNSKARSPK-GCFTEP-------QVSLCGNGVVEEGEQCDCGW-EEDCR--DSCCF
PQR-----RYPPSAETPCTLT--PGSKCSPSQGPCCTSE-CE---LRFAEKCRDD--NGC
RDASFCDGHTPHCPPSINKPNKTICNR-ELVCFMGEC--TGSICLAY-------GLESCQ
------------------CIPG--PNDPPTKAC-ELCCR---------------------
--LPGENQP-CLSSFD----WNSPEYNIPD--MFSKPGTPC-------------------
----------NDYN-GYC-----DVFQK----CREVDPSGPLAT----------------
----------LRKLLLS------------------------------DESLATFRR----
----------------------------------------------------WVAEHWYA
AA---------------------LIVLAAISLLVASMRLL----------GKRPDLKLKS
VT----------------IIHSSTTETVR-----LPPEGTE-------------------
-----------------------GMTVHPPAVRAKLPLSRKV------------------
--------------------------RE-----------------KRYHRKHKDGGH---
-----------------------------ADKSNNKDAKKKQQNQQAKRSSTGQVDDFAR
KR-----------PAE--------------------------------------------
---------------------------------VSAAAVQENK----RKKITSARDKG-Q
STSNNP------------------------------------------------------
----------AG------------------GSGG-------------------------D
------------------------------------------------------------
------------------------------------------------------------
------------------------------------------------------------
------------------------------------------------------------
------------------------------------------------------------
------------------------------------------------------------
-
>Gene.10::Tb4459::g.10::m.10 type:complete len:957 gc:universal Tb4459:221-3091(+)
-----------------------MFWLHCGLFVLVIA---VRGFISSLA-----DTTSKR
EADYTLDD-----SFWKEEETPAGEVERLLHEYRQNQELIRNIGG-HYYQIIY-----PV
---------------------QLRHHEKMGIS--------TREV-----GVPKFPQRGYG
DGGY-----QNPRGRM-RTGRHFHRTSLLIKAFNHKFR-------LDLELNTQLLAPNLI
QKDFLTGDAEQMSKQEIE----HCYYHGTVRDYPGASAAFHTC-NGV-SGVIHL-GNETF
VIHP----FYGGDLSKHPH--------IIF------------EARTK-----------VN
KGCANSGNL-------------------------EWRV--------KNRRQKHIY----G
LSDMTSNR-FKRDVREATK--------------Y--------------------------
-------------------IETAIIID-----------KAMFDKRNGSTRAEVVHDAIQV
ANIADLYFRTL-----------NTRVSVVYIETWK-------------------------
-----GSNQAQIDNGIDIDQALLSFNDYTMRRMY-QVAQDT---TQLLTGETFSGGESGV
AVPET--------VCSQK---------------------SVGISV--DLNTYEPHLLA--
--GTMAHMIGHNIGMSHDDG--RNDCN-CRD-WHGCIMAQSIVGLENVQPYKFSECSKTD
YIEALKSGHG----ICLFNKPNELEIRRS--CGNRVIDDGEQCDCGS-IEECKEYDPCC-
-------------DPITCKLT--TEAECA--TGPCCS--DCKL--RARGVVCRESS-NEC
DLPEVCSGDTGQCPPDVFKKNGNPCSNSAGYCFNGVCPALDLQCEQVWGYGGMAADQECF
EQFNSKGSINGHCGTD--SSGHLIKCEAENVRCGSLQCQQGSKQPVIDGMKDLHT---RT
IISIRNQEYECKATTGRVEGSDMPGMGLVRDGTSCGDNLICVNQTCTS---LFPHIDQEK
-CPSNHDDKECSGN-GVC-----------------TNANRCYCFPGWSGPDC------SI
EQSIPTAPP----------------------------------------TTSTTEAVHK-
-SDSNLEKI---ETPYEN---------YHGSNTVFLVGMLMSVVGGVFVVFALMALCYRS
VVVH--------------------KNFSLC-------------------------LRRKS
TVQK------------------------------YDPPYSKKPQQKSYSGVSGNHHAEVA
ALDTVNKILTF---------------GSMPQYREHKPQPKRL-GV-------EEEDGGTG
AEEVVSFI----------------------DLPSNNL---TKLPEKGILKKHGGYGI---
-------------------------------------VM---------------------
------------------------------------------------------------
------------------------------------------------------------
-----P--------------------------------------------------D---
-----------------------------------SCNTSSEHDDSRYLV----------
------------------------------------------------------------
-----------------------------------------KNS----------------
------------------------------------------------------------
------------------------------------------------------------
------------------------------------------------------------
------------------------------------------------------------
-
>Gene.15::Tb6196::g.15::m.15 type:5prime_partial len:1453 gc:universal Tb6196:2-4360(+)
------------------------------------------------------------
------------------------------------------------------------
------------------------------------------------------------
------------------------------------------------------------
------------------------------------------------------------
------------------------------------------------------------
---------------------------------------------------------HKR
AAEIIRGPYNANR---QSR--------------Y--------------------------
-------------------VELVLVID-----------KKEYTALDENLDK-VHQHCKDI
ANIINALYMPL-----------NIFIALVGVQVW--------------------------
------SESDEISLSPNGDTTLSNFLRYRREKLVQDIPNDN---AQLLTRITFDGGVVGK
ALKGP--------ICTYEF--------------------SGGVSM--DHSNVV-GLVA--
--ATVAHEMGHNFGMEHD----GPDCG-CPE--EKCIM---ASSSGSSGPTHWSTCSLEH
LALAFEHGMD----YCLRNKPQK--LFDSPICGNGFVEPGEQCDCGL-KENCD--NPCC-
-------------NVTTCMLH--SNASCA--TGECCDLKTCRP--KTAGTECRSAE-HEC
DLPEYCTGQSEYCPADVFKMDGETCSVGKAFCYQGSCRTHDDQCKLLWGPTGWSSDAQCY
-EMNNRGTKNGNCGYN-RIDSSFIRCHDENLLCGMLHCKHLNERLEF-GMESVATLSHSF
INNGGKIIP-CRSAIVDL-GLNQVDPGLAPDGAKCAPGKMCVNQKCMSVADLRASVSGGK
ACPSN-----CNGN-GVC-----------------NSLGHCHCNHGFRPPDCLQPGVGGS
EDSGPADDPNAKNDLVTALYVIFLGVVPTIALLLGVWYVRNSGQYWKKDVMSTTDRGHNG
LLIKTIDR----SSPISRNIETIDSSLSQDPACVSLL-----------------------
-------PKAEADERYNNNMFGQFKGFTITPINSNQSKLAEPTKPAPPPPGWMPTVAIKT
NVKPNVQKC--NVPQRSNLLSSNNPNSTPPTLPPLNPGSTARPLISSPVLAA----TTCT
SVELVNKVPTRPAPDVPMRPAPPPPVTSAPIVKPQRPNSTPLTNVILPEPEKKSERGSTL
N-RIASMLRPGSGIMRSNSQSSQRDEKNTNSLPRNQHHKANKVIDKEILRN---------
-LEISNPIPQTEIEITTPVIPVVPANEV----EKRNVVLRAQSMRDSKVTPRPPVHTFGS
MRQTTPTKRPTSIPASTRPTSPPPGPPNIAQTEKPAIKIPGLPGYQNPPVKTVQKPLENT
YDDCMNLITESSLTKITEESPTNDNIYAVIEEPVPE-KNRKNA----ESEVTPADNE---
--YKQPKRIDTMSGGANGLESMGLLSEIVSEISNRNFDSIYSTSTLTRKKKDNNGEDATK
NSESIGSNNSLGGYMNSSHYKIPGSIYSNSASG--KFNSSSSTTSSGYLHPSVINVPQVE
RKEPSKNNSDTNDNLKPADKSNLNTLKSNNPNINDELSKELGMKPPENPIGYKPFTSTKT
--RPSHLIHIKKDDQAESKVPAKPPLNRTKTPPNIAKSPTSKDTPESSVKLTRQSSDNTL
KSLKSSKASDTNSIPAKQASDVSPTARQTQLSASKSSSDLDKEESHTTVSVKNVPCSPKD
NPGKFNSPDLVSSCSNSNQGGTKSPDVVGSNPKFSLPLKTVQKTPTLPKGGQKTPTTPLK
PLNITSKATGLSERKKSPTGNATVAKSLSPSAKEANNGGNKSSHLTPKVSAKTETKNGDG
GAATRTNPLQRVASGKSNVASLQQKFEANKNNSGVARTMPSANSKKLVARTTEVGGSGVR
K
>Gene.18::Tb14398::g.18::m.18 type:5prime_partial len:991 gc:universal Tb14398:1-2973(+)
GGGGGGSGGGGGDGGGSGGGATARCKLVLVLVTLLLA--IVIPT--AYA-----DS----
----------------------------------QGPS-----PDFSRHTLVR-----PR
---------------------MYHGRTKRQI------------------SSTKENDLEHT
D------------------------------VLTVGFNVDGVERVLDLRLNTDLIPVGYQ
QLHQHRGTYKVHTPSKVE----LCHYQGSVRDVPGSWVALSTC-RGL-RGVIFD-GENLH
HIHP----EDESL--DSAH--------YVYKHSDL-------I---------------AN
NTCGYEGT----SP---HDV--------------LPRD--------HRQIKR--FSRHKR
AAEIIRGPYNANR---QSR--------------Y--------------------------
-------------------VELVLVID-----------KKEYTALDENLDK-VHQHCKDI
ANIINALYMPL-----------NIFIALVGVQVW--------------------------
------SESDEISLSPNGDTTLSNFLRYRREKLVQDIPNDN---AQLLTRITFDGGVVGK
ALKGP--------ICTYEF--------------------SGGVSM--DHSNVV-GLVA--
--ATVAHEMGHNFGMEHD----GPDCG-CPE--EKCIM---ASSSGSSGPTHWSTCSLEH
LALAFEHGMD----YCLRNKPQK--LFDSPICGNGFVEPGEQCDCGL-KENCD--NPCC-
-------------NVTTCMLH--SNASCA--TGECCDLKTCRP--KTAGTECRSAE-HEC
DLPEYCTGQSEYCPADVFKMDGETCSVGKAFCYQGSCRTHDDQCKLLWGPTGWSSDAQCY
-EMNNRGTKNGNCGYN-RIDSSFIRCHDENLLCGMLHCKHLNERLEF-GMESVATLSHSF
INNGGKIIP-CRSAIVDL-GLNQVDPGLAPDGAKCAPGKMCVNQKCMSVADLRASVSGGK
ACPSN-----CNGN-GVC-----------------NSLGHCHCNHGFRPPDCLQPGVGGS
EDSGPADDPNAKNDLVTALYVIFLGVVPTIALLLGVWYVRNSGQYWKKDVMST-------
-YVSSLDRFKKKRKPHANKSLGVPSSTTHYTTGSKLLG-------------------WRI
VISAYFAPKKKNTSRNANN-----KIFTIS---DDVKESLQITK-----------ADLIS
TTNPDAIKCSNNIEYRKSLLFGN-----------VKPDVSAKP-----------------
--QTHNKIVTFPVPTVEV----------------QSKKITPL----------KSELGSKI
SERI--------------QQLQKRSSKNEKGLTLNTD-----------------------
--------------------------------------LKFEQLNES-------------
-------------PAST-------------------------------------------
------------------------------------------------SDITP-------
---KTP--------------------------------------------------DASG
NS----------------------------------------------------------
-KEPA------------------------------------------------PFYKKK-
--------------------PPPPP------------------APAQSLK----------
------------------------------------------------------------
------------------------------------------------------------
----------------------------------------------PKI-----------
------------------------------------------------------------
-
>Gene.20::Tb21701::g.20::m.20 type:complete len:812 gc:universal Tb21701:139-2574(+)
--------------------------------MICHDPTLRFPPAAYYAINRSFDGSCPK
YLETTCDTSRRSLSIARKEQRKNTESSR------KNRAFVL--------KVVYSP--FPG
---------------------EIMEIMKKRNVLFIYCAFLTLQSVYGLHRSLKY----YE
TIHS-----THFQHRIVKRGIH-HSYHPYNKITELEFYSHGRHFRLILTPRREVIHSNFK
AYEVNADGREKTVH--LDH---DNFYHGRVFGEIESHAQMHID-DGIVTGSITV-SDETF
HIEPSWRHLSHLD--NQTM--------IIYKSSDV-------KLSWEHYQDGEGHTHGTP
KTCGYVKE----------DLNYT--------LNDNSEQ--------DDTETD------NN
SSRVKRQT-EIYEYTPTKT--------------R--------------------------
-------------------CPLLLVAD-----------YRFYQEMGASSTKTTINYLISL
IDRVHKLYND---------------------TLWQEHQEEDGFKGMGFVIKKIVVHNEPT
RVRGGETHYNMVREKWDVRTLLEVFSR--------EYSHKDFCLAHLFTDLKFEGGILGL
AYVGSPRRNSVGGICTPEYFKNGYT-----LY------LNSGLSS--SRNHYGQRVITRE
ADLVTAHEFGHNWGSEHDPD--ISECSPSASQGGSYLMYTYSVSGYDVNNKRFSPCSLRS
IRKVLQAKSG----RC-FSEPEES------FCGNLRVEGDEECDAGL-LGTEDN-DSCC-
-------------D-KNCKLRRVQGAVCSDKNSPCCQ--GCAY--MPAGVKCRDAQYATC
EQESRCTGASSECPKSPPMKDGTSCL-ERGQCRLGKC-----------------------
---------VPYCETQ---NLQSCMCDTIADACKR--C----------------------
----------CRMSLNETCFPIDPQ-DILPDGTPCIQG-FC-------------------
------------NK-GVCEKTIQDVVERFWDIIEDININKVMRF----------------
----------LKDNIVGAVIII-------TAI---IWIPASC-------VISYID--HR-
-RVKESEKK------------------------------------------------WR-
---------------------------------------------------W--------
------------------------------------------------------------
------------------------------------------------------------
--------------------------KHTDEL----------------------------
------------------------------------------------------------
------------------------------------------------------------
--------------------------------------------------IHP-------
---DEPRQV------------------------------IY-------------------
----------VGG-----------------------------------------------
QRQ---------------------------------------------------------
--RVQHVMH-------------------------------------QS------------
------------------------------------------------------------
------------------------------------------------------------
------------------------------------------------------------
------------------------------------------------------------
-
>Gene.22::Tb24183::g.22::m.22 type:complete len:835 gc:universal Tb24183:915-3419(+)
-----------------------MFWLHCGLFVLVIA---VRGFISSLA-----DTTSKR
EADYTLDD-----SFWKEEETPAGEVERLLHEYRQNQELIRNIGG-HYYQIIY-----PV
---------------------QLRHHEKMGIS--------TREV-----GVPKFPQRGYG
DGGY-----QNPRGRM-RTGRHFHRTSLLIKAFNHKFR-------LDLELNTQLLAPNLI
QKDFLTGDAEQMSKQEIE----HCYYHGTVRDYPGASAAFHTC-NGV-SGVIHL-GNETF
VIHP----FYGGDLSKHPH--------IIF------------EARTK-----------VN
KGCANSGNL-------------------------EWRV--------KNRRQKHIY----G
LSDMTSNR-FKRDVREATK--------------Y--------------------------
-------------------IETAIIID-----------KAMFDKRNGSTRAEVVHDAIQV
ANIADLYFRTL-----------NTRVSVVYIETWK-------------------------
-----GSNQAQIDNGIDIDQALLSFNDYTMRRMY-QVAQDT---TQLLTGETFSGGESGV
AVPET--------VCSQK---------------------SVGISV--DLNTYEPHLLA--
--GTMAHMIGHNIGMSHDDG--RNDCN-CRD-WHGCIMAQSIVGLENVQPYKFSECSKTD
YIEALKSGHG----ICLFNKPNELEIRRS--CGNRVIDDGEQCDCGS-IEECKEYDPCC-
-------------DPITCKLT--TEAECA--TGPCCS--DCKL--RARGVVCRESS-NEC
DLPEVCSGDTGQCPPDVFKKNGNPCSNSAGYCFNGVCPALDLQCEQVWGYGGMAADQECF
EQFNSKGSINGHCGTD--SSGHLIKCEAENVRCGSLQCQQGSKQPVIDGMKDLHT---RT
IISIRNQEYECKATTGRVEGSDMPGMGLVRDGTSCGDNLICVNQTCTS---LFPHIDQEK
-CPSNHDDKECSGN-GVC-----------------TNANRCYCFPGWSGPDC------SI
EQSIPTAPP----------------------------------------TTSTTEAVHK-
-SDSNLEKI---ETPYEN---------YHGSNTVFLVGMLMSVVGGVFVVFALMALCYRS
VVVH--------------------KNFSLC-------------------------L----
------------------------------------------------------------
------------------------------------------------------------
------------------------------------------------------------
------------------------------------------------------------
------------------------------------------------------------
------------------------------------------------------------
------------------------------------------------------------
-----------------------------------RCT----------------------
------------------------------------------------------------
------------------------------------------------------------
------------------------------------------------------------
------------------------------------------------------------
------------------------------------------------------------
------------------------------------------------------------
-
>Gene.27::Tb32062::g.27::m.27 type:5prime_partial len:930 gc:universal Tb32062:4425-1636(-)
------KRTYP-------------------YVSLII------------------------
---------------------------------------VIQYSPLQVGHAALDPWRRPR
CSGEYCITMISDTYGYVLFLLLLLLVPYIESA----------RR---LNEYIRH----YE
TLSYPVEEVHRSHLRA-KRSI--NRDS----TVTLKFRAHGKDFHIRLKRDLTTFSNNLI
--------IEGSTGERQDDSDVSHIYQGNLVGEPGSHVFGSVS-DGVFHGKIVSPKSGAW
YVERAHYYF-------PPHEINETLHSVIYHENDVGDPYVDVRQGDG---GG--------
--CGITNS----------DV--------I-----DWMERVQNSAVPDEPPKT-VPSANQK
EPKPKVAPWNGDRETPGHK--------------YSREAN---------------EASHRR
PR-------RATRSKENNTCSLFIQTDPLIWRHIAEQLHHDVEK---TREE-ILSLIAHH
VTAVNYIYRDTKF--DGRTEHRNIKFEVQRIKID-----DDS------------------
------ACQSQQPFNEPNPFCLENIDVSNFLNLHSLSNHEDFCLAYVFTYRDFTGGTLGL
AWVAS-ASGASGGICEKFK---TYTETVSGLYQSTKRSLNTGIITFVNYNSRVPPKVSQ-
--LTLAHEIGHNFGSPHD---FPPECR-PGGLDGNYIMFASATSGNRPNNSKFSKCSIGN
ISNVLDAIEDNKKRNCFTG----------AFCGNKIVEAGEECDCGYDDEECV--DKCCY
PRQVSELDKMKNDTAKGCSRK--YGTQCSPSQGPCCSSETCQFVPLSHRVQCRAE--SDC
SYNSTCNGRSSECPVPLPKANKTRCNEGTQLCINGEC--TGSICLEW-------NLTECF
------------------LTSSIIPNIDKRKLC-ELACQ---------------------
--NGTDAST-CRGTSE----F-AHMVGLPEGGMSLRPGSPC-------------------
----------DNFQ-GYC-----DVFLK----CRAVDTEGPLAR----------------
----------LKNLLFN------------------------------KETLSSVAQ----
----------------------------------------------------WITEFWWA
VL---------------------LMGIAFIIFM---------------------GLFIKC
C-----------------------------------------------------------
-------------------------AVHIPSTNPKKPPARRI------------------
--------------------------SDTLTRPMNTL--------RRMRHPHGGGGA---
-----------------------------GPRS-----IPPRPSQGGHHGTRGPSHGYGE
GR-----------GAQYYPK----------------------------------------
------------------------------------ASAPPNS--------GPADNYG-R
--SNHPE--------------------------------LY-------------------
----------AGAY---------------SGSGG-------------------------G
GRSAA-------------------------------------------------------
-YEMRH--H---------------------------------------------------
------------------------------------------------------------
------------------------------------------------------------
----------------------------------------------NKV-----------
------------------------------------------------------------
-
>Gene.32::Tb34233::g.32::m.32 type:3prime_partial len:1085 gc:universal Tb34233:226-3477(+)
------------------------------------------------------------
------------------------------------------------------------
------------------------------------------------------------
------------------------------------------------------------
------------------------------------------------------------
------------------------------------------------------------
------------------------------------------------------------
------------------------------------------------------------
------------------------------------------------------------
------------------------------------------------------------
------------------------------------------------------------
--------------------------------------------M--DHSNVV-GLVA--
--ATVAHEMGHNFGMEHD----GPDCG-CPE--EKCIM---ASSSGSSGPTHWSTCSLEH
LALAFEHGMD----YCLRNKPQK--LFDSPICGNGFVEPGEQCDCGL-KENCD--NPCC-
-------------NVTTCMLH--SNASCA--TGECCDLKTCRP--KTAGTECRSAE-HEC
DLPEYCTGQSEYCPADVFKMDGETCSVGKAFCYQGSCRTHDDQCKLLWGPTGWSSDAQCY
-EMNNRGTKNGNCGYN-RIDSSFIRCHDENLLCGMLHCKHLNERLEF-GMESVATLSHSF
INNGGKIIP-CRSAIVDL-GLNQVDPGLAPDGAKCAPGKMCVNQKCMSVADLRASVSGGK
ACPSN-----CNGN-GVC-----------------NSLGHCHCNHGFRPPDCLQPGVGGS
EDSGPADDPNAKNDLVTALYVIFLGVVPTIALLLGVWYVRNSGQYWKKDVMSTTDRGHNG
LLIKTIDR----SSPISRNIETIDSSLSQDPACVSLL-----------------------
-------PKAEADERYNNNMFGQFKGFTITPINSNQSKLAEPTKPAPPPPGWMPTVAIKT
NVKPNVQKC--NVPQRSNLLSSNNPNSTPPTLPPLNPGSTARPLISSPVLAA----TTCT
SVELVNKVPTRPAPDVPMRPAPPPPVTSAPIVKPQRPNSTPLTNVILPEPEKKSERGSTL
N-RIASMLRPGSGIMRSNSQSSQRDEKNTNSLPRNQHHKANKVIDKEILRN---------
-LEISNPIPQTEIEITTPVIPVVPANEV----EKRNVVLRAQSMRDSKVTPRPPVHTFGS
MRQTTPTKRPTSIPASTRPTSPPPGPPNIAQTEKPAIKIPGLPGYQNPPVKTVQKPLENT
YDDCMNLITESSLTKITEESPTNDNIYAVIEEPVPE-KNRKNA----ESEVTPADNE---
--YKQPKRIDTMSGGANGLESMGLLSEIVSEISNRNFDSIYSTSTLTRKKKDNNGEDATK
NSESIGSNNSLGGYMNSSHYKIPGSIYSNSASG--KFNSSSSTTSSGYLHPSVINVPQVE
RKEPSKNNSDTNDNLKPADKSNLNTLKSNNPNINDELSKELGMKPPENPIGYKPFTSTKT
--RPSHLIHIKKDDQAESKVPAKPPLNRTKTPPNIAKSPTSKDTPESSVKLTRQSSDNTL
KSLKSSKASDTN------------------------------------------------
------------------------------------------------------------
------------------------------------------------------------
------------------------------------------------------------
-
>Gene.34::Tb35482::g.34::m.34 type:complete len:1203 gc:universal Tb35482:3796-188(-)
-----------------------MFWLHCGLFVLVIA---VRGFISSLA-----DTTSKR
EADYTLDD-----SFWKEEETPAGEVERLLHEYRQNQELIRNIGG-HYYQIIY-----PV
---------------------QLRHHEKMGIS--------TREV-----GVPKFPQRGYG
DGGY-----QNPRGRM-RTGRHFHRTSLLIKAFNHKFR-------LDLELNTQLLAPNLI
QKDFLTGDAEQMSKQEIE----HCYYHGTVRDYPGASAAFHTC-NGV-SGVIHL-GNETF
VIHP----FYGGDLSKHPH--------IIF------------EARTK-----------VN
KGCANSGNL-------------------------EWRV--------KNRRQKHIY----G
LSDMTSNR-FKRDVREATK--------------Y--------------------------
-------------------IETAIIID-----------KAMFDKRNGSTRAEVVHDAIQV
ANIADLYFRTL-----------NTRVSVVYIETWK-------------------------
-----GSNQAQIDNGIDIDQALLSFNDYTMRRMY-QVAQDT---TQLLTGETFSGGESGV
AVPET--------VCSQK---------------------SVGISV--DLNTYEPHLLA--
--GTMAHMIGHNIGMSHDDG--RNDCN-CRD-WHGCIMAQSIVGLENVQPYKFSECSKTD
YIEALKSGHG----ICLFNKPNELEIRRS--CGNRVIDDGEQCDCGS-IEECKEYDPCC-
-------------DPITCKLT--TEAECA--TGPCCS--DCKL--RARGVVCRESS-NEC
DLPEVCSGDTGQCPPDVFKKNGNPCSNSAGYCFNGVCPALDLQCEQVWGYGGMAADQECF
EQFNSKGSINGHCGTD--SSGHLIKCEAENVRCGSLQCQQGSKQPVIDGMKDLHT---RT
IISIRNQEYECKATTGRVEGSDMPGMGLVRDGTSCGDNLICVNQTCTS---LFPHIDQEK
-CPSNHDDKECSGN-GVC-----------------TNANRCYCFPGWSGPDC------SI
EQSIPTAPP----------------------------------------TTSTTEAVHK-
-SDSNLEKI---ETPYEN---------YHGSNTVFLVGMLMSVVGGVFVVFALMALCYRS
VVVH--------------------KNFSLC-------------------------LRRKS
TVQK------------------------------YDPPYSKKPQQKSYSGVSGNHHAEVA
ALDTVNKILTF---------------GSMPQYREHKPQPKRL-GV-------EEEDGGTG
AEEVVSFI----------------------DLPSNNL---TKLPEKGILKKHGGYGLDGG
AIE--------HVERT--------LNQLNGYHEDILEVLKNAASRRDLVGT---------
-------------PSGS---------SNLLD-EDALRKSLAECGY-------VYRKDTDG
QDNGIDNGQEEEDDDVELQPPCGTIRIRTLEDIIRQLEDRATARPYMTGQMSPSGSEEIR
TSEGEP--------------------------------------------------DR--
------------------HYRIDSSVCSESSQGSRRCSRGRDEDTSRFVYGRY-------
-RQPTSRS---------------------------------------------PYGNHQH
THQHSHQMH-----------PEDEGIYETADPDR------GSNTRGETPDCERYC--KTL
RHEKSYGFTSSN-----------------------------------------YSLSPR-
-------------------------HVIGSR-LYHFPLSRI-------------------
----------------------------------------------PQF-----------
-----THTYLR-------------------------------------------------
-
