# Supplementary material for: Venomix: a simple bioinformatic pipeline for identifying and characterizing toxin gene candidates from transcriptomic data
Source: PeerJ. 2018 Jul 31;6:e5361. doi: 10.7717/peerj.5361 (PMC6074769; doi:10.7717/peerj.5361)
Supplement: Supplemental Information 5 [file peerj-06-5361-s005.gz › FinalOutput_GAS_1E-6/Kunitz-type_serine_protease_inhibitor_homolog_beta-bungarotoxin_B5-B_chain_1/nucleotide.fasta]

>Tb2597
TGCACATATCTTGTCCATGGAATTTTCCGCAGAGTCGCTCGCATTGTTCTTCGGTCTGGA
ATTTGTTGGCATTTCCACCACATCCGCCATAAATGAACGCCTGACACATCTGATGCTGGG
CATCATAGTAATACGCGGTAATGCTGTCATCGCAATCGCCAGAATCGACTGGCGCCAAGC
AAATCGTACTCTTCGGTTCTCCAGTCGGCGGACTTATCGTAGCTGGTGCTTGAGTAACGT
CCGGTGGGGTCCCTCGCCTACATTTCCTTTCGCAAGATTCTCTATCCTGGAAGCGATTCT
TATTGCCTTGACAGCCGCTGTATTCGAACTCGTAGCAAGAATCAGTGCGTCTGTCATAGT
AGAATTGCTTCACGAAACCGTTACAAGGACCGATCACTTGTGGTAGGATGCAAGGATCTT
GAACTTCTCCGCAACGATACTCGCATTCTTCGCGAGTGTTGAAATTGTTGCCATTACTCT
GACAGCCGCCGTACCGGAATTGTTTGCAAACGCCATCACGACTGTCGTAGAACCATTTTA
CTTGATTCTCAGAGCAGGGACCGTGTTCATCGGGCAGGAAACAGAATTCTAGCCGGAACT
CGACTTGTCCCGGTGGAGGCGGCGTGGTAATGGCCACTTCACACCTGTTGACGCAGTCAT
GTTCGGTCACGAAATTATTCTCATTCCCGCCGCATCCACCGTAATAGAATTGTCGACAGT
GTTGCTCATAGGAATCGTAGTACCATAGT
>Tb16938
TGGGAAGTCTAAAGCAACAAATTTGAAGCAACTTCATGAATTAACTTGTCACAATGATCG
GTGTAATCTAGAATAAGTATTAGTCGTCGCATAGTCTCACCTTTAAACCTACCGCTACCA
GGCTCGACAGTAGTGGTTTCAAGAGGGATAACACGAGGAATGTAAGGCGGTTTCGTGGAA
TGAATGGGAGCGTAGGTCTGATGCTCGGGAGATTGCGTTCTGGTAGGCCTATAAGGATAC
TGCGGTTTTTCAGTAGTAGGTTTCTTCGGTGGTTGGACGAGGTACTTGGTGAACTCTTCG
TGTTCGGGTTTAACATTGTAGACGGGTCCAATAGCTTGCAAAGTTGCCGACCAAGAGGCC
GGCGTACCAATGCCGTTAAACGCCTGACAAGTGTAAACGCCGAGGTTGGTTAGAGTTACT
GAGCGTATCAGAAGAGTATAATCGGTGTCTTGCTCGTAATTCTCCGAAAACAGAGGTAAC
ATTTGGTCGCCGCGCCACCAAGTGACTATTGGCCTCGGCCATCCCATGGCATAACAGTGC
AGAGATATCGGCGAGTTCATCGTCACCGTTACGCGAGTATTGGGCTCTCCGATGATGGCA
ACGGGAAGTTCGCTTGGTTCTGTGACGTCCAATTGATATTCTGCCCTTACCGGTGGTCCT
AAACCGTTATCGGCGGTACATACATAAGTTCCCCTATCGTAAGTATATAAATTAATGATT
TGAAGAGATCCATCGAGTAGTATACGTCGTCTTTTCTCCGAAGGTCCAATCAATGTAGTA
TCCTTTCGCCATGTGATGATCGGTCTGGGAGTTCCTAGTGCAACACATTTCAATGTAATA
TAGCCACCTTCTTGCGCGCTGACGCGAGGTTCCTCGGGTTCTTGAATCTTTGCTGGTTCG
CCACCGTATTGTGGCGGAGTAACAGTAGGCCGTGATGTCGTTGTCAGAGGTTCTTCCGGT
GCGGGTTCCAGGCAGGATGTACCGCAGCCACTGTTACAGCATTTCCATTCGCCGGGACAA
TCTGCATCCGTGGCACATTCTTGCTCGCATCTCGTGCTGTTGGATACTCTCGGACAACGA
CCGGGTTTAACGATCGGCTGACAAACTCCTTTGTATTCCGTGCCGTCTTGCGCAGCGACT
AGCGTAATGGCGCATCGAGTACCTTCAGGACAGATCTTCGTTCTACAAGGATCGACGCAA
CGACAGCGTTCGCAATCCTGTGAATCCACGTATTGCTCCTTACCGTATGGACAACGGATA
ATATTACATTCTTCTTTGGCTTCCGCGCACCGATCTTTCGTATCTTTCGAATCCACATCT
ATTTCGTTACTCGTCCTAAGGCAAGTGTTAATACAAGATTCGAAAGTCTTGAATCTGTTG
CGATTGCCACCACATCCGGTATAAATAAACGCCCGGCACGTTTGATGTTCCTCGTCAAAG
TAAAATCGCTTCGTGTGCAACTGTGCGGACGTGCAAGATCCACTGTCAACCGGTTCTTTA
CAGATCGATAAATTTGAAACACTGGTGTCGTTCCCGGGAGGTACAGGTTCCTCCTGATGT
AAGCAAATGGATTCGCACTCAGAAATTGTACTGAATCTGTTAGCATTGCCATCGCATCCA
CCATAAGAGAATTCATGGCAAGCACGTAAATTTGGTTCATAATAATATTTGCGGAAAGCA
CCTCTGCATGGGCCAGCGTCCACAGGGAGATTGCACATATCTTGTCCATGGAATTTTCCG
CAGA
