# Supplementary material for: Venomix: a simple bioinformatic pipeline for identifying and characterizing toxin gene candidates from transcriptomic data
Source: PeerJ. 2018 Jul 31;6:e5361. doi: 10.7717/peerj.5361 (PMC6074769; doi:10.7717/peerj.5361)
Supplement: Supplemental Information 5 [file peerj-06-5361-s005.gz › FinalOutput_GAS_1E-6/Kunitz-type_serine_protease_inhibitor_homolog_beta-bungarotoxin_B5-B_chain_1/aligned.fasta]

>Q6T269
------------------------------------------PLRPGTEKHTFPFPAEFC
NLPADLGPCKNYTGRFYYDSASNKCEVFIYGGCPGNANNFKTREECRKTCVEI-------
----------CILPAELGPCDE---YTGRFYYDSASNKCEVFIYGGCQGNANNFKTRDEC
RKTC--------------------------------------------------------
------------------------------------------------------------
------------------------------------------------------------
-----------------------------------------VEICILPAELGP-------
--------------------------------C---------------DE----------
--------------------------YTG-------------------------------
------------------------------------------------------------
----RLLLRLGIKQM--------------
>Gene.1::Tb2597::g.1::m.1 type:internal len:250 gc:universal Tb2597:748-2(-)
LWYYDSYEQHCRQFYYGGCGGNENNFVTEHDCVNRCEVAITTPPPPG----QVEFRLEFC
FLPDEHGPCSENQVKWFYDSRDGVCKQFRYGGCQSNGNNFNTREECEYRCGEVQDP----
----------CILPQVIGPCNG---FVKQFYYDRRTDSCYEFEYSGCQGNKNRFQDRESC
ERKCRR------------------------------------------------------
------------------------------------------------------------
---GTP--------PDVTQAPATISPPT--GEP---------------------------
----------------------------------------KSTICLAPVDSGD-------
--------------------------------C---------------DDSI----TAYY
YDAQHQM--------------CQAFIYGGCGGNAN-------------------------
-----KFQTE--------------------------------------------------
EQCERLCGKFHGQDMC-------------
>Gene.3::Tb16938::g.3::m.3 type:5prime_partial len:578 gc:universal Tb16938:1742-9(-)
----------CGKFH-------------------------------G---------QDMC
NLPVDAGPCRGAFRKYYYEPNLRACHEFSYGGCDGNANRFSTISECESICLHQEEPVPPG
NDTSVSNLSICKEPVDSGSCTSAQLHTKRFYFDEEHQTCRAFIYTGCGGNRNRFKTFESC
INTCLRTSNEIDVDSKDTKDRCAEAKEECNIIRCPYGKEQYVDSQDCERCRCVDPCRTKI
CPEGTRCAITLVAAQDGTEYKGVCQPIVKPGRCPRVSNSTRCEQECATDADCPGEWKCCN
SGCGTSCLEPAPEEPLTTTSRPTVTPPQYGGEPAKIQEPEEPRVSAQEGGYITLKCVALG
TPRPIITWRKDTTLIGPSEKRRRILLDGSLQIINLYTYDRGTYVCTADNGLGPPVRAEYQ
LDVTEPSELPVAIIGEPNTRVTVTMNSPISLHCYAMGWPRPIVTWWRGDQMLPLFSENYE
QDTDYTLLIRSVTLTNLGVYTCQA--FNGIGTPASWSATLQAIGPVYNVKPEHEEFTKYL
VQPPKKPTTEKPQYPYRPTRTQSPEHQTYAPIHSTKPPYIPRVIPLETTTVEPGSGRFKG
ETMRRLILILDYTDHCDKLIHEVASNLLL
