# Supplementary material for: Venomix: a simple bioinformatic pipeline for identifying and characterizing toxin gene candidates from transcriptomic data
Source: PeerJ. 2018 Jul 31;6:e5361. doi: 10.7717/peerj.5361 (PMC6074769; doi:10.7717/peerj.5361)
Supplement: Supplemental Information 5 [file peerj-06-5361-s005.gz › FinalOutput_GAS_1E-6/Astacin-like_metalloprotease_toxin_4_1/sequence.txt]

>Gene.1::Tb13238::g.1::m.1 type:internal len:596 gc:universal Tb13238:1787-3(-)
RSLRCHRRRHRRRHRRYYHYHCRCCRRRHYRRCHHRCYQHIDILSDNLEMRTLLVLAIVC
LLAKIVDCRAVENDTDENERKRRHKFSVEDLLNAKFPHIITGDLDIDICKAGGFLGDIAL
PNIEYDTEWREQKLNKSYLEELKKYRDEILKEGLQVEEEGLTEILQFKSEHDAKKQVLHE
HDQMAAREKPEPIMINRNQYSTGDESNDGFSFNARNDDTNPAVKDEGFEFRLELSTQASK
KRHSGQAHRQLSRRTSTPRSVTARQSDMPLEFSTPTTLTLEDNKYVGRAHTGGKETFTAQ
PETSTQSIANRRRRRHHRRRCSHNHCTRRKHGLIADTSDEIVSVHDRRLRSIEFYDIEHK
PKYLANKSGTRHVYLSRIRRAATARKERVWDHGVIPYEIDGNFSGAHKALFKQAMRHWEN
FTCVKFVERVPREHPNYILFTERPCGCCSFVGKRGNGPQAISIGKNCDKFGIVVHELGHV
VGFWHEHTRPDRDRHVQIIRDNIMSGQEYNFNKLTEEEVNSLGLPYDYDSIMHYAKNTFS
KGTYLDTILPMESEGKKRLEIGQRIRLSEGDIAQTNLLYKCHKCGRTFQENSGNF
