# Supplementary material for: Venomix: a simple bioinformatic pipeline for identifying and characterizing toxin gene candidates from transcriptomic data
Source: PeerJ. 2018 Jul 31;6:e5361. doi: 10.7717/peerj.5361 (PMC6074769; doi:10.7717/peerj.5361)
Supplement: Supplemental Information 5 [file peerj-06-5361-s005.gz › FinalOutput_GAS_1E-6/Astacin-like_metalloprotease_toxin_4_1/nucleotide.fasta]

>Tb13238
CCAAAGTTACCACTGTTCTCCTGAAAAGTCCTACCGCATTTGTGACATTTATATAGAAGA
TTCGTTTGTGCGATGTCGCCCTCGCTCAATCTAATTCTTTGTCCGATCTCGAGTCTCTTC
TTTCCTTCGCTTTCCATAGGTAAGATCGTGTCCAAGTAAGTGCCTTTCGAGAAGGTATTC
TTTGCGTAATGCATAATAGAGTCATAATCATAGGGCAAGCCGAGTGAATTGACTTCTTCT
TCTGTCAATTTATTGAAATTGTACTCCTGACCACTCATAATATTGTCGCGAATGATTTGC
ACATGACGGTCACGATCCGGTCGTGTGTGTTCGTGCCAAAATCCAACGACGTGGCCCAAC
TCGTGTACAACTATACCAAACTTGTCACAGTTTTTTCCAATACTAATAGCCTGCGGTCCA
TTACCTCTCTTACCAACGAAAGAACAACATCCGCAAGGTCTTTCCGTGAACAAAATGTAA
TTAGGATGCTCTCTAGGCACCCTCTCTACAAATTTGACGCAAGTGAAATTCTCCCAGTGT
CTCATCGCCTGCTTGAATAAGGCCTTATGCGCACCGGAAAAATTTCCATCGATCTCGTAG
GGGATCACACCATGATCCCACACTCTTTCCTTCCTCGCAGTAGCCGCCCGTCGTATTCTG
CTTAAATACACGTGCCTTGTCCCACTCTTGTTCGCCAAGTACTTCGGTTTGTGTTCTATA
TCGTAGAACTCGATGGAACGGAGACGTCGATCATGTACAGAAACGATTTCGTCCGACGTG
TCAGCAATAAGGCCATGTTTTCGTCGAGTACAATGATTGTGAGAACATCTTCTGCGATGA
TGACGTCGACGTCGTCGGTTTGCGATACTTTGCGTACTCGTTTCGGGTTGCGCGGTAAAT
GTTTCCTTGCCGCCTGTATGTGCGCGACCTACATATTTATTATCCTCGAGAGTTAAAGTT
GTAGGGGTTGAAAATTCGAGAGGCATATCCGATTGTCTAGCTGTCACTGATCTCGGTGTC
GAAGTCCTCCTGGAAAGCTGTCGATGAGCTTGTCCAGAATGCCTTTTCTTCGAAGCTTGG
GTCGAGAGCTCCAATCTGAATTCAAAGCCCTCGTCTTTCACTGCGGGATTAGTATCGTCA
TTTCTAGCATTAAAGCTGAAACCATCATTGGATTCGTCACCCGTGCTATATTGGTTGCGG
TTTATCATGATGGGCTCTGGCTTCTCTCGAGCAGCCATCTGATCGTGCTCATGAAGCACC
TGCTTCTTAGCATCGTGTTCGCTCTTAAACTGGAGAATCTCTGTAAGACCTTCCTCCTCT
ACCTGTAGTCCTTCTTTTAATATTTCGTCCCTATATTTTTTCAATTCCTCCAAATAGCTT
TTATTTAATTTTTGCTCACGCCATTCTGTGTCGTATTCGATATTTGGCAGAGCAATGTCA
CCGAGGAACCCACCTGCCTTGCAAATATCAATGTCTAAATCTCCAGTGATAATGTGCGGA
AATTTGGCGTTGAGTAGGTCCTCGACGGAGAACTTATGTCGTCGTTTACGCTCATTCTCA
TCAGTGTCATTTTCAACGGCTCGGCAATCGACGATCTTGGCAAGCAAGCAGACGATTGCA
AGTACCAAAAGTGTCCTCATCTCGAGATTATCGGATAAAATATCGATATGTTGATAACAG
CGGTGATGACAACGACGATAGTGACGACGACGACAACAACGACAATGATAATGATAATAA
CGACGATGACGTCGACGATGACGACGACGATGACAACGAAGACTACGA
