# Supplementary material for: Venomix: a simple bioinformatic pipeline for identifying and characterizing toxin gene candidates from transcriptomic data
Source: PeerJ. 2018 Jul 31;6:e5361. doi: 10.7717/peerj.5361 (PMC6074769; doi:10.7717/peerj.5361)
Supplement: Supplemental Information 5 [file peerj-06-5361-s005.gz › FinalOutput_GAS_1E-6/Astacin-like_metalloprotease_toxin_4_1/signalp.txt]

# SignalP-4.1 euk predictions
# name                     Cmax  pos  Ymax  pos  Smax  pos  Smean   D     ?  Dmaxcut    Networks-used
K7Z9Q9                     0.836  21  0.822  21  0.911  11  0.802   0.811 Y  0.450      SignalP-noTM
Gene.1::Tb13238::g.1::m.1  0.165  69  0.145  69  0.192  10  0.121   0.135 N  0.500      SignalP-TM
