# Supplementary material for: Venomix: a simple bioinformatic pipeline for identifying and characterizing toxin gene candidates from transcriptomic data
Source: PeerJ. 2018 Jul 31;6:e5361. doi: 10.7717/peerj.5361 (PMC6074769; doi:10.7717/peerj.5361)
Supplement: Supplemental Information 5 [file peerj-06-5361-s005.gz › FinalOutput_GAS_1E-6/Astacin-like_metalloprotease_toxin_4_1/aligned.fasta]

>K7Z9Q9
--------------------------------------------MKGFIFAGVLVSALIC
L-----------------------------------------------------------
------------------------------------------------------------
-----AEGKP-------------------------------------FD-NLEL------
---------------------------------------VEDDMLMTK------------
---------------------------------------------------------EQK
EAYLAHQNG-------RVRRAA-LRDRYLWPQGKIPYTFSDDIDQAGRELAERAMNHWMS
RTCLRFSPR-RREHA-YIEF-QYDGRCRARVGYTGEARQKVSIGSALDPCPLGSVIHELG
HGIGFFHEHSRPDRDEYVNINVNNMREGAESNFRKDNGYFVDSRGQDYDYGSIMHYSKYQ
GNNAFN-AVVMEPI-------QRGAEIGQRDGLSAGDIRQTNLMYKCNAQGDSELQPVND
EDEDKDGGDSKKKPDPKGPKPGEIEE
>Gene.1::Tb13238::g.1::m.1 type:internal len:596 gc:universal Tb13238:1787-3(-)
RSLRCHRRRHRRRHRRYYHYHCRCCRRRHYRRCHHRCYQHIDILSDNLEMRTLLVLAIVC
LLAKIVDCRAVENDTDENERKRRHKFSVEDLLNAKFPHIITGDLDIDICKAGGFLGDIAL
PNIEYDTEWREQKLNKSYLEELKKYRDEILKEGLQVEEEGLTEILQFKSEHDAKKQVLHE
HDQMAAREKPEPIMINRNQYSTGDESNDGFSFNARNDDTNPAVKDEGFEFRLELSTQASK
KRHSGQAHRQLSRRTSTPRSVTARQSDMPLEFSTPTTLTLEDNKYVGRAHTGGKETFTAQ
PETSTQSIANRRRRRHHRRRCSHNHCTRRKHGLIADTSDEIVSVHDRRLRSIEFYDIEHK
PKYLANKSGTRHVYLSRIRRAATARKERVWDHGVIPYEIDGNFSGAHKALFKQAMRHWEN
FTCVKFVERVPREHPNYILFTERPCGCCSFVGKRGNGPQAISIGKNCD--KFGIVVHELG
HVVGFWHEHTRPDRDRHVQIIRDNIMSGQEYNFNKLTEEEVNSLGLPYDYDSIMHYAK--
--NTFSKGTYLDTILPMESEGKKRLEIGQRIRLSEGDIAQTNLLYKCHKCGRT-------
--FQENSGNF----------------
