# Supplementary material for: Venomix: a simple bioinformatic pipeline for identifying and characterizing toxin gene candidates from transcriptomic data
Source: PeerJ. 2018 Jul 31;6:e5361. doi: 10.7717/peerj.5361 (PMC6074769; doi:10.7717/peerj.5361)
Supplement: Supplemental Information 5 [file peerj-06-5361-s005.gz › FinalOutput_GAS_1E-6/Kunitz-type_serine_protease_inhibitor_homolog_dendrotoxin_K_154/uniprot.txt]

>F8J2F4
MSSGGLLLLLGLLTLWAELTPVSSKDRPDFCHLPADSGSCKGNFQAFYYHPVHRTCLEFI
YGGCEGNANNFKTMDECKRTCAA
>Q589G4
MMLLVLSISAILQVSHSVSFCLLPIVPGPCTQYVIRYAFQPSISACRRFTFGGCEGNDNN
FMTRRDCEHYCEELL
>Q6ITB3
MSSGGLLLLLGLLTLWAELTPVSSKDHPEFCELPADSGPCRGILHAFYYHPVHRTCLEFI
YGGCYGNANNFKTIDECKRTCAA
>Q6ITB0
MSSGGLLLLLGLLTLWEGLTPVSSKDRPDFCELPDDRGPCRGIFHAFYYNPDQRQCLEFI
YGGCYGNANNFKTIDECERTCAA
>F8J2F3
MSSGGLLLLLGLLTLWAELTPVSSKDRPHFCHLPADTGPCKARFQAFYYHPVHRKCLEFI
YGGCEGNANNFKTIDECKRTCAA
>B5KL39
MSSGGLLLLLGLLTLWEVLTPISSKDRPKFCELPADTGPCKAIFQAFYYHPVHRTCLKFI
YGGCEGNANNFKTIDECKRTCAA
>Q6ITB2
MSSGGLLLLLGLLTLWAELTPVSSKDHPEFCELPADSGPCRGILHAFYYHPVHRTCLEFI
YGGCYGNANNFKTIDECEPPCAA
>Q6ITC0
MSSGGLFLLLGLLTLWEVLTPVSSKDRPKFCELPPDSGSCKGSFQAFYYHPVHRTCLEFI
YGGCEGNDNNFKTIDECKRTCAA
>B5KL33
MSSGGLLLLLGLLTLWEILTPVSSKDHPEFCELPADSGPCRGILHAFYYHPVHRTCLEFI
YGGCYGNANNFKTIDECKRTCAA
>B5L5R7
MSSGGLLLLLGLLTLLEILTPVSSKDRPKFCELPADSGSCKGNFQAFYYNPDQHQCLEFI
YGGCDGNANNFKTIDECKRTCAA
>B5G6G6
MSSGGLLLLLGLLTLWEGLTPVSSKDRPDFCELPDDRGPCRGIFHAFYYNPDQRQCLEFI
YGGCYGNANNFKTIDECKRTCAA
>Q6T269
PLRPGTEKHTFPFPAEFCNLPADLGPCKNYTGRFYYDSASNKCEVFIYGGCPGNANNFKT
REECRKTCVEICILPAELGPCDEYTGRFYYDSASNKCEVFIYGGCQGNANNFKTRDECRK
TCVEICILPAELGPCDEYTGRLLLRLGIKQM
>E7FL12
MSSGGLLLLLGLLTLWEGLTPVSSKDRPHFCHLPHDPGPCKGNFQAFYYHPVRRTCLEFI
YGGCQGNPNNFKTIDECKRTCAA
>B5KL40
MSSGGLLLLLGLLTLWEVLTPVSSKDRPEFCELPADSGSCKGNFQAFYYNPVQHQCLEFI
YGGCDGNANNFKTIDECKRTCAA
>B5KL32
MSSGGLLLLLGLLTLWEILTPVSSKDRPHFCHLPHDTGPCNRNTQAFYYNPVYHTCLKFI
YGGCQGNSNNFKTIDECKRTCAA
>B5KL41
MSSGGLLLLLGLLTLWEVLTPVSSKDRPNFCHLPHDTGPCKRNTQAFYYNPVYHTCLKFI
YSGCEGNANNFKTIDECKRTCAT
>B5L5Q8
MSSGGLLLLLGLLTLWEGLTPVSSKDRPNFCHLPHDPGPCKGNFQAFYYHPVRRTCLEFI
YGGCQGNPNNFKTIDECKRTCAA
>B5KL30
MSSGGLLLLLGLLTLWAELTPVSSKDHPEFCELPADSGPCRGILHAFYYHPVHRTCLGFI
YGGCYGNANNFKTIDECKRTCAA
>E7FL13
MSSGGLFLLLGLLTLWEVLTPVSSKDRPKFCELPADSGSCKGNFQAFYYHPVHRTCLEFI
YGGCEGNDNNFKTIDECKRTCAT
>Q6ITB1
MSSGGLLLLLGLLTLWEGLTPVSSKDRPDFCELPDDRGPCRGIFHAFYYNPDQRQCLEFI
YGGCYGNANNFKTIDECERTCAA
