# Supplementary material for: Venomix: a simple bioinformatic pipeline for identifying and characterizing toxin gene candidates from transcriptomic data
Source: PeerJ. 2018 Jul 31;6:e5361. doi: 10.7717/peerj.5361 (PMC6074769; doi:10.7717/peerj.5361)
Supplement: Supplemental Information 5 [file peerj-06-5361-s005.gz › FinalOutput_GAS_1E-6/Kunitz-type_serine_protease_inhibitor_homolog_dendrotoxin_K_154/sequence.txt]

>Gene.1::Tb2597::g.1::m.1 type:internal len:250 gc:universal Tb2597:748-2(-)
LWYYDSYEQHCRQFYYGGCGGNENNFVTEHDCVNRCEVAITTPPPPGQVEFRLEFCFLPD
EHGPCSENQVKWFYDSRDGVCKQFRYGGCQSNGNNFNTREECEYRCGEVQDPCILPQVIG
PCNGFVKQFYYDRRTDSCYEFEYSGCQGNKNRFQDRESCERKCRRGTPPDVTQAPATISP
PTGEPKSTICLAPVDSGDCDDSITAYYYDAQHQMCQAFIYGGCGGNANKFQTEEQCERLC
GKFHGQDMC
>Gene.3::Tb3414::g.3::m.3 type:complete len:742 gc:universal Tb3414:4080-1855(-)
MNPTVEQTSTSRTPGDGGYKILVSGQSNGYIPNAIHTISLQGSETHERLQQFTRFTLTVH
SQHAPNNPLARIGYFQLFPNSLTTFNEDCINTVSEVTDYPKSEIQVMWRGPQAGSGCVVF
TAMILENNVRWYAEDGALINTVCEASTEIVSANETRCCACDEAKYSLTMEGIWSNRTHPK
DFPFSAWLTHFSDVIGASHEPNFSFWGRDHVATDGFRQLAEWGSATGVEAELREKSKQLR
TLIKAAGLWYPNVNTNTTTSFRVDRNHPLLSVASMLGPSPDWVVGVSKLNLCQKDCTWTR
SMIIDLYPWDAGTDNGISYMSPNSETKPREKMKPITTLYPEDPRSPFYDPSGRPMHPLAR
LYLNREKIIPRGCSEELLQQQVIELEVAENTEDTSRPECQTTDYSPWTSCSVTCGKGLRM
RTRSYRIPEKAAMFNCNRQLVSKEMCVASIPECSGEEESDDDVISLQSDPLCETTEWSEW
SECSNTCGVGLKMRTRRFRDRRGRKRCTFVSLIEKEKCMEPPCQAGTEEQLDPVCRVTDW
SDWSPCSASCGKGVKLRTRLLIVDPSLQAECSSRIELLQQRPCLVQSDCTFDMATAKVVC
MEEADPGPCRGYFQRWAFNPRKLMCVPFAYGGCRGNRNNFLTADECGNTCGIVRTALTSQ
AFNETVNRNQTPIDSLSPPPPPSPPVDCVVTRWSNWSPCSVTCGVGRVTSYRTIEREAAN
GGRPCPKKLHRRYRCELAPCE*
>Gene.5::Tb16938::g.5::m.5 type:5prime_partial len:578 gc:universal Tb16938:1742-9(-)
CGKFHGQDMCNLPVDAGPCRGAFRKYYYEPNLRACHEFSYGGCDGNANRFSTISECESIC
LHQEEPVPPGNDTSVSNLSICKEPVDSGSCTSAQLHTKRFYFDEEHQTCRAFIYTGCGGN
RNRFKTFESCINTCLRTSNEIDVDSKDTKDRCAEAKEECNIIRCPYGKEQYVDSQDCERC
RCVDPCRTKICPEGTRCAITLVAAQDGTEYKGVCQPIVKPGRCPRVSNSTRCEQECATDA
DCPGEWKCCNSGCGTSCLEPAPEEPLTTTSRPTVTPPQYGGEPAKIQEPEEPRVSAQEGG
YITLKCVALGTPRPIITWRKDTTLIGPSEKRRRILLDGSLQIINLYTYDRGTYVCTADNG
LGPPVRAEYQLDVTEPSELPVAIIGEPNTRVTVTMNSPISLHCYAMGWPRPIVTWWRGDQ
MLPLFSENYEQDTDYTLLIRSVTLTNLGVYTCQAFNGIGTPASWSATLQAIGPVYNVKPE
HEEFTKYLVQPPKKPTTEKPQYPYRPTRTQSPEHQTYAPIHSTKPPYIPRVIPLETTTVE
PGSGRFKGETMRRLILILDYTDHCDKLIHEVASNLLL*
>Gene.7::Tb30751::g.7::m.7 type:3prime_partial len:149 gc:universal Tb30751:906-1349(+)
MIYSDKRILTIFVLLNVIAKMPANQTDSSKTDIVEEMEEFTTIKRILPDRCLVKTEPGPC
KHYVHKWTFNKAEGKCRTFPYGGCLGNENRFNSEAECLHYCVGGADHTLPPYLVTKGSVF
VAPSTTTMSTPPSTTTSTPRPTFIPPSN
