# Supplementary material for: Venomix: a simple bioinformatic pipeline for identifying and characterizing toxin gene candidates from transcriptomic data
Source: PeerJ. 2018 Jul 31;6:e5361. doi: 10.7717/peerj.5361 (PMC6074769; doi:10.7717/peerj.5361)
Supplement: Supplemental Information 5 [file peerj-06-5361-s005.gz › FinalOutput_GAS_1E-6/Kunitz-type_serine_protease_inhibitor_homolog_dendrotoxin_K_154/Species.txt]

Pseudechis rossignolii (Papuan pigmy mulga snake)Austrelaps superbus (Lowland copperhead snake) (Hoplocephalus superbus)Pseudechis porphyriacus (Red-bellied black snake)Pseudechis australis (Mulga snake) (King brown snake)Drysdalia coronoides (White-lipped snake) (Hoplocephalus coronoides)Hoplocephalus bungaroidesTropidechis carinatus (Australian rough-scaled snake)Hoplocephalus stephensii (Stephens banded snake)Furina ornataAcanthophis wellsiNotechis scutatus scutatus (Mainland tiger snake) (Common tiger snake)Oxyuranus scutellatus scutellatus (Australian taipan) (Coastal taipan)Micrurus fulvius (Eastern coral snake) (Coluber fulvius)Anoplius samariensis (Solitary wasp)Bitis gabonica (Gaboon adder) (Gaboon viper)
