# Supplementary material for: Venomix: a simple bioinformatic pipeline for identifying and characterizing toxin gene candidates from transcriptomic data
Source: PeerJ. 2018 Jul 31;6:e5361. doi: 10.7717/peerj.5361 (PMC6074769; doi:10.7717/peerj.5361)
Supplement: Supplemental Information 5 [file peerj-06-5361-s005.gz › FinalOutput_GAS_1E-6/Kunitz-type_serine_protease_inhibitor_homolog_dendrotoxin_K_154/nucleotide.fasta]

>Tb2597
TGCACATATCTTGTCCATGGAATTTTCCGCAGAGTCGCTCGCATTGTTCTTCGGTCTGGA
ATTTGTTGGCATTTCCACCACATCCGCCATAAATGAACGCCTGACACATCTGATGCTGGG
CATCATAGTAATACGCGGTAATGCTGTCATCGCAATCGCCAGAATCGACTGGCGCCAAGC
AAATCGTACTCTTCGGTTCTCCAGTCGGCGGACTTATCGTAGCTGGTGCTTGAGTAACGT
CCGGTGGGGTCCCTCGCCTACATTTCCTTTCGCAAGATTCTCTATCCTGGAAGCGATTCT
TATTGCCTTGACAGCCGCTGTATTCGAACTCGTAGCAAGAATCAGTGCGTCTGTCATAGT
AGAATTGCTTCACGAAACCGTTACAAGGACCGATCACTTGTGGTAGGATGCAAGGATCTT
GAACTTCTCCGCAACGATACTCGCATTCTTCGCGAGTGTTGAAATTGTTGCCATTACTCT
GACAGCCGCCGTACCGGAATTGTTTGCAAACGCCATCACGACTGTCGTAGAACCATTTTA
CTTGATTCTCAGAGCAGGGACCGTGTTCATCGGGCAGGAAACAGAATTCTAGCCGGAACT
CGACTTGTCCCGGTGGAGGCGGCGTGGTAATGGCCACTTCACACCTGTTGACGCAGTCAT
GTTCGGTCACGAAATTATTCTCATTCCCGCCGCATCCACCGTAATAGAATTGTCGACAGT
GTTGCTCATAGGAATCGTAGTACCATAGT
>Tb3414
TAATGTCAAATCGCGCGATCAGCACCACAGGTAAGTTCCTGAGGAGCAAGTCGCCCTGAG
GGCACTGTCCAATTGCTCGCTCGCTTCATCCCTCTATTCGTCATTCGAATTTTCCCATGG
TCTCGATAATACCGTAAGGGAGATATATAGTCATTATCGAAACACTATATATTTACCAGC
GGATCAAACCGCCGAAATAATATTTCTTTAAATAAAACAGCATTTCAGCGAGTTAATGGA
GTGCAAAGATAAATTTTTTATAGTTATTCAATGAATTTAAGAAATTATATAACGTTATGA
ATGAAAATACTTTATCGTTTAACAATTGATATTATACAGATAATTAATTAGTGACCTTAA
AGAAAAGAACATAATATGGTTTGGCGCTCTTGGTAGATGTATAGTGATTTATTAGTCATC
ATACCATCTACGTGTATTATTTATATGAGATTATTAATGTAACTGTGTGAAGCTAGATTC
CCAGTTGGTGATAAGTAGCGAGTGTTTGTTGTGAAGGGGAAGGAGAAAAAGTACCGTGAA
CGAAACGTAAGTGGAACCAACTGATTTCAATAAGCGCGAAATTAGAGTTCGGAATTATTT
AAAAGGAAACGACAGTCCTGCGAATCCGATCGAATTTTCTCACAGATTACATATATATGA
AAGTGATGGGATTTTTCTATTAGCCCACATATGTATGCCACATGCGACTTCGCGCGCGAA
AACGTACGAATCGTATGCGACATGAGAAATAATGGAAAACCACAGCGATGTTAAAAACCT
CTCGCGCGCTTTTGGACGTTTTCCAAAGACAGCTGATCGCAATTCGCTGATTGAGGTCCA
TGAATAATAAACGCATGAATTTCTACATAAGAATAACAAGCGTGACATCGCTCGAGCAAT
CATATGTTGATGGAAGCGACGTATCACGTTTCAAAAGCGTGAGCTGCAAAAACGTGAGAA
TAACGAGAGGCAACAGTGGATATTCAACTACGAATTTAATTTTGAACGCGTTTTCCTATT
TATGATGTAACAGCAAATTGGGTCGAACGCGAATACTCTTTTTCATTCTTTCCACTCTGT
AGTATTAGAAATTTAATACTACAGTCTCGTTTGATAGATGCGATATTAATTTGGAAACGA
CGGGATTCGGATACATCAAATTTAAACGGATATATGATAAAAAAAAAACAAATATTTTAT
CCAATATAAAACGGTTACATCGACTCCGCGTTTTATATCAATTGAAATTCGATAGGAATC
AAAGCAGACAACAAACGAAATGACTATTAATAAAATATCATTTATTCTGATAATCCGTTT
ATTTCGTATCCAACATTTTGTAGGAAAGATAGAACACAGCACAGTGTTTATAACGCGATT
AATTTAAACGTAGGTAAATATTGGCAACGGAGGACTGACAGTAAATGTACATTGATAGTC
TATAAAGACATCGATTAATATTAGTTTGAATGTTCAACGTGGATCGCTTTGTGAAGTGAA
ACGTGTAAAGTTATTAAAATATTTCGTTTTCAATGTACACGATCGAAAATGTTTCTAATA
ATTAAATATTTTTAATCGAATTATTTTGTCGTTACCATAACGCGTAGGAAAAATGAAATT
GCGAGCGGAGAAATATAAGAAATAATCAAATTGCGCACGGGACACAATAATCCACGTTAT
GCATTCGTGTATATGGCTTAGATCTCGTACGTTCTAAGATTAAAAATTTACAGAGATTTA
CCTCTTTGCAGATGTAATTAAACTATCTTTTTTTGACAGATCCTTCGCCTGAGTAATCCT
TTATCTACGCATATCCTAATTTAAATGCCAAATATAGAGCTTCTTCTTGATTCATCATTC
ACATGGCGCCAGCTCGCAACGGTAACGACGATGCAACTTCTTCGGGCAGGGACGGCCACC
GTTTGCAGCTTCTCGCTCGATGGTACGGTAACTTGTGACACGACCTACACCACAAGTGAC
ACTACACGGCGACCAATTTGACCAGCGGGTTACCACGCAATCCACGGGGGGAGACGGAGG
AGGAGGAGGACTCAACGAGTCGATAGGTGTTTGATTTCGATTTACGGTTTCATTAAAGGC
CTGGCTGGTAAGAGCAGTTCGCACGATGCCACACGTATTGCCGCACTCGTCCGCCGTTAG
GAAATTATTCCGGTTGCCGCGGCATCCGCCGTACGCGAAAGGTACGCACATTAATTTCCG
TGGATTGAAAGCCCACCTCTGGAAGTAGCCCCTGCACGGGCCAGGATCTGCTTCCTCCAT
ACACACGACCTTTGCCGTTGCCATATCAAAGGTACAGTCCGATTGAACGAGACACGGCCG
TTGCTGGAGCAATTCTATGCGCGAGGAGCATTCCGCCTGCAGTGATGGGTCAACTATCAG
CAGCCTGGTTCTCAGTTTTACACCTTTGCCGCAGGAAGCACTGCATGGTGACCAATCGGA
CCAGTCCGTCACCCTGCACACAGGATCAAGCTGCTCTTCCGTTCCCGCTTGACACGGTGG
TTCCATGCATTTCTCCTTCTCAATGAGCGACACAAACGTACACCGTTTACGACCGCGGCG
ATCACGGAATCTCCTCGTTCGCATTTTCAAACCGACCCCGCACGTGTTGGAACACTCGGA
CCACTCGCTCCATTCGGTAGTCTCGCAAAGCGGGTCGCTCTGCAGCGAAATCACGTCGTC
ATCGCTCTCCTCCTCGCCTGAGCATTCGGGAATAGACGCGACACACATCTCCTTCGAAAC
CAGCTGTCTGTTACAATTGAACATAGCGGCTTTCTCCGGTATTCTGTACGACCTCGTACG
CATTCTTAACCCTTTACCACAGGTCACCGAACACGATGTCCACGGCGAATAATCGGTTGT
CTGGCATTCCGGTCTCGACGTGTCCTCGGTGTTCTCGGCCACTTCCAGTTCGATTACTTG
TTGCTGCAGAAGTTCCTCGCTGCATCCGCGTGGAATAATTTTTTCCCGGTTTAAATACAA
TCTTGCCAGTGGGTGCATGGGTCTACCGGATGGATCGTAGAACGGTGATCGTGGGTCTTC
CGGATAGAGTGTCGTTATCGGTTTCATTTTCTCGCGCGGTTTCGTCTCGGAATTCGGCGA
CATGTAACTGATGCCGTTATCGGTGCCGGCATCCCAAGGATAAAGATCGATTATCATACT
TCTCGTCCAAGTGCAGTCCTTCTGACAAAGATTCAATTTGCTCACACCTACTACCCAATC
GGGAGACGGACCCAACATTGAGGCTACTGAGAGAAGAGGGTGGTTTCGATCTACCCTGAA
ACTCGTCGTTGTATTTGTATTAACATTAGGATACCAAAGACCGGCGGCTTTAATAAGTGT
TCTAAGCTGTTTAGATTTTTCTCTTAATTCCGCCTCTACACCCGTCGCGGAACCCCATTC
GGCCAGTTGTCGAAAACCATCCGTCGCGACATGATCTCTACCCCAGAAGGAAAAATTCGG
CTCATGCGATGCACCGATAACGTCGCTGAAATGGGTCAACCAGGCGGAAAACGGAAAGTC
CTTCGGGTGCGTTCTATTCGACCAGATACCCTCCATAGTTAGCGAGTATTTTGCTTCGTC
ACAAGCACAACATCTGGTCTCGTTCGCACTGACAATTTCAGTGCTTGCCTCGCAAACGGT
ATTGATAAGGGCACCGTCTTCCGCGTACCATCGTACATTGTTCTCCAAAATCATAGCAGT
GAAAACAACGCATCCGGAGCCGGCCTGGGGCCCCCGCCACATTACTTGAATTTCAGATTT
CGGGTAATCGGTCACTTCGGAGACCGTATTAATGCAGTCCTCGTTGAAGGTAGTCAAGGA
ATTCGGAAATAGCTGGAAATAACCAATGCGAGCCAAGGGATTATTCGGTGCATGCTGCGA
ATGCACCGTAAGCGTGAAACGTGTAAATTGTTGTAATCTCTCGTGCGTTTCCGATCCTTG
CAGACTAATCGTATGAATTGCATTCGGTATGTATCCGTTTGACTGCCCACTGACGAGAAT
TTTATAACCACCATCGCCCGGCGTCCTGCTCGTAGAAGTTTGCTCCACCGTGGGATTCAT
AGGACATCCGGCTTGAGTCACGGCGAGGAGACACGCCGTCAGTGTCCATCGGTTTACCAG
CGAGAATATTCACAGGCATCTCGAATT
>Tb16938
TGGGAAGTCTAAAGCAACAAATTTGAAGCAACTTCATGAATTAACTTGTCACAATGATCG
GTGTAATCTAGAATAAGTATTAGTCGTCGCATAGTCTCACCTTTAAACCTACCGCTACCA
GGCTCGACAGTAGTGGTTTCAAGAGGGATAACACGAGGAATGTAAGGCGGTTTCGTGGAA
TGAATGGGAGCGTAGGTCTGATGCTCGGGAGATTGCGTTCTGGTAGGCCTATAAGGATAC
TGCGGTTTTTCAGTAGTAGGTTTCTTCGGTGGTTGGACGAGGTACTTGGTGAACTCTTCG
TGTTCGGGTTTAACATTGTAGACGGGTCCAATAGCTTGCAAAGTTGCCGACCAAGAGGCC
GGCGTACCAATGCCGTTAAACGCCTGACAAGTGTAAACGCCGAGGTTGGTTAGAGTTACT
GAGCGTATCAGAAGAGTATAATCGGTGTCTTGCTCGTAATTCTCCGAAAACAGAGGTAAC
ATTTGGTCGCCGCGCCACCAAGTGACTATTGGCCTCGGCCATCCCATGGCATAACAGTGC
AGAGATATCGGCGAGTTCATCGTCACCGTTACGCGAGTATTGGGCTCTCCGATGATGGCA
ACGGGAAGTTCGCTTGGTTCTGTGACGTCCAATTGATATTCTGCCCTTACCGGTGGTCCT
AAACCGTTATCGGCGGTACATACATAAGTTCCCCTATCGTAAGTATATAAATTAATGATT
TGAAGAGATCCATCGAGTAGTATACGTCGTCTTTTCTCCGAAGGTCCAATCAATGTAGTA
TCCTTTCGCCATGTGATGATCGGTCTGGGAGTTCCTAGTGCAACACATTTCAATGTAATA
TAGCCACCTTCTTGCGCGCTGACGCGAGGTTCCTCGGGTTCTTGAATCTTTGCTGGTTCG
CCACCGTATTGTGGCGGAGTAACAGTAGGCCGTGATGTCGTTGTCAGAGGTTCTTCCGGT
GCGGGTTCCAGGCAGGATGTACCGCAGCCACTGTTACAGCATTTCCATTCGCCGGGACAA
TCTGCATCCGTGGCACATTCTTGCTCGCATCTCGTGCTGTTGGATACTCTCGGACAACGA
CCGGGTTTAACGATCGGCTGACAAACTCCTTTGTATTCCGTGCCGTCTTGCGCAGCGACT
AGCGTAATGGCGCATCGAGTACCTTCAGGACAGATCTTCGTTCTACAAGGATCGACGCAA
CGACAGCGTTCGCAATCCTGTGAATCCACGTATTGCTCCTTACCGTATGGACAACGGATA
ATATTACATTCTTCTTTGGCTTCCGCGCACCGATCTTTCGTATCTTTCGAATCCACATCT
ATTTCGTTACTCGTCCTAAGGCAAGTGTTAATACAAGATTCGAAAGTCTTGAATCTGTTG
CGATTGCCACCACATCCGGTATAAATAAACGCCCGGCACGTTTGATGTTCCTCGTCAAAG
TAAAATCGCTTCGTGTGCAACTGTGCGGACGTGCAAGATCCACTGTCAACCGGTTCTTTA
CAGATCGATAAATTTGAAACACTGGTGTCGTTCCCGGGAGGTACAGGTTCCTCCTGATGT
AAGCAAATGGATTCGCACTCAGAAATTGTACTGAATCTGTTAGCATTGCCATCGCATCCA
CCATAAGAGAATTCATGGCAAGCACGTAAATTTGGTTCATAATAATATTTGCGGAAAGCA
CCTCTGCATGGGCCAGCGTCCACAGGGAGATTGCACATATCTTGTCCATGGAATTTTCCG
CAGA
>Tb30751
ATTCCCGACAGGAACTGAACGGAAACTTCTTTCTCATCAAACTAAGAGGCGCGTCTTCCG
CGGCGGCGGTTGCACGAATTCCAGAAGATCTCAATCAACCGCGACTTTAAATTGTTGTGA
ATATCGTGAATTTTTGAAGAACGAGTGATTTTTGAAGCAAATTTTACTTTTAAGAAGACA
AAATCGTCGGCTATTCATTTAGAAGATTGCATTCGCTTCTAAGAGATCGCTGTAGAAATA
CCCTTGAACTTTGGGAAAAGTTCAGAGAGTAGCTAAAAGAAAAATAACATTTCGCGGAAA
ATAATTGTCAACATCGATCGATGGATGATCAGCGACCGAACGAAAGTTCGTTCGTATAAC
CGCGGGACTCGCAGGCGCGAAAAGGGAAAAGGGAACGAGTGATTGTGACGGAAGACTGGT
TGTCGTATGGAGAGGAAAAGAGCGAAGAAACGTTAGAGTATGGCGCGCGAGACGAGATCG
CAATGAAAGTCAATAAACCGTGATGAGTAACTGAGAGTATAGTGGTCGGAGTGGCACTAA
TAAATTAGTGTCTACTTGCTGCTATACAAGCAACAGCAGCGGCAGCAGCAGTAGCAGGAG
GAGGAAGAGGACAAAGAGAAGGAGGCGGAGGAGGAGGCGCGGAGTGTGCGCGCGCGATGT
GCCACGGTGTGCGTGCCTGCGAATACTTGTGACCGGCCGTGTGTCGATACGGGGATTTGG
CCAGTGTGTCAGTGTGAAAGAAGACAATTGACTCATAGCCGCCGTTCGTTGGATGGTGCT
CAGCTCGGCGGGGGCCTTCTGACGTCACATCCTGCCCCGCGACCTGTACGAGAGCCGCGA
TCTCATCTGGACCACTACGCGGCGAACGAAGAAAATTGAATTGCTTGTTCAACGAATGAG
GAACAATGATCTACAGCGACAAGAGAATCCTCACCATCTTTGTCTTGCTCAACGTAATTG
CGAAGATGCCGGCGAATCAGACCGATTCGTCAAAAACGGATATAGTCGAAGAAATGGAGG
AATTTACTACGATCAAAAGGATTCTGCCCGACAGATGTCTTGTCAAGACAGAACCGGGAC
CCTGCAAGCACTATGTTCACAAATGGACTTTCAACAAAGCCGAAGGAAAATGTCGAACTT
TTCCTTACGGCGGTTGTTTGGGAAATGAAAATCGATTTAACTCGGAAGCGGAATGCCTCC
ATTATTGCGTCGGTGGTGCTGATCATACATTACCGCCTTATCTTGTAACAAAAGGCAGCG
TATTTGTGGCACCGAGCACTACGACAATGAGCACCCCACCATCGACAACGACTAGTACAC
CACGACCGACCTTTATACCCCCCTCAAACA
