# Supplementary material for: Venomix: a simple bioinformatic pipeline for identifying and characterizing toxin gene candidates from transcriptomic data
Source: PeerJ. 2018 Jul 31;6:e5361. doi: 10.7717/peerj.5361 (PMC6074769; doi:10.7717/peerj.5361)
Supplement: Supplemental Information 5 [file peerj-06-5361-s005.gz › FinalOutput_GAS_1E-6/Kunitz-type_serine_protease_inhibitor_homolog_dendrotoxin_K_154/signalp.txt]

# SignalP-4.1 euk predictions
# name                     Cmax  pos  Ymax  pos  Smax  pos  Smean   D     ?  Dmaxcut    Networks-used
F8J2F4                     0.742  25  0.806  25  0.979   4  0.883   0.848 Y  0.450      SignalP-noTM
Q589G4                     0.657  18  0.776  18  0.949  12  0.918   0.852 Y  0.450      SignalP-noTM
Q6ITB3                     0.800  25  0.837  25  0.979  12  0.882   0.861 Y  0.450      SignalP-noTM
Q6ITB0                     0.704  25  0.779  25  0.974   3  0.868   0.827 Y  0.450      SignalP-noTM
F8J2F3                     0.741  25  0.800  25  0.978   4  0.871   0.839 Y  0.450      SignalP-noTM
B5KL39                     0.490  25  0.647  25  0.978   4  0.864   0.764 Y  0.450      SignalP-noTM
Q6ITB2                     0.800  25  0.837  25  0.979  12  0.882   0.861 Y  0.450      SignalP-noTM
Q6ITC0                     0.739  25  0.810  25  0.978   4  0.892   0.854 Y  0.450      SignalP-noTM
B5KL33                     0.845  25  0.870  25  0.977   4  0.899   0.886 Y  0.450      SignalP-noTM
B5L5R7                     0.858  25  0.880  25  0.978   4  0.906   0.894 Y  0.450      SignalP-noTM
B5G6G6                     0.704  25  0.779  25  0.974   3  0.868   0.827 Y  0.450      SignalP-noTM
Q6T269                     0.106  66  0.121  12  0.199   4  0.140   0.132 N  0.450      SignalP-noTM
E7FL12                     0.707  25  0.771  25  0.974   3  0.851   0.814 Y  0.450      SignalP-noTM
B5KL40                     0.721  25  0.799  25  0.980   4  0.891   0.849 Y  0.450      SignalP-noTM
B5KL32                     0.807  25  0.847  25  0.978   4  0.894   0.872 Y  0.450      SignalP-noTM
B5KL41                     0.728  25  0.801  25  0.980   4  0.887   0.847 Y  0.450      SignalP-noTM
B5L5Q8                     0.706  25  0.773  25  0.975   3  0.854   0.817 Y  0.450      SignalP-noTM
B5KL30                     0.800  25  0.838  25  0.980  12  0.883   0.862 Y  0.450      SignalP-noTM
E7FL13                     0.739  25  0.809  25  0.978   4  0.890   0.853 Y  0.450      SignalP-noTM
Q6ITB1                     0.704  25  0.779  25  0.974   3  0.868   0.827 Y  0.450      SignalP-noTM
Gene.1::Tb2597::g.1::m.1   0.109  46  0.103  54  0.113  68  0.098   0.100 N  0.450      SignalP-noTM
Gene.3::Tb3414::g.3::m.3   0.108  25  0.103  58  0.109  55  0.094   0.098 N  0.450      SignalP-noTM
Gene.5::Tb16938::g.5::m.5  0.115  22  0.110  22  0.121  12  0.104   0.107 N  0.450      SignalP-noTM
Gene.7::Tb30751::g.7::m.7  0.287  24  0.413  24  0.810  19  0.590   0.509 Y  0.450      SignalP-noTM
