# Supplementary material for: Venomix: a simple bioinformatic pipeline for identifying and characterizing toxin gene candidates from transcriptomic data
Source: PeerJ. 2018 Jul 31;6:e5361. doi: 10.7717/peerj.5361 (PMC6074769; doi:10.7717/peerj.5361)
Supplement: Supplemental Information 5 [file peerj-06-5361-s005.gz › FinalOutput_GAS_1E-6/Kunitz-type_serine_protease_inhibitor_homolog_dendrotoxin_K_154/aligned.fasta]

>F8J2F4
------------------------------------------------------------
------------------------------------------------------------
------------------------------------------------------------
-----------------------------------------------------MSSGGLL
LLLGLLTLW---------------------------------------------------
-----------------AELTPVSSKDR--------------------------------
------------------------------------------------------------
------------------------------------------------------------
----------------------------------PDFCHLP-------------------
------------------------------------------------------------
---ADSGSCKGNFQAFYYHPV-------------------------HRTCLE--------
------------------------------------------------------------
-------------------------------------------------------FIYGG
CEGNANNFKTMDECKRTCAA----------------------------------------
------------------------------------------------------------
------------------------------------------------------------
------------------------------------------------------------
------------------------------------------------------------
------------------------------------------------------------
------------------------------------------------------------
-----------------------------------------
>Q589G4
------------------------------------------------------------
------------------------------------------------------------
------------------------------------------------------------
------------------------------------------------------------
MMLLVLSIS---------------------------------------------------
-----------------AILQVSHS-----------------------------------
------------------------------------------------------------
------------------------------------------------------------
----------------------------------VSFCLLP-------------------
------------------------------------------------------------
---IVPGPCTQYVIRYAFQPS-------------------------ISACRR--------
------------------------------------------------------------
-------------------------------------------------------FTFGG
CEGNDNNFMTRRDCEHYCEE----------------------------------------
------------------------------------------------------------
--------------------LL--------------------------------------
------------------------------------------------------------
------------------------------------------------------------
------------------------------------------------------------
------------------------------------------------------------
-----------------------------------------
>Q6ITB3
------------------------------------------------------------
------------------------------------------------------------
------------------------------------------------------------
-----------------------------------------------------MSSGGLL
LLLGLLTLW---------------------------------------------------
-----------------AELTPVSSKDH--------------------------------
------------------------------------------------------------
------------------------------------------------------------
----------------------------------PEFCELP-------------------
------------------------------------------------------------
---ADSGPCRGILHAFYYHPV-------------------------HRTCLE--------
------------------------------------------------------------
-------------------------------------------------------FIYGG
CYGNANNFKTIDECKRTCAA----------------------------------------
------------------------------------------------------------
------------------------------------------------------------
------------------------------------------------------------
------------------------------------------------------------
------------------------------------------------------------
------------------------------------------------------------
-----------------------------------------
>Q6ITB0
------------------------------------------------------------
------------------------------------------------------------
------------------------------------------------------------
-----------------------------------------------------MSSGGLL
LLLGLLTLW---------------------------------------------------
-----------------EGLTPVSSKDR--------------------------------
------------------------------------------------------------
------------------------------------------------------------
----------------------------------PDFCELP-------------------
------------------------------------------------------------
---DDRGPCRGIFHAFYYNPD-------------------------QRQCLE--------
------------------------------------------------------------
-------------------------------------------------------FIYGG
CYGNANNFKTIDECERTCAA----------------------------------------
------------------------------------------------------------
------------------------------------------------------------
------------------------------------------------------------
------------------------------------------------------------
------------------------------------------------------------
------------------------------------------------------------
-----------------------------------------
>F8J2F3
------------------------------------------------------------
------------------------------------------------------------
------------------------------------------------------------
-----------------------------------------------------MSSGGLL
LLLGLLTLW---------------------------------------------------
-----------------AELTPVSSKDR--------------------------------
------------------------------------------------------------
------------------------------------------------------------
----------------------------------PHFCHLP-------------------
------------------------------------------------------------
---ADTGPCKARFQAFYYHPV-------------------------HRKCLE--------
------------------------------------------------------------
-------------------------------------------------------FIYGG
CEGNANNFKTIDECKRTCAA----------------------------------------
------------------------------------------------------------
------------------------------------------------------------
------------------------------------------------------------
------------------------------------------------------------
------------------------------------------------------------
------------------------------------------------------------
-----------------------------------------
>B5KL39
------------------------------------------------------------
------------------------------------------------------------
------------------------------------------------------------
-----------------------------------------------------MSSGGLL
LLLGLLTLW---------------------------------------------------
-----------------EVLTPISSKDR--------------------------------
------------------------------------------------------------
------------------------------------------------------------
----------------------------------PKFCELP-------------------
------------------------------------------------------------
---ADTGPCKAIFQAFYYHPV-------------------------HRTCLK--------
------------------------------------------------------------
-------------------------------------------------------FIYGG
CEGNANNFKTIDECKRTCAA----------------------------------------
------------------------------------------------------------
------------------------------------------------------------
------------------------------------------------------------
------------------------------------------------------------
------------------------------------------------------------
------------------------------------------------------------
-----------------------------------------
>Q6ITB2
------------------------------------------------------------
------------------------------------------------------------
------------------------------------------------------------
-----------------------------------------------------MSSGGLL
LLLGLLTLW---------------------------------------------------
-----------------AELTPVSSKDH--------------------------------
------------------------------------------------------------
------------------------------------------------------------
----------------------------------PEFCELP-------------------
------------------------------------------------------------
---ADSGPCRGILHAFYYHPV-------------------------HRTCLE--------
------------------------------------------------------------
-------------------------------------------------------FIYGG
CYGNANNFKTIDECEPPCAA----------------------------------------
------------------------------------------------------------
------------------------------------------------------------
------------------------------------------------------------
------------------------------------------------------------
------------------------------------------------------------
------------------------------------------------------------
-----------------------------------------
>Q6ITC0
------------------------------------------------------------
------------------------------------------------------------
------------------------------------------------------------
-----------------------------------------------------MSSGGLF
LLLGLLTLW---------------------------------------------------
-----------------EVLTPVSSKDR--------------------------------
------------------------------------------------------------
------------------------------------------------------------
----------------------------------PKFCELP-------------------
------------------------------------------------------------
---PDSGSCKGSFQAFYYHPV-------------------------HRTCLE--------
------------------------------------------------------------
-------------------------------------------------------FIYGG
CEGNDNNFKTIDECKRTCAA----------------------------------------
------------------------------------------------------------
------------------------------------------------------------
------------------------------------------------------------
------------------------------------------------------------
------------------------------------------------------------
------------------------------------------------------------
-----------------------------------------
>B5KL33
------------------------------------------------------------
------------------------------------------------------------
------------------------------------------------------------
-----------------------------------------------------MSSGGLL
LLLGLLTLW---------------------------------------------------
-----------------EILTPVSSKDH--------------------------------
------------------------------------------------------------
------------------------------------------------------------
----------------------------------PEFCELP-------------------
------------------------------------------------------------
---ADSGPCRGILHAFYYHPV-------------------------HRTCLE--------
------------------------------------------------------------
-------------------------------------------------------FIYGG
CYGNANNFKTIDECKRTCAA----------------------------------------
------------------------------------------------------------
------------------------------------------------------------
------------------------------------------------------------
------------------------------------------------------------
------------------------------------------------------------
------------------------------------------------------------
-----------------------------------------
>B5L5R7
------------------------------------------------------------
------------------------------------------------------------
------------------------------------------------------------
-----------------------------------------------------MSSGGLL
LLLGLLTLL---------------------------------------------------
-----------------EILTPVSSKDR--------------------------------
------------------------------------------------------------
------------------------------------------------------------
----------------------------------PKFCELP-------------------
------------------------------------------------------------
---ADSGSCKGNFQAFYYNPD-------------------------QHQCLE--------
------------------------------------------------------------
-------------------------------------------------------FIYGG
CDGNANNFKTIDECKRTCAA----------------------------------------
------------------------------------------------------------
------------------------------------------------------------
------------------------------------------------------------
------------------------------------------------------------
------------------------------------------------------------
------------------------------------------------------------
-----------------------------------------
>B5G6G6
------------------------------------------------------------
------------------------------------------------------------
------------------------------------------------------------
-----------------------------------------------------MSSGGLL
LLLGLLTLW---------------------------------------------------
-----------------EGLTPVSSKDR--------------------------------
------------------------------------------------------------
------------------------------------------------------------
----------------------------------PDFCELP-------------------
------------------------------------------------------------
---DDRGPCRGIFHAFYYNPD-------------------------QRQCLE--------
------------------------------------------------------------
-------------------------------------------------------FIYGG
CYGNANNFKTIDECKRTCAA----------------------------------------
------------------------------------------------------------
------------------------------------------------------------
------------------------------------------------------------
------------------------------------------------------------
------------------------------------------------------------
------------------------------------------------------------
-----------------------------------------
>Q6T269
------------------------------------------------------------
------------------------------------------------------------
------------------------------------------------------------
------------------------------------------------------------
------------------------------------------------------------
------------------PLRPGTEKHTFP------------------------------
------------------------------------------------------------
------------------------------------------------------------
--------------------------------FPAEFCNLP-------------------
------------------------------------------------------------
---ADLGPCKNYTGRFYYDSASNKCEVFIYGGCPGNANNFKTREECRKTCVEI-------
----------CILPAELGPCD------------------EYTG------RF---------
--------------------------------------------YYDSASNKCEVFIYGG
CQGNANNFKTRDECRKTCVEI---------------------------------------
-----------------------------------------------------------C
ILPAE----LGPCDEYTGRLLLRLG-----IKQM--------------------------
------------------------------------------------------------
------------------------------------------------------------
------------------------------------------------------------
------------------------------------------------------------
-----------------------------------------
>E7FL12
------------------------------------------------------------
------------------------------------------------------------
------------------------------------------------------------
-----------------------------------------------------MSSGGLL
LLLGLLTLW---------------------------------------------------
-----------------EGLTPVSSKDR--------------------------------
------------------------------------------------------------
------------------------------------------------------------
----------------------------------PHFCHLP-------------------
------------------------------------------------------------
---HDPGPCKGNFQAFYYHPV-------------------------RRTCLE--------
------------------------------------------------------------
-------------------------------------------------------FIYGG
CQGNPNNFKTIDECKRTCAA----------------------------------------
------------------------------------------------------------
------------------------------------------------------------
------------------------------------------------------------
------------------------------------------------------------
------------------------------------------------------------
------------------------------------------------------------
-----------------------------------------
>B5KL40
------------------------------------------------------------
------------------------------------------------------------
------------------------------------------------------------
-----------------------------------------------------MSSGGLL
LLLGLLTLW---------------------------------------------------
-----------------EVLTPVSSKDR--------------------------------
------------------------------------------------------------
------------------------------------------------------------
----------------------------------PEFCELP-------------------
------------------------------------------------------------
---ADSGSCKGNFQAFYYNPV-------------------------QHQCLE--------
------------------------------------------------------------
-------------------------------------------------------FIYGG
CDGNANNFKTIDECKRTCAA----------------------------------------
------------------------------------------------------------
------------------------------------------------------------
------------------------------------------------------------
------------------------------------------------------------
------------------------------------------------------------
------------------------------------------------------------
-----------------------------------------
>B5KL32
------------------------------------------------------------
------------------------------------------------------------
------------------------------------------------------------
-----------------------------------------------------MSSGGLL
LLLGLLTLW---------------------------------------------------
-----------------EILTPVSSKDR--------------------------------
------------------------------------------------------------
------------------------------------------------------------
----------------------------------PHFCHLP-------------------
------------------------------------------------------------
---HDTGPCNRNTQAFYYNPV-------------------------YHTCLK--------
------------------------------------------------------------
-------------------------------------------------------FIYGG
CQGNSNNFKTIDECKRTCAA----------------------------------------
------------------------------------------------------------
------------------------------------------------------------
------------------------------------------------------------
------------------------------------------------------------
------------------------------------------------------------
------------------------------------------------------------
-----------------------------------------
>B5KL41
------------------------------------------------------------
------------------------------------------------------------
------------------------------------------------------------
-----------------------------------------------------MSSGGLL
LLLGLLTLW---------------------------------------------------
-----------------EVLTPVSSKDR--------------------------------
------------------------------------------------------------
------------------------------------------------------------
----------------------------------PNFCHLP-------------------
------------------------------------------------------------
---HDTGPCKRNTQAFYYNPV-------------------------YHTCLK--------
------------------------------------------------------------
-------------------------------------------------------FIYSG
CEGNANNFKTIDECKRTCAT----------------------------------------
------------------------------------------------------------
------------------------------------------------------------
------------------------------------------------------------
------------------------------------------------------------
------------------------------------------------------------
------------------------------------------------------------
-----------------------------------------
>B5L5Q8
------------------------------------------------------------
------------------------------------------------------------
------------------------------------------------------------
-----------------------------------------------------MSSGGLL
LLLGLLTLW---------------------------------------------------
-----------------EGLTPVSSKDR--------------------------------
------------------------------------------------------------
------------------------------------------------------------
----------------------------------PNFCHLP-------------------
------------------------------------------------------------
---HDPGPCKGNFQAFYYHPV-------------------------RRTCLE--------
------------------------------------------------------------
-------------------------------------------------------FIYGG
CQGNPNNFKTIDECKRTCAA----------------------------------------
------------------------------------------------------------
------------------------------------------------------------
------------------------------------------------------------
------------------------------------------------------------
------------------------------------------------------------
------------------------------------------------------------
-----------------------------------------
>B5KL30
------------------------------------------------------------
------------------------------------------------------------
------------------------------------------------------------
-----------------------------------------------------MSSGGLL
LLLGLLTLW---------------------------------------------------
-----------------AELTPVSSKDH--------------------------------
------------------------------------------------------------
------------------------------------------------------------
----------------------------------PEFCELP-------------------
------------------------------------------------------------
---ADSGPCRGILHAFYYHPV-------------------------HRTCLG--------
------------------------------------------------------------
-------------------------------------------------------FIYGG
CYGNANNFKTIDECKRTCAA----------------------------------------
------------------------------------------------------------
------------------------------------------------------------
------------------------------------------------------------
------------------------------------------------------------
------------------------------------------------------------
------------------------------------------------------------
-----------------------------------------
>E7FL13
------------------------------------------------------------
------------------------------------------------------------
------------------------------------------------------------
-----------------------------------------------------MSSGGLF
LLLGLLTLW---------------------------------------------------
-----------------EVLTPVSSKDR--------------------------------
------------------------------------------------------------
------------------------------------------------------------
----------------------------------PKFCELP-------------------
------------------------------------------------------------
---ADSGSCKGNFQAFYYHPV-------------------------HRTCLE--------
------------------------------------------------------------
-------------------------------------------------------FIYGG
CEGNDNNFKTIDECKRTCAT----------------------------------------
------------------------------------------------------------
------------------------------------------------------------
------------------------------------------------------------
------------------------------------------------------------
------------------------------------------------------------
------------------------------------------------------------
-----------------------------------------
>Q6ITB1
------------------------------------------------------------
------------------------------------------------------------
------------------------------------------------------------
-----------------------------------------------------MSSGGLL
LLLGLLTLW---------------------------------------------------
-----------------EGLTPVSSKDR--------------------------------
------------------------------------------------------------
------------------------------------------------------------
----------------------------------PDFCELP-------------------
------------------------------------------------------------
---DDRGPCRGIFHAFYYNPD-------------------------QRQCLE--------
------------------------------------------------------------
-------------------------------------------------------FIYGG
CYGNANNFKTIDECERTCAA----------------------------------------
------------------------------------------------------------
------------------------------------------------------------
------------------------------------------------------------
------------------------------------------------------------
------------------------------------------------------------
------------------------------------------------------------
-----------------------------------------
>Gene.1::Tb2597::g.1::m.1 type:internal len:250 gc:universal Tb2597:748-2(-)
------------------------------------------------------------
------------------------------------------------------------
------------------------------------------------------------
------------------------------------------------------------
-------LWYYDSYEQHCRQF---------YYGGCGGNENNFVTEHDCVNRCE-------
----------------VAITTPPPPGQV-E------------------------------
------------------------------------------------------------
------------------------------------------------------------
--------------------------------FRLEFCFLP-------------------
------------------------------------------------------------
---DEHGPCSENQVKWFYDSRDGVCKQFRYGGCQSNGNNFNTREECEYRCGEVQDP----
----------CILPQVIGPCNGFVKQFYYDRRTDSCYEFEYSGCQGNKNRFQDRESCERK
CRRGTPPDVTQAPATISPPTGEPKSTICLAPVDSGDCDDSITAYYYDAQHQMCQAFIYGG
CGGNANKFQTEEQCERLCGK----------------------------------------
------------------------------------------------------------
---------------FHGQDMC--------------------------------------
------------------------------------------------------------
------------------------------------------------------------
------------------------------------------------------------
------------------------------------------------------------
-----------------------------------------
>Gene.3::Tb3414::g.3::m.3 type:complete len:742 gc:universal Tb3414:4080-1855(-)
MNPTVEQTSTSRTPGDGGYKILVSGQSNGYIPNAIHTISLQGSETHERLQQFTRFTLTVH
SQHAPNNPLARIGYFQLFPNSLTTFNEDCINTVSEVTDYPKSEIQVMWRGPQAGSGCVVF
TAMILENNVRWYAEDGALINTVCEASTEIVSANETRCCACDEAKYSLTMEGIWSNRTHPK
DFPFSAWLTHFSDVIGASHEPNFSFWGRDHVATDGFRQLAEWGSATGVEAELREKSKQLR
TLIKAAGLWYPNVNTNTTTSFRVDRNHPLLSVASMLGPSPDWVVGVSKLNLCQKDCTWTR
SMIIDLYPWDAGTDNGISYMSPNSETKPREKMKPITTLYPEDPRSPFYDPSGRPMHPLAR
LYLNREKIIPRGCSEELLQQQVIELEVAENTEDTSRPECQTTDYSPWTSCSVTCGKGLRM
RTRSYRIPEKAAMFNCNRQLVSKEMCVASIPECSGEEESDDDVISLQSDPLCETTEWSEW
SECSNTCGVGLKMRTRRFRDRRGRKRCTFVSLIEKEKCMEPPCQAGTEEQLDPVCRVTDW
SDWSPCSASCGKGVKLRTRLLIVDPSLQAECSSRIELLQQRPCLVQSDCTFDMATAKVVC
MEEADPGPCRGYFQRWAFNPR-------------------------KLMCVP--------
------------------------------------------------------------
-------------------------------------------------------FAYGG
CRGNRNNFLTADECGNTCGIVRTAL-----------------------------------
------------------TSQAFNETVNRNQTPIDSLSPP---PPPSPPV--------DC
VVTRWS--NWSPCSVTCGVGRV---------TSYR-------------------------
------TIEREAANGGRPC-----------PKKLHRR-----------------------
------------------------------------------------------------
---------------------------------YRCE-----------------------
----------------------------------------LAP-----------------
---------------------------CE------------
>Gene.5::Tb16938::g.5::m.5 type:5prime_partial len:578 gc:universal Tb16938:1742-9(-)
------------------------------------------------------------
------------------------------------------------------------
------------------------------------------------------------
------------------------------------------------------------
---------------------------------------------------CGK------
----------------------------------------------FHG-----------
------------------------------------------------------------
------------------------------------------------------------
----------------------------------QDMCNLP-------------------
------------------------------------------------------------
---VDAGPCRGAFRKYYYEPNLRACHEFSYGGCDGNANRFSTISECESICLHQEEPVPPG
NDTSVSNLSICKEPVDSGSC---------------------TSAQLHTKRF---------
--------------------------------------------YFDEEHQTCRAFIYTG
CGGNRNRFKTFESCINTCLRTSNEIDVDSKDTKDRCAEAKEECNIIRCPYGKEQYVDSQD
CERCRCVDPCRTKICPEGTRCAITLVAAQDGTEYKGVCQPIVKPGRCPRVSNSTRCEQEC
ATDADCPGEWKCCNSGCGTSCLEPAPEEPLTTTSRPTVTPPQYGGEPAKIQEPEEPRVSA
QEGGYITLKCVALGTPRPIITWRKDTTLIGPSEKRRRILLDGSLQIINLYTYDRGTYVCT
ADNGLGPPVRAEYQLDVTEPSELPVAIIGEPNTRVTVTMNSPISLHCYAMGWPRPIVTWW
RGDQMLPLFSENYEQDTDYTLLIRSVTLTNLGVYTCQAFNGIGTPASWSATLQAIGPVYN
VKPEHEEFTKYLVQPPKKPTTEKPQYPYRPTRTQSPEHQTYAPIHSTKPPYIPRVIPLET
TTVEPGSGRFKGETMRRLILILDYTDHCDKLIHEVASNLLL
>Gene.7::Tb30751::g.7::m.7 type:3prime_partial len:149 gc:universal Tb30751:906-1349(+)
------------------------------------------------------------
------------------------------------------------------------
------------------------------------------------------------
---------------------------------------------------MIYSDKRIL
TIFVLLNVIAKMP-----------------------------------------------
-----------------ANQTDSSKTDIVEEMEEFTT-----------------------
------------------------------------------------------------
------------------------------------------------------------
-----------------------------IKRILPDRCLVK-------------------
------------------------------------------------------------
---TEPGPCKHYVHKWTFNKA-------------------------EGKCRT--------
------------------------------------------------------------
-------------------------------------------------------FPYGG
CLGNENRFNSEAECLHYCVG----------------------------------------
------------------------------------------------------------
--GADH--TLPPYLVTKGSVFVAPS-----TTTMS-------------------------
------TPPSTTTSTPRPTF--------IPPSN---------------------------
------------------------------------------------------------
------------------------------------------------------------
------------------------------------------------------------
-----------------------------------------
