# Supplementary material for: Venomix: a simple bioinformatic pipeline for identifying and characterizing toxin gene candidates from transcriptomic data
Source: PeerJ. 2018 Jul 31;6:e5361. doi: 10.7717/peerj.5361 (PMC6074769; doi:10.7717/peerj.5361)
Supplement: Supplemental Information 5 [file peerj-06-5361-s005.gz › FinalOutput_GAS_1E-6/Galactose-specific_lectin_nattectin_1/sequence.txt]

>Gene.1::Tb4182::g.1::m.1 type:complete len:206 gc:universal Tb4182:86-703(+)
MLRYVLVILLYAITYCMATENSVATDTMINGLTASGKLLPNTNGNLTPAQQIIYIYGPRQ
WKMQDSNNLVEKAGSDYLITPGMGAHKLHARKLPWNKARRICIQEGGHLAVINSNSEEKM
LLHILGENKIDRAWLGVHDLYEEGDWNTIMDEPLESTGYSKWTLKIANEPDNFNGKQHCG
VLLKDGGMDDLECTAAVAFFCEITF*
