# Supplementary material for: Venomix: a simple bioinformatic pipeline for identifying and characterizing toxin gene candidates from transcriptomic data
Source: PeerJ. 2018 Jul 31;6:e5361. doi: 10.7717/peerj.5361 (PMC6074769; doi:10.7717/peerj.5361)
Supplement: Supplemental Information 5 [file peerj-06-5361-s005.gz › FinalOutput_GAS_1E-6/Galactose-specific_lectin_nattectin_1/genbankfile.txt]

VERSION     Q66S03.1  GI:60390624
DBSOURCE    UniProtKB: locus LECG_THANI, accession Q66S03;
            class: standard.
            created: Mar 1, 2005.
            sequence updated: Oct 11, 2004.
            annotation updated: Jan 7, 2015.
            xrefs: AY707913.1, AAU11827.1
            xrefs (non-sequence databases): ProteinModelPortal:Q66S03,
            HOVERGEN:HBG004151, GO:0005576, GO:0030246, GO:0046872, GO:0006954,
            Gene3D:3.10.100.10, InterPro:IPR001304, InterPro:IPR016186,
            InterPro:IPR016187, Pfam:PF00059, SMART:SM00034, SUPFAM:SSF56436,
            PROSITE:PS50041
KEYWORDS    Calcium; Cleavage on pair of basic residues; Direct protein
            sequencing; Disulfide bond; Hemagglutinin; Inflammatory response;
            Lectin; Metal-binding; Secreted; Signal; Toxin.
SOURCE      Thalassophryne nattereri
  ORGANISM  Thalassophryne nattereri
            Eukaryota; Metazoa; Chordata; Craniata; Vertebrata; Euteleostomi;
            Actinopterygii; Neopterygii; Teleostei; Neoteleostei;
            Acanthomorphata; Batrachoidaria; Batrachoididae; Thalassophryne.
REFERENCE   1  (residues 1 to 159)
  AUTHORS   Lopes-Ferreira,M., Magalhaes,G.S., Fernandez,J.H.,
            Junqueira-de-Azevedo Ide,L., Le Ho,P., Lima,C., Valente,R.H. and
            Moura-da-Silva,A.M.
  TITLE     Structural and biological characterization of Nattectin, a new
            C-type lectin from the venomous fish Thalassophryne nattereri
  JOURNAL   Biochimie 93 (6), 971-980 (2011)
   PUBMED   21396978
  REMARK    NUCLEOTIDE SEQUENCE [MRNA], PROTEIN SEQUENCE OF 27-41, FUNCTION,
            BIOASSAY, SUBUNIT, INDUCTION, AND MASS SPECTROMETRY.;
            TISSUE=Venom, and Venom gland
REFERENCE   2  (residues 1 to 159)
  AUTHORS   Magalhaes,G.S., Lopes-Ferreira,M., Junqueira-de-Azevedo,I.L.M.,
            Ho,P.L. and Moura-da-Silva,A.M.
  TITLE     Direct Submission
  JOURNAL   Submitted (??-AUG-2004)
  REMARK    NUCLEOTIDE SEQUENCE [MRNA].;
            TISSUE=Venom gland
COMMENT     [FUNCTION] Galactose specific lectin that exhibits hemagglutination
            activity (minumum hemagluttination concentration= 2.5 ug/well) in a
            calcium-independent fashion. Has remarkable pro-inflammatory
            activity, inducing neutrophil mobilization in mice. immune system,
            especially in neutrophil mobilization in mice.
            {ECO:0000269|PubMed:21396978}.
            [SUBUNIT] Monomer. {ECO:0000269|PubMed:21396978}.
            [SUBCELLULAR LOCATION] Secreted {ECO:0000250}.
            [TISSUE SPECIFICITY] Expressed by the venom gland.
            [INDUCTION] Hemagglutination is completely inhibited by galactose.
            Is not inhibited by mannose, and the chelating agent EDTA.
            {ECO:0000269|PubMed:21396978}.
            [PTM] Not glycosilated. {ECO:0000269|PubMed:21396978}.
            [MASS SPECTROMETRY] Mass=15087; Method=MALDI; Range=27-159;
            Evidence={ECO:0000269|PubMed:21396978}.
            [SIMILARITY] Belongs to the true venom lectin family.
            {ECO:0000305}.
            [SIMILARITY] Contains 1 C-type lectin domain.
            {ECO:0000255|PROSITE-ProRule:PRU00040}.
FEATURES             Location/Qualifiers
     source          1..159
                     /organism="Thalassophryne nattereri"
                     /db_xref="taxon:289382"
     Protein         1..159
                     /product="Galactose-specific lectin nattectin"
                     /note="CTL"
                     /UniProtKB_evidence="Evidence at protein level"
     Region          1..21
                     /region_name="Signal"
                     /experiment="experimental evidence, no additional details
                     recorded"
                     /note="{ECO:0000255}."
     Region          22..24
                     /region_name="Propeptide"
                     /experiment="experimental evidence, no additional details
                     recorded"
                     /note="/FTId=PRO_0000017566."
     Region          27..159
                     /region_name="Mature chain"
                     /experiment="experimental evidence, no additional details
                     recorded"
                     /note="Galactose-specific lectin nattectin.
                     /FTId=PRO_0000017567."
     Region          31..155
                     /region_name="CLECT"
                     /note="C-type lectin (CTL) or carbohydrate-recognition
                     domain (CRD); smart00034"
                     /db_xref="CDD:214480"
     Bond            31..42
                     /bond_type="disulfide"
                     /experiment="experimental evidence, no additional details
                     recorded"
                     /note="{ECO:0000255|PROSITE-ProRule:PRU00040}."
     Region          38..156
                     /region_name="Domain"
                     /experiment="experimental evidence, no additional details
                     recorded"
                     /note="C-type lectin.
                     {ECO:0000255|PROSITE-ProRule:PRU00040}."
     Bond            59..155
                     /bond_type="disulfide"
                     /experiment="experimental evidence, no additional details
                     recorded"
                     /note="{ECO:0000255|PROSITE-ProRule:PRU00040}."
     Region          122..124
                     /region_name="Short sequence motif of biological interest"
                     /experiment="experimental evidence, no additional details
                     recorded"
                     /note="Galactose-binding."
     Site            122
                     /site_type="metal-binding"
                     /experiment="experimental evidence, no additional details
                     recorded"
                     /note="Calcium. {ECO:0000250}."
     Site            124
                     /site_type="metal-binding"
                     /experiment="experimental evidence, no additional details
                     recorded"
                     /note="Calcium. {ECO:0000250}."
     Site            order(130,134,136,141,143..146,149..151)
                     /site_type="other"
                     /note="ligand binding surface [chemical binding]"
                     /db_xref="CDD:153057"
     Site            130
                     /site_type="metal-binding"
                     /experiment="experimental evidence, no additional details
                     recorded"
                     /note="Calcium. {ECO:0000250}."
     Bond            132..147
                     /bond_type="disulfide"
                     /experiment="experimental evidence, no additional details
                     recorded"
                     /note="{ECO:0000255|PROSITE-ProRule:PRU00040}."
     Site            143
                     /site_type="metal-binding"
                     /experiment="experimental evidence, no additional details
                     recorded"
                     /note="Calcium. {ECO:0000250}."
ORIGIN      
        1 masvphftvf lflacalgig anvtrratss cpkgwthhgs rcftfhrgsm dwasaeaaci
       61 rkggnlasih nrreqnfith lihklsgenr rtwiggndav kegmwfwsdg skfnykgwkk
      121 gqpdkhvpae hcaetnfkga fwnnalckvk rsflcaknl
//
