# Supplementary material for: Venomix: a simple bioinformatic pipeline for identifying and characterizing toxin gene candidates from transcriptomic data
Source: PeerJ. 2018 Jul 31;6:e5361. doi: 10.7717/peerj.5361 (PMC6074769; doi:10.7717/peerj.5361)
Supplement: Supplemental Information 5 [file peerj-06-5361-s005.gz › FinalOutput_GAS_1E-6/Galactose-specific_lectin_nattectin_1/nucleotide.fasta]

>Tb4182
GTATAAAAGTATCACTAACACGTATCGTAACATGATTAGTATGTTATTAAGTTAACAATA
TAAATACGAGAATAACATACTAATCATGTTACGATACGTGTTAGTGATACTTTTATACGC
GATAACGTATTGTATGGCAACGGAAAATTCAGTTGCAACTGATACAATGATCAACGGATT
GACAGCTTCAGGCAAGTTATTACCAAACACAAATGGAAATTTGACTCCGGCACAGCAGAT
TATTTACATTTACGGGCCGCGTCAGTGGAAAATGCAAGACAGTAACAATCTTGTCGAAAA
AGCAGGAAGCGATTACCTTATTACACCTGGCATGGGTGCTCACAAACTTCATGCTCGCAA
GTTGCCGTGGAACAAGGCTCGTAGAATTTGCATTCAAGAAGGGGGTCATTTAGCTGTCAT
TAATTCCAATTCGGAGGAAAAAATGCTGCTGCATATTTTGGGAGAGAACAAAATAGATCG
AGCATGGCTCGGCGTACACGATCTCTATGAAGAGGGTGATTGGAACACGATCATGGATGA
ACCTTTGGAATCTACCGGCTACTCAAAATGGACTTTGAAAATTGCCAACGAGCCCGACAA
TTTTAACGGGAAGCAGCATTGCGGAGTCCTCCTAAAGGACGGTGGAATGGATGATCTCGA
GTGCACTGCGGCAGTTGCCTTTTTCTGCGAAATTACTTTCTGAATCAGCGAATCCTCATA
AATCACGTGAATGCGAGATCATAATCAGATGTTGTAACGGTACGCGATTTATCAAAGCTT
ATAATTAAATAGTCAATCCAAGATATGCTATTAAGATCAAATTAACAACGTAGTAGCAAC
GCAAGCGTTTTCACGATTAATGGGGTCTATAGATTAATATTACAATGAAAGCGATTATAG
GTCATAAATTCTATTTTTATACTAATGATTATCTTTAAGAATGTTGAATACTGCCATGAA
ATATGCGCAAAATATGTTAAGAAGTGATGTAAGAACACTATTATCTTCTTATAAAATATA
AAAATTCTTTAGCAACAATACGTGCCTTTATCTTGTACTTGATAGAACAGGGTAAAGAAA
GGAATGATTGAAAAATGATGTAATATGAACAAAAAAATAGAAAAAATTATTTGATTTTTC
TAGATTAATTGTAATAGTTCAAATTGTTGGAAAATCTAAAATGACTCGAATTATAACTAG
AATCACTTTAAATGTCGTCTCCGTTATTGAGAACATCAAAGTTGGGAGGACTTTGGAAGA
GACTCGTTGCAACCTAAAAGGTCAAAGGGCGCACTTGTATTTCGTGATTCTCCCAACTAT
GGATTAGTTAGCCGCGTATACAAAAGATAATACTGATCACAAAGCTTTCTTCATCATAGT
CCCAACTGGCGTTTCTTCATATCGGTTTGCATTCGTCGTGTTTCACGAGTGAACGCCGGT
GATCGGCAGATTACGATGATGAGATCTCTCTGCGATGATATTCTCTCCCTCACGGGGCCG
AGTTCTCTCCTCCTCTCGTCCCCGATGAGACCATCGTTCGCGTTACGGGCATAGCGCCCG
ATAGCTACACTCAAGCCGTTCTTATTGATTTTCCTGTGTAGGCGCACGCGCCATCCCGTT
CTTGATTTGCGACAAGGGGGGTGCGGCTGTAACCATGGATCCCAGTGTACTCGCCACCAT
GGACAAGGACGCATTGAAGAAGCAGATTGAGAACATGAAGTATCAGGCGTCCATGGAACG
GTGGCCCTTGTCGAAGAGCATCGCGGCGATGCGGGAGTACGTGGAAGAGAACGAGAAGAA
TGATCCGCTGATACACGCGCCCGACAAGAAGAACAATCCCTGGGCCGAGAAAGGCAAATG
TATAATCATGTAATCGGGGTCAGAGCGGAGGAAGGGCAACAGAAGAAGAAGGAAGTGTGC
ATACAAACCGAGGAACAGAGGAGTCGGTCGTTCATCCGCGGCAAAAGGGAATCTCAGGCA
GAGATCGCGAAAGGGGGAGAGATGGGAGAAGGAGCGCAGGAGGAAGAGGAAGAGATGCCG
GTAGACGTCCGTTGCGATTCGATCGCGGCTCGCGGATTCGCCCGATCGTCGGGGCGATCG
TCGACCGGCACTGTCGAAATAAAAGCGTGGCACGTCGCTCGAAGATCGGACTGAAGCAGA
TCCGTTTTGCCGGACCGTTCCGTTCCTCCGGGACCGTTCTACGATCGCGCGGCGTGCGGC
TTCGCTGGTCAATTCCCGATCTGTGTCGTCCCACGAGGTATATCGTTATCCTTCGTTATT
CGTAAAGATATCCCGAGGTAGTTCTGTGATCTGTGCATCGATCGGCCCGTTGACACAGAC
AAGAAAGAATACCAAAAAAAAAAAAAACGAGCAAAAGAGAAAAGGAACGAAAACGCTGTC
GCATAATCGATCTTGCGAGGCAATCGCGCTGTTAACGGATTCGCGTCGAATTCAAACGTT
TTGCATTTCGCGAAAGTATCGGGGAGCAGGGACGAGAAGAAAAAAAAAGAGGAGGAAAAC
CGGAAAATCTGTCGGATGAACCACTTCCGCCTGGATCGATCGACGTCGAATTAACCGCCG
CATGCCGCGCGACGTCGCCCCCTGCACATCTCATTTGCCGACGCACTTGCCGTGTAAAAC
TCTCTCCATTCACCGATCAATCCATGAGCGTAATTTATTCTTAACGTTACGTGTATACAT
AAATCTATATATTCGTATTGTACGAACATACAGTTATTGCTACAATAATAATTATGATTA
CTCTTGTATGTATCTCTGCGCGAATTTCTTACGAAAATATATATAACGTGACCAGCGACT
GAAATCCAAATCCTGTTTCCTGCATTCGTTATTCGCCTCAGGGAAATGCGTGCACGGCAG
AACGTCAAGTTGTCGATTGAATTCTCAATTTAATGAAATCATTTAAAATTCGACCGGAAT
CGCTACCGCGGGATGCCATTCGATTCTCTCTTTCGCTTTTTCTCTTTCCTTGTTGTCGTC
TGACTAGTTGCTAACCGTTTCTACTGACAATCATGATATTTGTCCGCGAGATTCTGGAAT
CGCTACATTTTCGGCTTTAATTTCTATTTATTAAGATACTCGTGATGCACGCATGAGATT
CCACAATTGCTAAAAGTTCTCCGCGTCTTAATTTCTTATTAACGTACGTAAAACTTATTA
ATAAATGTTTTATCGTATTGCTATTTTTATATTCGAATCAGTGAAATGTAAACTGCGTGA
ATACGTTTAATAATTAATTACTGTTATAAAAAGGAATCAATACTTCAATTTGCCAAAAGT
GTTACAAACTTGTGAGATAACTTGTATAGAGAAAGCATGTATTATTATTTGTAAGAATCT
TGGAATTTGAGATAAAAAAAAGAATTCTCATGTATATGAAAAATAAAATGTGATGATATA
ATATTGCGAAAATAAAGTTGACTGGAACGCAATTATCAATTAATAAATGCATGGAATTTG
ATTCAGTAAATTCTGCACGCTTTCTAAAAGAAGTTGTTTCGCTTCTTGTTAGATTTATTT
AAGTAAAATTGCATAAAACTTTTGTTTTTAATTATAAATTTAACAGATGTATGTGCATAA
ATGTTTAGAAACTTATTTTTAGAAATTTTAAATCAGGTATCCTTGTATAAGTGAGCTCTA
TAAAGTTTTTCAGGTTC
