# Supplementary material for: Venomix: a simple bioinformatic pipeline for identifying and characterizing toxin gene candidates from transcriptomic data
Source: PeerJ. 2018 Jul 31;6:e5361. doi: 10.7717/peerj.5361 (PMC6074769; doi:10.7717/peerj.5361)
Supplement: Supplemental Information 5 [file peerj-06-5361-s005.gz › FinalOutput_GAS_1E-6/Kunitz-type_conkunitzin-S1_2/sequence.txt]

>Gene.1::Tb16938::g.1::m.1 type:5prime_partial len:578 gc:universal Tb16938:1742-9(-)
CGKFHGQDMCNLPVDAGPCRGAFRKYYYEPNLRACHEFSYGGCDGNANRFSTISECESIC
LHQEEPVPPGNDTSVSNLSICKEPVDSGSCTSAQLHTKRFYFDEEHQTCRAFIYTGCGGN
RNRFKTFESCINTCLRTSNEIDVDSKDTKDRCAEAKEECNIIRCPYGKEQYVDSQDCERC
RCVDPCRTKICPEGTRCAITLVAAQDGTEYKGVCQPIVKPGRCPRVSNSTRCEQECATDA
DCPGEWKCCNSGCGTSCLEPAPEEPLTTTSRPTVTPPQYGGEPAKIQEPEEPRVSAQEGG
YITLKCVALGTPRPIITWRKDTTLIGPSEKRRRILLDGSLQIINLYTYDRGTYVCTADNG
LGPPVRAEYQLDVTEPSELPVAIIGEPNTRVTVTMNSPISLHCYAMGWPRPIVTWWRGDQ
MLPLFSENYEQDTDYTLLIRSVTLTNLGVYTCQAFNGIGTPASWSATLQAIGPVYNVKPE
HEEFTKYLVQPPKKPTTEKPQYPYRPTRTQSPEHQTYAPIHSTKPPYIPRVIPLETTTVE
PGSGRFKGETMRRLILILDYTDHCDKLIHEVASNLLL*
