# Supplementary material for: Venomix: a simple bioinformatic pipeline for identifying and characterizing toxin gene candidates from transcriptomic data
Source: PeerJ. 2018 Jul 31;6:e5361. doi: 10.7717/peerj.5361 (PMC6074769; doi:10.7717/peerj.5361)
Supplement: Supplemental Information 5 [file peerj-06-5361-s005.gz › FinalOutput_GAS_1E-6/Kunitz-type_conkunitzin-S1_2/aligned.fasta]

>Q6T269
PLRPGTEKHTFPFPAEFCNLPADLGPCKNYTGRFYYDSASNKCEVFIYGGCPGNANNFKT
REECRKTC-----------------VEICILPAELGPCDE---YTGRFYYDSASNKCEVF
IYGGCQGNANNFKTRDECRKTCV-------------------------------------
----------------EIC-----------------------------------------
------------------------------------------------------------
--------------------------------ILPAE-----------------------
--------LGP-------------------------------------------------
---------------------------------------CDEYTG---------------
------------------------------------------------------------
--------------------RLLLRLGIKQM--------------
>Gene.1::Tb16938::g.1::m.1 type:5prime_partial len:578 gc:universal Tb16938:1742-9(-)
----CGKFHG----QDMCNLPVDAGPCRGAFRKYYYEPNLRACHEFSYGGCDGNANRFST
ISECESICLHQEEPVPPGNDTSVSNLSICKEPVDSGSCTSAQLHTKRFYFDEEHQTCRAF
IYTGCGGNRNRFKTFESCINTCLRTSNEIDVDSKDTKDRCAEAKEECNIIRCPYGKEQYV
DSQDCERCRCVDPCRTKICPEGTRCAITLVAAQDGTEYKGVCQPIVKPGRCPRVSNSTRC
EQECATDADCPGEWKCCNSGCGTSCLEPAPEEPLTTTSRPTVTPPQYGGEPAKIQEPEEP
RVSAQEGGYITLKCVALGTPRPIITWRKDTTLIGPSEKRRRILLDGSLQIINLYTYDRGT
YVCTADNGLGPPVRAEYQLDVTEPSELPVAIIGEPNTRVTVTMNSPISLHCYAMGWPRPI
VTWWRGDQMLPLFSENYEQDTDYTLLIRSVTLTNLGVYTCQAFNGIGTPASWSATLQAIG
PVYNVKPEHEEFTKYLVQPPKKPTTEKPQYPYRPTRTQSPEHQTYAPIHSTKPPYIPRVI
PLETTTVEPGSGRFKGETMRRLILILDYTDHCDKLIHEVASNLLL
