# Supplementary material for: Venomix: a simple bioinformatic pipeline for identifying and characterizing toxin gene candidates from transcriptomic data
Source: PeerJ. 2018 Jul 31;6:e5361. doi: 10.7717/peerj.5361 (PMC6074769; doi:10.7717/peerj.5361)
Supplement: Supplemental Information 5 [file peerj-06-5361-s005.gz › FinalOutput_GAS_1E-6/Factor_V_activator_RVV-V_gamma_142/uniprot.txt]

>Q76B45
MCFLLLCLTLTLAGTGAVPTGPSIEIHSRIIGGWECDKHSQPWQALLTFTRKHNSVCGGV
LVHSQWVLTAAHCIGDNYKVLLGLHDRSSEESTVQEARVSARFPHPLYNMTLLNLLLSHK
MNLTFFYKTFLGADFSHDLMLLRLDQPVQLTDAVQVLDLPTQEPQVGSTCHVSGWGRTSQ
NYENSFVLPEKLQCVEFTLLSNNECSHAHMFKVTEAMLCAGHMEGGKDSCVGDSGGPLIC
DGVFQGIASWGSSPCGQQGRPGIYVKVFLYISWIQETIKAHS
>Q1L658
MAPQLLLCLILTFLWSLPEAESNVFLKSKVANRFLQRTKRANSLVEEFKSGNIERECIEE
RCSKEEAREAFEDDEKTETFWNVYVDGDQCSSNPCHYRGICKDGIGSYTCTCLSGYEGKN
CERVLYKSCRVDNGNCWHFCKHVQNDIQCSCAEGYLLGEDGHSCVAGGNFSCGRNIKTRN
KREANLPDFVQSQNATLLKKSDNPSPDIRIVNGMDCKLGECPWQAALVDEKEGVFCGGTI
LSPIYVLTAAHCINETETISVVVGEIDKSRIETGPLLSVDKIYVHKKFVPPQKAYKFDLA
AYDYDIAIIQMKTPIQFSENVVPACLPTADFANQVLMKQDFGIVSGFGRIFEKGPKSKTL
KVLKVPYVDRHTCMVSSETPITPNMFCAGYDTLPRDACQGDSGGPHTTVYRDTHFITGIV
SSGEGCARNGKYGIYTKLSKFIPWIKRIMRQKLPSTESSTGRL
>Q4QXT9
MAPQLLLCLILTFLWSLSEAESNVFLKSKVANRFLQRTKRANSLFEEFKAGNIERECIEE
RCSKEEAREAFEDNEKTETFWNVYVDGDQCSSNPCHYGGTCKDGIGSYTCTCLAGYEGKN
CQYVLYQSCRVDNGNCWHFCKPVQNEIQCSCAESYLLGDDGYSCVAGGDFSCGRNIKARN
KREASLPDFQTDFSDDYDAIDENNFVETPTNFSGLVPTVQSQNATLLKKSDNPSPDIRVV
NGTDCKLGECPWQALLINDQGDGFCGGTILSPIYVLTAAHCINQTKYIRVVVGEIDISRK
KTGRLLSVDKIYVHQKFVPSTYDYDIALIQMKTPIQFSENVVPACLPTADFANQVLMKQD
FGIVSGFGRTRERGQTSNTLKVVTLPYVDRHTCMLSSNFPITQNMFCAGYNTLPQDACQG
DSGGPHITAYRDTHFITGIISWGEGCAQTGKYGAYTKVSRFILWIKRIMRLKLPSTESST
GRL
>Q58L95
MAPQLLLCLILTFLWSLPEAESNVFLKSKVANRFLQRTKRANSLFEEFRSGNIERECIEE
RCSKEEAREVFEDDEKTETFWNVYVDGDQCSSNPCHYRGTCKDGIGSYTCTCLFGYEGKN
CERVLYKSCRVDNGNCWHFCKPVQNDIQCSCAEGYLLGEDGHSCVAGGNFSCGRNIKTRN
KREASLPDFVQSQNATLLKKSDNPSPDIRIVNGMDCKLGECPWQAVLVDEKEGVFCGGTI
LSPIYVLTAAHCINQTEKISVVVGEIDKSRVETGHLLSVDKIYVHKKFVPPKKGYKFYEK
FDLVSYDYDIAIIQMKTPIQFSENVVPACLPTADFANQVLMKQDFGIISGFGRIFEKGPK
SNTLKVLKVPYVDRHTCMVSSESPITPTMFCAGYDTLPRDACQGDSGGPHITAYRDTHFI
TGIVSWGEGCAKKGKYGIYTKVSKFILWIKRIMRQKLPSTESSTGRL
>Q58L96
MAPQLLLCLILTFLWSLPEAESNVFLKSKVANRFLQRTKRANSLYEEFRSGNIERECIEE
RCSKEEAREVFEDDEKTETFWNVYVDGDQCSSNPCHYRGTCKDGIGSYTCTCLSGYEGKN
CERVLYKSCRVDNGNCWHFCKPVQNDIQCSCAEGYLLGEDGHSCVAGGNFSCGRNIKTRN
KREASLPDFVQSQNAILLKKSDNPSPDIRIVNGMDCKLGECPWQAVLVDEKEDAFCGGTI
LSPIYVLTAAHCINQTKMISVVVGEINISRKNPGRLLSVDKIYVHQKFVPPKKGYEFYEK
FDLVSYDYDIAILQMKTPIQFSENVVPACLPTADFANQVLMKQDFGIVSGFGRIFEKGPQ
SKTLKVLKVPYVDRHTCMLSSESPITPTMFCAGYDTLPRDACQGDSGGPHITAYRDTHFI
TGIVSWGEGCAQTGKYGVYTKVSKFILWIKRIMRQKLPSTESSTGRL
>Q56VR3
MAPQLLLCLILTFLWSLPEAESNVFLKSKVANRFLQRTKRANSLVEEFKSGNIERECIEE
RCSKEEAREVFEDDEKTETFWNVYVDGDQCSSNPCHYRGICKDGIGSYTCTCLSGYEGKN
CERVLYKSCRVDNGNCWHFCKSVQNDIQCSCAEGYLLGEDGHSCVAGGNFSCGRNIKTRN
KREASLPDFVQSHNATLLKKSDNPSPDIRIVNGMDCKLGECPWQAALVDDKKGVFCGGTI
LSPIYVLTAAHCINETETISVVVGEIDRSRAETGPLLSVDKVYVHKKFVPPKKSQEFYEK
FDLVSYDYDIAIIQMKTPIQFSENVVPACLPTADFANQVLMKQDFGIVSGFGGIFERGPN
SKTLKVLKVPYVDRHTCMLSSNFPITPTMFCAGYDTLPQDACQGDSGGPHITAYRDTHFI
TGIVSWGEGCARKGRYGIYTKLSKFIPWIKRIMRQKLPSTESSTGRL
>A6MFK7
MAPQLLLCLIQTFLWSLPEAESNVFLKSNVANRFLQRTKRANSGFEEIYPANFERECVEE
RCSKEEAREVFEDDEKTEAFWTVYVDGDQCLSNPCHYGGTCKDGIGSYTCTCLAGYEGKN
CEHDLLKSCRVDNGNCWHFCKPVQNDTQCSCAEGYRLGDNGFSCIAEGEFSCGRNIKSRN
KREASLPDFQTDFSDDYDAIDENNLIETVQSQSATLLKKSDNPNPDIRIVNGLDCKLGEC
PWQAVLIDEKGTAFGGGTILSPYFVLTAAHCINKTKSIAVVVGQVDISRKETRRLLSVDK
VYTHPKYVHVTNDYDIAIIQLKTPIQFSENVVPACLPTADFANHVLMKQDFGIVSGFGRI
EEKGPTSNILKVVMVPYVDRHTCILSTKIPITRNMFCAGYGNQPEDACEGDSGGPHITAY
KDTHFLTGIVSWGEGCGRDGKYGIYTKVSNFLPWIKTIMRRKQPSTESSTGRL
>Q58L94
MAPQLLLCLILTFLWSLPEAESNVFLKSKVANRFLQRTKRSNSLFEEIRPGNIERECIEE
KCSKEEAREVFEDNEKTETFWNVYVDGDQCSSNPCHYRGTCKDGIGSYTCTCLPNYEGKN
CEKVLFKSCRAFNGNCWHFCKRVQSETQCSCAESYLLGVDGHSCVAEGDFSCGRNIKARN
KREASLPDFVQSQKATVLKKSDNPSPDIRIVNGMDCKLGECPWQAVLINEKGEVFCGGTI
LSPIHVLTAAHCINQTKSVSVIVGEIDISRKETRRLLSVDKIYVHKKFVPPNSYYQNIDR
FAYDYDIAIIRMKTPIQFSENVVPACLPTADFAKEVLMKQDSGIVSGFGRTQSIGYTSNI
LKVITVPYVDRHTCMLSSNFRITQNMFCAGYDTLPQDACQGDSGGPHITAYGDTHFVTGI
ISWGEGCARKGKYGVYTKVSNFIPWIKKIMSLK
>B5G6G5
MAPPLLLCLILTFLWNLPEAESNVFLKSKVANRFLQRTKRSNSIFEEFKAGNIERECIEE
KCSKEEAREVFEDNEKTETFWNVYVDGDQCSSNPCHYRGTCKDGIGSYTCTCLPNYEGKN
CEKVLFESCRVFNGNCWHFCKSVQNEIQCSCAESYRLGDDGHSCVAEGDFSCGRNIKARN
KREASLPDFVQSQKAILLKKSDNPSPDIRIINGMDCKLGECPWQAVLLDEDDDVFCGGTI
LSSIHVLTAAHCINQTKNISVIVGEIDISRKETIRLLPVDKVYVHTKFVPPSYLYGHQNV
DRKTYDYDIAIIRMKTPIQFSENVVPACLPTADFVKQVLMKQDFGIVSGFGRTQYRGQTS
NTLKVITVPYVDRRTCMLSSDFPITPNMFCAGYDTLPQDACQGDSGGPHITAYGDTHFIT
GINSWGEGCAKKGKYGVYTKVSNFIPWIKAIMSLK
>P82807
MAPQLLLCLILTFLWSLPEAESNVFLKSKVANRFLQRTKRSNSLFEEIRPGNIERECIEE
KCSKEEAREVFEDNEKTETFWNVYVDGDQCSSNPCHYRGTCKDGIGSYTCTCLPNYEGKN
CEKVLYQSCRVDNGNCWHFCKRVQSETQCSCAESYRLGVDGHSCVAEGDFSCGRNIKARN
KREASLPDFVQSQKATLLKKSDNPSPDIRIVNGMDCKLGECPWQAVLINEKGEVFCGGTI
LSPIHVLTAAHCINQTKSVSVIVGEIDISRKETRRLLSVDKIYVHTKFVPPNYYYVHQNF
DRVAYDYDIAIIRMKTPIQFSENVVPACLPTADFANEVLMKQDSGIVSGFGRIRFKEPTS
NTLKVITVPYVDRHTCMLSSDFRITQNMFCAGYDTLPQDACQGDSGGPHITAYRDTHFIT
GIISWGEGCARKGKYGVYTKVSRFIPWIKKIMSLK
>P83370
MAPQLLLCLILTFLWSVPEAESNVFLKSKVANRFLQRTKRSNSLFEEIRPGNIERECIEE
KCSKEEAREVFEDNEKTETFWNVYVDGDQCSSNPCHYHGTCKDGIGSYTCTCLPNYEGKN
CEKVLFKSCRAFNGNCWHFCKRVQSETQCSCAESYRLGVDGHSCVAEGDFSCGRNIKARN
KREASLPDFVQSQKATLLKKSDNPSPDIRIVNGMDSKLGECPWQAVLINEKGEVFCGGTI
LSPIHVLTAAHCINQTKSVSVIVGEIDISRKETRRLLSVDKIYVHTKFVPPNYYYGHQNF
DRVAYDYDIAIIRMKTPIQFSENVVPACLPTADFANEVLMKQDSGIVSGFGRIRFKEPTS
NTLKVITVPYVDRHTCMLSSDFRITQNMFCAGYDTLPQDACEGDSGGPHITAYGDTHFIT
GIVSWGEGCARKGKYGVYTKVSRFIPWIKKIMSLK
>A6MFK8
MAPQLLLCLILTFLWSLPEAESNVFLKSNVANRFLQRTKRANSIFEEIRPGNIERECVEE
KCSKEEAREVFQDNEKTEAFWTVYVDGDQCLSNPCHYRGTCKDGIGSYTCTCLPGYEGKN
CEHVVVKSCRLFNGNCWHFCKTVQNDTQCSCAEGYRLGVDGFSCIAEGDFSCGRIIKSRN
KREASLPDFHFSDDYDAIDENNLVETVQSQSATLLKKSDNPSPDIRIVSGLDCKLGECPW
QAVLIDEHGKAFGGGTILSPYFVLTAAHCLNQTKSIAVVVGQVDISRKETRHLLHVDKAY
MHSKYVRATYDHDIAILRLRTPIQFSENVVPACLPTADFADEVLMKQDFGIVSGFGRLHE
RGSTSDILKVIRVPYVDRYTCMLSSNYRITPSMFCAGYGNQPQDACQGDSGGPHITAYGD
THFITGIISWGEGCGRKGKYGIYTKVSNFIPWIKTIMRRNQPSTESSTGRL
>Q58L93
MAPQLLLCLILTFLWSLPEAESNVFLKSKEANRFLQRTKRSNSLFEEFRPGNIERECIEE
KCSKEEAREIFKDNEKTEAFWNVYVDGDQCSSNPCHYGGTCKDGIGSYTCTCLPNYEGKN
CEHLLFKSCRFFNGNCWHFCKPVQNDTQCSCAESYRLGDDGHSCVAEGDFSCGRNIKARN
KREASLPDFVQSQNATLLKKSDNPSPDIRIINGMDCKLGECPWQAVLLDKEGDVFCGGTI
LSPIYVLTAAHCITQSKHISVVVGEIDISRKETRHLLSVDKAYVHTKFVLATYDYDIAII
QLKTPIQFSENVVPACLPTADFANQVLMKQDFGIISGFGHTRSGGQTSNTLKVVTIPYVD
RHTCMLSSDFRITPNMFCAGYDTLPRDACQGDSGGPHITAYRDTHFITGIISWGEGCAKK
GKYGVYTKVSNFIPWIKAVMRKHQPSTESSTGRL
>P81428
MAPQLLLCLILTFLWSLPEAESNVFLKSKVANRFLQRTKRSNSLFEEIRPGNIERECIEE
KCSKEEAREVFEDNEKTETFWNVYVDGDQCSSNPCHYRGTCKDGIGSYTCTCLPNYEGKN
CEKVLYQSCRVDNGNCWHFCKRVQSETQCSCAESYRLGVDGHSCVAEGDFSCGRNIKARN
KREASLPDFVQSQKATLLKKSDNPSPDIRIVNGMDCKLGECPWQAVLINEKGEVFCGGTI
LSPIHVLTAAHCINQTKSVSVIVGEIDISRKETRRLLSVDKIYVHTKFVPPNYYYVHQNF
DRVAYDYDIAIIRMKTPIQFSENVVPACLPTADFANEVLMKQDSGIVSGFGRIQFKQPTS
NTLKVITVPYVDRHTCMLSSDFRITQNMFCAGYDTLPQDACQGDSGGPHITAYRDTHFIT
GIISWGEGCARKGKYGVYTKVSKFIPWIKKIMSLK
>Q9TXD8
IVGGKTAKFGDYPWMVSIQQKNKKGTFDHICGGAIINVNWILTAAHCFDQPIVKSDYRAY
VGLRSILHTKENTVQRLELSKIVLHPGYKPKKDPDDIALIKVAKPIVIGNYANGICVPKG
VTNPEGNATVIGWGKISSGGKQVNTLQEVTIPIIPWKKCKEIYGDEFSEFEYSQITPYMI
CAGAEGKDSCQADSGGPLFQIDANGVATLIGTVANGADCGYKHYPGVYMKVSSYTNWMSK
NMV
>A0A024BTN9
SCADDRNPLEECFQETDYEEFLEIARNGLKATSNPKHVVIVGAGMSGLSAAYVLAGAGHQ
VTVLEASERAGGRVRTYRNDKEGWYANLGPMRLPEKHRIVREYITKFGLQLNEFSQENEN
AWYFIKNIRKRVGEVKKDPGLLQYPVKPSEEGKSAGQLYEESLGKVVEELKRTNCSYILD
KYDTYSTKEYLIKEGNLSPGAVDMIGDLLNEDSGYYVSFIESLKHDNIFGYEKRFNEIVD
GMDKLPTSMYQAIEEKVRFNARVIKIQQNDNEVTVTYQTSENEMSPVTADYVIVCTTSRA
ARRITFEPPLPPKKAHALRSVHYRSGTKIFLTCTKKFWEDDGIHGGKSTTDLPSRFVYYP
NHDFSSGSAVIMAYGIGDDANFFQALDHKDCGDTVINDLSLIHQLTKEEIQSFCYLSKIQ
RWSLDKYAMGGITTFTPYQFQHFSEALTAPFKRIYFAGEYTAQFHGWIDSTIKSGLTAAR
DVNRASENPSGIHLSNDN
>A8QL51
MNVFSIFSLVFLAAFGSCADDRRSPLEECFREADYEEFLEIARNGLKKTSNPKHVVVVGA
GMAGLSAAYVLEKAGHRVTLLEASDRVGGRANTYRDEKEGWYVNMGPMRLPERHRIVRTY
IAKFGLKLNEFFQENENAWYFIRNIRKRVWEVKKDPGVFKYPVKPSEEGKSASQLYRESL
KKIIEELKRTNCSYILDKYDSYSTKEYLIKEGNLSRGAVDMIGDLLNEDSSYYLSFIESL
KNDDLFSYEKRFDEISGGFDQLPKSMHQDIAEMVHLNAQVTKIQHDAEKVRVAYQTPAKT
LSYVTADYVIVCATSRAVRRISFEPPLPSKKAHALRSIHYKSATKIFLTCTQKFWEADGI
HGGKSTTDLPSRFIYYPNHNFTSGVGVIVAYVLADDSDFFQALDIKTSADIVINDLSLIH
QLPKNEIQALCYPSLIKKWSLDKYTMGALTSFTPYQFQDYSETVAAPVGRIYFAGEYTAR
VHGWLDSTIKSGLTAARDVNRASQKPSRIHLISDNQL
>X2L4E2
SLLFLAAVGSCADDRNPLEECFRETDYEEFLEIAKNGLSTTSNPKRVVIVGAGMSGLSAA
YVLANAGHQVTVLEASERAGGRVKTYRNEKEGWYANLGPMRLPEKHRIVREYIKKFDLRL
NEFSQENENAWYFLQNIKKRVREVNKDPGVLEYPVKPSEVGKSAGQLYEESLRKAVEELR
RTNCSYMLNKYDTYSTKEYLLKEGNLSPGAVDMIGDLLNEDSGYYVSFIESLKHDDIFAY
EKRFDEIVGGMDKLPTSMYQAIQEKVHLNARVIEIQQDVKEVTVTYQTSQKETLSVTADY
VIVCTTSRAARRITFEPPLPPKKAHALLSVHYRSGTKIFLTCTKKFWEDDGIHGGKSTTD
LPSRFIYYPNHNFPNGVGVIIAYGIGDDANYFQALDFEDCGDIVINDLSLIHQLPKEEIQ
AICRPSMIQRWSLDNYAMGGITTFTPYHFQHFSEALTAPVDRIYFAGEYTAQAHGWIDST
IKSGLRAATDVNRASENK
>Q6TGQ9
MNVFFMFSKPGKLADDRNPLEECFRETDYEEFLEIAKNGLSTTSNPKRVVIVGAGMSGLS
AAYVLANAGHQVTVLEASERAGGQVKTYRNEKEGWYANLGPMRLPEKHRIVREYIRKFGL
QLNEFSQENENAWYFIKNIRKRVGEVNKDPGVLDYPVKPSEVGKSAGQLYEESLQKAVEE
LRRTNCSYMLNKYDTYSTKEYLLKEGNLSPGAVDMIGDLLNEDSGYYVSFIESLKHDDIF
AYEKRFDEIVGGMDKLPTSMYQAIQEKVHLNARVIKIQQDVKEVTVTYQTSEKETLSVTA
DYVIVCTTSRAARRIKFEPPLPPKKAHALRSVHYRSGTKIFLTCTKKFWEDDGIHGGKST
TDLPSRFIYYPNHNFPNGVGVIIAYGIGDDANYFEALDFEDCGDIVINDLSLIHQLPKEE
IQAICRPSMIQRWSLDKYAMGGITTFTPYQFQHFSEALTAPVDRIYFAGEYTAQAHGWIA
STIKSGPEGLDVNRASE
>P81382
MNVFFMFSLLFLAALGSCADDRNPLAECFQENDYEEFLEIARNGLKATSNPKHVVIVGAG
MAGLSAAYVLAGAGHQVTVLEASERPGGRVRTYRNEEAGWYANLGPMRLPEKHRIVREYI
RKFDLRLNEFSQENDNAWYFIKNIRKKVGEVKKDPGLLKYPVKPSEAGKSAGQLYEESLG
KVVEELKRTNCSYILNKYDTYSTKEYLIKEGDLSPGAVDMIGDLLNEDSGYYVSFIESLK
HDDIFAYEKRFDEIVDGMDKLPTAMYRDIQDKVHFNAQVIKIQQNDQKVTVVYETLSKET
PSVTADYVIVCTTSRAVRLIKFNPPLLPKKAHALRSVHYRSGTKIFLTCTTKFWEDDGIH
GGKSTTDLPSRFIYYPNHNFTNGVGVIIAYGIGDDANFFQALDFKDCADIVFNDLSLIHQ
LPKKDIQSFCYPSVIQKWSLDKYAMGGITTFTPYQFQHFSDPLTASQGRIYFAGEYTAQA
HGWIDSTIKSGLRAARDVNLASENPSGIHLSNDNEL
>P0DI89
ADDRNPLEECFRETDYEEFLEIAKNGLSTT
>Q6TGQ8
RKAPCCADDRNPLEECFRETDYEEFLEIAKNGLSTTSNPKRVVIVGAGMSGLSAAYVLAN
AGHQVTVLEASERAGGRVKTYRNEKEGWYANLGPMRLPEKHRIVREYIRKFDLQLNEFSQ
ENENAWYFIKNIRKRVGEVNKDPGVLEYPVKPSEVGKSAGQLYEESLQKAVEELRRTNCS
YMLNKYDTYSTKEYLLKEGNLSPGAVDMIGDLLNEDSGYYVSFIESLKHDDIFAYEKRFD
EIVGGMDKLPTSMYQAIQEKVHLNARVIKIQQDVKEVTVTYQTSEKETLSVTADYVIVCT
TSRAARRIKFEPPLPPKKAHALRSVHYRSGTKIFLTCTKKFWEDDGIHGGKSTTDLPSRF
IYYPNHNFPNGVGVIIAYGIGDDANYFQALDFEDCGDIVINDLSLIHQLPKEEIQAICRP
SMIQRWSLDKYAMGGITTFTPYQFQHFSEALTAPVDRIYFAGEYTAQAHGWIDSTIKW
>A8QL52
MNVFSIFSLVFLAAFGSCADDRRSALEECFREADYEEFLEIARNGLKKTSNPKHVVVVGA
GMAGLSAAYVLAGAGHRVTLLEASDRVGGRVNTYRDEKEGWYVNMGPMRLPERHRIVRTY
IAKFGLKLNEFFQENENAWYFIRNIRKRVWEVKKDPGVFKYPVKPSEEGKSASQLYRESL
KKVIEELKRTNCSYILDKYDTYSTKEYLIKEGNLSRGAVDMIGDLLNEDSSYYLSFIESL
KNDDLFSYEKRFDEISDGFDQLPKSMHQAIAEMVHLNAQVIKIQRDAEKVRVAYQTPAKT
LSYVTADYVIVCATSRAVRRISFEPPLPPKKAHALRSIHYKSATKIFLTCTRKFWEADGI
HGGKSTTDLPSRFIYYPNHNFTSGVGVIVAYVLADDSDFFQALDIKTSADIVINDLSLIH
QLPKNEIQALCYPSLIKKWSLDKYTMGALTSFTPYQFQDYIETVAAPVGRIYFAGEYTAT
VHGWLDSTIKSGLTAARNVNRASQKPSRIHLINDNQL
>P81383
MNDFLLLLLVLFLGVPRSENHVINLEECFQEPEYENWLATASHGLTKTLNPKKIVIVGAG
ISGLTAAKLFREAGHEVVILEASDRVGGRIKTHREDGWYVDVGPMRVPQTHRIVREYIKK
FNISLNPFRQTDENAWYLIKHVRQKMSANNPENFGYQLNPNERGKSASQLFDETLDKVTD
DCTLQKEKYDSFSTKEYLIKEGKLSTGAVEMIGDFLNEEAGFHNSFLISVMDHFLFLNNS
FDEITGGFDQLPERFFKDMDSIVHLNSTVEKIVHINNKVTVFYEGLSTNMRLVADYVLIT
ATARATRLIKFVPPLSIPKTRALRSLIYASATKIILVCTDKFWEKDGIHGGRSITDLPSR
VIYYPNHDFTNGIGVLLASYTWYSDSEFYTTLSDEKCVDVVMDDLVEIHNVSKDYLKSVC
GKHVVQKWALDQYSMGAFSTYTPYQITHYSQMLAQNEGRIYFAGEYTAHPHGWIETSMKS
AIREAINIHNA
>Q4JHE3
MNVFFMFSLLFLAALESCADVRRNPLEECFREADYEEFLEIARNGLKKTSNPKHVVVVGA
GMAGLSAAYVLAGAGHKVTLLEASERVGGRVHTYRNEKEGWYVNLGPMRLPERHRIIREY
IRKFGLKLNEFFQENENAWYFIRNIRKRVWEVKKDPGVFKYPVKPSEEGKSASQLYRESL
KKVIEELKRTNCSYILNKYDTYSTKEYLIKEGNLSRGAVDMIGDLLNEDSSYYLSFIESL
KSDDLFSYEKRFDEIVGGFDQLPISMYQAIAEMVHLNAQVIKIQHNAEKVRVAYQTPAKT
LSYVTADYVIVCSSSRAARRIYFEPPLPPKKAHALRSIHYKSGTKIFLTCSKKFWEADGI
HGGKSTTDLPSRFIYYPNHNFTSGVGVIVAYTISDDADFFQSLDIKTSADIVINDLSLIH
QLPKKEIQALCYPSMIKKWSLDKYAMGSITSFAPYQFQDFIERVAAPVGRIYFAGEYTAR
VHGWLDSTIKSGLTAARDVNRASQKPSRRQLSNDNEL
>Q4JHE1
MNVFFMFSLLFLAALGSCADDRRRPLEECFREADYEEFLEIAKNGLQRTSNPKRVVVVGA
GMAGLSAAYVLAGAGHQVTLLEASERVGGRVNTYRNEKDGWYVNLGPMRLPERHRIIREY
IRKFGLELNEFIQENDNAWYFIKNIRKRVSEVKKDPGVFKYPVKPSEEGKSASQLYRESL
QKVIEELKRTNCSYILNKYDTYSTKEYLIKEGNLSPGAVDMIGDLLNEDSSYYLSFIESL
KSDDIFSYEKRFDEIVGGFDQLPRSMYQAIAEKVHLNAQVIKIQQNAEDVRVTYQTPAKT
LSYVIADYVIVCSTSRAARRIHFEPPLPPKKAHALRSIHYRSSTKIFLTCSQKFWEADGI
HGGKSTTDLPSRFIYYPNHSFTSGIGVIVAYTLADDTDFFQALDIETSADIVINDLSLIH
QLPKEQIQALCYPSKIQKWSLDEYAMGAITSFTPYQFQDFFEIVAAPVGRIYFAGEYTAS
VHGWLDSTIKSGLTAARDVNLASQKPSRIQLSNDNEL
>Q4JHE2
MNVFFMFSLLFLAALESCADDRRRPLEECFQEADYEEFLEIARNGLNETSNPKHVVVVGA
GMAGLSAAYVLAGAGHNVTLLEASERVGGRVNTYRNETEGWYVNLGPMRLPERHRIIREY
IRKFGLKLNEFLQENENAWYFIRNIRKRVWEVKKDPGVFKYPVEPSEEGKSASQLYRESL
EKVIEELKRTNCSYILNKYDTYSTKEYLIKEGNLSRGAVDMIGKLPNEDSSYYLSFIESL
KSDDLFSYEKRFDEIVGGFDQLPISMYQAIAEMVHLNAQVIKIQHNAEEVRVAYQTPAKT
LSYVTADYVIVCSTSRAARRIYFEPPLPPKKAHALRSIHYRSGTKIFLTCTRKFWEADGI
HGGKSTTDLPSRFIYYPNHNFTSDVGVIVAYTLADDADFFQALDIKTSADIVINDLSLIH
QLPKEEIQALCYPSMIKKWSLDKYAMGAITSFTPYQFQDFIETVAAPVGRIYFAGEYTAR
VHGWLDSTIKSGLTAARDVNRASQKPSRRQLSNDNEL
>A8QL58
MNVLFIFSLLFLAALESCADDRRSPLEECFQQNDYEEILEIARNGLKKTSNPKHVVVVGA
GMAGLSAAYVLAGAGHKVTLLEASERVGGRVITYHNDREGWYVNMGPMRLPERHRIVREY
IRKFGLKLNEFFQENENAWYYINNIRKRVWEVKKDPSLLKYPVKPSEEGKSASQLYQEPL
RKVIEELKRTNCSYILNKYDSYSTKEYLIKEGNLSRGAVDMIGDLLNEDSSYHLSFMESL
KSDALFSYEKRFDEIVGGFDQLPISMYQAIAEMVHLNARVIKIQYDAEKVRVTYQTPAKT
FVTADYVIVCSTSRAARRIYFEPPLPPKKAHALRSIHYRSATKIFLTCSKKFWEADGIHG
GKSTTDLPSRFIHYPNHNFTSGIGVIMAYVLADDSDFFQALDTKTCADIVINDLSLIHDL
PKREIQALCYPSIKKWNLDKYTMGSITSF
>P84033
IVYGTVTTPGKYPWMVSIHERVKDVMKQACGGAILNENWIVTAAHCFDQPIILKDYEVYV
GIVSWLHKNAPTVQKFQLSKIIIHDKYVKDGFANDIALIKTATPIDIKGSKYGVNGICFP
SGATDPSGEATVIGWGMIRGGGPISAELRQVTLPLVPWQKCKQIYGHPDSEFEYIQVVPS
MLCAGGNGKDACQFDSGGPLFQYDKKGVATLIGTVANGADCAYAHYPGMYMKVSAFRSWM
DKVMT
>Q8MQS8
MIFTNNIAAFQNVVLVKKVKIVLLIFYGSIMFSMTQVNKEECDYYQNLNLGEIYYIYNPR
YPLPYSGSKCTWTITSYHRINLKCSLVEFSENKNCNAGSLTVKKNFANKYCGNITLNIES
TSNKMTVILTPPGRFFCEVRPIKRVKDSTNCNCGWKNPSRIVGGTNTGINEFPMMAGIKR
TYEPGMICGATIISKRYVLTAAHCIIDENTTKLAIVVGEHDWSSKTETNATVLHSINKVI
IHPKYDIIEKDDWQINDIALLKTEKDIKFGDKVGPACLPFQHFLDSFAGSDVTVLGWGHT
SFNGMLSHILQKTTLNMLTQVECYKYYGNIMVNAMCAYAKGKDACQMDSGGPVLWQNPRT
KRLVNIGIISWGAECGKYPNGNTKVGSYIDWIVSQTPDAEYCVIE
>Q7M4I3
VVGGKPAKLGAWPWMVALGFHNYRQPKKSPEWKCGGSLRISRHVLTAAHCAIHRSLYVVR
IADLNLKRDDDGAHPIQMGIESKLIHPDYVYSEHHDDIAILKLEKDVSFSEYIRPICLPI
EESLRNNNFIGYNPFVAGWGRLRYKGPLSDALMEVQVPVVRNKVCKRAYSDVSDTVICAG
YPKGRKDSCQGDSGGPLMIPQESTYYEIGVVSYGHECALPKYPGVYTRVTSYLDSFILPA
LKK
