# Supplementary material for: Venomix: a simple bioinformatic pipeline for identifying and characterizing toxin gene candidates from transcriptomic data
Source: PeerJ. 2018 Jul 31;6:e5361. doi: 10.7717/peerj.5361 (PMC6074769; doi:10.7717/peerj.5361)
Supplement: Supplemental Information 5 [file peerj-06-5361-s005.gz › FinalOutput_GAS_1E-6/Factor_V_activator_RVV-V_gamma_142/mature.fasta]

>Q76B45 ; MatureChain: 18-282
VPTGPSIEIHSRIIGGWECDKHSQPWQALLTFTRKHNSVCGGVLVHSQWVLTAAHCIGDN
YKVLLGLHDRSSEESTVQEARVSARFPHPLYNMTLLNLLLSHKMNLTFFYKTFLGADFSH
DLMLLRLDQPVQLTDAVQVLDLPTQEPQVGSTCHVSGWGRTSQNYENSFVLPEKLQCVEF
TLLSNNECSHAHMFKVTEAMLCAGHMEGGKDSCVGDSGGPLICDGVFQGIASWGSSPCGQ
QGRPGIYVKVFLYISWIQETIKAHS
>Q1L658 ; MatureChain: 23-463
NVFLKSKVANRFLQRTKRANSLVEEFKSGNIERECIEERCSKEEAREAFEDDEKTETFWN
VYVDGDQCSSNPCHYRGICKDGIGSYTCTCLSGYEGKNCERVLYKSCRVDNGNCWHFCKH
VQNDIQCSCAEGYLLGEDGHSCVAGGNFSCGRNIKTRNKREANLPDFVQSQNATLLKKSD
NPSPDIRIVNGMDCKLGECPWQAALVDEKEGVFCGGTILSPIYVLTAAHCINETETISVV
VGEIDKSRIETGPLLSVDKIYVHKKFVPPQKAYKFDLAAYDYDIAIIQMKTPIQFSENVV
PACLPTADFANQVLMKQDFGIVSGFGRIFEKGPKSKTLKVLKVPYVDRHTCMVSSETPIT
PNMFCAGYDTLPRDACQGDSGGPHTTVYRDTHFITGIVSSGEGCARNGKYGIYTKLSKFI
PWIKRIMRQKLPSTESSTGRL
>Q4QXT9 ; MatureChain: 21-483
ESNVFLKSKVANRFLQRTKRANSLFEEFKAGNIERECIEERCSKEEAREAFEDNEKTETF
WNVYVDGDQCSSNPCHYGGTCKDGIGSYTCTCLAGYEGKNCQYVLYQSCRVDNGNCWHFC
KPVQNEIQCSCAESYLLGDDGYSCVAGGDFSCGRNIKARNKREASLPDFQTDFSDDYDAI
DENNFVETPTNFSGLVPTVQSQNATLLKKSDNPSPDIRVVNGTDCKLGECPWQALLINDQ
GDGFCGGTILSPIYVLTAAHCINQTKYIRVVVGEIDISRKKTGRLLSVDKIYVHQKFVPS
TYDYDIALIQMKTPIQFSENVVPACLPTADFANQVLMKQDFGIVSGFGRTRERGQTSNTL
KVVTLPYVDRHTCMLSSNFPITQNMFCAGYNTLPQDACQGDSGGPHITAYRDTHFITGII
SWGEGCAQTGKYGAYTKVSRFILWIKRIMRLKLPSTESSTGRL
>Q58L95 ; MatureChain: 23-467
NVFLKSKVANRFLQRTKRANSLFEEFRSGNIERECIEERCSKEEAREVFEDDEKTETFWN
VYVDGDQCSSNPCHYRGTCKDGIGSYTCTCLFGYEGKNCERVLYKSCRVDNGNCWHFCKP
VQNDIQCSCAEGYLLGEDGHSCVAGGNFSCGRNIKTRNKREASLPDFVQSQNATLLKKSD
NPSPDIRIVNGMDCKLGECPWQAVLVDEKEGVFCGGTILSPIYVLTAAHCINQTEKISVV
VGEIDKSRVETGHLLSVDKIYVHKKFVPPKKGYKFYEKFDLVSYDYDIAIIQMKTPIQFS
ENVVPACLPTADFANQVLMKQDFGIISGFGRIFEKGPKSNTLKVLKVPYVDRHTCMVSSE
SPITPTMFCAGYDTLPRDACQGDSGGPHITAYRDTHFITGIVSWGEGCAKKGKYGIYTKV
SKFILWIKRIMRQKLPSTESSTGRL
>Q58L96 ; MatureChain: 23-467
NVFLKSKVANRFLQRTKRANSLYEEFRSGNIERECIEERCSKEEAREVFEDDEKTETFWN
VYVDGDQCSSNPCHYRGTCKDGIGSYTCTCLSGYEGKNCERVLYKSCRVDNGNCWHFCKP
VQNDIQCSCAEGYLLGEDGHSCVAGGNFSCGRNIKTRNKREASLPDFVQSQNAILLKKSD
NPSPDIRIVNGMDCKLGECPWQAVLVDEKEDAFCGGTILSPIYVLTAAHCINQTKMISVV
VGEINISRKNPGRLLSVDKIYVHQKFVPPKKGYEFYEKFDLVSYDYDIAILQMKTPIQFS
ENVVPACLPTADFANQVLMKQDFGIVSGFGRIFEKGPQSKTLKVLKVPYVDRHTCMLSSE
SPITPTMFCAGYDTLPRDACQGDSGGPHITAYRDTHFITGIVSWGEGCAQTGKYGVYTKV
SKFILWIKRIMRQKLPSTESSTGRL
>Q56VR3 ; MatureChain: 23-467
NVFLKSKVANRFLQRTKRANSLVEEFKSGNIERECIEERCSKEEAREVFEDDEKTETFWN
VYVDGDQCSSNPCHYRGICKDGIGSYTCTCLSGYEGKNCERVLYKSCRVDNGNCWHFCKS
VQNDIQCSCAEGYLLGEDGHSCVAGGNFSCGRNIKTRNKREASLPDFVQSHNATLLKKSD
NPSPDIRIVNGMDCKLGECPWQAALVDDKKGVFCGGTILSPIYVLTAAHCINETETISVV
VGEIDRSRAETGPLLSVDKVYVHKKFVPPKKSQEFYEKFDLVSYDYDIAIIQMKTPIQFS
ENVVPACLPTADFANQVLMKQDFGIVSGFGGIFERGPNSKTLKVLKVPYVDRHTCMLSSN
FPITPTMFCAGYDTLPQDACQGDSGGPHITAYRDTHFITGIVSWGEGCARKGRYGIYTKL
SKFIPWIKRIMRQKLPSTESSTGRL
>A6MFK7 ; MatureChain: 23-473
NVFLKSNVANRFLQRTKRANSGFEEIYPANFERECVEERCSKEEAREVFEDDEKTEAFWT
VYVDGDQCLSNPCHYGGTCKDGIGSYTCTCLAGYEGKNCEHDLLKSCRVDNGNCWHFCKP
VQNDTQCSCAEGYRLGDNGFSCIAEGEFSCGRNIKSRNKREASLPDFQTDFSDDYDAIDE
NNLIETVQSQSATLLKKSDNPNPDIRIVNGLDCKLGECPWQAVLIDEKGTAFGGGTILSP
YFVLTAAHCINKTKSIAVVVGQVDISRKETRRLLSVDKVYTHPKYVHVTNDYDIAIIQLK
TPIQFSENVVPACLPTADFANHVLMKQDFGIVSGFGRIEEKGPTSNILKVVMVPYVDRHT
CILSTKIPITRNMFCAGYGNQPEDACEGDSGGPHITAYKDTHFLTGIVSWGEGCGRDGKY
GIYTKVSNFLPWIKTIMRRKQPSTESSTGRL
>Q58L94 ; MatureChain: 23-453
NVFLKSKVANRFLQRTKRSNSLFEEIRPGNIERECIEEKCSKEEAREVFEDNEKTETFWN
VYVDGDQCSSNPCHYRGTCKDGIGSYTCTCLPNYEGKNCEKVLFKSCRAFNGNCWHFCKR
VQSETQCSCAESYLLGVDGHSCVAEGDFSCGRNIKARNKREASLPDFVQSQKATVLKKSD
NPSPDIRIVNGMDCKLGECPWQAVLINEKGEVFCGGTILSPIHVLTAAHCINQTKSVSVI
VGEIDISRKETRRLLSVDKIYVHKKFVPPNSYYQNIDRFAYDYDIAIIRMKTPIQFSENV
VPACLPTADFAKEVLMKQDSGIVSGFGRTQSIGYTSNILKVITVPYVDRHTCMLSSNFRI
TQNMFCAGYDTLPQDACQGDSGGPHITAYGDTHFVTGIISWGEGCARKGKYGVYTKVSNF
IPWIKKIMSLK
>B5G6G5 ; MatureChain: 23-455
NVFLKSKVANRFLQRTKRSNSIFEEFKAGNIERECIEEKCSKEEAREVFEDNEKTETFWN
VYVDGDQCSSNPCHYRGTCKDGIGSYTCTCLPNYEGKNCEKVLFESCRVFNGNCWHFCKS
VQNEIQCSCAESYRLGDDGHSCVAEGDFSCGRNIKARNKREASLPDFVQSQKAILLKKSD
NPSPDIRIINGMDCKLGECPWQAVLLDEDDDVFCGGTILSSIHVLTAAHCINQTKNISVI
VGEIDISRKETIRLLPVDKVYVHTKFVPPSYLYGHQNVDRKTYDYDIAIIRMKTPIQFSE
NVVPACLPTADFVKQVLMKQDFGIVSGFGRTQYRGQTSNTLKVITVPYVDRRTCMLSSDF
PITPNMFCAGYDTLPQDACQGDSGGPHITAYGDTHFITGINSWGEGCAKKGKYGVYTKVS
NFIPWIKAIMSLK
>P82807 ; MatureChain: 23-455
NVFLKSKVANRFLQRTKRSNSLFEEIRPGNIERECIEEKCSKEEAREVFEDNEKTETFWN
VYVDGDQCSSNPCHYRGTCKDGIGSYTCTCLPNYEGKNCEKVLYQSCRVDNGNCWHFCKR
VQSETQCSCAESYRLGVDGHSCVAEGDFSCGRNIKARNKREASLPDFVQSQKATLLKKSD
NPSPDIRIVNGMDCKLGECPWQAVLINEKGEVFCGGTILSPIHVLTAAHCINQTKSVSVI
VGEIDISRKETRRLLSVDKIYVHTKFVPPNYYYVHQNFDRVAYDYDIAIIRMKTPIQFSE
NVVPACLPTADFANEVLMKQDSGIVSGFGRIRFKEPTSNTLKVITVPYVDRHTCMLSSDF
RITQNMFCAGYDTLPQDACQGDSGGPHITAYRDTHFITGIISWGEGCARKGKYGVYTKVS
RFIPWIKKIMSLK
>P83370 ; MatureChain: 23-455
NVFLKSKVANRFLQRTKRSNSLFEEIRPGNIERECIEEKCSKEEAREVFEDNEKTETFWN
VYVDGDQCSSNPCHYHGTCKDGIGSYTCTCLPNYEGKNCEKVLFKSCRAFNGNCWHFCKR
VQSETQCSCAESYRLGVDGHSCVAEGDFSCGRNIKARNKREASLPDFVQSQKATLLKKSD
NPSPDIRIVNGMDSKLGECPWQAVLINEKGEVFCGGTILSPIHVLTAAHCINQTKSVSVI
VGEIDISRKETRRLLSVDKIYVHTKFVPPNYYYGHQNFDRVAYDYDIAIIRMKTPIQFSE
NVVPACLPTADFANEVLMKQDSGIVSGFGRIRFKEPTSNTLKVITVPYVDRHTCMLSSDF
RITQNMFCAGYDTLPQDACEGDSGGPHITAYGDTHFITGIVSWGEGCARKGKYGVYTKVS
RFIPWIKKIMSLK
>A6MFK8 ; MatureChain: 23-471
NVFLKSNVANRFLQRTKRANSIFEEIRPGNIERECVEEKCSKEEAREVFQDNEKTEAFWT
VYVDGDQCLSNPCHYRGTCKDGIGSYTCTCLPGYEGKNCEHVVVKSCRLFNGNCWHFCKT
VQNDTQCSCAEGYRLGVDGFSCIAEGDFSCGRIIKSRNKREASLPDFHFSDDYDAIDENN
LVETVQSQSATLLKKSDNPSPDIRIVSGLDCKLGECPWQAVLIDEHGKAFGGGTILSPYF
VLTAAHCLNQTKSIAVVVGQVDISRKETRHLLHVDKAYMHSKYVRATYDHDIAILRLRTP
IQFSENVVPACLPTADFADEVLMKQDFGIVSGFGRLHERGSTSDILKVIRVPYVDRYTCM
LSSNYRITPSMFCAGYGNQPQDACQGDSGGPHITAYGDTHFITGIISWGEGCGRKGKYGI
YTKVSNFIPWIKTIMRRNQPSTESSTGRL
>Q58L93 ; MatureChain: 23-454
NVFLKSKEANRFLQRTKRSNSLFEEFRPGNIERECIEEKCSKEEAREIFKDNEKTEAFWN
VYVDGDQCSSNPCHYGGTCKDGIGSYTCTCLPNYEGKNCEHLLFKSCRFFNGNCWHFCKP
VQNDTQCSCAESYRLGDDGHSCVAEGDFSCGRNIKARNKREASLPDFVQSQNATLLKKSD
NPSPDIRIINGMDCKLGECPWQAVLLDKEGDVFCGGTILSPIYVLTAAHCITQSKHISVV
VGEIDISRKETRHLLSVDKAYVHTKFVLATYDYDIAIIQLKTPIQFSENVVPACLPTADF
ANQVLMKQDFGIISGFGHTRSGGQTSNTLKVVTIPYVDRHTCMLSSDFRITPNMFCAGYD
TLPRDACQGDSGGPHITAYRDTHFITGIISWGEGCAKKGKYGVYTKVSNFIPWIKAVMRK
HQPSTESSTGRL
>P81428 ; MatureChain: 23-455
NVFLKSKVANRFLQRTKRSNSLFEEIRPGNIERECIEEKCSKEEAREVFEDNEKTETFWN
VYVDGDQCSSNPCHYRGTCKDGIGSYTCTCLPNYEGKNCEKVLYQSCRVDNGNCWHFCKR
VQSETQCSCAESYRLGVDGHSCVAEGDFSCGRNIKARNKREASLPDFVQSQKATLLKKSD
NPSPDIRIVNGMDCKLGECPWQAVLINEKGEVFCGGTILSPIHVLTAAHCINQTKSVSVI
VGEIDISRKETRRLLSVDKIYVHTKFVPPNYYYVHQNFDRVAYDYDIAIIRMKTPIQFSE
NVVPACLPTADFANEVLMKQDSGIVSGFGRIQFKQPTSNTLKVITVPYVDRHTCMLSSDF
RITQNMFCAGYDTLPQDACQGDSGGPHITAYRDTHFITGIISWGEGCARKGKYGVYTKVS
KFIPWIKKIMSLK
>A8QL51 ; MatureChain: 19-517
ADDRRSPLEECFREADYEEFLEIARNGLKKTSNPKHVVVVGAGMAGLSAAYVLEKAGHRV
TLLEASDRVGGRANTYRDEKEGWYVNMGPMRLPERHRIVRTYIAKFGLKLNEFFQENENA
WYFIRNIRKRVWEVKKDPGVFKYPVKPSEEGKSASQLYRESLKKIIEELKRTNCSYILDK
YDSYSTKEYLIKEGNLSRGAVDMIGDLLNEDSSYYLSFIESLKNDDLFSYEKRFDEISGG
FDQLPKSMHQDIAEMVHLNAQVTKIQHDAEKVRVAYQTPAKTLSYVTADYVIVCATSRAV
RRISFEPPLPSKKAHALRSIHYKSATKIFLTCTQKFWEADGIHGGKSTTDLPSRFIYYPN
HNFTSGVGVIVAYVLADDSDFFQALDIKTSADIVINDLSLIHQLPKNEIQALCYPSLIKK
WSLDKYTMGALTSFTPYQFQDYSETVAAPVGRIYFAGEYTARVHGWLDSTIKSGLTAARD
VNRASQKPSRIHLISDNQL
>P81382 ; MatureChain: 19-516
ADDRNPLAECFQENDYEEFLEIARNGLKATSNPKHVVIVGAGMAGLSAAYVLAGAGHQVT
VLEASERPGGRVRTYRNEEAGWYANLGPMRLPEKHRIVREYIRKFDLRLNEFSQENDNAW
YFIKNIRKKVGEVKKDPGLLKYPVKPSEAGKSAGQLYEESLGKVVEELKRTNCSYILNKY
DTYSTKEYLIKEGDLSPGAVDMIGDLLNEDSGYYVSFIESLKHDDIFAYEKRFDEIVDGM
DKLPTAMYRDIQDKVHFNAQVIKIQQNDQKVTVVYETLSKETPSVTADYVIVCTTSRAVR
LIKFNPPLLPKKAHALRSVHYRSGTKIFLTCTTKFWEDDGIHGGKSTTDLPSRFIYYPNH
NFTNGVGVIIAYGIGDDANFFQALDFKDCADIVFNDLSLIHQLPKKDIQSFCYPSVIQKW
SLDKYAMGGITTFTPYQFQHFSDPLTASQGRIYFAGEYTAQAHGWIDSTIKSGLRAARDV
NLASENPSGIHLSNDNEL
>A8QL52 ; MatureChain: 19-517
ADDRRSALEECFREADYEEFLEIARNGLKKTSNPKHVVVVGAGMAGLSAAYVLAGAGHRV
TLLEASDRVGGRVNTYRDEKEGWYVNMGPMRLPERHRIVRTYIAKFGLKLNEFFQENENA
WYFIRNIRKRVWEVKKDPGVFKYPVKPSEEGKSASQLYRESLKKVIEELKRTNCSYILDK
YDTYSTKEYLIKEGNLSRGAVDMIGDLLNEDSSYYLSFIESLKNDDLFSYEKRFDEISDG
FDQLPKSMHQAIAEMVHLNAQVIKIQRDAEKVRVAYQTPAKTLSYVTADYVIVCATSRAV
RRISFEPPLPPKKAHALRSIHYKSATKIFLTCTRKFWEADGIHGGKSTTDLPSRFIYYPN
HNFTSGVGVIVAYVLADDSDFFQALDIKTSADIVINDLSLIHQLPKNEIQALCYPSLIKK
WSLDKYTMGALTSFTPYQFQDYIETVAAPVGRIYFAGEYTATVHGWLDSTIKSGLTAARN
VNRASQKPSRIHLINDNQL
>P81383 ; MatureChain: 21-491
HVINLEECFQEPEYENWLATASHGLTKTLNPKKIVIVGAGISGLTAAKLFREAGHEVVIL
EASDRVGGRIKTHREDGWYVDVGPMRVPQTHRIVREYIKKFNISLNPFRQTDENAWYLIK
HVRQKMSANNPENFGYQLNPNERGKSASQLFDETLDKVTDDCTLQKEKYDSFSTKEYLIK
EGKLSTGAVEMIGDFLNEEAGFHNSFLISVMDHFLFLNNSFDEITGGFDQLPERFFKDMD
SIVHLNSTVEKIVHINNKVTVFYEGLSTNMRLVADYVLITATARATRLIKFVPPLSIPKT
RALRSLIYASATKIILVCTDKFWEKDGIHGGRSITDLPSRVIYYPNHDFTNGIGVLLASY
TWYSDSEFYTTLSDEKCVDVVMDDLVEIHNVSKDYLKSVCGKHVVQKWALDQYSMGAFST
YTPYQITHYSQMLAQNEGRIYFAGEYTAHPHGWIETSMKSAIREAINIHNA
>Q4JHE3 ; MatureChain: 19-517
ADVRRNPLEECFREADYEEFLEIARNGLKKTSNPKHVVVVGAGMAGLSAAYVLAGAGHKV
TLLEASERVGGRVHTYRNEKEGWYVNLGPMRLPERHRIIREYIRKFGLKLNEFFQENENA
WYFIRNIRKRVWEVKKDPGVFKYPVKPSEEGKSASQLYRESLKKVIEELKRTNCSYILNK
YDTYSTKEYLIKEGNLSRGAVDMIGDLLNEDSSYYLSFIESLKSDDLFSYEKRFDEIVGG
FDQLPISMYQAIAEMVHLNAQVIKIQHNAEKVRVAYQTPAKTLSYVTADYVIVCSSSRAA
RRIYFEPPLPPKKAHALRSIHYKSGTKIFLTCSKKFWEADGIHGGKSTTDLPSRFIYYPN
HNFTSGVGVIVAYTISDDADFFQSLDIKTSADIVINDLSLIHQLPKKEIQALCYPSMIKK
WSLDKYAMGSITSFAPYQFQDFIERVAAPVGRIYFAGEYTARVHGWLDSTIKSGLTAARD
VNRASQKPSRRQLSNDNEL
>Q4JHE1 ; MatureChain: 19-517
ADDRRRPLEECFREADYEEFLEIAKNGLQRTSNPKRVVVVGAGMAGLSAAYVLAGAGHQV
TLLEASERVGGRVNTYRNEKDGWYVNLGPMRLPERHRIIREYIRKFGLELNEFIQENDNA
WYFIKNIRKRVSEVKKDPGVFKYPVKPSEEGKSASQLYRESLQKVIEELKRTNCSYILNK
YDTYSTKEYLIKEGNLSPGAVDMIGDLLNEDSSYYLSFIESLKSDDIFSYEKRFDEIVGG
FDQLPRSMYQAIAEKVHLNAQVIKIQQNAEDVRVTYQTPAKTLSYVIADYVIVCSTSRAA
RRIHFEPPLPPKKAHALRSIHYRSSTKIFLTCSQKFWEADGIHGGKSTTDLPSRFIYYPN
HSFTSGIGVIVAYTLADDTDFFQALDIETSADIVINDLSLIHQLPKEQIQALCYPSKIQK
WSLDEYAMGAITSFTPYQFQDFFEIVAAPVGRIYFAGEYTASVHGWLDSTIKSGLTAARD
VNLASQKPSRIQLSNDNEL
>Q4JHE2 ; MatureChain: 20-517
DDRRRPLEECFQEADYEEFLEIARNGLNETSNPKHVVVVGAGMAGLSAAYVLAGAGHNVT
LLEASERVGGRVNTYRNETEGWYVNLGPMRLPERHRIIREYIRKFGLKLNEFLQENENAW
YFIRNIRKRVWEVKKDPGVFKYPVEPSEEGKSASQLYRESLEKVIEELKRTNCSYILNKY
DTYSTKEYLIKEGNLSRGAVDMIGKLPNEDSSYYLSFIESLKSDDLFSYEKRFDEIVGGF
DQLPISMYQAIAEMVHLNAQVIKIQHNAEEVRVAYQTPAKTLSYVTADYVIVCSTSRAAR
RIYFEPPLPPKKAHALRSIHYRSGTKIFLTCTRKFWEADGIHGGKSTTDLPSRFIYYPNH
NFTSDVGVIVAYTLADDADFFQALDIKTSADIVINDLSLIHQLPKEEIQALCYPSMIKKW
SLDKYAMGAITSFTPYQFQDFIETVAAPVGRIYFAGEYTARVHGWLDSTIKSGLTAARDV
NRASQKPSRRQLSNDNEL
>A8QL58 ; MatureChain: 20-449
DDRRSPLEECFQQNDYEEILEIARNGLKKTSNPKHVVVVGAGMAGLSAAYVLAGAGHKVT
LLEASERVGGRVITYHNDREGWYVNMGPMRLPERHRIVREYIRKFGLKLNEFFQENENAW
YYINNIRKRVWEVKKDPSLLKYPVKPSEEGKSASQLYQEPLRKVIEELKRTNCSYILNKY
DSYSTKEYLIKEGNLSRGAVDMIGDLLNEDSSYHLSFMESLKSDALFSYEKRFDEIVGGF
DQLPISMYQAIAEMVHLNARVIKIQYDAEKVRVTYQTPAKTFVTADYVIVCSTSRAARRI
YFEPPLPPKKAHALRSIHYRSATKIFLTCSKKFWEADGIHGGKSTTDLPSRFIHYPNHNF
TSGIGVIMAYVLADDSDFFQALDTKTCADIVINDLSLIHDLPKREIQALCYPSIKKWNLD
KYTMGSITSF
>Gene.5::Tb532::g.5::m.5  type:3prime_partial len:242 gc:universal Tb532:723-1(-); MatureChain: 24-241
QNRCTDRSDNCINIRNCPSILSILTGPRPLSEQALEFIRNSQCGFEGNDPKVCCNERATP
PTVPPTIPQTISQTPPPGSEITTEDPGIDLGPPNVTNHPNLRLLDHAICGPVSQQKLYGG
NSTSLHQFPWMALIAYDTGRPIPEFRCGGTVISSRYVLTAAHCVTSLPADLRVIGVRVGD
HDISKERDCEVDNNGLEILCSEMYQDFAVESVHFHPEY
>Gene.6::Tb990::g.6::m.6  type:complete len:373 gc:universal Tb990:1748-630(-); MatureChain: 22-373
QDTCQNPQGLLGRCISIRSCPALLNLLKSNPQDSQIGNFLRASVCGYQGNDPWVCCPSIN
GGNTGNNGNNGLEGDRGRDITNTPYGPLYPPNCGFSNVTLRRVVGGEPASLGAWPWVTAL
GYTNPRNPNVPKWLCGGTLISSRHVLTAGHCVHGRSDLYKVRIGDLDLNNDYDGAYPFED
FIERKTVHPEYNPRTYTNDVAVLKTSQEVPFTSTLHPICLPVDDFMRNRDIEETYPFLVG
WGSVYFHGPASSRLLQTQIPVRKQTECQNAFRNFPTTVIDNRVLCAGFARGGKDACQGDS
GGPLMAPNPRNQKTYYIIGVVSYGFKCAEPGFPGVYSKVTSFLDFITSQLV*
>Gene.7::Tb1762::g.7::m.7  type:complete len:256 gc:universal Tb1762:902-135(-); MatureChain: 18-256
GVLPLFDPRIVNGEDAKVGEIPYQVSLQQKYSDFHFCGGSVLNENYVITAAHCVEGETEE
DIKVVAGTINLTDPKAEHEVEKISVHKEYDSSNSWINDIALLRVKVPFKLSATIKKVPLP
PNDTVKSDAIAVVSGWGRLWQGGPTTTKLQRVNISIADQSYCKYMYNNMGYNVYSTQVCA
HDSQVEKGSCHGDSGGPLTVDGKLVGLVSWANGCASSTYPTVYTRVGSYLDWIKANAV*
>Gene.12::Tb2492::g.12::m.12  type:complete len:422 gc:universal Tb2492:2051-786(-); MatureChain: 19-422
IQSAEKDQVQLSAGINKNPFLQSKPVQLPSAPTHPNLNPSNPFLSPANVAQSDVNTLSRN
FVAPHTSQIGFAAPHRTYSGNNPFLSGVSNVNPGSYTGYTRPSGTDFWNIKNPAVTSRIS
ERKCSQYVGEIAGTSIVQTLSGIRSEGVELNNVCPNANRLVVGGEDAHPGEFPHMVALGR
GSPSFYLMCGGTLISHTWVMSAAHCTHGTNGGVTHARVGVFQLSASNEGILIAIKRSITH
PDYKPPPKYADIALVELVDRVTFTPLVRPACLYLSYDKVPRKAWVTGWGDTDFGGDSSDK
LQKAQLDLIDNLNCTLRHSSSTDIPRGITPTMMCAADARNYSRDACQGDSGGPLQILHKN
ECLFQVIGITSFGHGCAQIDIPGVYTRVSHYIPWIESYVWPQH*
>Gene.22::Tb12481::g.22::m.22  type:complete len:338 gc:universal Tb12481:170-1183(+); MatureChain: 22-338
QITFDNTATTAIVNQGCQCYPGTTCPTGTGGIDIRIVNKGTTCPSGYIYCCTSGGGGGTN
NPSCGIQKIAPSAHPVGQAAYGAYPWMVLILNSSNGYVGGGVLISPMHVLTVAHKVFPTY
VNGGLKVKLGDWDVQATTEPYPYVEIPVSRVTVHPQYNSQNYLQNDIAMLRLSSPAPITT
SPNINTACLPNAQVAAGTRCWVTGWGKDAFVNGMNPSILKEVDVPVQSQANCQMALQRTR
LGNGFVLDSSFMCAGGEAGKDACIGDGGSPLVCSNGRAFEVVGLVTWGIGCADAGVPGVY
TNVFNFRQWINAQVTS*
>Gene.24::Tb16053::g.24::m.24  type:complete len:337 gc:universal Tb16053:1170-160(-); MatureChain: 30-337
SPTERSSIDLPIPFDATEFSLTGRIVNGTKAPMGKFPHQVSLIRSWSQRHFCGGAIISPS
LVLTAGHCMYLSKVVLEPWMVMVVGGIVNLNDQGVTRQQRNIKSVKIHPRFDIDTLFNDI
AILELSEPFIFTLELHSVALTGNAPEPNTVCQISGWGYQSSDFPITLPDLMYVDLPIRGT
DECRSLLKNVTDLPPGMFCAGYLEGGRDACQGDSGGGMVCDGILTGIVSGGQGCAEPLLP
GVYTDIFFYSKNWLSFETELVWVVEKRSTGDNSTESDGNYGTSNTSSAMVIIISFFFVLL
STVAPRP*
>Gene.26::Tb16592::g.26::m.26  type:complete len:422 gc:universal Tb16592:3481-2216(-); MatureChain: 19-422
IQSAEKDQVQLSAGINKNPFLQSKPVQLPSAPTHPNLNPSNPFLSPANVAQSDVNTLSRN
FVAPHTSQIGFAAPHRTYSGNNPFLSGVSNVNPGSYTGYTRPSGTDFWNIKNPAVTSRIS
ERKCSQYVGEIAGTSIVQTLSGIRSEGVELNNVCPNANRLVVGGEDAHPGEFPHMVALGR
GSPSFYLMCGGTLISHTWVMSAAHCTHGTNGGVTHARVGVFQLSASNEGILIAIKRSITH
PDYKPPPKYADIALVELVDRVTFTPLVRPACLYLSYDKVPRKAWVTGWGDTDFGGDSSDK
LQKAQLDLIDNLNCTLRHSSSTDIPRGITPTMMCAADARNYSRDACQGDSGGPLQILHKN
ECLFQVIGITSFGHGCAQIDIPGVYTRVSHYIPWIESHVWPQH*
>Gene.33::Tb21565::g.33::m.33  type:complete len:452 gc:universal Tb21565:2542-1187(-); MatureChain: 24-452
LSIDFQSTDPAVVGSQKWRVRLHTELLRFPENISYSYLRNKRLINSKPTDLSLHRAYQAC
IAPGNRNGHCKHFTGCPEMNFLKEYGKYFQRFKEYMCIIEDMHIGVCCPDSDNMTVRTKK
TFYDDLADRLPAIASLDDDEEEWDETHENEDENGLATDKTVHGDTNLQKNATKQETRNSR
RPRGCGTIMKSKTKVAGGKPADPKEWPWMAALLRQNADQYCGGVLITDRHVLTAAHCVYR
YKPRDITVRLGEYDFTTSEETRALDFTVSEIRIHRDFKLTTYEHDIAIIKLNRPTAFNSY
IWPICLPPIQQSFEKKIATVTGWGTQYYGGPASTILLETAVPVWPQERCVRSFTQTISNT
TLCAGAYNGGRDACQGDSGGPLMLQLANGRWVNIGIVSWGIRCGEPGYPGIYTRVSSYLD
WIFANAVF*
>Gene.35::Tb21919::g.35::m.35  type:complete len:313 gc:universal Tb21919:146-1084(+); MatureChain: 20-313
NETNNNDGSNQFLKIRQLNNDNNECGISFRDTTILLSRTIRTSPGQWPWLVGIFKNYADK
NLFEFQCAGTLLSNRHILTAAHCVKLNHYSNDTVHPFQLMIALGRFNLHQWREREAINRE
VEKIEIHPDYAHTSSADSDLAILTLKTPVEFNNFVKPICLWSGSTDLQDVVNRTGYVVGW
GMSSPYTSSPEQPRAARVPIVSQETCLRSNVNFLPLTSERTFCAGLQNDTPCIEDSGSGL
VLLDNITNRYQLRGVVSRSVFSSDSLSCDHRNYIVYVDAAKYVPWIQQHISTA*
>Gene.36::Tb23810::g.36::m.36  type:complete len:405 gc:universal Tb23810:94-1308(+); MatureChain: 33-405
HCNYFQNLEPGQTYYVYNPTYPNYTRGENNCMWKMSSDYNIEIQCDIEMLSYNCDLNSLF
FQFVENNAPMEEYYCTNRTFGPRRLSGDAAIEFNSHIDTKGARFLCKMKTLYNNNNCDCG
WKKVTRIVGGKETGINEYPMMCGLVDNSENSGEIYCGGTIISHLYVLTAAHCIETRNIQK
DIAVVIGEHNVKTNTETSATRVLRLKGCISHPLYYSSTDAFDIAVCKTVENIIFSAEVGP
ACLPFLHKRNTFENEIVTALGWGTLEFAGKASDTLQKVDLKVIPNQICKENSLNVNSNNM
CTYADGKDTCQRDSGGPLLWKDRSTDRCVLVGVTSTGAGCAAAGTPAVAMRVGAFIDWIK
FVTPDAEYCQIE*
>Gene.37::Tb24097::g.37::m.37  type:complete len:384 gc:universal Tb24097:1408-257(-); MatureChain: 22-384
LPVQDELYEGSECRLENGRAGVCKKIYECPSRLQEVKEGKRSSDSMGRCGFQDFTEIVCC
QFNITDKIGLRPADIACRGYENEIGSNGKTRRATLKAQVQFNILAGTPSEHGEFPYMVAL
GYEDKDKDDNSSEAIKYSCGGTLISSQYVLTAAHCVSNVEESVPIEVRLGSEDLTSVGDD
TQRIPISNIITHPQYKRSVNYNDVAILKLSTPVRMTSNVRPICIQTKSLDSMDDELSNVT
FIVIGWGATSFDEDGSTKLMKTPALNLVDRESCAKSFTGFGKLPRGLDESMLCILDSNVT
RRSDACHGDSGGPLLMFTGSSHSIVGITAFGQSCGGAPGVYMAVYSYLEWIEKQVWSEKI
NE*
>Gene.39::Tb24177::g.39::m.39  type:complete len:422 gc:universal Tb24177:2089-3354(+); MatureChain: 19-422
IQSAEKDQVQLSAGINKNPFLQSKPVQLPSAPTHPNLNPSNPFLSPANVAQSDVNTLSRN
FVAPHTSQIGFAAPHRTYSGNNPFLSGVSNVNPGSYTGYTRPSGTDFWNIKNPAVTSRIS
ERKCSQYVGEIAGTSIVQTLSGIRSEGVELNNVCPNANRLVVGGEDAHPGEFPHMVALGR
GSPSFYLMCGGTLISHTWVMSAAHCTHGTNGGVTHARVGVFQLSASNEGILIAIKRSITH
PDYKPPPKYADIALVELVDRVTFTPLVRPACLYLSYDKVPRKAWVTGWGDTDFGGDSSDK
LQKAQLDLIDNLNCTLRHSSSTDIPRGITPTMMCAADARNYSRDACQGDSGGPLQILHKN
ECLFQVIGITSFGHGCAQIDIPGVYTRVSHYIPWIESYVWPQH*
>Gene.42::Tb25202::g.42::m.42  type:5prime_partial len:298 gc:universal Tb25202:1022-129(-); MatureChain: 38-298
QNLQLVDPAIVNGEDAKEGEIPYQVSLQDLITSFHFCGGSILNDSYVITAAHCVKDKSAN
EIKIVAGTINLDAPKSQHKVTEIIVHKQYNQTNFWLNDIAVLKVETPFIKSSTVEHVSLP
PKDFDVKTNDTAVVSGWGRLWGNGPTSTKLQRVNITIVDQTYCQNIYNKIGAKIHPSHIC
AFHPNTPKGSCNGDSGGPLVVGGKLVGLVSWAADGCASTKYPTVYTRVTSYIDWIQSSAV
PKPIPLISVICTLAFVLYNL*
>Gene.44::Tb25374::g.44::m.44  type:5prime_partial len:276 gc:universal Tb25374:909-82(-); MatureChain: 13-276
ERPRVGLQIPSILSSLHPQIVGGEEAPENSYPYVVSLEIYSQHFCAGSILNERWIVTAGH
CIQLVKNSSLIELLIVKAGKHNIRIPEENEQNVQVEQTIIHEKFEGTEVSPYDIGLMKLA
SPLNLTKQVQPIELAPPESEPTGEAWLCGWGSTSNTSLPEMPDKLQHVKVEYIDRSTCNE
AVKRLMGSSLVHETNICTGPLNDGISACIADSGGPLISRNGEKAVLTGIVSWSINPCGSA
GAPSVYTKVSKFNDWIAQQTGNY*
>Gene.46::Tb28681::g.46::m.46  type:complete len:313 gc:universal Tb28681:149-1087(+); MatureChain: 20-313
NETNNNDGSNQFLKIRQLNNDNNECGISFRDTTILLSRTIRTSPGQWPWLVGIFKNYADK
NLFEFQCAGTLLSNRHILTAAHCVKLNHYSNDTVHPFQLMIALGRFNLHQWREREAINRE
VEKIEIHPDYAHTSSADSDLAILTLKTPVEFNNFVKPICLWSGSTDLQDVVNRTGYVVGW
GMSSPYTSSPEQPRAARVPIVSQETCLRSNVNFLPLTSERTFCAGLQNDTPCIEDSGSGL
VLLDNITNRYQLRGVVSRSVFSSDSLSCDHRNYIVYVDAAKYVPWIQQHISTA*
>Gene.47::Tb28880::g.47::m.47  type:complete len:306 gc:universal Tb28880:126-1043(+); MatureChain: 20-306
NKTSNNVGSNQFLKTNQINNDNECGISDHSPLEEMRASPGQWSWLVAVFTTESGRNTFEL
CCAGTLLTNRHVLTAAHCTKLSAYNNTTKNPIQMTVALGRFNMSQWRESGVINREIEKIE
IHPDYAHTSSADSDLAILTLKTPVEFSPSVRPVCLWSGSTDLQDVVGRRGTVAGWGMSGV
LLALPEEPRATNVPIVSQGTCLRSDMAFFELTSNRTFCAGWRDHSSCIEDSGSGLVLLDN
TTNRYQLRGVVSRTVFHSDSCDLRSYIVYVDAAKYIPWIQQHISTV*
>Gene.48::Tb30155::g.48::m.48  type:complete len:422 gc:universal Tb30155:2971-1706(-); MatureChain: 19-422
IQSAEKDQVQLSAGINKNPFLQSKPVQLPSAPTHPNLNPSNPFLSPANVAQSDVNTLSRN
FVAPHTSQIGFAAPHRTYSGNNPFLSGVSNVNPGSYTGYTRPSGTDFWNIKNPAVTSRIS
ERKCSQYVGEIAGTSIVQTLSGIRSEGVELNNVCPNANRLVVGGEDAHPGEFPHMVALGR
GSPSFYLMCGGTLISHTWVMSAAHCTHGTNGGVTHARVGVFQLSASNEGILIAIKRSITH
PDYKPPPKYADIALVELVDRVTFTPLVRPACLYLSYDKVPRKAWVTGWGDTDFGGDSSDK
LQKAQLDLIDNLNCTLRHSSSTDIPRGITPTMMCAADARNYSRDACQGDSGGPLQILHKN
ECLFQVIGITSFGHGCAQIDIPGVYTRVSHYIPWIESYVWPQH*
>Gene.53::Tb30888::g.53::m.53  type:complete len:397 gc:universal Tb30888:132-1322(+); MatureChain: 23-397
QSSETDCRVNGQVGACIFPSDCALVANILQQSREQAIIYLRRNHCGFKGSNPLVCCIGNA
NINTRPGGLVTNPGVTQSWNPESTTSPSDEGTRIDLANNSLLPNICGRDLSQKIIGGERT
ELTEFPWMALLEYQKPNGRTTACGGVLISTRYVLTAAHCIKGKDLPPDWRLTSVRLGEYN
TDTETDCLPDGSDGAMVCADDPVTIGIEEQIAHEEYRPLSRDQRYDIALVRLNRDVMPTD
YIKPICLPSSNSSLSRSKFVVAGWGKTETRSASNVKLKLTLPLAENAQCLQTYSNVGVQL
GHGQLCAGGQKGKDSCRGDSGGPLMTVEQVDGHVRWTTVGVVSFGPSPCGMQGWPGVYTK
VIDFVPWILSKLRP*
>Gene.55::Tb31159::g.55::m.55  type:complete len:407 gc:universal Tb31159:1348-128(-); MatureChain: 25-407
KYVGESCNVDNSPGVCRIIEDCPKVNQELLSGILPKETCGYKGFDPIVCCPTANINRPTS
QPSPRPTSHPTVQTGSGLPLKLDGSRGSLARAKCAENAEAVFGLAVPPILSGNRKPVNMS
LCALNTRKLIVGGKKAEAKEFPHMAAVGFDSSNEILWLCGGTLISSKVVLTAAHCTWAAD
WGNANWVRLGDLNLVQTNDNAMPQTIAVKERIRYPEYKRPSEYHDIAILRLQKDATYNAY
VRPACLPVNFPDVNRNELVTATGWGLVDWADDKGSDNLLKVTLSLVSHQSCNASFFDGTS
SAELPNGIVNDWQLCAGEVGKDTCQGDSGGPLTIFSTVHQCMYTVVGVTSLGRLCGSIIP
GVYTRVYNYIPWIERTAWPEYF*
>Gene.57::Tb31187::g.57::m.57  type:complete len:375 gc:universal Tb31187:81-1205(+); MatureChain: 24-375
QNRCTYRGFNCINIRKCPEMLSIQNTPHTRSREEAQLLSNSQCGFDGNDPKVCCNEQLNP
EIEPAPPNVTNHPNLRLLDHASCGPIPRHQFIRFNSTSIYEFPWMALISYDTGRPNPEFR
CTGTIISSRYVLTAAHCVMELPAGLRIKSVRIGEHDISKERNCEIDNNGLEIECSEMRYQ
DFAVESVHFHPEYNRVRLQNDIALIRLNSSVDFNPRNAKPICLPFGTATNLNYKEAVVSG
WKLMRNGPRSQALLHARIPLATYDLCKNVYSETSQIWYKQLCAGGQLNIDSCIIDSGGPL
QAGGLYMNRSIRIIQYGIFSYGLRQCGTEGFPDVYTNVAYYMNWILNTMTE*
>Gene.58::Tb31369::g.58::m.58  type:complete len:306 gc:universal Tb31369:178-1095(+); MatureChain: 20-306
NKTSNNVGSNQFLKTNQINNDNECGISDHSPLEEMRASPGQWSWLVAVFTTESGRNTFEL
CCAGTLLTNRHVLTAAHCTKLSAYNNTTKNPIQMTVALGRFNMSQWRESGVINREIEKIE
IHPDYAHTSSADSDLAILTLKTPVEFSPSVRPVCLWSGSTDFQDVVGRRGTVAGWGMSGV
LLALPEEPRATNVPIVSQGTCLRSDMAFFELTSNRTFCAGWRDHSSCIEDSGSGLVLLDN
TTNRYQLRGVVSRTVFHSDSCDLRSYIVYVDAAKYIPWIQQHISTV*
>Gene.59::Tb32354::g.59::m.59  type:complete len:422 gc:universal Tb32354:3161-1896(-); MatureChain: 19-422
IQSAEKDQVQLSAGINKNPFLQSKPVQLPSAPTHPNLNPSNPFLSPANVAQSDVNTLSRN
FVAPHTSQIGFAAPHRTYSGNNPFLSGVSNVNPGSYTGYTRPSGTDFWNIKNPAVTSRIS
ERKCSQYVGEIAGTSIVQTLSGIRSEGVELNNVCPNANRLVVGGEDAHPGEFPHMVALGR
GSPSFYLMCGGTLISHTWVMSAAHCTHGTNGGVTHARVGVFQLSASNEGILIAIKRSITH
PDYKPPPKYADIALVELVDRVTFTPLVRPACLYLSYDKVPRKAWVTGWGDTDFGGDSSDK
LQKAQLDLIDNLNCTLRHSSSTDIPRGITPTMMCAADARNYSRDACQGDSGGPLQILHKN
ECLFQVIGITSFGHGCAQIDIPGVYTRVSHYIPWIESYVWPQH*
>Gene.62::Tb33063::g.62::m.62  type:complete len:425 gc:universal Tb33063:185-1459(+); MatureChain: 19-425
LPAAQNDGGLSDLVNDAFPELQSTTPQSVPQIGGDAIDALIKDVFGNVTTTTAGNVILGI
DNQTPSKPDDCECVPYYQCKEGKIVENGIGIIDIRTFGPCDNYLDVCCKPPDLQLPVTPT
PGGRIGCGQRHPDGVGFRITGQLDNEAQFGEFPWMVAILKEESIGDNGQKLNVYQCGGAL
IHRQAVLTAAHCVNGKQPHELKVRAGEWDTQTKNEIYPHQDRDVDAVVVHEAFHSGALYN
DYAIVILKTPVDYAENVDIVCLPEINANFDRSRCFASGWGKDVFGKEGRYQVILKKVDVP
IVQHSTCQDIMRTTRLGKYFTLDKSFICAGGEQGRDTCKGDGGSPLVCPLQNDPNRYVQA
GIVAWGLGCGENGIPAVYANVANARRWIDEQMVFFNLDNTVYQYPN*
>Gene.63::Tb33107::g.63::m.63  type:complete len:397 gc:universal Tb33107:1678-488(-); MatureChain: 23-397
QSSETDCRVNGQVGACIFPSDCALVANILQQSREQAIIYLRRNHCGFKGSNPLVCCIGNA
NINTRPGGLVTNPGVTQSWNPESTTSPSDEGTRIDLANNSLLPNICGRDLSQKIIGGERT
ELTEFPWMALLEYQKPNGRTTACGGVLISTRYVLTAAHCIKGKDLPPDWRLTSVRLGEYN
TDTETDCLPDGSDGAMVCADDPVTIGIEEQIAHEEYRPLSRDQRYDIALVRLNRDVMPTD
YIKPICLPSSNSSLSRSKFVVAGWGKTETRSASNVKLKLTLPLAENAQCLQTYSNVGVQL
GHGQLCAGGQKGKDSCRGDSGGPLMTVEQVDGHVRWTTVGVVSFGPSPCGMQGWPGVYTK
VIDFVPWILSKLRP*
>Gene.66::Tb34514::g.66::m.66  type:complete len:373 gc:universal Tb34514:210-1328(+); MatureChain: 22-373
QDTCQNPQGLLGRCISIRSCPALLNLLKSNPQDSQIGNFLRASVCGYQGNDPWVCCPSIN
GGNTGNNGNNGLEGDRGRDITNTPYGPLYPPNCGFSNVTLRRVVGGEPASLGAWPWVTAL
GYTNPRNPNVPKWLCGGTLISSRHVLTAGHCVHGRSDLYKVRIGDLDLNNDYDGAYPFED
FIERKTVHPEYNPRTYTNDVAVLKTSQEVPFTSTLHPICLPVDDFMRNRDIEETYPFLVG
WGSVYFHGPASSRLLQTQIPVRKQTECQNAFRNFPTTVIDNRVLCAGFARGGKDACQGDS
GGPLMAPNPRNQKTYYIIGVVSYGFKCAEPGFPGVYSKVTSFLDFITSQLV*
>Gene.67::Tb34526::g.67::m.67  type:complete len:277 gc:universal Tb34526:915-85(-); MatureChain: 18-277
ERPRVGLQMPPFLSLHSPQVVGGEEAPEGGYPFIVSLQAYSQHFCAGSILNERWILTAGH
CVQAVSSARDITVKAGKHNINNNEDSEQTVQAKRGIVHKDFGGNVGPWDIALIELASPLK
LTNRVQPIDLPVPGSDPTGEAWLCGWGSISSTRYPEMPAKLQHVKMEWVDYATCTEAVKR
LTGSSPVHEKSNICTGPLYETISACSGDSGGPLISRNENEAVLVGIVSWGIIPCGSPGAP
SVYTKVSSFNSWIADQINN*
