# Supplementary material for: Venomix: a simple bioinformatic pipeline for identifying and characterizing toxin gene candidates from transcriptomic data
Source: PeerJ. 2018 Jul 31;6:e5361. doi: 10.7717/peerj.5361 (PMC6074769; doi:10.7717/peerj.5361)
Supplement: Supplemental Information 5 [file peerj-06-5361-s005.gz › FinalOutput_GAS_1E-6/Factor_V_activator_RVV-V_gamma_142/Species.txt]

Homo sapiens (Human)Pan troglodytes (Chimpanzee)Gorilla gorilla gorilla (Western lowland gorilla)Chlorocebus sabaeus (Green monkey) (Cercopithecus sabaeus)Pongo abelii (Sumatran orangutan) (Pongo pygmaeus abelii)Nomascus leucogenys (Northern white-cheeked gibbon) (Hylobates leucogenys)Sus scrofa (Pig)Elephantulus edwardii (Cape long-eared elephant shrew)Myotis brandtii (Brandts bat)Eptesicus fuscus (Big brown bat) (Vespertilio fuscus)Microtus ochrogaster (Prairie vole)Rattus norvegicus (Rat)Pseudonaja textilis (Eastern brown snake)Tropidechis carinatus (Australian rough-scaled snake)Felis catus (Cat) (Felis silvestris catus)Panthera tigris altaica (Siberian tiger)Anas platyrhynchos (Mallard) (Anas boschas)Ficedula albicollis (Collared flycatcher) (Muscicapa albicollis)Taeniopygia guttata (Zebra finch) (Poephila guttata)Geospiza fortis (Medium ground-finch)Macaca mulatta (Rhesus macaque)Papio anubis (Olive baboon)Mandrillus leucophaeus (Drill) (Papio leucophaeus)Macaca fascicularis (Crab-eating macaque) (Cynomolgus monkey)Colobus angolensis palliatusMacaca nemestrina (Pig-tailed macaque)Cercocebus atys (Sooty mangabey) (Cercocebus torquatus atys)Rhinopithecus roxellana (Golden snub-nosed monkey) (Pygathrix roxellana)Lipotes vexillifer (Yangtze river dolphin)Tursiops truncatus (Atlantic bottle-nosed dolphin) (Delphinus truncatus)Balaenoptera acutorostrata scammoni (North Pacific minke whale) (Balaenoptera davidsoni)Orcinus orca (Killer whale)Picoides pubescens (Downy woodpecker) (Dryobates pubescens)Ochotona princeps (Southern American pika)Buceros rhinoceros silvestrisPseudopodoces humilis (Tibetan ground jay) (Podoces humilis)Ornithorhynchus anatinus (Duckbill platypus)Python regius (Ball python) (Boa regia)Eublepharis macularius (Leopard gecko) (Cyrtodactylus macularius)Chrysochloris asiatica (Cape golden mole)Falco peregrinus (Peregrine falcon)Chinchilla lanigera (Long-tailed chinchilla) (Chinchilla villidera)Mustela putorius furo (European domestic ferret) (Mustela furo)Erinaceus europaeus (Western European hedgehog)Tyto alba (Barn owl)Fukomys damarensis (Damaraland mole rat) (Cryptomys damarensis)Columba livia (Rock dove)Loxodonta africana (African elephant)Galeopterus variegatus (Malayan flying lemur) (Cynocephalus variegatus)Myotis lucifugus (Little brown bat)Boiga irregularis (Brown tree snake)Opheodrys aestivusPantherophis guttatus (Corn snake)Propithecus coquereli (Coquerels sifaka) (Propithecus verreauxi coquereli)Microcebus murinus (Lesser mouse lemur) (Gray Mouse Lemur)Poecilia formosa (Amazon molly) (Limia formosa)Xiphophorus maculatus (Southern platyfish) (Platypoecilus maculatus)Jaculus jaculus (Lesser Egyptian jerboa)Lepisosteus oculatus (Spotted gar)Demansia vestigiata (Lesser black whip snake) (Demansia atra)Nannospalax galili (Northern Israeli blind subterranean mole rat) (Spalax galili)Bison bison bisonBos mutusDasypus novemcinctus (Nine-banded armadillo)Ceratotherium simum simum (southern white rhinoceros)Chelonia mydas (Green sea-turtle) (Chelonia agassizi)Chrysemys picta bellii (Western painted turtle) (Emys bellii)Odobenus rosmarus divergens (Pacific walrus)Spermophilus tridecemlineatus (Thirteen-lined ground squirrel) (Ictidomys tridecemlineatus)Ovis aries (Sheep)Corvus cornix cornixSarcophilus harrisii (Tasmanian devil) (Sarcophilus laniarius)Camelus ferus (Wild Bactrian camel)Vicugna pacos (Alpaca) (Lama pacos)Camelus dromedarius (Dromedary) (Arabian camel)Charadrius vociferus (Killdeer) (Aegialitis vocifera)Meleagris gallopavo (Common turkey)Gallus gallus (Chicken)Mus musculus (Mouse)Cavia porcellus (Guinea pig)Haliaeetus albicilla (White-tailed sea-eagle)Haliaeetus leucocephalus (Bald eagle)Xenopus laevis (African clawed frog)Pantholops hodgsonii (Chiru)Ovis aries musimon (Mouflon)Melopsittacus undulatus (Budgerigar) (Psittacus undulatus)Tinamus guttatus (White-throated tinamou)Alligator sinensis (Chinese alligator)Alligator mississippiensis (American alligator)Otolemur garnettii (Small-eared galago) (Garnetts greater bushbaby)Orycteropus afer aferSaimiri boliviensis boliviensis (Bolivian squirrel monkey)Callicebus moloch (Dusky titi monkey)Aotus nancymaae (Mas night monkey)Callithrix jacchus (White-tufted-ear marmoset)Oryctolagus cuniculus (Rabbit)Cricetulus griseus (Chinese hamster) (Cricetulus barabensis griseus)Egretta garzetta (little egret)Pteropus alecto (Black flying fox)Canis familiaris (Dog) (Canis lupus familiaris)Xenopus tropicalis (Western clawed frog) (Silurana tropicalis)Echis coloratus (Carpet viper)Equus caballus (Horse)Peromyscus maniculatus bairdii (prairie deer mouse)Ailuropoda melanoleuca (Giant panda)Ursus maritimus (Polar bear) (Thalarctos maritimus)Monodelphis domestica (Gray short-tailed opossum)Pelodiscus sinensis (Chinese softshell turtle) (Trionyx sinensis)Sorex araneus (Eurasian common shrew) (European shrew)Homo sapiens (Human)Colobus angolensis palliatusNomascus leucogenys (Northern white-cheeked gibbon) (Hylobates leucogenys)Gorilla gorilla (western gorilla)Pongo pygmaeus (Bornean orangutan)Nomascus gabriellae (Red-cheeked gibbon)Pan paniscus (Pygmy chimpanzee) (Bonobo)Pan troglodytes (Chimpanzee)?Erinaceus europaeus (Western European hedgehog)Odobenus rosmarus divergens (Pacific walrus)Ursus maritimus (Polar bear) (Thalarctos maritimus)Rattus norvegicus (Rat)Otolemur garnettii (Small-eared galago) (Garnetts greater bushbaby)Pteropus alecto (Black flying fox)Tarsius syrichta (Philippine tarsier)Equus caballus (Horse)Saimiri boliviensis boliviensis (Bolivian squirrel monkey)Jaculus jaculus (Lesser Egyptian jerboa)Ceratotherium simum simum (southern white rhinoceros)Sorex araneus (Eurasian common shrew) (European shrew)Heterocephalus glaber (Naked mole rat)Desmodus rotundus (Vampire bat)Blarina brevicauda (Northern short-tailed shrew)Tursiops truncatus (Atlantic bottle-nosed dolphin) (Delphinus truncatus)Orcinus orca (Killer whale)Physeter catodon (Sperm whale) (Physeter macrocephalus)Lipotes vexillifer (Yangtze river dolphin)Balaenoptera acutorostrata scammoni (North Pacific minke whale) (Balaenoptera davidsoni)Echinops telfairi (Lesser hedgehog tenrec)Dasypus novemcinctus (Nine-banded armadillo)Peromyscus maniculatus bairdii (prairie deer mouse)Papio anubis (Olive baboon)Camelus ferus (Wild Bactrian camel)Vicugna pacos (Alpaca) (Lama pacos)Sus scrofa (Pig)Rhinopithecus roxellana (Golden snub-nosed monkey) (Pygathrix roxellana)Mandrillus leucophaeus (Drill) (Papio leucophaeus)Macaca mulatta (Rhesus macaque)Chlorocebus sabaeus (Green monkey) (Cercopithecus sabaeus)Oryctolagus cuniculus (Rabbit)Trichechus manatus latirostris (Florida manatee)Fukomys damarensis (Damaraland mole rat) (Cryptomys damarensis)Ailuropoda melanoleuca (Giant panda)Octodon degus (Degu) (Sciurus degus)Cavia porcellus (Guinea pig)Propithecus coquereli (Coquerels sifaka) (Propithecus verreauxi coquereli)Cricetulus griseus (Chinese hamster) (Cricetulus barabensis griseus)Tupaia chinensis (Chinese tree shrew)Aotus nancymaae (Mas night monkey)Callithrix jacchus (White-tufted-ear marmoset)Saguinus oedipus (Cotton-top tamarin)Condylura cristata (Star-nosed mole)Chrysochloris asiatica (Cape golden mole)Mus musculus (Mouse)Eptesicus fuscus (Big brown bat) (Vespertilio fuscus)Galeopterus variegatus (Malayan flying lemur) (Cynocephalus variegatus)Ovis aries (Sheep)Capra hircus (Goat)Pantholops hodgsonii (Chiru)Bubalus bubalis (Domestic water buffalo)Bos taurus (Bovine)Bos mutusGorilla gorilla gorilla (Western lowland gorilla)Microcebus murinus (Lesser mouse lemur) (Gray Mouse Lemur)Mustela putorius furo (European domestic ferret) (Mustela furo)Pongo abelii (Sumatran orangutan) (Pongo pygmaeus abelii)Myotis davidii (Davids myotis)Myotis brandtii (Brandts bat)Mus spretus (Western Mediterranean mouse) (Algerian mouse)Ophiophagus hannah (King cobra) (Naja hannah)Eublepharis macularius (Leopard gecko) (Cyrtodactylus macularius)Anolis carolinensis (Green anole) (American chameleon)Pantherophis guttatus (Corn snake)Calloselasma rhodostoma (Malayan pit viper) (Agkistrodon rhodostoma)Bungarus multicinctus (Many-banded krait)Bungarus fasciatus (Banded krait) (Pseudoboa fasciata)Chrysemys picta bellii (Western painted turtle) (Emys bellii)Naja atra (Chinese cobra)Chelonia mydas (Green sea-turtle) (Chelonia agassizi)Alligator mississippiensis (American alligator)Alligator sinensis (Chinese alligator)Meleagris gallopavo (Common turkey)Pelodiscus sinensis (Chinese softshell turtle) (Trionyx sinensis)Bothriechis schlegelii (Eyelash palm pitviper)Melopsittacus undulatus (Budgerigar) (Psittacus undulatus)Bothrops jararacussu (Jararacussu)Bothrops pictus (Lance head)Bothrops leucurus (White-tailed jararaca) (White-tailed lancehead)Bothrops moojeni (Lance-headed viper) (Caissaca)Pseudechis australis (Mulga snake) (King brown snake)Python regius (Ball python) (Boa regia)Notechis scutatus scutatus (Mainland tiger snake) (Common tiger snake)Denisonia devisi (De Vis banded snake)Echiopsis curtaOxyuranus scutellatus scutellatus (Australian taipan) (Coastal taipan)Gavia stellata (Red-throated diver) (Red-throated loon)Pygoscelis adeliae (Adelie penguin)Phaethon lepturus (White-tailed tropicbird)Haliaeetus leucocephalus (Bald eagle)Nipponia nippon (Crested ibis) (Ibis nippon)Aquila chrysaetos canadensisPodiceps cristatus (great crested grebe)Charadrius vociferus (Killdeer) (Aegialitis vocifera)Pelecanus crispus (Dalmatian pelican)Balearica regulorum gibbericeps (East African grey crowned-crane)Cariama cristata (Red-legged seriema)Opisthocomus hoazin (Hoatzin) (Phasianus hoazin)Haliaeetus albicilla (White-tailed sea-eagle)Chelonia mydas (Green sea-turtle) (Chelonia agassizi)Tauraco erythrolophus (Red-crested turaco)Aptenodytes forsteri (Emperor penguin)Chlamydotis macqueenii (Macqueens bustard)Fulmarus glacialis (Northern fulmar)Cathartes aura (Turkey vulture) (Vultur aura)Alligator mississippiensis (American alligator)Alligator sinensis (Chinese alligator)Corvus brachyrhynchos (American crow)Corvus cornix cornixGallus gallus (Chicken)Meleagris gallopavo (Common turkey)Merops nubicus (Northern carmine bee-eater)Nestor notabilis (Kea)Chrysemys picta bellii (Western painted turtle) (Emys bellii)Taeniopygia guttata (Zebra finch) (Poephila guttata)Pseudopodoces humilis (Tibetan ground jay) (Podoces humilis)Serinus canaria (Island canary) (Fringilla canaria)Pseudonaja textilis (Eastern brown snake)Oxyuranus scutellatus (Coastal taipan)Oxyuranus microlepidotus (Inland taipan)Pseudonaja textilis textilis (Eastern brown snake)Pseudechis porphyriacus (Red-bellied black snake)Cryptophis nigrescens (Eastern small-eyed snake) (Rhinoplocephalus nigrescens)Notechis scutatus scutatus (Mainland tiger snake) (Common tiger snake)Hoplocephalus stephensii (Stephens banded snake)Tropidechis carinatus (Australian rough-scaled snake)Bombus pensylvanicus (American bumblebee) (Apis pensylvanica)Harpegnathos saltator (Jerdons jumping ant)Apis mellifera (Honeybee)Apis dorsata (Giant honeybee)Megachile rotundata (alfalfa leafcutting bee)Bombus terrestris (Buff-tailed bumblebee) (Apis terrestris)Bombus impatiens (Bumblebee)Agelenopsis aperta (North American funnel-web spider) (Agelenopsis gertschi)Phoneutria nigriventer (Brazilian armed spider) (Ctenus nigriventer)
