# Supplementary material for: Venomix: a simple bioinformatic pipeline for identifying and characterizing toxin gene candidates from transcriptomic data
Source: PeerJ. 2018 Jul 31;6:e5361. doi: 10.7717/peerj.5361 (PMC6074769; doi:10.7717/peerj.5361)
Supplement: Supplemental Information 5 [file peerj-06-5361-s005.gz › FinalOutput_GAS_1E-6/Factor_V_activator_RVV-V_gamma_142/genbankfile.txt]

VERSION     Q76B45.1  GI:75072482
DBSOURCE    UniProtKB: locus BLTX_BLABR, accession Q76B45;
            class: standard.
            created: Apr 3, 2007.
            sequence updated: Jul 5, 2004.
            annotation updated: Jan 7, 2015.
            xrefs: AB111919.1, BAD18893.1
            xrefs (non-sequence databases): ProteinModelPortal:Q76B45,
            SMR:Q76B45, MEROPS:S01.409, HOVERGEN:HBG013304, GO:0005576,
            GO:0004252, InterPro:IPR001254, InterPro:IPR018114,
            InterPro:IPR001314, InterPro:IPR009003, Pfam:PF00089,
            PRINTS:PR00722, SMART:SM00020, SUPFAM:SSF50494, PROSITE:PS50240,
            PROSITE:PS00134, PROSITE:PS00135
KEYWORDS    Direct protein sequencing; Disulfide bond; Glycoprotein; Hydrolase;
            Protease; Secreted; Serine protease; Signal; Toxin; Zymogen.
SOURCE      Blarina brevicauda (short-tailed shrew)
  ORGANISM  Blarina brevicauda
            Eukaryota; Metazoa; Chordata; Craniata; Vertebrata; Euteleostomi;
            Mammalia; Eutheria; Laurasiatheria; Insectivora; Soricidae;
            Soricinae; Blarina.
REFERENCE   1  (residues 1 to 282)
  AUTHORS   Kita,M., Nakamura,Y., Okumura,Y., Ohdachi,S.D., Oba,Y.,
            Yoshikuni,M., Kido,H. and Uemura,D.
  TITLE     Blarina toxin, a mammalian lethal venom from the short-tailed shrew
            Blarina brevicauda: Isolation and characterization
  JOURNAL   Proc. Natl. Acad. Sci. U.S.A. 101 (20), 7542-7547 (2004)
   PUBMED   15136743
  REMARK    NUCLEOTIDE SEQUENCE [MRNA], PROTEIN SEQUENCE OF 30-54, FUNCTION,
            CATALYTIC ACTIVITY, ENZYME REGULATION, BIOPHYSICOCHEMICAL
            PROPERTIES, AND TOXIC DOSE.;
            TISSUE=Saliva, and Salivary gland
COMMENT     [FUNCTION] Has kallikrein-like activity, converts kininogens to
            kinins, and has dilatory effects on the blood vessel walls.
            {ECO:0000269|PubMed:15136743}.
            [CATALYTIC ACTIVITY] Specificity similar to tissue-kallikrein and
            plasmin with highest activity toward Pro-Phe-Arg-MCA and
            Boc-Val-Leu-Lys-MCA. Has preference for Arg and Lys in position P1
            and hydrophobic residues in position P2.
            {ECO:0000269|PubMed:15136743}.
            [ENZYME REGULATION] Strongly inhibited by aprotinin, moderately
            inhibited by secretory leukoprotease inhibitor, the Kunitz-type
            soybean trypsin inhibitor, and leupeptin, and not inhibited by
            urinary trypsin inhibitor or alpha-1 protease inhibitor.
            {ECO:0000269|PubMed:15136743}.
            [BIOPHYSICOCHEMICAL PROPERTIES] pH dependence: Optimum pH is 9.0.
            {ECO:0000269|PubMed:15136743}.
            [SUBCELLULAR LOCATION] Secreted.
            [TISSUE SPECIFICITY] Submaxillary and sublingual salivary glands.
            [TOXIC DOSE] LD(50) is 1 mg/kg by intraperitoneal injection into
            mice. This injection causes irregular respiration, paralysis,
            convulsions and death. {ECO:0000269|PubMed:15136743}.
            [SIMILARITY] Belongs to the peptidase S1 family. Kallikrein
            subfamily. {ECO:0000255|PROSITE-ProRule:PRU00274}.
            [SIMILARITY] Contains 1 peptidase S1 domain.
            {ECO:0000255|PROSITE-ProRule:PRU00274}.
FEATURES             Location/Qualifiers
     source          1..282
                     /organism="Blarina brevicauda"
                     /db_xref="taxon:9387"
     gene            1..282
                     /gene="BTX"
     Protein         1..282
                     /gene="BTX"
                     /product="Blarina toxin"
                     /EC_number="3.4.21.-"
                     /note="BLTX"
                     /UniProtKB_evidence="Evidence at protein level"
     Region          1..17
                     /gene="BTX"
                     /region_name="Signal"
                     /experiment="experimental evidence, no additional details
                     recorded"
                     /note="{ECO:0000255}."
     Region          18..29
                     /gene="BTX"
                     /region_name="Propeptide"
                     /experiment="experimental evidence, no additional details
                     recorded"
                     /note="Activation peptide. {ECO:0000269|PubMed:15136743}.
                     /FTId=PRO_0000283773."
     Region          29..274
                     /gene="BTX"
                     /region_name="Tryp_SPc"
                     /note="Trypsin-like serine protease; smart00020"
                     /db_xref="CDD:214473"
     Region          30..282
                     /gene="BTX"
                     /region_name="Mature chain"
                     /experiment="experimental evidence, no additional details
                     recorded"
                     /note="Blarina toxin. /FTId=PRO_0000283774."
     Region          30..279
                     /gene="BTX"
                     /region_name="Domain"
                     /experiment="experimental evidence, no additional details
                     recorded"
                     /note="Peptidase S1.
                     {ECO:0000255|PROSITE-ProRule:PRU00274}."
     Region          30..277
                     /gene="BTX"
                     /region_name="Tryp_SPc"
                     /note="Trypsin-like serine protease; Many of these are
                     synthesized as inactive precursor zymogens that are
                     cleaved during limited proteolysis to generate their
                     active forms. Alignment contains also inactive enzymes
                     that have substitutions of the catalytic triad...;
                     cd00190"
                     /db_xref="CDD:238113"
     Site            30
                     /gene="BTX"
                     /site_type="cleavage"
                     /db_xref="CDD:238113"
     Bond            36..194
                     /gene="BTX"
                     /bond_type="disulfide"
                     /experiment="experimental evidence, no additional details
                     recorded"
                     /note="{ECO:0000255|PROSITE-ProRule:PRU00274}."
     Bond            57..73
                     /gene="BTX"
                     /bond_type="disulfide"
                     /experiment="experimental evidence, no additional details
                     recorded"
                     /note="{ECO:0000255|PROSITE-ProRule:PRU00274}."
     Site            order(72,138,234)
                     /gene="BTX"
                     /site_type="active"
                     /db_xref="CDD:238113"
     Site            72
                     /gene="BTX"
                     /site_type="active"
                     /experiment="experimental evidence, no additional details
                     recorded"
                     /note="Charge relay system. {ECO:0000250}."
     Site            100
                     /gene="BTX"
                     /site_type="glycosylation"
                     /experiment="experimental evidence, no additional details
                     recorded"
                     /note="O-linked (GalNAc...). {ECO:0000250}."
     Site            109
                     /gene="BTX"
                     /site_type="glycosylation"
                     /experiment="experimental evidence, no additional details
                     recorded"
                     /note="N-linked (GlcNAc...). {ECO:0000255}."
     Site            122
                     /gene="BTX"
                     /site_type="glycosylation"
                     /experiment="experimental evidence, no additional details
                     recorded"
                     /note="N-linked (GlcNAc...). {ECO:0000255}."
     Site            138
                     /gene="BTX"
                     /site_type="active"
                     /experiment="experimental evidence, no additional details
                     recorded"
                     /note="Charge relay system. {ECO:0000250}."
     Bond            170..240
                     /gene="BTX"
                     /bond_type="disulfide"
                     /experiment="experimental evidence, no additional details
                     recorded"
                     /note="{ECO:0000255|PROSITE-ProRule:PRU00274}."
     Bond            205..219
                     /gene="BTX"
                     /bond_type="disulfide"
                     /experiment="experimental evidence, no additional details
                     recorded"
                     /note="{ECO:0000255|PROSITE-ProRule:PRU00274}."
     Site            order(228,249,251)
                     /gene="BTX"
                     /site_type="other"
                     /note="substrate binding sites [chemical binding]"
                     /db_xref="CDD:238113"
     Bond            230..255
                     /gene="BTX"
                     /bond_type="disulfide"
                     /experiment="experimental evidence, no additional details
                     recorded"
                     /note="{ECO:0000255|PROSITE-ProRule:PRU00274}."
     Site            234
                     /gene="BTX"
                     /site_type="active"
                     /experiment="experimental evidence, no additional details
                     recorded"
                     /note="Charge relay system. {ECO:0000250}."
ORIGIN      
        1 mcflllcltl tlagtgavpt gpsieihsri iggwecdkhs qpwqalltft rkhnsvcggv
       61 lvhsqwvlta ahcigdnykv llglhdrsse estvqearvs arfphplynm tllnlllshk
      121 mnltffyktf lgadfshdlm llrldqpvql tdavqvldlp tqepqvgstc hvsgwgrtsq
      181 nyensfvlpe klqcveftll snnecshahm fkvteamlca ghmeggkdsc vgdsggplic
      241 dgvfqgiasw gsspcgqqgr pgiyvkvfly iswiqetika hs
//
VERSION     Q1L658.1  GI:123906964
DBSOURCE    UniProtKB: locus FA102_PSETE, accession Q1L658;
            class: standard.
            created: Jun 28, 2011.
            sequence updated: May 30, 2006.
            annotation updated: Mar 4, 2015.
            xrefs: DQ017706.1, AAY85308.1
            xrefs (non-sequence databases): ProteinModelPortal:Q1L658,
            SMR:Q1L658, MEROPS:S01.446, HOVERGEN:HBG013304, GO:0005576,
            GO:0005509, GO:0004252, GO:0007596, Gene3D:4.10.740.10,
            InterPro:IPR017857, InterPro:IPR000742, InterPro:IPR001881,
            InterPro:IPR013032, InterPro:IPR000152, InterPro:IPR018097,
            InterPro:IPR000294, InterPro:IPR012224, InterPro:IPR001254,
            InterPro:IPR018114, InterPro:IPR001314, InterPro:IPR009003,
            Pfam:PF00008, Pfam:PF00594, Pfam:PF00089, PIRSF:PIRSF001143,
            PRINTS:PR00722, PRINTS:PR00001, SMART:SM00181, SMART:SM00179,
            SMART:SM00069, SMART:SM00020, SUPFAM:SSF50494, SUPFAM:SSF57630,
            PROSITE:PS00010, PROSITE:PS00022, PROSITE:PS01186, PROSITE:PS50026,
            PROSITE:PS01187, PROSITE:PS00011, PROSITE:PS50998, PROSITE:PS50240,
            PROSITE:PS00134, PROSITE:PS00135
KEYWORDS    Blood coagulation; Calcium; Cleavage on pair of basic residues;
            Disulfide bond; EGF-like domain; Gamma-carboxyglutamic acid;
            Glycoprotein; Hemostasis; Hydrolase; Hydroxylation; Protease;
            Repeat; Secreted; Serine protease; Signal; Zymogen.
SOURCE      Pseudonaja textilis
  ORGANISM  Pseudonaja textilis
            Eukaryota; Metazoa; Chordata; Craniata; Vertebrata; Euteleostomi;
            Lepidosauria; Squamata; Bifurcata; Unidentata; Episquamata;
            Toxicofera; Serpentes; Colubroidea; Elapidae; Acanthophiinae;
            Pseudonaja.
REFERENCE   1  (residues 1 to 463)
  AUTHORS   Reza,M.A., Minh Le,T.N., Swarup,S. and Manjunatha Kini,R.
  TITLE     Molecular evolution caught in action: gene duplication and
            evolution of molecular isoforms of prothrombin activators in
            Pseudonaja textilis (brown snake)
  JOURNAL   J. Thromb. Haemost. 4 (6), 1346-1353 (2006)
   PUBMED   16706981
  REMARK    NUCLEOTIDE SEQUENCE [MRNA].;
            TISSUE=Liver
REFERENCE   2  (residues 1 to 463)
  AUTHORS   Birrell,G.W., Earl,S., Masci,P.P., de Jersey,J., Wallis,T.P.,
            Gorman,J.J. and Lavin,M.F.
  TITLE     Molecular diversity in venom from the Australian Brown snake,
            Pseudonaja textilis
  JOURNAL   Mol. Cell Proteomics 5 (2), 379-389 (2006)
   PUBMED   16284125
  REMARK    IDENTIFICATION BY MASS SPECTROMETRY.;
            TISSUE=Venom
COMMENT     [FUNCTION] Factor Xa is a vitamin K-dependent glycoprotein that
            converts prothrombin to thrombin in the presence of factor Va,
            calcium and phospholipid during blood clotting. {ECO:0000250}.
            [CATALYTIC ACTIVITY] Selective cleavage of Arg-|-Thr and then
            Arg-|-Ile bonds in prothrombin to form thrombin.
            [SUBUNIT] Heterodimer of a light chain and a heavy chain;
            disulfide-linked. {ECO:0000250}.
            [SUBCELLULAR LOCATION] Secreted {ECO:0000250}.
            [TISSUE SPECIFICITY] Plasma; synthesized in the liver
            (PubMed:16706981). Also detected in the venom (PubMed:16284125).
            {ECO:0000269|PubMed:16284125, ECO:0000269|PubMed:16706981}.
            [PTM] Gamma-carboxyglutamate residues are formed by vitamin K
            dependent carboxylation. These residues are essential for the
            binding of calcium.
            [PTM] The activation peptide is cleaved by factor IXa (in the
            intrinsic pathway), or by factor VIIa (in the extrinsic pathway).
            {ECO:0000250}.
            [PTM] The iron and 2-oxoglutarate dependent 3-hydroxylation of
            aspartate and asparagine is (R) stereospecific within EGF domains.
            {ECO:0000250}.
            [SIMILARITY] Belongs to the peptidase S1 family.
            {ECO:0000255|PROSITE-ProRule:PRU00274}.
            [SIMILARITY] Contains 2 EGF-like domains.
            {ECO:0000255|PROSITE-ProRule:PRU00076}.
            [SIMILARITY] Contains 1 Gla (gamma-carboxy-glutamate) domain.
            {ECO:0000255|PROSITE-ProRule:PRU00463}.
            [SIMILARITY] Contains 1 peptidase S1 domain.
            {ECO:0000255|PROSITE-ProRule:PRU00274}.
            [WEB RESOURCE] Name=Wikipedia; Note=Factor X entry;
            URL='http://en.wikipedia.org/wiki/Factor_X'.
FEATURES             Location/Qualifiers
     source          1..463
                     /organism="Pseudonaja textilis"
                     /db_xref="taxon:8673"
     gene            1..463
                     /gene="F10"
     Protein         1..463
                     /gene="F10"
                     /product="Coagulation factor X isoform 2"
                     /EC_number="3.4.21.6"
                     /note="PFX2"
                     /UniProtKB_evidence="Evidence at protein level"
     Region          1..20
                     /gene="F10"
                     /region_name="Signal"
                     /experiment="experimental evidence, no additional details
                     recorded"
                     /note="{ECO:0000255}."
     Region          21..40
                     /gene="F10"
                     /region_name="Propeptide"
                     /experiment="experimental evidence, no additional details
                     recorded"
                     /note="{ECO:0000250}. /FTId=PRO_0000409920."
     Region          23..85
                     /gene="F10"
                     /region_name="GLA"
                     /note="Domain containing Gla (gamma-carboxyglutamate)
                     residues; smart00069"
                     /db_xref="CDD:214503"
     Region          41..463
                     /gene="F10"
                     /region_name="Mature chain"
                     /experiment="experimental evidence, no additional details
                     recorded"
                     /note="Coagulation factor X isoform 2.
                     /FTId=PRO_0000409921."
     Region          41..180
                     /gene="F10"
                     /region_name="Mature chain"
                     /experiment="experimental evidence, no additional details
                     recorded"
                     /note="Factor X light chain. /FTId=PRO_0000409922."
     Region          41..86
                     /gene="F10"
                     /region_name="Domain"
                     /experiment="experimental evidence, no additional details
                     recorded"
                     /note="Gla. {ECO:0000255|PROSITE-ProRule:PRU00463}."
     Site            46
                     /gene="F10"
                     /site_type="modified"
                     /experiment="experimental evidence, no additional details
                     recorded"
                     /note="4-carboxyglutamate.
                     {ECO:0000255|PROSITE-ProRule:PRU00463}."
     Site            47
                     /gene="F10"
                     /site_type="modified"
                     /experiment="experimental evidence, no additional details
                     recorded"
                     /note="4-carboxyglutamate.
                     {ECO:0000255|PROSITE-ProRule:PRU00463}."
     Site            54
                     /gene="F10"
                     /site_type="modified"
                     /experiment="experimental evidence, no additional details
                     recorded"
                     /note="4-carboxyglutamate.
                     {ECO:0000255|PROSITE-ProRule:PRU00463}."
     Site            56
                     /gene="F10"
                     /site_type="modified"
                     /experiment="experimental evidence, no additional details
                     recorded"
                     /note="4-carboxyglutamate.
                     {ECO:0000255|PROSITE-ProRule:PRU00463}."
     Bond            57..62
                     /gene="F10"
                     /bond_type="disulfide"
                     /experiment="experimental evidence, no additional details
                     recorded"
                     /note="{ECO:0000250}."
     Site            59
                     /gene="F10"
                     /site_type="modified"
                     /experiment="experimental evidence, no additional details
                     recorded"
                     /note="4-carboxyglutamate.
                     {ECO:0000255|PROSITE-ProRule:PRU00463}."
     Site            60
                     /gene="F10"
                     /site_type="modified"
                     /experiment="experimental evidence, no additional details
                     recorded"
                     /note="4-carboxyglutamate.
                     {ECO:0000255|PROSITE-ProRule:PRU00463}."
     Site            65
                     /gene="F10"
                     /site_type="modified"
                     /experiment="experimental evidence, no additional details
                     recorded"
                     /note="4-carboxyglutamate.
                     {ECO:0000255|PROSITE-ProRule:PRU00463}."
     Site            66
                     /gene="F10"
                     /site_type="modified"
                     /experiment="experimental evidence, no additional details
                     recorded"
                     /note="4-carboxyglutamate.
                     {ECO:0000255|PROSITE-ProRule:PRU00463}."
     Site            69
                     /gene="F10"
                     /site_type="modified"
                     /experiment="experimental evidence, no additional details
                     recorded"
                     /note="4-carboxyglutamate.
                     {ECO:0000255|PROSITE-ProRule:PRU00463}."
     Site            72
                     /gene="F10"
                     /site_type="modified"
                     /experiment="experimental evidence, no additional details
                     recorded"
                     /note="4-carboxyglutamate.
                     {ECO:0000255|PROSITE-ProRule:PRU00463}."
     Site            75
                     /gene="F10"
                     /site_type="modified"
                     /experiment="experimental evidence, no additional details
                     recorded"
                     /note="4-carboxyglutamate.
                     {ECO:0000255|PROSITE-ProRule:PRU00463}."
     Region          86..122
                     /gene="F10"
                     /region_name="Domain"
                     /experiment="experimental evidence, no additional details
                     recorded"
                     /note="EGF-like 1; calcium-binding.
                     {ECO:0000255|PROSITE-ProRule:PRU00076}."
     Region          86..122
                     /gene="F10"
                     /region_name="EGF_CA"
                     /note="Calcium-binding EGF-like domain, present in a large
                     number of membrane-bound and extracellular (mostly animal)
                     proteins. Many of these proteins require calcium for their
                     biological function and calcium-binding sites have been
                     found to be located at the...; cd00054"
                     /db_xref="CDD:238011"
     Site            order(86,89,103)
                     /gene="F10"
                     /site_type="other"
                     /note="Ca2+ binding site [ion binding]"
                     /db_xref="CDD:238011"
     Bond            90..101
                     /gene="F10"
                     /bond_type="disulfide"
                     /experiment="experimental evidence, no additional details
                     recorded"
                     /note="{ECO:0000250}."
     Site            92
                     /gene="F10"
                     /site_type="glycosylation"
                     /experiment="experimental evidence, no additional details
                     recorded"
                     /note="O-linked (Hex...). {ECO:0000250}."
     Bond            95..110
                     /gene="F10"
                     /bond_type="disulfide"
                     /experiment="experimental evidence, no additional details
                     recorded"
                     /note="{ECO:0000250}."
     Site            103
                     /gene="F10"
                     /site_type="modified"
                     /experiment="experimental evidence, no additional details
                     recorded"
                     /note="(3R)-3-hydroxyaspartate. {ECO:0000250}."
     Bond            112..121
                     /gene="F10"
                     /bond_type="disulfide"
                     /experiment="experimental evidence, no additional details
                     recorded"
                     /note="{ECO:0000250}."
     Region          125..165
                     /gene="F10"
                     /region_name="Domain"
                     /experiment="experimental evidence, no additional details
                     recorded"
                     /note="EGF-like 2.
                     {ECO:0000255|PROSITE-ProRule:PRU00076}."
     Region          129..164
                     /gene="F10"
                     /region_name="FXa_inhibition"
                     /note="Coagulation Factor Xa inhibitory site; pfam14670"
                     /db_xref="CDD:258808"
     Bond            129..140
                     /gene="F10"
                     /bond_type="disulfide"
                     /experiment="experimental evidence, no additional details
                     recorded"
                     /note="{ECO:0000250}."
     Bond            136..149
                     /gene="F10"
                     /bond_type="disulfide"
                     /experiment="experimental evidence, no additional details
                     recorded"
                     /note="{ECO:0000250}."
     Bond            151..164
                     /gene="F10"
                     /bond_type="disulfide"
                     /experiment="experimental evidence, no additional details
                     recorded"
                     /note="{ECO:0000250}."
     Bond            172..325
                     /gene="F10"
                     /bond_type="disulfide"
                     /experiment="experimental evidence, no additional details
                     recorded"
                     /note="Interchain (between light and heavy chains).
                     {ECO:0000255|PROSITE-ProRule:PRU00076,
                     ECO:0000255|PROSITE-ProRule:PRU00274,
                     ECO:0000255|PROSITE-ProRule:PRU00463}."
     Region          183..463
                     /gene="F10"
                     /region_name="Mature chain"
                     /experiment="experimental evidence, no additional details
                     recorded"
                     /note="Factor X heavy chain. /FTId=PRO_0000409923."
     Region          183..209
                     /gene="F10"
                     /region_name="Propeptide"
                     /experiment="experimental evidence, no additional details
                     recorded"
                     /note="Activation peptide. {ECO:0000250}.
                     /FTId=PRO_0000409924."
     Region          209..445
                     /gene="F10"
                     /region_name="Tryp_SPc"
                     /note="Trypsin-like serine protease; smart00020"
                     /db_xref="CDD:214473"
     Region          210..463
                     /gene="F10"
                     /region_name="Mature chain"
                     /experiment="experimental evidence, no additional details
                     recorded"
                     /note="Activated factor Xa heavy chain.
                     /FTId=PRO_0000409925."
     Region          210..450
                     /gene="F10"
                     /region_name="Domain"
                     /experiment="experimental evidence, no additional details
                     recorded"
                     /note="Peptidase S1.
                     {ECO:0000255|PROSITE-ProRule:PRU00274}."
     Region          210..448
                     /gene="F10"
                     /region_name="Tryp_SPc"
                     /note="Trypsin-like serine protease; Many of these are
                     synthesized as inactive precursor zymogens that are
                     cleaved during limited proteolysis to generate their
                     active forms. Alignment contains also inactive enzymes
                     that have substitutions of the catalytic triad...;
                     cd00190"
                     /db_xref="CDD:238113"
     Site            210
                     /gene="F10"
                     /site_type="cleavage"
                     /db_xref="CDD:238113"
     Bond            216..221
                     /gene="F10"
                     /bond_type="disulfide"
                     /experiment="experimental evidence, no additional details
                     recorded"
                     /note="{ECO:0000250}."
     Bond            236..252
                     /gene="F10"
                     /bond_type="disulfide"
                     /experiment="experimental evidence, no additional details
                     recorded"
                     /note="{ECO:0000250}."
     Site            order(251,305,402)
                     /gene="F10"
                     /site_type="active"
                     /db_xref="CDD:238113"
     Site            251
                     /gene="F10"
                     /site_type="active"
                     /experiment="experimental evidence, no additional details
                     recorded"
                     /note="Charge relay system. {ECO:0000250}."
     Site            254
                     /gene="F10"
                     /site_type="glycosylation"
                     /experiment="experimental evidence, no additional details
                     recorded"
                     /note="N-linked (GlcNAc...). {ECO:0000255}."
     Site            305
                     /gene="F10"
                     /site_type="active"
                     /experiment="experimental evidence, no additional details
                     recorded"
                     /note="Charge relay system. {ECO:0000250}."
     Bond            373..387
                     /gene="F10"
                     /bond_type="disulfide"
                     /experiment="experimental evidence, no additional details
                     recorded"
                     /note="{ECO:0000250}."
     Site            order(396,421,423)
                     /gene="F10"
                     /site_type="other"
                     /note="substrate binding sites [chemical binding]"
                     /db_xref="CDD:238113"
     Bond            398..426
                     /gene="F10"
                     /bond_type="disulfide"
                     /experiment="experimental evidence, no additional details
                     recorded"
                     /note="{ECO:0000250}."
     Site            402
                     /gene="F10"
                     /site_type="active"
                     /experiment="experimental evidence, no additional details
                     recorded"
                     /note="Charge relay system. {ECO:0000250}."
ORIGIN      
        1 mapqlllcli ltflwslpea esnvflkskv anrflqrtkr anslveefks gniereciee
       61 rcskeearea feddektetf wnvyvdgdqc ssnpchyrgi ckdgigsytc tclsgyegkn
      121 cervlykscr vdngncwhfc khvqndiqcs caegyllged ghscvaggnf scgrniktrn
      181 kreanlpdfv qsqnatllkk sdnpspdiri vngmdcklge cpwqaalvde kegvfcggti
      241 lspiyvltaa hcinetetis vvvgeidksr ietgpllsvd kiyvhkkfvp pqkaykfdla
      301 aydydiaiiq mktpiqfsen vvpaclptad fanqvlmkqd fgivsgfgri fekgpksktl
      361 kvlkvpyvdr htcmvssetp itpnmfcagy dtlprdacqg dsggphttvy rdthfitgiv
      421 ssgegcarng kygiytklsk fipwikrimr qklpstesst grl
//
VERSION     Q4QXT9.1  GI:82249869
DBSOURCE    UniProtKB: locus FA10_TROCA, accession Q4QXT9;
            class: standard.
            extra accessions:A5X459
            created: Dec 6, 2005.
            sequence updated: Jul 19, 2005.
            annotation updated: Jan 7, 2015.
            xrefs: AY651849.1, AAV65959.1, DQ533831.1, ABG02403.1
            xrefs (non-sequence databases): ProteinModelPortal:Q4QXT9,
            SMR:Q4QXT9, MEROPS:S01.396, HOVERGEN:HBG013304, GO:0005576,
            GO:0005509, GO:0016504, GO:0004252, GO:0007596, Gene3D:4.10.740.10,
            InterPro:IPR017857, InterPro:IPR000742, InterPro:IPR001881,
            InterPro:IPR013032, InterPro:IPR000152, InterPro:IPR018097,
            InterPro:IPR000294, InterPro:IPR012224, InterPro:IPR001254,
            InterPro:IPR018114, InterPro:IPR001314, InterPro:IPR009003,
            Pfam:PF00008, Pfam:PF00594, Pfam:PF00089, PIRSF:PIRSF001143,
            PRINTS:PR00722, PRINTS:PR00001, SMART:SM00181, SMART:SM00179,
            SMART:SM00069, SMART:SM00020, SUPFAM:SSF50494, SUPFAM:SSF57630,
            PROSITE:PS00010, PROSITE:PS00022, PROSITE:PS01186, PROSITE:PS50026,
            PROSITE:PS01187, PROSITE:PS00011, PROSITE:PS50998, PROSITE:PS50240,
            PROSITE:PS00134, PROSITE:PS00135
KEYWORDS    Calcium; Cleavage on pair of basic residues; Disulfide bond;
            EGF-like domain; Gamma-carboxyglutamic acid; Glycoprotein;
            Hemostasis; Hydrolase; Hydroxylation; Protease; Prothrombin
            activator; Repeat; Secreted; Serine protease; Signal; Toxin;
            Zymogen.
SOURCE      Tropidechis carinatus
  ORGANISM  Tropidechis carinatus
            Eukaryota; Metazoa; Chordata; Craniata; Vertebrata; Euteleostomi;
            Lepidosauria; Squamata; Bifurcata; Unidentata; Episquamata;
            Toxicofera; Serpentes; Colubroidea; Elapidae; Notechinae;
            Tropidechis.
REFERENCE   1  (residues 1 to 483)
  AUTHORS   Reza,A., Swarup,S. and Manjunatha Kini,R.
  TITLE     Two parallel prothrombin activator systems in Australian
            rough-scaled snake, Tropidechis carinatus. Structural comparison of
            venom prothrombin activator with blood coagulation factor X
  JOURNAL   Thromb. Haemost. 93 (1), 40-47 (2005)
   PUBMED   15630489
  REMARK    NUCLEOTIDE SEQUENCE [MRNA].;
            TISSUE=Liver
REFERENCE   2  (residues 1 to 483)
  AUTHORS   Reza,M.A., Swarup,S. and Kini,R.M.
  TITLE     Structure of two genes encoding parallel prothrombin activators in
            Tropidechis carinatus snake: gene duplication and recruitment of
            factor X gene to the venom gland
  JOURNAL   J. Thromb. Haemost. 5 (1), 117-126 (2007)
   PUBMED   17239167
  REMARK    NUCLEOTIDE SEQUENCE [GENOMIC DNA / MRNA].;
            TISSUE=Liver
COMMENT     [FUNCTION] Factor Xa is a vitamin K-dependent glycoprotein that
            converts prothrombin to thrombin in the presence of factor Va,
            calcium and phospholipid during blood clotting. {ECO:0000250}.
            [CATALYTIC ACTIVITY] Selective cleavage of Arg-|-Thr and then
            Arg-|-Ile bonds in prothrombin to form thrombin.
            [ENZYME REGULATION] Inhibited by SERPINA5. {ECO:0000250}.
            [SUBUNIT] The two chains are formed from a single-chain precursor
            by the excision of two Arg residues and are held together by 1 or
            more disulfide bonds. Forms a heterodimer with SERPINA5 (By
            similarity). {ECO:0000250}.
            [SUBCELLULAR LOCATION] Secreted {ECO:0000250}.
            [TISSUE SPECIFICITY] Plasma; synthesized in the liver.
            [PTM] Gamma-carboxyglutamate residues are formed by vitamin K
            dependent carboxylation. These residues are essential for the
            binding of calcium.
            [PTM] The activation peptide is cleaved by factor IXa (in the
            intrinsic pathway), or by factor VIIa (in the extrinsic pathway).
            {ECO:0000250}.
            [PTM] The iron and 2-oxoglutarate dependent 3-hydroxylation of
            aspartate and asparagine is (R) stereospecific within EGF domains.
            {ECO:0000250}.
            [SIMILARITY] Belongs to the peptidase S1 family. Snake venom
            subfamily. {ECO:0000255|PROSITE-ProRule:PRU00274}.
            [SIMILARITY] Contains 2 EGF-like domains.
            {ECO:0000255|PROSITE-ProRule:PRU00076}.
            [SIMILARITY] Contains 1 Gla (gamma-carboxy-glutamate) domain.
            {ECO:0000255|PROSITE-ProRule:PRU00463}.
            [SIMILARITY] Contains 1 peptidase S1 domain.
            {ECO:0000255|PROSITE-ProRule:PRU00274}.
            [WEB RESOURCE] Name=Wikipedia; Note=Factor X entry;
            URL='http://en.wikipedia.org/wiki/Factor_X'.
FEATURES             Location/Qualifiers
     source          1..483
                     /organism="Tropidechis carinatus"
                     /db_xref="taxon:100989"
     gene            1..483
                     /gene="F10"
                     /gene_synonym="TrFX"
     Protein         1..483
                     /gene="F10"
                     /gene_synonym="TrFX"
                     /product="Coagulation factor X"
                     /EC_number="3.4.21.6"
                     /UniProtKB_evidence="Evidence at transcript level"
     Region          1..20
                     /gene="F10"
                     /gene_synonym="TrFX"
                     /region_name="Signal"
                     /experiment="experimental evidence, no additional details
                     recorded"
                     /note="{ECO:0000255}."
     Region          21..40
                     /gene="F10"
                     /gene_synonym="TrFX"
                     /region_name="Propeptide"
                     /experiment="experimental evidence, no additional details
                     recorded"
                     /note="{ECO:0000250}. /FTId=PRO_0000043201."
     Region          23..85
                     /gene="F10"
                     /gene_synonym="TrFX"
                     /region_name="GLA"
                     /note="Domain containing Gla (gamma-carboxyglutamate)
                     residues; smart00069"
                     /db_xref="CDD:214503"
     Region          41..483
                     /gene="F10"
                     /gene_synonym="TrFX"
                     /region_name="Mature chain"
                     /experiment="experimental evidence, no additional details
                     recorded"
                     /note="Coagulation factor X. /FTId=PRO_0000043202."
     Region          41..180
                     /gene="F10"
                     /gene_synonym="TrFX"
                     /region_name="Mature chain"
                     /experiment="experimental evidence, no additional details
                     recorded"
                     /note="Factor X light chain. /FTId=PRO_0000043203."
     Region          41..86
                     /gene="F10"
                     /gene_synonym="TrFX"
                     /region_name="Domain"
                     /experiment="experimental evidence, no additional details
                     recorded"
                     /note="Gla. {ECO:0000255|PROSITE-ProRule:PRU00463}."
     Site            46
                     /gene="F10"
                     /gene_synonym="TrFX"
                     /site_type="modified"
                     /experiment="experimental evidence, no additional details
                     recorded"
                     /note="4-carboxyglutamate.
                     {ECO:0000255|PROSITE-ProRule:PRU00463}."
     Site            47
                     /gene="F10"
                     /gene_synonym="TrFX"
                     /site_type="modified"
                     /experiment="experimental evidence, no additional details
                     recorded"
                     /note="4-carboxyglutamate.
                     {ECO:0000255|PROSITE-ProRule:PRU00463}."
     Site            54
                     /gene="F10"
                     /gene_synonym="TrFX"
                     /site_type="modified"
                     /experiment="experimental evidence, no additional details
                     recorded"
                     /note="4-carboxyglutamate.
                     {ECO:0000255|PROSITE-ProRule:PRU00463}."
     Site            56
                     /gene="F10"
                     /gene_synonym="TrFX"
                     /site_type="modified"
                     /experiment="experimental evidence, no additional details
                     recorded"
                     /note="4-carboxyglutamate.
                     {ECO:0000255|PROSITE-ProRule:PRU00463}."
     Bond            57..62
                     /gene="F10"
                     /gene_synonym="TrFX"
                     /bond_type="disulfide"
                     /experiment="experimental evidence, no additional details
                     recorded"
                     /note="{ECO:0000250}."
     Site            59
                     /gene="F10"
                     /gene_synonym="TrFX"
                     /site_type="modified"
                     /experiment="experimental evidence, no additional details
                     recorded"
                     /note="4-carboxyglutamate.
                     {ECO:0000255|PROSITE-ProRule:PRU00463}."
     Site            60
                     /gene="F10"
                     /gene_synonym="TrFX"
                     /site_type="modified"
                     /experiment="experimental evidence, no additional details
                     recorded"
                     /note="4-carboxyglutamate.
                     {ECO:0000255|PROSITE-ProRule:PRU00463}."
     Site            65
                     /gene="F10"
                     /gene_synonym="TrFX"
                     /site_type="modified"
                     /experiment="experimental evidence, no additional details
                     recorded"
                     /note="4-carboxyglutamate.
                     {ECO:0000255|PROSITE-ProRule:PRU00463}."
     Site            66
                     /gene="F10"
                     /gene_synonym="TrFX"
                     /site_type="modified"
                     /experiment="experimental evidence, no additional details
                     recorded"
                     /note="4-carboxyglutamate.
                     {ECO:0000255|PROSITE-ProRule:PRU00463}."
     Site            69
                     /gene="F10"
                     /gene_synonym="TrFX"
                     /site_type="modified"
                     /experiment="experimental evidence, no additional details
                     recorded"
                     /note="4-carboxyglutamate.
                     {ECO:0000255|PROSITE-ProRule:PRU00463}."
     Site            72
                     /gene="F10"
                     /gene_synonym="TrFX"
                     /site_type="modified"
                     /experiment="experimental evidence, no additional details
                     recorded"
                     /note="4-carboxyglutamate.
                     {ECO:0000255|PROSITE-ProRule:PRU00463}."
     Site            75
                     /gene="F10"
                     /gene_synonym="TrFX"
                     /site_type="modified"
                     /experiment="experimental evidence, no additional details
                     recorded"
                     /note="4-carboxyglutamate.
                     {ECO:0000255|PROSITE-ProRule:PRU00463}."
     Region          86..122
                     /gene="F10"
                     /gene_synonym="TrFX"
                     /region_name="Domain"
                     /experiment="experimental evidence, no additional details
                     recorded"
                     /note="EGF-like 1; calcium-binding.
                     {ECO:0000255|PROSITE-ProRule:PRU00076}."
     Region          86..122
                     /gene="F10"
                     /gene_synonym="TrFX"
                     /region_name="EGF_CA"
                     /note="Calcium-binding EGF-like domain, present in a large
                     number of membrane-bound and extracellular (mostly animal)
                     proteins. Many of these proteins require calcium for their
                     biological function and calcium-binding sites have been
                     found to be located at the...; cd00054"
                     /db_xref="CDD:238011"
     Site            order(86,89,103)
                     /gene="F10"
                     /gene_synonym="TrFX"
                     /site_type="other"
                     /note="Ca2+ binding site [ion binding]"
                     /db_xref="CDD:238011"
     Bond            90..101
                     /gene="F10"
                     /gene_synonym="TrFX"
                     /bond_type="disulfide"
                     /experiment="experimental evidence, no additional details
                     recorded"
                     /note="{ECO:0000250}."
     Site            92
                     /gene="F10"
                     /gene_synonym="TrFX"
                     /site_type="glycosylation"
                     /experiment="experimental evidence, no additional details
                     recorded"
                     /note="O-linked (Hex...). {ECO:0000250}."
     Bond            95..110
                     /gene="F10"
                     /gene_synonym="TrFX"
                     /bond_type="disulfide"
                     /experiment="experimental evidence, no additional details
                     recorded"
                     /note="{ECO:0000250}."
     Site            103
                     /gene="F10"
                     /gene_synonym="TrFX"
                     /site_type="modified"
                     /experiment="experimental evidence, no additional details
                     recorded"
                     /note="(3R)-3-hydroxyaspartate. {ECO:0000250}."
     Bond            112..121
                     /gene="F10"
                     /gene_synonym="TrFX"
                     /bond_type="disulfide"
                     /experiment="experimental evidence, no additional details
                     recorded"
                     /note="{ECO:0000250}."
     Region          125..165
                     /gene="F10"
                     /gene_synonym="TrFX"
                     /region_name="Domain"
                     /experiment="experimental evidence, no additional details
                     recorded"
                     /note="EGF-like 2.
                     {ECO:0000255|PROSITE-ProRule:PRU00076}."
     Region          129..164
                     /gene="F10"
                     /gene_synonym="TrFX"
                     /region_name="FXa_inhibition"
                     /note="Coagulation Factor Xa inhibitory site; pfam14670"
                     /db_xref="CDD:258808"
     Bond            129..140
                     /gene="F10"
                     /gene_synonym="TrFX"
                     /bond_type="disulfide"
                     /experiment="experimental evidence, no additional details
                     recorded"
                     /note="{ECO:0000250}."
     Bond            136..149
                     /gene="F10"
                     /gene_synonym="TrFX"
                     /bond_type="disulfide"
                     /experiment="experimental evidence, no additional details
                     recorded"
                     /note="{ECO:0000250}."
     Bond            151..164
                     /gene="F10"
                     /gene_synonym="TrFX"
                     /bond_type="disulfide"
                     /experiment="experimental evidence, no additional details
                     recorded"
                     /note="{ECO:0000250}."
     Bond            172..345
                     /gene="F10"
                     /gene_synonym="TrFX"
                     /bond_type="disulfide"
                     /experiment="experimental evidence, no additional details
                     recorded"
                     /note="Interchain (between light and heavy chains).
                     {ECO:0000255|PROSITE-ProRule:PRU00076,
                     ECO:0000255|PROSITE-ProRule:PRU00274,
                     ECO:0000255|PROSITE-ProRule:PRU00463}."
     Region          183..483
                     /gene="F10"
                     /gene_synonym="TrFX"
                     /region_name="Mature chain"
                     /experiment="experimental evidence, no additional details
                     recorded"
                     /note="Factor X heavy chain. /FTId=PRO_0000043204."
     Region          183..238
                     /gene="F10"
                     /gene_synonym="TrFX"
                     /region_name="Propeptide"
                     /experiment="experimental evidence, no additional details
                     recorded"
                     /note="Activation peptide. {ECO:0000250}.
                     /FTId=PRO_0000043205."
     Site            211
                     /gene="F10"
                     /gene_synonym="TrFX"
                     /site_type="glycosylation"
                     /experiment="experimental evidence, no additional details
                     recorded"
                     /note="N-linked (GlcNAc...). {ECO:0000255}."
     Site            223
                     /gene="F10"
                     /gene_synonym="TrFX"
                     /site_type="glycosylation"
                     /experiment="experimental evidence, no additional details
                     recorded"
                     /note="N-linked (GlcNAc...). {ECO:0000255}."
     Region          238..465
                     /gene="F10"
                     /gene_synonym="TrFX"
                     /region_name="Tryp_SPc"
                     /note="Trypsin-like serine protease; smart00020"
                     /db_xref="CDD:214473"
     Region          239..483
                     /gene="F10"
                     /gene_synonym="TrFX"
                     /region_name="Mature chain"
                     /experiment="experimental evidence, no additional details
                     recorded"
                     /note="Activated factor Xa heavy chain.
                     /FTId=PRO_0000043206."
     Region          239..470
                     /gene="F10"
                     /gene_synonym="TrFX"
                     /region_name="Domain"
                     /experiment="experimental evidence, no additional details
                     recorded"
                     /note="Peptidase S1.
                     {ECO:0000255|PROSITE-ProRule:PRU00274}."
     Region          239..468
                     /gene="F10"
                     /gene_synonym="TrFX"
                     /region_name="Tryp_SPc"
                     /note="Trypsin-like serine protease; Many of these are
                     synthesized as inactive precursor zymogens that are
                     cleaved during limited proteolysis to generate their
                     active forms. Alignment contains also inactive enzymes
                     that have substitutions of the catalytic triad...;
                     cd00190"
                     /db_xref="CDD:238113"
     Site            239
                     /gene="F10"
                     /gene_synonym="TrFX"
                     /site_type="cleavage"
                     /db_xref="CDD:238113"
     Site            241
                     /gene="F10"
                     /gene_synonym="TrFX"
                     /site_type="glycosylation"
                     /experiment="experimental evidence, no additional details
                     recorded"
                     /note="N-linked (GlcNAc...). {ECO:0000255}."
     Bond            245..250
                     /gene="F10"
                     /gene_synonym="TrFX"
                     /bond_type="disulfide"
                     /experiment="experimental evidence, no additional details
                     recorded"
                     /note="{ECO:0000250}."
     Bond            265..281
                     /gene="F10"
                     /gene_synonym="TrFX"
                     /bond_type="disulfide"
                     /experiment="experimental evidence, no additional details
                     recorded"
                     /note="{ECO:0000250}."
     Site            order(280,325,422)
                     /gene="F10"
                     /gene_synonym="TrFX"
                     /site_type="active"
                     /db_xref="CDD:238113"
     Site            280
                     /gene="F10"
                     /gene_synonym="TrFX"
                     /site_type="active"
                     /experiment="experimental evidence, no additional details
                     recorded"
                     /note="Charge relay system. {ECO:0000250}."
     Site            283
                     /gene="F10"
                     /gene_synonym="TrFX"
                     /site_type="glycosylation"
                     /experiment="experimental evidence, no additional details
                     recorded"
                     /note="N-linked (GlcNAc...). {ECO:0000255}."
     Site            325
                     /gene="F10"
                     /gene_synonym="TrFX"
                     /site_type="active"
                     /experiment="experimental evidence, no additional details
                     recorded"
                     /note="Charge relay system. {ECO:0000250}."
     Bond            393..407
                     /gene="F10"
                     /gene_synonym="TrFX"
                     /bond_type="disulfide"
                     /experiment="experimental evidence, no additional details
                     recorded"
                     /note="{ECO:0000250}."
     Site            order(416,441,443)
                     /gene="F10"
                     /gene_synonym="TrFX"
                     /site_type="other"
                     /note="substrate binding sites [chemical binding]"
                     /db_xref="CDD:238113"
     Bond            418..446
                     /gene="F10"
                     /gene_synonym="TrFX"
                     /bond_type="disulfide"
                     /experiment="experimental evidence, no additional details
                     recorded"
                     /note="{ECO:0000250}."
     Site            422
                     /gene="F10"
                     /gene_synonym="TrFX"
                     /site_type="active"
                     /experiment="experimental evidence, no additional details
                     recorded"
                     /note="Charge relay system. {ECO:0000250}."
ORIGIN      
        1 mapqlllcli ltflwslsea esnvflkskv anrflqrtkr anslfeefka gniereciee
       61 rcskeearea fednektetf wnvyvdgdqc ssnpchyggt ckdgigsytc tclagyegkn
      121 cqyvlyqscr vdngncwhfc kpvqneiqcs caesyllgdd gyscvaggdf scgrnikarn
      181 kreaslpdfq tdfsddydai dennfvetpt nfsglvptvq sqnatllkks dnpspdirvv
      241 ngtdcklgec pwqallindq gdgfcggtil spiyvltaah cinqtkyirv vvgeidisrk
      301 ktgrllsvdk iyvhqkfvps tydydialiq mktpiqfsen vvpaclptad fanqvlmkqd
      361 fgivsgfgrt rergqtsntl kvvtlpyvdr htcmlssnfp itqnmfcagy ntlpqdacqg
      421 dsggphitay rdthfitgii swgegcaqtg kygaytkvsr filwikrimr lklpstesst
      481 grl
//
            {ECO:0000250}.
            [SUBCELLULAR LOCATION] Secreted {ECO:0000250}.
            [TISSUE SPECIFICITY] Expressed by the venom gland.
            [PTM] In physiological conditions, blood coagulation factor V and
            factor Va are inactivated by activated protein C (APC) through
            proteolytic degradation of the heavy chain. However, omicarin-C
            non-catalytic subunit (factor V-like protein) retains its full
            activity even at high concentration of APC. This has two
            explanations: this protein has only one of the three cleavage sites
            present in factor V that are targeted by the APC for inactivation,
            and the binding with the catalytic subunit protect the cleavage
            site from inactivation (By similarity). {ECO:0000250}.
            [MISCELLANEOUS] In contrast to blood coagulation factors that
            circulate as inactive zymogen in plasma, venom prothrombin
            activators are always found in the active form in the venom. Hence,
            catalytic and non-catalytic subunits are found naturally in venom
            as stable complexes.
            [SIMILARITY] Belongs to the multicopper oxidase family.
            {ECO:0000305}.
            [SIMILARITY] Contains 3 F5/8 type A domains. {ECO:0000305}.
            [SIMILARITY] Contains 2 F5/8 type C domains.
            {ECO:0000255|PROSITE-ProRule:PRU00081}.
            [SIMILARITY] Contains 6 plastocyanin-like domains. {ECO:0000305}.
FEATURES             Location/Qualifiers
     source          1..1460
                     /organism="Oxyuranus microlepidotus"
                     /db_xref="taxon:111177"
     Protein         1..1460
                     /product="Venom prothrombin activator omicarin-C
                     non-catalytic subunit"
                     /note="vPA; Venom coagulation factor Va-like protein"
                     /UniProtKB_evidence="Evidence at transcript level"
     Region          1..30
                     /region_name="Signal"
                     /experiment="experimental evidence, no additional details
                     recorded"
                     /note="{ECO:0000250}."
     Region          31..771
                     /region_name="Mature chain"
                     /experiment="experimental evidence, no additional details
                     recorded"
                     /note="Omicarin-C non-catalytic subunit heavy chain.
                     /FTId=PRO_0000409904."
     Region          32..330
                     /region_name="Domain"
                     /experiment="experimental evidence, no additional details
                     recorded"
                     /note="F5/8 type A 1."
     Region          32..196
                     /region_name="Domain"
                     /experiment="experimental evidence, no additional details
                     recorded"
                     /note="Plastocyanin-like 1."
     Region          34..199
                     /region_name="CuRO_1_FV_like"
                     /note="The first cupredoxin domain of coagulation factor
                     VIII and similar proteins; cd04226"
                     /db_xref="CDD:259888"
     Site            order(45..46,64..66,84..89,110..111,118,166..168,170..174,
                     182..183,185..186,190,192,194)
                     /site_type="other"
                     /note="Domain 2 interface [polypeptide binding]"
                     /db_xref="CDD:259888"
     Site            order(116,118,120..125,127,131,133..134,136,160,162,164,
                     166..167,171,173,176,178,181..182)
                     /site_type="other"
                     /note="heterodimer interface [polypeptide binding]"
                     /db_xref="CDD:259888"
     Site            order(124,139,142..143)
                     /site_type="metal-binding"
                     /note="metal binding site [ion binding]"
                     /db_xref="CDD:259888"
     Site            142
                     /site_type="metal-binding"
                     /experiment="experimental evidence, no additional details
                     recorded"
                     /note="Calcium. {ECO:0000250}."
     Site            143
                     /site_type="metal-binding"
                     /experiment="experimental evidence, no additional details
                     recorded"
                     /note="Calcium. {ECO:0000250}."
     Site            156
                     /site_type="glycosylation"
                     /experiment="experimental evidence, no additional details
                     recorded"
                     /note="N-linked (GlcNAc...). {ECO:0000255}."
     Bond            170..196
                     /bond_type="disulfide"
                     /experiment="experimental evidence, no additional details
                     recorded"
                     /note="{ECO:0000255|PROSITE-ProRule:PRU00081}."
     Region          206..330
                     /region_name="Domain"
                     /experiment="experimental evidence, no additional details
                     recorded"
                     /note="Plastocyanin-like 2."
     Region          211..329
                     /region_name="CuRO_2_FV_like"
                     /note="The second cupredoxin domain of coagulation factor
                     V and similar proteins; cd14453"
                     /db_xref="CDD:259995"
     Site            order(214..215,217,220..223,225..227,232,238..240,244,246,
                     248,259,261,263..265,282,294,296..298)
                     /site_type="other"
                     /note="Domain 1 interface [polypeptide binding]"
                     /db_xref="CDD:259995"
     Site            242
                     /site_type="glycosylation"
                     /experiment="experimental evidence, no additional details
                     recorded"
                     /note="N-linked (GlcNAc...). {ECO:0000255}."
     Bond            251..332
                     /bond_type="disulfide"
                     /experiment="experimental evidence, no additional details
                     recorded"
                     /note="{ECO:0000255|PROSITE-ProRule:PRU00081}."
     Site            order(265..268,282,292,294..295)
                     /site_type="other"
                     /note="heterodimer interface [polypeptide binding]"
                     /db_xref="CDD:259995"
     Site            300
                     /site_type="glycosylation"
                     /experiment="experimental evidence, no additional details
                     recorded"
                     /note="N-linked (GlcNAc...). {ECO:0000255}."
     Region          350..685
                     /region_name="Domain"
                     /experiment="experimental evidence, no additional details
                     recorded"
                     /note="F5/8 type A 2."
     Region          351..529
                     /region_name="Domain"
                     /experiment="experimental evidence, no additional details
                     recorded"
                     /note="Plastocyanin-like 3."
     Region          352..530
                     /region_name="CuRO_3_FV_like"
                     /note="The third cupredoxin domain of coagulation factor V
                     and similar proteins; cd14450"
                     /db_xref="CDD:259992"
     Site            385
                     /site_type="glycosylation"
                     /experiment="experimental evidence, no additional details
                     recorded"
                     /note="N-linked (GlcNAc...). {ECO:0000255}."
     Site            406
                     /site_type="glycosylation"
                     /experiment="experimental evidence, no additional details
                     recorded"
                     /note="N-linked (GlcNAc...). {ECO:0000255}."
     Site            471
                     /site_type="glycosylation"
                     /experiment="experimental evidence, no additional details
                     recorded"
                     /note="N-linked (GlcNAc...). {ECO:0000255}."
     Bond            503..529
                     /bond_type="disulfide"
                     /experiment="experimental evidence, no additional details
                     recorded"
                     /note="{ECO:0000255|PROSITE-ProRule:PRU00081}."
     Site            537..538
                     /site_type="cleavage"
                     /experiment="experimental evidence, no additional details
                     recorded"
                     /note="Cleavage; by activated protein C. {ECO:0000250}."
     Region          539..685
                     /region_name="Domain"
                     /experiment="experimental evidence, no additional details
                     recorded"
                     /note="Plastocyanin-like 4."
     Region          544..687
                     /region_name="CuRO_4_FV_like"
                     /note="The fourth cupredoxin domain of coagulation factor
                     V and similar proteins; cd14454"
                     /db_xref="CDD:259996"
     Site            557
                     /site_type="glycosylation"
                     /experiment="experimental evidence, no additional details
                     recorded"
                     /note="N-linked (GlcNAc...). {ECO:0000255}."
     Region          693..817
                     /region_name="Region of interest in the sequence"
                     /experiment="experimental evidence, no additional details
                     recorded"
                     /note="B."
     Region          695..699
                     /region_name="Compositionally biased region"
                     /experiment="experimental evidence, no additional details
                     recorded"
                     /note="Poly-Glu."
     Site            771..772
                     /site_type="cleavage"
                     /experiment="experimental evidence, no additional details
                     recorded"
                     /note="Cleavage; by thrombin. {ECO:0000250}."
     Region          772..817
                     /region_name="Propeptide"
                     /experiment="experimental evidence, no additional details
                     recorded"
                     /note="Activation peptide (connecting region).
                     {ECO:0000250}. /FTId=PRO_0000409905."
     Site            817..818
                     /site_type="cleavage"
                     /experiment="experimental evidence, no additional details
                     recorded"
                     /note="Cleavage; by thrombin. {ECO:0000250}."
     Region          818..1460
                     /region_name="Mature chain"
                     /experiment="experimental evidence, no additional details
                     recorded"
                     /note="Omicarin-C non-catalytic subunit light chain.
                     /FTId=PRO_0000409906."
     Region          823..1143
                     /region_name="Domain"
                     /experiment="experimental evidence, no additional details
                     recorded"
                     /note="F5/8 type A 3."
     Region          823..991
                     /region_name="Domain"
                     /experiment="experimental evidence, no additional details
                     recorded"
                     /note="Plastocyanin-like 5."
     Region          824..994
                     /region_name="Cupredoxin"
                     /note="Cupredoxin superfamily; cl19115"
                     /db_xref="CDD:277509"
     Site            943
                     /site_type="glycosylation"
                     /experiment="experimental evidence, no additional details
                     recorded"
                     /note="N-linked (GlcNAc...). {ECO:0000255}."
     Bond            965..991
                     /bond_type="disulfide"
                     /experiment="experimental evidence, no additional details
                     recorded"
                     /note="{ECO:0000255|PROSITE-ProRule:PRU00081}."
     Region          1000..1143
                     /region_name="Domain"
                     /experiment="experimental evidence, no additional details
                     recorded"
                     /note="Plastocyanin-like 6."
     Site            1000
                     /site_type="glycosylation"
                     /experiment="experimental evidence, no additional details
                     recorded"
                     /note="N-linked (GlcNAc...). {ECO:0000255}."
     Region          1005..1142
                     /region_name="Cupredoxin"
                     /note="Cupredoxin superfamily; cl19115"
                     /db_xref="CDD:277509"
     Region          1147..1298
                     /region_name="Domain"
                     /experiment="experimental evidence, no additional details
                     recorded"
                     /note="F5/8 type C 1.
                     {ECO:0000255|PROSITE-ProRule:PRU00081}."
     Bond            1147..1298
                     /bond_type="disulfide"
                     /experiment="experimental evidence, no additional details
                     recorded"
                     /note="{ECO:0000255|PROSITE-ProRule:PRU00081}."
     Region          1150..1297
                     /region_name="FA58C"
                     /note="Coagulation factor 5/8 C-terminal domain, discoidin
                     domain; Cell surface-attached carbohydrate-binding domain,
                     present in eukaryotes and assumed to have horizontally
                     transferred to eubacterial genomes; cd00057"
                     /db_xref="CDD:238014"
     Site            1180
                     /site_type="glycosylation"
                     /experiment="experimental evidence, no additional details
                     recorded"
                     /note="N-linked (GlcNAc...). {ECO:0000255}."
     Site            order(1189,1218,1225)
                     /site_type="other"
                     /note="sugar binding site [chemical binding]"
                     /db_xref="CDD:238014"
     Region          1303..1457
                     /region_name="Domain"
                     /experiment="experimental evidence, no additional details
                     recorded"
                     /note="F5/8 type C 2.
                     {ECO:0000255|PROSITE-ProRule:PRU00081}."
     Bond            1303..1457
                     /bond_type="disulfide"
                     /experiment="experimental evidence, no additional details
                     recorded"
                     /note="{ECO:0000255|PROSITE-ProRule:PRU00081}."
     Region          1306..1456
                     /region_name="FA58C"
                     /note="Coagulation factor 5/8 C-terminal domain, discoidin
                     domain; Cell surface-attached carbohydrate-binding domain,
                     present in eukaryotes and assumed to have horizontally
                     transferred to eubacterial genomes; cd00057"
                     /db_xref="CDD:238014"
     Site            order(1349,1377,1384)
                     /site_type="other"
                     /note="sugar binding site [chemical binding]"
                     /db_xref="CDD:238014"
     Site            1397
                     /site_type="glycosylation"
                     /experiment="experimental evidence, no additional details
                     recorded"
                     /note="N-linked (GlcNAc...). {ECO:0000255}."
ORIGIN      
        1 mgrysvspvp kclllmflgw sglkyyqvna aqlreyriaa qledwdynpq peelsrlses
       61 eltfkkivyr eyeldfkqek prdelsgllg ptlrgevgdi liiyfknfat qpvsihpqsa
      121 vynkwsegss ysdgtsdver lddavppgqs fkyvwnitae igpkkadppc ltyayyshvn
      181 mvrdfnsgli gallickegs lnangaqkff nreyvlmfsv fdesknwyrk pslqytingf
      241 angtlpdvqa caydhiswhl igmssspeif svhfngqtle qnhykvstin lvggasvtan
      301 msvsrtgkwl isslvakhlq agmygylnik dcghpntltr klsfrelrri mnweyfiaae
      361 eitwdyapei pssvdrryka qyldnfsnfi gkkykkavfr qyedgnftkp tyaiwpkerg
      421 ilgpvikakv rdtvtivfkn lasrpysiyv hgvsvskdae gaiypsdpke nithgkavep
      481 gqvytykwtv ldtdeptvkd secitklyhs avdmtrdias gligpllvck lkalsvkgvq
      541 nkadveqhav favfdenksw ylednikkyc snpssvkkdd pkfyksnvmy tlngyasdrt
      601 evlgfhqsev vqwhltsvgt vdeivpvhls ghtflskgkh qdilnlfpms gesatvtmdn
      661 lgtwllsswg scemsngmrl rfldanydde degneeeeed dgdifadifs ppevvkkkee
      721 vpvnfvpdpe sdalakelgl lddednpeqs rseqteddee qlmiasvlgl rsfkgsvaee
      781 elkhtalale edahasdpri dsnsarnsdd iagrylrtin rrnkrryyia aeevlwdysp
      841 igksqvrslp akttfkkaif rsylddtfqt pstggeyekh lgilgpiira evddvievqf
      901 rnlasrpysl hahgllyeks segrsyddns pelfkkddai mpngtytyvw qvpprsgptd
      961 ntekcksway ysgvnpekdi hsgligpili cqkgmidkyn rtidirefvl ffmvfdeeks
     1021 wyfpksdkst ceekligvqs shhtfpaing ipyqlqglmm ykdenvhwhl lnmggpkdih
     1081 vvnfhgqtft eegrednqlg vlpllpgtfa sikmkpskig twlletevge nqergmqalf
     1141 tvidkdcklp mglasgiiqd sqisasghve ywepklarln ntgmfnawsi ikkehehpwi
     1201 qidlqrqvvi tgiqtqgtvq llkhsytvey fvtyskdgqn witfkgrhse tqmhfegnsd
     1261 gttvkenhid ppiiaryirl hptkfyntpt friellgcev egcsvplgme sgaiknseit
     1321 assykktwws swepflarln leggtnawqp evnnkdqwlq idlqhltkit siitqgatsm
     1381 ttamyvktfs ihytddnstw kpyldvrtsm ekvftgnins dghvkhffkp pilsrfirii
     1441 pktwnqyial rielfgcevf
//
            {ECO:0000250}.
            [SUBCELLULAR LOCATION] Secreted {ECO:0000269|PubMed:15993914,
            ECO:0000269|PubMed:3531198, ECO:0000269|PubMed:6986908}.
            [TISSUE SPECIFICITY] Expressed by the venom gland.
            {ECO:0000269|PubMed:15993914, ECO:0000269|PubMed:3531198,
            ECO:0000269|PubMed:6986908}.
            [PTM] In physiological conditions, blood coagulation factor V and
            factor Va are inactivated by activated protein C (APC) through
            proteolytic degradation of the heavy chain. However, oscutarin-C
            non-catalytic subunit (factor V-like protein) retains its full
            activity even at high concentration of APC. This has two
            explanations: this protein has only one of the three cleavage sites
            present in factor V that are targeted by the APC for inactivation,
            and the binding with the catalytic subunit protect the cleavage
            site from inactivation (By similarity). {ECO:0000250}.
            [MISCELLANEOUS] In contrast to blood coagulation factors that
            circulate as inactive zymogen in plasma, venom prothrombin
            activators are always found in the active form in the venom. Hence,
            catalytic and non-catalytic subunits are found naturally in venom
            as stable complexes.
            [SIMILARITY] Belongs to the multicopper oxidase family.
            {ECO:0000305}.
            [SIMILARITY] Contains 3 F5/8 type A domains. {ECO:0000305}.
            [SIMILARITY] Contains 2 F5/8 type C domains.
            {ECO:0000255|PROSITE-ProRule:PRU00081}.
            [SIMILARITY] Contains 6 plastocyanin-like domains. {ECO:0000305}.
FEATURES             Location/Qualifiers
     source          1..1459
                     /organism="Oxyuranus scutellatus"
                     /db_xref="taxon:8668"
     Protein         1..1459
                     /product="Venom prothrombin activator oscutarin-C
                     non-catalytic subunit"
                     /note="vPA; Venom coagulation factor Va-like protein"
                     /UniProtKB_evidence="Evidence at protein level"
     Region          1..30
                     /region_name="Signal"
                     /experiment="experimental evidence, no additional details
                     recorded"
                     /note="{ECO:0000255}."
     Region          31..771
                     /region_name="Mature chain"
                     /experiment="experimental evidence, no additional details
                     recorded"
                     /note="Oscutarin-C non-catalytic subunit heavy chain.
                     /FTId=PRO_0000409907."
     Region          32..330
                     /region_name="Domain"
                     /experiment="experimental evidence, no additional details
                     recorded"
                     /note="F5/8 type A 1."
     Region          32..196
                     /region_name="Domain"
                     /experiment="experimental evidence, no additional details
                     recorded"
                     /note="Plastocyanin-like 1."
     Region          34..199
                     /region_name="CuRO_1_FV_like"
                     /note="The first cupredoxin domain of coagulation factor
                     VIII and similar proteins; cd04226"
                     /db_xref="CDD:259888"
     Region          38
                     /region_name="Conflict"
                     /experiment="experimental evidence, no additional details
                     recorded"
                     /note="L -> I (in Ref. 2; AAY47065). {ECO:0000305}."
     Site            order(45..46,64..66,84..89,110..111,118,166..168,170..174,
                     182..183,185..186,190,192,194)
                     /site_type="other"
                     /note="Domain 2 interface [polypeptide binding]"
                     /db_xref="CDD:259888"
     Site            order(116,118,120..125,127,131,133..134,136,160,162,164,
                     166..167,171,173,176,178,181..182)
                     /site_type="other"
                     /note="heterodimer interface [polypeptide binding]"
                     /db_xref="CDD:259888"
     Site            order(124,139,142..143)
                     /site_type="metal-binding"
                     /note="metal binding site [ion binding]"
                     /db_xref="CDD:259888"
     Site            142
                     /site_type="metal-binding"
                     /experiment="experimental evidence, no additional details
                     recorded"
                     /note="Calcium. {ECO:0000250}."
     Site            143
                     /site_type="metal-binding"
                     /experiment="experimental evidence, no additional details
                     recorded"
                     /note="Calcium. {ECO:0000250}."
     Site            156
                     /site_type="glycosylation"
                     /experiment="experimental evidence, no additional details
                     recorded"
                     /note="N-linked (GlcNAc...). {ECO:0000255}."
     Bond            170..196
                     /bond_type="disulfide"
                     /experiment="experimental evidence, no additional details
                     recorded"
                     /note="{ECO:0000255|PROSITE-ProRule:PRU00081}."
     Region          206..330
                     /region_name="Domain"
                     /experiment="experimental evidence, no additional details
                     recorded"
                     /note="Plastocyanin-like 2."
     Region          211..329
                     /region_name="CuRO_2_FV_like"
                     /note="The second cupredoxin domain of coagulation factor
                     V and similar proteins; cd14453"
                     /db_xref="CDD:259995"
     Site            order(214..215,217,220..223,225..227,232,238..240,244,246,
                     248,259,261,263..265,282,294,296..298)
                     /site_type="other"
                     /note="Domain 1 interface [polypeptide binding]"
                     /db_xref="CDD:259995"
     Site            242
                     /site_type="glycosylation"
                     /experiment="experimental evidence, no additional details
                     recorded"
                     /note="N-linked (GlcNAc...). {ECO:0000255}."
     Bond            251..332
                     /bond_type="disulfide"
                     /experiment="experimental evidence, no additional details
                     recorded"
                     /note="{ECO:0000255|PROSITE-ProRule:PRU00081}."
     Site            order(265..268,282,292,294..295)
                     /site_type="other"
                     /note="heterodimer interface [polypeptide binding]"
                     /db_xref="CDD:259995"
     Site            300
                     /site_type="glycosylation"
                     /experiment="experimental evidence, no additional details
                     recorded"
                     /note="N-linked (GlcNAc...). {ECO:0000255}."
     Region          347
                     /region_name="Conflict"
                     /experiment="experimental evidence, no additional details
                     recorded"
                     /note="R -> W (in Ref. 2; AAY47065). {ECO:0000305}."
     Region          351..685
                     /region_name="Domain"
                     /experiment="experimental evidence, no additional details
                     recorded"
                     /note="F5/8 type A 2."
     Region          351..529
                     /region_name="Domain"
                     /experiment="experimental evidence, no additional details
                     recorded"
                     /note="Plastocyanin-like 3."
     Region          353..530
                     /region_name="CuRO_3_FV_like"
                     /note="The third cupredoxin domain of coagulation factor V
                     and similar proteins; cd14450"
                     /db_xref="CDD:259992"
     Region          385
                     /region_name="Conflict"
                     /experiment="experimental evidence, no additional details
                     recorded"
                     /note="Missing (in Ref. 2; AAY47065). {ECO:0000305}."
     Site            385
                     /site_type="glycosylation"
                     /experiment="experimental evidence, no additional details
                     recorded"
                     /note="N-linked (GlcNAc...). {ECO:0000255}."
     Site            406
                     /site_type="glycosylation"
                     /experiment="experimental evidence, no additional details
                     recorded"
                     /note="N-linked (GlcNAc...). {ECO:0000255}."
     Site            471
                     /site_type="glycosylation"
                     /experiment="experimental evidence, no additional details
                     recorded"
                     /note="N-linked (GlcNAc...). {ECO:0000255}."
     Bond            503..529
                     /bond_type="disulfide"
                     /experiment="experimental evidence, no additional details
                     recorded"
                     /note="{ECO:0000255|PROSITE-ProRule:PRU00081}."
     Region          526
                     /region_name="Conflict"
                     /experiment="experimental evidence, no additional details
                     recorded"
                     /note="P -> L (in Ref. 2; AAY47065). {ECO:0000305}."
     Site            537..538
                     /site_type="cleavage"
                     /experiment="experimental evidence, no additional details
                     recorded"
                     /note="Cleavage; by activated protein C. {ECO:0000250}."
     Region          539..685
                     /region_name="Domain"
                     /experiment="experimental evidence, no additional details
                     recorded"
                     /note="Plastocyanin-like 4."
     Region          544..687
                     /region_name="CuRO_4_FV_like"
                     /note="The fourth cupredoxin domain of coagulation factor
                     V and similar proteins; cd14454"
                     /db_xref="CDD:259996"
     Site            557
                     /site_type="glycosylation"
                     /experiment="experimental evidence, no additional details
                     recorded"
                     /note="N-linked (GlcNAc...). {ECO:0000255}."
     Region          693..817
                     /region_name="Region of interest in the sequence"
                     /experiment="experimental evidence, no additional details
                     recorded"
                     /note="B."
     Region          695..699
                     /region_name="Compositionally biased region"
                     /experiment="experimental evidence, no additional details
                     recorded"
                     /note="Poly-Glu."
     Site            771..772
                     /site_type="cleavage"
                     /experiment="experimental evidence, no additional details
                     recorded"
                     /note="Cleavage; by thrombin. {ECO:0000250}."
     Region          772..817
                     /region_name="Propeptide"
                     /experiment="experimental evidence, no additional details
                     recorded"
                     /note="Activation peptide (connecting region).
                     {ECO:0000250}. /FTId=PRO_0000409908."
     Site            817..818
                     /site_type="cleavage"
                     /experiment="experimental evidence, no additional details
                     recorded"
                     /note="Cleavage; by thrombin. {ECO:0000250}."
     Region          818..1459
                     /region_name="Mature chain"
                     /experiment="experimental evidence, no additional details
                     recorded"
                     /note="Oscutarin-C non-catalytic subunit light chain.
                     /FTId=PRO_0000409909."
     Region          820
                     /region_name="Conflict"
                     /experiment="experimental evidence, no additional details
                     recorded"
                     /note="N -> Y (in Ref. 2; AAY47065). {ECO:0000305}."
     Region          823..1142
                     /region_name="Domain"
                     /experiment="experimental evidence, no additional details
                     recorded"
                     /note="F5/8 type A 3."
     Region          823..991
                     /region_name="Domain"
                     /experiment="experimental evidence, no additional details
                     recorded"
                     /note="Plastocyanin-like 5."
     Region          824..994
                     /region_name="Cupredoxin"
                     /note="Cupredoxin superfamily; cl19115"
                     /db_xref="CDD:277509"
     Site            943
                     /site_type="glycosylation"
                     /experiment="experimental evidence, no additional details
                     recorded"
                     /note="N-linked (GlcNAc...). {ECO:0000255}."
     Bond            965..991
                     /bond_type="disulfide"
                     /experiment="experimental evidence, no additional details
                     recorded"
                     /note="{ECO:0000255|PROSITE-ProRule:PRU00081}."
     Region          1000..1142
                     /region_name="Domain"
                     /experiment="experimental evidence, no additional details
                     recorded"
                     /note="Plastocyanin-like 6."
     Site            1000
                     /site_type="glycosylation"
                     /experiment="experimental evidence, no additional details
                     recorded"
                     /note="N-linked (GlcNAc...). {ECO:0000255}."
     Region          1005..1141
                     /region_name="Cupredoxin"
                     /note="Cupredoxin superfamily; cl19115"
                     /db_xref="CDD:277509"
     Region          1146..1297
                     /region_name="Domain"
                     /experiment="experimental evidence, no additional details
                     recorded"
                     /note="F5/8 type C 1.
                     {ECO:0000255|PROSITE-ProRule:PRU00081}."
     Bond            1146..1297
                     /bond_type="disulfide"
                     /experiment="experimental evidence, no additional details
                     recorded"
                     /note="{ECO:0000255|PROSITE-ProRule:PRU00081}."
     Region          1149..1296
                     /region_name="FA58C"
                     /note="Coagulation factor 5/8 C-terminal domain, discoidin
                     domain; Cell surface-attached carbohydrate-binding domain,
                     present in eukaryotes and assumed to have horizontally
                     transferred to eubacterial genomes; cd00057"
                     /db_xref="CDD:238014"
     Site            1179
                     /site_type="glycosylation"
                     /experiment="experimental evidence, no additional details
                     recorded"
                     /note="N-linked (GlcNAc...). {ECO:0000255}."
     Site            order(1188,1217,1224)
                     /site_type="other"
                     /note="sugar binding site [chemical binding]"
                     /db_xref="CDD:238014"
     Region          1219
                     /region_name="Conflict"
                     /experiment="experimental evidence, no additional details
                     recorded"
                     /note="Q -> H (in Ref. 2; AAY47065). {ECO:0000305}."
     Region          1302..1456
                     /region_name="Domain"
                     /experiment="experimental evidence, no additional details
                     recorded"
                     /note="F5/8 type C 2.
                     {ECO:0000255|PROSITE-ProRule:PRU00081}."
     Bond            1302..1456
                     /bond_type="disulfide"
                     /experiment="experimental evidence, no additional details
                     recorded"
                     /note="{ECO:0000255|PROSITE-ProRule:PRU00081}."
     Region          1305..1455
                     /region_name="FA58C"
                     /note="Coagulation factor 5/8 C-terminal domain, discoidin
                     domain; Cell surface-attached carbohydrate-binding domain,
                     present in eukaryotes and assumed to have horizontally
                     transferred to eubacterial genomes; cd00057"
                     /db_xref="CDD:238014"
     Site            order(1348,1376,1383)
                     /site_type="other"
                     /note="sugar binding site [chemical binding]"
                     /db_xref="CDD:238014"
     Site            1396
                     /site_type="glycosylation"
                     /experiment="experimental evidence, no additional details
                     recorded"
                     /note="N-linked (GlcNAc...). {ECO:0000255}."
ORIGIN      
        1 mgrysvspvp kclllmflgw sglkyyqvna aqlreyrlaa qledwdynpq peelsrlses
       61 dltfkkivyr eyeldfkqek prdelsgllg ptlrgevgds liiyfknfat qpvsihpqsa
      121 vynkwsegss ysdgtsdver lddavppgqs fkyvwnitae igpkkadppc ltyayyshvn
      181 mvrdfnsgli gallickegs lnadgaqkff nreyvlmfsv fdesknwyrk pslqytingf
      241 angtlpdvqa caydhiswhl igmssspeif svhfngqtle qnhykvstin lvggasvtan
      301 msvsrtgkwl isslvakhlq agmygylnik dcgnpdtltr klsfrerrri mkweyfiaae
      361 eitwdyapei pssvdrryka qyldnfsnfi gkkykkavfr qyedsnftkp tyaiwpkerg
      421 ilgpvikakv rdtvtivfkn lasrpysiyv hgvsvskdae gavypsdpke nithgkavep
      481 gqvytykwtv ldtdeptvkd secitklyhs avdmtrdias gligpplvck rkalsirgvq
      541 nkadveqhav favfdenksw ylednikkyc snpssvkkdd pkfyksnvmy tlngyasdrt
      601 evwgfhqsev vewhltsvgt vdeivpvhls ghtflskgkh qdilnlfpms gesatvtmdn
      661 lgtwllsswg scemsngmrl rfldanydde degneeeeed dgdifadifn ppevvikkee
      721 vpvnfvpdpe sdalakelgl fddednpkqs rseqteddee qlmiasmlgl rsfkgsvaee
      781 elkhtalale edahasdpri dsnsahnsdd iagrylrtin rrnkrryyia aeevlwdysp
      841 igksqvrslp akttfkkaif rsylddtfqt pstggeyekh lgilgpiira evddvievqf
      901 rnlasrpysl hahgllyeks segrsyddns pelfkkddai mpngtytyvw qvpprsgptd
      961 ntekcksway ysgvnpekdi hsgligpili cqkgmidkyn rtidirefvl ffmvfdeeks
     1021 wyfpksdkst ceekligvqs rhtfpaingi pyqlqglmmy kdenvhwhll nmggpkdvhv
     1081 vnfhgqtfte egrednqlgv lpllpgtfas ikmkpskigt wlletevgen qergmqalft
     1141 vidkdcklpm glasgiiqds qisasghvgy wepklarlnn tgmfnawsii kkehehpwiq
     1201 idlqrqvvit giqtqgtvql lkhsytveyf vtyskdgqnw itfkgrhskt qmhfegnsdg
     1261 ttvkenhidp piiaryirlh ptkfyntptf riellgceve gcsvplgmes gaikdseita
     1321 ssykktwwss wepflarlnl kgrtnawqpk vnnkdqwlqi dlqhltkits iitqgatsmt
     1381 tsmyvktfsi hytddnstwk pyldvrtsme kvftgninsd ghvkhffnpp ilsrfiriip
     1441 ktwnqyialr ielfgcevf
//
            {ECO:0000250, ECO:0000269|PubMed:12362232}.
            [SUBCELLULAR LOCATION] Secreted {ECO:0000269|PubMed:12362232,
            ECO:0000269|PubMed:12730119}.
            [TISSUE SPECIFICITY] Expressed by the venom gland.
            {ECO:0000269|PubMed:12362232, ECO:0000269|PubMed:12730119,
            ECO:0000269|PubMed:15735790}.
            [PTM] In physiological conditions, blood coagulation factor V and
            factor Va are inactivated by activated protein C (APC) through
            proteolytic degradation of the heavy chain. However, pseutarin-C
            non-catalytic subunit (factor V-like protein) retains its full
            activity even at high concentration of APC. This has two
            explanations: this protein has only one of the three cleavage sites
            present in factor V that are targeted by the APC for inactivation,
            and the binding with the catalytic subunit protect the cleavage
            site from inactivation.
            [PHARMACEUTICAL] Is under preclinical trial by the Australian
            biopharmaceutical company QRxPharma Ltd, its subsidiary Venomics
            Pty Ltd (VPL) and the University of Queensland (UQ) under the name
            CoVase (V0801). Tested as a procoagulant cofactor that may have
            application as a systemic anti-bleeding agent in the treatment of
            internal bleeding and non-compressible haemorrhage.
            [MISCELLANEOUS] In contrast to blood coagulation factors that
            circulate as inactive zymogen in plasma, venom prothrombin
            activators are always found in the active form in the venom. Hence,
            catalytic and non-catalytic subunits are found naturally in venom
            as stable complexes.
            [SIMILARITY] Belongs to the multicopper oxidase family.
            {ECO:0000305}.
            [SIMILARITY] Contains 3 F5/8 type A domains. {ECO:0000305}.
            [SIMILARITY] Contains 2 F5/8 type C domains.
            {ECO:0000255|PROSITE-ProRule:PRU00081}.
            [SIMILARITY] Contains 6 plastocyanin-like domains. {ECO:0000305}.
FEATURES             Location/Qualifiers
     source          1..1460
                     /organism="Pseudonaja textilis"
                     /db_xref="taxon:8673"
     Protein         1..1460
                     /product="Venom prothrombin activator pseutarin-C
                     non-catalytic subunit"
                     /note="PCNS; vPA; Venom coagulation factor Va-like
                     protein"
                     /UniProtKB_evidence="Evidence at protein level"
     Region          1..30
                     /region_name="Signal"
                     /experiment="experimental evidence, no additional details
                     recorded"
                     /note="{ECO:0000269|PubMed:12730119}."
     Region          31..772
                     /region_name="Mature chain"
                     /experiment="experimental evidence, no additional details
                     recorded"
                     /note="Pseutarin-C non-catalytic subunit heavy chain.
                     {ECO:0000305}. /FTId=PRO_5000089286."
     Region          32..330
                     /region_name="Domain"
                     /experiment="experimental evidence, no additional details
                     recorded"
                     /note="F5/8 type A 1."
     Region          32..196
                     /region_name="Domain"
                     /experiment="experimental evidence, no additional details
                     recorded"
                     /note="Plastocyanin-like 1."
     Region          33..36
                     /region_name="Beta-strand region"
                     /experiment="experimental evidence, no additional details
                     recorded"
                     /note="{ECO:0000244|PDB:4BXS}."
     Region          34..199
                     /region_name="CuRO_1_FV_like"
                     /note="The first cupredoxin domain of coagulation factor
                     VIII and similar proteins; cd04226"
                     /db_xref="CDD:259888"
     Region          39..45
                     /region_name="Beta-strand region"
                     /experiment="experimental evidence, no additional details
                     recorded"
                     /note="{ECO:0000244|PDB:4BXS}."
     Site            order(45..46,64..66,84..89,110..111,118,166..168,170..174,
                     182..183,185..186,190,192,194)
                     /site_type="other"
                     /note="Domain 2 interface [polypeptide binding]"
                     /db_xref="CDD:259888"
     Region          64..69
                     /region_name="Beta-strand region"
                     /experiment="experimental evidence, no additional details
                     recorded"
                     /note="{ECO:0000244|PDB:4BXS}."
     Region          74..76
                     /region_name="Helical region"
                     /experiment="experimental evidence, no additional details
                     recorded"
                     /note="{ECO:0000244|PDB:4BXS}."
     Region          80..82
                     /region_name="Conflict"
                     /experiment="experimental evidence, no additional details
                     recorded"
                     /note="EPR -> KPQ (in Ref. 1; AA sequence).
                     {ECO:0000305}."
     Region          84..86
                     /region_name="Beta-strand region"
                     /experiment="experimental evidence, no additional details
                     recorded"
                     /note="{ECO:0000244|PDB:4BXS}."
     Region          100..111
                     /region_name="Beta-strand region"
                     /experiment="experimental evidence, no additional details
                     recorded"
                     /note="{ECO:0000244|PDB:4BXS}."
     Region          103
                     /region_name="Conflict"
                     /experiment="experimental evidence, no additional details
                     recorded"
                     /note="I -> Q (in Ref. 1; AA sequence). {ECO:0000305}."
     Site            order(116,118,120..125,127,131,133..134,136,160,162,164,
                     166..167,171,173,176,178,181..182)
                     /site_type="other"
                     /note="heterodimer interface [polypeptide binding]"
                     /db_xref="CDD:259888"
     Region          117..120
                     /region_name="Beta-strand region"
                     /experiment="experimental evidence, no additional details
                     recorded"
                     /note="{ECO:0000244|PDB:4BXS}."
     Region          119..124
                     /region_name="Conflict"
                     /experiment="experimental evidence, no additional details
                     recorded"
                     /note="SAVYNK -> DAVKIG (in Ref. 1; AA sequence).
                     {ECO:0000305}."
     Site            order(124,139,142..143)
                     /site_type="metal-binding"
                     /note="metal binding site [ion binding]"
                     /db_xref="CDD:259888"
     Region          124..126
                     /region_name="Hydrogen bonded turn"
                     /experiment="experimental evidence, no additional details
                     recorded"
                     /note="{ECO:0000244|PDB:4BXS}."
     Region          137..139
                     /region_name="Hydrogen bonded turn"
                     /experiment="experimental evidence, no additional details
                     recorded"
                     /note="{ECO:0000244|PDB:4BXS}."
     Region          141..143
                     /region_name="Hydrogen bonded turn"
                     /experiment="experimental evidence, no additional details
                     recorded"
                     /note="{ECO:0000244|PDB:4BXS}."
     Site            142
                     /site_type="metal-binding"
                     /experiment="experimental evidence, no additional details
                     recorded"
                     /note="Calcium. {ECO:0000250}."
     Site            143
                     /site_type="metal-binding"
                     /experiment="experimental evidence, no additional details
                     recorded"
                     /note="Calcium. {ECO:0000250}."
     Region          146
                     /region_name="Conflict"
                     /experiment="experimental evidence, no additional details
                     recorded"
                     /note="P -> A (in Ref. 1; AA sequence). {ECO:0000305}."
     Region          150..155
                     /region_name="Beta-strand region"
                     /experiment="experimental evidence, no additional details
                     recorded"
                     /note="{ECO:0000244|PDB:4BXS}."
     Region          156
                     /region_name="Conflict"
                     /experiment="experimental evidence, no additional details
                     recorded"
                     /note="N -> E (in Ref. 1; AA sequence). {ECO:0000305}."
     Site            156
                     /site_type="glycosylation"
                     /experiment="experimental evidence, no additional details
                     recorded"
                     /note="N-linked (GlcNAc...). {ECO:0000255}."
     Region          159..162
                     /region_name="Beta-strand region"
                     /experiment="experimental evidence, no additional details
                     recorded"
                     /note="{ECO:0000244|PDB:4BXS}."
     Region          164..166
                     /region_name="Hydrogen bonded turn"
                     /experiment="experimental evidence, no additional details
                     recorded"
                     /note="{ECO:0000244|PDB:4BXS}."
     Region          169..175
                     /region_name="Beta-strand region"
                     /experiment="experimental evidence, no additional details
                     recorded"
                     /note="{ECO:0000244|PDB:4BXS}."
     Bond            170..196
                     /bond_type="disulfide"
                     /experiment="experimental evidence, no additional details
                     recorded"
                     /note="{ECO:0000255|PROSITE-ProRule:PRU00081}."
     Region          178..180
                     /region_name="Hydrogen bonded turn"
                     /experiment="experimental evidence, no additional details
                     recorded"
                     /note="{ECO:0000244|PDB:4BXS}."
     Region          181..185
                     /region_name="Helical region"
                     /experiment="experimental evidence, no additional details
                     recorded"
                     /note="{ECO:0000244|PDB:4BXS}."
     Region          186..188
                     /region_name="Hydrogen bonded turn"
                     /experiment="experimental evidence, no additional details
                     recorded"
                     /note="{ECO:0000244|PDB:4BXS}."
     Region          191..196
                     /region_name="Beta-strand region"
                     /experiment="experimental evidence, no additional details
                     recorded"
                     /note="{ECO:0000244|PDB:4BXS}."
     Site            204
                     /site_type="glycosylation"
                     /experiment="experimental evidence, no additional details
                     recorded"
                     /note="N-linked (GlcNAc...). {ECO:0000255}."
     Region          205..209
                     /region_name="Beta-strand region"
                     /experiment="experimental evidence, no additional details
                     recorded"
                     /note="{ECO:0000244|PDB:4BXS}."
     Region          206..330
                     /region_name="Domain"
                     /experiment="experimental evidence, no additional details
                     recorded"
                     /note="Plastocyanin-like 2."
     Region          211..329
                     /region_name="CuRO_2_FV_like"
                     /note="The second cupredoxin domain of coagulation factor
                     V and similar proteins; cd14453"
                     /db_xref="CDD:259995"
     Region          211..221
                     /region_name="Beta-strand region"
                     /experiment="experimental evidence, no additional details
                     recorded"
                     /note="{ECO:0000244|PDB:4BXS}."
     Site            order(214..215,217,220..223,225..227,232,238..240,244,246,
                     248,259,261,263..265,282,294,296..298)
                     /site_type="other"
                     /note="Domain 1 interface [polypeptide binding]"
                     /db_xref="CDD:259995"
     Region          223..225
                     /region_name="Hydrogen bonded turn"
                     /experiment="experimental evidence, no additional details
                     recorded"
                     /note="{ECO:0000244|PDB:4BXS}."
     Region          226..228
                     /region_name="Beta-strand region"
                     /experiment="experimental evidence, no additional details
                     recorded"
                     /note="{ECO:0000244|PDB:4BXS}."
     Region          234..237
                     /region_name="Beta-strand region"
                     /experiment="experimental evidence, no additional details
                     recorded"
                     /note="{ECO:0000244|PDB:4BXS}."
     Site            242
                     /site_type="glycosylation"
                     /experiment="experimental evidence, no additional details
                     recorded"
                     /note="N-linked (GlcNAc...). {ECO:0000255}."
     Region          248..251
                     /region_name="Beta-strand region"
                     /experiment="experimental evidence, no additional details
                     recorded"
                     /note="{ECO:0000244|PDB:4BXS}."
     Bond            251..332
                     /bond_type="disulfide"
                     /experiment="experimental evidence, no additional details
                     recorded"
                     /note="{ECO:0000255|PROSITE-ProRule:PRU00081}."
     Region          256..263
                     /region_name="Beta-strand region"
                     /experiment="experimental evidence, no additional details
                     recorded"
                     /note="{ECO:0000244|PDB:4BXS}."
     Site            order(265..268,282,292,294..295)
                     /site_type="other"
                     /note="heterodimer interface [polypeptide binding]"
                     /db_xref="CDD:259995"
     Region          272..274
                     /region_name="Beta-strand region"
                     /experiment="experimental evidence, no additional details
                     recorded"
                     /note="{ECO:0000244|PDB:4BXS}."
     Region          287..289
                     /region_name="Beta-strand region"
                     /experiment="experimental evidence, no additional details
                     recorded"
                     /note="{ECO:0000244|PDB:4BXS}."
     Region          295..300
                     /region_name="Beta-strand region"
                     /experiment="experimental evidence, no additional details
                     recorded"
                     /note="{ECO:0000244|PDB:4BXS}."
     Region          307..313
                     /region_name="Beta-strand region"
                     /experiment="experimental evidence, no additional details
                     recorded"
                     /note="{ECO:0000244|PDB:4BXS}."
     Region          316..320
                     /region_name="Helical region"
                     /experiment="experimental evidence, no additional details
                     recorded"
                     /note="{ECO:0000244|PDB:4BXS}."
     Region          325..330
                     /region_name="Beta-strand region"
                     /experiment="experimental evidence, no additional details
                     recorded"
                     /note="{ECO:0000244|PDB:4BXS}."
     Region          350..363
                     /region_name="Conflict"
                     /experiment="experimental evidence, no additional details
                     recorded"
                     /note="IKNWEYFIAAEEIT -> AQLWEYHIAAQKED (in Ref. 1; AA
                     sequence). {ECO:0000305}."
     Region          351..685
                     /region_name="Domain"
                     /experiment="experimental evidence, no additional details
                     recorded"
                     /note="F5/8 type A 2."
     Region          351..531
                     /region_name="CuRO_3_FV_like"
                     /note="The third cupredoxin domain of coagulation factor V
                     and similar proteins; cd14450"
                     /db_xref="CDD:259992"
     Region          351..529
                     /region_name="Domain"
                     /experiment="experimental evidence, no additional details
                     recorded"
                     /note="Plastocyanin-like 3."
     Region          355..366
                     /region_name="Beta-strand region"
                     /experiment="experimental evidence, no additional details
                     recorded"
                     /note="{ECO:0000244|PDB:4BXS}."
     Region          378..381
                     /region_name="Helical region"
                     /experiment="experimental evidence, no additional details
                     recorded"
                     /note="{ECO:0000244|PDB:4BXS}."
     Site            385
                     /site_type="other"
                     /experiment="experimental evidence, no additional details
                     recorded"
                     /note="Not glycosylated."
     Region          392..404
                     /region_name="Beta-strand region"
                     /experiment="experimental evidence, no additional details
                     recorded"
                     /note="{ECO:0000244|PDB:4BXS}."
     Site            406
                     /site_type="glycosylation"
                     /experiment="experimental evidence, no additional details
                     recorded"
                     /note="N-linked (GlcNAc...). {ECO:0000255}."
     Region          409..411
                     /region_name="Beta-strand region"
                     /experiment="experimental evidence, no additional details
                     recorded"
                     /note="{ECO:0000244|PDB:4BXS}."
     Region          413..415
                     /region_name="Beta-strand region"
                     /experiment="experimental evidence, no additional details
                     recorded"
                     /note="{ECO:0000244|PDB:4BXS}."
     Region          417..419
                     /region_name="Beta-strand region"
                     /experiment="experimental evidence, no additional details
                     recorded"
                     /note="{ECO:0000244|PDB:4BXS}."
     Region          426..428
                     /region_name="Beta-strand region"
                     /experiment="experimental evidence, no additional details
                     recorded"
                     /note="{ECO:0000244|PDB:4BXS}."
     Region          433..440
                     /region_name="Beta-strand region"
                     /experiment="experimental evidence, no additional details
                     recorded"
                     /note="{ECO:0000244|PDB:4BXS}."
     Region          440..444
                     /region_name="Conflict"
                     /experiment="experimental evidence, no additional details
                     recorded"
                     /note="NLASR -> DLAVQ (in Ref. 1; AA sequence).
                     {ECO:0000305}."
     Region          442..444
                     /region_name="Beta-strand region"
                     /experiment="experimental evidence, no additional details
                     recorded"
                     /note="{ECO:0000244|PDB:4BXS}."
     Region          449..453
                     /region_name="Beta-strand region"
                     /experiment="experimental evidence, no additional details
                     recorded"
                     /note="{ECO:0000244|PDB:4BXS}."
     Site            471
                     /site_type="glycosylation"
                     /experiment="experimental evidence, no additional details
                     recorded"
                     /note="N-linked (GlcNAc...). {ECO:0000255}."
     Region          475..478
                     /region_name="Beta-strand region"
                     /experiment="experimental evidence, no additional details
                     recorded"
                     /note="{ECO:0000244|PDB:4BXS}."
     Region          483..489
                     /region_name="Beta-strand region"
                     /experiment="experimental evidence, no additional details
                     recorded"
                     /note="{ECO:0000244|PDB:4BXS}."
     Region          492..494
                     /region_name="Hydrogen bonded turn"
                     /experiment="experimental evidence, no additional details
                     recorded"
                     /note="{ECO:0000244|PDB:4BXS}."
     Region          498..500
                     /region_name="Beta-strand region"
                     /experiment="experimental evidence, no additional details
                     recorded"
                     /note="{ECO:0000244|PDB:4BXS}."
     Region          502..509
                     /region_name="Beta-strand region"
                     /experiment="experimental evidence, no additional details
                     recorded"
                     /note="{ECO:0000244|PDB:4BXS}."
     Bond            503..529
                     /bond_type="disulfide"
                     /experiment="experimental evidence, no additional details
                     recorded"
                     /note="{ECO:0000255|PROSITE-ProRule:PRU00081}."
     Region          514..519
                     /region_name="Helical region"
                     /experiment="experimental evidence, no additional details
                     recorded"
                     /note="{ECO:0000244|PDB:4BXS}."
     Region          522..523
                     /region_name="Conflict"
                     /experiment="experimental evidence, no additional details
                     recorded"
                     /note="LI -> IL (in Ref. 1; AA sequence). {ECO:0000305}."
     Region          524..529
                     /region_name="Beta-strand region"
                     /experiment="experimental evidence, no additional details
                     recorded"
                     /note="{ECO:0000244|PDB:4BXS}."
     Site            537..538
                     /site_type="cleavage"
                     /experiment="experimental evidence, no additional details
                     recorded"
                     /note="Cleavage; by activated protein C. {ECO:0000250}."
     Region          539..685
                     /region_name="Domain"
                     /experiment="experimental evidence, no additional details
                     recorded"
                     /note="Plastocyanin-like 4."
     Region          544..687
                     /region_name="CuRO_4_FV_like"
                     /note="The fourth cupredoxin domain of coagulation factor
                     V and similar proteins; cd14454"
                     /db_xref="CDD:259996"
     Region          556..558
                     /region_name="Helical region"
                     /experiment="experimental evidence, no additional details
                     recorded"
                     /note="{ECO:0000244|PDB:4BXS}."
     Site            557
                     /site_type="glycosylation"
                     /experiment="experimental evidence, no additional details
                     recorded"
                     /note="N-linked (GlcNAc...). {ECO:0000255}."
     Region          562..569
                     /region_name="Helical region"
                     /experiment="experimental evidence, no additional details
                     recorded"
                     /note="{ECO:0000244|PDB:4BXS}."
     Region          573..575
                     /region_name="Helical region"
                     /experiment="experimental evidence, no additional details
                     recorded"
                     /note="{ECO:0000244|PDB:4BXS}."
     Region          581..587
                     /region_name="Helical region"
                     /experiment="experimental evidence, no additional details
                     recorded"
                     /note="{ECO:0000244|PDB:4BXS}."
     Region          595..597
                     /region_name="Beta-strand region"
                     /experiment="experimental evidence, no additional details
                     recorded"
                     /note="{ECO:0000244|PDB:4BXS}."
     Region          603..605
                     /region_name="Beta-strand region"
                     /experiment="experimental evidence, no additional details
                     recorded"
                     /note="{ECO:0000244|PDB:4BXS}."
     Region          610..612
                     /region_name="Beta-strand region"
                     /experiment="experimental evidence, no additional details
                     recorded"
                     /note="{ECO:0000244|PDB:4BXS}."
     Region          630..632
                     /region_name="Beta-strand region"
                     /experiment="experimental evidence, no additional details
                     recorded"
                     /note="{ECO:0000244|PDB:4BXS}."
     Region          634..636
                     /region_name="Beta-strand region"
                     /experiment="experimental evidence, no additional details
                     recorded"
                     /note="{ECO:0000244|PDB:4BXS}."
     Region          639..643
                     /region_name="Beta-strand region"
                     /experiment="experimental evidence, no additional details
                     recorded"
                     /note="{ECO:0000244|PDB:4BXS}."
     Region          655..657
                     /region_name="Beta-strand region"
                     /experiment="experimental evidence, no additional details
                     recorded"
                     /note="{ECO:0000244|PDB:4BXS}."
     Region          664..667
                     /region_name="Beta-strand region"
                     /experiment="experimental evidence, no additional details
                     recorded"
                     /note="{ECO:0000244|PDB:4BXS}."
     Region          674..677
                     /region_name="Helical region"
                     /experiment="experimental evidence, no additional details
                     recorded"
                     /note="{ECO:0000244|PDB:4BXS}."
     Region          678..684
                     /region_name="Beta-strand region"
                     /experiment="experimental evidence, no additional details
                     recorded"
                     /note="{ECO:0000244|PDB:4BXS}."
     Region          692..698
                     /region_name="Helical region"
                     /experiment="experimental evidence, no additional details
                     recorded"
                     /note="{ECO:0000244|PDB:4BXS}."
     Region          693..818
                     /region_name="Region of interest in the sequence"
                     /experiment="experimental evidence, no additional details
                     recorded"
                     /note="B."
     Region          695..699
                     /region_name="Compositionally biased region"
                     /experiment="experimental evidence, no additional details
                     recorded"
                     /note="Poly-Glu."
     Site            772..773
                     /site_type="cleavage"
                     /experiment="experimental evidence, no additional details
                     recorded"
                     /note="Cleavage; by thrombin. {ECO:0000250}."
     Region          773..818
                     /region_name="Propeptide"
                     /experiment="experimental evidence, no additional details
                     recorded"
                     /note="Activation peptide (connecting region).
                     /FTId=PRO_0000408521."
     Site            818..819
                     /site_type="cleavage"
                     /experiment="experimental evidence, no additional details
                     recorded"
                     /note="Cleavage; by thrombin. {ECO:0000250}."
     Region          819..1460
                     /region_name="Mature chain"
                     /experiment="experimental evidence, no additional details
                     recorded"
                     /note="Pseutarin-C non-catalytic subunit light chain.
                     /FTId=PRO_0000408522."
     Region          820..827
                     /region_name="Conflict"
                     /experiment="experimental evidence, no additional details
                     recorded"
                     /note="INRGNKRR -> QNTGNKLY (in Ref. 1; AA sequence).
                     {ECO:0000305}."
     Region          824..1143
                     /region_name="Domain"
                     /experiment="experimental evidence, no additional details
                     recorded"
                     /note="F5/8 type A 3."
     Region          824..992
                     /region_name="Domain"
                     /experiment="experimental evidence, no additional details
                     recorded"
                     /note="Plastocyanin-like 5."
     Region          825..995
                     /region_name="CuRO_5_FV_like"
                     /note="The fifth cupredoxin domain of coagulation factor V
                     and similar proteins; cd14451"
                     /db_xref="CDD:259993"
     Site            order(834,837,839..840,842..843,856..859,880..885,890,906,
                     909,914,962..969,978..979,981..983,986,988,990)
                     /site_type="other"
                     /note="Domain 6 interface [polypeptide binding]"
                     /db_xref="CDD:259993"
     Region          834..839
                     /region_name="Beta-strand region"
                     /experiment="experimental evidence, no additional details
                     recorded"
                     /note="{ECO:0000244|PDB:4BXS}."
     Region          840
                     /region_name="Conflict"
                     /experiment="experimental evidence, no additional details
                     recorded"
                     /note="S -> I (in Ref. 1; AA sequence). {ECO:0000305}."
     Region          855..859
                     /region_name="Beta-strand region"
                     /experiment="experimental evidence, no additional details
                     recorded"
                     /note="{ECO:0000244|PDB:4BXS}."
     Region          863..866
                     /region_name="Beta-strand region"
                     /experiment="experimental evidence, no additional details
                     recorded"
                     /note="{ECO:0000244|PDB:4BXS}."
     Region          870..872
                     /region_name="Beta-strand region"
                     /experiment="experimental evidence, no additional details
                     recorded"
                     /note="{ECO:0000244|PDB:4BXS}."
     Region          876
                     /region_name="Conflict"
                     /experiment="experimental evidence, no additional details
                     recorded"
                     /note="G -> GK (in Ref. 1; AA sequence). {ECO:0000305}."
     Region          878..880
                     /region_name="Helical region"
                     /experiment="experimental evidence, no additional details
                     recorded"
                     /note="{ECO:0000244|PDB:4BXS}."
     Region          889..892
                     /region_name="Beta-strand region"
                     /experiment="experimental evidence, no additional details
                     recorded"
                     /note="{ECO:0000244|PDB:4BXS}."
     Region          896..899
                     /region_name="Beta-strand region"
                     /experiment="experimental evidence, no additional details
                     recorded"
                     /note="{ECO:0000244|PDB:4BXS}."
     Region          902
                     /region_name="Conflict"
                     /experiment="experimental evidence, no additional details
                     recorded"
                     /note="K -> R (in Ref. 1; AA sequence). {ECO:0000305}."
     Region          905..907
                     /region_name="Beta-strand region"
                     /experiment="experimental evidence, no additional details
                     recorded"
                     /note="{ECO:0000244|PDB:4BXS}."
     Region          912..917
                     /region_name="Beta-strand region"
                     /experiment="experimental evidence, no additional details
                     recorded"
                     /note="{ECO:0000244|PDB:4BXS}."
     Region          933..935
                     /region_name="Helical region"
                     /experiment="experimental evidence, no additional details
                     recorded"
                     /note="{ECO:0000244|PDB:4BXS}."
     Region          936..938
                     /region_name="Hydrogen bonded turn"
                     /experiment="experimental evidence, no additional details
                     recorded"
                     /note="{ECO:0000244|PDB:4BXS}."
     Region          944
                     /region_name="Conflict"
                     /experiment="experimental evidence, no additional details
                     recorded"
                     /note="N -> F (in Ref. 1; AA sequence). {ECO:0000305}."
     Site            944
                     /site_type="glycosylation"
                     /experiment="experimental evidence, no additional details
                     recorded"
                     /note="N-linked (GlcNAc...). {ECO:0000255}."
     Region          949..952
                     /region_name="Beta-strand region"
                     /experiment="experimental evidence, no additional details
                     recorded"
                     /note="{ECO:0000244|PDB:4BXS}."
     Region          955..957
                     /region_name="Helical region"
                     /experiment="experimental evidence, no additional details
                     recorded"
                     /note="{ECO:0000244|PDB:4BXS}."
     Bond            966..992
                     /bond_type="disulfide"
                     /experiment="experimental evidence, no additional details
                     recorded"
                     /note="{ECO:0000305}."
     Region          966..972
                     /region_name="Beta-strand region"
                     /experiment="experimental evidence, no additional details
                     recorded"
                     /note="{ECO:0000244|PDB:4BXS}."
     Region          974..976
                     /region_name="Beta-strand region"
                     /experiment="experimental evidence, no additional details
                     recorded"
                     /note="{ECO:0000244|PDB:4BXS}."
     Region          977..981
                     /region_name="Helical region"
                     /experiment="experimental evidence, no additional details
                     recorded"
                     /note="{ECO:0000244|PDB:4BXS}."
     Region          981..995
                     /region_name="Conflict"
                     /experiment="experimental evidence, no additional details
                     recorded"
                     /note="IHSGLIGPILICQKG -> VEPGLIGPLYSIAEEAV (in Ref. 1; AA
                     sequence). {ECO:0000305}."
     Region          982..984
                     /region_name="Hydrogen bonded turn"
                     /experiment="experimental evidence, no additional details
                     recorded"
                     /note="{ECO:0000244|PDB:4BXS}."
     Region          987..992
                     /region_name="Beta-strand region"
                     /experiment="experimental evidence, no additional details
                     recorded"
                     /note="{ECO:0000244|PDB:4BXS}."
     Region          999..1002
                     /region_name="Beta-strand region"
                     /experiment="experimental evidence, no additional details
                     recorded"
                     /note="{ECO:0000244|PDB:4BXS}."
     Region          1001..1143
                     /region_name="Domain"
                     /experiment="experimental evidence, no additional details
                     recorded"
                     /note="Plastocyanin-like 6."
     Site            1001
                     /site_type="glycosylation"
                     /experiment="experimental evidence, no additional details
                     recorded"
                     /note="N-linked (GlcNAc...). {ECO:0000255}."
     Region          1004..1017
                     /region_name="Beta-strand region"
                     /experiment="experimental evidence, no additional details
                     recorded"
                     /note="{ECO:0000244|PDB:4BXS}."
     Region          1006..1142
                     /region_name="Cupredoxin"
                     /note="Cupredoxin superfamily; cl19115"
                     /db_xref="CDD:277509"
     Region          1018..1020
                     /region_name="Hydrogen bonded turn"
                     /experiment="experimental evidence, no additional details
                     recorded"
                     /note="{ECO:0000244|PDB:4BXS}."
     Region          1021..1023
                     /region_name="Beta-strand region"
                     /experiment="experimental evidence, no additional details
                     recorded"
                     /note="{ECO:0000244|PDB:4BXS}."
     Region          1041..1043
                     /region_name="Conflict"
                     /experiment="experimental evidence, no additional details
                     recorded"
                     /note="SLH -> NLG (in Ref. 1; AA sequence).
                     {ECO:0000305}."
     Region          1044..1048
                     /region_name="Beta-strand region"
                     /experiment="experimental evidence, no additional details
                     recorded"
                     /note="{ECO:0000244|PDB:4BXS}."
     Region          1051..1053
                     /region_name="Beta-strand region"
                     /experiment="experimental evidence, no additional details
                     recorded"
                     /note="{ECO:0000244|PDB:4BXS}."
     Region          1055..1058
                     /region_name="Conflict"
                     /experiment="experimental evidence, no additional details
                     recorded"
                     /note="LQGL -> GK (in Ref. 1; AA sequence).
                     {ECO:0000305}."
     Region          1059..1064
                     /region_name="Beta-strand region"
                     /experiment="experimental evidence, no additional details
                     recorded"
                     /note="{ECO:0000244|PDB:4BXS}."
     Region          1066..1072
                     /region_name="Beta-strand region"
                     /experiment="experimental evidence, no additional details
                     recorded"
                     /note="{ECO:0000244|PDB:4BXS}."
     Region          1080..1084
                     /region_name="Beta-strand region"
                     /experiment="experimental evidence, no additional details
                     recorded"
                     /note="{ECO:0000244|PDB:4BXS}."
     Region          1100..1104
                     /region_name="Beta-strand region"
                     /experiment="experimental evidence, no additional details
                     recorded"
                     /note="{ECO:0000244|PDB:4BXS}."
     Region          1111..1113
                     /region_name="Beta-strand region"
                     /experiment="experimental evidence, no additional details
                     recorded"
                     /note="{ECO:0000244|PDB:4BXS}."
     Region          1120..1127
                     /region_name="Beta-strand region"
                     /experiment="experimental evidence, no additional details
                     recorded"
                     /note="{ECO:0000244|PDB:4BXS}."
     Region          1129..1132
                     /region_name="Helical region"
                     /experiment="experimental evidence, no additional details
                     recorded"
                     /note="{ECO:0000244|PDB:4BXS}."
     Region          1139..1143
                     /region_name="Beta-strand region"
                     /experiment="experimental evidence, no additional details
                     recorded"
                     /note="{ECO:0000244|PDB:4BXS}."
     Region          1147..1298
                     /region_name="Domain"
                     /experiment="experimental evidence, no additional details
                     recorded"
                     /note="F5/8 type C 1.
                     {ECO:0000255|PROSITE-ProRule:PRU00081}."
     Bond            1147..1298
                     /bond_type="disulfide"
                     /experiment="experimental evidence, no additional details
                     recorded"
                     /note="{ECO:0000255|PROSITE-ProRule:PRU00081}."
     Region          1150..1297
                     /region_name="FA58C"
                     /note="Coagulation factor 5/8 C-terminal domain, discoidin
                     domain; Cell surface-attached carbohydrate-binding domain,
                     present in eukaryotes and assumed to have horizontally
                     transferred to eubacterial genomes; cd00057"
                     /db_xref="CDD:238014"
     Region          1152..1155
                     /region_name="Beta-strand region"
                     /experiment="experimental evidence, no additional details
                     recorded"
                     /note="{ECO:0000244|PDB:4BXS}."
     Region          1160..1162
                     /region_name="Hydrogen bonded turn"
                     /experiment="experimental evidence, no additional details
                     recorded"
                     /note="{ECO:0000244|PDB:4BXS}."
     Region          1163..1166
                     /region_name="Beta-strand region"
                     /experiment="experimental evidence, no additional details
                     recorded"
                     /note="{ECO:0000244|PDB:4BXS}."
     Region          1166..1170
                     /region_name="Conflict"
                     /experiment="experimental evidence, no additional details
                     recorded"
                     /note="SGHVG -> AGHVQ (in Ref. 1; AA sequence).
                     {ECO:0000305}."
     Region          1169..1171
                     /region_name="Beta-strand region"
                     /experiment="experimental evidence, no additional details
                     recorded"
                     /note="{ECO:0000244|PDB:4BXS}."
     Site            1180
                     /site_type="glycosylation"
                     /experiment="experimental evidence, no additional details
                     recorded"
                     /note="N-linked (GlcNAc...). {ECO:0000255}."
     Region          1183..1185
                     /region_name="Beta-strand region"
                     /experiment="experimental evidence, no additional details
                     recorded"
                     /note="{ECO:0000244|PDB:4BXS}."
     Site            order(1189,1218,1225)
                     /site_type="other"
                     /note="sugar binding site [chemical binding]"
                     /db_xref="CDD:238014"
     Region          1200..1215
                     /region_name="Beta-strand region"
                     /experiment="experimental evidence, no additional details
                     recorded"
                     /note="{ECO:0000244|PDB:4BXS}."
     Region          1226..1232
                     /region_name="Beta-strand region"
                     /experiment="experimental evidence, no additional details
                     recorded"
                     /note="{ECO:0000244|PDB:4BXS}."
     Region          1235..1237
                     /region_name="Beta-strand region"
                     /experiment="experimental evidence, no additional details
                     recorded"
                     /note="{ECO:0000244|PDB:4BXS}."
     Region          1254..1256
                     /region_name="Beta-strand region"
                     /experiment="experimental evidence, no additional details
                     recorded"
                     /note="{ECO:0000244|PDB:4BXS}."
     Region          1259..1262
                     /region_name="Beta-strand region"
                     /experiment="experimental evidence, no additional details
                     recorded"
                     /note="{ECO:0000244|PDB:4BXS}."
     Region          1265..1267
                     /region_name="Beta-strand region"
                     /experiment="experimental evidence, no additional details
                     recorded"
                     /note="{ECO:0000244|PDB:4BXS}."
     Region          1273..1288
                     /region_name="Beta-strand region"
                     /experiment="experimental evidence, no additional details
                     recorded"
                     /note="{ECO:0000244|PDB:4BXS}."
     Region          1274
                     /region_name="Conflict"
                     /experiment="experimental evidence, no additional details
                     recorded"
                     /note="I -> V (in Ref. 1; AA sequence). {ECO:0000305}."
     Region          1293..1298
                     /region_name="Beta-strand region"
                     /experiment="experimental evidence, no additional details
                     recorded"
                     /note="{ECO:0000244|PDB:4BXS}."
     Region          1303..1457
                     /region_name="Domain"
                     /experiment="experimental evidence, no additional details
                     recorded"
                     /note="F5/8 type C 2.
                     {ECO:0000255|PROSITE-ProRule:PRU00081}."
     Bond            1303..1457
                     /bond_type="disulfide"
                     /experiment="experimental evidence, no additional details
                     recorded"
                     /note="{ECO:0000255|PROSITE-ProRule:PRU00081}."
     Region          1306..1456
                     /region_name="FA58C"
                     /note="Coagulation factor 5/8 C-terminal domain, discoidin
                     domain; Cell surface-attached carbohydrate-binding domain,
                     present in eukaryotes and assumed to have horizontally
                     transferred to eubacterial genomes; cd00057"
                     /db_xref="CDD:238014"
     Region          1309..1311
                     /region_name="Hydrogen bonded turn"
                     /experiment="experimental evidence, no additional details
                     recorded"
                     /note="{ECO:0000244|PDB:4BXS}."
     Region          1316..1318
                     /region_name="Hydrogen bonded turn"
                     /experiment="experimental evidence, no additional details
                     recorded"
                     /note="{ECO:0000244|PDB:4BXS}."
     Region          1319..1322
                     /region_name="Beta-strand region"
                     /experiment="experimental evidence, no additional details
                     recorded"
                     /note="{ECO:0000244|PDB:4BXS}."
     Region          1343..1345
                     /region_name="Beta-strand region"
                     /experiment="experimental evidence, no additional details
                     recorded"
                     /note="{ECO:0000244|PDB:4BXS}."
     Site            order(1349,1377,1384)
                     /site_type="other"
                     /note="sugar binding site [chemical binding]"
                     /db_xref="CDD:238014"
     Region          1359..1362
                     /region_name="Beta-strand region"
                     /experiment="experimental evidence, no additional details
                     recorded"
                     /note="{ECO:0000244|PDB:4BXS}."
     Region          1368..1374
                     /region_name="Beta-strand region"
                     /experiment="experimental evidence, no additional details
                     recorded"
                     /note="{ECO:0000244|PDB:4BXS}."
     Region          1369
                     /region_name="Conflict"
                     /experiment="experimental evidence, no additional details
                     recorded"
                     /note="I -> K (in Ref. 1; AA sequence). {ECO:0000305}."
     Region          1376..1378
                     /region_name="Beta-strand region"
                     /experiment="experimental evidence, no additional details
                     recorded"
                     /note="{ECO:0000244|PDB:4BXS}."
     Region          1383..1389
                     /region_name="Beta-strand region"
                     /experiment="experimental evidence, no additional details
                     recorded"
                     /note="{ECO:0000244|PDB:4BXS}."
     Region          1392..1394
                     /region_name="Beta-strand region"
                     /experiment="experimental evidence, no additional details
                     recorded"
                     /note="{ECO:0000244|PDB:4BXS}."
     Region          1396..1398
                     /region_name="Beta-strand region"
                     /experiment="experimental evidence, no additional details
                     recorded"
                     /note="{ECO:0000244|PDB:4BXS}."
     Site            1397
                     /site_type="other"
                     /experiment="experimental evidence, no additional details
                     recorded"
                     /note="Not glycosylated."
     Region          1400..1404
                     /region_name="Conflict"
                     /experiment="experimental evidence, no additional details
                     recorded"
                     /note="WKPYL -> YKPYG (in Ref. 1; AA sequence).
                     {ECO:0000305}."
     Region          1400..1402
                     /region_name="Beta-strand region"
                     /experiment="experimental evidence, no additional details
                     recorded"
                     /note="{ECO:0000244|PDB:4BXS}."
     Region          1408..1410
                     /region_name="Beta-strand region"
                     /experiment="experimental evidence, no additional details
                     recorded"
                     /note="{ECO:0000244|PDB:4BXS}."
     Region          1418..1421
                     /region_name="Beta-strand region"
                     /experiment="experimental evidence, no additional details
                     recorded"
                     /note="{ECO:0000244|PDB:4BXS}."
     Region          1426..1432
                     /region_name="Beta-strand region"
                     /experiment="experimental evidence, no additional details
                     recorded"
                     /note="{ECO:0000244|PDB:4BXS}."
     Region          1433..1434
                     /region_name="Conflict"
                     /experiment="experimental evidence, no additional details
                     recorded"
                     /note="LS -> SL (in Ref. 1; AA sequence). {ECO:0000305}."
     Region          1435..1438
                     /region_name="Beta-strand region"
                     /experiment="experimental evidence, no additional details
                     recorded"
                     /note="{ECO:0000244|PDB:4BXS}."
     Region          1441..1447
                     /region_name="Beta-strand region"
                     /experiment="experimental evidence, no additional details
                     recorded"
                     /note="{ECO:0000244|PDB:4BXS}."
     Region          1452..1457
                     /region_name="Beta-strand region"
                     /experiment="experimental evidence, no additional details
                     recorded"
                     /note="{ECO:0000244|PDB:4BXS}."
ORIGIN      
        1 mgrysvspvp kclllmflgw sglkyyqvna aqlreyhiaa qledwdynpq peelsrlses
       61 dltfkkivyr eyeldfkqee prdalsgllg ptlrgevgds liiyfknfat qpvsihpqsa
      121 vynkwsegss ysdgtsdver lddavppgqs fkyvwnitae igpkkadppc ltyayyshvn
      181 mvrdfnsgli gallickegs lnangsqkff nreyvlmfsv fdesknwyrk pslqytingf
      241 angtlpdvqa caydhiswhl igmssspeif svhfngqtle qnhykvstin lvggasvtad
      301 msvsrtgkwl isslvakhlq agmygylnik dcgnpdtltr klsfrelmki knweyfiaae
      361 eitwdyapei pssvdrryka qyldnfsnfi gkkykkavfr qyedgnftkp tyaiwpkerg
      421 ilgpvikakv rdtvtivfkn lasrpysiyv hgvsvskdae gaiypsdpke nithgkavep
      481 gqvytykwtv ldtdeptvkd secitklyhs avdmtrdias gligpllvck hkalsvkgvq
      541 nkadveqhav favfdenksw ylednikkyc snpsavkkdd pkfyksnvmy tlngyasdrt
      601 evlrfhqsev vqwhltsvgt vdeivpvhls ghtflskgkh qdilnlfpms gesatvtmdn
      661 lgtwllsswg scemsngmrl rfldanydde degneeeeed dgdifadifi psevvkkkee
      721 vpvnfvpdpe sdalakelgl iddegnpiiq prreqtedde eqlmkasmlg lrsfkgsvae
      781 eelkhtalal eedahasdpr idsnsarnpd diagrylrti nrgnkrryyi aaeevlwdys
      841 pigksqvrsr aakttfkkai frsylddtfq tpstggeyek hlgilgpiir aevddvieiq
      901 fknlasrpys lhahgllyek ssegrsyddk spelfkkdda impngtytyv wqvpprsgpt
      961 dntekckswa yysgvnpekd ihsgligpil icqkgmidky nrtidirefv lffmvfdeek
     1021 swyfpksdks tceekligvq slhtfpaing ipyqlqgltm ykdenvhwhl lnmggpkdih
     1081 vvnfhgqtft eegrednqlg vlpllpgtfa sikmkpskig twlletevge nqergmqalf
     1141 tvidkdcklp mglasgiiqd sqisasghvg ywepklarln ntgkynawsi ikkehehpwi
     1201 qidlqrqvvi tgiqtqgtvq llqhsytvey fvtysedgqn witfkgrhse tqmhfegnsd
     1261 gttvkenhid ppiiaryirl hptkfynrpt friellgcev egcsvplgme sgaiknseit
     1321 assykktwws swepslarln leggtnawqp evnnkdqwlq idlqhltkit siitqgatsm
     1381 ttsmyvktfs ihytddnstw kpyldvrtsm ekvftgnins dghvkhffkp pilsrfirii
     1441 pktwnqyial rielfgcevf
//
VERSION     A6MFK7.1  GI:338818097
DBSOURCE    UniProtKB: locus FAXD1_DEMVE, accession A6MFK7;
            class: standard.
            created: Jun 28, 2011.
            sequence updated: Jul 24, 2007.
            annotation updated: Oct 29, 2014.
            xrefs: DQ917518.1, ABK63547.1
            xrefs (non-sequence databases): ProteinModelPortal:A6MFK7,
            SMR:A6MFK7, MEROPS:S01.396, HOVERGEN:HBG013304, GO:0005576,
            GO:0005509, GO:0016504, GO:0004252, GO:0007596, GO:0044469,
            GO:0035807, Gene3D:4.10.740.10, InterPro:IPR017857,
            InterPro:IPR000742, InterPro:IPR001881, InterPro:IPR013032,
            InterPro:IPR000152, InterPro:IPR018097, InterPro:IPR000294,
            InterPro:IPR012224, InterPro:IPR001254, InterPro:IPR018114,
            InterPro:IPR001314, InterPro:IPR009003, Pfam:PF00008, Pfam:PF00594,
            Pfam:PF00089, PIRSF:PIRSF001143, PRINTS:PR00722, PRINTS:PR00001,
            SMART:SM00181, SMART:SM00179, SMART:SM00069, SMART:SM00020,
            SUPFAM:SSF50494, SUPFAM:SSF57630, PROSITE:PS00010, PROSITE:PS00022,
            PROSITE:PS01186, PROSITE:PS50026, PROSITE:PS01187, PROSITE:PS00011,
            PROSITE:PS50998, PROSITE:PS50240, PROSITE:PS00134, PROSITE:PS00135
KEYWORDS    Blood coagulation cascade activating toxin; Calcium; Cleavage on
            pair of basic residues; Direct protein sequencing; Disulfide bond;
            EGF-like domain; Gamma-carboxyglutamic acid; Glycoprotein;
            Hemostasis impairing toxin; Hydrolase; Protease; Prothrombin
            activator; Repeat; Secreted; Serine protease; Signal; Toxin.
SOURCE      Demansia vestigiata (black whip snake)
  ORGANISM  Demansia vestigiata
            Eukaryota; Metazoa; Chordata; Craniata; Vertebrata; Euteleostomi;
            Lepidosauria; Squamata; Bifurcata; Unidentata; Episquamata;
            Toxicofera; Serpentes; Colubroidea; Elapidae; Notechinae; Demansia.
REFERENCE   1  (residues 1 to 473)
  AUTHORS   St Pierre,L., Birrell,G.W., Earl,S.T., Wallis,T.P., Gorman,J.J., de
            Jersey,J., Masci,P.P. and Lavin,M.F.
  TITLE     Diversity of toxic components from the venom of the evolutionarily
            distinct black whip snake, Demansia vestigiata
  JOURNAL   J. Proteome Res. 6 (8), 3093-3107 (2007)
   PUBMED   17608513
  REMARK    NUCLEOTIDE SEQUENCE [MRNA], PROTEIN SEQUENCE OF 134-140; 163-174;
            348-359; 372-380 AND 427-434, SUBCELLULAR LOCATION, TISSUE
            SPECIFICITY, AND IDENTIFICATION BY MASS SPECTROMETRY.;
            TISSUE=Venom, and Venom gland
REFERENCE   2  (residues 1 to 473)
  AUTHORS   Manjunatha Kini,R., Morita,T. and Rosing,J.
  CONSRTM   Registry of Exogenous Hemostatic Factors of the Scientific and
            Standardization Committee of the International Society on
            Thrombosis and Haemostasis
  TITLE     Classification and nomenclature of prothrombin activators isolated
            from snake venoms
  JOURNAL   Thromb. Haemost. 86 (2), 710-711 (2001)
   PUBMED   11522026
  REMARK    NOMENCLATURE.
COMMENT     [FUNCTION] Snake prothrombin activator that attacks the hemostatic
            system of prey. This protein is functionally similar to blood
            coagulation factor Xa (By similarity). {ECO:0000250}.
            [CATALYTIC ACTIVITY] Selective cleavage of Arg-|-Thr and then
            Arg-|-Ile bonds in prothrombin to form thrombin.
            [SUBUNIT] Heterodimer of a light chain and a heavy chain;
            disulfide-linked. {ECO:0000250}.
            [SUBCELLULAR LOCATION] Secreted {ECO:0000269|PubMed:17608513}.
            [TISSUE SPECIFICITY] Expressed by the venom gland.
            {ECO:0000269|PubMed:17608513}.
            [PTM] The vitamin K-dependent, enzymatic carboxylation of some
            glutamate residues allows the modified protein to bind calcium.
            {ECO:0000250}.
            [MISCELLANEOUS] Is classified in the group D of snake venom
            prothrombin activators, since it requires the mammalian factor Va
            for maximal activity for the cleavage of prothrombin.
            [MISCELLANEOUS] In contrast to blood coagulation factors that
            circulate as inactive zymogen in plasma, venom prothrombin
            activators are always found in the active form in the venom.
            [SIMILARITY] Belongs to the peptidase S1 family. Snake venom
            subfamily. {ECO:0000255|PROSITE-ProRule:PRU00274}.
            [SIMILARITY] Contains 2 EGF-like domains.
            {ECO:0000255|PROSITE-ProRule:PRU00076}.
            [SIMILARITY] Contains 1 Gla (gamma-carboxy-glutamate) domain.
            {ECO:0000255|PROSITE-ProRule:PRU00463}.
            [SIMILARITY] Contains 1 peptidase S1 domain.
            {ECO:0000255|PROSITE-ProRule:PRU00274}.
            [CAUTION] Lacks the Cys residue in position 255 that is replaced by
            a Gly residue, resulting of a loss a disulfide bond. This may
            contribute to a probable lower procoagulant activity.
            {ECO:0000305}.
FEATURES             Location/Qualifiers
     source          1..473
                     /organism="Demansia vestigiata"
                     /db_xref="taxon:412038"
     Protein         1..473
                     /product="Venom prothrombin activator vestarin-D1"
                     /EC_number="3.4.21.6"
                     /note="vPA; Venom coagulation factor Xa-like protease"
                     /UniProtKB_evidence="Evidence at protein level"
     Region          1..20
                     /region_name="Signal"
                     /experiment="experimental evidence, no additional details
                     recorded"
                     /note="{ECO:0000255}."
     Region          21..40
                     /region_name="Propeptide"
                     /experiment="experimental evidence, no additional details
                     recorded"
                     /note="{ECO:0000250}. /FTId=PRO_0000409894."
     Region          23..85
                     /region_name="GLA"
                     /note="Domain containing Gla (gamma-carboxyglutamate)
                     residues; smart00069"
                     /db_xref="CDD:214503"
     Region          41..181
                     /region_name="Mature chain"
                     /experiment="experimental evidence, no additional details
                     recorded"
                     /note="Vestarin-D1 light chain. /FTId=PRO_5000254111."
     Region          41..86
                     /region_name="Domain"
                     /experiment="experimental evidence, no additional details
                     recorded"
                     /note="Gla. {ECO:0000255|PROSITE-ProRule:PRU00463}."
     Site            46
                     /site_type="modified"
                     /experiment="experimental evidence, no additional details
                     recorded"
                     /note="4-carboxyglutamate.
                     {ECO:0000255|PROSITE-ProRule:PRU00463}."
     Site            47
                     /site_type="modified"
                     /experiment="experimental evidence, no additional details
                     recorded"
                     /note="4-carboxyglutamate.
                     {ECO:0000255|PROSITE-ProRule:PRU00463}."
     Site            54
                     /site_type="modified"
                     /experiment="experimental evidence, no additional details
                     recorded"
                     /note="4-carboxyglutamate.
                     {ECO:0000255|PROSITE-ProRule:PRU00463}."
     Site            56
                     /site_type="modified"
                     /experiment="experimental evidence, no additional details
                     recorded"
                     /note="4-carboxyglutamate.
                     {ECO:0000255|PROSITE-ProRule:PRU00463}."
     Bond            57..62
                     /bond_type="disulfide"
                     /experiment="experimental evidence, no additional details
                     recorded"
                     /note="{ECO:0000250}."
     Site            59
                     /site_type="modified"
                     /experiment="experimental evidence, no additional details
                     recorded"
                     /note="4-carboxyglutamate.
                     {ECO:0000255|PROSITE-ProRule:PRU00463}."
     Site            60
                     /site_type="modified"
                     /experiment="experimental evidence, no additional details
                     recorded"
                     /note="4-carboxyglutamate.
                     {ECO:0000255|PROSITE-ProRule:PRU00463}."
     Site            65
                     /site_type="modified"
                     /experiment="experimental evidence, no additional details
                     recorded"
                     /note="4-carboxyglutamate.
                     {ECO:0000255|PROSITE-ProRule:PRU00463}."
     Site            66
                     /site_type="modified"
                     /experiment="experimental evidence, no additional details
                     recorded"
                     /note="4-carboxyglutamate.
                     {ECO:0000255|PROSITE-ProRule:PRU00463}."
     Site            69
                     /site_type="modified"
                     /experiment="experimental evidence, no additional details
                     recorded"
                     /note="4-carboxyglutamate.
                     {ECO:0000255|PROSITE-ProRule:PRU00463}."
     Site            72
                     /site_type="modified"
                     /experiment="experimental evidence, no additional details
                     recorded"
                     /note="4-carboxyglutamate.
                     {ECO:0000255|PROSITE-ProRule:PRU00463}."
     Site            75
                     /site_type="modified"
                     /experiment="experimental evidence, no additional details
                     recorded"
                     /note="4-carboxyglutamate.
                     {ECO:0000255|PROSITE-ProRule:PRU00463}."
     Region          86..122
                     /region_name="Domain"
                     /experiment="experimental evidence, no additional details
                     recorded"
                     /note="EGF-like 1; calcium-binding.
                     {ECO:0000255|PROSITE-ProRule:PRU00076}."
     Region          86..122
                     /region_name="EGF_CA"
                     /note="Calcium-binding EGF-like domain, present in a large
                     number of membrane-bound and extracellular (mostly animal)
                     proteins. Many of these proteins require calcium for their
                     biological function and calcium-binding sites have been
                     found to be located at the...; cd00054"
                     /db_xref="CDD:238011"
     Site            order(86,89,103)
                     /site_type="other"
                     /note="Ca2+ binding site [ion binding]"
                     /db_xref="CDD:238011"
     Bond            90..101
                     /bond_type="disulfide"
                     /experiment="experimental evidence, no additional details
                     recorded"
                     /note="{ECO:0000250}."
     Site            92
                     /site_type="glycosylation"
                     /experiment="experimental evidence, no additional details
                     recorded"
                     /note="O-linked (Hex...). {ECO:0000250}."
     Bond            95..110
                     /bond_type="disulfide"
                     /experiment="experimental evidence, no additional details
                     recorded"
                     /note="{ECO:0000250}."
     Bond            112..121
                     /bond_type="disulfide"
                     /experiment="experimental evidence, no additional details
                     recorded"
                     /note="{ECO:0000250}."
     Region          129..164
                     /region_name="Domain"
                     /experiment="experimental evidence, no additional details
                     recorded"
                     /note="EGF-like 2.
                     {ECO:0000255|PROSITE-ProRule:PRU00076}."
     Region          129..164
                     /region_name="FXa_inhibition"
                     /note="Coagulation Factor Xa inhibitory site; pfam14670"
                     /db_xref="CDD:258808"
     Bond            129..140
                     /bond_type="disulfide"
                     /experiment="experimental evidence, no additional details
                     recorded"
                     /note="{ECO:0000250}."
     Bond            136..149
                     /bond_type="disulfide"
                     /experiment="experimental evidence, no additional details
                     recorded"
                     /note="{ECO:0000250}."
     Bond            151..164
                     /bond_type="disulfide"
                     /experiment="experimental evidence, no additional details
                     recorded"
                     /note="{ECO:0000250}."
     Bond            172..335
                     /bond_type="disulfide"
                     /experiment="experimental evidence, no additional details
                     recorded"
                     /note="Interchain (between light and heavy chains).
                     {ECO:0000255|PROSITE-ProRule:PRU00076,
                     ECO:0000255|PROSITE-ProRule:PRU00274,
                     ECO:0000255|PROSITE-ProRule:PRU00463}."
     Region          182..228
                     /region_name="Propeptide"
                     /experiment="experimental evidence, no additional details
                     recorded"
                     /note="Activation peptide. {ECO:0000250}.
                     /FTId=PRO_0000409895."
     Region          228..455
                     /region_name="Tryp_SPc"
                     /note="Trypsin-like serine protease; smart00020"
                     /db_xref="CDD:214473"
     Region          229..473
                     /region_name="Mature chain"
                     /experiment="experimental evidence, no additional details
                     recorded"
                     /note="Vestarin-D1 heavy chain. /FTId=PRO_0000409896."
     Region          229..460
                     /region_name="Domain"
                     /experiment="experimental evidence, no additional details
                     recorded"
                     /note="Peptidase S1.
                     {ECO:0000255|PROSITE-ProRule:PRU00274}."
     Region          229..458
                     /region_name="Tryp_SPc"
                     /note="Trypsin-like serine protease; Many of these are
                     synthesized as inactive precursor zymogens that are
                     cleaved during limited proteolysis to generate their
                     active forms. Alignment contains also inactive enzymes
                     that have substitutions of the catalytic triad...;
                     cd00190"
                     /db_xref="CDD:238113"
     Site            229
                     /site_type="cleavage"
                     /db_xref="CDD:238113"
     Bond            235..240
                     /bond_type="disulfide"
                     /experiment="experimental evidence, no additional details
                     recorded"
                     /note="{ECO:0000250}."
     Site            order(270,315,412)
                     /site_type="active"
                     /db_xref="CDD:238113"
     Site            270
                     /site_type="active"
                     /experiment="experimental evidence, no additional details
                     recorded"
                     /note="Charge relay system. {ECO:0000250}."
     Site            273
                     /site_type="glycosylation"
                     /experiment="experimental evidence, no additional details
                     recorded"
                     /note="N-linked (GlcNAc...). {ECO:0000255}."
     Site            315
                     /site_type="active"
                     /experiment="experimental evidence, no additional details
                     recorded"
                     /note="Charge relay system. {ECO:0000250}."
     Bond            383..397
                     /bond_type="disulfide"
                     /experiment="experimental evidence, no additional details
                     recorded"
                     /note="{ECO:0000250}."
     Site            order(406,431,433)
                     /site_type="other"
                     /note="substrate binding sites [chemical binding]"
                     /db_xref="CDD:238113"
     Bond            408..436
                     /bond_type="disulfide"
                     /experiment="experimental evidence, no additional details
                     recorded"
                     /note="{ECO:0000250}."
     Site            412
                     /site_type="active"
                     /experiment="experimental evidence, no additional details
                     recorded"
                     /note="Charge relay system. {ECO:0000250}."
ORIGIN      
        1 mapqlllcli qtflwslpea esnvflksnv anrflqrtkr ansgfeeiyp anferecvee
       61 rcskeearev feddekteaf wtvyvdgdqc lsnpchyggt ckdgigsytc tclagyegkn
      121 cehdllkscr vdngncwhfc kpvqndtqcs caegyrlgdn gfsciaegef scgrniksrn
      181 kreaslpdfq tdfsddydai dennlietvq sqsatllkks dnpnpdiriv ngldcklgec
      241 pwqavlidek gtafgggtil spyfvltaah cinktksiav vvgqvdisrk etrrllsvdk
      301 vythpkyvhv tndydiaiiq lktpiqfsen vvpaclptad fanhvlmkqd fgivsgfgri
      361 eekgptsnil kvvmvpyvdr htcilstkip itrnmfcagy gnqpedaceg dsggphitay
      421 kdthfltgiv swgegcgrdg kygiytkvsn flpwiktimr rkqpstesst grl
//
VERSION     Q58L94.1  GI:82073030
DBSOURCE    UniProtKB: locus FAXD2_NOTSC, accession Q58L94;
            class: standard.
            created: Jun 28, 2011.
            sequence updated: Apr 26, 2005.
            annotation updated: Oct 29, 2014.
            xrefs: AY940206.1, AAX37262.1
            xrefs (non-sequence databases): ProteinModelPortal:Q58L94,
            SMR:Q58L94, MEROPS:S01.425, HOVERGEN:HBG013304, GO:0005576,
            GO:0005509, GO:0016504, GO:0004252, GO:0007596, GO:0044469,
            GO:0035807, Gene3D:4.10.740.10, InterPro:IPR017857,
            InterPro:IPR000742, InterPro:IPR001881, InterPro:IPR013032,
            InterPro:IPR000152, InterPro:IPR018097, InterPro:IPR000294,
            InterPro:IPR012224, InterPro:IPR001254, InterPro:IPR018114,
            InterPro:IPR001314, InterPro:IPR009003, Pfam:PF00008, Pfam:PF00594,
            Pfam:PF00089, PIRSF:PIRSF001143, PRINTS:PR00722, PRINTS:PR00001,
            SMART:SM00181, SMART:SM00179, SMART:SM00069, SMART:SM00020,
            SUPFAM:SSF50494, SUPFAM:SSF57630, PROSITE:PS00010, PROSITE:PS00022,
            PROSITE:PS50026, PROSITE:PS01187, PROSITE:PS00011, PROSITE:PS50998,
            PROSITE:PS50240, PROSITE:PS00134, PROSITE:PS00135
KEYWORDS    Blood coagulation cascade activating toxin; Calcium; Cleavage on
            pair of basic residues; Direct protein sequencing; Disulfide bond;
            EGF-like domain; Gamma-carboxyglutamic acid; Glycoprotein;
            Hemostasis impairing toxin; Hydrolase; Protease; Prothrombin
            activator; Repeat; Secreted; Serine protease; Signal; Toxin.
SOURCE      Notechis scutatus scutatus
  ORGANISM  Notechis scutatus scutatus
            Eukaryota; Metazoa; Chordata; Craniata; Vertebrata; Euteleostomi;
            Lepidosauria; Squamata; Bifurcata; Unidentata; Episquamata;
            Toxicofera; Serpentes; Colubroidea; Elapidae; Acanthophiinae;
            Notechis.
REFERENCE   1  (residues 1 to 453)
  AUTHORS   St Pierre,L., Masci,P.P., Filippovich,I., Sorokina,N., Marsh,N.,
            Miller,D.J. and Lavin,M.F.
  TITLE     Comparative analysis of prothrombin activators from the venom of
            Australian elapids
  JOURNAL   Mol. Biol. Evol. 22 (9), 1853-1864 (2005)
   PUBMED   15930152
  REMARK    NUCLEOTIDE SEQUENCE [MRNA].;
            TISSUE=Venom gland
REFERENCE   2  (residues 1 to 453)
  AUTHORS   Rao,V.S., Joseph,J.S. and Kini,R.M.
  TITLE     Group D prothrombin activators from snake venom are structural
            homologues of mammalian blood coagulation factor Xa
  JOURNAL   Biochem. J. 369 (PT 3), 635-642 (2003)
   PUBMED   12403650
  REMARK    PROTEIN SEQUENCE OF 41-76 AND 210-235, FUNCTION, SUBUNIT,
            SUBCELLULAR LOCATION, TISSUE SPECIFICITY, GAMMA-CARBOXYGLUTAMATION
            AT GLU-46; GLU-47; GLU-54; GLU-56; GLU-59; GLU-60; GLU-65; GLU-66;
            GLU-69; GLU-72 AND GLU-75, AND IDENTIFICATION BY MASS
            SPECTROMETRY.;
            TISSUE=Venom
REFERENCE   3  (residues 1 to 453)
  AUTHORS   Manjunatha Kini,R., Morita,T. and Rosing,J.
  CONSRTM   Registry of Exogenous Hemostatic Factors of the Scientific and
            Standardization Committee of the International Society on
            Thrombosis and Haemostasis
  TITLE     Classification and nomenclature of prothrombin activators isolated
            from snake venoms
  JOURNAL   Thromb. Haemost. 86 (2), 710-711 (2001)
   PUBMED   11522026
  REMARK    NOMENCLATURE.
COMMENT     [FUNCTION] Snake prothrombin activator that attacks the hemostatic
            system of prey. This protein is functionally similar to blood
            coagulation factor Xa. {ECO:0000269|PubMed:12403650}.
            [CATALYTIC ACTIVITY] Selective cleavage of Arg-|-Thr and then
            Arg-|-Ile bonds in prothrombin to form thrombin.
            [SUBUNIT] Heterodimer of a light chain and a heavy chain;
            disulfide-linked. {ECO:0000269|PubMed:12403650}.
            [SUBCELLULAR LOCATION] Secreted {ECO:0000269|PubMed:12403650}.
            [TISSUE SPECIFICITY] Expressed by the venom gland.
            {ECO:0000269|PubMed:12403650}.
            [PTM] Gamma-carboxyglutamate residues are formed by vitamin K
            dependent carboxylation. These residues are essential for the
            binding of calcium. {ECO:0000255|PROSITE-ProRule:PRU00463,
            ECO:0000269|PubMed:12403650}.
            [MISCELLANEOUS] Is classified in the group D of snake venom
            prothrombin activators, since it requires the mammalian factor Va
            for maximal activity for the cleavage of prothrombin. The venom of
            this species does not contains its own coagulation factor V-like.
            [MISCELLANEOUS] PubMed:12403650 describes 2 isoforms of notecarin D
            (D1 and D2). We chose to name this protein D1 according to the
            masses indicated in the paper.
            [MISCELLANEOUS] In contrast to blood coagulation factors that
            circulate as inactive zymogen in plasma, venom prothrombin
            activators are always found in the active form in the venom.
            [SIMILARITY] Belongs to the peptidase S1 family. Snake venom
            subfamily. {ECO:0000255|PROSITE-ProRule:PRU00274}.
            [SIMILARITY] Contains 2 EGF-like domains.
            {ECO:0000255|PROSITE-ProRule:PRU00076}.
            [SIMILARITY] Contains 1 Gla (gamma-carboxy-glutamate) domain.
            {ECO:0000255|PROSITE-ProRule:PRU00463}.
            [SIMILARITY] Contains 1 peptidase S1 domain.
            {ECO:0000255|PROSITE-ProRule:PRU00274}.
FEATURES             Location/Qualifiers
     source          1..453
                     /organism="Notechis scutatus scutatus"
                     /sub_species="scutatus"
                     /db_xref="taxon:70142"
     Protein         1..453
                     /product="Venom prothrombin activator notecarin-D2"
                     /EC_number="3.4.21.6"
                     /note="vPA; Venom coagulation factor Xa-like protease"
                     /UniProtKB_evidence="Evidence at protein level"
     Region          1..20
                     /region_name="Signal"
                     /experiment="experimental evidence, no additional details
                     recorded"
                     /note="{ECO:0000255}."
     Region          21..40
                     /region_name="Propeptide"
                     /experiment="experimental evidence, no additional details
                     recorded"
                     /note="{ECO:0000250}. /FTId=PRO_0000409893."
     Region          23..85
                     /region_name="GLA"
                     /note="Domain containing Gla (gamma-carboxyglutamate)
                     residues; smart00069"
                     /db_xref="CDD:214503"
     Region          41..181
                     /region_name="Mature chain"
                     /experiment="experimental evidence, no additional details
                     recorded"
                     /note="Notecarin-D2 light chain. /FTId=PRO_5000095352."
     Region          41..86
                     /region_name="Domain"
                     /experiment="experimental evidence, no additional details
                     recorded"
                     /note="Gla. {ECO:0000255|PROSITE-ProRule:PRU00463}."
     Site            46
                     /site_type="modified"
                     /experiment="experimental evidence, no additional details
                     recorded"
                     /note="4-carboxyglutamate.
                     {ECO:0000255|PROSITE-ProRule:PRU00463,
                     ECO:0000269|PubMed:12403650}."
     Site            47
                     /site_type="modified"
                     /experiment="experimental evidence, no additional details
                     recorded"
                     /note="4-carboxyglutamate.
                     {ECO:0000255|PROSITE-ProRule:PRU00463,
                     ECO:0000269|PubMed:12403650}."
     Site            54
                     /site_type="modified"
                     /experiment="experimental evidence, no additional details
                     recorded"
                     /note="4-carboxyglutamate.
                     {ECO:0000255|PROSITE-ProRule:PRU00463,
                     ECO:0000269|PubMed:12403650}."
     Site            56
                     /site_type="modified"
                     /experiment="experimental evidence, no additional details
                     recorded"
                     /note="4-carboxyglutamate.
                     {ECO:0000255|PROSITE-ProRule:PRU00463,
                     ECO:0000269|PubMed:12403650}."
     Bond            57..62
                     /bond_type="disulfide"
                     /experiment="experimental evidence, no additional details
                     recorded"
                     /note="{ECO:0000250}."
     Site            59
                     /site_type="modified"
                     /experiment="experimental evidence, no additional details
                     recorded"
                     /note="4-carboxyglutamate.
                     {ECO:0000255|PROSITE-ProRule:PRU00463,
                     ECO:0000269|PubMed:12403650}."
     Site            60
                     /site_type="modified"
                     /experiment="experimental evidence, no additional details
                     recorded"
                     /note="4-carboxyglutamate.
                     {ECO:0000255|PROSITE-ProRule:PRU00463,
                     ECO:0000269|PubMed:12403650}."
     Site            65
                     /site_type="modified"
                     /experiment="experimental evidence, no additional details
                     recorded"
                     /note="4-carboxyglutamate.
                     {ECO:0000255|PROSITE-ProRule:PRU00463,
                     ECO:0000269|PubMed:12403650}."
     Site            66
                     /site_type="modified"
                     /experiment="experimental evidence, no additional details
                     recorded"
                     /note="4-carboxyglutamate.
                     {ECO:0000255|PROSITE-ProRule:PRU00463,
                     ECO:0000269|PubMed:12403650}."
     Site            69
                     /site_type="modified"
                     /experiment="experimental evidence, no additional details
                     recorded"
                     /note="4-carboxyglutamate.
                     {ECO:0000255|PROSITE-ProRule:PRU00463,
                     ECO:0000269|PubMed:12403650}."
     Site            72
                     /site_type="modified"
                     /experiment="experimental evidence, no additional details
                     recorded"
                     /note="4-carboxyglutamate.
                     {ECO:0000255|PROSITE-ProRule:PRU00463,
                     ECO:0000269|PubMed:12403650}."
     Site            75
                     /site_type="modified"
                     /experiment="experimental evidence, no additional details
                     recorded"
                     /note="4-carboxyglutamate.
                     {ECO:0000255|PROSITE-ProRule:PRU00463,
                     ECO:0000269|PubMed:12403650}."
     Region          86..122
                     /region_name="Domain"
                     /experiment="experimental evidence, no additional details
                     recorded"
                     /note="EGF-like 1; calcium-binding.
                     {ECO:0000255|PROSITE-ProRule:PRU00076}."
     Region          86..122
                     /region_name="EGF_CA"
                     /note="Calcium-binding EGF-like domain, present in a large
                     number of membrane-bound and extracellular (mostly animal)
                     proteins. Many of these proteins require calcium for their
                     biological function and calcium-binding sites have been
                     found to be located at the...; cd00054"
                     /db_xref="CDD:238011"
     Site            order(86,89,103)
                     /site_type="other"
                     /note="Ca2+ binding site [ion binding]"
                     /db_xref="CDD:238011"
     Bond            90..101
                     /bond_type="disulfide"
                     /experiment="experimental evidence, no additional details
                     recorded"
                     /note="{ECO:0000250}."
     Site            92
                     /site_type="glycosylation"
                     /experiment="experimental evidence, no additional details
                     recorded"
                     /note="O-linked (Hex...). {ECO:0000250}."
     Bond            95..110
                     /bond_type="disulfide"
                     /experiment="experimental evidence, no additional details
                     recorded"
                     /note="{ECO:0000250}."
     Bond            112..121
                     /bond_type="disulfide"
                     /experiment="experimental evidence, no additional details
                     recorded"
                     /note="{ECO:0000250}."
     Region          129..164
                     /region_name="Domain"
                     /experiment="experimental evidence, no additional details
                     recorded"
                     /note="EGF-like 2.
                     {ECO:0000255|PROSITE-ProRule:PRU00076}."
     Region          129..164
                     /region_name="FXa_inhibition"
                     /note="Coagulation Factor Xa inhibitory site; pfam14670"
                     /db_xref="CDD:258808"
     Bond            129..140
                     /bond_type="disulfide"
                     /experiment="experimental evidence, no additional details
                     recorded"
                     /note="{ECO:0000250}."
     Bond            136..149
                     /bond_type="disulfide"
                     /experiment="experimental evidence, no additional details
                     recorded"
                     /note="{ECO:0000250}."
     Bond            151..164
                     /bond_type="disulfide"
                     /experiment="experimental evidence, no additional details
                     recorded"
                     /note="{ECO:0000250}."
     Bond            172..326
                     /bond_type="disulfide"
                     /experiment="experimental evidence, no additional details
                     recorded"
                     /note="Interchain (between light and heavy chains).
                     {ECO:0000255|PROSITE-ProRule:PRU00076,
                     ECO:0000255|PROSITE-ProRule:PRU00274,
                     ECO:0000255|PROSITE-ProRule:PRU00463}."
     Region          182..209
                     /region_name="Propeptide"
                     /experiment="experimental evidence, no additional details
                     recorded"
                     /note="Activation peptide. {ECO:0000250}.
                     /FTId=PRO_5000095353."
     Region          209..446
                     /region_name="Tryp_SPc"
                     /note="Trypsin-like serine protease; smart00020"
                     /db_xref="CDD:214473"
     Region          210..453
                     /region_name="Mature chain"
                     /experiment="experimental evidence, no additional details
                     recorded"
                     /note="Notecarin-D2 heavy chain. /FTId=PRO_5000095354."
     Region          210..451
                     /region_name="Domain"
                     /experiment="experimental evidence, no additional details
                     recorded"
                     /note="Peptidase S1.
                     {ECO:0000255|PROSITE-ProRule:PRU00274}."
     Region          210..449
                     /region_name="Tryp_SPc"
                     /note="Trypsin-like serine protease; Many of these are
                     synthesized as inactive precursor zymogens that are
                     cleaved during limited proteolysis to generate their
                     active forms. Alignment contains also inactive enzymes
                     that have substitutions of the catalytic triad...;
                     cd00190"
                     /db_xref="CDD:238113"
     Site            210
                     /site_type="cleavage"
                     /db_xref="CDD:238113"
     Bond            216..221
                     /bond_type="disulfide"
                     /experiment="experimental evidence, no additional details
                     recorded"
                     /note="{ECO:0000250}."
     Bond            236..252
                     /bond_type="disulfide"
                     /experiment="experimental evidence, no additional details
                     recorded"
                     /note="{ECO:0000250}."
     Site            order(251,306,403)
                     /site_type="active"
                     /db_xref="CDD:238113"
     Site            251
                     /site_type="active"
                     /experiment="experimental evidence, no additional details
                     recorded"
                     /note="Charge relay system. {ECO:0000250}."
     Site            254
                     /site_type="glycosylation"
                     /experiment="experimental evidence, no additional details
                     recorded"
                     /note="N-linked (GlcNAc...). {ECO:0000255}."
     Site            306
                     /site_type="active"
                     /experiment="experimental evidence, no additional details
                     recorded"
                     /note="Charge relay system. {ECO:0000250}."
     Bond            374..388
                     /bond_type="disulfide"
                     /experiment="experimental evidence, no additional details
                     recorded"
                     /note="{ECO:0000250}."
     Site            order(397,422,424)
                     /site_type="other"
                     /note="substrate binding sites [chemical binding]"
                     /db_xref="CDD:238113"
     Bond            399..427
                     /bond_type="disulfide"
                     /experiment="experimental evidence, no additional details
                     recorded"
                     /note="{ECO:0000250}."
     Site            403
                     /site_type="active"
                     /experiment="experimental evidence, no additional details
                     recorded"
                     /note="Charge relay system. {ECO:0000250}."
ORIGIN      
        1 mapqlllcli ltflwslpea esnvflkskv anrflqrtkr snslfeeirp gniereciee
       61 kcskeearev fednektetf wnvyvdgdqc ssnpchyrgt ckdgigsytc tclpnyegkn
      121 cekvlfkscr afngncwhfc krvqsetqcs caesyllgvd ghscvaegdf scgrnikarn
      181 kreaslpdfv qsqkatvlkk sdnpspdiri vngmdcklge cpwqavline kgevfcggti
      241 lspihvltaa hcinqtksvs vivgeidisr ketrrllsvd kiyvhkkfvp pnsyyqnidr
      301 faydydiaii rmktpiqfse nvvpaclpta dfakevlmkq dsgivsgfgr tqsigytsni
      361 lkvitvpyvd rhtcmlssnf ritqnmfcag ydtlpqdacq gdsggphita ygdthfvtgi
      421 iswgegcark gkygvytkvs nfipwikkim slk
//
VERSION     B5G6G5.1  GI:338818100
DBSOURCE    UniProtKB: locus FAXD_CRYNI, accession B5G6G5;
            class: standard.
            created: Jun 28, 2011.
            sequence updated: Oct 14, 2008.
            annotation updated: Jul 22, 2015.
            xrefs: DQ917550.1, ABK63579.1
            xrefs (non-sequence databases): ProteinModelPortal:B5G6G5,
            MEROPS:S01.425, HOVERGEN:HBG013304, GO:0005576, GO:0005509,
            GO:0016504, GO:0004252, GO:0007596, GO:0044469, GO:0035807,
            Gene3D:4.10.740.10, InterPro:IPR017857, InterPro:IPR000742,
            InterPro:IPR001881, InterPro:IPR013032, InterPro:IPR000152,
            InterPro:IPR018097, InterPro:IPR000294, InterPro:IPR012224,
            InterPro:IPR001254, InterPro:IPR018114, InterPro:IPR001314,
            InterPro:IPR009003, Pfam:PF00008, Pfam:PF00594, Pfam:PF00089,
            PIRSF:PIRSF001143, PRINTS:PR00722, PRINTS:PR00001, SMART:SM00181,
            SMART:SM00179, SMART:SM00069, SMART:SM00020, SUPFAM:SSF50494,
            SUPFAM:SSF57630, PROSITE:PS00010, PROSITE:PS00022, PROSITE:PS50026,
            PROSITE:PS01187, PROSITE:PS00011, PROSITE:PS50998, PROSITE:PS50240,
            PROSITE:PS00134, PROSITE:PS00135
KEYWORDS    Blood coagulation cascade activating toxin; Calcium; Cleavage on
            pair of basic residues; Disulfide bond; EGF-like domain;
            Gamma-carboxyglutamic acid; Glycoprotein; Hemostasis impairing
            toxin; Hydrolase; Protease; Prothrombin activator; Repeat;
            Secreted; Serine protease; Signal; Toxin.
SOURCE      Cryptophis nigrescens
  ORGANISM  Cryptophis nigrescens
            Eukaryota; Metazoa; Chordata; Craniata; Vertebrata; Euteleostomi;
            Lepidosauria; Squamata; Bifurcata; Unidentata; Episquamata;
            Toxicofera; Serpentes; Colubroidea; Elapidae; Cryptophis.
REFERENCE   1  (residues 1 to 455)
  AUTHORS   St Pierre,L.
  TITLE     Direct Submission
  JOURNAL   Submitted (??-AUG-2006)
  REMARK    NUCLEOTIDE SEQUENCE [MRNA].;
            TISSUE=Venom gland
REFERENCE   2  (residues 1 to 455)
  AUTHORS   Manjunatha Kini,R., Morita,T. and Rosing,J.
  CONSRTM   Registry of Exogenous Hemostatic Factors of the Scientific and
            Standardization Committee of the International Society on
            Thrombosis and Haemostasis
  TITLE     Classification and nomenclature of prothrombin activators isolated
            from snake venoms
  JOURNAL   Thromb. Haemost. 86 (2), 710-711 (2001)
   PUBMED   11522026
  REMARK    NOMENCLATURE.
COMMENT     [FUNCTION] Snake prothrombin activator that attacks the hemostatic
            system of prey. This protein is functionally similar to blood
            coagulation factor Xa (By similarity). {ECO:0000250}.
            [CATALYTIC ACTIVITY] Selective cleavage of Arg-|-Thr and then
            Arg-|-Ile bonds in prothrombin to form thrombin.
            [SUBUNIT] Heterodimer of a light chain and a heavy chain;
            disulfide-linked. {ECO:0000250}.
            [SUBCELLULAR LOCATION] Secreted {ECO:0000250}.
            [TISSUE SPECIFICITY] Expressed by the venom gland.
            [PTM] The vitamin K-dependent, enzymatic carboxylation of some
            glutamate residues allows the modified protein to bind calcium.
            {ECO:0000250}.
            [MISCELLANEOUS] Is classified in the group D of snake venom
            prothrombin activators, since it requires the mammalian factor Va
            for maximal activity for the cleavage of prothrombin.
            [MISCELLANEOUS] In contrast to blood coagulation factors that
            circulate as inactive zymogen in plasma, venom prothrombin
            activators are always found in the active form in the venom.
            [SIMILARITY] Belongs to the peptidase S1 family. Snake venom
            subfamily. {ECO:0000255|PROSITE-ProRule:PRU00274}.
            [SIMILARITY] Contains 2 EGF-like domains.
            {ECO:0000255|PROSITE-ProRule:PRU00076}.
            [SIMILARITY] Contains 1 Gla (gamma-carboxy-glutamate) domain.
            {ECO:0000255|PROSITE-ProRule:PRU00463}.
            [SIMILARITY] Contains 1 peptidase S1 domain.
            {ECO:0000255|PROSITE-ProRule:PRU00274}.
FEATURES             Location/Qualifiers
     source          1..455
                     /organism="Cryptophis nigrescens"
                     /db_xref="taxon:292442"
     Protein         1..455
                     /product="Venom prothrombin activator nigrarin-D"
                     /EC_number="3.4.21.6"
                     /note="vPA; Venom coagulation factor Xa-like protease"
                     /UniProtKB_evidence="Evidence at transcript level"
     Region          1..20
                     /region_name="Signal"
                     /experiment="experimental evidence, no additional details
                     recorded"
                     /note="{ECO:0000255}."
     Region          21..40
                     /region_name="Propeptide"
                     /experiment="experimental evidence, no additional details
                     recorded"
                     /note="{ECO:0000250}. /FTId=PRO_0000409901."
     Region          23..85
                     /region_name="GLA"
                     /note="Domain containing Gla (gamma-carboxyglutamate)
                     residues; smart00069"
                     /db_xref="CDD:214503"
     Region          41..181
                     /region_name="Mature chain"
                     /experiment="experimental evidence, no additional details
                     recorded"
                     /note="Nigrarin-D light chain. /FTId=PRO_5000395565."
     Region          41..86
                     /region_name="Domain"
                     /experiment="experimental evidence, no additional details
                     recorded"
                     /note="Gla. {ECO:0000255|PROSITE-ProRule:PRU00463}."
     Site            46
                     /site_type="modified"
                     /experiment="experimental evidence, no additional details
                     recorded"
                     /note="4-carboxyglutamate.
                     {ECO:0000255|PROSITE-ProRule:PRU00463}."
     Site            47
                     /site_type="modified"
                     /experiment="experimental evidence, no additional details
                     recorded"
                     /note="4-carboxyglutamate.
                     {ECO:0000255|PROSITE-ProRule:PRU00463}."
     Site            54
                     /site_type="modified"
                     /experiment="experimental evidence, no additional details
                     recorded"
                     /note="4-carboxyglutamate.
                     {ECO:0000255|PROSITE-ProRule:PRU00463}."
     Site            56
                     /site_type="modified"
                     /experiment="experimental evidence, no additional details
                     recorded"
                     /note="4-carboxyglutamate.
                     {ECO:0000255|PROSITE-ProRule:PRU00463}."
     Bond            57..62
                     /bond_type="disulfide"
                     /experiment="experimental evidence, no additional details
                     recorded"
                     /note="{ECO:0000250}."
     Site            59
                     /site_type="modified"
                     /experiment="experimental evidence, no additional details
                     recorded"
                     /note="4-carboxyglutamate.
                     {ECO:0000255|PROSITE-ProRule:PRU00463}."
     Site            60
                     /site_type="modified"
                     /experiment="experimental evidence, no additional details
                     recorded"
                     /note="4-carboxyglutamate.
                     {ECO:0000255|PROSITE-ProRule:PRU00463}."
     Site            65
                     /site_type="modified"
                     /experiment="experimental evidence, no additional details
                     recorded"
                     /note="4-carboxyglutamate.
                     {ECO:0000255|PROSITE-ProRule:PRU00463}."
     Site            66
                     /site_type="modified"
                     /experiment="experimental evidence, no additional details
                     recorded"
                     /note="4-carboxyglutamate.
                     {ECO:0000255|PROSITE-ProRule:PRU00463}."
     Site            69
                     /site_type="modified"
                     /experiment="experimental evidence, no additional details
                     recorded"
                     /note="4-carboxyglutamate.
                     {ECO:0000255|PROSITE-ProRule:PRU00463}."
     Site            72
                     /site_type="modified"
                     /experiment="experimental evidence, no additional details
                     recorded"
                     /note="4-carboxyglutamate.
                     {ECO:0000255|PROSITE-ProRule:PRU00463}."
     Site            75
                     /site_type="modified"
                     /experiment="experimental evidence, no additional details
                     recorded"
                     /note="4-carboxyglutamate.
                     {ECO:0000255|PROSITE-ProRule:PRU00463}."
     Region          86..122
                     /region_name="Domain"
                     /experiment="experimental evidence, no additional details
                     recorded"
                     /note="EGF-like 1; calcium-binding.
                     {ECO:0000255|PROSITE-ProRule:PRU00076}."
     Region          86..122
                     /region_name="EGF_CA"
                     /note="Calcium-binding EGF-like domain, present in a large
                     number of membrane-bound and extracellular (mostly animal)
                     proteins. Many of these proteins require calcium for their
                     biological function and calcium-binding sites have been
                     found to be located at the...; cd00054"
                     /db_xref="CDD:238011"
     Site            order(86,89,103)
                     /site_type="other"
                     /note="Ca2+ binding site [ion binding]"
                     /db_xref="CDD:238011"
     Bond            90..101
                     /bond_type="disulfide"
                     /experiment="experimental evidence, no additional details
                     recorded"
                     /note="{ECO:0000250}."
     Site            92
                     /site_type="glycosylation"
                     /experiment="experimental evidence, no additional details
                     recorded"
                     /note="O-linked (Hex...). {ECO:0000250}."
     Bond            95..110
                     /bond_type="disulfide"
                     /experiment="experimental evidence, no additional details
                     recorded"
                     /note="{ECO:0000250}."
     Bond            112..121
                     /bond_type="disulfide"
                     /experiment="experimental evidence, no additional details
                     recorded"
                     /note="{ECO:0000250}."
     Region          129..164
                     /region_name="Domain"
                     /experiment="experimental evidence, no additional details
                     recorded"
                     /note="EGF-like 2.
                     {ECO:0000255|PROSITE-ProRule:PRU00076}."
     Region          129..164
                     /region_name="FXa_inhibition"
                     /note="Coagulation Factor Xa inhibitory site; pfam14670"
                     /db_xref="CDD:258808"
     Bond            129..140
                     /bond_type="disulfide"
                     /experiment="experimental evidence, no additional details
                     recorded"
                     /note="{ECO:0000250}."
     Bond            136..149
                     /bond_type="disulfide"
                     /experiment="experimental evidence, no additional details
                     recorded"
                     /note="{ECO:0000250}."
     Bond            151..164
                     /bond_type="disulfide"
                     /experiment="experimental evidence, no additional details
                     recorded"
                     /note="{ECO:0000250}."
     Bond            172..328
                     /bond_type="disulfide"
                     /experiment="experimental evidence, no additional details
                     recorded"
                     /note="Interchain (between light and heavy chains).
                     {ECO:0000255|PROSITE-ProRule:PRU00076,
                     ECO:0000255|PROSITE-ProRule:PRU00274,
                     ECO:0000255|PROSITE-ProRule:PRU00463}."
     Region          182..209
                     /region_name="Propeptide"
                     /experiment="experimental evidence, no additional details
                     recorded"
                     /note="Activation peptide. {ECO:0000250}.
                     /FTId=PRO_0000409902."
     Region          209..448
                     /region_name="Tryp_SPc"
                     /note="Trypsin-like serine protease; smart00020"
                     /db_xref="CDD:214473"
     Region          210..455
                     /region_name="Mature chain"
                     /experiment="experimental evidence, no additional details
                     recorded"
                     /note="Nigrarin-D heavy chain. /FTId=PRO_0000409903."
     Region          210..453
                     /region_name="Domain"
                     /experiment="experimental evidence, no additional details
                     recorded"
                     /note="Peptidase S1.
                     {ECO:0000255|PROSITE-ProRule:PRU00274}."
     Region          210..451
                     /region_name="Tryp_SPc"
                     /note="Trypsin-like serine protease; Many of these are
                     synthesized as inactive precursor zymogens that are
                     cleaved during limited proteolysis to generate their
                     active forms. Alignment contains also inactive enzymes
                     that have substitutions of the catalytic triad...;
                     cd00190"
                     /db_xref="CDD:238113"
     Site            210
                     /site_type="cleavage"
                     /db_xref="CDD:238113"
     Bond            216..221
                     /bond_type="disulfide"
                     /experiment="experimental evidence, no additional details
                     recorded"
                     /note="{ECO:0000250}."
     Bond            236..252
                     /bond_type="disulfide"
                     /experiment="experimental evidence, no additional details
                     recorded"
                     /note="{ECO:0000250}."
     Site            order(251,308,405)
                     /site_type="active"
                     /db_xref="CDD:238113"
     Site            251
                     /site_type="active"
                     /experiment="experimental evidence, no additional details
                     recorded"
                     /note="Charge relay system. {ECO:0000250}."
     Site            254
                     /site_type="glycosylation"
                     /experiment="experimental evidence, no additional details
                     recorded"
                     /note="N-linked (GlcNAc...). {ECO:0000255}."
     Site            308
                     /site_type="active"
                     /experiment="experimental evidence, no additional details
                     recorded"
                     /note="Charge relay system. {ECO:0000250}."
     Bond            376..390
                     /bond_type="disulfide"
                     /experiment="experimental evidence, no additional details
                     recorded"
                     /note="{ECO:0000250}."
     Site            order(399,424,426)
                     /site_type="other"
                     /note="substrate binding sites [chemical binding]"
                     /db_xref="CDD:238113"
     Bond            401..429
                     /bond_type="disulfide"
                     /experiment="experimental evidence, no additional details
                     recorded"
                     /note="{ECO:0000250}."
     Site            405
                     /site_type="active"
                     /experiment="experimental evidence, no additional details
                     recorded"
                     /note="Charge relay system. {ECO:0000250}."
ORIGIN      
        1 mapplllcli ltflwnlpea esnvflkskv anrflqrtkr snsifeefka gniereciee
       61 kcskeearev fednektetf wnvyvdgdqc ssnpchyrgt ckdgigsytc tclpnyegkn
      121 cekvlfescr vfngncwhfc ksvqneiqcs caesyrlgdd ghscvaegdf scgrnikarn
      181 kreaslpdfv qsqkaillkk sdnpspdiri ingmdcklge cpwqavllde dddvfcggti
      241 lssihvltaa hcinqtknis vivgeidisr ketirllpvd kvyvhtkfvp psylyghqnv
      301 drktydydia iirmktpiqf senvvpaclp tadfvkqvlm kqdfgivsgf grtqyrgqts
      361 ntlkvitvpy vdrrtcmlss dfpitpnmfc agydtlpqda cqgdsggphi taygdthfit
      421 ginswgegca kkgkygvytk vsnfipwika imslk
//
            [COFACTOR] Name=a divalent metal cation; Xref=ChEBI:CHEBI:60240;
            Evidence={ECO:0000269|Ref.1}; Note=Binds divalent metal cations.
            {ECO:0000269|Ref.1}.
            [ENZYME REGULATION] Inhibited by EDTA, but not by PMSF. Activity is
            not dependent on the presence of calcium ions, phospholipids or FXa
            inhibitor. {ECO:0000269|Ref.1}.
            [SUBUNIT] Monomer. {ECO:0000269|Ref.1}.
            [TISSUE SPECIFICITY] Expressed by the venom gland. {ECO:0000305}.
            [PTM] N-glycosylated. {ECO:0000269|Ref.1}.
            [MISCELLANEOUS] The molecular weight was determined to be 72 kDa
            with an isoelectric point of 6.67. {ECO:0000269|Ref.1}.
FEATURES             Location/Qualifiers
     source          1..15
                     /organism="Bothrops atrox"
                     /db_xref="taxon:8725"
     Protein         1..>15
                     /product="Venom prothrombin activator"
                     /note="vPA"
                     /UniProtKB_evidence="Evidence at protein level"
     Region          1..>15
                     /region_name="Mature chain"
                     /experiment="experimental evidence, no additional details
                     recorded"
                     /note="Venom prothrombin activator. /FTId=PRO_0000414616."
ORIGIN      
        1 alvliafaqv lqqcp
//
VERSION     P83370.2  GI:338817876
DBSOURCE    UniProtKB: locus FAXD_HOPST, accession P83370;
            class: standard.
            extra accessions:Q58L92
            created: Jul 11, 2003.
            sequence updated: Jun 28, 2011.
            annotation updated: Mar 4, 2015.
            xrefs: AY940208.1, AAX37264.1
            xrefs (non-sequence databases): ProteinModelPortal:P83370,
            SMR:P83370, HOVERGEN:HBG013304, GO:0005576, GO:0005509, GO:0016504,
            GO:0004252, GO:0007596, GO:0044469, GO:0035807, Gene3D:4.10.740.10,
            InterPro:IPR017857, InterPro:IPR000742, InterPro:IPR001881,
            InterPro:IPR013032, InterPro:IPR000152, InterPro:IPR018097,
            InterPro:IPR000294, InterPro:IPR012224, InterPro:IPR001254,
            InterPro:IPR018114, InterPro:IPR001314, InterPro:IPR009003,
            Pfam:PF00008, Pfam:PF00594, Pfam:PF00089, PIRSF:PIRSF001143,
            PRINTS:PR00722, PRINTS:PR00001, SMART:SM00181, SMART:SM00179,
            SMART:SM00069, SMART:SM00020, SUPFAM:SSF50494, SUPFAM:SSF57630,
            PROSITE:PS00010, PROSITE:PS00022, PROSITE:PS50026, PROSITE:PS01187,
            PROSITE:PS00011, PROSITE:PS50998, PROSITE:PS50240, PROSITE:PS00134,
            PROSITE:PS00135
KEYWORDS    Blood coagulation cascade activating toxin; Calcium; Direct protein
            sequencing; Disulfide bond; EGF-like domain; Gamma-carboxyglutamic
            acid; Glycoprotein; Hemostasis impairing toxin; Hydrolase;
            Protease; Prothrombin activator; Repeat; Secreted; Serine protease;
            Signal; Toxin.
SOURCE      Hoplocephalus stephensii
  ORGANISM  Hoplocephalus stephensii
            Eukaryota; Metazoa; Chordata; Craniata; Vertebrata; Euteleostomi;
            Lepidosauria; Squamata; Bifurcata; Unidentata; Episquamata;
            Toxicofera; Serpentes; Colubroidea; Elapidae; Notechinae;
            Hoplocephalus.
REFERENCE   1  (residues 1 to 455)
  AUTHORS   St Pierre,L., Masci,P.P., Filippovich,I., Sorokina,N., Marsh,N.,
            Miller,D.J. and Lavin,M.F.
  TITLE     Comparative analysis of prothrombin activators from the venom of
            Australian elapids
  JOURNAL   Mol. Biol. Evol. 22 (9), 1853-1864 (2005)
   PUBMED   15930152
  REMARK    NUCLEOTIDE SEQUENCE [MRNA].;
            TISSUE=Venom gland
REFERENCE   2  (residues 1 to 455)
  AUTHORS   Rao,V.S., Joseph,J.S. and Kini,R.M.
  TITLE     Group D prothrombin activators from snake venom are structural
            homologues of mammalian blood coagulation factor Xa
  JOURNAL   Biochem. J. 369 (PT 3), 635-642 (2003)
   PUBMED   12403650
  REMARK    PROTEIN SEQUENCE OF 41-181 AND 210-455, FUNCTION, CATALYTIC
            ACTIVITY, SUBUNIT, SUBCELLULAR LOCATION, TISSUE SPECIFICITY,
            GAMMA-CARBOXYGLUTAMATION AT GLU-46; GLU-47; GLU-54; GLU-56; GLU-59;
            GLU-60; GLU-65; GLU-66; GLU-69; GLU-72 AND GLU-75, GLYCOSYLATION AT
            SER-92 AND ASN-254, AND IDENTIFICATION BY MASS SPECTROMETRY.;
            TISSUE=Venom
REFERENCE   3  (residues 1 to 455)
  AUTHORS   Manjunatha Kini,R., Morita,T. and Rosing,J.
  CONSRTM   Registry of Exogenous Hemostatic Factors of the Scientific and
            Standardization Committee of the International Society on
            Thrombosis and Haemostasis
  TITLE     Classification and nomenclature of prothrombin activators isolated
            from snake venoms
  JOURNAL   Thromb. Haemost. 86 (2), 710-711 (2001)
   PUBMED   11522026
  REMARK    NOMENCLATURE.
COMMENT     On or before Jun 29, 2011 this sequence version replaced
            gi:82073023, gi:32699503.
            [FUNCTION] Snake prothrombin activator that attacks the hemostatic
            system of prey. This protein is functionally similar to blood
            coagulation factor Xa. The procoagulant activity of hopsarin-D is
            approximately 10-fold lower than that of trocarin-D and FXa.
            {ECO:0000269|PubMed:12403650}.
            [CATALYTIC ACTIVITY] Selective cleavage of Arg-|-Thr and then
            Arg-|-Ile bonds in prothrombin to form thrombin.
            {ECO:0000269|PubMed:12403650}.
            [SUBUNIT] Heterodimer of a light chain and a heavy chain;
            disulfide-linked. {ECO:0000269|PubMed:12403650}.
            [SUBCELLULAR LOCATION] Secreted {ECO:0000269|PubMed:12403650}.
            [TISSUE SPECIFICITY] Expressed by the venom gland.
            {ECO:0000269|PubMed:12403650}.
            [PTM] The vitamin K-dependent, enzymatic carboxylation of some
            glutamate residues allows the modified protein to bind calcium.
            {ECO:0000250}.
            [MISCELLANEOUS] Is classified in the group D of snake venom
            prothrombin activators, since it requires the mammalian factor Va
            for maximal activity for the cleavage of prothrombin.
            [MISCELLANEOUS] In contrast to blood coagulation factors that
            circulate as inactive zymogen in plasma, venom prothrombin
            activators are always found in the active form in the venom.
            [SIMILARITY] Belongs to the peptidase S1 family. Snake venom
            subfamily. {ECO:0000255|PROSITE-ProRule:PRU00274}.
            [SIMILARITY] Contains 2 EGF-like domains.
            {ECO:0000255|PROSITE-ProRule:PRU00076}.
            [SIMILARITY] Contains 1 Gla (gamma-carboxy-glutamate) domain.
            {ECO:0000255|PROSITE-ProRule:PRU00463}.
            [SIMILARITY] Contains 1 peptidase S1 domain.
            {ECO:0000255|PROSITE-ProRule:PRU00274}.
            [CAUTION] Lacks the Cys residue in position 216 that is replaced by
            a Ser residue, resulting of a loss a disulfide bond. This may
            contribute to the lower procoagulant activity. {ECO:0000305}.
FEATURES             Location/Qualifiers
     source          1..455
                     /organism="Hoplocephalus stephensii"
                     /db_xref="taxon:196418"
     Protein         1..455
                     /product="Venom prothrombin activator hopsarin-D"
                     /EC_number="3.4.21.6"
                     /note="vPA; Venom coagulation factor Xa-like protease"
                     /UniProtKB_evidence="Evidence at protein level"
     Region          1..20
                     /region_name="Signal"
                     /experiment="experimental evidence, no additional details
                     recorded"
                     /note="{ECO:0000255}."
     Region          21..40
                     /region_name="Propeptide"
                     /experiment="experimental evidence, no additional details
                     recorded"
                     /note="{ECO:0000250}. /FTId=PRO_0000409722."
     Region          23..85
                     /region_name="GLA"
                     /note="Domain containing Gla (gamma-carboxyglutamate)
                     residues; smart00069"
                     /db_xref="CDD:214503"
     Region          41..181
                     /region_name="Mature chain"
                     /experiment="experimental evidence, no additional details
                     recorded"
                     /note="Hopsarin-D light chain. /FTId=PRO_0000027816."
     Region          41..86
                     /region_name="Domain"
                     /experiment="experimental evidence, no additional details
                     recorded"
                     /note="Gla. {ECO:0000255|PROSITE-ProRule:PRU00463}."
     Site            46
                     /site_type="modified"
                     /experiment="experimental evidence, no additional details
                     recorded"
                     /note="4-carboxyglutamate.
                     {ECO:0000255|PROSITE-ProRule:PRU00463,
                     ECO:0000269|PubMed:12403650}."
     Site            47
                     /site_type="modified"
                     /experiment="experimental evidence, no additional details
                     recorded"
                     /note="4-carboxyglutamate.
                     {ECO:0000255|PROSITE-ProRule:PRU00463,
                     ECO:0000269|PubMed:12403650}."
     Site            54
                     /site_type="modified"
                     /experiment="experimental evidence, no additional details
                     recorded"
                     /note="4-carboxyglutamate.
                     {ECO:0000255|PROSITE-ProRule:PRU00463,
                     ECO:0000269|PubMed:12403650}."
     Site            56
                     /site_type="modified"
                     /experiment="experimental evidence, no additional details
                     recorded"
                     /note="4-carboxyglutamate.
                     {ECO:0000255|PROSITE-ProRule:PRU00463,
                     ECO:0000269|PubMed:12403650}."
     Bond            57..62
                     /bond_type="disulfide"
                     /experiment="experimental evidence, no additional details
                     recorded"
                     /note="{ECO:0000250}."
     Site            59
                     /site_type="modified"
                     /experiment="experimental evidence, no additional details
                     recorded"
                     /note="4-carboxyglutamate.
                     {ECO:0000255|PROSITE-ProRule:PRU00463,
                     ECO:0000269|PubMed:12403650}."
     Site            60
                     /site_type="modified"
                     /experiment="experimental evidence, no additional details
                     recorded"
                     /note="4-carboxyglutamate.
                     {ECO:0000255|PROSITE-ProRule:PRU00463,
                     ECO:0000269|PubMed:12403650}."
     Site            65
                     /site_type="modified"
                     /experiment="experimental evidence, no additional details
                     recorded"
                     /note="4-carboxyglutamate.
                     {ECO:0000255|PROSITE-ProRule:PRU00463,
                     ECO:0000269|PubMed:12403650}."
     Site            66
                     /site_type="modified"
                     /experiment="experimental evidence, no additional details
                     recorded"
                     /note="4-carboxyglutamate.
                     {ECO:0000255|PROSITE-ProRule:PRU00463,
                     ECO:0000269|PubMed:12403650}."
     Site            69
                     /site_type="modified"
                     /experiment="experimental evidence, no additional details
                     recorded"
                     /note="4-carboxyglutamate.
                     {ECO:0000255|PROSITE-ProRule:PRU00463,
                     ECO:0000269|PubMed:12403650}."
     Site            72
                     /site_type="modified"
                     /experiment="experimental evidence, no additional details
                     recorded"
                     /note="4-carboxyglutamate.
                     {ECO:0000255|PROSITE-ProRule:PRU00463,
                     ECO:0000269|PubMed:12403650}."
     Site            75
                     /site_type="modified"
                     /experiment="experimental evidence, no additional details
                     recorded"
                     /note="4-carboxyglutamate.
                     {ECO:0000255|PROSITE-ProRule:PRU00463,
                     ECO:0000269|PubMed:12403650}."
     Region          78
                     /region_name="Conflict"
                     /experiment="experimental evidence, no additional details
                     recorded"
                     /note="E -> T (in Ref. 2; AA sequence). {ECO:0000305}."
     Region          86..122
                     /region_name="EGF_CA"
                     /note="Calcium-binding EGF-like domain, present in a large
                     number of membrane-bound and extracellular (mostly animal)
                     proteins. Many of these proteins require calcium for their
                     biological function and calcium-binding sites have been
                     found to be located at the...; cd00054"
                     /db_xref="CDD:238011"
     Region          86..121
                     /region_name="Domain"
                     /experiment="experimental evidence, no additional details
                     recorded"
                     /note="EGF-like 1; calcium-binding.
                     {ECO:0000255|PROSITE-ProRule:PRU00076}."
     Site            order(86,89,103)
                     /site_type="other"
                     /note="Ca2+ binding site [ion binding]"
                     /db_xref="CDD:238011"
     Bond            90..101
                     /bond_type="disulfide"
                     /experiment="experimental evidence, no additional details
                     recorded"
                     /note="{ECO:0000250}."
     Site            92
                     /site_type="glycosylation"
                     /experiment="experimental evidence, no additional details
                     recorded"
                     /note="O-linked (Hex...). {ECO:0000269|PubMed:12403650}."
     Bond            95..110
                     /bond_type="disulfide"
                     /experiment="experimental evidence, no additional details
                     recorded"
                     /note="{ECO:0000250}."
     Region          98
                     /region_name="Conflict"
                     /experiment="experimental evidence, no additional details
                     recorded"
                     /note="H -> R (in Ref. 2; AA sequence). {ECO:0000305}."
     Site            103
                     /site_type="other"
                     /experiment="experimental evidence, no additional details
                     recorded"
                     /note="Not modified."
     Bond            112..121
                     /bond_type="disulfide"
                     /experiment="experimental evidence, no additional details
                     recorded"
                     /note="{ECO:0000250}."
     Region          129..164
                     /region_name="Domain"
                     /experiment="experimental evidence, no additional details
                     recorded"
                     /note="EGF-like 2.
                     {ECO:0000255|PROSITE-ProRule:PRU00076}."
     Region          129..164
                     /region_name="FXa_inhibition"
                     /note="Coagulation Factor Xa inhibitory site; pfam14670"
                     /db_xref="CDD:258808"
     Bond            129..140
                     /bond_type="disulfide"
                     /experiment="experimental evidence, no additional details
                     recorded"
                     /note="{ECO:0000250}."
     Bond            136..149
                     /bond_type="disulfide"
                     /experiment="experimental evidence, no additional details
                     recorded"
                     /note="{ECO:0000250}."
     Bond            151..164
                     /bond_type="disulfide"
                     /experiment="experimental evidence, no additional details
                     recorded"
                     /note="{ECO:0000250}."
     Bond            172..328
                     /bond_type="disulfide"
                     /experiment="experimental evidence, no additional details
                     recorded"
                     /note="Interchain (between light and heavy chains).
                     {ECO:0000255|PROSITE-ProRule:PRU00076,
                     ECO:0000255|PROSITE-ProRule:PRU00274,
                     ECO:0000255|PROSITE-ProRule:PRU00463}."
     Region          182..209
                     /region_name="Propeptide"
                     /experiment="experimental evidence, no additional details
                     recorded"
                     /note="Activation peptide. {ECO:0000269|PubMed:12403650}.
                     /FTId=PRO_5000095361."
     Region          209..448
                     /region_name="Tryp_SPc"
                     /note="Trypsin-like serine protease; smart00020"
                     /db_xref="CDD:214473"
     Region          210..455
                     /region_name="Mature chain"
                     /experiment="experimental evidence, no additional details
                     recorded"
                     /note="Hopsarin-D heavy chain. /FTId=PRO_0000027817."
     Region          210..453
                     /region_name="Domain"
                     /experiment="experimental evidence, no additional details
                     recorded"
                     /note="Peptidase S1.
                     {ECO:0000255|PROSITE-ProRule:PRU00274}."
     Region          210..451
                     /region_name="Tryp_SPc"
                     /note="Trypsin-like serine protease; Many of these are
                     synthesized as inactive precursor zymogens that are
                     cleaved during limited proteolysis to generate their
                     active forms. Alignment contains also inactive enzymes
                     that have substitutions of the catalytic triad...;
                     cd00190"
                     /db_xref="CDD:238113"
     Site            210
                     /site_type="cleavage"
                     /db_xref="CDD:238113"
     Bond            236..252
                     /bond_type="disulfide"
                     /experiment="experimental evidence, no additional details
                     recorded"
                     /note="{ECO:0000250}."
     Site            order(251,308,405)
                     /site_type="active"
                     /db_xref="CDD:238113"
     Site            251
                     /site_type="active"
                     /experiment="experimental evidence, no additional details
                     recorded"
                     /note="Charge relay system. {ECO:0000250}."
     Site            254
                     /site_type="glycosylation"
                     /experiment="experimental evidence, no additional details
                     recorded"
                     /note="N-linked (GlcNAc...).
                     {ECO:0000269|PubMed:12403650}."
     Region          260..270
                     /region_name="Conflict"
                     /experiment="experimental evidence, no additional details
                     recorded"
                     /note="Missing (in Ref. 2; AA sequence). {ECO:0000305}."
     Site            308
                     /site_type="active"
                     /experiment="experimental evidence, no additional details
                     recorded"
                     /note="Charge relay system. {ECO:0000250}."
     Bond            376..390
                     /bond_type="disulfide"
                     /experiment="experimental evidence, no additional details
                     recorded"
                     /note="{ECO:0000250}."
     Site            order(399,424,426)
                     /site_type="other"
                     /note="substrate binding sites [chemical binding]"
                     /db_xref="CDD:238113"
     Bond            401..429
                     /bond_type="disulfide"
                     /experiment="experimental evidence, no additional details
                     recorded"
                     /note="{ECO:0000250}."
     Region          402
                     /region_name="Conflict"
                     /experiment="experimental evidence, no additional details
                     recorded"
                     /note="E -> Q (in Ref. 2; AA sequence). {ECO:0000305}."
     Site            405
                     /site_type="active"
                     /experiment="experimental evidence, no additional details
                     recorded"
                     /note="Charge relay system. {ECO:0000250}."
ORIGIN      
        1 mapqlllcli ltflwsvpea esnvflkskv anrflqrtkr snslfeeirp gniereciee
       61 kcskeearev fednektetf wnvyvdgdqc ssnpchyhgt ckdgigsytc tclpnyegkn
      121 cekvlfkscr afngncwhfc krvqsetqcs caesyrlgvd ghscvaegdf scgrnikarn
      181 kreaslpdfv qsqkatllkk sdnpspdiri vngmdsklge cpwqavline kgevfcggti
      241 lspihvltaa hcinqtksvs vivgeidisr ketrrllsvd kiyvhtkfvp pnyyyghqnf
      301 drvaydydia iirmktpiqf senvvpaclp tadfanevlm kqdsgivsgf grirfkepts
      361 ntlkvitvpy vdrhtcmlss dfritqnmfc agydtlpqda cegdsggphi taygdthfit
      421 givswgegca rkgkygvytk vsrfipwikk imslk
//
VERSION     A6MFK8.1  GI:338818098
DBSOURCE    UniProtKB: locus FAXD2_DEMVE, accession A6MFK8;
            class: standard.
            created: Jun 28, 2011.
            sequence updated: Jul 24, 2007.
            annotation updated: Oct 29, 2014.
            xrefs: DQ917519.1, ABK63548.1
            xrefs (non-sequence databases): ProteinModelPortal:A6MFK8,
            SMR:A6MFK8, MEROPS:S01.396, HOVERGEN:HBG013304, GO:0005576,
            GO:0005509, GO:0016504, GO:0004252, GO:0007596, GO:0044469,
            GO:0035807, Gene3D:4.10.740.10, InterPro:IPR017857,
            InterPro:IPR000742, InterPro:IPR001881, InterPro:IPR013032,
            InterPro:IPR000152, InterPro:IPR018097, InterPro:IPR000294,
            InterPro:IPR012224, InterPro:IPR001254, InterPro:IPR018114,
            InterPro:IPR001314, InterPro:IPR009003, Pfam:PF00008, Pfam:PF00594,
            Pfam:PF00089, PIRSF:PIRSF001143, PRINTS:PR00722, PRINTS:PR00001,
            SMART:SM00181, SMART:SM00179, SMART:SM00069, SMART:SM00020,
            SUPFAM:SSF50494, SUPFAM:SSF57630, PROSITE:PS00010, PROSITE:PS00022,
            PROSITE:PS01186, PROSITE:PS50026, PROSITE:PS01187, PROSITE:PS00011,
            PROSITE:PS50998, PROSITE:PS50240, PROSITE:PS00134, PROSITE:PS00135
KEYWORDS    Blood coagulation cascade activating toxin; Calcium; Cleavage on
            pair of basic residues; Direct protein sequencing; Disulfide bond;
            EGF-like domain; Gamma-carboxyglutamic acid; Glycoprotein;
            Hemostasis impairing toxin; Hydrolase; Protease; Prothrombin
            activator; Repeat; Secreted; Serine protease; Signal; Toxin.
SOURCE      Demansia vestigiata (black whip snake)
  ORGANISM  Demansia vestigiata
            Eukaryota; Metazoa; Chordata; Craniata; Vertebrata; Euteleostomi;
            Lepidosauria; Squamata; Bifurcata; Unidentata; Episquamata;
            Toxicofera; Serpentes; Colubroidea; Elapidae; Notechinae; Demansia.
REFERENCE   1  (residues 1 to 471)
  AUTHORS   St Pierre,L., Birrell,G.W., Earl,S.T., Wallis,T.P., Gorman,J.J., de
            Jersey,J., Masci,P.P. and Lavin,M.F.
  TITLE     Diversity of toxic components from the venom of the evolutionarily
            distinct black whip snake, Demansia vestigiata
  JOURNAL   J. Proteome Res. 6 (8), 3093-3107 (2007)
   PUBMED   17608513
  REMARK    NUCLEOTIDE SEQUENCE [MRNA], PROTEIN SEQUENCE OF 134-140; 346-357
            AND 390-403, SUBCELLULAR LOCATION, TISSUE SPECIFICITY, AND
            IDENTIFICATION BY MASS SPECTROMETRY.;
            TISSUE=Venom, and Venom gland
REFERENCE   2  (residues 1 to 471)
  AUTHORS   Manjunatha Kini,R., Morita,T. and Rosing,J.
  CONSRTM   Registry of Exogenous Hemostatic Factors of the Scientific and
            Standardization Committee of the International Society on
            Thrombosis and Haemostasis
  TITLE     Classification and nomenclature of prothrombin activators isolated
            from snake venoms
  JOURNAL   Thromb. Haemost. 86 (2), 710-711 (2001)
   PUBMED   11522026
  REMARK    NOMENCLATURE.
COMMENT     [FUNCTION] Snake prothrombin activator that attacks the hemostatic
            system of prey. This protein is functionally similar to blood
            coagulation factor Xa (By similarity). {ECO:0000250}.
            [CATALYTIC ACTIVITY] Selective cleavage of Arg-|-Thr and then
            Arg-|-Ile bonds in prothrombin to form thrombin.
            [SUBUNIT] Heterodimer of a light chain and a heavy chain;
            disulfide-linked. {ECO:0000250}.
            [SUBCELLULAR LOCATION] Secreted {ECO:0000269|PubMed:17608513}.
            [TISSUE SPECIFICITY] Expressed by the venom gland.
            {ECO:0000269|PubMed:17608513}.
            [PTM] The vitamin K-dependent, enzymatic carboxylation of some
            glutamate residues allows the modified protein to bind calcium.
            {ECO:0000250}.
            [MISCELLANEOUS] Is classified in the group D of snake venom
            prothrombin activators, since it requires the mammalian factor Va
            for maximal activity for the cleavage of prothrombin.
            [MISCELLANEOUS] In contrast to blood coagulation factors that
            circulate as inactive zymogen in plasma, venom prothrombin
            activators are always found in the active form in the venom.
            [SIMILARITY] Belongs to the peptidase S1 family. Snake venom
            subfamily. {ECO:0000255|PROSITE-ProRule:PRU00274}.
            [SIMILARITY] Contains 2 EGF-like domains.
            {ECO:0000255|PROSITE-ProRule:PRU00076}.
            [SIMILARITY] Contains 1 Gla (gamma-carboxy-glutamate) domain.
            {ECO:0000255|PROSITE-ProRule:PRU00463}.
            [SIMILARITY] Contains 1 peptidase S1 domain.
            {ECO:0000255|PROSITE-ProRule:PRU00274}.
            [CAUTION] Lacks the Cys residue in position 253 that is replaced by
            a Gly residue, resulting of a loss a disulfide bond. This may
            contribute to a probable lower procoagulant activity.
            {ECO:0000305}.
FEATURES             Location/Qualifiers
     source          1..471
                     /organism="Demansia vestigiata"
                     /db_xref="taxon:412038"
     Protein         1..471
                     /product="Venom prothrombin activator vestarin-D2"
                     /EC_number="3.4.21.6"
                     /note="vPA; Venom coagulation factor Xa-like protease"
                     /UniProtKB_evidence="Evidence at protein level"
     Region          1..20
                     /region_name="Signal"
                     /experiment="experimental evidence, no additional details
                     recorded"
                     /note="{ECO:0000255}."
     Region          21..40
                     /region_name="Propeptide"
                     /experiment="experimental evidence, no additional details
                     recorded"
                     /note="{ECO:0000250}. /FTId=PRO_0000409897."
     Region          23..85
                     /region_name="GLA"
                     /note="Domain containing Gla (gamma-carboxyglutamate)
                     residues; smart00069"
                     /db_xref="CDD:214503"
     Region          41..181
                     /region_name="Mature chain"
                     /experiment="experimental evidence, no additional details
                     recorded"
                     /note="Vestarin-D2 light chain. /FTId=PRO_5000254112."
     Region          41..86
                     /region_name="Domain"
                     /experiment="experimental evidence, no additional details
                     recorded"
                     /note="Gla. {ECO:0000255|PROSITE-ProRule:PRU00463}."
     Site            46
                     /site_type="modified"
                     /experiment="experimental evidence, no additional details
                     recorded"
                     /note="4-carboxyglutamate.
                     {ECO:0000255|PROSITE-ProRule:PRU00463}."
     Site            47
                     /site_type="modified"
                     /experiment="experimental evidence, no additional details
                     recorded"
                     /note="4-carboxyglutamate.
                     {ECO:0000255|PROSITE-ProRule:PRU00463}."
     Site            54
                     /site_type="modified"
                     /experiment="experimental evidence, no additional details
                     recorded"
                     /note="4-carboxyglutamate.
                     {ECO:0000255|PROSITE-ProRule:PRU00463}."
     Site            56
                     /site_type="modified"
                     /experiment="experimental evidence, no additional details
                     recorded"
                     /note="4-carboxyglutamate.
                     {ECO:0000255|PROSITE-ProRule:PRU00463}."
     Bond            57..62
                     /bond_type="disulfide"
                     /experiment="experimental evidence, no additional details
                     recorded"
                     /note="{ECO:0000250}."
     Site            59
                     /site_type="modified"
                     /experiment="experimental evidence, no additional details
                     recorded"
                     /note="4-carboxyglutamate.
                     {ECO:0000255|PROSITE-ProRule:PRU00463}."
     Site            60
                     /site_type="modified"
                     /experiment="experimental evidence, no additional details
                     recorded"
                     /note="4-carboxyglutamate.
                     {ECO:0000255|PROSITE-ProRule:PRU00463}."
     Site            65
                     /site_type="modified"
                     /experiment="experimental evidence, no additional details
                     recorded"
                     /note="4-carboxyglutamate.
                     {ECO:0000255|PROSITE-ProRule:PRU00463}."
     Site            66
                     /site_type="modified"
                     /experiment="experimental evidence, no additional details
                     recorded"
                     /note="4-carboxyglutamate.
                     {ECO:0000255|PROSITE-ProRule:PRU00463}."
     Site            69
                     /site_type="modified"
                     /experiment="experimental evidence, no additional details
                     recorded"
                     /note="4-carboxyglutamate.
                     {ECO:0000255|PROSITE-ProRule:PRU00463}."
     Site            75
                     /site_type="modified"
                     /experiment="experimental evidence, no additional details
                     recorded"
                     /note="4-carboxyglutamate.
                     {ECO:0000255|PROSITE-ProRule:PRU00463}."
     Region          86..122
                     /region_name="Domain"
                     /experiment="experimental evidence, no additional details
                     recorded"
                     /note="EGF-like 1; calcium-binding.
                     {ECO:0000255|PROSITE-ProRule:PRU00076}."
     Region          86..122
                     /region_name="EGF_CA"
                     /note="Calcium-binding EGF-like domain, present in a large
                     number of membrane-bound and extracellular (mostly animal)
                     proteins. Many of these proteins require calcium for their
                     biological function and calcium-binding sites have been
                     found to be located at the...; cd00054"
                     /db_xref="CDD:238011"
     Site            order(86,89,103)
                     /site_type="other"
                     /note="Ca2+ binding site [ion binding]"
                     /db_xref="CDD:238011"
     Bond            90..101
                     /bond_type="disulfide"
                     /experiment="experimental evidence, no additional details
                     recorded"
                     /note="{ECO:0000250}."
     Site            92
                     /site_type="glycosylation"
                     /experiment="experimental evidence, no additional details
                     recorded"
                     /note="O-linked (Hex...). {ECO:0000250}."
     Bond            95..110
                     /bond_type="disulfide"
                     /experiment="experimental evidence, no additional details
                     recorded"
                     /note="{ECO:0000250}."
     Bond            112..121
                     /bond_type="disulfide"
                     /experiment="experimental evidence, no additional details
                     recorded"
                     /note="{ECO:0000250}."
     Region          129..164
                     /region_name="Domain"
                     /experiment="experimental evidence, no additional details
                     recorded"
                     /note="EGF-like 2.
                     {ECO:0000255|PROSITE-ProRule:PRU00076}."
     Region          129..164
                     /region_name="FXa_inhibition"
                     /note="Coagulation Factor Xa inhibitory site; pfam14670"
                     /db_xref="CDD:258808"
     Bond            129..140
                     /bond_type="disulfide"
                     /experiment="experimental evidence, no additional details
                     recorded"
                     /note="{ECO:0000250}."
     Bond            136..149
                     /bond_type="disulfide"
                     /experiment="experimental evidence, no additional details
                     recorded"
                     /note="{ECO:0000250}."
     Bond            151..164
                     /bond_type="disulfide"
                     /experiment="experimental evidence, no additional details
                     recorded"
                     /note="{ECO:0000250}."
     Bond            172..333
                     /bond_type="disulfide"
                     /experiment="experimental evidence, no additional details
                     recorded"
                     /note="Interchain (between light and heavy chains).
                     {ECO:0000255|PROSITE-ProRule:PRU00076,
                     ECO:0000255|PROSITE-ProRule:PRU00274,
                     ECO:0000255|PROSITE-ProRule:PRU00463}."
     Region          182..226
                     /region_name="Propeptide"
                     /experiment="experimental evidence, no additional details
                     recorded"
                     /note="Activation peptide. {ECO:0000250}.
                     /FTId=PRO_0000409898."
     Region          226..453
                     /region_name="Tryp_SPc"
                     /note="Trypsin-like serine protease; smart00020"
                     /db_xref="CDD:214473"
     Region          227..471
                     /region_name="Mature chain"
                     /experiment="experimental evidence, no additional details
                     recorded"
                     /note="Vestarin-D2 heavy chain. /FTId=PRO_0000409899."
     Region          227..458
                     /region_name="Domain"
                     /experiment="experimental evidence, no additional details
                     recorded"
                     /note="Peptidase S1.
                     {ECO:0000255|PROSITE-ProRule:PRU00274}."
     Region          227..456
                     /region_name="Tryp_SPc"
                     /note="Trypsin-like serine protease; Many of these are
                     synthesized as inactive precursor zymogens that are
                     cleaved during limited proteolysis to generate their
                     active forms. Alignment contains also inactive enzymes
                     that have substitutions of the catalytic triad...;
                     cd00190"
                     /db_xref="CDD:238113"
     Site            227
                     /site_type="cleavage"
                     /db_xref="CDD:238113"
     Bond            233..238
                     /bond_type="disulfide"
                     /experiment="experimental evidence, no additional details
                     recorded"
                     /note="{ECO:0000250}."
     Site            order(268,313,410)
                     /site_type="active"
                     /db_xref="CDD:238113"
     Site            268
                     /site_type="active"
                     /experiment="experimental evidence, no additional details
                     recorded"
                     /note="Charge relay system. {ECO:0000250}."
     Site            271
                     /site_type="glycosylation"
                     /experiment="experimental evidence, no additional details
                     recorded"
                     /note="N-linked (GlcNAc...). {ECO:0000255}."
     Site            313
                     /site_type="active"
                     /experiment="experimental evidence, no additional details
                     recorded"
                     /note="Charge relay system. {ECO:0000250}."
     Bond            381..395
                     /bond_type="disulfide"
                     /experiment="experimental evidence, no additional details
                     recorded"
                     /note="{ECO:0000250}."
     Site            order(404,429,431)
                     /site_type="other"
                     /note="substrate binding sites [chemical binding]"
                     /db_xref="CDD:238113"
     Bond            406..434
                     /bond_type="disulfide"
                     /experiment="experimental evidence, no additional details
                     recorded"
                     /note="{ECO:0000250}."
     Site            410
                     /site_type="active"
                     /experiment="experimental evidence, no additional details
                     recorded"
                     /note="Charge relay system. {ECO:0000250}."
ORIGIN      
        1 mapqlllcli ltflwslpea esnvflksnv anrflqrtkr ansifeeirp gnierecvee
       61 kcskeearev fqdnekteaf wtvyvdgdqc lsnpchyrgt ckdgigsytc tclpgyegkn
      121 cehvvvkscr lfngncwhfc ktvqndtqcs caegyrlgvd gfsciaegdf scgriiksrn
      181 kreaslpdfh fsddydaide nnlvetvqsq satllkksdn pspdirivsg ldcklgecpw
      241 qavlidehgk afgggtilsp yfvltaahcl nqtksiavvv gqvdisrket rhllhvdkay
      301 mhskyvraty dhdiailrlr tpiqfsenvv paclptadfa devlmkqdfg ivsgfgrlhe
      361 rgstsdilkv irvpyvdryt cmlssnyrit psmfcagygn qpqdacqgds ggphitaygd
      421 thfitgiisw gegcgrkgky giytkvsnfi pwiktimrrn qpstesstgr l
//
VERSION     Q58L93.1  GI:82073027
DBSOURCE    UniProtKB: locus FAXD_PSEPO, accession Q58L93;
            class: standard.
            created: Jun 28, 2011.
            sequence updated: Apr 26, 2005.
            annotation updated: Oct 29, 2014.
            xrefs: AY940207.1, AAX37263.1
            xrefs (non-sequence databases): ProteinModelPortal:Q58L93,
            SMR:Q58L93, MEROPS:S01.396, HOVERGEN:HBG013304, GO:0005576,
            GO:0005509, GO:0016504, GO:0004252, GO:0007596, GO:0044469,
            GO:0035807, Gene3D:4.10.740.10, InterPro:IPR017857,
            InterPro:IPR000742, InterPro:IPR001881, InterPro:IPR013032,
            InterPro:IPR000152, InterPro:IPR018097, InterPro:IPR000294,
            InterPro:IPR009030, InterPro:IPR012224, InterPro:IPR001254,
            InterPro:IPR018114, InterPro:IPR001314, InterPro:IPR009003,
            Pfam:PF00008, Pfam:PF00594, Pfam:PF00089, PIRSF:PIRSF001143,
            PRINTS:PR00722, PRINTS:PR00001, SMART:SM00181, SMART:SM00179,
            SMART:SM00069, SMART:SM00020, SUPFAM:SSF50494, SUPFAM:SSF57184,
            SUPFAM:SSF57630, PROSITE:PS00010, PROSITE:PS00022, PROSITE:PS50026,
            PROSITE:PS01187, PROSITE:PS00011, PROSITE:PS50998, PROSITE:PS50240,
            PROSITE:PS00134, PROSITE:PS00135
KEYWORDS    Blood coagulation cascade activating toxin; Calcium; Cleavage on
            pair of basic residues; Disulfide bond; EGF-like domain;
            Gamma-carboxyglutamic acid; Glycoprotein; Hemostasis impairing
            toxin; Hydrolase; Protease; Prothrombin activator; Repeat;
            Secreted; Serine protease; Signal; Toxin.
SOURCE      Pseudechis porphyriacus (red-bellied black snake)
  ORGANISM  Pseudechis porphyriacus
            Eukaryota; Metazoa; Chordata; Craniata; Vertebrata; Euteleostomi;
            Lepidosauria; Squamata; Bifurcata; Unidentata; Episquamata;
            Toxicofera; Serpentes; Colubroidea; Elapidae; Acanthophiinae;
            Pseudechis.
REFERENCE   1  (residues 1 to 454)
  AUTHORS   St Pierre,L., Masci,P.P., Filippovich,I., Sorokina,N., Marsh,N.,
            Miller,D.J. and Lavin,M.F.
  TITLE     Comparative analysis of prothrombin activators from the venom of
            Australian elapids
  JOURNAL   Mol. Biol. Evol. 22 (9), 1853-1864 (2005)
   PUBMED   15930152
  REMARK    NUCLEOTIDE SEQUENCE [MRNA].;
            TISSUE=Venom gland
REFERENCE   2  (residues 1 to 454)
  AUTHORS   Manjunatha Kini,R., Morita,T. and Rosing,J.
  CONSRTM   Registry of Exogenous Hemostatic Factors of the Scientific and
            Standardization Committee of the International Society on
            Thrombosis and Haemostasis
  TITLE     Classification and nomenclature of prothrombin activators isolated
            from snake venoms
  JOURNAL   Thromb. Haemost. 86 (2), 710-711 (2001)
   PUBMED   11522026
  REMARK    NOMENCLATURE.
COMMENT     [FUNCTION] Snake prothrombin activator that attacks the hemostatic
            system of prey. This protein is functionally similar to blood
            coagulation factor Xa (By similarity). {ECO:0000250}.
            [CATALYTIC ACTIVITY] Selective cleavage of Arg-|-Thr and then
            Arg-|-Ile bonds in prothrombin to form thrombin.
            [SUBUNIT] Heterodimer of a light chain and a heavy chain;
            disulfide-linked. {ECO:0000250}.
            [SUBCELLULAR LOCATION] Secreted {ECO:0000250}.
            [TISSUE SPECIFICITY] Expressed by the venom gland.
            [PTM] The vitamin K-dependent, enzymatic carboxylation of some
            glutamate residues allows the modified protein to bind calcium.
            {ECO:0000250}.
            [MISCELLANEOUS] Is classified in the group D of snake venom
            prothrombin activators, since it requires the mammalian factor Va
            for maximal activity for the cleavage of prothrombin.
            [MISCELLANEOUS] In contrast to blood coagulation factors that
            circulate as inactive zymogen in plasma, venom prothrombin
            activators are always found in the active form in the venom.
            [SIMILARITY] Belongs to the peptidase S1 family. Snake venom
            subfamily. {ECO:0000255|PROSITE-ProRule:PRU00274}.
            [SIMILARITY] Contains 2 EGF-like domains.
            {ECO:0000255|PROSITE-ProRule:PRU00076}.
            [SIMILARITY] Contains 1 Gla (gamma-carboxy-glutamate) domain.
            {ECO:0000255|PROSITE-ProRule:PRU00463}.
            [SIMILARITY] Contains 1 peptidase S1 domain.
            {ECO:0000255|PROSITE-ProRule:PRU00274}.
FEATURES             Location/Qualifiers
     source          1..454
                     /organism="Pseudechis porphyriacus"
                     /db_xref="taxon:8671"
     Protein         1..454
                     /product="Venom prothrombin activator porpharin-D"
                     /EC_number="3.4.21.6"
                     /note="vPA; Venom coagulation factor Xa-like protease"
                     /UniProtKB_evidence="Evidence at transcript level"
     Region          1..20
                     /region_name="Signal"
                     /experiment="experimental evidence, no additional details
                     recorded"
                     /note="{ECO:0000255}."
     Region          21..40
                     /region_name="Propeptide"
                     /experiment="experimental evidence, no additional details
                     recorded"
                     /note="{ECO:0000250}. /FTId=PRO_0000409900."
     Region          23..85
                     /region_name="GLA"
                     /note="Domain containing Gla (gamma-carboxyglutamate)
                     residues; smart00069"
                     /db_xref="CDD:214503"
     Region          41..181
                     /region_name="Mature chain"
                     /experiment="experimental evidence, no additional details
                     recorded"
                     /note="Porpharin-D light chain. /FTId=PRO_5000095356."
     Region          41..86
                     /region_name="Domain"
                     /experiment="experimental evidence, no additional details
                     recorded"
                     /note="Gla. {ECO:0000255|PROSITE-ProRule:PRU00463}."
     Site            46
                     /site_type="modified"
                     /experiment="experimental evidence, no additional details
                     recorded"
                     /note="4-carboxyglutamate.
                     {ECO:0000255|PROSITE-ProRule:PRU00463}."
     Site            47
                     /site_type="modified"
                     /experiment="experimental evidence, no additional details
                     recorded"
                     /note="4-carboxyglutamate.
                     {ECO:0000255|PROSITE-ProRule:PRU00463}."
     Site            54
                     /site_type="modified"
                     /experiment="experimental evidence, no additional details
                     recorded"
                     /note="4-carboxyglutamate.
                     {ECO:0000255|PROSITE-ProRule:PRU00463}."
     Site            56
                     /site_type="modified"
                     /experiment="experimental evidence, no additional details
                     recorded"
                     /note="4-carboxyglutamate.
                     {ECO:0000255|PROSITE-ProRule:PRU00463}."
     Bond            57..62
                     /bond_type="disulfide"
                     /experiment="experimental evidence, no additional details
                     recorded"
                     /note="{ECO:0000250}."
     Site            59
                     /site_type="modified"
                     /experiment="experimental evidence, no additional details
                     recorded"
                     /note="4-carboxyglutamate.
                     {ECO:0000255|PROSITE-ProRule:PRU00463}."
     Site            60
                     /site_type="modified"
                     /experiment="experimental evidence, no additional details
                     recorded"
                     /note="4-carboxyglutamate.
                     {ECO:0000255|PROSITE-ProRule:PRU00463}."
     Site            65
                     /site_type="modified"
                     /experiment="experimental evidence, no additional details
                     recorded"
                     /note="4-carboxyglutamate.
                     {ECO:0000255|PROSITE-ProRule:PRU00463}."
     Site            66
                     /site_type="modified"
                     /experiment="experimental evidence, no additional details
                     recorded"
                     /note="4-carboxyglutamate.
                     {ECO:0000255|PROSITE-ProRule:PRU00463}."
     Site            69
                     /site_type="modified"
                     /experiment="experimental evidence, no additional details
                     recorded"
                     /note="4-carboxyglutamate.
                     {ECO:0000255|PROSITE-ProRule:PRU00463}."
     Site            75
                     /site_type="modified"
                     /experiment="experimental evidence, no additional details
                     recorded"
                     /note="4-carboxyglutamate.
                     {ECO:0000255|PROSITE-ProRule:PRU00463}."
     Region          86..122
                     /region_name="Domain"
                     /experiment="experimental evidence, no additional details
                     recorded"
                     /note="EGF-like 1; calcium-binding.
                     {ECO:0000255|PROSITE-ProRule:PRU00076}."
     Region          86..122
                     /region_name="EGF_CA"
                     /note="Calcium-binding EGF-like domain, present in a large
                     number of membrane-bound and extracellular (mostly animal)
                     proteins. Many of these proteins require calcium for their
                     biological function and calcium-binding sites have been
                     found to be located at the...; cd00054"
                     /db_xref="CDD:238011"
     Site            order(86,89,103)
                     /site_type="other"
                     /note="Ca2+ binding site [ion binding]"
                     /db_xref="CDD:238011"
     Bond            90..101
                     /bond_type="disulfide"
                     /experiment="experimental evidence, no additional details
                     recorded"
                     /note="{ECO:0000250}."
     Site            92
                     /site_type="glycosylation"
                     /experiment="experimental evidence, no additional details
                     recorded"
                     /note="O-linked (Hex...). {ECO:0000250}."
     Bond            95..110
                     /bond_type="disulfide"
                     /experiment="experimental evidence, no additional details
                     recorded"
                     /note="{ECO:0000250}."
     Bond            112..121
                     /bond_type="disulfide"
                     /experiment="experimental evidence, no additional details
                     recorded"
                     /note="{ECO:0000250}."
     Region          129..164
                     /region_name="Domain"
                     /experiment="experimental evidence, no additional details
                     recorded"
                     /note="EGF-like 2.
                     {ECO:0000255|PROSITE-ProRule:PRU00076}."
     Region          129..164
                     /region_name="FXa_inhibition"
                     /note="Coagulation Factor Xa inhibitory site; pfam14670"
                     /db_xref="CDD:258808"
     Bond            129..140
                     /bond_type="disulfide"
                     /experiment="experimental evidence, no additional details
                     recorded"
                     /note="{ECO:0000250}."
     Bond            136..149
                     /bond_type="disulfide"
                     /experiment="experimental evidence, no additional details
                     recorded"
                     /note="{ECO:0000250}."
     Bond            151..164
                     /bond_type="disulfide"
                     /experiment="experimental evidence, no additional details
                     recorded"
                     /note="{ECO:0000250}."
     Bond            172..316
                     /bond_type="disulfide"
                     /experiment="experimental evidence, no additional details
                     recorded"
                     /note="Interchain (between light and heavy chains).
                     {ECO:0000255|PROSITE-ProRule:PRU00076,
                     ECO:0000255|PROSITE-ProRule:PRU00274,
                     ECO:0000255|PROSITE-ProRule:PRU00463}."
     Region          182..209
                     /region_name="Propeptide"
                     /experiment="experimental evidence, no additional details
                     recorded"
                     /note="Activation peptide. {ECO:0000250}.
                     /FTId=PRO_5000095357."
     Region          209..436
                     /region_name="Tryp_SPc"
                     /note="Trypsin-like serine protease; smart00020"
                     /db_xref="CDD:214473"
     Region          210..454
                     /region_name="Mature chain"
                     /experiment="experimental evidence, no additional details
                     recorded"
                     /note="Porpharin-D heavy chain. /FTId=PRO_5000095358."
     Region          210..441
                     /region_name="Domain"
                     /experiment="experimental evidence, no additional details
                     recorded"
                     /note="Peptidase S1.
                     {ECO:0000255|PROSITE-ProRule:PRU00274}."
     Region          210..439
                     /region_name="Tryp_SPc"
                     /note="Trypsin-like serine protease; Many of these are
                     synthesized as inactive precursor zymogens that are
                     cleaved during limited proteolysis to generate their
                     active forms. Alignment contains also inactive enzymes
                     that have substitutions of the catalytic triad...;
                     cd00190"
                     /db_xref="CDD:238113"
     Site            210
                     /site_type="cleavage"
                     /db_xref="CDD:238113"
     Bond            216..221
                     /bond_type="disulfide"
                     /experiment="experimental evidence, no additional details
                     recorded"
                     /note="{ECO:0000250}."
     Bond            236..252
                     /bond_type="disulfide"
                     /experiment="experimental evidence, no additional details
                     recorded"
                     /note="{ECO:0000250}."
     Site            order(251,296,393)
                     /site_type="active"
                     /db_xref="CDD:238113"
     Site            251
                     /site_type="active"
                     /experiment="experimental evidence, no additional details
                     recorded"
                     /note="Charge relay system. {ECO:0000250}."
     Site            296
                     /site_type="active"
                     /experiment="experimental evidence, no additional details
                     recorded"
                     /note="Charge relay system. {ECO:0000250}."
     Bond            364..378
                     /bond_type="disulfide"
                     /experiment="experimental evidence, no additional details
                     recorded"
                     /note="{ECO:0000250}."
     Site            order(387,412,414)
                     /site_type="other"
                     /note="substrate binding sites [chemical binding]"
                     /db_xref="CDD:238113"
     Bond            389..417
                     /bond_type="disulfide"
                     /experiment="experimental evidence, no additional details
                     recorded"
                     /note="{ECO:0000250}."
     Site            393
                     /site_type="active"
                     /experiment="experimental evidence, no additional details
                     recorded"
                     /note="Charge relay system. {ECO:0000250}."
ORIGIN      
        1 mapqlllcli ltflwslpea esnvflkske anrflqrtkr snslfeefrp gniereciee
       61 kcskeearei fkdnekteaf wnvyvdgdqc ssnpchyggt ckdgigsytc tclpnyegkn
      121 cehllfkscr ffngncwhfc kpvqndtqcs caesyrlgdd ghscvaegdf scgrnikarn
      181 kreaslpdfv qsqnatllkk sdnpspdiri ingmdcklge cpwqavlldk egdvfcggti
      241 lspiyvltaa hcitqskhis vvvgeidisr ketrhllsvd kayvhtkfvl atydydiaii
      301 qlktpiqfse nvvpaclpta dfanqvlmkq dfgiisgfgh trsggqtsnt lkvvtipyvd
      361 rhtcmlssdf ritpnmfcag ydtlprdacq gdsggphita yrdthfitgi iswgegcakk
      421 gkygvytkvs nfipwikavm rkhqpstess tgrl
//
VERSION     P81428.2  GI:83302507
DBSOURCE    UniProtKB: locus FAXD_TROCA, accession P81428;
            class: standard.
            extra accessions:Q1L657,Q5UAE9
            created: May 30, 2000.
            sequence updated: Dec 6, 2005.
            annotation updated: Oct 1, 2014.
            xrefs: AY769963.1, AAV34695.1, DQ017707.1, AAY85309.1, DQ533832.1,
            ABG02404.1
            xrefs (non-sequence databases): ProteinModelPortal:P81428,
            SMR:P81428, MEROPS:S01.425, HOVERGEN:HBG013304, GO:0005576,
            GO:0005509, GO:0016504, GO:0004252, GO:0007596, GO:0044469,
            GO:0035807, Gene3D:4.10.740.10, InterPro:IPR017857,
            InterPro:IPR000742, InterPro:IPR001881, InterPro:IPR013032,
            InterPro:IPR000152, InterPro:IPR018097, InterPro:IPR000294,
            InterPro:IPR012224, InterPro:IPR001254, InterPro:IPR018114,
            InterPro:IPR001314, InterPro:IPR009003, Pfam:PF00008, Pfam:PF00594,
            Pfam:PF00089, PIRSF:PIRSF001143, PRINTS:PR00722, PRINTS:PR00001,
            SMART:SM00181, SMART:SM00179, SMART:SM00069, SMART:SM00020,
            SUPFAM:SSF50494, SUPFAM:SSF57630, PROSITE:PS00010, PROSITE:PS00022,
            PROSITE:PS50026, PROSITE:PS01187, PROSITE:PS00011, PROSITE:PS50998,
            PROSITE:PS50240, PROSITE:PS00134, PROSITE:PS00135
KEYWORDS    Blood coagulation cascade activating toxin; Calcium; Cleavage on
            pair of basic residues; Direct protein sequencing; Disulfide bond;
            EGF-like domain; Gamma-carboxyglutamic acid; Glycoprotein;
            Hemostasis impairing toxin; Hydrolase; Protease; Prothrombin
            activator; Repeat; Secreted; Serine protease; Sialic acid; Signal;
            Toxin.
SOURCE      Tropidechis carinatus
  ORGANISM  Tropidechis carinatus
            Eukaryota; Metazoa; Chordata; Craniata; Vertebrata; Euteleostomi;
            Lepidosauria; Squamata; Bifurcata; Unidentata; Episquamata;
            Toxicofera; Serpentes; Colubroidea; Elapidae; Notechinae;
            Tropidechis.
REFERENCE   1  (residues 1 to 455)
  AUTHORS   St Pierre,L., Masci,P.P., Filippovich,I., Sorokina,N., Marsh,N.,
            Miller,D.J. and Lavin,M.F.
  TITLE     Comparative analysis of prothrombin activators from the venom of
            Australian elapids
  JOURNAL   Mol. Biol. Evol. 22 (9), 1853-1864 (2005)
   PUBMED   15930152
  REMARK    NUCLEOTIDE SEQUENCE [MRNA].;
            TISSUE=Venom gland
REFERENCE   2  (residues 1 to 455)
  AUTHORS   Reza,M.A., Swarup,S. and Kini,R.M.
  TITLE     Structure of two genes encoding parallel prothrombin activators in
            Tropidechis carinatus snake: gene duplication and recruitment of
            factor X gene to the venom gland
  JOURNAL   J. Thromb. Haemost. 5 (1), 117-126 (2007)
   PUBMED   17239167
  REMARK    NUCLEOTIDE SEQUENCE [GENOMIC DNA / MRNA].;
            TISSUE=Venom gland
REFERENCE   3  (residues 1 to 455)
  AUTHORS   Joseph,J.S., Chung,M.C., Jeyaseelan,K. and Kini,R.M.
  TITLE     Amino acid sequence of trocarin, a prothrombin activator from
            Tropidechis carinatus venom: its structural similarity to
            coagulation factor Xa
  JOURNAL   Blood 94 (2), 621-631 (1999)
   PUBMED   10397729
  REMARK    PROTEIN SEQUENCE OF 41-181 AND 210-455, FUNCTION, SUBCELLULAR
            LOCATION, TISSUE SPECIFICITY, GAMMA-CARBOXYGLUTAMATION AT GLU-46;
            GLU-47; GLU-54; GLU-56; GLU-59; GLU-60; GLU-65; GLU-66; GLU-69;
            GLU-72 AND GLU-75, AND GLYCOSYLATION AT SER-92 AND ASN-254.;
            TISSUE=Venom
REFERENCE   4  (residues 1 to 455)
  AUTHORS   Manjunatha Kini,R., Morita,T. and Rosing,J.
  CONSRTM   Registry of Exogenous Hemostatic Factors of the Scientific and
            Standardization Committee of the International Society on
            Thrombosis and Haemostasis
  TITLE     Classification and nomenclature of prothrombin activators isolated
            from snake venoms
  JOURNAL   Thromb. Haemost. 86 (2), 710-711 (2001)
   PUBMED   11522026
  REMARK    NOMENCLATURE.
REFERENCE   5  (residues 1 to 455)
  AUTHORS   Joseph,J.S., Valiyaveettil,M., Gowda,D.C. and Kini,R.M.
  TITLE     Occurrence of O-linked Xyl-GlcNAc and Xyl-Glc disaccharides in
            trocarin, a factor Xa homolog from snake venom
  JOURNAL   J. Thromb. Haemost. 1 (3), 545-550 (2003)
   PUBMED   12871464
  REMARK    SUBCELLULAR LOCATION, TISSUE SPECIFICITY, GLYCOSYLATION AT SER-92
            AND ASN-254, SIALIC ACID CONTENT, AND IDENTIFICATION BY MASS
            SPECTROMETRY.;
            TISSUE=Venom
COMMENT     On or before Jun 29, 2011 this sequence version replaced
            gi:123909842, gi:82079737, gi:21617836.
            [FUNCTION] Snake prothrombin activator that attacks the hemostatic
            system of prey. This protein is functionally similar to blood
            coagulation factor Xa. Induces cyanosis and death in mice at 1
            mg/kg body weight during blood clotting.
            {ECO:0000269|PubMed:10397729}.
            [CATALYTIC ACTIVITY] Selective cleavage of Arg-|-Thr and then
            Arg-|-Ile bonds in prothrombin to form thrombin.
            [ENZYME REGULATION] Activated by calcium and phospholipids.
            [SUBUNIT] Heterodimer of a light chain and a heavy chain;
            disulfide-linked.
            [SUBCELLULAR LOCATION] Secreted {ECO:0000269|PubMed:10397729,
            ECO:0000269|PubMed:12871464}.
            [TISSUE SPECIFICITY] Expressed by the venom gland.
            {ECO:0000269|PubMed:10397729, ECO:0000269|PubMed:12871464}.
            [PTM] Gamma-carboxyglutamate residues are formed by vitamin K
            dependent carboxylation. These residues are essential for the
            binding of calcium. {ECO:0000255|PROSITE-ProRule:PRU00463,
            ECO:0000269|PubMed:10397729}.
            [PTM] The O-linked saccharides at Ser-92 are a mixture of Xyl-Glc,
            and Glc along with smaller amounts of Xyl-GlcNAc, GlcNAc, Gal,
            GalNAc, Xyl-Gal, and Xyl-GalNAc, suggesting that the glycosyl
            transferases responsible for this modification are non-specific.
            The N-linked carbohydrate at Asn-254 (Asn-45 of the heavy chain) is
            a sialylated and diantennary oligosaccharide.
            {ECO:0000269|PubMed:10397729, ECO:0000269|PubMed:12871464}.
            [MISCELLANEOUS] Is classified in the group D of snake venom
            prothrombin activators, since it requires the mammalian factor Va
            for maximal activity for the cleavage of prothrombin.
            [MISCELLANEOUS] In contrast to blood coagulation factors that
            circulate as inactive zymogen in plasma, venom prothrombin
            activators are always found in the active form in the venom.
            [SIMILARITY] Belongs to the peptidase S1 family. Snake venom
            subfamily. {ECO:0000255|PROSITE-ProRule:PRU00274}.
            [SIMILARITY] Contains 2 EGF-like domains.
            {ECO:0000255|PROSITE-ProRule:PRU00076}.
            [SIMILARITY] Contains 1 Gla (gamma-carboxy-glutamate) domain.
            {ECO:0000255|PROSITE-ProRule:PRU00463}.
            [SIMILARITY] Contains 1 peptidase S1 domain.
            {ECO:0000255|PROSITE-ProRule:PRU00274}.
FEATURES             Location/Qualifiers
     source          1..455
                     /organism="Tropidechis carinatus"
                     /db_xref="taxon:100989"
     Protein         1..455
                     /product="Venom prothrombin activator trocarin-D"
                     /EC_number="3.4.21.6"
                     /note="vPA; Venom coagulation factor Xa-like protease"
                     /UniProtKB_evidence="Evidence at protein level"
     Region          1..20
                     /region_name="Signal"
                     /experiment="experimental evidence, no additional details
                     recorded"
                     /note="{ECO:0000255}."
     Region          21..40
                     /region_name="Propeptide"
                     /experiment="experimental evidence, no additional details
                     recorded"
                     /note="{ECO:0000269|PubMed:10397729}.
                     /FTId=PRO_0000043207."
     Region          23..85
                     /region_name="GLA"
                     /note="Domain containing Gla (gamma-carboxyglutamate)
                     residues; smart00069"
                     /db_xref="CDD:214503"
     Region          41..181
                     /region_name="Mature chain"
                     /experiment="experimental evidence, no additional details
                     recorded"
                     /note="Trocarin-D light chain. /FTId=PRO_0000027822."
     Region          41..86
                     /region_name="Domain"
                     /experiment="experimental evidence, no additional details
                     recorded"
                     /note="Gla. {ECO:0000255|PROSITE-ProRule:PRU00463}."
     Site            46
                     /site_type="modified"
                     /experiment="experimental evidence, no additional details
                     recorded"
                     /note="4-carboxyglutamate.
                     {ECO:0000255|PROSITE-ProRule:PRU00463,
                     ECO:0000269|PubMed:10397729}."
     Site            47
                     /site_type="modified"
                     /experiment="experimental evidence, no additional details
                     recorded"
                     /note="4-carboxyglutamate.
                     {ECO:0000255|PROSITE-ProRule:PRU00463,
                     ECO:0000269|PubMed:10397729}."
     Site            54
                     /site_type="modified"
                     /experiment="experimental evidence, no additional details
                     recorded"
                     /note="4-carboxyglutamate.
                     {ECO:0000255|PROSITE-ProRule:PRU00463,
                     ECO:0000269|PubMed:10397729}."
     Site            56
                     /site_type="modified"
                     /experiment="experimental evidence, no additional details
                     recorded"
                     /note="4-carboxyglutamate.
                     {ECO:0000255|PROSITE-ProRule:PRU00463,
                     ECO:0000269|PubMed:10397729}."
     Bond            57..62
                     /bond_type="disulfide"
                     /experiment="experimental evidence, no additional details
                     recorded"
                     /note="{ECO:0000250}."
     Site            59
                     /site_type="modified"
                     /experiment="experimental evidence, no additional details
                     recorded"
                     /note="4-carboxyglutamate.
                     {ECO:0000255|PROSITE-ProRule:PRU00463,
                     ECO:0000269|PubMed:10397729}."
     Site            60
                     /site_type="modified"
                     /experiment="experimental evidence, no additional details
                     recorded"
                     /note="4-carboxyglutamate.
                     {ECO:0000255|PROSITE-ProRule:PRU00463,
                     ECO:0000269|PubMed:10397729}."
     Site            65
                     /site_type="modified"
                     /experiment="experimental evidence, no additional details
                     recorded"
                     /note="4-carboxyglutamate.
                     {ECO:0000255|PROSITE-ProRule:PRU00463,
                     ECO:0000269|PubMed:10397729}."
     Site            66
                     /site_type="modified"
                     /experiment="experimental evidence, no additional details
                     recorded"
                     /note="4-carboxyglutamate.
                     {ECO:0000255|PROSITE-ProRule:PRU00463,
                     ECO:0000269|PubMed:10397729}."
     Site            69
                     /site_type="modified"
                     /experiment="experimental evidence, no additional details
                     recorded"
                     /note="4-carboxyglutamate.
                     {ECO:0000255|PROSITE-ProRule:PRU00463,
                     ECO:0000269|PubMed:10397729}."
     Site            72
                     /site_type="modified"
                     /experiment="experimental evidence, no additional details
                     recorded"
                     /note="4-carboxyglutamate.
                     {ECO:0000255|PROSITE-ProRule:PRU00463,
                     ECO:0000269|PubMed:10397729}."
     Site            75
                     /site_type="modified"
                     /experiment="experimental evidence, no additional details
                     recorded"
                     /note="4-carboxyglutamate.
                     {ECO:0000255|PROSITE-ProRule:PRU00463,
                     ECO:0000269|PubMed:10397729}."
     Region          86..122
                     /region_name="Domain"
                     /experiment="experimental evidence, no additional details
                     recorded"
                     /note="EGF-like 1; calcium-binding.
                     {ECO:0000255|PROSITE-ProRule:PRU00076}."
     Region          86..122
                     /region_name="EGF_CA"
                     /note="Calcium-binding EGF-like domain, present in a large
                     number of membrane-bound and extracellular (mostly animal)
                     proteins. Many of these proteins require calcium for their
                     biological function and calcium-binding sites have been
                     found to be located at the...; cd00054"
                     /db_xref="CDD:238011"
     Site            order(86,89,103)
                     /site_type="other"
                     /note="Ca2+ binding site [ion binding]"
                     /db_xref="CDD:238011"
     Bond            90..101
                     /bond_type="disulfide"
                     /experiment="experimental evidence, no additional details
                     recorded"
                     /note="{ECO:0000250}."
     Site            92
                     /site_type="glycosylation"
                     /experiment="experimental evidence, no additional details
                     recorded"
                     /note="O-linked (Hex...). {ECO:0000269|PubMed:10397729,
                     ECO:0000269|PubMed:12871464}."
     Bond            95..110
                     /bond_type="disulfide"
                     /experiment="experimental evidence, no additional details
                     recorded"
                     /note="{ECO:0000250}."
     Site            103
                     /site_type="other"
                     /experiment="experimental evidence, no additional details
                     recorded"
                     /note="Not modified."
     Bond            112..121
                     /bond_type="disulfide"
                     /experiment="experimental evidence, no additional details
                     recorded"
                     /note="{ECO:0000250}."
     Region          129..164
                     /region_name="Domain"
                     /experiment="experimental evidence, no additional details
                     recorded"
                     /note="EGF-like 2.
                     {ECO:0000255|PROSITE-ProRule:PRU00076}."
     Region          129..164
                     /region_name="FXa_inhibition"
                     /note="Coagulation Factor Xa inhibitory site; pfam14670"
                     /db_xref="CDD:258808"
     Bond            129..140
                     /bond_type="disulfide"
                     /experiment="experimental evidence, no additional details
                     recorded"
                     /note="{ECO:0000250}."
     Bond            136..149
                     /bond_type="disulfide"
                     /experiment="experimental evidence, no additional details
                     recorded"
                     /note="{ECO:0000250}."
     Bond            151..164
                     /bond_type="disulfide"
                     /experiment="experimental evidence, no additional details
                     recorded"
                     /note="{ECO:0000250}."
     Bond            172..328
                     /bond_type="disulfide"
                     /experiment="experimental evidence, no additional details
                     recorded"
                     /note="Interchain (between light and heavy chains).
                     {ECO:0000255|PROSITE-ProRule:PRU00076,
                     ECO:0000255|PROSITE-ProRule:PRU00274,
                     ECO:0000255|PROSITE-ProRule:PRU00463}."
     Region          182..209
                     /region_name="Propeptide"
                     /experiment="experimental evidence, no additional details
                     recorded"
                     /note="Activation peptide. {ECO:0000269|PubMed:10397729}.
                     /FTId=PRO_0000043208."
     Region          209..448
                     /region_name="Tryp_SPc"
                     /note="Trypsin-like serine protease; smart00020"
                     /db_xref="CDD:214473"
     Region          210..455
                     /region_name="Mature chain"
                     /experiment="experimental evidence, no additional details
                     recorded"
                     /note="Trocarin-D heavy chain. /FTId=PRO_0000027823."
     Region          210..453
                     /region_name="Domain"
                     /experiment="experimental evidence, no additional details
                     recorded"
                     /note="Peptidase S1.
                     {ECO:0000255|PROSITE-ProRule:PRU00274}."
     Region          210..451
                     /region_name="Tryp_SPc"
                     /note="Trypsin-like serine protease; Many of these are
                     synthesized as inactive precursor zymogens that are
                     cleaved during limited proteolysis to generate their
                     active forms. Alignment contains also inactive enzymes
                     that have substitutions of the catalytic triad...;
                     cd00190"
                     /db_xref="CDD:238113"
     Site            210
                     /site_type="cleavage"
                     /db_xref="CDD:238113"
     Bond            216..221
                     /bond_type="disulfide"
                     /experiment="experimental evidence, no additional details
                     recorded"
                     /note="{ECO:0000250}."
     Bond            236..252
                     /bond_type="disulfide"
                     /experiment="experimental evidence, no additional details
                     recorded"
                     /note="{ECO:0000250}."
     Site            order(251,308,405)
                     /site_type="active"
                     /db_xref="CDD:238113"
     Site            251
                     /site_type="active"
                     /experiment="experimental evidence, no additional details
                     recorded"
                     /note="Charge relay system. {ECO:0000250}."
     Site            254
                     /site_type="glycosylation"
                     /experiment="experimental evidence, no additional details
                     recorded"
                     /note="N-linked (GlcNAc...). {ECO:0000269|PubMed:10397729,
                     ECO:0000269|PubMed:12871464}."
     Region          260..270
                     /region_name="Conflict"
                     /experiment="experimental evidence, no additional details
                     recorded"
                     /note="Missing (in Ref. 3; AA sequence). {ECO:0000305}."
     Site            308
                     /site_type="active"
                     /experiment="experimental evidence, no additional details
                     recorded"
                     /note="Charge relay system. {ECO:0000250}."
     Bond            376..390
                     /bond_type="disulfide"
                     /experiment="experimental evidence, no additional details
                     recorded"
                     /note="{ECO:0000250}."
     Site            order(399,424,426)
                     /site_type="other"
                     /note="substrate binding sites [chemical binding]"
                     /db_xref="CDD:238113"
     Bond            401..429
                     /bond_type="disulfide"
                     /experiment="experimental evidence, no additional details
                     recorded"
                     /note="{ECO:0000250}."
     Site            405
                     /site_type="active"
                     /experiment="experimental evidence, no additional details
                     recorded"
                     /note="Charge relay system. {ECO:0000250}."
ORIGIN      
        1 mapqlllcli ltflwslpea esnvflkskv anrflqrtkr snslfeeirp gniereciee
       61 kcskeearev fednektetf wnvyvdgdqc ssnpchyrgt ckdgigsytc tclpnyegkn
      121 cekvlyqscr vdngncwhfc krvqsetqcs caesyrlgvd ghscvaegdf scgrnikarn
      181 kreaslpdfv qsqkatllkk sdnpspdiri vngmdcklge cpwqavline kgevfcggti
      241 lspihvltaa hcinqtksvs vivgeidisr ketrrllsvd kiyvhtkfvp pnyyyvhqnf
      301 drvaydydia iirmktpiqf senvvpaclp tadfanevlm kqdsgivsgf griqfkqpts
      361 ntlkvitvpy vdrhtcmlss dfritqnmfc agydtlpqda cqgdsggphi tayrdthfit
      421 giiswgegca rkgkygvytk vskfipwikk imslk
//
VERSION     Q9TXD8.1  GI:74827053
DBSOURCE    UniProtKB: locus ISOHC_AGEAP, accession Q9TXD8;
            class: standard.
            created: Feb 8, 2011.
            sequence updated: May 1, 2000.
            annotation updated: Jan 7, 2015.
            
            xrefs (non-sequence databases): ProteinModelPortal:Q9TXD8,
            MEROPS:S01.225, GO:0005576, GO:0016853, GO:0004252,
            InterPro:IPR001254, InterPro:IPR018114, InterPro:IPR001314,
            InterPro:IPR009003, Pfam:PF00089, PRINTS:PR00722, SMART:SM00020,
            SUPFAM:SSF50494, PROSITE:PS50240, PROSITE:PS00134
KEYWORDS    Direct protein sequencing; Disulfide bond; Glycoprotein; Isomerase;
            Secreted.
SOURCE      Agelenopsis aperta
  ORGANISM  Agelenopsis aperta
            Eukaryota; Metazoa; Ecdysozoa; Arthropoda; Chelicerata; Arachnida;
            Araneae; Araneomorphae; Entelegynae; Agelenidae; Agelenopsis.
REFERENCE   1  (residues 1 to 243)
  AUTHORS   Shikata,Y., Watanabe,T., Teramoto,T., Inoue,A., Kawakami,Y.,
            Nishizawa,Y., Katayama,K. and Kuwada,M.
  TITLE     Isolation and characterization of a peptide isomerase from funnel
            web spider venom
  JOURNAL   J. Biol. Chem. 270 (28), 16719-16723 (1995)
   PUBMED   7622482
  REMARK    PROTEIN SEQUENCE, FUNCTION, SUBUNIT, SUBCELLULAR LOCATION, TISSUE
            SPECIFICITY, GLYCOSYLATION AT ASN-127, AND DISULFIDE BOND.;
            TISSUE=Venom
COMMENT     [FUNCTION] Peptide isomerase that inverts the chirality at the
            Ser-81 of omega-Aga IVB. Acts cofactor-independently.
            {ECO:0000269|PubMed:7622482}.
            [SUBUNIT] Heterodimer with venom peptide isomerase light chain;
            disulfide-linked. {ECO:0000269|PubMed:7622482}.
            [SUBCELLULAR LOCATION] Secreted {ECO:0000269|PubMed:7622482}.
            [TISSUE SPECIFICITY] Expressed by the venom gland.
            {ECO:0000269|PubMed:7622482}.
            [PTM] N-linked glycan at Asn-127 consists of Man3-GlcNAc2-Fuc.
            {ECO:0000269|PubMed:7622482}.
            [SIMILARITY] Belongs to the peptidase S1 family.
            {ECO:0000255|PROSITE-ProRule:PRU00274}.
            [SIMILARITY] Contains 1 peptidase S1 domain.
            {ECO:0000255|PROSITE-ProRule:PRU00274}.
FEATURES             Location/Qualifiers
     source          1..243
                     /organism="Agelenopsis aperta"
                     /db_xref="taxon:6908"
     Protein         1..243
                     /product="Venom peptide isomerase heavy chain"
                     /EC_number="5.-.-.-"
                     /UniProtKB_evidence="Evidence at protein level"
     Region          1..243
                     /region_name="Mature chain"
                     /experiment="experimental evidence, no additional details
                     recorded"
                     /note="Venom peptide isomerase heavy chain.
                     /FTId=PRO_0000404523."
     Region          1..243
                     /region_name="Domain"
                     /experiment="experimental evidence, no additional details
                     recorded"
                     /note="Peptidase S1.
                     {ECO:0000255|PROSITE-ProRule:PRU00274}."
     Region          1..241
                     /region_name="Tryp_SPc"
                     /note="Trypsin-like serine protease; Many of these are
                     synthesized as inactive precursor zymogens that are
                     cleaved during limited proteolysis to generate their
                     active forms. Alignment contains also inactive enzymes
                     that have substitutions of the catalytic triad...;
                     cd00190"
                     /db_xref="CDD:238113"
     Region          1..237
                     /region_name="Tryp_SPc"
                     /note="Trypsin-like serine protease; smart00020"
                     /db_xref="CDD:214473"
     Site            1
                     /site_type="cleavage"
                     /db_xref="CDD:238113"
     Bond            31..47
                     /bond_type="disulfide"
                     /experiment="experimental evidence, no additional details
                     recorded"
                     /note="{ECO:0000255|PROSITE-ProRule:PRU00274,
                     ECO:0000269|PubMed:7622482}."
     Site            order(46,96,194)
                     /site_type="active"
                     /db_xref="CDD:238113"
     Site            46
                     /site_type="active"
                     /experiment="experimental evidence, no additional details
                     recorded"
                     /note="Charge relay system. {ECO:0000250}."
     Site            96
                     /site_type="active"
                     /experiment="experimental evidence, no additional details
                     recorded"
                     /note="Charge relay system. {ECO:0000250}."
     Bond            116
                     /bond_type="disulfide"
                     /experiment="experimental evidence, no additional details
                     recorded"
                     /note="Interchain (with C-9 in venom peptide isomerase
                     light chain). {ECO:0000255|PROSITE-ProRule:PRU00274,
                     ECO:0000269|PubMed:7622482}."
     Site            127
                     /site_type="glycosylation"
                     /experiment="experimental evidence, no additional details
                     recorded"
                     /note="N-linked (GlcNAc...).
                     {ECO:0000269|PubMed:7622482}."
     Bond            159..181
                     /bond_type="disulfide"
                     /experiment="experimental evidence, no additional details
                     recorded"
                     /note="{ECO:0000255|PROSITE-ProRule:PRU00274,
                     ECO:0000269|PubMed:7622482}."
     Site            order(188,214,216)
                     /site_type="other"
                     /note="substrate binding sites [chemical binding]"
                     /db_xref="CDD:238113"
     Bond            190..219
                     /bond_type="disulfide"
                     /experiment="experimental evidence, no additional details
                     recorded"
                     /note="{ECO:0000255|PROSITE-ProRule:PRU00274,
                     ECO:0000269|PubMed:7622482}."
     Site            194
                     /site_type="active"
                     /experiment="experimental evidence, no additional details
                     recorded"
                     /note="Charge relay system. {ECO:0000250}."
ORIGIN      
        1 ivggktakfg dypwmvsiqq knkkgtfdhi cggaiinvnw iltaahcfdq pivksdyray
       61 vglrsilhtk entvqrlels kivlhpgykp kkdpddiali kvakpivign yangicvpkg
      121 vtnpegnatv igwgkissgg kqvntlqevt ipiipwkkck eiygdefsef eysqitpymi
      181 cagaegkdsc qadsggplfq idangvatli gtvangadcg ykhypgvymk vssytnwmsk
      241 nmv
//
VERSION     A0A024BTN9.1  GI:704043532
DBSOURCE    UniProtKB: locus OXLA_BOTSC, accession A0A024BTN9;
            class: standard.
            created: Oct 29, 2014.
            sequence updated: Jul 9, 2014.
            annotation updated: Jan 7, 2015.
            xrefs: KJ513472.1, AHZ20792.1
            xrefs (non-sequence databases): GO:0005576, GO:0001716, GO:0042742,
            InterPro:IPR002937, Pfam:PF01593
KEYWORDS    Antibiotic; Antimicrobial; Direct protein sequencing; Disulfide
            bond; FAD; Flavoprotein; Glycoprotein; Oxidoreductase; Secreted;
            Signal.
SOURCE      Bothriechis schlegelii
  ORGANISM  Bothriechis schlegelii
            Eukaryota; Metazoa; Chordata; Craniata; Vertebrata; Euteleostomi;
            Lepidosauria; Squamata; Bifurcata; Unidentata; Episquamata;
            Toxicofera; Serpentes; Colubroidea; Viperidae; Crotalinae;
            Bothriechis.
REFERENCE   1  (residues 1 to 498)
  AUTHORS   Vargas Munoz,L.J., Estrada-Gomez,S., Nunez,V., Sanz,L. and
            Calvete,J.J.
  TITLE     Characterization and cDNA sequence of Bothriechis schlegeliil-amino
            acid oxidase with antibacterial activity
  JOURNAL   Int. J. Biol. Macromol. 69, 200-207 (2014)
   PUBMED   24875315
  REMARK    NUCLEOTIDE SEQUENCE [MRNA], FUNCTION, ENZYME REGULATION,
            BIOPHYSICOCHEMICAL PROPERTIES, CATALYTIC ACTIVITY, SUBCELLULAR
            LOCATION, AND IDENTIFICATION BY MASS SPECTROMETRY.;
            TISSUE=Venom, and Venom gland
REFERENCE   2  (residues 1 to 498)
  AUTHORS   Lomonte,B., Escolano,J., Fernandez,J., Sanz,L., Angulo,Y.,
            Gutierrez,J.M. and Calvete,J.J.
  TITLE     Snake venomics and antivenomics of the arboreal neotropical
            pitvipers Bothriechis lateralis and Bothriechis schlegelii
  JOURNAL   J. Proteome Res. 7 (6), 2445-2457 (2008)
   PUBMED   18444672
  REMARK    PROTEIN SEQUENCE OF 4-19, AND IDENTIFICATION BY MASS SPECTROMETRY.;
            TISSUE=Venom
COMMENT     [FUNCTION] Catalyzes an oxidative deamination of predominantly
            hydrophobic and aromatic L-amino acids (tested on L-Leu), thus
            producing hydrogen peroxide that may contribute to the diverse
            toxic effects of this enzyme. Damage cell membranes of the
            Gram-positive bacteria S.aureus (MIC=4 ug/ml and MBC=8 ug/ml) and
            the Gram-negative bacteria A.baumanni (MIC=2 ug/ml and MBC=4
            ug/ml). This antibacterial activity is dependent on the production
            of hydrogen peroxyde, since it is inhibited by catalase, an
            hydrogen peroxyde scavenger. {ECO:0000269|PubMed:24875315}.
            [CATALYTIC ACTIVITY] An L-amino acid + H(2)O + O(2) = a 2-oxo acid
            + NH(3) + H(2)O(2). {ECO:0000269|PubMed:24875315}.
            [BIOPHYSICOCHEMICAL PROPERTIES] Kinetic parameters: KM=16.37 uM for
            L-Leu {ECO:0000269|PubMed:24875315}; Vmax=0.39 umol/min/mg enzyme
            {ECO:0000269|PubMed:24875315}.
            [SUBUNIT] Monomer. {ECO:0000303|PubMed:24875315}.
            [SUBCELLULAR LOCATION] Secreted {ECO:0000269|PubMed:24875315}.
            [TISSUE SPECIFICITY] Expressed by the venom gland. {ECO:0000305}.
            [MISCELLANEOUS] Does not induce cytotoxicity to C2C12 cells (40
            ug/ml), peripheral blood mononuclear cells and to E.coli (200
            ug/ml). {ECO:0000269|PubMed:24875315}.
            [SIMILARITY] Belongs to the flavin monoamine oxidase family. FIG1
            subfamily. {ECO:0000250|UniProtKB:B0VXW0}.
FEATURES             Location/Qualifiers
     source          1..498
                     /organism="Bothriechis schlegelii"
                     /db_xref="taxon:44725"
     Protein         <1..>498
                     /product="L-amino acid oxidase Bs29"
                     /EC_number="1.4.3.2"
                     /note="BsLAAO; LAO"
                     /UniProtKB_evidence="Evidence at protein level"
     Region          <1..3
                     /region_name="Signal"
                     /experiment="experimental evidence, no additional details
                     recorded"
                     /note="{ECO:0000269|PubMed:18444672}."
     Region          4..>498
                     /region_name="Mature chain"
                     /experiment="experimental evidence, no additional details
                     recorded"
                     /note="L-amino acid oxidase Bs29. /FTId=PRO_0000430747."
     Bond            12..175
                     /bond_type="disulfide"
                     /experiment="experimental evidence, no additional details
                     recorded"
                     /note="{ECO:0000250|UniProtKB:Q6STF1}."
     Region          40..107
                     /region_name="NAD_binding_8"
                     /note="NAD(P)-binding Rossmann-like domain; pfam13450"
                     /db_xref="CDD:257775"
     Site            order(42..44,46,64..66)
                     /site_type="other"
                     /note="NAD binding site [chemical binding]"
                     /db_xref="CDD:240631"
     Region          45..483
                     /region_name="Amino_oxidase"
                     /note="Flavin containing amine oxidoreductase; pfam01593"
                     /db_xref="CDD:250729"
     Site            45..46
                     /site_type="np-binding"
                     /experiment="experimental evidence, no additional details
                     recorded"
                     /note="FAD. {ECO:0000250|UniProtKB:Q6STF1}."
     Site            65..66
                     /site_type="np-binding"
                     /experiment="experimental evidence, no additional details
                     recorded"
                     /note="FAD. {ECO:0000250|UniProtKB:Q6STF1}."
     Site            73
                     /site_type="binding"
                     /experiment="experimental evidence, no additional details
                     recorded"
                     /note="FAD. {ECO:0000250|UniProtKB:Q6STF1}."
     Site            89..92
                     /site_type="np-binding"
                     /experiment="experimental evidence, no additional details
                     recorded"
                     /note="FAD. {ECO:0000250|UniProtKB:Q6STF1}."
     Site            92
                     /site_type="binding"
                     /experiment="experimental evidence, no additional details
                     recorded"
                     /note="Substrate. {ECO:0000250|UniProtKB:Q6STF1}."
     Site            174
                     /site_type="glycosylation"
                     /experiment="experimental evidence, no additional details
                     recorded"
                     /note="N-linked (GlcNAc...).
                     {ECO:0000255|PROSITE-ProRule:PRU00498}."
     Site            225
                     /site_type="binding"
                     /experiment="experimental evidence, no additional details
                     recorded"
                     /note="Substrate. {ECO:0000250|UniProtKB:Q6STF1}."
     Site            263
                     /site_type="binding"
                     /experiment="experimental evidence, no additional details
                     recorded"
                     /note="FAD; via amide nitrogen and carbonyl oxygen.
                     {ECO:0000250|UniProtKB:Q6STF1}."
     Bond            333..414
                     /bond_type="disulfide"
                     /experiment="experimental evidence, no additional details
                     recorded"
                     /note="{ECO:0000250|UniProtKB:Q6STF1}."
     Site            374
                     /site_type="binding"
                     /experiment="experimental evidence, no additional details
                     recorded"
                     /note="Substrate. {ECO:0000250|UniProtKB:Q6STF1}."
     Site            459
                     /site_type="binding"
                     /experiment="experimental evidence, no additional details
                     recorded"
                     /note="FAD. {ECO:0000250|UniProtKB:Q6STF1}."
     Site            466..471
                     /site_type="np-binding"
                     /experiment="experimental evidence, no additional details
                     recorded"
                     /note="FAD. {ECO:0000250|UniProtKB:Q6STF1}."
     Site            466..467
                     /site_type="np-binding"
                     /experiment="experimental evidence, no additional details
                     recorded"
                     /note="Substrate. {ECO:0000250|UniProtKB:Q6STF1}."
ORIGIN      
        1 scaddrnple ecfqetdyee fleiarnglk atsnpkhvvi vgagmsglsa ayvlagaghq
       61 vtvleasera ggrvrtyrnd kegwyanlgp mrlpekhriv reyitkfglq lnefsqenen
      121 awyfiknirk rvgevkkdpg llqypvkpse egksagqlye eslgkvveel krtncsyild
      181 kydtystkey likegnlspg avdmigdlln edsgyyvsfi eslkhdnifg yekrfneivd
      241 gmdklptsmy qaieekvrfn arvikiqqnd nevtvtyqts enemspvtad yvivcttsra
      301 arritfeppl ppkkahalrs vhyrsgtkif ltctkkfwed dgihggkstt dlpsrfvyyp
      361 nhdfssgsav imaygigdda nffqaldhkd cgdtvindls lihqltkeei qsfcylskiq
      421 rwsldkyamg gittftpyqf qhfsealtap fkriyfagey taqfhgwids tiksgltaar
      481 dvnrasenps gihlsndn
//
VERSION     A8QL51.1  GI:347602326
DBSOURCE    UniProtKB: locus OXLA_BUNMU, accession A8QL51;
            class: standard.
            created: Sep 21, 2011.
            sequence updated: Jan 15, 2008.
            annotation updated: Apr 1, 2015.
            xrefs: EF080832.1, ABN72539.1
            xrefs (non-sequence databases): ProteinModelPortal:A8QL51,
            SMR:A8QL51, HOVERGEN:HBG005729, BRENDA:1.4.3.2, GO:0005576,
            GO:0001716, GO:0006915, GO:0042742, GO:0044179, InterPro:IPR002937,
            InterPro:IPR001613, Pfam:PF01593, PRINTS:PR00757
KEYWORDS    Antibiotic; Antimicrobial; Apoptosis; Cytolysis; Disulfide bond;
            FAD; Flavoprotein; Glycoprotein; Hemolysis; Hemostasis impairing
            toxin; Oxidoreductase; Secreted; Signal; Toxin.
SOURCE      Bungarus multicinctus (many-banded krait)
  ORGANISM  Bungarus multicinctus
            Eukaryota; Metazoa; Chordata; Craniata; Vertebrata; Euteleostomi;
            Lepidosauria; Squamata; Bifurcata; Unidentata; Episquamata;
            Toxicofera; Serpentes; Colubroidea; Elapidae; Bungarinae; Bungarus.
REFERENCE   1  (residues 1 to 517)
  AUTHORS   Jin,Y., Lee,W.H., Zeng,L. and Zhang,Y.
  TITLE     Molecular characterization of L-amino acid oxidase from king cobra
            venom
  JOURNAL   Toxicon 50 (4), 479-489 (2007)
   PUBMED   17543361
  REMARK    NUCLEOTIDE SEQUENCE [MRNA].;
            TISSUE=Venom gland
COMMENT     [FUNCTION] Catalyzes an oxidative deamination of predominantly
            hydrophobic and aromatic L-amino acids, thus producing hydrogen
            peroxide that may contribute to the diverse toxic effects of this
            enzyme. Exhibits diverse biological activities, such as hemorrhage,
            hemolysis, edema, apoptosis of vascular endothelial cells or tumor
            cell lines, antibacterial and antiparasitic activities, as well as
            regulation of platelet aggregation. Effects of snake L-amino
            oxidases on platelets are controversial, since they either induce
            aggregation or inhibit agonist-induced aggregation. These different
            effects are probably due to different experimental conditions (By
            similarity). {ECO:0000250}.
            [CATALYTIC ACTIVITY] An L-amino acid + H(2)O + O(2) = a 2-oxo acid
            + NH(3) + H(2)O(2).
            [COFACTOR] Name=FAD; Xref=ChEBI:CHEBI:57692;
            Evidence={ECO:0000250}.
            [SUBUNIT] Homodimer; non-covalently linked. {ECO:0000250}.
            [SUBCELLULAR LOCATION] Secreted {ECO:0000250}.
            [TISSUE SPECIFICITY] Expressed by the venom gland.
            [PTM] N-glycosylated. {ECO:0000250}.
            [SIMILARITY] Belongs to the flavin monoamine oxidase family. FIG1
            subfamily. {ECO:0000305}.
FEATURES             Location/Qualifiers
     source          1..517
                     /organism="Bungarus multicinctus"
                     /db_xref="taxon:8616"
     Protein         1..517
                     /product="L-amino-acid oxidase"
                     /EC_number="1.4.3.2"
                     /note="Bm-LAAO; LAO"
                     /UniProtKB_evidence="Evidence at transcript level"
     Region          1..18
                     /region_name="Signal"
                     /experiment="experimental evidence, no additional details
                     recorded"
                     /note="{ECO:0000250}."
     Region          19..517
                     /region_name="Mature chain"
                     /experiment="experimental evidence, no additional details
                     recorded"
                     /note="L-amino-acid oxidase. /FTId=PRO_0000412600."
     Bond            29..192
                     /bond_type="disulfide"
                     /experiment="experimental evidence, no additional details
                     recorded"
                     /note="{ECO:0000250}."
     Region          <30..>92
                     /region_name="FadH2"
                     /note="NADPH-dependent 2,4-dienoyl-CoA reductase, sulfur
                     reductase, or a related oxidoreductase [Lipid transport
                     and metabolism]; COG0446"
                     /db_xref="CDD:223523"
     Region          57..124
                     /region_name="NAD_binding_8"
                     /note="NAD(P)-binding Rossmann-like domain; pfam13450"
                     /db_xref="CDD:257775"
     Region          62..500
                     /region_name="Amino_oxidase"
                     /note="Flavin containing amine oxidoreductase; pfam01593"
                     /db_xref="CDD:250729"
     Site            62..63
                     /site_type="np-binding"
                     /experiment="experimental evidence, no additional details
                     recorded"
                     /note="FAD. {ECO:0000250}."
     Site            82..83
                     /site_type="np-binding"
                     /experiment="experimental evidence, no additional details
                     recorded"
                     /note="FAD. {ECO:0000250}."
     Site            90
                     /site_type="binding"
                     /experiment="experimental evidence, no additional details
                     recorded"
                     /note="FAD. {ECO:0000250}."
     Site            106..109
                     /site_type="np-binding"
                     /experiment="experimental evidence, no additional details
                     recorded"
                     /note="FAD. {ECO:0000250}."
     Site            109
                     /site_type="binding"
                     /experiment="experimental evidence, no additional details
                     recorded"
                     /note="Substrate. {ECO:0000250}."
     Site            191
                     /site_type="glycosylation"
                     /experiment="experimental evidence, no additional details
                     recorded"
                     /note="N-linked (GlcNAc...). {ECO:0000255}."
     Site            280
                     /site_type="binding"
                     /experiment="experimental evidence, no additional details
                     recorded"
                     /note="FAD; via amide nitrogen and carbonyl oxygen.
                     {ECO:0000250}."
     Bond            350..431
                     /bond_type="disulfide"
                     /experiment="experimental evidence, no additional details
                     recorded"
                     /note="{ECO:0000250}."
     Site            380
                     /site_type="glycosylation"
                     /experiment="experimental evidence, no additional details
                     recorded"
                     /note="N-linked (GlcNAc...). {ECO:0000255}."
     Site            391
                     /site_type="binding"
                     /experiment="experimental evidence, no additional details
                     recorded"
                     /note="Substrate. {ECO:0000250}."
     Site            476
                     /site_type="binding"
                     /experiment="experimental evidence, no additional details
                     recorded"
                     /note="FAD. {ECO:0000250}."
     Site            483..488
                     /site_type="np-binding"
                     /experiment="experimental evidence, no additional details
                     recorded"
                     /note="FAD. {ECO:0000250}."
     Site            483..484
                     /site_type="np-binding"
                     /experiment="experimental evidence, no additional details
                     recorded"
                     /note="Substrate. {ECO:0000250}."
ORIGIN      
        1 mnvfsifslv flaafgscad drrspleecf readyeefle iarnglkkts npkhvvvvga
       61 gmaglsaayv lekaghrvtl leasdrvggr antyrdekeg wyvnmgpmrl perhrivrty
      121 iakfglklne ffqenenawy firnirkrvw evkkdpgvfk ypvkpseegk sasqlyresl
      181 kkiieelkrt ncsyildkyd systkeylik egnlsrgavd migdllneds syylsfiesl
      241 knddlfsyek rfdeisggfd qlpksmhqdi aemvhlnaqv tkiqhdaekv rvayqtpakt
      301 lsyvtadyvi vcatsravrr isfepplpsk kahalrsihy ksatkifltc tqkfweadgi
      361 hggksttdlp srfiyypnhn ftsgvgviva yvladdsdff qaldiktsad ivindlslih
      421 qlpkneiqal cypslikkws ldkytmgalt sftpyqfqdy setvaapvgr iyfageytar
      481 vhgwldstik sgltaardvn rasqkpsrih lisdnql
//
VERSION     X2L4E2.1  GI:817033869
DBSOURCE    UniProtKB: locus OXLA_BOTPC, accession X2L4E2;
            class: standard.
            created: Apr 29, 2015.
            sequence updated: Jun 11, 2014.
            annotation updated: May 27, 2015.
            xrefs: KJ094993.1, AHN91985.1
            xrefs (non-sequence databases): GO:0005576, GO:0001716, GO:0006915,
            GO:0042742, GO:0044179, InterPro:IPR002937, InterPro:IPR001613,
            Pfam:PF01593, PRINTS:PR00757
KEYWORDS    Antibiotic; Antimicrobial; Apoptosis; Cytolysis; Disulfide bond;
            FAD; Flavoprotein; Glycoprotein; Hemolysis; Hemostasis impairing
            toxin; Oxidoreductase; Platelet aggregation activating toxin;
            Secreted; Signal; Toxin.
SOURCE      Bothrops pictus
  ORGANISM  Bothrops pictus
            Eukaryota; Metazoa; Chordata; Craniata; Vertebrata; Euteleostomi;
            Lepidosauria; Squamata; Bifurcata; Unidentata; Episquamata;
            Toxicofera; Serpentes; Colubroidea; Viperidae; Crotalinae;
            Bothrops.
REFERENCE   1  (residues 1 to 498)
  AUTHORS   Lazo,F.E., Vivas,D.E., Sandoval,G.A., Yarleque,A. and Severino,R.
  TITLE     Direct Submission
  JOURNAL   Submitted (??-JAN-2014)
  REMARK    NUCLEOTIDE SEQUENCE [MRNA].;
            TISSUE=Venom gland
COMMENT     [FUNCTION] Catalyzes an oxidative deamination of predominantly
            hydrophobic and aromatic L-amino acids (highly against L-Met,
            L-Leu, L-Phe and L-Ile), thus producing hydrogen peroxide that may
            contribute to the diverse toxic effects of this enzyme. Exhibits
            diverse biological activities, such as antibacterial on both
            Gram-positive and Gram-negative bacteria and antiparasitic
            activities, as well as induction of platelet aggregation. Effects
            of snake L-amino oxidases on platelets are controversial, since
            they either induce aggregation or inhibit agonist-induced
            aggregation. These different effects are probably due to different
            experimental conditions. This protein may also have activities in
            hemorrhage, hemolysis, edema, and apoptosis.
            {ECO:0000250|UniProtKB:B5AR80}.
            [CATALYTIC ACTIVITY] An L-amino acid + H(2)O + O(2) = a 2-oxo acid
            + NH(3) + H(2)O(2). {ECO:0000250|UniProtKB:B5AR80}.
            [COFACTOR] Name=FAD; Xref=ChEBI:CHEBI:57692;
            Evidence={ECO:0000250}.
            [SUBUNIT] Homodimer; non-covalently linked.
            {ECO:0000250|UniProtKB:B5AR80}.
            [SUBCELLULAR LOCATION] Secreted {ECO:0000250|UniProtKB:B5AR80}.
            [TISSUE SPECIFICITY] Expressed by the venom gland. {ECO:0000305}.
            [PTM] N-glycosylated. The enzymatic activity is not affected by
            deglycosylation. {ECO:0000250|UniProtKB:B5AR80}.
            [SIMILARITY] Belongs to the flavin monoamine oxidase family. FIG1
            subfamily. {ECO:0000305}.
FEATURES             Location/Qualifiers
     source          1..498
                     /organism="Bothrops pictus"
                     /db_xref="taxon:133440"
     Protein         <1..>498
                     /product="L-amino acid oxidase"
                     /EC_number="1.4.3.2"
                     /note="LAAO; LAO"
                     /UniProtKB_evidence="Evidence at transcript level"
     Region          <1..11
                     /region_name="Signal"
                     /experiment="experimental evidence, no additional details
                     recorded"
                     /note="{ECO:0000250|UniProtKB:B5AR80}."
     Region          12..>498
                     /region_name="Mature chain"
                     /experiment="experimental evidence, no additional details
                     recorded"
                     /note="L-amino acid oxidase. /FTId=PRO_0000432791."
     Bond            21..184
                     /bond_type="disulfide"
                     /experiment="experimental evidence, no additional details
                     recorded"
                     /note="{ECO:0000250}."
     Region          49..116
                     /region_name="NAD_binding_8"
                     /note="NAD(P)-binding Rossmann-like domain; pfam13450"
                     /db_xref="CDD:257775"
     Site            order(51..53,55,73..75)
                     /site_type="other"
                     /note="NAD binding site [chemical binding]"
                     /db_xref="CDD:240631"
     Region          54..492
                     /region_name="Amino_oxidase"
                     /note="Flavin containing amine oxidoreductase; pfam01593"
                     /db_xref="CDD:250729"
     Site            54..55
                     /site_type="np-binding"
                     /experiment="experimental evidence, no additional details
                     recorded"
                     /note="FAD. {ECO:0000250}."
     Site            74..75
                     /site_type="np-binding"
                     /experiment="experimental evidence, no additional details
                     recorded"
                     /note="FAD. {ECO:0000250}."
     Site            82
                     /site_type="binding"
                     /experiment="experimental evidence, no additional details
                     recorded"
                     /note="FAD. {ECO:0000250}."
     Site            98..101
                     /site_type="np-binding"
                     /experiment="experimental evidence, no additional details
                     recorded"
                     /note="FAD. {ECO:0000250}."
     Site            101
                     /site_type="binding"
                     /experiment="experimental evidence, no additional details
                     recorded"
                     /note="Substrate. {ECO:0000250}."
     Site            183
                     /site_type="glycosylation"
                     /experiment="experimental evidence, no additional details
                     recorded"
                     /note="N-linked (GlcNAc...). {ECO:0000255}."
     Site            234
                     /site_type="binding"
                     /experiment="experimental evidence, no additional details
                     recorded"
                     /note="Substrate. {ECO:0000250}."
     Site            272
                     /site_type="binding"
                     /experiment="experimental evidence, no additional details
                     recorded"
                     /note="FAD; via amide nitrogen and carbonyl oxygen.
                     {ECO:0000250}."
     Bond            342..423
                     /bond_type="disulfide"
                     /experiment="experimental evidence, no additional details
                     recorded"
                     /note="{ECO:0000250}."
     Site            383
                     /site_type="binding"
                     /experiment="experimental evidence, no additional details
                     recorded"
                     /note="Substrate. {ECO:0000250}."
     Site            468
                     /site_type="binding"
                     /experiment="experimental evidence, no additional details
                     recorded"
                     /note="FAD. {ECO:0000250}."
     Site            475..480
                     /site_type="np-binding"
                     /experiment="experimental evidence, no additional details
                     recorded"
                     /note="FAD. {ECO:0000250}."
     Site            475..476
                     /site_type="np-binding"
                     /experiment="experimental evidence, no additional details
                     recorded"
                     /note="Substrate. {ECO:0000250}."
ORIGIN      
        1 sllflaavgs caddrnplee cfretdyeef leiaknglst tsnpkrvviv gagmsglsaa
       61 yvlanaghqv tvleaserag grvktyrnek egwyanlgpm rlpekhrivr eyikkfdlrl
      121 nefsqenena wyflqnikkr vrevnkdpgv leypvkpsev gksagqlyee slrkaveelr
      181 rtncsymlnk ydtystkeyl lkegnlspga vdmigdllne dsgyyvsfie slkhddifay
      241 ekrfdeivgg mdklptsmyq aiqekvhlna rvieiqqdvk evtvtyqtsq ketlsvtady
      301 vivcttsraa rritfepplp pkkahallsv hyrsgtkifl tctkkfwedd gihggksttd
      361 lpsrfiyypn hnfpngvgvi iaygigddan yfqaldfedc gdivindlsl ihqlpkeeiq
      421 aicrpsmiqr wsldnyamgg ittftpyhfq hfsealtapv driyfageyt aqahgwidst
      481 iksglraatd vnrasenk
//
VERSION     Q6TGQ9.1  GI:82127391
DBSOURCE    UniProtKB: locus OXLA_BOTJR, accession Q6TGQ9;
            class: standard.
            created: Jan 23, 2007.
            sequence updated: Jul 5, 2004.
            annotation updated: Apr 1, 2015.
            xrefs: AY398691.1, AAR31182.1, 4E0V_A, 4E0V_B
            xrefs (non-sequence databases): PDBsum:4E0V,
            ProteinModelPortal:Q6TGQ9, SMR:Q6TGQ9, HOVERGEN:HBG005729,
            BRENDA:1.4.3.2, GO:0005576, GO:0001716, GO:0006915, GO:0042742,
            GO:0044179, InterPro:IPR002937, InterPro:IPR001613, Pfam:PF01593,
            PRINTS:PR00757
KEYWORDS    3D-structure; Antibiotic; Antimicrobial; Apoptosis; Cytolysis;
            Disulfide bond; FAD; Flavoprotein; Glycoprotein; Hemolysis;
            Hemostasis impairing toxin; Oxidoreductase; Secreted; Signal;
            Toxin.
SOURCE      Bothrops jararacussu (jararacussu)
  ORGANISM  Bothrops jararacussu
            Eukaryota; Metazoa; Chordata; Craniata; Vertebrata; Euteleostomi;
            Lepidosauria; Squamata; Bifurcata; Unidentata; Episquamata;
            Toxicofera; Serpentes; Colubroidea; Viperidae; Crotalinae;
            Bothrops.
REFERENCE   1  (residues 1 to 497)
  AUTHORS   Franca,S.C., Kashima,S., Roberto,P.G., Marins,M., Ticli,F.K.,
            Pereira,J.O., Astolfi-Filho,S., Stabeli,R.G., Magro,A.J.,
            Fontes,M.R., Sampaio,S.V. and Soares,A.M.
  TITLE     Molecular approaches for structural characterization of Bothrops
            L-amino acid oxidases with antiprotozoal activity: cDNA cloning,
            comparative sequence analysis, and molecular modeling
  JOURNAL   Biochem. Biophys. Res. Commun. 355 (2), 302-306 (2007)
   PUBMED   17292326
  REMARK    NUCLEOTIDE SEQUENCE [MRNA], SUBCELLULAR LOCATION, AND TISSUE
            SPECIFICITY.;
            TISSUE=Venom, and Venom gland
COMMENT     [FUNCTION] Catalyzes an oxidative deamination of predominantly
            hydrophobic and aromatic L-amino acids, thus producing hydrogen
            peroxide that may contribute to the diverse toxic effects of this
            enzyme. Exhibits diverse biological activities, such as hemorrhage,
            hemolysis, edema, apoptosis of vascular endothelial cells or tumor
            cell lines, antibacterial and antiparasitic activities, as well as
            regulation of platelet aggregation. Effects of snake L-amino
            oxidases on platelets are controversial, since they either induce
            aggregation or inhibit agonist-induced aggregation. These different
            effects are probably due to different experimental conditions (By
            similarity). {ECO:0000250}.
            [CATALYTIC ACTIVITY] An L-amino acid + H(2)O + O(2) = a 2-oxo acid
            + NH(3) + H(2)O(2).
            [COFACTOR] Name=FAD; Xref=ChEBI:CHEBI:57692;
            Evidence={ECO:0000250}.
            [SUBUNIT] Homodimer; non-covalently linked. {ECO:0000250}.
            [SUBCELLULAR LOCATION] Secreted {ECO:0000250}.
            [TISSUE SPECIFICITY] Expressed by the venom gland.
            {ECO:0000269|PubMed:17292326}.
            [PTM] N-glycosylated. {ECO:0000250}.
            [MISCELLANEOUS] Has parasiticidal activities against both
            trypanosomes and leishmania, as a result of enzyme-catalyzed
            hydrogen peroxide production. {ECO:0000305|PubMed:17292326}.
            [SIMILARITY] Belongs to the flavin monoamine oxidase family. FIG1
            subfamily. {ECO:0000305}.
FEATURES             Location/Qualifiers
     source          1..497
                     /organism="Bothrops jararacussu"
                     /db_xref="taxon:8726"
     Protein         1..>497
                     /product="L-amino-acid oxidase"
                     /EC_number="1.4.3.2"
                     /note="BjussuLAAO-I; LAAO; LAO"
                     /UniProtKB_evidence="Evidence at protein level"
     Region          1..13
                     /region_name="Signal"
                     /experiment="experimental evidence, no additional details
                     recorded"
                     /note="{ECO:0000250}."
     Region          14..>497
                     /region_name="Mature chain"
                     /experiment="experimental evidence, no additional details
                     recorded"
                     /note="L-amino-acid oxidase. /FTId=PRO_0000273564."
     Bond            23..186
                     /bond_type="disulfide"
                     /experiment="experimental evidence, no additional details
                     recorded"
                     /note="{ECO:0000250}."
     Region          28..38
                     /region_name="Helical region"
                     /experiment="experimental evidence, no additional details
                     recorded"
                     /note="{ECO:0000244|PDB:4E0V}."
     Region          48..51
                     /region_name="Beta-strand region"
                     /experiment="experimental evidence, no additional details
                     recorded"
                     /note="{ECO:0000244|PDB:4E0V}."
     Region          51..118
                     /region_name="NAD_binding_8"
                     /note="NAD(P)-binding Rossmann-like domain; pfam13450"
                     /db_xref="CDD:257775"
     Site            order(53..55,57,75..77)
                     /site_type="other"
                     /note="NAD binding site [chemical binding]"
                     /db_xref="CDD:240631"
     Region          56..486
                     /region_name="Amino_oxidase"
                     /note="Flavin containing amine oxidoreductase; pfam01593"
                     /db_xref="CDD:250729"
     Region          56..67
                     /region_name="Helical region"
                     /experiment="experimental evidence, no additional details
                     recorded"
                     /note="{ECO:0000244|PDB:4E0V}."
     Site            56..57
                     /site_type="np-binding"
                     /experiment="experimental evidence, no additional details
                     recorded"
                     /note="FAD. {ECO:0000250}."
     Region          71..76
                     /region_name="Beta-strand region"
                     /experiment="experimental evidence, no additional details
                     recorded"
                     /note="{ECO:0000244|PDB:4E0V}."
     Site            76..77
                     /site_type="np-binding"
                     /experiment="experimental evidence, no additional details
                     recorded"
                     /note="FAD. {ECO:0000250}."
     Region          78..81
                     /region_name="Beta-strand region"
                     /experiment="experimental evidence, no additional details
                     recorded"
                     /note="{ECO:0000244|PDB:4E0V}."
     Region          87..90
                     /region_name="Beta-strand region"
                     /experiment="experimental evidence, no additional details
                     recorded"
                     /note="{ECO:0000244|PDB:4E0V}."
     Region          91..94
                     /region_name="Hydrogen bonded turn"
                     /experiment="experimental evidence, no additional details
                     recorded"
                     /note="{ECO:0000244|PDB:4E0V}."
     Region          95..98
                     /region_name="Beta-strand region"
                     /experiment="experimental evidence, no additional details
                     recorded"
                     /note="{ECO:0000244|PDB:4E0V}."
     Site            100..103
                     /site_type="np-binding"
                     /experiment="experimental evidence, no additional details
                     recorded"
                     /note="FAD. {ECO:0000250}."
     Site            103
                     /site_type="binding"
                     /experiment="experimental evidence, no additional details
                     recorded"
                     /note="Substrate. {ECO:0000250}."
     Region          106..108
                     /region_name="Helical region"
                     /experiment="experimental evidence, no additional details
                     recorded"
                     /note="{ECO:0000244|PDB:4E0V}."
     Region          109..116
                     /region_name="Helical region"
                     /experiment="experimental evidence, no additional details
                     recorded"
                     /note="{ECO:0000244|PDB:4E0V}."
     Region          117..119
                     /region_name="Hydrogen bonded turn"
                     /experiment="experimental evidence, no additional details
                     recorded"
                     /note="{ECO:0000244|PDB:4E0V}."
     Region          122..124
                     /region_name="Beta-strand region"
                     /experiment="experimental evidence, no additional details
                     recorded"
                     /note="{ECO:0000244|PDB:4E0V}."
     Region          133..136
                     /region_name="Beta-strand region"
                     /experiment="experimental evidence, no additional details
                     recorded"
                     /note="{ECO:0000244|PDB:4E0V}."
     Region          139..142
                     /region_name="Beta-strand region"
                     /experiment="experimental evidence, no additional details
                     recorded"
                     /note="{ECO:0000244|PDB:4E0V}."
     Region          143..148
                     /region_name="Helical region"
                     /experiment="experimental evidence, no additional details
                     recorded"
                     /note="{ECO:0000244|PDB:4E0V}."
     Region          151..153
                     /region_name="Helical region"
                     /experiment="experimental evidence, no additional details
                     recorded"
                     /note="{ECO:0000244|PDB:4E0V}."
     Region          159..163
                     /region_name="Hydrogen bonded turn"
                     /experiment="experimental evidence, no additional details
                     recorded"
                     /note="{ECO:0000244|PDB:4E0V}."
     Region          166..172
                     /region_name="Helical region"
                     /experiment="experimental evidence, no additional details
                     recorded"
                     /note="{ECO:0000244|PDB:4E0V}."
     Region          173..177
                     /region_name="Hydrogen bonded turn"
                     /experiment="experimental evidence, no additional details
                     recorded"
                     /note="{ECO:0000244|PDB:4E0V}."
     Region          179..184
                     /region_name="Hydrogen bonded turn"
                     /experiment="experimental evidence, no additional details
                     recorded"
                     /note="{ECO:0000244|PDB:4E0V}."
     Site            185
                     /site_type="glycosylation"
                     /experiment="experimental evidence, no additional details
                     recorded"
                     /note="N-linked (GlcNAc...). {ECO:0000255}."
     Region          186..194
                     /region_name="Helical region"
                     /experiment="experimental evidence, no additional details
                     recorded"
                     /note="{ECO:0000244|PDB:4E0V}."
     Region          195..197
                     /region_name="Beta-strand region"
                     /experiment="experimental evidence, no additional details
                     recorded"
                     /note="{ECO:0000244|PDB:4E0V}."
     Region          198..203
                     /region_name="Helical region"
                     /experiment="experimental evidence, no additional details
                     recorded"
                     /note="{ECO:0000244|PDB:4E0V}."
     Region          204..206
                     /region_name="Hydrogen bonded turn"
                     /experiment="experimental evidence, no additional details
                     recorded"
                     /note="{ECO:0000244|PDB:4E0V}."
     Region          210..219
                     /region_name="Helical region"
                     /experiment="experimental evidence, no additional details
                     recorded"
                     /note="{ECO:0000244|PDB:4E0V}."
     Region          223..227
                     /region_name="Hydrogen bonded turn"
                     /experiment="experimental evidence, no additional details
                     recorded"
                     /note="{ECO:0000244|PDB:4E0V}."
     Region          230..240
                     /region_name="Helical region"
                     /experiment="experimental evidence, no additional details
                     recorded"
                     /note="{ECO:0000244|PDB:4E0V}."
     Site            236
                     /site_type="binding"
                     /experiment="experimental evidence, no additional details
                     recorded"
                     /note="Substrate. {ECO:0000250}."
     Region          246..249
                     /region_name="Beta-strand region"
                     /experiment="experimental evidence, no additional details
                     recorded"
                     /note="{ECO:0000244|PDB:4E0V}."
     Region          255..263
                     /region_name="Helical region"
                     /experiment="experimental evidence, no additional details
                     recorded"
                     /note="{ECO:0000244|PDB:4E0V}."
     Region          264..267
                     /region_name="Helical region"
                     /experiment="experimental evidence, no additional details
                     recorded"
                     /note="{ECO:0000244|PDB:4E0V}."
     Region          268..271
                     /region_name="Beta-strand region"
                     /experiment="experimental evidence, no additional details
                     recorded"
                     /note="{ECO:0000244|PDB:4E0V}."
     Region          274..279
                     /region_name="Beta-strand region"
                     /experiment="experimental evidence, no additional details
                     recorded"
                     /note="{ECO:0000244|PDB:4E0V}."
     Site            274
                     /site_type="binding"
                     /experiment="experimental evidence, no additional details
                     recorded"
                     /note="FAD; via amide nitrogen and carbonyl oxygen.
                     {ECO:0000250}."
     Region          284..289
                     /region_name="Beta-strand region"
                     /experiment="experimental evidence, no additional details
                     recorded"
                     /note="{ECO:0000244|PDB:4E0V}."
     Region          299..305
                     /region_name="Beta-strand region"
                     /experiment="experimental evidence, no additional details
                     recorded"
                     /note="{ECO:0000244|PDB:4E0V}."
     Region          309..313
                     /region_name="Helical region"
                     /experiment="experimental evidence, no additional details
                     recorded"
                     /note="{ECO:0000244|PDB:4E0V}."
     Region          315..319
                     /region_name="Beta-strand region"
                     /experiment="experimental evidence, no additional details
                     recorded"
                     /note="{ECO:0000244|PDB:4E0V}."
     Region          323..331
                     /region_name="Helical region"
                     /experiment="experimental evidence, no additional details
                     recorded"
                     /note="{ECO:0000244|PDB:4E0V}."
     Region          337..346
                     /region_name="Beta-strand region"
                     /experiment="experimental evidence, no additional details
                     recorded"
                     /note="{ECO:0000244|PDB:4E0V}."
     Bond            344..425
                     /bond_type="disulfide"
                     /experiment="experimental evidence, no additional details
                     recorded"
                     /note="{ECO:0000250}."
     Region          348..350
                     /region_name="Helical region"
                     /experiment="experimental evidence, no additional details
                     recorded"
                     /note="{ECO:0000244|PDB:4E0V}."
     Region          351..353
                     /region_name="Hydrogen bonded turn"
                     /experiment="experimental evidence, no additional details
                     recorded"
                     /note="{ECO:0000244|PDB:4E0V}."
     Region          356..363
                     /region_name="Beta-strand region"
                     /experiment="experimental evidence, no additional details
                     recorded"
                     /note="{ECO:0000244|PDB:4E0V}."
     Region          366..370
                     /region_name="Beta-strand region"
                     /experiment="experimental evidence, no additional details
                     recorded"
                     /note="{ECO:0000244|PDB:4E0V}."
     Region          376..378
                     /region_name="Hydrogen bonded turn"
                     /experiment="experimental evidence, no additional details
                     recorded"
                     /note="{ECO:0000244|PDB:4E0V}."
     Region          380..387
                     /region_name="Beta-strand region"
                     /experiment="experimental evidence, no additional details
                     recorded"
                     /note="{ECO:0000244|PDB:4E0V}."
     Site            385
                     /site_type="binding"
                     /experiment="experimental evidence, no additional details
                     recorded"
                     /note="Substrate. {ECO:0000250}."
     Region          389..392
                     /region_name="Helical region"
                     /experiment="experimental evidence, no additional details
                     recorded"
                     /note="{ECO:0000244|PDB:4E0V}."
     Region          393..396
                     /region_name="Hydrogen bonded turn"
                     /experiment="experimental evidence, no additional details
                     recorded"
                     /note="{ECO:0000244|PDB:4E0V}."
     Region          399..413
                     /region_name="Helical region"
                     /experiment="experimental evidence, no additional details
                     recorded"
                     /note="{ECO:0000244|PDB:4E0V}."
     Region          418..423
                     /region_name="Helical region"
                     /experiment="experimental evidence, no additional details
                     recorded"
                     /note="{ECO:0000244|PDB:4E0V}."
     Region          425..433
                     /region_name="Beta-strand region"
                     /experiment="experimental evidence, no additional details
                     recorded"
                     /note="{ECO:0000244|PDB:4E0V}."
     Region          437..439
                     /region_name="Hydrogen bonded turn"
                     /experiment="experimental evidence, no additional details
                     recorded"
                     /note="{ECO:0000244|PDB:4E0V}."
     Region          440..444
                     /region_name="Beta-strand region"
                     /experiment="experimental evidence, no additional details
                     recorded"
                     /note="{ECO:0000244|PDB:4E0V}."
     Region          450..459
                     /region_name="Helical region"
                     /experiment="experimental evidence, no additional details
                     recorded"
                     /note="{ECO:0000244|PDB:4E0V}."
     Region          463..467
                     /region_name="Beta-strand region"
                     /experiment="experimental evidence, no additional details
                     recorded"
                     /note="{ECO:0000244|PDB:4E0V}."
     Region          470..472
                     /region_name="Hydrogen bonded turn"
                     /experiment="experimental evidence, no additional details
                     recorded"
                     /note="{ECO:0000244|PDB:4E0V}."
     Site            470
                     /site_type="binding"
                     /experiment="experimental evidence, no additional details
                     recorded"
                     /note="FAD. {ECO:0000250}."
     Region          473..477
                     /region_name="Beta-strand region"
                     /experiment="experimental evidence, no additional details
                     recorded"
                     /note="{ECO:0000244|PDB:4E0V}."
     Site            477..482
                     /site_type="np-binding"
                     /experiment="experimental evidence, no additional details
                     recorded"
                     /note="FAD. {ECO:0000250}."
     Site            477..478
                     /site_type="np-binding"
                     /experiment="experimental evidence, no additional details
                     recorded"
                     /note="Substrate. {ECO:0000250}."
     Region          480..483
                     /region_name="Helical region"
                     /experiment="experimental evidence, no additional details
                     recorded"
                     /note="{ECO:0000244|PDB:4E0V}."
     Region          488..495
                     /region_name="Helical region"
                     /experiment="experimental evidence, no additional details
                     recorded"
                     /note="{ECO:0000244|PDB:4E0V}."
ORIGIN      
        1 mnvffmfskp gkladdrnpl eecfretdye efleiakngl sttsnpkrvv ivgagmsgls
       61 aayvlanagh qvtvleaser aggqvktyrn ekegwyanlg pmrlpekhri vreyirkfgl
      121 qlnefsqene nawyfiknir krvgevnkdp gvldypvkps evgksagqly eeslqkavee
      181 lrrtncsyml nkydtystke yllkegnlsp gavdmigdll nedsgyyvsf ieslkhddif
      241 ayekrfdeiv ggmdklptsm yqaiqekvhl narvikiqqd vkevtvtyqt seketlsvta
      301 dyvivcttsr aarrikfepp lppkkahalr svhyrsgtki fltctkkfwe ddgihggkst
      361 tdlpsrfiyy pnhnfpngvg viiaygigdd anyfealdfe dcgdivindl slihqlpkee
      421 iqaicrpsmi qrwsldkyam ggittftpyq fqhfsealta pvdriyfage ytaqahgwia
      481 stiksgpegl dvnrase
//
VERSION     P81382.2  GI:20141785
DBSOURCE    UniProtKB: locus OXLA_CALRH, accession P81382;
            class: standard.
            extra accessions:Q9I849
            created: Dec 15, 1998.
            sequence updated: Jan 23, 2002.
            annotation updated: Jan 7, 2015.
            xrefs: AJ271725.1, CAB71136.1, 1F8R_A, 1F8R_B, 1F8R_C, 1F8R_D,
            1F8S_A, 1F8S_B, 1F8S_C, 1F8S_D, 1F8S_E, 1F8S_F, 1F8S_G, 1F8S_H,
            2IID_A, 2IID_B, 2IID_C, 2IID_D
            xrefs (non-sequence databases): PDBsum:1F8R, PDBsum:1F8S,
            PDBsum:2IID, ProteinModelPortal:P81382, SMR:P81382,
            UniCarbKB:P81382, HOVERGEN:HBG005729, SABIO-RK:P81382,
            EvolutionaryTrace:P81382, GO:0005576, GO:0001716, GO:0006915,
            GO:0019835, GO:0042742, InterPro:IPR002937, Pfam:PF01593
KEYWORDS    3D-structure; Antibiotic; Antimicrobial; Apoptosis; Cytolysis;
            Direct protein sequencing; Disulfide bond; FAD; Flavoprotein;
            Glycoprotein; Hemostasis impairing toxin; Oxidoreductase; Platelet
            aggregation inhibiting toxin; Secreted; Signal; Toxin.
SOURCE      Calloselasma rhodostoma (Malayan pit viper)
  ORGANISM  Calloselasma rhodostoma
            Eukaryota; Metazoa; Chordata; Craniata; Vertebrata; Euteleostomi;
            Lepidosauria; Squamata; Bifurcata; Unidentata; Episquamata;
            Toxicofera; Serpentes; Colubroidea; Viperidae; Crotalinae;
            Calloselasma.
REFERENCE   1  (residues 1 to 516)
  AUTHORS   MacHeroux,P., Seth,O., Bollschweiler,C., Schwarz,M., Kurfurst,M.,
            Au,L.C. and Ghisla,S.
  TITLE     L-amino-acid oxidase from the Malayan pit viper Calloselasma
            rhodostoma. Comparative sequence analysis and characterization of
            active and inactive forms of the enzyme
  JOURNAL   Eur. J. Biochem. 268 (6), 1679-1686 (2001)
   PUBMED   11248687
  REMARK    NUCLEOTIDE SEQUENCE [MRNA], AND PROTEIN SEQUENCE OF 19-33.;
            TISSUE=Venom, and Venom gland
REFERENCE   2  (residues 1 to 516)
  AUTHORS   Ponnudurai,G., Chung,M.C. and Tan,N.H.
  TITLE     Purification and properties of the L-amino acid oxidase from
            Malayan pit viper (Calloselasma rhodostoma) venom
  JOURNAL   Arch. Biochem. Biophys. 313 (2), 373-378 (1994)
   PUBMED   8080286
  REMARK    PROTEIN SEQUENCE OF 19-38, AND SUBUNIT.;
            TISSUE=Venom
REFERENCE   3  (residues 1 to 516)
  AUTHORS   Kommoju,P.R., Macheroux,P. and Ghisla,S.
  TITLE     Molecular cloning, expression and purification of L-amino acid
            oxidase from the Malayan pit viper Calloselasma rhodostoma
  JOURNAL   Protein Expr. Purif. 52 (1), 89-95 (2007)
   PUBMED   17127077
  REMARK    EXPRESSION OF ACTIVE RECOMBINANT LAAO.
REFERENCE   4  (residues 1 to 516)
  AUTHORS   Tonismagi,K., Samel,M., Trummal,K., Ronnholm,G., Siigur,J.,
            Kalkkinen,N. and Siigur,E.
  TITLE     L-amino acid oxidase from Vipera lebetina venom: isolation,
            characterization, effects on platelets and bacteria
  JOURNAL   Toxicon 48 (2), 227-237 (2006)
   PUBMED   16828829
  REMARK    BIOPHYSICOCHEMICAL PROPERTIES.
REFERENCE   5  (residues 1 to 516)
  AUTHORS   Pawelek,P.D., Cheah,J., Coulombe,R., Macheroux,P., Ghisla,S. and
            Vrielink,A.
  TITLE     The structure of L-amino acid oxidase reveals the substrate
            trajectory into an enantiomerically conserved active site
  JOURNAL   EMBO J. 19 (16), 4204-4215 (2000)
   PUBMED   10944103
  REMARK    X-RAY CRYSTALLOGRAPHY (2.0 ANGSTROMS) OF 19-516 IN COMPLEX WITH
            FAD, DISULFIDE BONDS, AND GLYCOSYLATION AT ASN-190 AND ASN-379.;
            TISSUE=Venom
REFERENCE   6  (residues 1 to 516)
  AUTHORS   Moustafa,I.M., Foster,S., Lyubimov,A.Y. and Vrielink,A.
  TITLE     Crystal structure of LAAO from Calloselasma rhodostoma with an
            L-phenylalanine substrate: insights into structure and mechanism
  JOURNAL   J. Mol. Biol. 364 (5), 991-1002 (2006)
   PUBMED   17046020
  REMARK    X-RAY CRYSTALLOGRAPHY (1.8 ANGSTROMS) OF 19-516 IN COMPLEX WITH FAD
            AND SUBSTRATE L-PHE.;
            TISSUE=Venom
COMMENT     On Apr 11, 2002 this sequence version replaced gi:3914245.
            [FUNCTION] Catalyzes an oxidative deamination of predominantly
            hydrophobic and aromatic L-amino acids, thus producing hydrogen
            peroxide that may contribute to the diverse toxic effects of this
            enzyme. Exhibits diverse biological activities, such as hemorrhage,
            hemolysis, edema, apoptosis of vascular endothelial cells or tumor
            cell lines, antibacterial and antiparasitic activities, as well as
            regulation of platelet aggregation. Its effect on platelets is
            controversial, since it either induces aggregation or inhibits
            agonist-induced aggregation. These different effects are probably
            due to different experimental conditions (By similarity).
            {ECO:0000250}.
            [CATALYTIC ACTIVITY] An L-amino acid + H(2)O + O(2) = a 2-oxo acid
            + NH(3) + H(2)O(2).
            [COFACTOR] Name=FAD; Xref=ChEBI:CHEBI:57692.
            [BIOPHYSICOCHEMICAL PROPERTIES] Kinetic parameters: KM=0.63 mM for
            L-Leu {ECO:0000269|PubMed:16828829}; KM=0.24 mM for L-Met
            {ECO:0000269|PubMed:16828829}; KM=0.05 mM for L-Phe
            {ECO:0000269|PubMed:16828829}; KM=0.08 mM for L-Trp
            {ECO:0000269|PubMed:16828829}; pH dependence: Optimum pH is 9.0.
            {ECO:0000269|PubMed:16828829}; Temperature dependence:
            Thermostable. {ECO:0000269|PubMed:16828829}.
            [SUBUNIT] Homodimer; non-covalently linked.
            {ECO:0000269|PubMed:10944103, ECO:0000269|PubMed:17046020,
            ECO:0000269|PubMed:8080286}.
            [SUBCELLULAR LOCATION] Secreted.
            [TISSUE SPECIFICITY] Expressed by the venom gland.
            [SIMILARITY] Belongs to the flavin monoamine oxidase family. FIG1
            subfamily. {ECO:0000305}.
FEATURES             Location/Qualifiers
     source          1..516
                     /organism="Calloselasma rhodostoma"
                     /db_xref="taxon:8717"
     Protein         1..516
                     /product="L-amino-acid oxidase"
                     /EC_number="1.4.3.2"
                     /note="LAAO; LAO"
                     /UniProtKB_evidence="Evidence at protein level"
     Region          1..18
                     /region_name="Signal"
                     /experiment="experimental evidence, no additional details
                     recorded"
                     /note="{ECO:0000269|PubMed:11248687,
                     ECO:0000269|PubMed:8080286}."
     Region          <12..>84
                     /region_name="MDR"
                     /note="Medium chain reductase/dehydrogenase
                     (MDR)/zinc-dependent alcohol dehydrogenase-like family;
                     cl16912"
                     /db_xref="CDD:277494"
     Region          19..516
                     /region_name="Mature chain"
                     /experiment="experimental evidence, no additional details
                     recorded"
                     /note="L-amino-acid oxidase. /FTId=PRO_0000001707."
     Region          26..29
                     /region_name="Helical region"
                     /experiment="experimental evidence, no additional details
                     recorded"
                     /note="{ECO:0000244|PDB:2IID}."
     Bond            28..191
                     /bond_type="disulfide"
                     /experiment="experimental evidence, no additional details
                     recorded"
                     /note="{ECO:0000269|PubMed:10944103}."
     Region          28
                     /region_name="Conflict"
                     /experiment="experimental evidence, no additional details
                     recorded"
                     /note="C -> E (in Ref. 2; AA sequence). {ECO:0000305}."
     Region          33
                     /region_name="Conflict"
                     /experiment="experimental evidence, no additional details
                     recorded"
                     /note="D -> N (in Ref. 2; AA sequence). {ECO:0000305}."
     Region          34..43
                     /region_name="Helical region"
                     /experiment="experimental evidence, no additional details
                     recorded"
                     /note="{ECO:0000244|PDB:2IID}."
     Region          53..57
                     /region_name="Beta-strand region"
                     /experiment="experimental evidence, no additional details
                     recorded"
                     /note="{ECO:0000244|PDB:2IID}."
     Region          56..123
                     /region_name="NAD_binding_8"
                     /note="NAD(P)-binding Rossmann-like domain; pfam13450"
                     /db_xref="CDD:257775"
     Site            order(58..60,62,80..82)
                     /site_type="other"
                     /note="NAD binding site [chemical binding]"
                     /db_xref="CDD:240631"
     Region          61..499
                     /region_name="Amino_oxidase"
                     /note="Flavin containing amine oxidoreductase; pfam01593"
                     /db_xref="CDD:250729"
     Region          61..73
                     /region_name="Helical region"
                     /experiment="experimental evidence, no additional details
                     recorded"
                     /note="{ECO:0000244|PDB:2IID}."
     Site            61..62
                     /site_type="np-binding"
                     /experiment="experimental evidence, no additional details
                     recorded"
                     /note="FAD. {ECO:0000269|PubMed:10944103,
                     ECO:0000269|PubMed:17046020}."
     Region          76..80
                     /region_name="Beta-strand region"
                     /experiment="experimental evidence, no additional details
                     recorded"
                     /note="{ECO:0000244|PDB:2IID}."
     Site            81..82
                     /site_type="np-binding"
                     /experiment="experimental evidence, no additional details
                     recorded"
                     /note="FAD. {ECO:0000269|PubMed:10944103,
                     ECO:0000269|PubMed:17046020}."
     Region          82..87
                     /region_name="Beta-strand region"
                     /experiment="experimental evidence, no additional details
                     recorded"
                     /note="{ECO:0000244|PDB:2IID}."
     Site            89
                     /site_type="binding"
                     /experiment="experimental evidence, no additional details
                     recorded"
                     /note="FAD. {ECO:0000269|PubMed:10944103,
                     ECO:0000269|PubMed:17046020}."
     Region          92..95
                     /region_name="Beta-strand region"
                     /experiment="experimental evidence, no additional details
                     recorded"
                     /note="{ECO:0000244|PDB:2IID}."
     Region          96..99
                     /region_name="Hydrogen bonded turn"
                     /experiment="experimental evidence, no additional details
                     recorded"
                     /note="{ECO:0000244|PDB:2IID}."
     Region          100..105
                     /region_name="Beta-strand region"
                     /experiment="experimental evidence, no additional details
                     recorded"
                     /note="{ECO:0000244|PDB:2IID}."
     Site            105..108
                     /site_type="np-binding"
                     /experiment="experimental evidence, no additional details
                     recorded"
                     /note="FAD. {ECO:0000269|PubMed:10944103,
                     ECO:0000269|PubMed:17046020}."
     Site            108
                     /site_type="binding"
                     /experiment="experimental evidence, no additional details
                     recorded"
                     /note="Substrate."
     Region          114..122
                     /region_name="Helical region"
                     /experiment="experimental evidence, no additional details
                     recorded"
                     /note="{ECO:0000244|PDB:2IID}."
     Region          127..130
                     /region_name="Beta-strand region"
                     /experiment="experimental evidence, no additional details
                     recorded"
                     /note="{ECO:0000244|PDB:2IID}."
     Region          137..141
                     /region_name="Beta-strand region"
                     /experiment="experimental evidence, no additional details
                     recorded"
                     /note="{ECO:0000244|PDB:2IID}."
     Region          144..147
                     /region_name="Beta-strand region"
                     /experiment="experimental evidence, no additional details
                     recorded"
                     /note="{ECO:0000244|PDB:2IID}."
     Region          148..153
                     /region_name="Helical region"
                     /experiment="experimental evidence, no additional details
                     recorded"
                     /note="{ECO:0000244|PDB:2IID}."
     Region          155..158
                     /region_name="Helical region"
                     /experiment="experimental evidence, no additional details
                     recorded"
                     /note="{ECO:0000244|PDB:2IID}."
     Region          164..166
                     /region_name="Helical region"
                     /experiment="experimental evidence, no additional details
                     recorded"
                     /note="{ECO:0000244|PDB:2IID}."
     Region          171..178
                     /region_name="Helical region"
                     /experiment="experimental evidence, no additional details
                     recorded"
                     /note="{ECO:0000244|PDB:2IID}."
     Region          180..188
                     /region_name="Helical region"
                     /experiment="experimental evidence, no additional details
                     recorded"
                     /note="{ECO:0000244|PDB:2IID}."
     Site            190
                     /site_type="glycosylation"
                     /experiment="experimental evidence, no additional details
                     recorded"
                     /note="N-linked (GlcNAc...).
                     {ECO:0000269|PubMed:10944103}."
     Region          191..198
                     /region_name="Helical region"
                     /experiment="experimental evidence, no additional details
                     recorded"
                     /note="{ECO:0000244|PDB:2IID}."
     Region          200..202
                     /region_name="Beta-strand region"
                     /experiment="experimental evidence, no additional details
                     recorded"
                     /note="{ECO:0000244|PDB:1F8R}."
     Region          203..209
                     /region_name="Helical region"
                     /experiment="experimental evidence, no additional details
                     recorded"
                     /note="{ECO:0000244|PDB:2IID}."
     Region          215..224
                     /region_name="Helical region"
                     /experiment="experimental evidence, no additional details
                     recorded"
                     /note="{ECO:0000244|PDB:2IID}."
     Region          228..230
                     /region_name="Helical region"
                     /experiment="experimental evidence, no additional details
                     recorded"
                     /note="{ECO:0000244|PDB:2IID}."
     Region          235..245
                     /region_name="Helical region"
                     /experiment="experimental evidence, no additional details
                     recorded"
                     /note="{ECO:0000244|PDB:2IID}."
     Site            241
                     /site_type="binding"
                     /experiment="experimental evidence, no additional details
                     recorded"
                     /note="Substrate."
     Region          251..254
                     /region_name="Beta-strand region"
                     /experiment="experimental evidence, no additional details
                     recorded"
                     /note="{ECO:0000244|PDB:2IID}."
     Region          260..268
                     /region_name="Helical region"
                     /experiment="experimental evidence, no additional details
                     recorded"
                     /note="{ECO:0000244|PDB:2IID}."
     Region          269..272
                     /region_name="Helical region"
                     /experiment="experimental evidence, no additional details
                     recorded"
                     /note="{ECO:0000244|PDB:2IID}."
     Region          273..276
                     /region_name="Beta-strand region"
                     /experiment="experimental evidence, no additional details
                     recorded"
                     /note="{ECO:0000244|PDB:2IID}."
     Region          278..284
                     /region_name="Beta-strand region"
                     /experiment="experimental evidence, no additional details
                     recorded"
                     /note="{ECO:0000244|PDB:2IID}."
     Site            279
                     /site_type="binding"
                     /experiment="experimental evidence, no additional details
                     recorded"
                     /note="FAD; via amide nitrogen and carbonyl oxygen.
                     {ECO:0000269|PubMed:10944103,
                     ECO:0000269|PubMed:17046020}."
     Region          289..294
                     /region_name="Beta-strand region"
                     /experiment="experimental evidence, no additional details
                     recorded"
                     /note="{ECO:0000244|PDB:2IID}."
     Region          296..298
                     /region_name="Beta-strand region"
                     /experiment="experimental evidence, no additional details
                     recorded"
                     /note="{ECO:0000244|PDB:2IID}."
     Region          302..310
                     /region_name="Beta-strand region"
                     /experiment="experimental evidence, no additional details
                     recorded"
                     /note="{ECO:0000244|PDB:2IID}."
     Region          314..317
                     /region_name="Helical region"
                     /experiment="experimental evidence, no additional details
                     recorded"
                     /note="{ECO:0000244|PDB:2IID}."
     Region          320..324
                     /region_name="Beta-strand region"
                     /experiment="experimental evidence, no additional details
                     recorded"
                     /note="{ECO:0000244|PDB:2IID}."
     Region          328..336
                     /region_name="Helical region"
                     /experiment="experimental evidence, no additional details
                     recorded"
                     /note="{ECO:0000244|PDB:2IID}."
     Region          342..351
                     /region_name="Beta-strand region"
                     /experiment="experimental evidence, no additional details
                     recorded"
                     /note="{ECO:0000244|PDB:2IID}."
     Bond            349..430
                     /bond_type="disulfide"
                     /experiment="experimental evidence, no additional details
                     recorded"
                     /note="{ECO:0000269|PubMed:10944103}."
     Region          353..357
                     /region_name="Helical region"
                     /experiment="experimental evidence, no additional details
                     recorded"
                     /note="{ECO:0000244|PDB:2IID}."
     Region          361..368
                     /region_name="Beta-strand region"
                     /experiment="experimental evidence, no additional details
                     recorded"
                     /note="{ECO:0000244|PDB:2IID}."
     Region          372..374
                     /region_name="Beta-strand region"
                     /experiment="experimental evidence, no additional details
                     recorded"
                     /note="{ECO:0000244|PDB:2IID}."
     Site            379
                     /site_type="glycosylation"
                     /experiment="experimental evidence, no additional details
                     recorded"
                     /note="N-linked (GlcNAc...).
                     {ECO:0000269|PubMed:10944103}."
     Region          385..392
                     /region_name="Beta-strand region"
                     /experiment="experimental evidence, no additional details
                     recorded"
                     /note="{ECO:0000244|PDB:2IID}."
     Site            390
                     /site_type="binding"
                     /experiment="experimental evidence, no additional details
                     recorded"
                     /note="Substrate."
     Region          393..397
                     /region_name="Helical region"
                     /experiment="experimental evidence, no additional details
                     recorded"
                     /note="{ECO:0000244|PDB:2IID}."
     Region          398..401
                     /region_name="Hydrogen bonded turn"
                     /experiment="experimental evidence, no additional details
                     recorded"
                     /note="{ECO:0000244|PDB:2IID}."
     Region          404..419
                     /region_name="Helical region"
                     /experiment="experimental evidence, no additional details
                     recorded"
                     /note="{ECO:0000244|PDB:2IID}."
     Region          423..429
                     /region_name="Helical region"
                     /experiment="experimental evidence, no additional details
                     recorded"
                     /note="{ECO:0000244|PDB:2IID}."
     Region          430..437
                     /region_name="Beta-strand region"
                     /experiment="experimental evidence, no additional details
                     recorded"
                     /note="{ECO:0000244|PDB:2IID}."
     Region          438..440
                     /region_name="Helical region"
                     /experiment="experimental evidence, no additional details
                     recorded"
                     /note="{ECO:0000244|PDB:2IID}."
     Region          442..444
                     /region_name="Hydrogen bonded turn"
                     /experiment="experimental evidence, no additional details
                     recorded"
                     /note="{ECO:0000244|PDB:2IID}."
     Region          446..449
                     /region_name="Beta-strand region"
                     /experiment="experimental evidence, no additional details
                     recorded"
                     /note="{ECO:0000244|PDB:2IID}."
     Region          455..464
                     /region_name="Helical region"
                     /experiment="experimental evidence, no additional details
                     recorded"
                     /note="{ECO:0000244|PDB:2IID}."
     Region          470..472
                     /region_name="Beta-strand region"
                     /experiment="experimental evidence, no additional details
                     recorded"
                     /note="{ECO:0000244|PDB:2IID}."
     Region          475..477
                     /region_name="Helical region"
                     /experiment="experimental evidence, no additional details
                     recorded"
                     /note="{ECO:0000244|PDB:2IID}."
     Site            475
                     /site_type="binding"
                     /experiment="experimental evidence, no additional details
                     recorded"
                     /note="FAD. {ECO:0000269|PubMed:10944103,
                     ECO:0000269|PubMed:17046020}."
     Region          478..482
                     /region_name="Beta-strand region"
                     /experiment="experimental evidence, no additional details
                     recorded"
                     /note="{ECO:0000244|PDB:2IID}."
     Site            482..487
                     /site_type="np-binding"
                     /experiment="experimental evidence, no additional details
                     recorded"
                     /note="FAD. {ECO:0000269|PubMed:10944103,
                     ECO:0000269|PubMed:17046020}."
     Site            482..483
                     /site_type="np-binding"
                     /experiment="experimental evidence, no additional details
                     recorded"
                     /note="Substrate."
     Region          484..503
                     /region_name="Helical region"
                     /experiment="experimental evidence, no additional details
                     recorded"
                     /note="{ECO:0000244|PDB:2IID}."
ORIGIN      
        1 mnvffmfsll flaalgscad drnplaecfq endyeeflei arnglkatsn pkhvvivgag
       61 maglsaayvl agaghqvtvl easerpggrv rtyrneeagw yanlgpmrlp ekhrivreyi
      121 rkfdlrlnef sqendnawyf iknirkkvge vkkdpgllky pvkpseagks agqlyeeslg
      181 kvveelkrtn csyilnkydt ystkeylike gdlspgavdm igdllnedsg yyvsfieslk
      241 hddifayekr fdeivdgmdk lptamyrdiq dkvhfnaqvi kiqqndqkvt vvyetlsket
      301 psvtadyviv cttsravrli kfnppllpkk ahalrsvhyr sgtkifltct tkfweddgih
      361 ggksttdlps rfiyypnhnf tngvgviiay gigddanffq aldfkdcadi vfndlslihq
      421 lpkkdiqsfc ypsviqkwsl dkyamggitt ftpyqfqhfs dpltasqgri yfageytaqa
      481 hgwidstiks glraardvnl asenpsgihl sndnel
//
VERSION     P0DI89.1  GI:347602322
DBSOURCE    UniProtKB: locus OXLA_BOTLC, accession P0DI89;
            class: standard.
            created: Sep 21, 2011.
            sequence updated: Sep 21, 2011.
            annotation updated: Jan 7, 2015.
            
            xrefs (non-sequence databases): GO:0005576, GO:0001716, GO:0006915,
            GO:0042742, GO:0044179
KEYWORDS    Antibiotic; Antimicrobial; Apoptosis; Cytolysis; Direct protein
            sequencing; Disulfide bond; FAD; Flavoprotein; Glycoprotein;
            Hemolysis; Hemostasis impairing toxin; Oxidoreductase; Platelet
            aggregation inhibiting toxin; Secreted; Toxin.
SOURCE      Bothrops leucurus
  ORGANISM  Bothrops leucurus
            Eukaryota; Metazoa; Chordata; Craniata; Vertebrata; Euteleostomi;
            Lepidosauria; Squamata; Bifurcata; Unidentata; Episquamata;
            Toxicofera; Serpentes; Colubroidea; Viperidae; Crotalinae;
            Bothrops.
REFERENCE   1  (residues 1 to 30)
  AUTHORS   Naumann,G.B., Silva,L.F., Silva,L., Faria,G., Richardson,M.,
            Evangelista,K., Kohlhoff,M., Gontijo,C.M., Navdaev,A., de
            Rezende,F.F., Eble,J.A. and Sanchez,E.F.
  TITLE     Cytotoxicity and inhibition of platelet aggregation caused by an
            l-amino acid oxidase from Bothrops leucurus venom
  JOURNAL   Biochim. Biophys. Acta 1810 (7), 683-694 (2011)
   PUBMED   21539897
  REMARK    PROTEIN SEQUENCE, FUNCTION, BIOPHYSICOCHEMICAL PROPERTIES, SUBUNIT,
            GLYCOSYLATION, AND MASS SPECTROMETRY.;
            TISSUE=Venom
COMMENT     [FUNCTION] Catalyzes an oxidative deamination of predominantly
            hydrophobic and aromatic L-amino acids (high activity against
            L-Met, L-Leu, L-Nle, L-Trp, L-Phe and moderate activity against
            L-Tyr), thus producing hydrogen peroxide that may contribute to the
            diverse toxic effects of this enzyme. Exhibits diverse biological
            activities, such as hemorrhage, hemolysis, edema, antibacterial and
            antiparasitic activities (By similarity). In addition, this protein
            induces apoptosis. It also interacts with endothelial cells, and
            inhibits collagen- and ADP-induced platelet aggregation. L-LAAO
            family effects on platelets are controversial, since it either
            induces aggregation or inhibits agonist-induced aggregation. These
            different effects are probably due to different experimental
            conditions. {ECO:0000250, ECO:0000269|PubMed:21539897}.
            [CATALYTIC ACTIVITY] An L-amino acid + H(2)O + O(2) = a 2-oxo acid
            + NH(3) + H(2)O(2).
            [COFACTOR] Name=FAD; Xref=ChEBI:CHEBI:57692;
            Evidence={ECO:0000250}.
            [BIOPHYSICOCHEMICAL PROPERTIES] pH dependence: Optimum pH is
            7.5-8.8 for L-Leu. {ECO:0000269|PubMed:21539897}.
            [SUBUNIT] Monomer. This is in contrast with most of its orthologs,
            that are non-covalently linked homodimers.
            {ECO:0000269|PubMed:21539897}.
            [SUBCELLULAR LOCATION] Secreted.
            [TISSUE SPECIFICITY] Expressed by the venom gland.
            [PTM] N-glycosylated. {ECO:0000269|PubMed:21539897}.
            [MASS SPECTROMETRY] Mass=57000; Method=MALDI; Range=1-?;
            Evidence={ECO:0000269|PubMed:21539897}.
            [MISCELLANEOUS] Has parasiticidal activities against both
            trypanosomes and leishmania, as a result of enzyme-catalyzed
            hydrogen peroxide production. {ECO:0000305|PubMed:21539897}.
            [SIMILARITY] Belongs to the flavin monoamine oxidase family. FIG1
            subfamily. {ECO:0000305}.
            [CAUTION] The existence of several isoforms has been reported that
            may be due to either different composition or different
            glycosylation or by the synthesis from different genes.
            {ECO:0000305|PubMed:21539897}.
FEATURES             Location/Qualifiers
     source          1..30
                     /organism="Bothrops leucurus"
                     /db_xref="taxon:157295"
     Protein         1..>30
                     /product="L-amino-acid oxidase"
                     /EC_number="1.4.3.2"
                     /note="LAAO; LAO"
                     /UniProtKB_evidence="Evidence at protein level"
     Region          1..>30
                     /region_name="Mature chain"
                     /experiment="experimental evidence, no additional details
                     recorded"
                     /note="L-amino-acid oxidase. /FTId=PRO_0000412596."
     Bond            10..30
                     /bond_type="disulfide"
                     /experiment="experimental evidence, no additional details
                     recorded"
                     /note="{ECO:0000250}."
ORIGIN      
        1 addrnpleec fretdyeefl eiaknglstt
//
VERSION     Q6TGQ8.1  GI:82127389
DBSOURCE    UniProtKB: locus OXLA_BOTMO, accession Q6TGQ8;
            class: standard.
            created: Jan 23, 2007.
            sequence updated: Jul 5, 2004.
            annotation updated: May 27, 2015.
            xrefs: AY398692.1, AAR31183.1
            xrefs (non-sequence databases): ProteinModelPortal:Q6TGQ8,
            SMR:Q6TGQ8, HOVERGEN:HBG005729, BRENDA:1.4.3.2, GO:0005576,
            GO:0001716, GO:0006915, GO:0050829, GO:0050830, GO:0044179,
            GO:0044532, InterPro:IPR002937, InterPro:IPR001613, Pfam:PF01593,
            PRINTS:PR00757
KEYWORDS    Antibiotic; Antimicrobial; Apoptosis; Cytolysis; Direct protein
            sequencing; Disulfide bond; FAD; Flavoprotein; Glycoprotein;
            Hemolysis; Hemostasis impairing toxin; Oxidoreductase; Platelet
            aggregation activating toxin; Secreted; Signal; Toxin.
SOURCE      Bothrops moojeni (Brazilian lancehead)
  ORGANISM  Bothrops moojeni
            Eukaryota; Metazoa; Chordata; Craniata; Vertebrata; Euteleostomi;
            Lepidosauria; Squamata; Bifurcata; Unidentata; Episquamata;
            Toxicofera; Serpentes; Colubroidea; Viperidae; Crotalinae;
            Bothrops.
REFERENCE   1  (residues 1 to 478)
  AUTHORS   Franca,S.C., Kashima,S., Roberto,P.G., Marins,M., Ticli,F.K.,
            Pereira,J.O., Astolfi-Filho,S., Stabeli,R.G., Magro,A.J.,
            Fontes,M.R., Sampaio,S.V. and Soares,A.M.
  TITLE     Molecular approaches for structural characterization of Bothrops
            L-amino acid oxidases with antiprotozoal activity: cDNA cloning,
            comparative sequence analysis, and molecular modeling
  JOURNAL   Biochem. Biophys. Res. Commun. 355 (2), 302-306 (2007)
   PUBMED   17292326
  REMARK    NUCLEOTIDE SEQUENCE [MRNA].;
            TISSUE=Venom, and Venom gland
REFERENCE   2  (residues 1 to 478)
  AUTHORS   Stabeli,R.G., Sant'Ana,C.D., Ribeiro,P.H., Costa,T.R., Ticli,F.K.,
            Pires,M.G., Nomizo,A., Albuquerque,S., Malta-Neto,N.R., Marins,M.,
            Sampaio,S.V. and Soares,A.M.
  TITLE     Cytotoxic L-amino acid oxidase from Bothrops moojeni: biochemical
            and functional characterization
  JOURNAL   Int. J. Biol. Macromol. 41 (2), 132-140 (2007)
   PUBMED   17320169
  REMARK    PROTEIN SEQUENCE OF 7-46, FUNCTION, SUBUNIT, GLYCOSYLATION, MASS
            SPECTROMETRY, AND CIRCULAR DICHROISM.;
            TISSUE=Venom
REFERENCE   3  (residues 1 to 478)
  AUTHORS   Tempone,A.G., Andrade,H.F. Jr., Spencer,P.J., Lourenco,C.O.,
            Rogero,J.R. and Nascimento,N.
  TITLE     Bothrops moojeni venom kills Leishmania spp. with hydrogen peroxide
            generated by its L-amino acid oxidase
  JOURNAL   Biochem. Biophys. Res. Commun. 280 (3), 620-624 (2001)
   PUBMED   11162565
  REMARK    FUNCTION, AND SUBUNIT.;
            TISSUE=Venom
COMMENT     [FUNCTION] Catalyzes an oxidative deamination of predominantly
            hydrophobic and aromatic L-amino acids (L-Phe>L-Tyr>L-Trp>L-Leu),
            thus producing hydrogen peroxide that may contribute to the
            toxicity of the venom. Exhibits diverse biological activities, such
            as edema, apoptosis of tumor cell lines, antibacterial activities
            against both Gram-positive and Gram-negative bacteria, as well as
            induction of platelet aggregation. Effects of snake L-amino
            oxidases on platelets are controversial, since they either induce
            aggregation or inhibit agonist-induced aggregation. These different
            effects are probably due to different experimental conditions.
            Unlike other snake venom L-amino acid oxidases, does not induce
            hemorrhage. It may also induce hemolysis, and have antiparasitic
            activities. {ECO:0000269|PubMed:11162565,
            ECO:0000269|PubMed:17320169}.
            [CATALYTIC ACTIVITY] An L-amino acid + H(2)O + O(2) = a 2-oxo acid
            + NH(3) + H(2)O(2).
            [COFACTOR] Name=FAD; Xref=ChEBI:CHEBI:57692;
            Evidence={ECO:0000250}.
            [SUBUNIT] Homodimer; non-covalently linked.
            {ECO:0000269|PubMed:11162565, ECO:0000269|PubMed:17320169}.
            [SUBCELLULAR LOCATION] Secreted {ECO:0000250}.
            [TISSUE SPECIFICITY] Expressed by the venom gland.
            [PTM] N-glycosylated (Probable). The enzymatic activity is not
            affected by deglycosylation. {ECO:0000269|PubMed:17320169,
            ECO:0000305}.
            [MASS SPECTROMETRY] Mass=64889; Method=MALDI; Range=7-?;
            Evidence={ECO:0000269|PubMed:17320169}.
            [MISCELLANEOUS] Has parasiticidal activities against and
            leishmania, as a result of enzyme-catalyzed hydrogen peroxide
            production (PubMed:11162565, PubMed:17292326).
            {ECO:0000305|PubMed:11162565, ECO:0000305|PubMed:17292326}.
            [SIMILARITY] Belongs to the flavin monoamine oxidase family. FIG1
            subfamily. {ECO:0000305}.
FEATURES             Location/Qualifiers
     source          1..478
                     /organism="Bothrops moojeni"
                     /db_xref="taxon:98334"
     Protein         <1..>478
                     /product="L-amino-acid oxidase"
                     /EC_number="1.4.3.2"
                     /note="BmooLAAO-I; LAAO; LAO"
                     /UniProtKB_evidence="Evidence at protein level"
     Region          <1..6
                     /region_name="Signal"
                     /experiment="experimental evidence, no additional details
                     recorded"
                     /note="{ECO:0000269|PubMed:17320169}."
     Region          7..>478
                     /region_name="Mature chain"
                     /experiment="experimental evidence, no additional details
                     recorded"
                     /note="L-amino-acid oxidase. /FTId=PRO_0000273565."
     Bond            16..179
                     /bond_type="disulfide"
                     /experiment="experimental evidence, no additional details
                     recorded"
                     /note="{ECO:0000250}."
     Region          34..35
                     /region_name="Conflict"
                     /experiment="experimental evidence, no additional details
                     recorded"
                     /note="ST -> KS (in Ref. 2; AA sequence). {ECO:0000305}."
     Region          44..111
                     /region_name="NAD_binding_8"
                     /note="NAD(P)-binding Rossmann-like domain; pfam13450"
                     /db_xref="CDD:257775"
     Site            order(46..48,50,68..70)
                     /site_type="other"
                     /note="NAD binding site [chemical binding]"
                     /db_xref="CDD:240631"
     Region          49..476
                     /region_name="Amino_oxidase"
                     /note="Flavin containing amine oxidoreductase; pfam01593"
                     /db_xref="CDD:250729"
     Site            49..50
                     /site_type="np-binding"
                     /experiment="experimental evidence, no additional details
                     recorded"
                     /note="FAD. {ECO:0000250}."
     Site            69..70
                     /site_type="np-binding"
                     /experiment="experimental evidence, no additional details
                     recorded"
                     /note="FAD. {ECO:0000250}."
     Site            77
                     /site_type="binding"
                     /experiment="experimental evidence, no additional details
                     recorded"
                     /note="FAD. {ECO:0000250}."
     Site            93..96
                     /site_type="np-binding"
                     /experiment="experimental evidence, no additional details
                     recorded"
                     /note="FAD. {ECO:0000250}."
     Site            96
                     /site_type="binding"
                     /experiment="experimental evidence, no additional details
                     recorded"
                     /note="Substrate. {ECO:0000250}."
     Site            178
                     /site_type="glycosylation"
                     /experiment="experimental evidence, no additional details
                     recorded"
                     /note="N-linked (GlcNAc...). {ECO:0000255}."
     Site            229
                     /site_type="binding"
                     /experiment="experimental evidence, no additional details
                     recorded"
                     /note="Substrate. {ECO:0000250}."
     Site            267
                     /site_type="binding"
                     /experiment="experimental evidence, no additional details
                     recorded"
                     /note="FAD; via amide nitrogen and carbonyl oxygen.
                     {ECO:0000250}."
     Bond            337..418
                     /bond_type="disulfide"
                     /experiment="experimental evidence, no additional details
                     recorded"
                     /note="{ECO:0000250}."
     Site            378
                     /site_type="binding"
                     /experiment="experimental evidence, no additional details
                     recorded"
                     /note="Substrate. {ECO:0000250}."
     Site            463
                     /site_type="binding"
                     /experiment="experimental evidence, no additional details
                     recorded"
                     /note="FAD. {ECO:0000250}."
     Site            470..475
                     /site_type="np-binding"
                     /experiment="experimental evidence, no additional details
                     recorded"
                     /note="FAD. {ECO:0000250}."
     Site            470..471
                     /site_type="np-binding"
                     /experiment="experimental evidence, no additional details
                     recorded"
                     /note="Substrate. {ECO:0000250}."
ORIGIN      
        1 rkapccaddr npleecfret dyeefleiak nglsttsnpk rvvivgagms glsaayvlan
       61 aghqvtvlea seraggrvkt yrnekegwya nlgpmrlpek hrivreyirk fdlqlnefsq
      121 enenawyfik nirkrvgevn kdpgvleypv kpsevgksag qlyeeslqka veelrrtncs
      181 ymlnkydtys tkeyllkegn lspgavdmig dllnedsgyy vsfieslkhd difayekrfd
      241 eivggmdklp tsmyqaiqek vhlnarviki qqdvkevtvt yqtseketls vtadyvivct
      301 tsraarrikf epplppkkah alrsvhyrsg tkifltctkk fweddgihgg ksttdlpsrf
      361 iyypnhnfpn gvgviiaygi gddanyfqal dfedcgdivi ndlslihqlp keeiqaicrp
      421 smiqrwsldk yamggittft pyqfqhfsea ltapvdriyf ageytaqahg widstikw
//
VERSION     A8QL52.1  GI:347602325
DBSOURCE    UniProtKB: locus OXLA_BUNFA, accession A8QL52;
            class: standard.
            created: Sep 21, 2011.
            sequence updated: Jan 15, 2008.
            annotation updated: Apr 1, 2015.
            xrefs: EF080833.1, ABN72540.1
            xrefs (non-sequence databases): ProteinModelPortal:A8QL52,
            SMR:A8QL52, HOVERGEN:HBG005729, BRENDA:1.4.3.2, GO:0005576,
            GO:0001716, GO:0006915, GO:0042742, GO:0044179, InterPro:IPR002937,
            InterPro:IPR001613, Pfam:PF01593, PRINTS:PR00757
KEYWORDS    Antibiotic; Antimicrobial; Apoptosis; Cytolysis; Direct protein
            sequencing; Disulfide bond; FAD; Flavoprotein; Glycoprotein;
            Hemolysis; Hemostasis impairing toxin; Oxidoreductase; Platelet
            aggregation activating toxin; Secreted; Signal; Toxin.
SOURCE      Bungarus fasciatus (banded krait)
  ORGANISM  Bungarus fasciatus
            Eukaryota; Metazoa; Chordata; Craniata; Vertebrata; Euteleostomi;
            Lepidosauria; Squamata; Bifurcata; Unidentata; Episquamata;
            Toxicofera; Serpentes; Colubroidea; Elapidae; Bungarinae; Bungarus.
REFERENCE   1  (residues 1 to 517)
  AUTHORS   Jin,Y., Lee,W.H., Zeng,L. and Zhang,Y.
  TITLE     Molecular characterization of L-amino acid oxidase from king cobra
            venom
  JOURNAL   Toxicon 50 (4), 479-489 (2007)
   PUBMED   17543361
  REMARK    NUCLEOTIDE SEQUENCE [MRNA].;
            TISSUE=Venom gland
REFERENCE   2  (residues 1 to 517)
  AUTHORS   Wei,J.F., Yang,H.W., Wei,X.L., Qiao,L.Y., Wang,W.Y. and He,S.H.
  TITLE     Purification, characterization and biological activities of the
            L-amino acid oxidase from Bungarus fasciatus snake venom
  JOURNAL   Toxicon 54 (3), 262-271 (2009)
   PUBMED   19393676
  REMARK    PROTEIN SEQUENCE OF 20-36, FUNCTION, CATALYTIC ACTIVITY,
            BIOPHYSICOCHEMICAL PROPERTIES, AND SUBUNIT.;
            TISSUE=Venom
COMMENT     [FUNCTION] Catalyzes an oxidative deamination of predominantly
            hydrophobic and aromatic L-amino acids (highly active against
            L-Tyr, L-Asp, L-Phe, L-Glu, L-Trp, L-His, L-Gln, L-Ile, L-Met,
            L-Leu and moderately active against L-Lys, L-Arg, L-Ala and L-Asn),
            thus producing hydrogen peroxide that may contribute to the diverse
            toxic effects of this enzyme. Exhibits diverse biological
            activities, such as edema, inflammatory cell infiltration,
            cytotoxicity and apoptosis, as well as induction of platelet
            aggregation. Effects of snake L-amino oxidases on platelets are
            controversial, since they either induce aggregation or inhibit
            agonist-induced aggregation. These different effects are probably
            due to different experimental conditions. This protein may also
            induce hemorrhage, hemolysis, and have antibacterial and
            antiparasitic activities. {ECO:0000269|PubMed:19393676}.
            [CATALYTIC ACTIVITY] An L-amino acid + H(2)O + O(2) = a 2-oxo acid
            + NH(3) + H(2)O(2). {ECO:0000269|PubMed:19393676}.
            [COFACTOR] Name=FAD; Xref=ChEBI:CHEBI:57692;
            Evidence={ECO:0000250}.
            [BIOPHYSICOCHEMICAL PROPERTIES] Kinetic parameters: KM=28.28 mM for
            L-Ala {ECO:0000269|PubMed:19393676}; KM=18.75 mM for L-Arg
            {ECO:0000269|PubMed:19393676}; KM=0.04 mM for L-Asp
            {ECO:0000269|PubMed:19393676}; KM=19.07 mM for L-Asn
            {ECO:0000269|PubMed:19393676}; KM=5.88 mM for L-Gln
            {ECO:0000269|PubMed:19393676}; KM=1.44 mM for L-Glu
            {ECO:0000269|PubMed:19393676}; KM=4.84 mM for L-His
            {ECO:0000269|PubMed:19393676}; KM=1.64 mM for L-Ile
            {ECO:0000269|PubMed:19393676}; KM=60.69 mM for L-Leu
            {ECO:0000269|PubMed:19393676}; KM=21.49 mM for L-Lys
            {ECO:0000269|PubMed:19393676}; KM=15.03 mM for L-Met
            {ECO:0000269|PubMed:19393676}; KM=0.13 mM for L-Phe
            {ECO:0000269|PubMed:19393676}; KM=0.27 mM for L-Trp
            {ECO:0000269|PubMed:19393676}; KM=0.05 mM for L-Tyr
            {ECO:0000269|PubMed:19393676}.
            [SUBUNIT] Monomer. This is in contrast with most of its orthologs,
            that are non-covalently linked homodimers.
            {ECO:0000269|PubMed:19393676}.
            [SUBCELLULAR LOCATION] Secreted.
            [TISSUE SPECIFICITY] Expressed by the venom gland.
            [PTM] N-glycosylated. {ECO:0000250}.
            [SIMILARITY] Belongs to the flavin monoamine oxidase family. FIG1
            subfamily. {ECO:0000305}.
FEATURES             Location/Qualifiers
     source          1..517
                     /organism="Bungarus fasciatus"
                     /db_xref="taxon:8613"
     Protein         1..517
                     /product="L-amino-acid oxidase"
                     /EC_number="1.4.3.2"
                     /note="Bf-LAAO; LAO"
                     /UniProtKB_evidence="Evidence at protein level"
     Region          1..19
                     /region_name="Signal"
                     /experiment="experimental evidence, no additional details
                     recorded"
                     /note="{ECO:0000269|PubMed:19393676}."
     Region          20..517
                     /region_name="Mature chain"
                     /experiment="experimental evidence, no additional details
                     recorded"
                     /note="L-amino-acid oxidase. /FTId=PRO_0000412599."
     Bond            29..192
                     /bond_type="disulfide"
                     /experiment="experimental evidence, no additional details
                     recorded"
                     /note="{ECO:0000250}."
     Region          57..124
                     /region_name="NAD_binding_8"
                     /note="NAD(P)-binding Rossmann-like domain; pfam13450"
                     /db_xref="CDD:257775"
     Site            order(59..61,63,81..83)
                     /site_type="other"
                     /note="NAD binding site [chemical binding]"
                     /db_xref="CDD:240631"
     Region          62..500
                     /region_name="Amino_oxidase"
                     /note="Flavin containing amine oxidoreductase; pfam01593"
                     /db_xref="CDD:250729"
     Site            62..63
                     /site_type="np-binding"
                     /experiment="experimental evidence, no additional details
                     recorded"
                     /note="FAD. {ECO:0000250}."
     Site            82..83
                     /site_type="np-binding"
                     /experiment="experimental evidence, no additional details
                     recorded"
                     /note="FAD. {ECO:0000250}."
     Site            90
                     /site_type="binding"
                     /experiment="experimental evidence, no additional details
                     recorded"
                     /note="FAD. {ECO:0000250}."
     Site            106..109
                     /site_type="np-binding"
                     /experiment="experimental evidence, no additional details
                     recorded"
                     /note="FAD. {ECO:0000250}."
     Site            109
                     /site_type="binding"
                     /experiment="experimental evidence, no additional details
                     recorded"
                     /note="Substrate. {ECO:0000250}."
     Site            191
                     /site_type="glycosylation"
                     /experiment="experimental evidence, no additional details
                     recorded"
                     /note="N-linked (GlcNAc...). {ECO:0000255}."
     Site            280
                     /site_type="binding"
                     /experiment="experimental evidence, no additional details
                     recorded"
                     /note="FAD; via amide nitrogen and carbonyl oxygen.
                     {ECO:0000250}."
     Bond            350..431
                     /bond_type="disulfide"
                     /experiment="experimental evidence, no additional details
                     recorded"
                     /note="{ECO:0000250}."
     Site            380
                     /site_type="glycosylation"
                     /experiment="experimental evidence, no additional details
                     recorded"
                     /note="N-linked (GlcNAc...). {ECO:0000255}."
     Site            391
                     /site_type="binding"
                     /experiment="experimental evidence, no additional details
                     recorded"
                     /note="Substrate. {ECO:0000250}."
     Site            476
                     /site_type="binding"
                     /experiment="experimental evidence, no additional details
                     recorded"
                     /note="FAD. {ECO:0000250}."
     Site            483..488
                     /site_type="np-binding"
                     /experiment="experimental evidence, no additional details
                     recorded"
                     /note="FAD. {ECO:0000250}."
     Site            483..484
                     /site_type="np-binding"
                     /experiment="experimental evidence, no additional details
                     recorded"
                     /note="Substrate. {ECO:0000250}."
ORIGIN      
        1 mnvfsifslv flaafgscad drrsaleecf readyeefle iarnglkkts npkhvvvvga
       61 gmaglsaayv lagaghrvtl leasdrvggr vntyrdekeg wyvnmgpmrl perhrivrty
      121 iakfglklne ffqenenawy firnirkrvw evkkdpgvfk ypvkpseegk sasqlyresl
      181 kkvieelkrt ncsyildkyd tystkeylik egnlsrgavd migdllneds syylsfiesl
      241 knddlfsyek rfdeisdgfd qlpksmhqai aemvhlnaqv ikiqrdaekv rvayqtpakt
      301 lsyvtadyvi vcatsravrr isfepplppk kahalrsihy ksatkifltc trkfweadgi
      361 hggksttdlp srfiyypnhn ftsgvgviva yvladdsdff qaldiktsad ivindlslih
      421 qlpkneiqal cypslikkws ldkytmgalt sftpyqfqdy ietvaapvgr iyfageytat
      481 vhgwldstik sgltaarnvn rasqkpsrih lindnql
//
VERSION     P81383.3  GI:347595788
DBSOURCE    UniProtKB: locus OXLA_OPHHA, accession P81383;
            class: standard.
            extra accessions:A8QL50
            created: Dec 15, 1998.
            sequence updated: Sep 21, 2011.
            annotation updated: May 27, 2015.
            xrefs: EF080831.1, ABN72538.1
            xrefs (non-sequence databases): ProteinModelPortal:P81383,
            SMR:P81383, HOVERGEN:HBG005729, BRENDA:1.4.3.2, SABIO-RK:P81383,
            GO:0005576, GO:0050660, GO:0001716, GO:0046983, GO:0006915,
            GO:0042742, GO:0044179, GO:0031640, GO:0035821, InterPro:IPR002937,
            InterPro:IPR001613, Pfam:PF01593, PRINTS:PR00757
KEYWORDS    Antibiotic; Antimicrobial; Apoptosis; Cytolysis; Direct protein
            sequencing; Disulfide bond; FAD; Flavoprotein; Glycoprotein;
            Hemolysis; Hemostasis impairing toxin; Oxidoreductase; Platelet
            aggregation inhibiting toxin; Secreted; Signal; Toxin.
SOURCE      Ophiophagus hannah (king cobra)
  ORGANISM  Ophiophagus hannah
            Eukaryota; Metazoa; Chordata; Craniata; Vertebrata; Euteleostomi;
            Lepidosauria; Squamata; Bifurcata; Unidentata; Episquamata;
            Toxicofera; Serpentes; Colubroidea; Elapidae; Elapinae;
            Ophiophagus.
REFERENCE   1  (residues 1 to 491)
  AUTHORS   Jin,Y., Lee,W.H., Zeng,L. and Zhang,Y.
  TITLE     Molecular characterization of L-amino acid oxidase from king cobra
            venom
  JOURNAL   Toxicon 50 (4), 479-489 (2007)
   PUBMED   17543361
  REMARK    NUCLEOTIDE SEQUENCE [MRNA], PROTEIN SEQUENCE OF 21-45; 121-129;
            189-195; 272-278 AND 428-439, IDENTIFICATION BY MASS SPECTROMETRY,
            GLYCOSYLATION, BIOPHYSICOCHEMICAL PROPERTIES, AND SUBSTRATE
            SPECIFICITY.;
            TISSUE=Venom, and Venom gland
REFERENCE   2  (residues 1 to 491)
  AUTHORS   Ponnudurai,G., Chung,M.C. and Tan,N.H.
  TITLE     Purification and properties of the L-amino acid oxidase from
            Malayan pit viper (Calloselasma rhodostoma) venom
  JOURNAL   Arch. Biochem. Biophys. 313 (2), 373-378 (1994)
   PUBMED   8080286
  REMARK    PROTEIN SEQUENCE OF 21-39, SUBUNIT, GLYCOSYLATION, AND COFACTOR.;
            TISSUE=Venom
REFERENCE   3  (residues 1 to 491)
  AUTHORS   Ahn,M.Y., Lee,B.M. and Kim,Y.S.
  TITLE     Characterization and cytotoxicity of L-amino acid oxidase from the
            venom of king cobra (Ophiophagus hannah)
  JOURNAL   Int. J. Biochem. Cell Biol. 29 (6), 911-919 (1997)
   PUBMED   9304806
  REMARK    PROTEIN SEQUENCE OF 21-35, FUNCTION, SUBUNIT, AND GLYCOSYLATION.;
            TISSUE=Venom
REFERENCE   4  (residues 1 to 491)
  AUTHORS   Tan,N.H. and Saifuddin,M.N.
  TITLE     Isolation and characterization of an unusual form of L-amino acid
            oxidase from King cobra (Ophiophagus hannah) venom
  JOURNAL   Biochem. Int. 19 (4), 937-944 (1989)
   PUBMED   2619759
  REMARK    FUNCTION, COFACTOR, SUBUNIT, BIOPHYSICOCHEMICAL PROPERTIES,
            GLYCOSYLATION, AND TOXIC DOSE.
REFERENCE   5  (residues 1 to 491)
  AUTHORS   Tan,N.H. and Saifuddin,M.N.
  TITLE     Substrate specificity of king cobra (Ophiophagus hannah) venom
            L-amino acid oxidase
  JOURNAL   Int. J. Biochem. 23 (3), 323-327 (1991)
   PUBMED   2044840
  REMARK    FUNCTION, SUBUNIT, BIOPHYSICOCHEMICAL PROPERTIES, AND SUBSTRATE
            SPECIFICITY.;
            TISSUE=Venom
REFERENCE   6  (residues 1 to 491)
  AUTHORS   Tan,N.-H. and Choy,S.-K.
  TITLE     The edema inducing activity of Ophiophagus hannah (king cobra)
            venom L-amino acid oxidase
  JOURNAL   Toxicon 32, 539-539 (1994)
  REMARK    ISOFORM.
REFERENCE   7  (residues 1 to 491)
  AUTHORS   Li,Z.Y., Yu,T.F. and Lian,E.C.
  TITLE     Purification and characterization of L-amino acid oxidase from king
            cobra (Ophiophagus hannah) venom and its effects on human platelet
            aggregation
  JOURNAL   Toxicon 32 (11), 1349-1358 (1994)
   PUBMED   7886693
  REMARK    FUNCTION.;
            TISSUE=Venom
REFERENCE   8  (residues 1 to 491)
  AUTHORS   Lee,M.L., Tan,N.H., Fung,S.Y. and Sekaran,S.D.
  TITLE     Antibacterial action of a heat-stable form of L-amino acid oxidase
            isolated from king cobra (Ophiophagus hannah) venom
  JOURNAL   Comp. Biochem. Physiol. C Toxicol. Pharmacol. 153 (2), 237-242
            (2011)
   PUBMED   21059402
  REMARK    FUNCTION, AND ANTIBACTERIAL ACTIVITY.;
            TISSUE=Venom
REFERENCE   9  (residues 1 to 491)
  AUTHORS   Vonk,F.J., Casewell,N.R., Henkel,C.V., Heimberg,A.M., Jansen,H.J.,
            McCleary,R.J., Kerkkamp,H.M., Vos,R.A., Guerreiro,I., Calvete,J.J.,
            Wuster,W., Woods,A.E., Logan,J.M., Harrison,R.A., Castoe,T.A., de
            Koning,A.P., Pollock,D.D., Yandell,M., Calderon,D., Renjifo,C.,
            Currier,R.B., Salgado,D., Pla,D., Sanz,L., Hyder,A.S.,
            Ribeiro,J.M., Arntzen,J.W., van den Thillart,G.E., Boetzer,M.,
            Pirovano,W., Dirks,R.P., Spaink,H.P., Duboule,D., McGlinn,E.,
            Kini,R.M. and Richardson,M.K.
  TITLE     The king cobra genome reveals dynamic gene evolution and adaptation
            in the snake venom system
  JOURNAL   Proc. Natl. Acad. Sci. U.S.A. 110 (51), 20651-20656 (2013)
   PUBMED   24297900
  REMARK    IDENTIFICATION BY MASS SPECTROMETRY.;
            TISSUE=Venom
COMMENT     On Sep 23, 2011 this sequence version replaced gi:6093637.
            [FUNCTION] Catalyzes an oxidative deamination of predominantly
            hydrophobic and aromatic L-amino acids, thus producing hydrogen
            peroxide that may contribute to the diverse toxic effects of this
            enzyme. Unlike most snake L-amino-acid oxidases, this enzyme
            exhibits potent activity against L-Lys. Has also potent activity
            against L-Met, L-Leu, L-His, L-Lys and L-Ile. Its activity on
            platelet aggregation is controversial. It has potent inhibitory
            activity on platelet aggregation induced by ADP and the thromboxane
            analog U46619, but not by thrombin, mucetin, ristocetin and
            stejnulxin (PubMed:17543361), but it has also been shown to induce
            platelet aggregation through the formation of hydrogen peroxide
            (PubMed:7886693). It binds to bacteria and shows antibacterial
            activities by generating hydrogen peroxide. Binding and
            antibacterial activities are higher against Gram-positive than
            against Gram-negative bacteria. May also have an ability to induce
            hemorrhage, hemolysis, edema, apoptosis.
            {ECO:0000269|PubMed:17543361, ECO:0000269|PubMed:2044840,
            ECO:0000269|PubMed:21059402, ECO:0000269|PubMed:2619759,
            ECO:0000269|PubMed:7886693, ECO:0000269|PubMed:9304806}.
            [CATALYTIC ACTIVITY] An L-amino acid + H(2)O + O(2) = a 2-oxo acid
            + NH(3) + H(2)O(2).
            [COFACTOR] Name=FAD; Xref=ChEBI:CHEBI:57692;
            Evidence={ECO:0000269|PubMed:2619759, ECO:0000269|PubMed:8080286}.
            [BIOPHYSICOCHEMICAL PROPERTIES] Kinetic parameters: KM=2.3 mM for
            L-His {ECO:0000269|PubMed:17543361, ECO:0000269|PubMed:2044840,
            ECO:0000269|PubMed:2619759}; KM=2.9 mM for L-Ile
            {ECO:0000269|PubMed:17543361, ECO:0000269|PubMed:2044840,
            ECO:0000269|PubMed:2619759}; KM=2.2 mM for L-Leu
            {ECO:0000269|PubMed:17543361, ECO:0000269|PubMed:2044840,
            ECO:0000269|PubMed:2619759}; KM=2.6 mM for L-Lys
            {ECO:0000269|PubMed:17543361, ECO:0000269|PubMed:2044840,
            ECO:0000269|PubMed:2619759}; KM=0.7 mM for L-Met
            {ECO:0000269|PubMed:17543361, ECO:0000269|PubMed:2044840,
            ECO:0000269|PubMed:2619759}; KM=0.20 mM for L-Leu
            {ECO:0000269|PubMed:17543361, ECO:0000269|PubMed:2044840,
            ECO:0000269|PubMed:2619759}; KM=0.63 mM for L-Met
            {ECO:0000269|PubMed:17543361, ECO:0000269|PubMed:2044840,
            ECO:0000269|PubMed:2619759}; KM=0.10 mM for L-Phe
            {ECO:0000269|PubMed:17543361, ECO:0000269|PubMed:2044840,
            ECO:0000269|PubMed:2619759}; KM=0.10 mM for L-Trp
            {ECO:0000269|PubMed:17543361, ECO:0000269|PubMed:2044840,
            ECO:0000269|PubMed:2619759}; Temperature dependence: Exhibits
            unusual thermal stability. At pH 7.4, the enzyme retains full
            activity after incubation at 25 degrees Celsius for 30 days. Is
            stable at alkaline condition and is not inactivated by freezing.
            {ECO:0000269|PubMed:17543361, ECO:0000269|PubMed:2044840,
            ECO:0000269|PubMed:2619759}.
            [SUBUNIT] Homodimer; non-covalently linked.
            {ECO:0000269|PubMed:2044840, ECO:0000269|PubMed:2619759,
            ECO:0000269|PubMed:8080286, ECO:0000269|PubMed:9304806}.
            [SUBCELLULAR LOCATION] Secreted.
            [TISSUE SPECIFICITY] Expressed by the venom gland.
            [PTM] N-glycosylated. {ECO:0000305|PubMed:17543361,
            ECO:0000305|PubMed:2619759, ECO:0000305|PubMed:8080286,
            ECO:0000305|PubMed:9304806}.
            [TOXIC DOSE] LD(50) is 5 mg/kg by intravenous injection into mice.
            {ECO:0000269|PubMed:2619759}.
            [SIMILARITY] Belongs to the flavin monoamine oxidase family. FIG1
            subfamily. {ECO:0000305}.
            [CAUTION] The existence of two isoforms has been reported (Ref.6),
            and could explain the differences in sequence and kinetic
            parameters. {ECO:0000305}.
FEATURES             Location/Qualifiers
     source          1..491
                     /organism="Ophiophagus hannah"
                     /db_xref="taxon:8665"
     Protein         1..491
                     /product="L-amino-acid oxidase"
                     /EC_number="1.4.3.2"
                     /note="LAAO; LAO; Oh-LAAO"
                     /UniProtKB_evidence="Evidence at protein level"
     Region          1..20
                     /region_name="Signal"
                     /experiment="experimental evidence, no additional details
                     recorded"
                     /note="{ECO:0000269|PubMed:17543361,
                     ECO:0000269|PubMed:8080286, ECO:0000269|PubMed:9304806}."
     Region          21..491
                     /region_name="Mature chain"
                     /experiment="experimental evidence, no additional details
                     recorded"
                     /note="L-amino-acid oxidase. /FTId=PRO_0000099871."
     Region          21
                     /region_name="Conflict"
                     /experiment="experimental evidence, no additional details
                     recorded"
                     /note="H -> S (in Ref. 3; AA sequence). {ECO:0000305}."
     Bond            28..182
                     /bond_type="disulfide"
                     /experiment="experimental evidence, no additional details
                     recorded"
                     /note="{ECO:0000250}."
     Region          28
                     /region_name="Conflict"
                     /experiment="experimental evidence, no additional details
                     recorded"
                     /note="C -> S (in Ref. 2; AA sequence and 3; AA sequence).
                     {ECO:0000305}."
     Region          37
                     /region_name="Conflict"
                     /experiment="experimental evidence, no additional details
                     recorded"
                     /note="W -> H (in Ref. 2; AA sequence). {ECO:0000305}."
     Region          56..121
                     /region_name="NAD_binding_8"
                     /note="NAD(P)-binding Rossmann-like domain; pfam13450"
                     /db_xref="CDD:257775"
     Site            order(58..60,62,80..82)
                     /site_type="other"
                     /note="NAD binding site [chemical binding]"
                     /db_xref="CDD:240631"
     Region          61..489
                     /region_name="Amino_oxidase"
                     /note="Flavin containing amine oxidoreductase; pfam01593"
                     /db_xref="CDD:250729"
     Site            61..62
                     /site_type="np-binding"
                     /experiment="experimental evidence, no additional details
                     recorded"
                     /note="FAD. {ECO:0000250}."
     Site            81..82
                     /site_type="np-binding"
                     /experiment="experimental evidence, no additional details
                     recorded"
                     /note="FAD. {ECO:0000250}."
     Site            89
                     /site_type="binding"
                     /experiment="experimental evidence, no additional details
                     recorded"
                     /note="FAD. {ECO:0000250}."
     Site            103..106
                     /site_type="np-binding"
                     /experiment="experimental evidence, no additional details
                     recorded"
                     /note="FAD. {ECO:0000250}."
     Site            106
                     /site_type="binding"
                     /experiment="experimental evidence, no additional details
                     recorded"
                     /note="Substrate. {ECO:0000250}."
     Site            122
                     /site_type="glycosylation"
                     /experiment="experimental evidence, no additional details
                     recorded"
                     /note="N-linked (GlcNAc...). {ECO:0000255}."
     Site            238
                     /site_type="glycosylation"
                     /experiment="experimental evidence, no additional details
                     recorded"
                     /note="N-linked (GlcNAc...). {ECO:0000255}."
     Site            266
                     /site_type="glycosylation"
                     /experiment="experimental evidence, no additional details
                     recorded"
                     /note="N-linked (GlcNAc...). {ECO:0000255}."
     Site            269
                     /site_type="binding"
                     /experiment="experimental evidence, no additional details
                     recorded"
                     /note="FAD; via amide nitrogen and carbonyl oxygen.
                     {ECO:0000250}."
     Bond            338..420
                     /bond_type="disulfide"
                     /experiment="experimental evidence, no additional details
                     recorded"
                     /note="{ECO:0000250}."
     Site            380
                     /site_type="binding"
[truncated: 56,516 more chars]
