# Supplementary material for: Venomix: a simple bioinformatic pipeline for identifying and characterizing toxin gene candidates from transcriptomic data
Source: PeerJ. 2018 Jul 31;6:e5361. doi: 10.7717/peerj.5361 (PMC6074769; doi:10.7717/peerj.5361)
Supplement: Supplemental Information 5 [file peerj-06-5361-s005.gz › FinalOutput_GAS_1E-6/Factor_V_activator_RVV-V_gamma_142/nucleotide.fasta]

>Tb387
ATATAAATAAATATATATATATATATATATATATATATTTACGTGTATGTTTGTGTGCGC
GCAACTATCACGCGAGTAATTATACATCTACATATCGATCACTGATTGTACGGTTAGGAT
TTGTGTCAAGCACAAACAAGCAATCACATTCAAGACCCCCACGTTATATTCGCTTTATCA
TCTTCCTTGAATCATTTAAGTTAAAAGCAAGTTCAATCAACATATTTTTGAATTTGCAAA
AAATACATATTATACATAATTATATAAATCTTTTTTTTATATTGATATAATATTTCATGT
TCGGTCTTATTACCTTTTCTTCTCTTGCATTCTTTTTTTATTTATCTTACCAAAGATATA
AAGACGTATAATTTAAATTATATACATTATGTCGCGCATAATAACTTTCGATTTAATAAA
ACGTGGGGCAAAACAGCATAAAATTTAAAGTTAATTATGTTGCTATGCTAACACGCACTT
AAGAATAAGACGTTGCTGTATCAGTAGCATTTTAGGAGCACTTTGTAGTATACATATAAC
GCTTTAGTAATTACATCAATTGCATTTTTCTAAAAAAAATATCATATATTTTATTAGTAA
CAGTAAAGGAACGTAATAATAAAACATTATAAAAATAATTTTTTATGCCTAATATAGATT
GGAAGTCAAAATATTCAATAGTTAAACGTAAAGTATTCGCAGTTTTTTTTTAATTATACA
ACGTGCGAAAAAACTTTAACTTTAATTAAGTAAAGTAAATTTGTTATTATATTTTTTTTA
TTCATTATGTTTTCACTAAAACATGAATCTACTTATAATAGCAATTTTTCATTATTTATT
TTTATTATCAGTATTTTCATTGTCCGTTATATATTTCTTATTATCCTGATATTTTATAGA
ATGGATTTAGATTTTTATGATGATTTTTGTAATGAGTTATATAATTTTATGAGATCCGCT
GTGTAATAAAAAGGATAAAAAAATACTTCTAATAAGATTAAATATAAATAAATATCAAGT
GTTATAATATTTAGTGATAACCGATACTCACATCTTTTTATGTAATAATATATCAATCTT
CAAGCTCAGTATAGTTGATTGTAGTTTTGCGCTGACATATTTGTCTCTAATAATAATTTA
CAGCTAAATTTATCATTCTGTATATATATAGCGATTATTTGTTAAATTGTGTAGGACGCG
AAAAGTCGGATCTCATATTCCTTCATTCGTGTTGTTTCCTCGTTTTTCTACGAAATAAAT
AAACACGAAGTGCAACATGATTTTATTGGTATCAATATTGGAGTTACAAACTTGTAACTC
TATTCATATTACTTGTGCATGTGTATGTACATACATACATACATATACCAACTTTTCACG
TTTTTCCTCATCTGTAATAATTTTCTAAAACTAATAAAAATTGAGTGGCTCGGAAACACA
GATACGGATCTGCATCAGAGTGCATTTATTTGACAATGTATTTGACTTACTAATTCATAT
ATACCTGTAATATATATCTGGCTTACTTAATAATGAAAAAGCGTAGTGTTTGCTTTGTTT
CCGATTCGCTCAATTAAAAATAATCAAATCTAATTAATGTAAACACACTTACGATAAGTA
AGTGCACTCTGTATTTACTCTAATCTTTGTGCAACATCTTGCGACGATTTATATATACGA
TACGTATATCTCTTACACTACTTTACTATCCAACATTGACTTCACAGGAGTAATTATACA
TTTTTTCATAGCATCTTTTAGAAAGAATACTTCTTCGCGCGAGAAAGAATAAGGACTTGT
ATTTGTGCGCAGTCATTCTTCATATCTTCAATACGAGCAAATACTTAGCCAAGGGTTAGA
ATCATTCCCGAGAATGTGACGGGAGCGTAAGAGATTTCTTTATAAAACTACACGCATTTT
TTCGATGAACGAGAGTAGCGTAAAAATAATTGTTCAAAAGCTCGCTAATTATAATTGCAG
CACATTGCGCGAAACTTACTTTCATTATATAATACAATTTATTTAAAAATGGTATGTGAA
GATCTAGCAAATTTTATATTTTATATATAAATTATAACGCTACAACTGTGTTTTTAAATT
AATGGATATTAGATTCGTGAATTCTCCAAATATATCTCTGAAAACAATTTATAAATTTAG
CAATTAACGATATTTAGATATCTTTAATGCATATTCAATATTATATAAATCATTTTTGTA
ATAACACATGTTAGAAACTTTCTTTGCTAATATTATTTGTATATATGTATATATGTAAAA
ATGAATAGATGAGCTACATTCTTCTTTACATTTCAACTAATGTTCTTCATTTAGATCATA
TTATTTGCGAAAAAAGAAATTGACAAATTAAGGCAAACAGAATTTACTTGACATTTAAAT
TCTTTGAACAATCGAATCTTCGAATATTAAAAATTAATCAAATGATTTAGTTACTGATTT
AAATTGTACAAATTTTTTGAACTTAAAGTTCGAATGTTTGTACCTCGAACAGTTCTAGCA
CATAAAATTTTTCGGATTTTTGTTTGAAACCTATAATATAATCCTCAATATAATTGATAT
AAAATATTAAATTGTGATAAAATAAATTTTAAACATTTTTTCATGTGAATATTCATATAA
ATATTTGCACATTTTCCTGTGTAATTTGTAGGATTTAAAAATTGGTTGTATGCAACAAAA
ATATTATATCATATAATAAAGGATTAATGAAATCTTTCTTAACTATACTAAAAATCTAAA
TTCTAAATTGTCATTTAGAAAATGTTCCTAAAATAAATTTACATTTCTACTTTTAACTTG
GCACTAAAATATAAGTAATGAAATTAATTCTTTGTATTAAATTTCTAATTAAATTTCTAT
ACGTCGAATTTAATTTTATCATTAATATATCAATATGTAACTATAAAATCTTATATTAAT
TTTTGTTACATTACGTACAGTATTGACTATATTCTTATTTCGTATTATCTGACTGTACAT
ATGTATATGTACATATAATATGCATACATCTATGTAAACCATTGACTTTACATTTCATCA
CAATGTTCTATTTATGCATATCTGCTGTTGCAGAAGTATTTATGTTTTTATAAAACACTA
ATAATGTATAATATAAAATAATAACGTAAAATAGTAATATAATATGCTAATATAGTACAT
TTAAGAAATATAAATATAATGCAATAAAATAAAATATAATAAATATATAACATATTTTTA
TACAAAATTTTAACAATAATATATATATTCTATATAGTGTTCAATAGGCATTTTTCGAAA
GCTGAATAAAGTATGAAATAAAAATAATAATTATTAATTTGAAATATAGAAAAACAGGAT
AAATTGATACATAGACAGAAAAGTGTAAATATAAATTATAAATAAGAAAATTTTACATTT
GTGGCAGTTACTGTCTGTTAACGTAACAAGTTAATATAACAGAGAAGATTACAAAAAGCT
CATTAATTATTTAATAAGATATAAATAAGATATTTAATAAGATATAACAGAAAATTATAA
AAATAATACACCACCATTCCTGATTGTCTAATTCTTAACTGTGTTCTTGAATATGTATGA
AAACAATACATTAATATATATATATATATGCCATAAAATATTGTCTTTATAATATAATAC
AAATGAAATGCATAAAAAAATGTTTTATATATCTTTTATACTGTATGAATTAACGGATTA
CTTGATTGCAATACACTACTATATTATGAGCGACAATTTTAGAAGATTAATTAATGGCTT
ATTATAATTATACATTTTTAATTATTAGCTAATCACTTTCGTATATCCTAAGTTTATAAA
TAATTTCTTACTGTAATACTTAATAAATAATTTATTGTCCATCATGGAACATTTCCTAAC
TCTATTTATTGTCTGCTCACACAGTATTGTCGGTTATTTAATATATAATCCATTTTTACA
ACTAAACTGTTGTCTGGATACTAAGGAAGACCATTATTGTCCAAGTTTTTTCTTATTGTC
TGAAAGTTCCTGTCTTTGATAAAGTTATTTTTAGATATTTGAGATACAGCAATAAACGAA
TAGATTTATCTTCGGATAATACATATGCAAAATTCAAATTTACTATTATTGTATGTTTTT
GTATATACTAAAAAGCATTTTTTTCTTATCTAAAACAAATCGTTATAAAATATTATTTGC
TCTATACGCATTACAAGCAATATAATATTAATTGTTACTGTTTTATTAAGACGCGATGAA
ATAGAATATGTTACGTCTTTTTCGATCATAAATGATGAGAAGTAAGTTTCATGAAAAAGA
TATGGAGCAGAATTCGAATAACAAGCTAATAAATAAAGACAACTCGCAAATAAATCAAGT
TGTTATCGTGGCCAACAATACTGTTCGTCTTACTGCTTACTAGAAAAGGTCTAAGTCAAT
TAGTAAGGCTCCTAAACGATATATCTTGTATAAAGTATACTCATTGAAAAACGATTTTCT
CCGTGCAGATCAAAAAAGTGCTGGTGCAGAGTATTGTCCCTAGAATTCAGTCAACATGTT
TCTTACATCTATATATCGAGTAACAGCGTTACGAACATCCTATTCTACAAGCCTTTATGT
TTACATAAGTTTACATTATAACATCATATCATATGTACGTATAACAATTTACATATTTTA
TTTAAATATGTACGTATGTATAATTATATTTGATGCACATACGAATACTTTAATTAGAAT
ACGGCAGGCTGAACGAGTATACAATGTTGAGTTTTTTTACTCTATGTCAAATTCTTTTCA
CACAAATAGCAACAATAATCAATTGAAAATATATGCAACATTGTAATCTACTATCTGAAA
TAAGGCTCAACGTATATCTCGTTTATTCTTTCTAAAAATTTCATAAATTTTATAAATATG
TGAAAATCCTAGACATGTTCTTGTATGCAGAAAGGATCTCTACTGTAACAATGAATTAAA
AATATCTCTATTATTCATAACAAATATTAAAATCTATACTTGATGCCCAAGTAATAATAG
CAATAAGACTTATTTTCTTATTTAAATCATTAATTTTTCGTTTAGCTCAGCCTAATATCA
GAGACTTCTTGCATACCGTACCTTTCTGTAAAATAAGTGCTGCAAAGCGATGAGCCCGAC
AGACGAAATTACATAAGCATCAATAATTCAGTTTAGACTGCGACGCTATTTTTCATCGAG
TAGCGTTTGCAGTGAGATATACGATAAAAATACACGCTACTGTTTTCATCGTGGCAGTTC
TTCTATTTTCAATTTAATTATGTACACACATCAGTATTCTTGTAATACTGGATCTGTTTC
GAATGTTTAAACGCATAATTATGGATGTCGGTACTGAATTGTGTGACCTCAGAATTTGTC
ACGTCTGATAAAAATGTATAGTATGCAACGATGTCTCTTTTATCTACGTTTATTCATGCG
TCTATATAATTTTGGATGCCTGGCACGCGCTCTTAACAAACGTAATTATTATAATTACAG
GTAACTGTCTAGTCGCGCATAGCGCGCGACTTACATCGACAAGCACATAGACATAGTTTC
TTATATACGATATATTGTCTCTTTGTATGCGCATTATTTAAAATATTTGCGTGATGGTAC
ACTAATGCATTTCATGCAATACGTGTACGATATTTTACCCCTAGCGGGTGTGCGCTTAAC
TCGTTCCTTTACAAAAATACAGTTTATCGATTATTTATCTATATAATATGTTTTTTTCAG
CATATACGTTTTCTTCACTTTAATATTACATACTAAATTATATAATTTCTGATAATATTA
AGATATCTGTGTAGTACTGTGCATATCACAAACCATTGAAAAGCATTTAGCTTTTCTTTT
CAAATGTGCGATATATCAACAAAAAAACTATTTCAAAAAAACATTTATAATTCTCCTCTA
TTTGTATGAAGATTATAAATCACAGATTTCCTATGATTGCCATACAAATATGTAAGTCGT
TTGAATGAAATAGCAATATAAGCCAAATTATCTACGTTTTAAAAAATATAATGTTTCTAA
AAACATTTAATAAAAAATACAATTACTTTATATTTCTTATATATTATATTTGTTTTATTT
TCTATCAAATCTAAAATTATATTATATTTCTATAATTGTAAAAAAAAAAGAATTTTTAAA
GTCACGGTTTGTAAAATAGGTATAATAATCATAATGCTCTTTAAGTATGACTTATTATTA
CTTACATCATTCAAATGACTCATATGATTGAATGCCGTTAAACGCACACCCTATAGATGA
AGGATTTCGACCACTTGGTGGCTCATACATAGCTGTCCTAAAGTCGGCAGCGATACAAAA
TACTTTTTCTCGCATCACATGCGTGGATTTTCGTTTTGTGCACAAATCCTCAATTTCTCC
TATTTCAGTAAGTACCAAAAGTACATACATCGGCATTTTTGATCCTCTCTGTTATCTAGT
AGTTTCCTAGAAAATGGCTTATTATTTGAACTTATGTGTACACAAATATATTCTCGGCAT
CCGTATATAACTTCACTTACAAAGTAAAGTATCTTAAAGTATTTATATGTTTCCGATTAT
CTCACATTTCCCTTGTTCGAGTGGCTTATCATAAAATTTTCTTACGAAAAATTGTGAAGT
GATGAAATTTCATATTACTTGAATGAATAATTGAAAATTGCGGTAATAAATATCAGTATA
TATCGATGATCAGTATATATATCGTATATGTCGATGATACAATCCCGGTTTTTATAACTT
GTCCATAATATGAGAAAAAAATAGTTTTCCTGTAACTAGTAGATTTAATTGAATTAATTT
TATCACTCGAAGAAAGTTCAGTTATGTGGATATTTATTGTCCAGCTTTATTGTCCATTCC
TTAGCTTAGCGAATGTCCAATGTATTTATCAACTTGTGCTATTTTTCTGTGCTTACTAAT
CCCCAAAAAATGAGATTAACGATTCGTATTAATACCCAGCTGCTTTTTCTTCATTCACAA
GTGCACAAGGAGTGTACAAAATACTATCCTTTGATTGAGCATACTGGAATCGCTGAGCGC
AGATTAGCAGATGGAAAATCCATAATTACTTTGGGTTTCAATATCTTCTCTTTCCATTAT
ACGTCATTAGATGAAAATGTGAAAATATCGCGTTTACTTTGTCCTAGGTTTATCCCTCAT
TTCCGTTTGATTTGTTTTGATGTTCCCGAGCGAATATTTTACTCAACTCGATAGCATACG
TTTTCCCATTATTATTGTCGTTATACTCAGAGTACTTTGACATTTCTTCTTGGATCCACG
TTACATACTTGGGTACGTAAGCGTAGACTCCGGGCAGTTTTGGGTGGGCGCATTTTATGC
CCCAACTGACAATTCCGCCGACGAACCATTTATCATTATCCTTCTCATCCTGACACAACA
GAGGTCCTCCAGAATCACCCTGACATGCATCTTTTCCTCCATCCTCATAACCAGCGCAGA
TCATCCCATCGGTGACGTTCAATTCTTTATGCGCTAACCATATGTTGCAGAGTTCTCGAG
GTAGAATAGGAACTACAACCTCGTTTACGGCTGGCTCATATTCAGAGGAATCGGTATCGT
TTTTCTTGCCCCATCCAATAACAGTACAACGTGTATGGGGTGTAAGGTCAGTGTCAGCAG
TCGGTAAGCACACCGGTCTCAGATGATCATGATATTGAACTCGTCTCTCAAGTTGGAATA
ATGCTATATCGTTGTCATGAGCAACACCCTGGTTATAAGATGGATGAGGTATGACTCTTT
TCACCTTCAGTTTTTGACCGAGATAACTGTGAGAAGGTCTTCTGGTAATACCAAGTTGTA
TCGTCCAACCGGACACATCTGAATGATTTCCAACGCAATGAGACGCGGTCAATACCCACT
GATCGGCAATAAGGACTCCAGCACAGTAGAAGATCTCTTCTGGACCACCGAGGATGGCTG
TAAGAAATGGCCAATCACCAGGGGCTGACTCCACACCACCCACTATTCGCTTCACCCTCG
TGTTTTCGTGTACGTAACGTCTGCGGCCGCAAGCATATTCAACGCAAGTAAGTTGGACCA
TGGGATAAGGCTCTCGATCCTTAATGCATCTTTGAAATTGCTCCAGCAAATTAAAACTTT
TGTTATGATATCCTGAATTTCTATGCTTAATTGTTGTTAAGTTGTTGATCAACTTAGATC
CGTTTGAAACTGTATATCCCAACATAGCGCAAACCTCTTGTGGCGTCGTTGATTCCCAGT
GTGAGACACATGCCGGCATAAATTTTCCCAATTCAGCATGATATACTTCCAGACGACCCT
CGCCGACGTCCCCATTTCTATGGCTTAATTTCAGGCAATATCGCTCATCCTGTCCCCAAG
GACAATCCATGACTCCGTCGCAGATATGACTGGCCGACATGCATCTTCTCTCGCCGCAGT
GTAATGAAAAATATTTTTTCGTAGAAGGAGTAGTTTTATTCGAAGGTCCCTTGATTACCA
TGCCGAACATGGATGACGCCGACACCGAAAACGGTCTGGAGTTGCAGTTCCCGCAACTCT
CTTCGTCGGTGTGATCCGAACAATCGAGATGACCATCGCACTTCCAATCAAGTGGAATGC
ACCTTGTCATATCGCACAGAAAGCCAGTGGAGCACACGGGTTCCTTGGCTCTTGTTGTCG
CTTCGATCACTTCATGGTGCCCAATGCACTCGTCGGAAATCGGATTCTCCGGGAAAAGCT
CGCAATTCAAATATTCCGGGAGAGACAAGCCAAAAACATTGAGAAAGAAACCGCAACGCC
TTATGGTTTCATCGCAAAGATTGCGACAGGGACGTACGATGCGACCTCGAGTACCGCATT
TTGGCACGAAAACACTGCACAGGAATAGAGCAGCCAGTTCGTAACATCTGACGTCAACAA
TAGCGTCGTAAAGCTCCAGCTCGTGCTGGGCCTCCCGCTGTCCGAAATTACCCATATAAT
TTGGAAACACAGTATAGTTGTACGGAACCTTGTGTTGCTGGCAGAAAGTCACGATGATGG
GTAGACACACTCCCGGAGCTGGATTCTTGTCTTCGATCATGAAACGCTTAATTTCATCGA
TCGGGACAGTTGTTCTACTTTCTAATTTGAAGTCGTTTTCAGGATACGTTCTGAAATATG
CGGCTAAACCACCGGCAATGGCCAAGAGGGCAACGGCATTAAGCAGAACCTGCACAAATC
TGAAACGTAGCCTTCCCGTTGTCACGTAGTGGCTGCCAGTCATGTCCCTGATTATTTTAT
GATGTAAGGAGCTATTATTCCCATGCATCCTGACGATCGTCTGCAAACTGGCTGGCGTAC
TCGTAGACTTCGTTATCGGCCTGCCAGATGAGTTATCAGGCTCGGACACTAAGGCTCTGT
CTGGGACTTTCCCGTGCTTGTGAGGCAGAAGGGGAGCTTCCATTGTCTTGCTGGTGTAAC
TGGGCGAGCTGGTTTGACTGAAACTGTCTGAGGAAACGTTGCTGTCCTGCCGGACGCTGA
TAGGTTTCGATACGGGACTCTGACAAATGCCGCTCAGAGGTGGTGGTAGATTCGTCTGCG
TTGCTTTCGGCAATTTCTCGAGTTTCTCACCACCGCCGCCGCCGACGGCTCGCTCCTTTC
TCAGATTATGCTGAAGAATATTCCTAGCCCTTTCCATGTCACTCTCGTATTTGCTTCGCA
TTATTGAATGCTGCTGTTCTAAAGCTCTTTGCTCGCCATGGTAACGCTTATCAAATTCAT
GCGGAATTCCTTCCAAGTCTTCGTACCTGGGTGGCCTGTCCTTGTTTAGGCGTCTTTCCA
TCTCTTGACGCCGACGATAATCGTCGTCTTCGTGTAGACGCCTCTCTAGATTCTTCGAGG
CCGCCTGCAACTCCTCGAACTTCGACCGTCGCTCCCGGCTGGAAGTCACAATTGTTGCGT
ACTTCAATTCATCTTTTTGAAAAATTTCTCTTCGCGATAATCCCATTTCTTCCCGGGGTT
TGCTATCAGGTGATTCTCTGTGCTCGCAGCTACCGCTCTCTTTCGTAAATTTTGATACTT
GCTGTCTGTTATTCCGCGACATCGTGTCCTGTCGTTGACGGCTATTTGGATCCTCGAACT
TCGCTTCGGCGCTCTTAATAATTCTCTCATGAAGTCGTTTCTCAAGATCTACGGAGACCT
TTTGCAACTCCTCGAAGCTTGAATTTTGCGCGAGCTTACGTCCTTCCTGGAAATTCGCTT
GCTTGAAGTCAACTACGAAATTATTATGCTCTTTCGTTTCCTGCGAGTCCTTTCCGCCAT
AATTCAATAAATAATCCTGCGATGCCTGACTCTGATTTCCGAAGGGATCCAAATTTATAA
GTTTTTGATTCGTCGAGTCCATGCTGTTCCACGCAGCTGACATTCCTGATGAAGGTGCGG
ACGAAGAATCATTCATCTTACAAGAAGTCACTTGATTAGTCTGTCTGGTCGTGAGTTGCA
GCGGTATAGGTTTTTCATTCTTGCTCCGCTTTGGAATCGCCGGTGGCCTCAGTGGAATCG
GAGGTGGTGCTACAATGTTAATGAATGCTGTGTTGCATATGTCCAATGTGTGTTAAAGGT
GTCATGTATGTACCTATCACAATGCCGAATTTCAATCTGTGGGTTTTTCTTTTCTGTTAA
ATCAATAATTATTATATAGTTTTAGCCTAAACCATATGTTTTATTAGATAACTACTAATT
AAATAAAATAAATTTAAAGTTTTCCGTACATATAGTGTTCCATAAATATAAAATTTTTGT
GAAGCAGTTTATGTAGTATAATTTAGAAAAACAAATCATATCACATCTTTTCACACAAAT
AGTTTTTATGCTGTTTGTATCTTATGTTCGCTTTACGATAATACCATATTTTTGAGGATA
ATGATAATTATATTATTATAGCACGATAAATTATCGCAAAAAGTACATTCTGTGTTTTTG
CAACCATTTCTTTACAGAAATCTTTTTGACATAGGATTTTAATTTTGTCGGATAATCTTC
TCATCCACTGATATTAATTCGCAAAGTAGCGGCATACCACTAACTACCGGGCTTTAGTCG
CGTGATTTAAGGTGTCGAGATTATGTGGTGCGCTGGGATACCGACCATGCGGTAACTTTC
CAAACTTACCTGCGTAGGAGGAGGAGAGGAGATACGAAGTTCGAAAATCCTTTTGGTCTT
CTGCCTCGCCATCTCCTTTTCTCCCTTAATCATCAACTAGCAACTTCCTCTTTAATATCT
CGCAATTGTCCGATGTATACAACGTTTATAATACAATAGGTAGCTGACAGACTATGAATA
TATGCTTTAGTAATTAATATTCTTTTGAAAATTGATGTATGACCAACATTGCGAGTACAC
GTATAATACTATTTTATATAAAATAATCTTTTATAATCAAATTATCTCTATTTTGTTTTT
CCAAATTTTTAACATCTTTCTAATATGGGAAATATCAACGAATTGTATAAATTTGTAGTT
TTTGGTTTTTTCATATCTATGTTATAATAACGAACAACAAGAAACCTTATTCTAGTATTA
TTTTATATCAATTATATATTTTTTCCAAAGTTTTATATCGTTGCAATCCGTTTATCTTTA
TTATAAAACATAATGAATGTATAAATTAATAATATTGATAAATAAATAATAAGTGTAATG
AATAATTTCCGTATAATGCGGAGCAAGATGTTTTATTTATGAAATGTTATCAAGATTTGT
TAAATATGATATTTAATGTCAAACACATTCAAGTAAAAACGATGAGCGAAAGTATTATAT
TTAAACCTAAATAGAACACTAATTCACCACACCAAAGGTAATTAGAAACAAATAAAATTT
GTTACCGCCGGCGTGGCAGAATGTCGACGAGGTATTGGCGGTGGTCCGTCATTTCCGGTG
CGTGGTGGTTCCGGAAGCAGAGAAGTTCTAGTTGGCAGACCAACGCTATGAATTCTGCTC
TCCCTTGGCCGACATGTCGGGCTCGTATCATCATCGCACGATTCTGCAGTGGACATATTG
ATTTATCATTTTTGAGCAGTTTTTAGCATCTTAAAGAAATGAAACGATTCTGTTGCAAAT
CAGGTTTCTTCAATAACCCAACAATATAGTTATTTATTAAATGTAAAAGTTTGTGGATAT
ACACTATCTGTCATGATCGTCATTCACATGCCACAAACGACATTATCACATCGGTAAAGA
TATTTTCAATTATATCTTGATATTTTCGTATCATTTAATTTCCGGTTGTCACACAATACA
CGATCGACAGCGATGACATTTACAATTGATCCATCTTCATCCATGTTTCACGAAACAAAC
ATGATAAGATTAGATTTTTCCAAACAAAAAAAAACTTAAAGAATTGCGTTAAGTTTTTTT
TTCAATCAAATTTTCCCATAAATAATCTTGCTTTAAAAGCAAATCATCTACCACAATACA
AAAGTCTTGAACATTTAAAGTCCTGGGAAACCCAACTTCTCGAACTTAATCTATCAAAAA
TCTTCGGAGTTTGAAGTACGGATTAGTGAGTTTCGAAAGCAATAGGTTTGATCTTTTTCA
GTTGATTGTGCAACATCGAAATTTCAGAGAAGGACTTCTGCTTTTAATGATCCTGCGTCT
TTCGTCGACGTCGAGGTCTTCGTGATTGCGATATATTAATGTCAGCGACGTTCTCGAGCG
CGGTTAGACAGGCACGAGTTTGCCACTGCGTAATCGTCGAGACTGATGAGCCGGCAGTCG
ACTCTTCCTTCGCCGACTATTCTGGAATTCTCCCGGATGTTCTCCAATGTTCGACGTAAG
CTATCGCCCACGCATATCCGTCGAAGTTAAAATTATTCAACTGATCTACACCTGGCAACT
CGAGTCCAATGAGAATCTTCGTTGTAAATGACGCAGATGCAAATTATACGAACATACGTT
TGCATCTAGGTATTTATCACATCGCGCTTGCATAAAGTGATTAATTATCTGAACGCGGGA
AAACCTGCATCGTCACGAAAATACTTGAGAATTTCCTATAAACTATATGTGAAGGTCGCG
TTGATCATTAGATCAAAAACTTATCCGGCATCTTCGGAAAAAATTAAGGACCATATTTAT
TTGATATTTATTTTGCTTTTCCTTTTTCAAGATAAACGAAAAAAAACTGAAGTCTAAAGA
AATAACCCCAAGAAGAATGTTTGCGACTTTTTTACTTCTCGCTTGTATCACGCTATTGTT
CTGTACTAATTACAGTAAACGTGCATAAGACATATTTTTAATTTGCATTTACGTCAGAAG
ATAAATGTAATGTTTTATTATCATAGTAAAACGTTTATCATCAACAAATTTTAAAAAAAA
TTAACTTATCCTTAAATTATTCTTTCCACTTTTTTTCAAAATTTAAATATAATTTATTTA
TCATATTTATTTCATTTTTTAAATATAGAACATAATATATGGACAAATTATATGTATTAA
TGTCGATAACTAAGAAACGGCTGTCGATAGATACAAAATATAAATATCATTTACAAAACT
AGTTTTTAAGACTTTACTAAAACTTTACATTTCAACGATATCTTTAAGATTTTCTAAACA
GATGTGTAAAAATTATTACTTATAAAATATTTTTAACAGCCATTTATATTATCGACTGTA
ACTAATAAATTTATTGATTAAAATTTATTCGTGAAAACTTTTATCAAACGCCTATAGACA
CTGCTTATAATCAAAGGGTTAAAATATAAAAATAAAGAATAATAGTAGTGGAATATATTA
TTTCTGGTTTTTCAATTATGAAACAAAGATAAATTTTATTCTTTTACTTTCTCCCTATAA
ATTTTTTTATTTAATATTAAATTTGTTCCTTTATAAATATAGCAATATGATCAATTATTC
AAACTTTTATTTTAACAATTAGTAAGTCCCCGAGCAGCACATATTGCCAACCGTTGGCCA
ACCACTATGTGCTGTTCGAGTCTTTTTCTTTAATCATTATTTAAATCATTGGAACGAACG
CAAATAAATAGGTCTACGATTGAATCCTGCAATGCATGACCACAATCACGATGCGCATGT
ACTTACAATTAGTTTACATGACTGTTAAAATTAATATATAACTCATAATATAATACTTTA
AGTCTTAAAATGTATTATTATTTCATTATATTGTAAATATGTTTATGTACA
>Tb532
GTACTCCGGATGGAAGTGAACGGATTCCACGGCGAAATCCTGATACATCTCAGAACACAA
GATCTCGAGCCCATTATTATCTACTTCGCAATCACGTTCCTTACTTATGTCGTGATCTCC
TACTCTGACACCTATTACTCTGAGATCTGCTGGAAGTGACGTGACGCAATGAGCAGCGGT
AAGTACGTAGCGCGAGGAGATGACCGTGCCGCCGCAACGGAATTCTGGAATCGGTCTTCC
GGTGTCATATGCGATTAATGCCATCCACGGAAATTGGTGAAGTGAAGTTGAGTTGCCACC
ATACAGTTTCTGCTGGCTAACGGGTCCGCATATCGCATGATCTAACAGACGTAAATTCGG
ATGATTTGTCACATTTGGTGGACCTAAATCAATTCCTGGGTCCTCTGTCGTTATTTCACT
TCCCGGTGGTGGTGTCTGTGATATTGTTTGTGGTATTGTCGGTGGTACTGTCGGTGGTGT
TGCCCGCTCGTTGCAACAAACTTTTGGGTCGTTACCCTCAAAGCCACATTGCGAGTTTCT
GATAAATTCCAACGCCTGCTCCGAAAGCGGTCTTGGACCAGTCAAAATTGATAAAATACT
TGGACAATTGCGAATGTTAATGCAATTATCACTTCTATCCGTACACCTATTCTGTGCATT
GATTGTTGTTAGAACGAGGAAAAGGACGATCGTGCCAATGAACATCATGTTTATTTGTGG
CATCAGCAGGTAATTGTAGTTATTTTTCTTTCCCTCCTCTGTCCCTCGCGGATCAGGGCA
AGCCAGGAATTTTCCTGTTTCGCTCCGGTGTCTCTCACTGGTTAACGCGCTTCGGACAGA
GAGCTCGCACTCCGTTGGGGAATGTGACAAATCCCACTCGCGCTTTGCGTCAGTCTCTCG
TGTTGCGTACGCATTCAAGCCGAGATGAATAACAAATCAGAACCAGTATCAATCGGCTGT
CCGCGATCGACTGACGCAAAGCGCGAGTGGGATTTGTCACATTCCCCAACGGAGTGCGAG
CTCTCTGTCCGAAGCGCGTTAACCAGTGAGAGACACCGGAGCGAAACAGGAAAATTCCTG
GCTTGCCCTGATCCGCGAGGGACAGAGGAGGGAAAGAAAAATAACTACAATTACCTGCTG
ATGCCACAAATAAACATGATGTTCATTGGCACGATCGTCCTTTTCCTCGTTCTAACAACA
ATCAATGCACAGAATAGGTGTACGGATAGAAGTGATAATTGCATTAACATTCGCAATTGT
CCAAGTATTTTATCAATTTTGACTGGTCCAAGACCGCTTTCGGAGCAGGCGTTGGAATTT
ATCAGAAACTCGCAATGTGGCTTTGAGGGTAACGACCCAAAAGTTTGTTGCAACGAGCGG
GCAACACCACCGACAGTACCACCGACAATACCACAAACAATATCACAGACACCACCACCG
GGAAGTGAAATAACGACAGAGGACCCAGGAATTGATTTAGGTCCACCAAATGTGACAAAT
CATCCGAATTTACGTCTGTTAGATCATGCGATATGCGGACCCGTTAGCCAGCAGAAACTG
TATGGTGGCAACTCAACTTCACTTCACCAATTTCCGTGGATGGCATTAATCGCATATGAC
ACCGGAAGACCGATTCCAGAATTCCGTTGCGGCGGCACGGTCATCTCCTCGCGCTACGTA
CTTACCGCTGCTCATTGCGTCACGTCACTTCCAGCAGATCTCAGAGTAATAGGTGTCAGA
GTAGGAGATCACGACATAAGTAAGGAACGTGATTGCGAAGTAGATAATAATGGGCTCGAG
ATCTTGTGTTCTGAGATGTATCAGGATTTCGCCGTGGAATCCGTTCACTTCCATCCGGAG
TACAATAGAGTGAGGCTGCAAAATGACATCGCACTTATTAGATTGAATAGTTCCGTGAAC
TTCAAACCCCTAAATGCCAAGCCCATTTGTCTACCCTTTGGTACTGCAACGAATCTAAAT
CATAAAACGGCCATAGTGACCGGCTGGGGCGCGACGGAAAAGGGGCCGCGCAGTCAGGCT
CTTCTACAGGCGAGACTGCCGATGGTGGCCTACGAGTCGTGTAAAGATGCATACAGTCGG
ACCTCGCAGATTTGGCACAAGCAGCTATGTGCCGGTGGCCAATTGAACATAGATTCCTGC
TTAGGCGACAGCGGTGGGCCTCTGCAAGCGGGTGGTATATACAGGGGCACATCAGTGCGC
ATCATCCAATACGGCATAGTCAGCTATGGATTGAGGCAGTGCGGTACCGAAGGCTTCCCC
GGAGTCTATACCAAAGTTGCCTACTATATGGACTGGATCCTCAACACGATGAGAGAATAA
AGTGCGATTAAAATAAAGCGCGATTAAAATGCGGAACACAAATCTTTTATGATACTTCTA
ATTTATATATTCGAGATCTATAACGCCGCAAACGCGGCAATTCAGATCACGATGAGAATT
AGAAATTTCACGAGGCATTCGATAAGTACGATAGATAAAAATGATTTCAAAAGATCGGCA
AGACGAGTAAAATTGCAGCGGCAGGAAAGGAATAAATTTTCAATGCTTGTGAAAATAGGC
GATTTTTGTGTCTAGGAAGGTGATTCACGAGTAATTACCGTTTGTGCGTATTTTTAATTA
GTAAAAATAATTGTGGTTAATTTTACAAACTTTTGTTATCCTTTTATTAGAATAAAGTGT
TTTACTGCCGATACAACTTTATTCCTTTAGACGTAAATCTCTCGGGATTGCGACTTAAAT
TTGATTATTGCATTATGTATGATGATGTAACATCTTCAATGAAAAGAAAAAAACGAAAGA
TAAAGAGAGAGAGAGAGAGAGAGTGAGAGAGAAATAGACATTATCTATTTGTTAATGGCT
ATTTGTGCTAAATGATACGTGATTATAACTTATATGTTAATATGTCACGTTATTTTTACG
CTTTATAATATATTGATAATATACGATTTTTAACCA
>Tb990
GAAAAAAAAGAACAGACCTAATATTTTGCCGGTATTGAATATCGTTGCCATGAGTTTATT
TCGTTTATTCCGTGCAAGTTTGATATATTTATTCAAGTATTAAAGACATACACGGATACT
TACACAAAGATAAACTCTTTTCGATGTGAATAATTCCAGTTATAAAATGCTTTGGCAAAA
ATTGATTCGCGCGACAATCAAATTTAAGAATGTCATAGGTTATGTTAATGAATTAAATTA
TTCCGTCGCATCAAAACGATGTATGTATATAACATACGTAAAAAAACGAATAAGGAATAA
CGAAAGTATTCAGCATTTTACAGAGAGAGAAGGAGAGAGAGAGAGAGCGCGTATTATTGT
TGCTCGATTTTATGACATGAAAATTTAAGAATTACATGCACATGTAATACTTATCAAATA
TATCTAAATTAAAATTTCGCTCGATGAATTTGACGAATGTTCTAACTAACAAAGTTGGAG
TGTACTTTATATCTTAATGCGTGTAATGATTATTATAAGATAATTTATTTTGTTTACAGT
ACAAAAAGATTGTTCATGCCACAATGGAGGCATGCAGTTTTCAGAATTCGTATAAAAATT
AGCAAAAAACTTTGTCATGAGAAAGCTATCTATACCAACTGGCTCGTGATGAAATCTAAG
AAAGACGTAACTTTTGAATATACGCCTGGGAAACCTGGCTCAGCGCATTTGAAACCATAT
GATACTACTCCAATAATGTAATACGTTTTTTGATTTCGAGGATTGGGAGCCATCAATGGT
CCACCACTGTCACCCTGACAGGCGTCTTTTCCACCTCGAGCAAATCCAGCACATAGAACA
CGATTGTCGATCACTGTTGTCGGAAAATTTCGGAAGGCATTTTGACATTCTGTTTGTTTA
CGTACAGGAATTTGTGTTTGTAAAAGTCGACTACTTGCTGGTCCGTGGAAATAAACAGAT
CCCCATCCAACGAGGAAAGGATATGTTTCTTCTATATCTCTATTCCTCATAAAATCATCC
ACCGGAAGACAAATGGGATGAAGCGTTGACGTAAAGGGTACTTCCTGGCTCGTTTTCAGA
ACCGCCACATCATTTGTGTAAGTTCTGGGATTGTATTCGGGATGCACTGTCTTCCTTTCG
ATGAAGTCCTCAAAAGGATACGCTCCGTCGTAATCGTTGTTGAGATCCAAATCACCAATG
CGGACTTTGTACAAATCTGATCGTCCGTGAACGCAATGTCCGGCGGTAAGTACATGTCGA
CTAGAAATCAAAGTACCACCGCAAAGCCATTTCGGAACATTTGGATTTCTCGGATTTGTG
TATCCGAGAGCGGTGACCCAAGGCCAAGCACCTAACGAGGCTGGCTCGCCACCAACGACT
CTACGTAACGTCACATTACTAAATCCGCAGTTAGGTGGATACAAAGGACCATATGGAGTG
TTTGTAATGTCTCGACCTCGATCGCCTTCCAAGCCGTTATTTCCATTATTGCCCGTATTT
CCGCCGTTGATGGACGGACAACAAACCCAAGGATCATTACCTTGGTAACCGCAAACGGAA
GCTCGGAGAAAATTGCCTATTTGCGAGTCTTGCGGATTTGATTTTAGGAGATTAAGTAAT
GCCGGACACGATCTGATACTGATACACCTACCGAGTAGTCCTTGTGGATTCTGGCATGTA
TCTTGAGAATGCGTCGATGGTATTAATGAACACAGCAAACCGAAGAATACTAATATGACA
GTCCACATTATGAATCACTTGTCTAGGTATCTAAATAATTATTGAGTTACTGCCACGTGC
TCACACACAAGAATCTTTTGGTATGAAAAAGAAGACTCAAGAAGACGATCGATGGATCAA
CGAGACTTCTCACAACGAAGATCGCACACGGACTACTCGGTAGGTGTATCAGTATCAGAT
CGTGTCCGGCATTACTTAATCTCCTAAAATCAAATCCGCAAGACTCGCAAATAGGCAATT
TTCTCCGAGCTTCCGTTTGCGGTTACCAAGGTAATGATCCTTGGGTTTGTTGTCCGTCCA
TCAACGGCGGAAATACGGGCAATAATGGAAATAACGGCTTGGAAGGCGATCGAGGTCGAG
ACATTACAAACACTCCATATGGTCCTTTGTATCCACCTAACTGCGGATTTAGTAATGTGA
CGTTACGTAGAGTCGTTGGTGGCGAGCCAGCCTCGTTAGGTGCTTGGCCTTGGGTCACCG
CTCTCGGATACACAAATCCGAGAAATCCAAATGTTCCGAA
>Tb1762
AATAGTTGGATGCTTGTATATTATTATATACTTTTTACATCTTTTATCTTTTTTTGCTTT
TAAGAAGTGATATTTAGAGAATTTACAAAATCAAGAACAAAATACGAATCATAGTTGAAA
TCGAAAGGATCGGTTTAGACCGCGTTCGCTTTGATCCAGTCCAGATAAGAGCCGACACGT
GTATAGACCGTAGGGTAGGTGCTGCTGGCGCAACCATTCGCCCAGGATACCAATCCAACG
AGTTTTCCATCGACAGTTAATGGACCACCAGAATCACCATGGCAAGATCCTTTCTCAACT
TGCGAGTCGTGCGCACAAACTTGCGTGGAATAGACATTGTATCCCATGTTGTTATACATA
TACTTGCAGTAGGATTGATCAGCGATGCTGATGTTGACTCGTTGTAGCTTAGTAGTGGTC
GGTCCACCTTGCCAGAGTCTGCCCCATCCCGACACAACAGCTATAGCGTCGGACTTAACA
GTATCGTTTGGTGGCAGAGGAACTTTTTTGATGGTAGCAGATAATTTGAAAGGAACTTTT
ACCCTCAGTAAAGCAATATCATTAATCCAGGAATTAGATGAATCATATTCTTTGTGTACA
CTGATTTTTTCAACTTCATGCTCCGCTTTCGGGTCAGTTAGATTGATTGTTCCAGCAACA
ACTTTTATGTCTTCTTCGGTTTCGCCTTCAACGCAGTGAGCTGCTGTAATGACATAGTTC
TCGTTCAGGACCGAGCCACCACAGAAATGGAAGTCTGAATATTTTTGTTGAAGAGATACC
TGATATGGAATTTCGCCTACTTTAGCATCCTCTCCATTCACGATCCTAGGATCAAAGAGT
GGAAGGACTCCAGCATGGGAGAAAGCCAGAAGGCTGAGGAGACATAAAATTCTGAACGCC
ATTGTCTGATCACTAATCTACAACGAGTCAACATCAGCATCGCTGATCAATCCTACTGCA
AGTATATGTATAACAACATGGGATACAATGTCTATTCCACGCAAGTTTGTGCGCACGACT
CGCAAGTTGAGAAAGGATCTTGCCATGGTGATTCTGGTGGTCCATTAACTGTCGATGGAA
AACTCGTTGGATTGGTATCCTGGG
>Tb2076
AGTTCGAACTCAATCCTAACACCGTGGACAGCTTCGCGCCAGAGAAAACTACAAACGTGT
GGAAATGCGGCGTGGCAAACACTCACAAAGGATCCAGATTATCGTACTTTACGCGAATCA
TCGGCGGCCGTCCGACCGCACCTGGGAGCTGGCCATGGCAAGTGGCCGTGTTAAATCGAT
TTCGAGAAGCCTTTTGCGGTGGAACCCTGGTATCCCCAAGATGGGTATTAACCGCCGCGC
ACTGCGTTAGAAAACGCCTCTACGTTCGCATTGGAGAGCACGATTTAACGGTGAAAGAAG
GCACGGAATTAGAGCTTAGGGTACGTGTCGCATTCAAGAGCTAGCTCGACAGTTTCATTC
ACGCCGCTGATTAATTCTATGACCGCGTAGGTGGACTCGGTGACCATCCACCAGGAGTAC
GACGCCGATACCGTTGATAACGACGTGGCTCTACTTCGTTTACCAGTTACCTTGACCCCG
TCTCCTTCGAGGGGAATCGCGTGTCTGCCTGCACCAAAGCAGCCCTTACCTACGAAACAG
TTCTGCACCATTATCGGCTGGGGCAAGTCCAGCGTGACGGATGATTTCGGAACGGATGTG
CTGCACGAAGTTAAAGTTCCAATAGTGTCCTCCGAGACCTGCCGAGAAGTCTACGTGGAT
TACAGAATCACGGATAACATGTTCTGCGCGGGTTATCTCCGCGGTAAAATGGATTCTTGC
GCGGGCGACAGCGGGGGACCTCTGCTCTGCAGAGATCCCCGGAAACCCGATCATCCGTGG
ACAATTTTTGGTATCACTAGTTTCGGCGAAGGTTGCGGCAAACGCGGCAAATTCGGGATA
TACGCCAGACTATCCAATTATGTGCGTTGGATTACGAAGGTGATGAAGCAGATGGACGAT
TACACTTAGGAAATAGAGGGCGTATTCTAACTGTATAATAACTGTAATTAGCGTTCACGC
ATAAACGAGCAAATTTCATGTTGTGTATCGATAAGATAAAAAAAAATGCAGAGCTATACA
TTTGAAAGCACTAAATATAAAGTTAATAATGCTGCAACTTGTTACTATATCGCACATTTC
ACTTTCTTCAAAAATATGTTTGTACTGTTTTATATAAGGAATCAAAGAGTGAAAAATATA
ATTTTCACAGAAATTATCGCAATC
>Tb2365
CCATATCAGGTATCTCTCCAAGAAAGAGACTCTGACTTCCACTTTTGTGGTGGCTCGATC
CTCACTGATAACTTCGTCATCACAGCAGCTCACTGCATTGATAGCAAATATGCCGATGAA
ATAAAAGTTGTTGCAGCAACAGTTGATCTAACTAAGCCAAAATCAACGCATAATGTCGCC
AAAATCATTAAGCATGTAAAATACTCCGCAGCTAATTCTTGGATTAACGATATTGCTTTA
CTGAAGGTAGAAACTCCCTTTATAATATCTACCACTGTCAGACACGTTCCTCTACCACCA
AAGAATTTCGTCGTTAAGGCCAACGATGTAGCTGTTGTGTCAGGATGGGGCAGACTCTGG
CAAGGTGGACCAACTACTACTAAATTACAACGAGTCAACATCCTCATTGCTGATCATGAG
TACTGCAAGTATATGTACAATAACTTGGGACTCGACGTCCATCCCTCACAAGTCTGCGCA
TACGACCCGTCAATCTCGAAGGGATCTTGCCACGGTGACTCTGGTGGCCCATTGACTGTC
GATGGAAAACTCGTTGGATTGGTGTCATGGGCGAATGGTTGCGCAAGCACCACCTATCCC
ACCGTCTATACAAGTGTTGTCTCTCATCTGGACTGGATTAAGGAGCACGCGGTCTAAACC
AATCCATTTGCTTCCAACTATGATTCGTACTCTGTCCTTCGTTCTGTATAATTTTTCTAA
ATATCAGGTTTTAAGACCAACAAAGAAAGATATTTCTTTGATGTAAAAAATGTATGATAA
CGATGTGACATAGGGTTGTACATAGTAGGTGCCCTCAAAATTCTGTACACATTTATCGAC
AAAATAAATATTATTGATTTATTCGA
>Tb2492
GATCAGAATAGGTCTTATATTGCTACGTTGATTGTAGTAATTTCCAATACAAATACAGAC
AATAATATAAACTACAATAATATAAACACTAATGATATTAAACGAGAGAAGTAATAAACA
TAAAATAATATCACTTGCATAGAATTTTCAGCGAAAAAAGTTTATATCTTTAAAAAGTTA
TACTTTATAAAGTGAATTAAAGATCACGCATTATTTGATATGTTGATTATGCTAAGCATC
TCGCGTCTTCGAGACGCCTATGTTTTTCCCATTTTAAAATGATTACAATTTAAAATTTGA
GAGAAAAATTAATTAAAAATTAACAGATATTATCATTTATGATTTACATGTAACTATTTA
TTGGCACTTCGTCAAATATGTTACTTTTGCATTATTTTTATTGTCAAACAATTCGTCTAA
TATTATCTGCAAAGTTATAATGTATCTAACTATTCGTGTTGCAGGAACTGGTGGCATATC
TTATTCCCATCGATCTACGGTCCTTACGGCGACGGAATCACGTGGCGAATTATTCACAGC
AAAATCTCTTGATTTTTGAAGATTAGAAGATCAATATCAATTCTACATTCTATAAAGCAT
AGTTCTCTAATCTTATGTTCCAATATTCTAGTCAGAAGCGCAGACTGTTCAACCACATTA
CCATAGTTAATTGAAATGGCATGTGTATGTACAATTAGCCATTTAATATTGTTTAATTCT
CTCGATATGGCAATAATTGGGGCATGTTGAGTTTTCTTTCGTAAAAATCGAATAAACTGA
ATCGATTAATGTTGCGGCCAGACATAGCTTTCGATCCATGGAATATAATGGGACACTCTG
GTATAAACGCCGGGGATGTCGATCTGCGCGCAGCCGTGACCGAAACTGGTGATACCGATC
ACTTGAAAGAGACACTCATTCTTATGGAGTATTTGCAGAGGACCACCGGAATCTCCTTGA
CAAGCATCTCTACTATAGTTACGAGCGTCGGCGGCACACATCATAGTGGGTGTGATGCCA
CGTGGAATGTCTGTTGAACTGCTGTGCCGTAATGTGCAGTTAAGGTTGTCTATTAGATCC
AGTTGAGCCTTTTGCAATTTATCACTACTGTCTCCGCCGAAATCTGTATCGCCCCAGCCG
GTAACCCAAGCCTTTCTAGGCACTTTATCATATGACAAATAAAGACACGCGGGTCGTACG
AGTGGGGTAAACGTGACGCGGTCTACGAGTTCCACTAAAGCTATGTCCGCATACTTCGGA
GGTGGTTTATAATCCGGATGTGTGATTGATCGTTTAATGGCAATTAGAATCCCCTCGTTG
GAAGCCGACAATTGAAAGACTCCTACTCTTGCGTGAGTTACACCACCGTTTGTCCCATGA
GTACAATGCGCAGCGGACATAACCCAGGTATGTGAAATCAGCGTGCCACCGCACATCAGG
TAAAAAGAGGGACTGCCTCTACCTAGCGCAACCATGTGAGGGAACTCGCCGGGGTGGGCA
TCTTCGCCGCCAACCACCAAGCGGTTTGCATTCGGACAGACATTATTCAATTCGACCCCT
TCCGACCGTATACCGGACAAAGTCTGTACTATTGATGTGCCCGCAATTTCTCCCACATAT
TGGCTGCATTTACGCTCTGATATCCTGGATGTCACTGCTGGATTCTTGATGTTCCAGAAG
TCTGTTCCTGATGGACGTGTGTAACCAGTGTAAGATCCTGGATTTACATTTGAAACACCA
CTTAAAAAGGGATTATTACCAGAATAGGTTCGATGAGGAGCAGCAAACCCTATTTGGGAA
GTATGTGGTGCTACAAAATTACGTGACAAAGTGTTTACATCACTTTGGGCTACGTTTGCT
GGTGACAGGAAAGGATTCGATGGATTCAAATTTGGGTGGGTTGGAGCACTAGGAAGCTGT
ACCGGTTTCGATTGAAGAAAGGGATTTTTGTTGATGCCTGCACTGAGTTGAACTTGATCC
TTTTCGGCGGATTGGATGGCAACTGCATCAAGAATCAGGAGTATCGCAAGTAGGACGAAA
TAAAAATCCATCACTGTAGAAAGATGCACGAGACACAAAGATTTCGAGTTTTCGATGTCA
AGACATTTAACGATGCAGATGAATTGCTTGCGTCTCTCGAATAACGGCGGTGGAATCTGC
GTGCATCTCGCTCCCTTCTAATTTTACAGAGAAGAACATGGAAGAAGACGCTAGG
>Tb6280
CAAGATTGACCACTACGAAACCGCCAGAGCGTCGTGAATCGGTGCTCCCATGGCATTCAA
CTGACAATGAGAGAGAACCGCATGTTCAAACATCTCCTACTTCAAAATGGTATCAATCAC
AAGACAACATTACATCGAAACCTGGCACGAAGAATTGGAGCCCTTGGCGAAAGACTTCGA
ACAGCGAAATTGAACAAAGGACGCAAATTGACATTCCTGATGAGCAAGTTTCTGAACAGC
GTTCTGACAAAATTCCAGAACAACAGCGCACCTTCGAATTTGACAAGTCGGAACAACAAG
AAAGTGCGAAATTTCCCGTTGAATATGGAGATTTCACAGAATCTGATAAGAATTACGGAC
ATTTTAAGGATGAGTCAAAATATGAAAATCGCGGTCGGACTCAAAACGAGATTGATTTTG
AGCATAAGCAAGCATCGAGAAATGACGAGATCAAACAATCGCACGTTGAAGTTGAAAACG
AGAATTTGTACGAAGGCGTAGCTACTGACAGTACGAAACCACGAAAGGAAAATTTGCTTC
TTCCACGAAAATCACAACATAAAGTGGCTCGATATAATTCTCGATTGGGAGTGGAGTGCC
CCGACGACAATTCCACGGGGCAATTTGTGTATCCACCAGATTGCAAATTTTTCGTCAATT
GTTGGAAGGGTCGTGCATTTGTTCAACCATGCGCCCCAGGCACTCACTTTAATCCTGACA
CTTTGGAATGCGATTTTCCGCACAAAGTAAAATGCTACGAGGATGAATCCGTGCATTTCA
GAGAGCCAGATTCTGCTTCACAAATTAGTCGAAAATCACAGAAGTTACAAGAACCGAAAT
GTCCGCCTTATTTGATCGGTTTATTGCCACATCTTGGAGATTGCACGAAATTTCTACAAT
GCGCGCACGGTGCAACTTATATTATGAATTGTGGTCCTGGAACGGTTTTCAACCCCGCTA
CTGGTGTGTGCGATTGGCCGTATAATGTTAAGGGTTGCGAAGATATTTTTAAATCTGATG
AAAAAATTCCACTTACACCACCACATTCTGAATACGACAAGGCGAAATATATTGAAGTAA
AAAAAATTACGTGTCCTACGGATTTCACTGGCGTCGTGCCCCATCCGGAGTCGTGCAAAA
AGTTTCTTCAATGTGCAAACGGTGTTACTTATGTGATGGATTGTGGTCCTGGGACAGCTT
TTAATCCTCTTACGGCAGTTTGTGACTGGCCATATAATGTACCCAGTTGTAAAACAGATA
AATCTGACGATAAAATATACAGAACAGAGGACAGTACTTGGATTCCATCTGCTGGCTTTC
GAGAATACACCACGGTGAGTTCAACCAAGCCATTTAAACCAACCTGGAGACCATTTACAA
CATCTTCAAGCTCACCTTGGGTACCTTCGTGGACAACTTCGAGACCATTTTACGATCGTC
GTTCCGAGTACCCTATGTATCATAATGGTCACGGCCAGGCGTATGGAGAAAACCGACCTC
AAGGTTATCGTCCAGAGTGGAAACCGAGTAGTGGAAATTTGAGACAATCCTCTGACAGCA
ATTATGAATTTCAAGATCATTCGGACAGGCAATGGGCCGAAAACCAGAGAGAACCTGATC
AAAGTGCACAACGACGTTATTATTTCGTACGTCCAGACGGATCGTGGTCGTACGAATCAA
CACGTGGAAATCAAGATCATCATTATGATCGTGGATATTATCCTCCTGGTTATCATTATC
ATCATCATCATCATCATTATCATAATTATGGGCCTACGTCAAATCCGTCAGTAAATCCAA
GTTGGAACTCAGATAGCTCTACTGCCACTGTTAGCGATCGAAGATACGATCAAGGATACC
AAGGACATACTCCAAATGCAGGTGACAGTCATTGGCGTTTTGACCAGCACCACTACGATT
CCGGCCGCTACGATCCTCATTACTCTGAACATGCTGCATCGAGCAAAACGGATCAAAGAC
GATTTCAACCATATTTTCCTCCTAGAGGAGACAATGAAGACAATGTTCAGTTTCACGATG
AGCATAACGGAACAAAGTTTTTTGGCGTTGCTAAAGATAATATGCCAACTACTCAAAGAA
CCATTTATGATTTGTCCCGAAATAGACAAAATTATAGTAGGACGAATCCCACTCCAAAAT
TTTATTATCCCAGTTTTAATCATACTTTTCTACCTGATGGAAGTAATGGCACGAAATTTG
CTCAAAATTGGAATCGGAATGAGTCACGACAAGATAGACTATCTCCTCCTTGGGCAGGGC
AAAAAAATACCGCTTGGAATCAACCAAATGGATCTTCCAACTTCAAACCGAGTTCGTGGT
ATGATCAGCAAAATCCACAAGTACAGCCGGAAATTCTACAGACACGTTTGTGGAATCAAG
AGGAACCTGCATTCCCAGTTTATTACGTACAGCCAGTGCATCCATTGACTCATTCAAAAA
AGTCCGTCCCATTAACGCCTATATCTGGTCAGAGTATTCGTTTGAGAGGCGGTTCTGGAC
CTAACAATGGTTACGTTGAAGCGCAAGGAGTGCTGCCCGGTTGGGGCATTGTATGCGATT
CTAGAAATAGTTGGACTTTAAAGAAAGCTCATATTTTATGTAGACAACTCGGGTACATTA
GAGGCGCAGAAATGGTTTGGCAGGGCAGAAACAACCACAATGGTGTGCCAACTTGGATCG
CTGCAAACACTGTGACGTGCTTCGGCAATGAAACCAGATTTCAATCGTGCAAATTCACAC
ATAATCAAGAATGTCGGGTGGATAGAGATGCGATCGGTGTGCGATGTACTCCCAATCGTA
TTGTGCATTGTCAAAAGGACGAAATACCTCATAATGGACAGTGTTATCACTTAGCTGATC
CTGACAGCGGATTAAATCATGCTGAAGCATTAGAACACTGCAAACGAAGAAATGCACGAC
TCATTGACATCACTAGCCAGGCGGAGAATAACTTTATTTCGGAGTGGCTGTTGCAATCGT
ATCCAGAAGTTAGCTCGATTATGACTTCTGGCTTCGGTTTCTTTAGCATGAGTCGCACCT
TATGGCTCTGGGCGGAGTCTGGTCACGCCAAATTCAAATTTACAAAATGGTGGCCTGGCT
GGATGAACGATACGGAACAGCCACCATGGGTGGGTTCTCGTCCTCTTTGCATCGTGATGA
AACGGAAATTTTCATGTCACGGACGACCCGAGTCGACTTGTGATACAGATTATTTCTTCT
GGGACACTGAAGACTGTGCAACTACATCGAAAGGGCACTCTTTTATTTGCAAGAGACCTT
ATGATAATATTGGTTGCGTCTACGGGAAAGGAAATCAATACGCTGGCAAAGCCAATGTGA
CAATATCAGGGAATGAATGTCTTCCATGGGCCGACGAGAAAATCGTACATCAATTACGTA
TAAATGTTGTTGATAAAGAAATTCGAGACAAATTGGAAACACATAACTATTGCAGAAATC
CTAATCCGATCAAGGAATCGAGACCATGGTGCTTTATAGAAACTGGAAAGCGTGAATATT
GCGATATTCCTCCCTGTGGAAATATTGATTCTAAACGGTCTATGTTGACTGGCCAATGCA
AACCTAAACATTTTGAATGTACACCAGGAGAGTGCATCCCATCCCCATGGGTTTGCGATG
GAGAAGAGGATTGTACAAACGGAGCTGATGAAAGAAAGTGTTTATTGGATTTGAATCTCT
TTGAAAAATCTGCAAAACATAAACTTGAGGGCTATGATGTGGAGAAATGGTTGAATACAC
CTTTAAAAACCTGCGCTTTAAGATGCAAAGAGGCTGATTTTACTTGTCGTTCATTTAATC
ATAAATCAACTGGCAACGTATGTTTATTGAGTAACAGTAACATTGGCTTGACTGGTGCGC
TCAAACCTGACAAAGAGTTCGATTATTATGAAATGAAGGAGAGAAGCGTGAATTGTGATG
GCATGTATATATGCAATAATCGCAAATGTATAAATCAAACCAAAGTCTGCGACGGTAAAA
ATGACTGCAATGATCGCAGCGATGAGAGTATTTGCACGGCTGAAAATTTTGATTATGGTA
TCCGCTTAGCTGGTGCAAATAATAGTTATGAAGGTCGAATAGAAGTAAAAATTTTAGGGC
ATTGGGGACAGGTATGCGATGACGGTTTTGGTATGATCAATGCTGATGTAATTTGCAAAG
AGCTTGGTTTCGATCTTGGAGCTTTGGAAGTTAGACCGGGTGGATTTTACGGAAATCTCG
ATCCACCCACGAGATTTATGGTAGATCAGTTGAAATGTCGCGGAAACGAGACCACGCTAC
GGGAATGCGATTTTAACGGATGGGGAGTGCATAACTGTCAACCAGAAGAAGCTGTTGGAA
TCGTATGCAAGACCGCGGTTAACACTTGTCAGGAAGGTTACTGGAAATGTGACAATAGTC
CAACTTGCATACCGACTCCCTTCATTTGCGACGAGGTGGTTGATTGTCCTGATCACTCCG
ATGAAAGTCCGGAACATTGCGATGCACCGTTCGAACTGCGCTTAGTAAATGGCAGCAATC
CTTTGCAAGGAAGGGTGGAAGTGCGCCATCATGGCGTATGGGGTACCGTGTGTGATGATG
ATTTTACAAATGCTACGGCAATAGTCATTTGTAGATCTTTGGGATATGGTGGTTTCGCGA
TAGCTAAGAAAAATGGTTTCTTTGGGCCTGGCCAAGGACCAATATGGCTCGATGAGGTTT
TCTGTCATGGAAACGAATCGCAATTATATCGATGTGAACATAATCATTGGGGTCAACATA
ATTGCGACCATATCGAAGATGCAGGCGTAATTTGTTCACCTGGAGACGTTAACAATAACC
AACCGCCATGGGTAAACAGCGAGGAACATTCAGAACAAAGCATTAACGAGTTACTTCCAT
CAAATTGTGGTCACCGTGCCAAAGATTTCGATGACGATGGGGACTTGATATTTCAAAAAG
TGGTACATGGCTCCATTGCACCGAAAGGCACCTATCCCTGGCAGGCCAGCATTCGAGTTC
GTGGACACAGTCGATCAAATCACTGGTGCGGTGCTGTTATTATATCGCCTCTACACGTGC
TGACAGCGGCACACTGTTTAGAAGGCTACAACAAAGGCACTTATTTTGTACGTGCGGGAG
ATTATAACACGGATATTAATGAGGGAACGGAAGTGGAAGCCAACATCGAGGATTATTACG
TGCACGAGGAATTTCGTAAGGGCCATAGAATGAACAATGATATTGCTTTGGTTCTACTTA
AAGGCCTCGGTATTCCACTTGGCAAAGATGTTATGCCAATTTGCCTGCCGCCTGAAAATA
TCGAGTATTCGCCCGGATTGAATTGCACCATCAGCGGATTCGGCAGTGTTGAAACGGGCA
AGACGACGCAATCGAAAGATCTACGATATGGCTGGGTGCCCTTATTAGATCAGTCAGTTT
GCCGAGCTAGTTATGTTTATGGTGAAGGTGCCATAAGCGACGGAATGATGTGCGCTGGAT
ATCTTGATGAGGGCATTGACACATGCGATGGCGATTCTGGCGGTCCTCTGGCATGTTATC
ATAACGGTGCTTTCAGTTTATACGGGATAACTAGTTGGGGTCAGCATTGCGGCAAAGCGA
ATAGACCTGGAGTTTACGTTCGTGTAGCATACTATCGCCGTTGGATCGATAAGAAAATTA
GAGAATCGTTAGCAGGTAGATAAAATGACAAAATTAAAGAATCTTCGGTCACACGTAAAT
GGTTTGTGCCTCTTATTACTTTTCTTATAAAGGACAAAACCAAATTTGATCGTTGCCTGT
AAATAAGAAAGATACTTATTATATCATATACATGTATATTCACTTTGATCATTCTTTTGT
TAATTTATCTTGGCATTTATGCGTATTTCGATGTAAACATACAAAGTAAAACGTAAATAT
TTGTCATAAAATACAAAAATAACAATAAAATAGTCAGAATAATTCTGTTAGTTTCCAGTT
TATTTCGTAAGACATCTTCGTTTCCTACAGTAATTGTAATTGCTGATTTTTTGTGGCTTT
TACATGATTGAGCCTATTTTATGTACAATAGTCCCAATATATTTAATCCGATTCAATCCA
AGATGACAATTCAACGGATGACATTTATACAAATTGAATGGAAGATATAGACAGGCGCGA
AAAAAAGGATGTGTTTTCAATGTAAACATATATAGCTGTACAGTGAATAACATTATGCTG
TTATGATTGATGTATCATCAAAGTAGCTGATCACACAAAAACTAAAATTTGCTTATCAAA
TTACTTTTTACAACATTGATGTTCTTAAAAGACATTTAAATATAAAAACAATGATTATAA
TTAGTATATAAAATATCAAGACATCAAAAAACGATATATCGACTTTACATCGAGTTTGGA
AAGATCTTACATTTTAACACGAAGATTGCACCAAAAGTCATGATTGCTAATTTGCAAAAA
TCTAAGAATTACAAGCAGAGAACATCAAATTCAATTTTACGAATATTTCCCTTCTCTTCT
ACAAAATGTCTAGCTAGATTGATATTTTTGCTGTATACAGCAATAAAAGTTCTTTTTAGC
TTTTCGCTATAAAATGTCACATCCATTTTCGATACTAATAACATTCATGCTAGAATATTC
ATATGCTGGCTGCTATTGTTATTTATAGCATCACGAATCATCATTTTCGGTGCAATCTTC
GTAAAACTGAAAATTCAACTTTTATGCTCAACTTTAGCATATGTTATATCGATTTTGTGT
TTATAAACATTTGCAAATAAAAAGAAATTTATAAATTTTGATTGTTACAATTTTTCTTGG
CAAGGAACTAATGATTTTAATCCTGTAAATAATATTTGTCGTTTTAAAATTTTAGCTATA
ATATCATTTTTCAGTGCAGAAAAAATTAAAAGAGATTAAATATATCAATTGTACTTGCTA
CGAGATAACAAACAAGATGAATTGTTCACAGAATTCTATAAAGGGTATATCCTACTTGTT
GTATGGTGCAATTACGATTTTATATCACTTAAGGGAATGTCGATCAAAAATATGCGCGCT
TAGTATGTAAATTAATATTAAATCTAACTTGAATTCGCTTAATTTCGGCATAAAATGACC
CGAATCTGTGTCGTTGGGAAATATGTCATGATGACATATGCAACAGCAAAAAAATGTAGT
AATAAAATTATAAAACATTGATATAAAAAAATGTGTCTTCCAAAAATTTGGATAATAACT
TCTTTAGAACATTATGTAATGGAGAAAAGACTGCATCGTAGCGCATTTTGACATAATTGG
AAGTCTTGAAAGAATTTTTAAATAATTTTATATAATTTGAATTAAAAAAATTTTTTTTTA
TGAAATTGGTCCATCCTTTTAATGACACAAATTCAGGTCAAACTAACGATCTAATGACTA
GACATTAAGCAAAAGTTATCGTCATTTCCCAATAAATTGAGAATGAACGTACGTGTATAC
TTGAAAGTGATGTTAGGCAATTTCGGATTGATCGATCCGCAATTATGATCGTTAATACTA
ATCGTAGATCTCGACGCAAAACGGATCCGTTTTCGCTTTCGCTGCGTTGACTCCTAAATT
CGGTTACGGCCTATAATTTAAATCTAAATAACGTATAGATACGTATATAATTGTATATAC
ACACACGATCATCTTTTTATGTACAATATCGTTAACTACAGAATGTCATTAGTGTCATCG
AACGCGAGGAGAAAGATAGTGATAAAGATTATAAGAGATCGCGATATAGTGATAATAAAC
AGAGAATATGAACAACTGGAAAATACTTGGCTCGATTATAGAAGCAGCTTCTGCATCGTT
GTGTCGCATGTCGTATGTTCACAACAACATTCTTACAATTAATTGACAAACATATCGTAT
TATCTGTTACAAGAAAATCGTATAAAATTGCATGATAGAAACGTCGTCCAACATATGAGG
CTGTTTGAGGAACGAAAAATAAATAAAAGGGGGTACATGATTTCGAGTACATTAACAGAG
GTCAAGGGGAATAGGAATTCATGAACACGAATGACGATTATAGATTCGCGATATAACGCT
ATGAATATTGACAATGTAACACGCACGCCGCTTAAGATGGTACAATATAATTAGTCTTAT
CATTAATAATTGATTTACGATAACGTGCATGTGTAATCGTCGAGTTGTTACACTTGTGGA
AAATTGCCGCGAGCTTGCGGCGCAACCAGATCTCGTTCGAATATTCGTGAGTTATTAATA
ATTGAATAATACTGGACGAAGCGAGTCAAATATTATAATAATGTAAATATTATAATCAAA
TATAATTTATAAAATGGCAAGTAAATAGTGACGGATTTTACGGATTGGTCACTTTGAAAT
TTGTAAAAATGTTCAAAAAGATGTTCGTTAATAATAACAAGTTTCGGCGCATGTTCATAA
ATTTCTTTTTTATCTAACATTTCTATATTATTATATTAATATATATTATCTATAAAAAGT
ATTAAAAGCATTTCTTAATGAAAAGCGTACGTTTACATTTAAGTTTATATACGCGGCAAA
AGGGCATTCACGAATAAAAATTACTTGACAAGTTTAGTTTTTGATAATAAATACACATGT
AAAGGTAATAAAAATCGATTGGGAAAAATATATGGATTAAGTAGATAATCGCTCTTCATG
ACGAACTTGCGGCATGAGTTAATGATCTTAATTATATATCGAGATGAGTATTCTTTACGA
TGATCTGATTTGCGCAGAGCTCGCATAATTTGTCGTTTCGATCAATAAAATGATACTTTC
TTTGTTACGCGATCTGTCTGTACACTTCTGTACTCCTAACACGAAGTGCATTTCATATCT
GCTTGTTATTTTCTACTTCTGATGCTGAGAGAAAAATGCAATTAAAATTTCGTAAGAATA
TATGTTACTTGAAAGAGAGATGTACAGAGAAAAAAATTAAAATTATCTCCAACTTTTCGA
TATAGGATATGAAAAATGCAATGGAATGTATTCTTGTCAATGAGAGACAATCATGACTGA
CTACATCTATCAATATGTGTATATCGATTATTTTATTGATCTTGAGAAAAAAAACAGATA
TAGAATTCTTACTAAAAACCAAATAGAAATAAACAAAATATAAAAGAGCAATGAACAAAC
TCGAAGATGTCTTATTTCGTAGCACGTTATAACGTTTCAAAAAATTATGAAATATTATTA
TATGACGTTGTTATTTCTTCAATCTATACATATTTCTTTCAGTTGAATGAGGTTTGCGGT
TTCGAACACGTTCTGATTTGCATGCAATTTTTCTCTCAGGCTGCGAAGTCGTGATTTCGG
TGAGTAAAATTCGAAACAATCCGTTTTGTTTCCCTCTTTTCGATCGTGCCACTGCAATTT
CCCGGTATTTCTTCATGCCATTGGCACGGTTTACGTACCCAGGAGAAACGAACTCTTGGT
CCCTATAACTGTTCGGAGAAACACATATTTTTTTTTTTGCGAATTTATCTGAGCAAATAT
TTGTCTGAACATAGAAGTGGAAACTTTATCCGGCAAAACCGTAATTTCTGTCGATTATTA
AGTATAACGACCGCGAAATTACGAGTTATTGTACATATGTATATAATTATGAATATTATA
GAAATATTGTGGGTTAATGGAAAAAGTATATGATCCCACGACAAACAGCGACGCACGCGT
TAAGAACACATCTTTGACATTCAATATTCCATAATTTTACGTGATAATACTTCGTTTGTA
AATTTTGCATTCAATACATTTTCGCTATGTTTGATCAAAGGCACGGCATACTACATTTAC
AATTCGTAATCACGTTAATTAATGCCGAACCCACGTCGTTTTGGGAAAAGCCAACTTTGT
CGATTTTTGACAATAATTTCATTGTCGTGACATTCAGATGTACTTTGAGACATCCATGAT
GAACATATTTCAATGCTAAATTTATAATATCTTACAATTATTCATTTGTAAATTAAATCG
TATTAATAAATATTAATAAAAAGTAAACGCGCGTTTTCATAAATGTGTAATGTGTAATAC
CTATATCACGTTGTAATCCGCAAGAATAATTTATGATTACAATATGTCGAGTGCTTTCCG
TATGTTTTTCCGATTTTATTTGCAGCCAAATTTTATGAAAGAAATGTATGCGACGAAACT
GTTGCAATCGAATTCAGTCGTTATATCGCGCGTAGCTCCATATTTGTGCAATTTCTCATT
TATTTTATATTTTATAGATTATAGTCACGTGCGTCACAGGAAAACGGAGAAAAAGCGATT
ATTATATGCATATGGAATTAATATATCAAATATATGAAACCCGAGTTCACGGTTGAGCCG
TGTTATTTTGCCGAAATTTTCGACCTTGTTATTTTCCTCGCTTCGTGTGACTGTTCTCAC
GAATTTCTCGCGATTAATCTCTCCGCCTCTTAAGTACGTGCACGACGATCCTTATGATAT
ATCTTTCGAACTTCGCGCGCAGACTTACTCTACAGGAACGACCCTATTTCTCACATCTAG
GAGTCTGTTAGCGTATATCAAAAGGACTATGTACAAAAAGTTAAACATGCCGATCGCGTC
TCTTTCGAGCGGATACGAGGCTTTTCGCACCCGGTCGCACCCGGACGTGTTCGGACGTGT
AAAGAGAGTCGTGATTCGCTTCTCGCTCGAGAGAAAAGATCGCGGCGAGCTAAAGGCTTA
GGAACTATACTTACGGCTACGCGACATTGTCGAGCGAATTTCATAGTCCGCCTCGAGTAG
AGGTGTTCTTAATTCTATATTCACGTCATGTTAACTATGAAGACTTTTGGTCATTAAGAT
GATTGAAATTTCAGAAATTTGGTGTTTTCGATCCAGGAATATTGATCAAAATTAATCGAT
CTGTACAATCTCGTTTACTGATAATTAGCATTTTAATCTCGATTATCATTTAGATGCAAT
CGATCAATTGATTAGCAGTCTTGTTGATACGAAATTAATAAATTTTTAATGAACGTCATC
ACGGTTGTGCTGCACAAACAATCTCAATTCTTCATTCCATTTGCAAATGACCGAAATAGC
TTGACTATAAAAATTAATATCAAGAACGTAATAATTACATTTTTTTCCCTTTTCCTTTCT
TCTTTTTCTTAAATATGATATACATATAATAAAAAAAGAAACCCCAACAGAAAAATTTAT
GTAATTATTTCGATCGATTAGATGATACTTTTGATAATGCCAAATCGTCGCTGAGAGTTG
TTTTTGACGATAAATTCGCAGGACAGAAATATCTAATTTCACGTAAGTTGCCCTAGCAAC
ATTTTAGTCCGCTGCTGCTCTTCCACTCACTCTTCGCTTTTCATCATATTTGCGCATAAA
CTAACTTCGATTATGAATATATTAATATTTATAAATGTATTTTCATATATATTTATATTC
AATATCGTTCCCATTCAGCATGTTTCAGCATAGCTCGCTTTCACTGGGCATTCATCTCAG
ACTTTAAAGCTTTATAACGTTCCTTCTCCGGATTGTTATCGGGCGGCTCGCAATCGAAAG
ATGATAATGCAAGTGCGTTTTCCGTCTGTATAGGGCTCGCTTGGAGAAAGGCAATAACGC
GCGGATTCTTTTCGAATGGACAGGCAACTTGTTTCCACGCAATAAATTCAGTCACTTGTT
TCGCTAATTGCCAGAACTTCTCAAAGTTGATGTGACCGTTTGGCAGTTTGTTACTGCAAC
CTTCGTTGAGGAAGTATAAATCCTTGACGAGAAGGCTGAAGAAGGGCACTACAATTCGCT
GGCGTTCATCTGTGGCGCCAGCACTACGCCACATTGCGGCCTTCAATGTGCTGCGATAGC
TACTGAAATTGCTACTCGGGTCCATTTGATGCTCCAAAATCGAAAACTTGGCCGATTGTA
CCTTCGACCACGTTTTCTTCAAGCGAGATATCGGAGACATGTTGAGGCCAGCAATAATCG
CCATTAAAGAATTGAAATTGCCGATATTAAAACATTCTCGAGCAGTCTCAATCCAGTATT
CGACGACACGAACGCGCTGCTTTTTCTTCGCGTGCTTGCAAACTTCCGTCGCTACGAAGT
AGCTCAATCTATTAAACCATTGAACATATGATTCGAGATTCCGTGTTTTCTTCATATCTT
TGAAAGATGTTTCTAAATGCGGCGATTCTTTGGCGAAGGCCTGCACAAATTCCTCGGGCC
CGATGTAAGAGAGTCTTTCAAGTTCTACATGAGTCAATTGTTGTGCCAATACAGTGGCTG
ATGGGCAGAGCTCAGTGATATCCACCTGTGTAAGCTGCTCCGTCGCTGCCTCGGTCGCCA
GTCTGGCCAGGCCCTCTTCGTATCTTTCCAGAGCCGTCAGTCGTAGCAGCAAGTTTTGCA
GCAGCGCCGAAACTTCCTGCCTGGCCGCGGCATCGACTGCGGCGACTTTCTGCGTGATGG
ACCTAACGTGACCCATCACCCTCTCATCTCGGAAATCGTACGGAAATGTTTCCGTCCATT
CCGCCAGCAGCTGTACCAGCCGCGGTACGAAGCGATGCAATCGTTCCTTACCGCCCTCTC
CATTCAGATTCTGTTGATGCTCGCAAAGAGCGCAAACCTCACCCAAAAGCTCGTGTGGTT
TGATGAAAAGCCTGGCGCTCAGTAAAAAGGCAAAGAGATACGCCCGATCGGGATAATATT
CCTCCGTAGGCACCATGTGCTGCACTAACGCCTCGAGTGAGCCTGAGACGAGGTTGCCAT
CTCGGTACACCAAAGCGAGCTCAGTATCTATGCCAGCACCATCCCGGATGTTTTCATGAT
CGACACCAGCACCATTGACCATTCCAGCGCTTGAACCAGTACCACTCGCGCTTGCTTTCC
CACCAGCACCGCCAGCTGGTGTTTGTGGTAAGCTCTTTCGGCTGTTCCCATCTTTGGGGT
TTAAGTCCGAGGCTACTGTCCCGAAAATGGTTGGCACTGACGTAGTTGTTCGGACTCCAG
GAACCTTCTGTCTTCCGAGACCGGTAAGTCCTCCAAGACATCTTCTGGCACATTCGGGAT
CGTTGTCCTCGCAGATGGGACATCCCGCGGTCGAGGCGCCGCCTCGCTCTCTGAGGACAT
GATTGCTGCTAGTTGTGTAACCTTGGTCGGAACTAGCGTTCGAGTTCGGCCTGGAGTCGT
CGGAACTATCAAATGGCTTAATGTTCCTCGGCCGATGGATAATTCCCACCGGTTCCCATA
TTTCGCTGGTCGACGACGCGTAATAATTGTTCTCCTTGGTCTCGCGACTTCTCTCGTCAA
CGACTTTACCGCCACGAGCGACAGTGACTTCTTCCTTCGTCACGATAGACGATTTTACAC
TTAAAGATGTCTCGAGTCGCACTGGGGCCCTTAGAATCCCAGCCTTGACAAGAATCTGGT
TGAGAAGATCGCACGGTGGGACCTGGCCGGTTATCATGGCTTCTCGTATAGCGACTCCGT
CCGGCCCCTCGAGGGGGATCGGTACACCGTTTATCAGCAGGACTTCCTCCTCTCTCACGC
AGGACTTTTTCTCGCAGTCCACAACCTTGACACCAGGCCCGAGTATAGACTCCACCGTGG
ATTGAATCTCGTGGTCATCCATCCTCCCTGCGTTTCGAAGCGTCGCGAACTCGAGTCTCG
GCGCCAACTTCACGTCGGCGCGGTTTCCAGAGTGGTAATCCAAAGAGCGAGCAGACCACA
CAAACACCCGCTGTGCCGGCTGACGGAGAGCGTCGAGACCGAAACCCGGCACACGAAGAC
ACGACACACAACACACGCGACGTGACGCGACGCGAGGCGAGGCGCGCGCTCGCAGAGACA
GGTGATTAAACCGCACCGAAAGAGACGCGGCGTACGAAAGTCGCGGCGCGGCGCGACGAC
GCGATTTTCCCGAGGTGCCGTGGGTGTGACATTAATGCGGACTCCGGTTTTTCGCGAAGG
TATGTGCGCTCGCGCCGAACGTACGAGACGGAGCGACGAAAAAACACGAACCTCACGGTG
CGAGCGCTCGCGACGGACT
>Tb7635
CCATCCAATAACAATACAACGTGTATGGGGTGTAAGGTCAGTGTCAGCAGTCGGTAAGCG
CACCGGTCTCAGATGATCATGATATTGAACTCGTCTCTCAAGTTGGAATAATGCTATATC
GTTGTCATGAGCAACACCCTGGTTATAAGATGGATGAGGTATGACTCTTTTCACCTTCAG
TTTTTGACCGAGATAACTGTGAGAAGGTCTTCTGGTAATACCAAGTTGTATCGTCCAACC
GGACACATCTGAATGATTTCCAACGCAATGAGACGCGGTCAATACCCACTGATCGGCAAT
AAGGACTCCAGCACAGTAGAAGATCTCTTCTGGACCACCGAGGATGGCTGTAAGAAATGG
CCAATCACCAGGGGCTGACTCCACACCACCCACTATTCGCTTCACCCTCGTGTTTTCGTG
TACGTAACGTCTGCGGCCGCAAGCATATTCAACGCAAGTAAGTTGGACCATGGGATAAGG
CTCTCGATCCTTAATGCATCTTTGAAATTGCTCCAGGATATTAAAACTTTTGTTATGATA
TCCTGAATTTCTATGCTTAATTGTTGTTAAGTTGTTGATCAACTTAGATCCGTTTGAAAC
TGTATATCCCAACATAGCGCAAACCTCTTGTGGCGTCGTTGATTCCCAGTGTGAGACACA
TGCCGGCATAAATTTTCCCAATTCAGCATGATATACTTCCAGACGACCCTCGCCGACGTC
CCCATTTCTATGGCTTAATTTCAGGCAATATCGCTCATCCTGTCCCCAAGGACAATCCAT
GACTCCGTCGCAGATATGACTGGCCGACATGCATCTTCTCTCGCCGCAGTGTAATGAAAA
ATATTTTTTCGTAGAAGGAGTAGTTTTATTCGAAGGTCCCTTGATTACCATGCCGAACAT
GGATGACGCCGACACCGAAAACGGTCTGGAGTTGCAGTTCCCGCAACTCTCTTCGTCGGT
GTGATCCGAACAATCGAGATGACCTTCGCACTTCCAATCAAGTGGAATGCACCTTGTCAT
ATCGCACAGAAAGCCAGTGGAGCACACGGGTTCCTTGGCTCTTGTTGTCGCTTCGATCAC
TTCATGGTGCACAATGCACTCGTCGGAAATCGGATTCTCCGGGAAAAGCTCGCAATTCAA
ATATTCCGGGAGAGACAAGCCAAAAACATTGAGAAAGAAACCGCAACGCCTTATGGTTTC
TGAAATCGATCGAAGAAAGTTGCCATGCGATTAGGATTGAAATATCAAATAGTTAATGTT
ATACAAGGTTTAAGGAAATATTACAAACGGTTTAGCGAAGCTAAATCCAATATATAGATT
TTACCATGTTGAACAGTGCAATCAAATGCTATTAAAATCGTGTATTAACCATTACTGTTA
ATGCATCTATTGTGGCTTACGTTTGCAATTTACGGTTTGTCGGGCAATAATGGTTGCATA
TTGATCTATATTCTATTACAAGTGAACCATATGTATTGTACAAAAATACGAAAGGGATTT
GGATGTTACATTAACATTGTGAGCAAAATGAAATAATTATAAAATGAAAAAATAACTTCA
ACGTAACTAACTAAAAATAAAATAGATTCTAAATAAAATGGCAAGTAATGACAAATAATT
TATAGTTACCATCGCAAAGATTGCGACAGGGACGTACGATGCGACCTCGAGTACCGCATT
TTGGCACGAAAACACTGCACAGGAATAGAGCAGCCAGTTCGTAACATCTGACGTCAACAA
TAGCGTCGTAAAGCTCCAGCTCGTGCTGGGCCTCCCGCTGTCCGAAATTACCCATATAAT
TTGGAAACACAGTATAGTTGTACGGAACCTTGTGTTGCTGGCAGATGTTACGAATGATGG
GTAGACACACTCCCGGAGCTGGATTCTTGTCTTCGATCATGAAACGCTTAATTTCATCGA
TCGGGACAGTTGTTCTACTTTCTAATTTGAAGTCGTTTTCAGGATACGTTCTGAAATATG
CGGCTAAACCACCGGCAATGGCCAAGAGGGCAACGGCATTAAGCAGAACCTGCACAAATC
TGAAACGTAGCCTTCCCGTTGTCACGTAGTGGCTGCCAGTCATGTCCCTGATTATTTTAT
GATGTAAGGAGCTATTATTCCCATGCATCCTGACGATCGTCTGCAAACTGGCTGGCGTAC
TCGTAGACTTCGTTATCGGCCTGCCAGATGAGTTATCAGGCTCGGACACTAAGGCTCTGT
CTAGAAAGTCGTTAAAGGTCGATTATGGATTTCTCTGTTGTCTATTTATTAACGAGACTC
TCTCTCAAGATACAAATTTTACAAATTGTGAAGAAGAGCGCAGAGTGCTATTTGAAGTTT
TTATGGATGAATTTCGCGATGGGAAACATTTTACTTTCTTACTCCTCTCGGATAAATTGC
TTTAACGATAATATAGCGATGAGAGAAAGAAAGAGAGACAGAGACAGAGAGAAAGAAAAC
AAGATGACGCTGTAGAACAGAAAAAGCTTCCCATCTCGTCTCAGTTGTCGCGTTTTACCA
TGACGTTTATTTGTCGTTCTCAAGAAAGTGAGCTTCGCGAGAGAAACGAAATATAAAGAA
GAACTCCAATTTGTAGGATATATCCTGTTATCATGAAGTACGTCATAAAACACGCCTTCT
TTATATTTTAATCCTTTCTGATTTAATTTCTATAGATAAACATAAATATTATAAATGTGT
TACGTTCTCATTTTAATATTGTCACCATTTATATGATGGAATTTTATTGAAATAGTTTGC
TCACTATGATCATGGACTACGTTGAACATTTGAAGAACTATGCGGAGTATTGTCACAAAG
CGGGGGAAAGGGTACACTATGTCATATCTATCTTAACACAGAAGCGCGAAAGCTTAAGGG
ACGGTCCTTAGTGTGGCAAAAAAATATCATGAGAGGAAAATTCTATTGGAAAAGTCTTTC
GTCAAAGAATAATTTCAAAAATGTGGAATTGGCCGAATTGTTTTTCTCGCCAGAAATTAT
AGGAAGATTGATTCGCGAAATATTCAATTCACAAGTTGTTCATTAAATAAATTGAGTAAA
ATTGGTTCTTTACGCGTTATTTTAAATTCATAGGTCGAAAATTGAATCATACAATCTTAT
TCTCCATGTTCGTGAAAGTAATCTTTATTACGTAGCTAGGATTCAAGTTTCTGCATCTAA
CGTGAGGCAGAAATCGCAATCAACAATATTTTTCCTAGTGCTTCTCTTAGTTCTTCGCTA
ACAATAACACCTTTTAAGACAACCATTCGATAAGCTTTGGCAAAGTTTGAACATACCTGG
GACTTTCCCGTGCTTGTGAGGCAGAAGGGGAGCTTCCATTGTCTTGCTGGTGTAACTGGG
CGAGCTGGTTTGACTGAAACTGTCTGAGGAAACGTTGCTGTCCTGCCGGACGCTGATAGG
TTTCGATACGGGACTCTGACAAATGCCGCTCAGAGGTGGTGGTAGATTCGTCTGCGTTGC
TTTCGGCAATTTCTCGAGTTTCTCACCACCGCCGCCGCCGACGGCTCGCTCCTTTCTCAG
ATTATGCTGAAGAATATTCCTAGCCCTTTCCATGTCACTCTCGTATTTGCTTCGCATTAT
TGAATGCTGCTGTTCTAAAGCTCTTTGCTCGCCATGGTAACGCTTATCAAATTCATGCGG
AATTCCTTCCAAGTCTTCGTACCTGGGTGGCCTGTCCTTGTTTAGGCGTCTTTCCATCTC
TTGACGCCGACGATAATCGTCGTCTTCGTGTAGACGCCTCTCTAGATTCTTCGAGGCCGC
CTGCAACTCCTCGAACTTCGACCGTCGCTCCCGGCTGGAAGTCACAATTGTTGCGTACTT
CAATTCATCTTTTTGAAAAATTTCTCTTCGCGATAATCCCATTTCTTCCCGGGGTTTGCT
ATCAGGTGATTCTCTGTGCTCGCAGCTACCGCTCTCTTTCGTAAATTTTGATACTTGCTG
TCTGTTATTCCGCGACATCGTGTCCTGTCGTTGACGGCTATTTGGATCCTCGAACTTCGC
TTCGGCGCTCTTAATAATTCTCTCATGAAGTCGTTTCTCAAGATCTACGGAGACCTTTTG
CAACTCCTCGAAGCTTGAATTTTGCGCGAGCTTACGTCCTTCCTGGAAATTCGCTTGCTT
GAAGTCAACTACGAAATTATTATGCTCTTTCGTTTCCTGCGAGTCCTTTCCGCCATAATT
CAATAAATAATCCTGCGATGCCTGACTCTGATTTCCGAAGGGATCCAAATTTATAAGTTT
TTGATT
>Tb12481
TGGTATTTACCGCTTCGTAGCGCGCTGACGCATTTTTATTTATGCATACATATATATATA
AATCCTGTAAGCTCTCATTCCGTGTTTTATTTATGAGTCAGTTTCGTTCATACAAGAGTG
CATAATCAACTCTTTTTCTCTCTTCTCTCTTTGATTTCGGATCTTCAGAATGAATAACAT
CTTGCTGTTTTTACTGTCGTGCCAGCTGTTGCAGCAAGCATTTGTCTTTGCGCAGATCAC
CTTTGACAACACCGCAACAACTGCTATCGTGAATCAGGGATGTCAGTGCTATCCTGGAAC
TACCTGCCCCACAGGTACTGGCGGTATTGATATCAGAATAGTGAATAAGGGAACAACGTG
CCCTTCTGGATACATATACTGTTGTACCTCCGGCGGCGGCGGTGGTACAAATAATCCTTC
TTGCGGCATTCAAAAAATCGCACCCTCTGCACATCCGGTGGGACAAGCTGCTTATGGTGC
ATATCCTTGGATGGTGCTTATTTTGAATAGCAGCAACGGTTACGTTGGGGGAGGAGTGCT
TATCAGTCCAATGCATGTGCTTACCGTCGCTCATAAAGTGTTTCCAACTTATGTAAATGG
TGGGCTCAAAGTGAAATTAGGCGACTGGGACGTTCAAGCCACCACTGAACCTTATCCGTA
TGTAGAGATTCCTGTTTCAAGAGTCACCGTACATCCTCAATATAATTCGCAAAACTACCT
CCAGAATGATATAGCGATGCTTAGACTAAGCTCGCCTGCTCCCATAACAACTAGTCCTAA
CATCAACACAGCGTGTTTACCAAATGCACAAGTTGCCGCGGGAACAAGATGTTGGGTAAC
GGGTTGGGGAAAGGATGCCTTTGTAAACGGGATGAATCCAAGTATCCTGAAAGAGGTAGA
TGTACCTGTGCAGAGTCAAGCAAATTGCCAAATGGCCCTACAAAGAACGAGACTCGGTAA
TGGCTTTGTTCTGGATAGCAGTTTCATGTGCGCGGGAGGGGAAGCTGGCAAAGATGCATG
CATTGGCGATGGAGGCTCACCGCTGGTATGTTCAAATGGCAGAGCGTTTGAAGTTGTTGG
GCTGGTGACATGGGGCATAGGTTGCGCAGATGCTGGAGTACCTGGTGTATATACTAATGT
GTTCAATTTCCGTCAATGGATTAATGCACAAGTGACGTCTTAAAAATATACAACGTAAAA
ATAAGAAATTAAATAAGAAAATTTATCACATCTAGATCTTGTAAGATATTTGCAATAAAT
ATATGTAT
>Tb13140
GAGATGGAGCTCCTTGAATGATGTATGCCAGAGTGATAAAAACGAAACAAGCTAACGCAC
GCATGTTTGCAGATTGTTCTTTTTTATCACTCTGGCATACATCATTCAAGGAGCTCCATC
TCCTCGAATCATCGGCGGTAAGGATGCGCCCATCGGCAAATTTCCGTATCAAATTTCATT
GAGATATTTTGGTTCACATAGATGCGGTGGATCTATTCTAGATAATCGTAACGTGTTAAC
CGCAGCACATTGTGTCGATGGATTGGAAAGTTCCCTGAATGAGCTAAAGGTTCATACTGG
TACAAACTTTTTAAACGAATCAGGAGCTGTTTACGATATTGCGAGTATTAGCGTCAACAA
AGATTACGATGATTATGCACTTATTAATGACATCGCCTTAATTCACCTTAAAAATCCTAT
CAGATACAACACATTAGTGCAACCAGTAAATCTTACGACAAGCGATAAAGATCTCGAGGG
AAAGCCATGCACGTTATCAGGATGGGGGACTACAAGACTTGGTGGAAATACTCCGAATAA
CTTGCAAGAAATTGAATTGATAGTTTTTTCGCAGAAAGCTTGCGAGCTAATGAATTCGAG
AGTGATAGATAGTCATATCTGCACTTTGACTAAAGAAGGAGAAGGAGCGTGCCATGGCGA
TTCCGGTGGACCTTTAGTGGCCAATGGAGTTCAAATTGGAATCGTCTCTTTTGGTACTCC
CTGCGCAGTTGGATTTCCAGATGTTTACACAAGAGTATCTAGTTTCATAACATGGATCAC
CAACAATTCTGCAATGAAATAATTAAATAAAATTAAATGAAATAATTAAAAATTATTAAA
TAAAATTTATCAATTATTAAATAAAATTAAATAAAATTTAATGCTTTTG
>Tb16053
TAATTTTAAATTTTATTTATTTCGTAAGATATTTTACCTGTTAAGTTATATATAATACAC
TTGTAAATTCTCTAATGTTATCACATTACATTTCAGAAATACTGTTTCTTGTTTAACAAT
ATCTTCAAACATAAATATCAATGTGTCAATAGAGGATTTTCAAGGTCTAGGCGCAACAGT
TGATAACAGCACGAAAAAGAAGGAGATTATTATGACCATAGCCGACGATGTGTTAGACGT
GCCGTAATTTCCATCACTTTCGGTAGAATTATCTCCAGTAGAACGTTTTTCCACTACCCA
CACTAATTCTGTTTCAAACGATAACCAGTTTTTCGAGTAGAAAAATATATCCGTGTAAAC
TCCAGGTAGCAATGGCTCAGCACATCCTTGGCCACCGGAAACGATACCGGTCAGAATACC
ATCGCAGACCATTCCGCCTCCAGAATCTCCTTGGCAAGCATCTCGTCCACCCTCTAAGTA
ACCAGCACAAAACATGCCCGGTGGCAAGTCTGTTACGTTTTTAAGCAGCGAGCGACATTC
ATCTGTGCCTCGAATGGGTAAATCCACATACATCAAGTCGGGGAGCGTTATCGGGAAATC
AGATGATTGATAACCCCAACCAGATATCTGACAAACTGTATTAGGTTCGGGTGCATTCCC
TGTCAAGGCCACACTATGAAGTTCCAAAGTAAAGATAAAGGGTTCCGATAGTTCCAAAAT
GGCAATGTCATTGAATAAGGTATCAATGTCAAATCTGGGATGAATTTTGACACTTTTTAT
GTTCCTCTGCTGCCGCGTCACACCTTGGTCGTTCAAGTTTACTATTCCTCCGACCACCAT
AACCATCCATGGTTCTAACACCACTTTAGAGAGATACATGCAGTGACCTGCTGTTAGGAC
TAGAGAAGGACTAATTATTGCACCGCCACAAAAATGCCTTTGACTCCAGCTGCGTATTAA
AGACACCTGATGAGGGAACTTCCCCATAGGGGCCTTTGTGCCATTAACTATGCGACCGGT
TAAACTAAACTCTGTCGCATCAAAAGGAATAGGAAGATCGATTGACGATCTTTCGGTTGG
CGAACCATGGACGAAGCACAGAGTCGCTAGAAGCACCAACAGAGGTAACATAACAGCCCG
CATTGTTCTCCGCGAGTCACGAAAGTTCATCACTTACTTGCTATCACAGAGCGACT
>Tb16251
GACAGAGAGCTCGCACTCCGTTGGGGAATGTGACAAATCCCACTCGCACTTTGCGTCAGT
CTCTCGTGTTGCGTACGCATTCAAGCCGAGATGAATAACAAATCAGAACCAGTATCAATC
GGCTGTCCGCGATCGACTGACGCAAAGCGCGAGTGGGATTTGTCACATTCCCCAACGGAG
TGCGAGCTCTCTGTCCGAAGCGCGTTAACCAGTGAGAGACACCGGAGCGAAACAGGAAAA
TTCCTGGCTTGCCCTGATCCGCGAGGGACAGAGGAGGGAAAGAAAAATAACTACAATTAC
CTGCTGATGCCACAAATAAACATGATGTTCATTGGCACGATCGTCCTTTTCCTCGTTCTA
ACAACAATCAATGCACAGAATAGGTGTACGGATAGAAGTGATAATTGCATTAACATTCGC
AATTGTCCAAGTATTTTATCAATTTTGACTGGTCCAAGACCGCTTTCGGAGCAGGCGTTG
GAATTTATCAGAAACTCGCAATGTGGCTTTGAGGGTAACGACCCAAAAGTTTGTTGCAAC
GAGCGGGCAACACCACCGACAGTACCACCGACAATACCACAAACAATATCACAGACACCA
CCACCGGGAAGTGAAATAACGACAGAGGACCCAGGAATTGATTTAGGTCCACCAAATGTG
ACAAATCATCCGAATTTACGTCTGTTAGATCATGCGATATGCGGACCCGTTAGCCAGCAG
AAACTGTATGGTGGCAACTCAACTTCACTTCACCAATTTCCGTGGATGGCATTAATCGCA
TATGACACCGGAAGACCGATTCCAGAATTCCGTTGCGGCGGCACGGTCATCTCCTCGCGC
TACGTACTTACCGCTGCTCATTGCGTCACGTCACTTCCAGCAGGTCTCAGAGTAATAGGT
GTCAGAGTAGGAGATCACGACATAAGTAAGGAACGTGATTGCGAAGTAGATAATAATGGG
CTCGAGATCTTGTGTTCTGAGATGTATCAGGATTTCGCCGTGGAATCCGTTCACTTCCAT
CCGGAGTACAATAGAGTGAGGCTGCAAAATGACATCGCACTTATTAGATTGAATAGTTCC
GTGGACTTCAACCCTCGAAATGCCAAGCCCATTTGTCTACCCATTGGTACTACAACGAAT
CTAAATAATAAAGGGGCCGTCGCGATCGTAACCGGCTGGAACTTGATGAGAAATGATGGC
CTGCACAGTCAGGCTCTTTTACATGCGAGACTACCGCTAGTGGCCTACGAGCCGTGTGAA
AAAGTATACTTTGGGATCTCGCAGATTTGGTACAAGCAGCTATGTGCCGGTGGCCAATTG
AACATAGATTCCTGCTTAGGCGACAGCGGTGGGCCTCTGCAAGCGGGTGGTATATACAGG
GGCACATCAGTGCGCATCATCCAATACGGCATAGTCAGCTATGGATTGAGGCAGTGCGGT
ACCGAAGGCTTCCCCGGAGTCTATACCAAAGTTGCCTACTATATGGACTGGATCCTCAAC
ACGATGAGAGAATAAAGTGCGATTAAAATAAAGCGCGATTAAAATGCGGAACACAAATCT
TTTATGATACTTCTAATTTATATATTCGAGATCTATAACGCCGCAAACGCGGCAATTCAG
ATCACGATGAGAATTAGAAATTTCACGAGGCATTCGATAAGTACGATAGATAAAAATGAT
TTCAAAAGATCGGCAGGACAAATAAAATTGCAGCGGTAAGAAAGGAATAAATCTTCAATG
CTTGTAAAAATGGGATTTTGGTGTTTAGGAAGATGATTCACAAGTGAATACCGTTTTGAG
TATTTTTAATTAGAAAAAATAATTGTGGTGAGAAAAAAATAATGGCTTTTTGGTCCTTAA
ACGGTTAATTAAGTGCATGATGAAAGAGTGAGTCCATGTAGGTGTATAAATTCTACACTA
ACAAGGGAAGAGTTCGAAGTGTTGTTGCAAAGAGTACAATGTGCGATACAAAATATTAGA
ATAACCCAGGTAACATGCTAATATTCACTGAATATTCGTTTTGTGTTAAATATGTTTACT
GTGTTTGATTCCAAGCAGCCAGCTAACATTTCGAAAAATTCTAAGTTTAAAGAGATAGGA
TACAAACGTTGAACGAATGTCACAAGTGTACTGTATGCTTTTATCGTCATTTGTGCTCGA
ATATAAATGTCTTTCGAACATTTTGCTTAAATATTTACAAAGATACAAACTTAGGCCTGA
ATTTTTTCCAAAACGTAATCTAAGACTTTTCATAGTTACACATATAATTAAAATTAAATG
TTTTTTTAGCTACTTCATATAAAAAAATATGAAATAAAATAAAAATTTATTAAAATAAAA
ATTATAAATAAATAACACAGCCCAACCAAAAAAAAGTGGTCTGTCCGACGGAACAGACCG
ATATATTCTTATGTATTTTGACCCGCTGAATCTGAATCCAAAGTCAGAATTGTCAGATAA
ACTCGTTTTTTACCCCTACAACCTAAATAACCCAACCTCAAAAAAGGTTGGTCCTTTCTA
GGAGTATATACGAAAGTGATAGACTTTGTCCCCTGGATTCTTAGCAAATTCAGGCCATAA
ATGAAACCATCATCTACGAAAATAAAATCATCCCCTGAAAGAGCTCTTTCGAGAAATGTG
AATTAAAATATGTTTTAGCAATTTCTGTAGTTTGATTTGCATTCTGTAGACTTAATTAAT
TCTGCAGAGATTCGTCTATGTATTATTATAATAGAATACTATATTAATAATTTTTGTCAA
AATTTCTTTGAA
>Tb16592
ACAAAAAATGGCGGGAAAGTCTATACTCACACGTTTTTTTCCACCTTCTGACAGAAATCA
CGCAAGTTTTTCATACTTACAGGAATCCAATTTGCGAACATCGATCGAGGTTATCGTTCC
TTGCCGCGACGGCGATTATCAGACCCAAACACCTCGGATGTCTTATCAGGGTGCAAAGTG
CAACGTGAGGCCGAGCGAGCATGTGCTCGCGAAACATGATATACTAGAATTATGAAAACA
TTTGAGCGGACCGGAGGGCAAACACGAAAATGGCAAAGATACAGTGGTCCTTGGCGAAGG
CGCCAAGTGTTCTTCGGGTTAGTTTAAAGCAGTGGTGGTGGCGGCTACAAATCGTCTTCA
AATCTCTGTTCTACAATGATTTCTTGAATTGGAGTTACGCTTGTGATATACTTATGGAAC
CCATGTTCTGGTTTGTCGAGAACTTCACTTCCTTTTTGGGTCCGGTAAGATTTTAAATGT
TACTCATTCTCATATCGTATTACAAAATCTCAGCCAATGTTATATAAAAATTGTAGTACA
AGAGATTTTATTTTATATTTTGTATTACTGTGTACATGCCGAATAATTAGCTATGAAACA
CTTCAGTCGAATTAAAAAAGGCAATACTACAACTTTGATACTTGAAGACCTAAAAACTTC
TAACAAAGATATTTTTATAGATTTTCTAATCGTTGCATTTTGTTGTATTAGCATTAAAGT
GTTGTTCTTCTTTTGCAATGTACTTTATTTATCTGTGCGTCAATATTGTACTTTATTTAT
ATGTGCAACAATTGATATACTCGGTTGTAACAATATTATGTTTATTATATGAATAATGTT
CCATAGAATGCTCCACAATACTTCATTTTATATAACACAAGCTCCATGATATTCACAATG
TATTTACTAAGCGCTGCAGCCTGCAGGTGTTCGTTGTGATGGTGAGCCTGCTGACTATCA
GCATTGTATACATTGCGTATTACCTGGGCCTACCATGGTGGTGGGAACGAAGTCCGCCGA
TGACGATAATCTTATTGCTAGTGGGCAACTGGCTGCTGGTTAATGTCTGCTTTCATTATT
ATATGGGCGTGACCGTGCCAGCAGGCAATCCACCGCAGGGAGGCCTTATCCCGGAAGCTG
TGAGCATCTGCAAGAAATGTATCAAACCAAAGCCACCCAGAACACATCACTGTTCTGTCT
GCAACAAGTGTATCCTCAAAATGGATCATCACTGTCGTATCCTTGCATATATATTTTATG
GATTAATTTTGTATATCCAGTCACTTTTCGTCAATTACTTATTCACAGATCACGTATTGT
CAATGAGAATTTAAATAATGGGCGTTTTCCGCAACATTCTGTGATAAGTCTTCCTTAATC
AATGCGCAGCATGGTTAAACAATTGCGTCGGCCATTACAATCATCGACACTTTTTCCTAT
ATATGGTTTACACCGTAGTTGGCGTTACGTTCATCATGATATTCGGCGTGCGGCTCGCCT
ATGAGGAATTCTTTCCCGATCAAGAACCGGAATTGGATGGTCATCCGGTGCGTCTCAATA
ATTCGGAAATAATTCCAATGACAGAATCAATGGATCACTTGAGCAAGGAGGAGCTGGCAG
AAATAGCAAGACAAGCGGCAGAAACCGAGGCCAAAGAATGGCGACAAAGACTGATAATTT
TCGCGGGATTGATCTGTATCGCTACATTTGCAGCACTAGGTGCCCTAGCTTGGTGGCATG
CCGGTTTAATTACCCGGGGAGAGACGAGCATCGAAGCGCACATCAATAGTGCGGAATCAA
AGAAATTTCGAGCGCTAAACAAATTCTATCAAAACCCGTACGATTTTGGGCCGAGAGAGA
ACTGGAGATTGTTCTTAGGAACAAAAAATAGAAACTGGTGGCACATCTTATTCCCATCAA
TCCATGGTCCTTATGGCGACGGACTCACGTGGCGAACTATTCATGATAGCAAAATCTCTT
GATTTTTAAAGCTTAGATGATCAATATCAGTCCTACATTCTATAAACCATAGTTCTCTAA
TCTTATGTTCCAATATTCTAGTCAGAAGCGCAGACTGTTCAACCACATTACCATAGTTAA
TTGAAATGGCATGTGTATGTACAATTAGCCATTTAATATTGTTTAATTCTCTCGATATGG
CAATAATTGGGGCATGTTGAGTTTTCTTTCGTAAAAATCGAATAAACTGAATCGATTAAT
GTTGCGGCCAGACATGACTTTCGATCCATGGAATGTAATGGGACACTCTGGTATAAACGC
CGGGGATGTCGATCTGCGCGCAGCCGTGACCGAAACTGGTGATACCGATCACTTGAAAGA
GACACTCATTCTTATGGAGTATTTGCAGAGGACCACCGGAATCTCCTTGACAAGCATCTC
TACTATAGTTACGAGCGTCGGCGGCACACATCATAGTGGGTGTGATGCCACGTGGAATGT
CTGTTGAACTGCTGTGCCGTAATGTGCAGTTAAGGTTGTCTATTAGATCCAGTTGAGCCT
TTTGCAATTTATCACTACTGTCTCCGCCGAAATCTGTATCGCCCCAGCCGGTAACCCAAG
CCTTTCTAGGCACTTTATCATATGACAAATAAAGACACGCGGGTCGTACGAGTGGGGTAA
ACGTGACGCGGTCTACGAGTTCCACTAAAGCTATGTCCGCATACTTCGGAGGTGGTTTAT
AATCCGGATGTGTGATTGATCGTTTAATGGCAATTAGAATCCCCTCGTTGGAAGCCGACA
ATTGAAAGACTCCTACTCTTGCGTGAGTTACACCACCGTTTGTCCCATGAGTACAATGCG
CAGCGGACATAACCCAGGTATGTGAAATCAGCGTGCCACCGCACATCAGGTAAAAAGAGG
GACTGCCTCTACCTAGCGCAACCATGTGAGGGAACTCGCCGGGGTGGGCATCTTCGCCGC
CAACCACCAAGCGGTTTGCATTCGGACAGACATTATTCAATTCGACCCCTTCCGACCGTA
TACCGGACAAAGTCTGTACTATTGATGTGCCCGCAATTTCTCCCACATATTGGCTGCATT
TACGCTCTGATATCCTGGATGTCACTGCTGGATTCTTGATGTTCCAGAAGTCTGTTCCTG
ATGGACGTGTGTAACCAGTGTAAGATCCTGGATTTACATTTGAAACACCACTTAAAAAGG
GATTATTACCAGAATAGGTTCGATGAGGAGCAGCAAACCCTATTTGGGAAGTATGTGGTG
CTACAAAATTACGTGACAAAGTGTTTACATCACTTTGGGCTACGTTTGCTGGTGACAGGA
AAGGATTCGATGGATTCAAATTTGGGTGGGTTGGAGCACTAGGAAGCTGTACCGGTTTCG
ATTGAAGAAAGGGATTTTTGTTGATGCCTGCACTGAGTTGAACTTGATCCTTTTCGGCGG
ATTGGATGGCAACTGCATCAAGAATCAGGAGTATCGCAAGTAGGACGAAATAAAAATCCA
TCACTGTAGAAAGATGCACGAGACACAAAGATTTCGAGTTTTCGATGTCAAGACATTTAA
CGATGCAGATGAATTGCTTGCGTCTCTCGAATAACGGCGGTGGAATCTGCGTGCATCTCG
CTCCCTTCTAATTTTACAGAGAAGAACATGGAAGAAGACGCTAGGTAATAAAAAAAAAAC
AGAAAGAGACGAAGTGGAGAAGAGCGCGTGGAAGATCAGAGTGGGGATCCGGGAATTCTG
AGGTCATGACTCCATCAAAGATATCAATGTTGATGTTCACGTGATGTTGTAAAAATACTT
CGGCTTGATGGATTCCTGTCTCGTAAGCTCCGTGCGTTGTCGAATAAAACTCGTCATGAG
TAGCTTCGCCGGCAAACAGTATGATTGGTAAAGTCTTTTTTGTCTTCATGTTATCCTGTA
ACATTGTTGCCCAGACTGGTTCGGCTAATGTTCTAGGTGAGACATCATCGTCCTCGCAGT
TCTTTGTAATATGACTGTAGCCACCTCTTACGTATCTGTTTTCGTTCCACTTGGTTCGGA
TGCATTTCCTCACTGGCGGAATATGGCGTTGATAATAATGTGTCAACAAATTCATGCAGT
CTTGTGCGATTGTCTCTTCCGATAAATTCTCGATGATACACGCTCCTTGCCCACTGACCC
ACGCTATGAGAGTGGCCGGATGAATCGGTAGCACGTCAAATCCTGTGAGATTCTTGGTCC
ATTCCGGCAAAAACTGATGATCAACGTCTCTACGCCAGAGCAACTGGAAACCCTTTACCC
CCTTTTGCCACCAAGGTTCGCCGAAGTCCAGAAAAATCTTGTTGATGGTTCCGAAACCGA
GGTCTTCAATAGCGATGGTTACACGACTTGGTAACGGCGGCTGGAACATTTTCCGATGGT
TTTCTTTCAAATAGCCGAGCGAGCAAGTGACTATGACCGTATCGGCGAGAATTTGTGTCC
CTTCAAACGTCTTTACAATGATTGGAGAATCGTTTGGAGAGTCAACGGAGTCACGCCAGT
GAATGGCCTCCACGGGAGTGGCTAAACGCACTTTTCGCTTATCCAGACTGTCAACGAGAA
GCTTCGTCAAGGAACCATATCCGGATTTGAAGAGCAAATGTTCCGGTCCGCCAACGTACT
GGAAATCATTGTTTTTACACAGTGTATATTTCTGAGACATTGAAAAACGGACTTACGAGT
TTACCTTAAATTTTCCCCAAAGGACCGCCGATAAATCATCCAACGAGTGACAGCAATTAT
CTACCAAAAGAAACCGTACATTCCAGTCGAAAATTTCCTCCTTCATCTTTCTCTCCATTG
GTGGATCTTCGCTCTTGTGTAAATAATCCACGAACGTATTTCTCATGATAGAGCCGATAG
TTTCCTGTTTATCCACAAGCCTTCGAGATTCGCAGATATCATCTGAGACGGTTCGCACGA
GATCATCGACTTCGCGAACCAAGTTCTCGCTCATTATCGTTCCGTCGTCGCGCATAAAAA
TTCCACCGCCGTCTGTGCCTTGAATATTCGACAGTAAATTATTGTTTAGACAATACTGAG
CAAGCCTGCTCTTGTCACCGTGCAAAAATTGCGCCCCGCAATCTATCCAGCCGTTATCCC
ATGGAACGGAATGAATTCTTCCTCCAACCACGTCTTGGGCCTCAAGGAGAAGATACTCCG
TAAATCCCGCATCCTCCAAAGTTTTCGCCGTTGCCAATCCTGCAATTCCAGCACCCACTA
TCACGACTCTCGTCCTTTCCATTCTTCTTACGTTTGCATCAATTTTTATCCGCAACGCAT
CATCGAAGTTGTCAATCAGTTGATCTAAGCAATCGCATGTTCTACATCATCCGAAGAAAT
TAGTCTAATAATCTCAAATAAACACACACAAATACATATACGATTTTTAGCTATTTTTCT
ACAAATTTATCTTAATTCATAAATATTCTATTCTATAACAGCTACATATAATTGCACTAT
TTATTTAAAAATATAGTCTCGATGCAATAATGGTCTATAACAAGAGAATAATAAGTATAC
ATAATAAATACTATACATAAATAATAACTGCGAGTAATAGTGCTTTTACTGATAATGTTA
TAACATAAACATATATTTTATATAAATTATATTTTCCCAA
>Tb19251
TCAGTATTTAATAAAAAATTGTACTCAATTTCCATCAAATAAATCGTTTATGAATGACAA
CGTGAAATGTCGCAGCGATAATTATAACCGTAATATGTGAAATTTTATATACAAGGCGGA
GGTGAAAGCAGATCCTCAATTGACACACAAACAGCCTTCCTTCATGTTTGCGTGAATCCA
TTTGAGATATCGAGATACTCTTGTATAAACTCCGGGGTAGCCTGCTCTACCACACCCTAC
TCCCCACGATACTATGCCTGCTATTTCAAGCTTATCGGCTTCTTGAACAAGAAGAGGACC
ACCACTGTCTCCTTGACAGGAGTCCTGATTACCTCGACCGGCACAAATCATATTATCGGT
AATTCGATTTGCTCGATATTTCATTTTTCGACATTGCGTCAAGCTATATATGGGAACTTG
CACTTCATGCACTTTTCCTGGTAACATGCCTCCTTCCGAAGTACGACCCCATCCTACTAC
TGTTCCTTCCTTTCCGGCAGGATCGGTTCCTGATAGGGGTAAACAGATTGGTCGAATCTT
CTTTGAAAATTTCACGGACTTGCGTAATTTTAATAAAGCTACGTCATGATTGTAGGAATT
CATATCGAAATTTCTATGACGTATCACAACACTCACTGCTCTCATAATAGGAACTCCATC
AGTATTTACGTATTGATCGTAATCACCAAGTACCACTCTAATTTTCGATCGCTTTAAATT
CCGCACACAATGAGCAGCTGTAATTACGTAATCGTTGTTCAACAAACTAGCACCACAGTG
AAAACGACCGTCGTATACCAGCCTCGCAACCCAGGGATATCTATTCGGTGACGTAGGACG
TCCACCAACTATTCGATTCTCTTGATTAGATAAACCGCATTCGCACGTGCAGTTTCTTAA
TCTTTCTTCATCTGAATCACTACTATCAACGATGTCGAAACCGAATAGTTC
>Tb20502
TATATACGTGTAAATGTATGTATATGTCAAATGTGTACACGCGACACTAATAGATAATTA
TCCCACATTGTTTAAATAAATTAGTAGCTAAATAAAATAAAAAAAACAAAAAAATTATTT
AACTTTATTGTAGAGGAACCTGCATTCCCAGTTTATTACGTACAGCCAGTGCATCCATTG
ACTCATTCAAAAAAGTCCGTCCCATTAACGCCTATATCTGGTCAGAGTATTCGTTTGAGA
GGCGGTTCTGGACCTAACAATGGTTACGTTGAAGCGCAAGGAGTGCTGCCCGGTTGGGGC
ATTGTATGCGATTCTAGAAATAGTTGGACTTTAAAGAAAGCTCATATTTTATGTAGACAA
CTCGGGTACATTAGAGGCGCAGAAATGGTTTGGCAGGGCAGAAACAACCACAATGGTGTG
CCAACTTGGATCGCTGCAAACACTGTGACGTGCTTCGGCAATGAAACCAGATTTCAATCG
TGCAAATTCACACATAATCAAGAATGTCGGGTGGATAGAGATGCGATCGGTGTGCGATGT
ACTCCCAATCGTATTGTGCATTGTCAAAAGGACGAAATACCTCATAATGGACAGTGTTAT
CACTTAGCTGATCCTGACAGCGGATTAAATCATGCTGAAGCATTAGAACACTGCAAACGA
AGAAATGCACGACTCATTGACATCACTAGCCAGGCGGAGAATAACTTTATTTCGGAGTGG
CTGTTGCAATCGTATCCAGAAGTTAGCTCGATTATGACTTCTGGCTTCGGTTTCTTTAGC
ATGAGTCGCACCTTATGGCTCTGGGCGGAGTCTGGTCACGCCAAATTCAAATTTACAAAA
TGGTGGCCTGGCTGGATGAACGATACGGAACAGCCACCATGGGTGGGTTCTCGTCCTCTT
TGCATCGTGATGAAACGGAAATTTTCATGTCACGGACGACCCGAGTCGACTTGTGATACA
GATTATTTCTTCTGGGACACTGAAGACTGTGCAACTACATCGAAAGGGCACTCTTTTATT
TGCAAGAGACCTTATGATAATATTGGTTGCGTCTACGGGAAAGGAAATCAATACGCTGGC
AAAGCCAATGTGACAATATCAGGGAATGAATGTCTTCCATGGGCCGACGAGAAAATCGTA
CATCAATTACGTATAAATGTTGTTGATAAAGAAATTCGAGACAAATTGGAAACACATAAC
TATTGCAGAAATCCTAATCCGATCAAGGAATCGAGACCATGGTGCTTTATAGAAACTGGA
AAGCGTGAATATTGCGATATTCCTCCCTGTGGAAATATTGATTCTAAACGGTCTATGTTG
ACTGGCCAATGCAAACCTAAACATTTTGAATGTACACCAGGAGAGTGCATCCCATCCCCA
TGGGTTTGCGATGGAGAAGAGGATTGTACAAACGGAGCTGATGAAAGAAAGTGTTTATTG
GATTTGAATCTCTTTGAAAAATCTGCAAAACATAAACTTGAGGGCTACGATGTGGAGAAA
TGGTTGAATACACCTTTAAAAACCTGCGCTTTAAGATGCAAAGAGGCTGATTTTACTTGT
CGTTCATTTAATCATAAATCAACTGGCAACGTATGTTTATTGAGTAACAGTAACATTGGC
TTGACTGGTGCGCTCAAACCTGACAAAGAGTTCGATTATTATGAAATGAAGGAGAGAAGC
GTGAATTGTGATGGCATGTATATATGCAATAATCGCAAATGTATAAATCAAACCAAAGTC
TGCGACGGTAAAAATGACTGCAATGATCGCAGCGATGAGAGTATTTGCACGGCTGAAAAT
TTTGATTATGGTATCCGCTTAGCTGGTGCAAATAATAGTTATGAAGGTCGAATAGAAGTA
AAAATTTTAGGGCATTGGGGACAGGTATGCGATGACGGTTTTGGTATGATCAATGCTGAT
GTAATTTGCAAAGAGCTTGGTTTCGATCTTGGAGCTTTGGAAGTTAGACCGGGTGGATTT
TACGGAAATCTCGATCCACCCACGAGATTTATGGTAGATCAGTTGAAATGTCGCGGAAAC
GAGACCACGCTACGGGAATGCGATTTTAACGGATGGGGAGTGCATAACTGTCAACCAGAA
GAAGCTGTTGGAATCGTATGCAAGACCGCGGTTAACACTTGTCAGGAAGGTTACTGGAAA
TGTGACAATAGTCCAACTTGCATACCGACTCCCTTCATTTGCGACGAGGTGGTTGATTGT
CCTGATCACTCCGATGAAAGTCCGGAACATTGCGATGCACCGTTCGAACTGCGCTTAGTA
AATGGCAGCAATCCTTTGCAAGGAAGGGTGGAAGTGCGCCATCATGGCGTATGGGGTACC
GTGTGTGATGATGATTTTACAAATGCTACGGCAATAGTCATTTGTAGATCTTTGGGATAT
GGTGGTTTCGCGATAGCTAAGAAAAATGGTTTCTTTGGGCCTGGCCAAGGACCAATATGG
CTCGATGAGGTTTTCTGTCATGGAAACGAATCGCAATTATATCGATGTGAACATAATCAT
TGGGGTCAACATAATTGCGACCATATCGAAGATGCAGGCGTAATTTGTTCACCTGGAGAC
GTTAACAATAACCAACCGCCATGGGTAAACAGCGAGGAACATTCAGAACAAAGCATTAAC
GAGTTACTTCCATCAAATTGTGGTCACCGTGCCAAAGATTTCGATGACGATGGGGACTTG
ATATTTCAAAAAGTGGTACATGGCTCCATTGCACCGAAAGGCACCTATCCCTGGCAGGCC
AGCATTCGAGTTCGTGGACACAGTCGATCAAATCACTGGTGCGGTGCTGTTATTATATCG
CCTCTACACGTGCTGACAGCGGCACACTGTTTAGAAGGCTACAACAAAGGCACTTATTTT
GTACGTGCGGGAGATTATAACACGGATATTAATGAGGGAACGGAAGTGGAAGCCAACATC
GAGGATTATTACGTGCACGAGGAATTTCGTAAGGGCCATAGAATGAACAATGATATTGCT
TTGGTTCTACTTAAAGGCCTCGGTATTCCACTTGGCAAAGATGTTATGCCAATTTGCCTG
CCGCCTGAAAATATCGAGTATTCGCCCGGATTGAATTGCACCATCAGCGGATTCGGCAGT
GTTGAAACGGGCAAGACGACGCAATCGAAAGATCTACGATATGGCTGGGTGCCCTTATTA
GATCAGTCAGTTTGCCGAGCTAGTTATGTTTATGGTGAAGGTGCCATAAGCGACGGAATG
ATGTGCGCTGGATATCTTGATGAGGGCATTGACACATGCGATGGCGATTCTGGCGGTCCT
CTGGCATGTTATCATAACGGTGCTTTCAGTTTATACGGGATAACTAGTTGGGGTCAGCAT
TGCGGCAAAGCGAATAGACCTGGAGTTTACGTTCGTGTAGCATACTATCGCCGTTGGATC
GATAAGAAAATTAGAGAATCGTTAGCAGGTAGATAAAATGACAAAATTAAAGAATCTTCG
GTCACACGTAAATGGTTTGTGCCTCTTATTACTTTTCTTATAAAGGACAAAACCAAATTT
GATCGTTGCCTGTAAATAAGAAAGATACTTATTATATCATATACATGTATATTCACTTTG
ATCATTCTTTTGTTAATTTATCTTGGCATTTATGCGTATTTCGATGTAAACATACAAAGT
AAAACGTAAATATTTGTCATAAAATACAAAAATAACAATAAAATAGTCAGAATAATTCTG
TTAGTTTCCAGTTTATTTCGTAAGACATCTTCGTTTCCTACAGTAATTGTAATTGCTGAT
TTTTTGTGGCTTTTACATGATTGAGCCTATTTTATGTACAATAGTCCCAATATATTTAAT
CCGATTCAATCCAAGATGACAATTCAACGGATGACATTTATACAAATTGAATGGAAGATA
TAGACAGGCGCGAAAAAAAGGATGTGTTTTCAATGTAAACATATATAGCTGTACAGTGAA
TAACATTATGCTGTTATGATTGATGTATCATCAAAGTAGCTGATCACACAAAAACTAAAA
TTTGCTTATCAAATTACTTTTTACAACATTGATGTTCTTAAAAGACATTTAAATATAAAA
ACAATGATTATAATTAGTATATAAAATATCAAGACATCAAAAAACGATATATCGACTTTA
CATCGAGTTTGGAAAGATCTTACATTTTAACACGAAGATTGCACCAAAAGTCATGATTGC
TAATTTGCAAAAATCTAAGAATTACAAGCAGAGAACATCAAATTCAATTTTACGAATATT
TCCCTTCTCTTCTACAAAATGTCTAGCTAGATTGATATTTTTGCTGTATACAGCAATAAA
AGTTCTTTTTAGCTTTTCGCTATAAAATGTCACATCCATTTTCGATACTAATAACATTCA
TGCTAGAATATTCATATGCTGGCTGCTATTGTTATTTATAGCATCACGAATCATCATTTT
CGGTGCAATCTTCGTAAAACTGAAAATTCAACTTTTATGCTCAACTTTAGCATATGTTAT
ATCGATTTTGTGTTTATAAACATTTGCAAATAAAAAGAAATTTATAAATTTTGATTGTTA
CAATTTTTCTTGGCAAGGAACTAATGATTTTAATCCTGTAAATAATATTTGTCGTTTTAA
AATTTTAGCTATAATATCATTTTTCAGTGCAGAAAAAATTAAAAGAGATTAAATATATCA
ATTGTACTTGCTACGAGATAACAAACAAGATGAATTGTTCACAGAATTCTATAAAGGGTA
TATCCTACTTGTTGTATGGTGCAATTACGATTTTATATCACTTAAGGGAATGTCGATCAA
AAATATGCGCGCTTAGTATGTAAATTAATATTAAATCTAACTTGAATTCGCTTAATTTCG
GCATAAAATGACCCGAATCTGTGTCGTTGGGAAATATGTCATGATGACATATGCAACAGC
AAAAAAATGTAGTAATAAAATTATAAAACATTGATATAAAAAAATGTGTCTTCCAAAAAT
TTGGATAATAACTTCTTTAGAACATTATGTAATGGAGAAAAGACTGCATCGTAGCGCATT
TTGACATAATTGGAAGTCTTGAAAGAATTTTTAAATAATTTTATATAATTTGAATTAAAA
AAATTTTTTTTTATGAAATTGGTCCATCCTTTTAATGACACAAATTCAGGTCAAACTAAC
GATCTAATGACTAGACATTAAGCAAAAGTTATCGTCATTTCCCAATAAATTGAGAATGAA
CGTACGTGTATACTTGAAAGTGATGTTAGGCAATTTCGGATTGATCGATCCGCAATTATG
ATCGTTAATACTAATCGTAGATCTCGACGCAAAACGGATCCGTTTTCGCTTTCGCTGCGT
TGACTCCTAAATTCGGTTACGGCCTATAATTTAAATCTAAATAACGTATAGATACGTATA
TAATTGTATATACACACACGATCATCTTTTTATGTACAATATCGTTAACTACAGAATGTC
ATTAGTGTCATCGAACGCGAGGAGAAAGATAGTGATAAAGATTATAAGAGATCGCGATAT
AGTGATAATAAACAGAGAATATGAACAACTGGAAAATACTTGGCTCGATTATAGAAGCAG
CTTCTGCATCGTTGTGTCGCATGTCGTATGTTCACAACAACATTCTTACAATTAATTGAC
AAACATATCGTATTATCTGTTACAAGAAAATCGTATAAAATTGCATGATAGAAACGTCGT
CCAACATATGAGGCTGTTTGAGGAACGAAAAATAAATAAAAGGGGGTACATGATTTCGAG
TACATTAACAGAGGTCAAGGGGAATAGGAATTCATGAACACGAATGACGATTATAGATTC
GCGATATAACGCTATGAATATTGACAATGTAACACGCACGCCGCTTAAGATGGTACAATA
TAATTAGTCTTATCATTAATAATTGATTTACGATAACGTGCATGTGTAATCGTCGAGTTG
TTACACTTGTGGAAAATTGCCGCGAGCTTGCGGCGCAACCAGATCTCGTTCGAATATTCG
TGAGTTATTAATAATTGAATAATACTGGACGAAGCGAGTCAAATATTATAATAATGTAAA
TATTATAATCAAATATAATTTATAAAATGGCAAGTAAATAGTGACGGATTTTACGGATTG
GTCACTTTGAAATTTGTAAAAATGTTCAAAAAGATGTTCGTTAATAATAACAAGTTTCGG
CGCATGTTCATAAATTTCTTTTTTATCTAACATTTCTATATTATTATATTAATATATATT
ATCTATAAAAAGTATTAAAAGCATTTCTTAATGAAAAGCGTACGTTTACATTTAAGTTTA
TATACGCGGCAAAAGGGCATTCACGAATAAAAATTACTTGACAAGTTTAGTTTTTGATAA
TAAATACACATGTAAAGGTAATAAAAATCGATTGGGAAAAATATATGGATTAAGTAGATA
ATCGCTCTTCATGACGAACTTGCGGCATGAGTTAATGATCTTAATTATATATCGAGATGA
GTATTCTTTACGATGATCTGATTTGCGCAGAGCTCGCATAATTTGTCGTTTCGATCAATA
AAATGATACTTTCTTTGTTACGCGATCTGTCTGTACACTTCTGTACTCCTAACACGAAGT
GCATTTCATATCTGCTTGTTATTTTCTACTTCTGATGCTGAGAGAAAAATGCAATTAAAA
TTTCGTAAGAATATATGTTACTTGAAAGAGAGATGTACAGAGAAAAAAATTAAAATTATC
TCCAACTTTTCGATATAGGATATGAAAAATGCAATGGAATGTATTCTTGTCAATGAGAGA
CAATCATGACTGACTACATCTATCAATATGTGTATATCGATTATTTTATTGATCTTGAGA
AAAAAAACAGATATAGAATTCTTACTAAAAACCAAATAGAAATAAACAAAATATAAAAGA
GCAATGAACAAACTCGAAGATGTCTTATTTCGTAGCACGTTATAACGTTTCAAAAAATTA
TGAAATATTATTATATGACGTTGTTATTTCTTCAATCTATACATATTTCTTTCAGTTGAA
TGAGGTTTGCGGTTTCGAACACGTTCTGATTTGCATGCAATTTTTCTCTCAGGCTGCGAA
GTCGTGATTTCGGTGAGTAAAATTCGAAACAATCCGTTTTGTTTCCCTCTTTTCGATCGT
GCCACTGCAATTTCCCGGTATTTCTTCATGCCATTGGCACGGTTTACGTACCCAGGAGAA
ACGAACTCTTGGTCCCTATAACTGTTCGGAGAAACACATATTTTTTTTTTTGCGAATTTA
TCTGAGCAAATATTTGTCTGAACATAGAAGTGGAAACTTTATCCGGCAAAACCGTAATTT
CTGTCGATTATTAAGTATAACGACCGCGAAATTACGAGTTATTGTACATATGTATATAAT
TATGAATATTATAGAAATATTGTGGGTTAATGGAAAAAGTATATGATCCCACGACAAACA
GCGACGCACGCGTTAAGAACACATCTTTGACATTCAATATTCCATAATTTTACGTGATAA
TACTTCGTTTGTAAATTTTGCATTCAATACATTTTCGCTATGTTTGATCAAAGGCACGGC
ATACTACATTTACAATTCGTAATCACGTTAATTAATGCCGAACCCACGTCGTTTTGGGAA
AAGCCAACTTTGTCGATTTTTGACAATAATTTCATTGTCGTGACATTCAGATGTACTTTG
AGACATCCATGATGAACATATTTCAATGCTAAATTTATAATATCTTACAATTATTCATTT
GTAAATTAAATCGTATTAATAAATATTAATAAAAAGTAAACGCGCGTTTTCATAAATGTG
TAATGTGTAATACCTATATCACGTTGTAATCCGCAAGAATAATTTATGATTACAATATGT
CGAGTGCTTTCCGTATGTTTTTCCGATTTTATTTGCAGCCAAATTTTATGAAAGAAATGT
ATGCGACGAAACTGTTGCAATCGAATTCAGTCGTTATATCGCGCGTAGCTCCATATTTGT
GCAATTTCTCATTTATTTTATATTTTATAGATTATAGTCACGTGCGTCACAGGAAAACGG
AGAAAAAGCGATTATTATATGCATATGGAATTAATATATCAAATATATGAAACCCGAGTT
CACGGTTGAGCCGTGTTATTTTGCCGAAATTTTCGACCTTGTTATTTTCCTCGCTTCGTG
TGACTGTTCTCACGAATTTCTCGCGATTAATCTCTCCGCCTCTTAAGTACGTGCACGACG
ATCCTTATGATATATCTTTCGAACTTCGCGCGCAGACTTACTCTACAGGAACGACCCTAT
TTCTCACATCTAGGAGTCTGTTAGCGTATATCAAAAGGACTATGTACAAAAAGTTAAACA
TGCCGATCGCGTCTCTTTCGAGCGGATACGAGGCTTTTCGCACCCGGTCGCACCCGGACG
TGTTCGGACGTGTAAAGAGAGTCGTGATTCGCTTCTCGCTCGAGAGAAAAGATCGCGGCG
AGCTAAAAGCTTAGGAACTATACTTACGGCTACGCGACATTGTCGAGCGAATTTCATAGT
CCGCCTCGAGTAGAGGTGTTCTTAATTCTATATTCACGTCATGTTAACTATGAAGACTTT
TGGTCATTAAGATGATTGAAATTTCAGAAATTTGGTGTTTTCGATCCAGGAATATTGATC
AAAATTAATCGATCTGTACAATCTCGTTTACTGATAATTAGCATTTTAATCTCGATTATC
ATTTAGATGCAATCGATCGATTAATTTTGATCAATATTCCTGGATCGAAAACACCAAATT
TCTGAAATTTCAATCATCTTAATGACCAAAAGTCTTCATAGTTAACATGACGTGAATATA
GAATTAAGAACACCTCTACTCGAGGCGGACTATGAAATTCGCTCGACAATGTCGCGTAGC
CGTAAGTATAGTTCCTAAGCTTTTAGCTCGCCGCGATCTTTTCTCTCGAGCGAGAAGCGA
ATCACGACTCTCTTTACACGTCCGAACACGTCCGGGTGCGACCGGGTGCGAAAAGCCTCG
TATCCGCTCGAAAGAGACGCGATCGGCATGTTTAACTTTTTGTACATAGTCCTTTTGATA
TACGCTAACAGACTCCTAGATGTGAGAAATAGGGTCGTTCCTGTAGAGTAAGTCTGCGCG
CGAAGTTCGAAAGATATATCATAAGGATCGTCGTGCACGTACTTAAGAGGCGGAGAGATT
AATCGCGAGAAATTCGTGAGAACAGTCACACGAAGCGAGGAAAATAACAAGGTCGAAAAT
TTCGGCAAAATAACACGGCTCAACCGTGAACTCGGGTTTCATATATTTGATATATTAATT
CCATATGCATATAATAATCGCTTTTTCTCCGTTTTCCTGTGACGCACGTGACTATAATCT
ATAAAATATAAAATAAATGAGAAATTGCACAAATATGGAGCTACGCGCGATATAACGACT
GAATTCGATTGCAACAGTTTCGTCGCATACATTTCTTTCATAAAATTTGGCTGCAAATAA
AATCGGAAAAACATACGGAAAGCACTCGACATATTGTAATCATAAATTATTCTTGCGGAT
TACAACGTGATATAGGTATTACACATTACACATTTATGAAAACGCGCGTTTACTTTTTAT
TAATATTTATTAATACGATTTAATTTACAAATGAATAATTGTAAGATATTATAAATTTAG
CATTGAAATATGTTCATCATGGATGTCTCAAAGTACATCTGAATGTCACGACAATGAAAT
TATTGTCAAAAATCGACAAAGTTGGCTTTTCCCAAAACGACGTGGGTTCGGCATTAATTA
ACGTGATTACGAATTGTAAATGTAGTATGCCGTGCCTTTGATCAAACATAGCGAAAATGT
ATTGAATGCAAAATTTACAAACGAAGTATTATCACGTAAAATTATGGAATATTGAATGTC
AAAGATGTGTTCTTAACGCGTGCGTCGCTGTTTGTCGTGGGATCATATACTTTTTCCATT
AACCCACAATATTTCTATAATATTCATAATTATATACATATGTACAATAACTCGTAATTT
CGCGGTCGTTATACTTAATAATCGACAGAAATTACGGTTTTGCCGGATAAAGTTTCCACT
TCTATGTTCAGACAAATATTTGCTCAGATAAATTCGCAAAAAAAAAAATATGTGTTTCTC
CGAACAGTTATAGGGACCAAGAGTTCGTTTCTCCTGGGTACGTAAACCGTGCCAATGGCA
TGAAGAAATACCGGGAAATTGCAGTGGCACGATCGAAAAGAGGGAAACAAAACGGATTGT
TTCGAATTTTACTCACCGAAATCACGACTTCGCAGCCTGAGAGAAAAATTGCATGCAAAT
CAGAACGTGTTCGAAACCGCAAACCTCATTCAACTGAAAGAAATATGTATAGATTGAAGA
AATAACAACGTCATATAATAATATTTCATAATTTTTTGAAACGTTATAACGTGCTACGAA
ATAAGACATCTTCGAGTTTGTTCATTGCTCTTTTATATTTTGTTTATTTCTATTTGGTTT
TTAGTAAGAATTCTATATCTGTTTTTTTTCTCAAGATCAATAAAATAATCGATATACACA
TATTGATAGATGTAGTCAGTCATGATTGTCTCTCATTGACAAGAATACATTCCATTGCAT
TTTTCATATCCTATATCGAAAAGTTGGAGATAATTTTAATTTTTTTCTCTGTACATCTCT
CTTTCAAGTAACATATATTCTTACGAAATTTTAATTGCATTTTTCTCTCAGCATCAGAAG
TAGAAAATAACAAGCAGATATGAAATGCACTTCGTGTTAGGAGTACAGAAGTGTACAGAC
AGATCGCGTAACAAAGAAAGTATCATTTTATTGATCGAAACGACAAATTATGCGAGCTCT
GCGCAAATCAGATCATCGTAAAGAATACTCATCTCGATATATAATTAAGATCATTAACTC
ATGCCGCAAGTTCGTCATGAAGAGCGATTATCTACTTAATCCATATATTTTTCCCAATCG
ATTTTTATTACCTTTACATGTGTATTTATTATCAAAAACTAAACTTGTCAAGTAATTTTT
ATTCGTGAATGCCCTTTTGCCGCGTATATAAACTTAAATGTAAACGTACGCTTTTCATTA
AGAAATGCTTTTAATACTTTTTATAGATAATATATATTAATATAATAATATAGAAATGTT
AGATAAAAAAGAAATTTATGAACATGCGCCGAAACTTGTTATTATTAACGAACATCTTTT
TGAACATTTTTACAAATTTCAAAGTGACCAATCCGTAAAATCCGTCACTATTTACTTGCC
ATTTTATAAATTATATTTGATTATAATATTTACATTATTATAATATTTGACTC
>Tb21565
CTCTCTCTCTCTCTCTCTCTCTCCTCTCTCTTTCTCATTGTGAGGATTGTAGGATCCATT
TTACTAAAAAAATAATCATGATTGACTGAATCATCTTTCTCTGTCTACTTTATTATTGCG
GTAATTGAGAATAGAAGAGAGAACTAGTTAAAAATCAAAGTCTATCGAGATTGACAGATT
GACATCAAATTTATCGTAAGAGATAGAACGGTAAATTTTCTCCGACCAAAGCGTGTTACA
TATTCTGTAGAAATATTTGCGTAAGCTTCTTCCAATATAACGTTTTTATTTACTGTAAAA
TATTTTTCGCACCTTTTCGAACTCGTCTACAGAATCGCGGATCACGAGTAAGCATCACGA
TTGACATAGCTCGGCTACAATGTTTATCATTGCATGCCCGACATGACAAATATGACCGTT
CGCAACGCGTCGCAAAACCTATACAACACAGAATTCCGTACCTATGTGTAAGAATGTTAT
ATATAAATATACCAAAAGAGAAAAAAATTATATATATATATATATATATATATGTATACG
CAAATACATGTATATGTTACGAGATTAGATTATATATATATATGTATATGGCTGCAAAAA
CAAAAATTATCGTAGCTCACGTCGATGTTTAGGGCCATTCATTGGCGAACGGAGGCTGGG
CCTCTCGCAAAATGAATCTGTGACGTGTCTGAGAAAAAATATCGATTGCGGGTGCATATA
TCTGCGAATGCACACATGAAAACACACACACATATACACACATATACATACGTACACGAG
ACAAGTATGTGCATGTGCGGTCGCAATTGCACACCCGTGTTTAATGAACGAACGGTACAG
GTGGCTGATGATGCTCTGCGGTCGCTCTGTTGTAAATGCGGTATGGTGGTACGAGGGGTG
TGACGCATCGTAAAGAGTGAAATTCTATCTGTGTCAATCTCTCTTTCAACGATGTACCAA
TGAATATTCCGAAAATAAAGTTTAATCGTTTTCAAGATTGTTCAACAGTTACCTCGGCGT
CCGATTGAGCGGCCATTTAATGAAATCGTTTCCGTGCGTCGCATCGCTGATCAGAACATC
ACCGCCGGATACATGCCTTACGTAAGTGCAAAAAATTCTAAATGTATAAAAATAGAAAAA
TCTTTGGTACGTGAGAGCGGCGGCTACATGCGGTGCTACGTGATGCTCAAAATACGGCGT
TCGCAAATATCCAATCGAGGTAAGAGCTGACGCGAGTATATATCCCGGGATATCCGGGTT
CACCGCAGCGAATCCCCCAGGATACTATCCCGATGTTGACCCATCTGCCGTTGGCGAGCT
GCAGCATTAACGGACCTCCCGAGTCACCTTGACAGGCGTCGCGGCCTCCATTGTAAGCGC
CGGCGCATAGAGTAGTATTCGAGATCGTTTGCGTGAAACTGCGAACGCATCTTTCTTGGG
GCCATACTGGCACTGCAGTTTCCAACAATATTGTACTAGCAGGTCCTCCATAGTATTGCG
TGCCCCAACCAGTAACGGTAGCGATCTTTTTCTCGAACGATTGTTGAATGGGCGGGAGGC
AAATGGGCCAGATGTAGCTGTTAAACGCGGTGGGCCGATTGAGCTTAATGATAGCGATAT
CGTGTTCGTAGGTGGTCAACTTGAAATCCCTGTGTATCCGTATTTCCGACACCGTGAAAT
CCAACGCCCTCGTCTCCTCGGATGTAGTAAAATCGTACTCGCCGAGTCTCACCGTAATGT
CGCGCGGTTTATACCTGTAAACGCAGTGTGCGGCGGTAAGTACGTGTCTATCGGTGATTA
GTACACCCCCGCAGTACTGATCCGCATTTTGTCTTAGAAGAGCCGCCATCCACGGCCATT
CTTTAGGATCAGCCGGTTTGCCACCCGCGACTTTGGTCTTCGATTTCATGATTGTGCCGC
ATCCTCTCGGTCTTCGTGAGTTTCTCGTCTCTTGCTTGGTCGCATTCTTTTGCAAATTTG
TATCGCCGTGCACTGTCTTGTCTGTGGCTAGCCCGTTCTCGTCTTCGTTCTCGTGGGTTT
CATCCCACTCTTCCTCGTCGTCATCGAGACTCGCTATCGCCGGTAACCTGTCGGCTAAAT
CATCGTAGAATGTTTTTTTCGTACGAACTGTCATATTATCCGAATCCGGACAGCATACAC
CAATGTGCATATCCTCAATTATGCACATATACTCCTTAAATCGCTGAAAGTATTTGCCGT
ATTCCTTAAGAAAATTCATCTCGGGGCATCCAGTGAAATGTTTGCAATGGCCGTTTCGAT
TGCCCGGCGCGATACAAGCTTGATATGCTCTATGCAGAGATAAATCCGTAGGTTTTGAAT
TGATAAGCCGTTTGTTGCGAAGATACGAATAGGAAATATTTTCCGGAAATCGAAGCAGTT
CCGTATGAAGACGTACTCGCCATTTCTGACTCCCAACCACCGCTGGATCCGTGCTTTGGA
AATCAATGGATAGACATCGGCAACATTGAAGAATGCACAATAAAGAGAATAACACAAATC
GATAGATACTAATATGCGTCATTTTAATTAATATCGGCGCAATTCTCGCTATATGACAAG
TCACGGCAACGCGACGACGACGTTTTAGCAAAGACAACCTCGACAACCAGAGGACAGACA
ATGACAGTGCACGGCGATACAAATTTGCAAAAGAATGCGACCAAGCAAGAGACGAGAAAC
TCACGAAGACCGAGAGGATGCGGCACAATCATGAAATCGAAGACCAAAGTCGCGGGTGGC
AAACCGGCTGATCCTAAAGAATGGCCGTGGATGGCGGCTCTTCTAAGACAAAATGCGGAT
CAGTACTGCGGGGGTGTACTAATCACCGATAGACACGTACTTACCGCCGCACACTGCGTT
TACAGGTATAAACCGCGCGACATTACGGTGAGACTCGGCGAGTACGATTTTACTACATCC
GAGGAGACGAGGGCGTTGGATTTCACGGTGTCGGAAATACGGATACACAGGGATTTCAAG
TTGACCACCTACGAACACGATATCGCTATCATTAAGCTCAATCGGCCCACCGCGTTTAAC
AGCTACATCTGGCCCATTTGCCTCCCGCCCATTCAACAATCGTTCGAGAAAAAGATCGCT
ACCGTTACTGGTTGGGGCACGCAATACTATGGAGGACCTGCTAGTACAATATTGTTGGAA
ACTGCAGTGCCAGTATGGCCCCAAGAAAGATGCGTTCGCAGTTTCACGCAAACGATCTCG
AATACTACTCTATGCGCCGGCGCTTACAATGGAGGCCGCGACGCCTGTCAAGGTGACTCG
GGAGGTCCGTTAATGCTGCAGCTCGCCAACGGCAGATGGGTCAACATCGGGATAGTATCC
TGGGGGATTCGCTGCGGTGAACCCGGATATCCCGGGATATATACTCGCGTCAGCTCTTAC
CTCGATTGGATATTTGCGAACGCCGTATTTTGAGCATCACGTAGCACCGCATGTAGCCGC
CGCTCTCACGTACCAAAGATTTTTCTATTTTTATACATTTAGAATTTTTTGCACTTACGT
AAGGCATGTATCCGGCGGTGATGTTCTGATCAGCGATGCGACGCACGGAAACGATTTCAT
TAAATGGCCGCTCAATCGGACGCCGAGGTAACTGTTGAACAATCTTGAAAACGATTAAAC
TTTATTTTCGGAATATTCATTGGTACATCGTTGAAAGAGAGATTGACACAGATAGAATTT
CACTCTTTACGATGCGTCACACCCCTCGTACCACCATACCGCATTTACAACAGAGCGACC
GCAGAGCATCATCAGCCACCTGTACCGTTCGTTCATTAAACACGGGTGTGCAATTGCGAC
CGCACATGCACATACTTGTCTCGTGTACGTATGTATATGTGTGTATATGTGTGTGTGTTT
TCATGTGTGCATTCGCAGATATATGCACCCGCAATCGATATTTTTTCTCAGACACGTCAC
AGATTCATTTTGCGAGAGGCCCAGCCTCCGTTCGCCAATGAATGGCCCTAAACATCGACG
TGAGCTACGATAATTTTTGTTTTTGCAGCCATATACATATATATATATAATCTAATCTCG
TAACATATACATGTATTTGCGTATACATATATATATATATATATAATTTTTTTCTCTTTT
G
>Tb21919
CGCATTCATTGTTATCGTTATTAAGCTGTCTTATTTACAGGCAGATGTCCGTACTCCTCA
CATGGAATAGTTTTCTTTTCAAGTGTAATCAACTGGAAACGTAACCAACGGTTAAAGCAA
TTCTCTCAAGACATATCATCACAAGATGGCTAAAATTTCTATCTTGATCATATTGCTACC
GCATCTTTATACTATTCTCTGCAATGAAACTAACAACAATGACGGATCCAATCAATTCCT
GAAAATAAGACAGCTTAATAACGATAACAATGAATGCGGAATATCATTCAGAGATACTAC
TATCCTGCTTTCCCGCACTATAAGGACATCGCCGGGGCAGTGGCCATGGCTAGTTGGAAT
CTTCAAAAATTATGCTGATAAAAATTTATTCGAATTTCAATGTGCTGGTACACTTCTGTC
AAACAGACATATTCTAACAGCGGCGCATTGTGTAAAGTTGAATCATTATAGTAACGACAC
TGTACATCCCTTTCAATTAATGATTGCCTTAGGACGATTTAATTTGCACCAATGGCGTGA
AAGAGAAGCTATAAATCGGGAGGTTGAAAAAATCGAGATTCATCCCGACTATGCGCACAC
GAGCAGCGCCGATTCCGATCTAGCGATTTTGACTCTCAAAACGCCCGTCGAATTTAACAA
TTTCGTTAAACCAATTTGCTTGTGGTCCGGTTCAACAGATCTTCAAGACGTCGTTAATAG
GACAGGATACGTTGTAGGTTGGGGCATGAGTTCTCCCTATACATCTTCTCCAGAGCAACC
ACGGGCGGCGAGAGTACCGATAGTGAGCCAGGAAACCTGTCTCAGGAGCAATGTGAATTT
TCTTCCACTCACGTCAGAACGCACCTTTTGCGCCGGTTTGCAAAATGACACTCCTTGCAT
TGAAGACAGCGGAAGCGGGCTAGTGCTTCTGGACAATATCACAAACCGTTATCAGTTACG
GGGTGTTGTTTCGCGATCTGTGTTTAGCAGTGATTCATTGTCATGCGATCACAGAAATTA
CATTGTCTACGTTGATGCTGCCAAATACGTACCTTGGATTCAACAACACATCTCCACAGC
CTAACGCTGCTCTGTTGTCGTAGAGCACAAAATCGTGCTAATCGAAATGTTTTTTAATAA
TAGTATATCAATTAAACAATATATGAGTGAACATGTAATTATCTGTTATAAATTGGACTT
ATTACAATTATAATGAAGAATAAATAATGATACGTATTACATATATTATCGATATGTTTT
TTCAATATTCTTGGAGAAAAAAATATTTAAAATATAT
>Tb23810
ACTTGACACGGTGCACTTTATACGACGCAAGCCACTGGCGTGATCATTTACAAAAGTTAC
TTGTTACGATACACTAGTGTGGCCTAGCTGACGATGGAGTTTTGTTACAAGTTCTACGGC
AACATGGAATTTCAGATAGTTTCGTTCGGTTTATTGTTATCACTCTTGACGTTAAATGGA
GCAGAATGTCATTGCAATTATTTTCAAAACTTGGAACCTGGGCAAACATATTATGTGTAT
AATCCCACCTATCCCAATTACACCAGAGGTGAAAATAATTGCATGTGGAAAATGAGTAGT
GACTATAATATCGAAATACAGTGTGATATTGAGATGCTCTCCTACAATTGTGATTTGAAC
AGTCTTTTTTTTCAATTTGTTGAGAATAATGCACCTATGGAGGAATACTATTGTACTAAT
CGTACATTTGGTCCCCGTAGACTTAGTGGAGATGCAGCTATAGAATTTAACTCGCACATT
GATACGAAAGGTGCACGATTTTTATGCAAAATGAAAACTTTATATAATAATAATAACTGC
GATTGTGGCTGGAAAAAAGTAACCAGGATAGTAGGTGGTAAAGAAACTGGTATAAATGAA
TATCCTATGATGTGTGGATTGGTTGATAACAGTGAGAACTCTGGTGAGATTTATTGCGGA
GGTACCATAATATCTCATCTATATGTATTAACAGCAGCCCATTGCATAGAGACCAGAAAC
ATTCAGAAAGACATTGCTGTAGTCATTGGGGAACATAATGTGAAAACAAATACAGAAACT
AGTGCAACTAGGGTGCTCCGTCTGAAGGGATGCATAAGTCATCCTTTGTACTACAGTAGC
ACAGACGCTTTCGATATAGCTGTTTGTAAGACTGTTGAAAACATTATATTTAGCGCTGAA
GTTGGTCCGGCCTGTTTACCATTCTTACATAAGCGGAATACGTTTGAAAACGAAATCGTT
ACTGCATTAGGTTGGGGTACGTTAGAGTTTGCCGGCAAAGCATCGGATACGCTTCAAAAA
GTGGATTTAAAAGTAATACCTAATCAGATATGCAAAGAAAATTCTCTTAATGTGAATTCC
AATAACATGTGTACTTATGCTGACGGAAAGGATACTTGTCAGAGGGACAGCGGCGGACCG
CTTCTATGGAAAGATCGTAGCACGGACAGGTGCGTACTGGTTGGTGTTACATCTACCGGT
GCTGGCTGTGCTGCAGCAGGTACACCTGCTGTCGCGATGCGTGTAGGAGCTTTCATTGAT
TGGATAAAATTCGTAACACCTGATGCAGAATATTGCCAAATTGAGTGAGCTCTGCATAGT
TCAAAGGAAGAATCTATTTACAAGATTATGAACCTCTGCTGGCATTTTATTTATTGTTAC
ACATTTGCAAAATATGTATAACATATTTTGAATTATATTTGCAAACATATACCTATAAAA
ATATATGCATA
>Tb24097
GAATATTCATATTTTATTGAAGCACGTATACAGTAGAGAATGATATGTTATTCGAGAGCA
GAATCATACGTATAAAAGTATAAAATTCTCTAAAGCACATTGTAGGATAGGAATTGAAAA
AATAAATGCTGCGTAGACTGAATATACGAATAGCTTCAGACTAGATATCGTAATAACCAT
ATGTAACAACATCATGAGTCTTTCTAAACTTTTAAAGTATTTAAATCGCGTCATGTCAAT
CATGCCGAGTCGTTTATCATTCGTTGATTTTTTCCGACCAGACTTGCTTCTCGATCCATT
CCAGGTAGGAATATACCGCCATATAAACTCCCGGAGCTCCTCCGCAACTTTGCCCGAAAG
CCGTGATTCCCACAATGCTGTGACTAGACCCCGTGAACATCAACAAGGGTCCGCCGCTAT
CTCCGTGACAAGCGTCTGATCTTCTTGTAACGTTGCTATCCAATATGCACAACATACTCT
CATCCAAACCGCGGGGTAACTTGCCGAAACCGGTGAACGATTTGGCGCACGATTCCCTGT
CTACAAGATTGAGAGCCGGTGTCTTCATCAGTTTGGTACTGCCGTCCTCGTCGAAGCTGG
TAGCGCCCCAGCCAATTACGATAAACGTTACGTTCGATAATTCATCATCCATGGAGTCCA
ACGATTTTGTTTGGATACAGATCGGTCGTACGTTACTTGTCATGCGTACGGGCGTACTTA
ATTTCAGAATAGCCACGTCGTTGTAATTCACGCTACGCTTATATTGCGGATGCGTTATTA
TGTTGCTTATGGGAATTCGTTGCGTGTCGTCCCCAACGCTCGTCAGATCTTCGCTACCGA
GTCTCACCTCTATCGGCACACTCTCCTCTACATTACTGACGCAGTGAGCAGCGGTCAGCA
CGTATTGCGAGGAAATTAACGTGCCGCCGCAGCTGTACTTGATAGCTTCCGACGAATTGT
CGTCCTTGTCTTTGTCCTCGTACCCTAGGGCGACCATGTACGGAAATTCCCCGTGTTCGC
TTGGCGTGCCGGCCAATATGTTGAACTGCACTTGAGCCTTCAACGTGGCCCTCCTCGTCT
TACCGTTGCTCCCGATCTCATTCTCGTACCCGCGACATGCTATATCTGCTGGTCGAAGTC
CTATTTTGTCCGTAATATTGAACTGACAACAAACGATTTCCGTAAAATCCTGAAAGCCGC
AACGCCCCATAGAATCCGAGCTTCTTTTACCTTCCTTTACCTCTTGCAGTCTGGATGGAC
ATTCGTATATCTTTTTACACACACCTGCCCTGCCATTCTCCAACCTGCACTCACTGCCTT
CGTAAAGTTCATCTTGCACCGGTAAGCCATGTGTTAAAAATTTGAACGAAAGGACGATGA
GAATTGAGAAGGACAAGCTGAAGTCCATCTTGAGTACACGATGATTTATAACATTGGACA
CAGTTACTTGACTTGGTGAGAAACGTTTGATTTGCACTTTGAGTGATCACTTCCTAAATA
GGGGCCCCTTCGTTTGAAAACGTCCGATGATATTTTCTTCGAGAAACTTGGACGGAGAAT
GTAGAAGGAAAAGAAGTAAAAATTGTGCTCGACACGCTGGCCGATTCGTGGCTCGAAGCT
CGAGACTCGACTGTTCGAGACTCGACTGACGACTCGAC
>Tb24177
AACTTGATGTAAAATTTGGGAAAATATAATTTATATAAAATATATGTTTATGTTATAACA
TTATCAGTAAAAGCACTATTACTCGCAGTTATTATTTATGTATAGTATTTATTATGTATA
CTTATTATTCTCTTGTTATAGACCATTATTGCATCGAGACTATATTTTTAAATAAATAGT
GCAATTATATGTAGCTGTTATAGAATAGAATATTTATGAATTAAGATAAATTTGTAGAAA
AATAGCTAAAAATCGTATATGTATTTGTGTGTGTTTATTTGAGATTATTAGACTAATTTC
TTCGGATGATGTAGAACATGCGATTGCTTAGATCAACTGATTGACAACTTCGATGATGCG
TTGCGGATAAAAATTGATGCAAACGTAAGAAGAATGGAAAGGACGAGAGTCGTGATAGTG
GGTGCTGGAATTGCAGGATTGGCAACGGCGAAAACTTTGGAGGATGCGGGATTTACGGAG
TATCTTCTCCTTGAGGCCCAAGACGTGGTTGGAGGAAGAATTCATTCCGTTCCATGGGAT
AACGGCTGGATAGATTGCGGGGCGCAATTTTTGCACGGTGACAAGAGCAGGCTTGCTCAG
TATTGTCTAAACAATAATTTACTGTCGAATATTCAAGGCACAGACGGCGGTGGAATTTTT
ATGCGCGACGACGGAACGATAATGAGCGAGAACTTGGTTCGCGAAGTCGATGATCTCGTG
CGAACCGTCTCAGATGATATCTGCGAATCTCGAAGGCTTGTGGATAAACAGGAAACTATC
GGCTCTATCATGAGAAATACGTTCGTGGATTATTTACACAAGAGCGAAGATCCACCAATG
GAGAGAAAGATGAAGGAGGAAATTTTCGACTGGAATGTACGGTTTCTTTTGGTAGATAAT
TGCTGTCACTCGTTGGATGATTTATCGGCGGTCCTTTGGGGAAAATTTAAGTACGTTGGC
GGACCGGAACATTTGCTCTTCAAATCCGGATATGGTTCCTTGACGAAGCTTCTCGTTGAC
AGTCTGGATAAGCGAAAAGTGCGTTTAGCCACTCCCGTGGAGGCCATTCACTGGCGTGAC
TCCGTTGACTCTCCAAACGATTCTCCAATCATTGTAAAGACGTTTGAAGGGACACAAATT
CTCGCCGATACGGTCATAGTCACTTGCTCGCTCGGCTATTTGAAAGAAAACCATCGGAAA
ATGTTCCAGCCGCCGTTACCAAGTCGTGTAACCATCGCTATTGAAGACCTCGGTTTCGGA
ACCATCAACAAGATTTTTCTGGACTTCGGCGAACCTTGGTGGCAAAAGGGGGTAAAGGGT
TTCCAGTTGCTCTGGCGTAGAGACGTTGATCATCAGTTTTTGCCGGAATGGACCAAGAAT
CTCACAGGATTTGACGTGCTACCGATTCATCCGGCCACTCTCATAGCGTGGGTCAGTGGG
CAAGGAGCGTGTATCATCGAGAATTTATCGGAAGAGACAATCGCACAAGACTGCATGAAT
TTGTTGACACATTATTATCAACGCCATATTCCGCCAGTGAGGAAATGCATCCGAACCAAG
TGGAACGAAAACAGATACGTAAGAGGTGGCTACAGTCATATTACAAAGAACTGCGAGGAC
GATGATGTCTCACCTAGAACATTAGCCGAACCAGTCTGGGCAACAATGTTACAGGATAAC
ATGAAGACAAAAAAGACTTTACCAATCATACTGTTTGCCGGCGAAGCTACTCATGACGAG
TTTTATTCGACAACGCACGGAGCTTACGAGACAGGAATCCATCAAGCCGAAGTATTTTTA
CAACATCACTTGAACATCAACATTGATATCTTTGATGGAGTCATGACCTCAGAATTCCCG
GATCCCCACTCTGATCTTCCACGCGCTCTTCTCCACTTCGTCTCTTTCTGTTTTTTTTTT
ATTACCTAGCGTCTTCTTCCATGTTCTTCTCTGTAAAATTAGAAGGGAGCGAGATGCACG
CAGATTCCACCGCCGTTATTCGAGAGACGCAAGCAATTCATCTGCATCGTTAAATGTCTT
GACATCGAAAACTCGAAATCTTTGTGTCTCGTGCATCTTTCTACAGTGATGGATTTTTAT
TTCGTCCTACTTGCGATACTCCTGATTCTTGATGCAGTTGCCATCCAATCCGCCGAAAAG
GATCAAGTTCAACTCAGTGCAGGCATCAACAAAAATCCCTTTCTTCAATCGAAACCGGTA
CAGCTTCCTAGTGCTCCAACCCACCCAAATTTGAATCCATCGAATCCTTTCCTGTCACCA
GCAAACGTAGCCCAAAGTGATGTAAACACTTTGTCACGTAATTTTGTAGCACCACATACT
TCCCAAATAGGGTTTGCTGCTCCTCATCGAACCTATTCTGGTAATAATCCCTTTTTAAGT
GGTGTTTCAAATGTAAATCCAGGATCTTACACTGGTTACACACGTCCATCAGGAACAGAC
TTCTGGAACATCAAGAATCCAGCAGTGACATCCAGGATATCAGAGCGTAAATGCAGCCAA
TATGTGGGAGAAATTGCGGGCACATCAATAGTACAGACTTTGTCCGGTATACGGTCGGAA
GGGGTCGAATTGAATAATGTCTGTCCGAATGCAAACCGCTTGGTGGTTGGCGGCGAAGAT
GCCCACCCCGGCGAGTTCCCTCACATGGTTGCGCTAGGTAGAGGCAGTCCCTCTTTTTAC
CTGATGTGCGGTGGCACGCTGATTTCACATACCTGGGTTATGTCCGCTGCGCATTGTACT
CATGGGACAAACGGTGGTGTAACTCACGCAAGAGTAGGAGTCTTTCAATTGTCGGCTTCC
AACGAGGGGATTCTAATTGCCATTAAACGATCAATCACACATCCGGATTATAAACCACCT
CCGAAGTATGCGGACATAGCTTTAGTGGAACTCGTAGACCGCGTCACGTTTACCCCACTC
GTACGACCCGCGTGTCTTTATTTGTCATATGATAAAGTGCCTAGAAAGGCTTGGGTTACC
GGCTGGGGCGATACAGATTTCGGCGGAGACAGTAGTGATAAATTGCAAAAGGCTCAACTG
GATCTAATAGACAACCTTAACTGCACATTACGGCACAGCAGTTCAACAGACATTCCACGT
GGCATCACACCCACTATGATGTGTGCCGCCGACGCTCGTAACTATAGTAGAGATGCTTGT
CAAGGAGATTCCGGTGGTCCTCTGCAAATACTCCATAAGAATGAGTGTCTCTTTCAAGTG
ATCGGTATCACCAGTTTCGGTCACGGCTGCGCGCAGATCGACATCCCCGGCGTTTATACC
AGAGTGTCCCATTATATTCCATGGATCGAAAGCTATGTCTGGCCGCAACATTAATCGATT
CAGTTTATTCGATTTTTACGAAAGAAAACTCAACATGCCCCAATTATTGCCATATCGAGA
GAATTAAACAATGTTAAATGGCTAATTATACATACATATGCCATTTCAATTAATTATGGT
AATGTAGTTGAACAGTCTGCGTAGTTGAACTTTCTGACTAGAATATTGGAACATAAGATT
AGAGAACTATGGTTTATAGAATGTAGGACTGATATTGATCATCTAAGCTTTAAAAATCAA
GAGATTTTGCTATCATGAATAGTTCGCCACGTGAGTCCGTCGCCATAAGGACCATGGATT
GATGGGAATAAGATGTGCCACCAGTTTCTATTTTTTGTTCCTAAGAACAATCTCCAGTTC
TCTCTCGGCCCAAAATCGTACGGGTTTTGATAGAATTTGTTTAGCGCTCGAAATTTCTTT
GATTCCGCACTATTGATGTGCGCTTCGATGCTCGTCTCTCCCCGGGTAATTAAACCGGCA
TGCCACCAAGCTAGGGCACCTAGTGCTGCAAATGTAGCGATACAGATCAATCCCGCGAAA
ATTATCAGTCTTTGTCGCCATTCTTTGGCCTCGGTTTCTGCCGCTTGTCTTGCTATTTCT
GCCAGCTCCTCCTTGCTCAAGTGATCCATTGATTCTGTCATTGGAATTATTTCCGAATTA
TTGAGACGCACCGGATGACCATCCAATTCCGGTTCTTGATCGGGAAAGAATTCCTCATAG
GCGAGCCGCACGCCGAATATCATGATGAACGTAACGCCAACTACGGTGTAAACCATATAT
AGGAAAAAGTGTCGATGATTGTAATGGCCGACGCAATTGTTTAACCATGCTGCGCATTGA
TTAAGGAAGACTTATCACAGAATGTTGCGGAAAACGCCCATTATTTAAATTCTCATTGAC
AATACGTGATCTGTGAATAAGTAATTGACGAAAAGTGACTGGATATACAAAATTAATCCA
TAAAATATATATGCAAGGATACGACAGTGATGATCCATTTTGAGGATACACTTGTTGCAG
ACAGAACAGTGATGTGTTCTGGGTGGCTTTGGTTTGATACATTTCTTGCAGATGCTCACA
GCTTCCGGGATAAGGCCTCCCTGCGGTGGATTGCCTGCTGGCACGGTCACGCCCATATAA
TAATGAAAGCAGACATTAACCAGCAGCCAGTTGCCCACTAGCAATAAGATTATCGTCATC
GGCGGACTTCGTTCCCACCACCATGGTAGGCCCAGGTAATACGCAATGTATACAATGCTG
ATAGTCAGCAGGCTCACCATCACAACGAACACCGGACCCAAAAAGGAAGTGAAGTTCTCG
ACAAACCAGAACATGGGTTCCATAAGTATATCACAAGCGTAACTCCAATTCAAGAAATCA
TTGTAGAACAGAGATTTGAAGACGATTTGTAGCCGCCACCACCACTGCTTTAAACTAACC
CGAAGAACACTTGGCGCCTTCGCCAAGGACCACTGTATCTTTGCCATTTTCGTGTTTGCC
CTCCGGTCCGCTCAAATGTTTTCATAATTCTAGTATATCATGTTTCGCGAGCACATGCTC
GCTCGGCCTCACGTTGCACTTTGCACCCTGATAAGACATCCGAGGTGTTTGGGTCTGATA
ATCGCCGTCGCGGCAAGGAACGATAACCTCGATCGATCTGCAAGTACAACCTTGTCCGCC
ATATTTGTTTTCAGGGAAGGATCCAGGGTAGAAAGGGCGTCATCGAGGGAAAATACGCCG
CTAGATGTAATATTCATTATACATACGTTCGCAAATTGGATTCCTGTAAGTATGAAAAAC
TTGCGTG
>Tb25202
GCATGAATCAGTAATATTTATTCTGACAAAATTTTAGAGACACTTACCGCGTACAACTTT
GCATCACATCATTACACATTCTTTTTATCAAAGAAAAATCGCTCTTTCTCGGTATTAAGA
TTCGATATTTACAAATTATACAGAACGAATGCTAGAGTACAAATCACGGATATGAGTGGG
ATTGGTTTAGGGACCGCGCTCGATTGAATCCAATCTATATAAGAGGTAACACGTGTGTAG
ACGGTGGGGTACTTGGTGCTGGCGCAACCATCTGCCGCCCAGGATACCAATCCAACGAGT
TTTCCACCGACAACTAACGGACCACCAGAGTCACCGTTGCAAGATCCCTTCGGGGTGTTT
GGGTGGAACGCGCAAATATGCGAGGGATGGATTTTGGCTCCAATTTTGTTGTATATATTC
TGGCAGTAAGTTTGATCAACGATAGTAATATTGACTCGTTGTAGCTTAGTAGAGGTTGGA
CCATTTCCCCAGAGTCTGCCCCATCCTGACACAACAGCTGTATCGTTGGTCTTAACATCA
AAATCCTTTGGTGGCAGAGAAACATGTTCGACGGTAGAAGACTTTATGAAGGGAGTTTCT
ACCTTCAGTACAGCAATATCGTTAAGCCAGAAATTAGTTTGATTGTATTGTTTGTGCACA
ATAATTTCGGTAACTTTATGTTGCGATTTCGGGGCATCTAGATTGATCGTTCCAGCAACA
ATTTTTATTTCATTGGCAGATTTGTCTTTAACGCAGTGAGCTGCTGTGATAACATAACTA
TCGTTCAGGATTGAGCCTCCACAGAAATGGAAAGAAGTTATAAGATCTTGAAGAGAGACC
TGATATGGAATCTCGCCTTCTTTAGCATCTTCTCCATTCACAATCGCGGGATCAACAAGT
TGAAGATTCTGAGCATTGGACAGAGTCAGCAGGCTCAGGAGTAACAAAATTCTCAACACC
ATTTTTTGATTACTGATCGAAACCTGGTTTAAAATTATCACTGCAAAGTTATAGGTATCT
GT
>Tb25247
AATCACGTTATTTTTTTGCTTTATAATATAGTGATAATAAACAACTTTTTTATGAAAAAA
TTGTGTATTATCACTATATTATAAAGCAAAAAAATAACGTGATTTTAACATATAAGTTAT
AAACACGTATCATTTAGCACAAATAGTCATTAGCATATAGATAATGTTTATTTCTCTCTC
TCTCTCTCTCTCTCTCTCTCTCTCTCTCTTTCTTTATTTTCCGTTTTCTTTCTTCTCATT
GAAGATGTTACATCATCATACATAATGCAATAATCAATTTCAAATTTAAGTCGCAATCCC
GAAAGATCTACGTCTAACAGATAAATGCGACAGTAAAACACTTTATTCTAATAAAAGGAT
TACAAAAGTTTGTAAAAGTAGCCACAATTATTTTTACTAATTAAAAATACGTACAAACGG
TATTCACTTATGAATCATCTTCCTATAGATACCAAAATCGCCTATTTTTACAAGCATTGA
AGATTTATTCCTTTCCTACCGCTGCAATTTTATACATCCCGCCGATCTTTTCAAATCAGT
TTTATGTATCATACTTATCGAATGCTTCGCAAAATTTCTAATTCCCATCGCGATTTGCGG
AGTTTGCGTCGTTATAGATCTCGAATATATAAATTAGAAGTATCGTAAAAGACTTGTGTT
CCGCAACATTTTAGTCGCGCTTTATTCTGTCATCGTGTCGAGGATCCAGTCCATATAGTA
GACGACATTGGTATAAACGTCGGGGAAGCCTTCAGTGCCGCACTGCCTCAATCCATAGCT
GAATATGCCATATTGAATGAAGCGCACTGACCTGTTCATGTATATACCAACTGCCTGCAG
AGGTCCACCGCTATCGATTATACAGGAATCTATATCCAATTGGCCACCGGCACATAGCTG
CTTGTACGAAATCTGCGAGGTTCCATTGTATACATTTTTACACGTCTCGTAGGCCACCAG
AGGTAGTCTCGCATGTAGAAGAGGCTGACTGCGCGGGCCATTACTCATCAAGTTCCAGCC
GGTCATGACCGCGACCGCATTTTTACGTTTTAGATTCGTTGCAGTACCAAAGGGTAAACA
AATGGGTTTGGCATTTCGGGGATTGAAGTTCATGGAACTATTCAATCTAATAAGTGCGAT
GTCATTTTGCAGCCTCACTTTATTGTACTCCGGATGGAAGTGAATAGATTCCACGGCGAA
ATCTTGATACATCTCAGAACACTCGATTTCGAGTCCATTATAATCTGTTTCGCAATCACG
TTCCTTGCTTATGTCGTATTCTCCTATTCTGACACTTATTACTCTGAAACTTGCTGGAAG
TTCCGTGACGCAATGAGCAGCGGTAAGAACGTAGCGTGAGGAGATGATCGTGCCGGTGCA
ACGGAATTCTGGATTCGGTCTTCCGGTGTCGTATGCGATTAATGCCATCCATGGATATTC
GAAGAGGAAAGCTGAGTTGTCGACACGAAGGATTTTCGGGTAGGTATTGGGTCCGCACAT
CGCATGATCTAACAGTCGTAAATTCGGGTGATTTGTCACATTTGGGGCCGGATTAATTTC
TGGGATCAATTGCTGTGAAAATTAATATTTAATACGAGAAAAAATGAAAAAAAGTAGCAC
TTAAATTTAATTTTGCACAGAAGTGAAAATTTTACGAACAGTTATGAACAATTTATAAAA
GAATTTTATTATTTTTTATGAATATAAAAGTAACATATGCATGATTATTCAAATTATTAC
AAATGCAAGCCAAATTGCAAATTAATATTAAAAATCTTTAAAAATAAAAGAATTGTACGT
ACAAATATTTTCATTGCTTTGTTCAGAAAATATATACATCTATAAGATTAAAATAAAGGA
GTTTTTAGTAAAATCTCTAATTTTATTGTTACGCGGTATAATAAAAAATTTTTCGAATTT
CAGATTTTAACGAGTAAAACTTCAATTTGCCCTACTAGTCTAGTATAATGAGATCGAGAT
AAAACGGAAGGTCGAGATCATAG
>Tb25374
ACTTGTTACATATTTATTTACATTGAATAATATATATGTATAATAAATTGTCATCAGTAT
ACATTGTCAATATTATTATCATTAATAATTACCGGTTTGTTGCGCAATCCAATCATTGAA
TTTGGATACTTTGGTATAAACAGAAGGTGCTCCTGCACTACCACATGGATTAATACTCCA
AGATACTATTCCTGTAAGCACTGCCTTCTCTCCATTACGCGAGATTAGAGGGCCACCGGA
ATCAGCGATGCATGCTGATATTCCGTCGTTCAATGGCCCAGTGCAGATATTGGTTTCATG
AACGAGAGAAGATCCCATTAAGCGTTTAACAGCCTCGTTACAAGTAGAACGATCGATGTA
CTCCACCTTAACATGCTGAAGTTTATCTGGCATTTCCGGGAGACTGGTATTCGAAGTGGA
ACCCCATCCACAAAGCCATGCTTCTCCCGTTGGTTCACTTTCTGGTGGTGCCAATTCAAT
GGGTTGTACTTGCTTTGTCAAATTCAATGGAGACGCAAGCTTCATCAAACCAATGTCATA
TGGACTGACCTCAGTGCCTTCAAACTTTTCATGTATAATAGTTTGTTCCACTTGGACATT
CTGTTCGTTCTCTTCCGGAATTCGAATATTGTGCTTTCCAGCCTTGACGATAAGAAGTTC
TATTAGAGAAGAATTTTTTACAAGCTGAATGCAGTGCCCTGCAGTTACGATCCATCGTTC
GTTCAAGATGGATCCGGCGCAGAAATGCTGGGAATATATTTCAAGGGAAACCACGTACGG
ATAACTGTTTTCCGGTGCCTCCTCACCACCAACTATTTGAGGGTGAAGAGATGACAATAT
CGATGGTATCTGGAGACCGACTCGTGGCCTCTCAGCGATCACCACCGATAAGAGAATAAG
GGATACGAT
>Tb27859
AAATTGTGTATTATCACTATATTATAAAGCAAAAAAATAACGTGATTTTAACATATAAGT
TATAAACACGTATCATTTAGCACAAATAGTCATTAGCATATAGATAATGTTTATTTCTCT
CTCTCTCTCTCTCTCTCTCTCTCTCTCTCTCTCTCTCTTTCTTGATATGCTTCTAGATTG
TTATTAAATACAGTTGCAATAGTAGTTCTGGAGGAAGCAGATAAGTTAAAAGCGATATGA
ATAGTTACGACGCATCTCAAATCCGGAAATTGGGTTCGCAATCGTTAAATTGTTTCCTGT
TTCTTTTCATTTCTATCTGTTTACGTTGCTTTATTCTTCAAGGGATTGAAAACCAAATAA
ATTCCTTTTCTTTATTTTCCGTTTTCTTTCTTCTCATTGAAGATGTTACATCATCATACA
TAATGCAATAATCAATTTCAAATTTAAGTCGCAATCCCGAAAGATCTACGTCTAACAGAT
AAATGCGACAGTAAAACACTTTATTCTAATAAAAGGATTACAAAAGTTTGTAAAAGTAGC
CACAATTATTTTTACTAATTAAAAATACGTACAAACGGTATTCACTTATGAATCATCTTC
CTATAGATACCAAAATCGCCTATTTTTACAAGCATTGAAGATTTATTCCTTTCCTACCGC
TGCAATTTTATACATCCCGCCGATCTTTTCAAATCAGTTTTATGTATCATACTTATCGAA
TGCTTCGCAAAATTTCTAATTCCCATCGCGATTTGCGGAGTTTGCGTCGTTATAGATCTC
GAATATATAAATTAGAAGTATCGTAAAAGACTTGTGTTCCGCAACATTTTAGTCGCGCTT
TATTCTGTCATCGTGTCGAGGATCCAGTCCATATAGTAGACGACATTGGTATAAACGTCG
GGGAAGCCTTCAGTGCCGCACTGCCTCAATCCATAGCTGAATATGCCATATTGAATGAAG
CGCACTGACCTGTTCATGTATATACCAACTGCCTGCAGAGGTCCACCGCTATCGATTATA
CAGGAATCTATATCCAATTGGCCACCGGCACATAGCTGCTTGTACGAAATCTGCGAGGTT
CCATTGTATACATTTTTACACGTCTCGTAGGCCACCAGAGGTAGTCTCGCATGTAGAAGA
GGCTGACTGCGCGGGCCATTACTCATCAAGTTCCAGCCGGTCATGACCGCGACCGCATTT
TTACGTTTTAGATTCGTTGCAGTACCAAAGGGTAAACAAATGGGTTTGGCATTTCGGGGA
TTGAAGTTCATGGAACTATTCAATCTAATAAGTGCGATGTCATTTTGCAGCCTCATTCTA
TTGTACTCCGGATGGAAGTGAATAGATTCCACGGCGAAATCTTGATACATCTCAGAACAC
TCGATTTCGAGTCCATTATAATCTGTTTCGCAATCACGTTCCTTGCTTATGTCGTATTCT
CCTATTCTGACACTTATTACTCTGAAACTTGCTGGAAGTTCCGTGACGCAATGAGCAGCG
GTAAGAACGTAGCGTGAGGAGATGATCGTGCCGGTGCAACGGAATTCTGGATTCGGTCTT
CCGGTGTCGTATGCGATTAATGCCATCCATGGATATTCGAAGAGGAAAGCTGAGTTGTCG
ACACGAAGGATTTTCGGGTAGGTATTGGGTCCGCACATCGCATGATCTAACAGTCGTAAA
TTCGGGTGATTTGTCACATTTGGGGCCGGATTAATTTCTGGGATCAATTGCTGTGAAAAT
TAATATTTAATACGAGAAAAAATGAAAAAAAGTAGCACTTAAATTTAATTTTGCACAGAA
GTGAAAATTTTACGAACAGTTATGAACAATTTATAAAAGAATTTTATTATTTTTTATGAA
TATAAAAGTAACATATGCATGATTATTCAAATTATTACAAATGCAAGCCAAATTGCAAAT
TAATATTAAAAATCTTTAAAAATAAAAGAATTGTACGTACAAATATTTTCATTGCTTTGT
TCAGAAAATATATACATCTATAAGATTAAAATAAAGGAGTTTTTAGTAAAATCTCTAATT
TTATTGTTACGCGGTATAATAAAAAATTTTTCGAATTTCAGATTTTAACGAGTAAAACTT
CAATTTGCCCTACTAGTCTAGTATAATGAGATCGAGATAAAACGGAAGGTCGAGATCATA
>Tb28681
GGAATATAAGATCGTAGAATGTGCGAAATACTTTAATTTACAGGCAGATGTCCGTACTCC
TCACATGGAATAGTTTTCTTTTCAAGTGTAATCAACTGGAAACGTAACCAACGGTTAAAG
CAATTCTCTCAAGACATATCATCACAAGATGGCTAAAATTTCTATCTTGATCATATTGCT
ACCGCATCTTTATACTATTCTCTGCAATGAAACTAACAACAATGACGGATCCAATCAATT
CCTGAAAATAAGACAGCTTAATAACGATAACAATGAATGCGGAATATCATTCAGAGATAC
TACTATCCTGCTTTCCCGCACTATAAGGACATCGCCGGGGCAGTGGCCATGGCTAGTTGG
AATCTTCAAAAATTATGCTGATAAAAATTTATTCGAATTTCAATGTGCTGGTACACTTCT
GTCAAACAGACATATTCTAACAGCGGCGCATTGTGTAAAGTTGAATCATTATAGTAACGA
CACTGTACATCCCTTTCAATTAATGATTGCCTTAGGACGATTTAATTTGCACCAATGGCG
TGAAAGAGAAGCTATAAATCGGGAGGTTGAAAAAATCGAGATTCATCCCGACTATGCGCA
CACGAGCAGCGCCGATTCCGATCTAGCGATTTTGACTCTCAAAACGCCCGTCGAATTTAA
CAATTTCGTTAAACCAATTTGCTTGTGGTCCGGTTCAACAGATCTTCAAGACGTCGTTAA
TAGGACAGGATACGTTGTAGGTTGGGGCATGAGTTCTCCCTATACATCTTCTCCAGAGCA
ACCACGGGCGGCGAGAGTACCGATAGTGAGCCAGGAAACCTGTCTCAGGAGCAATGTGAA
TTTTCTTCCACTCACGTCAGAACGCACCTTTTGCGCCGGTTTGCAAAATGACACTCCTTG
CATTGAAGACAGCGGAAGCGGGCTAGTGCTTCTGGACAATATCACAAACCGTTATCAGTT
ACGGGGTGTTGTTTCGCGATCTGTGTTTAGCAGTGATTCATTGTCATGCGATCACAGAAA
TTACATTGTCTACGTTGATGCTGCCAAATACGTACCTTGGATTCAACAACACATCTCCAC
AGCCTAACGCTGCTCTGTTGTCGTAGAGCACAAAATCGTGCTAATCGAAATGTTTTTTAA
TAATAGTATATCAATTAAACAATATATGAGTGAACATGTAATTATCTGTTATAAATTGGA
CTTATTACAATTATAATGAAGAATAAATAATGATACGTATTACA
>Tb28880
CGAAATACTGTTATTTGCAGACAGATGTCCACATCCGCCATATGGAATAGTTTTCTTCTC
AAGTGTAATCAACTGGACACGTGACTAACGATTAAAGCAATTCTCCTAAAACGTAGCATC
ACAAGATGGCTAAAATTTCTATCTTGATCGTATTGCTACCGCATCTTTGTACTATTCTCT
GCAATAAAACTAGCAACAATGTGGGATCCAATCAATTCCTGAAAACAAATCAAATCAATA
ACGACAATGAATGTGGTATCAGCGACCATTCTCCTCTTGAGGAGATGAGGGCATCGCCGG
GCCAGTGGTCATGGCTAGTTGCAGTTTTCACAACTGAATCTGGTAGAAATACATTCGAAC
TCTGTTGTGCTGGTACACTTCTGACAAACAGACATGTTCTAACAGCGGCGCATTGTACAA
AGTTGAGTGCATATAATAACACCACTAAAAATCCCATTCAAATGACGGTTGCCTTAGGAC
GATTTAATATGAGCCAATGGCGTGAAAGCGGAGTTATAAATCGGGAAATTGAAAAAATCG
AGATTCATCCCGACTATGCGCACACGAGCAGCGCCGATTCCGATCTAGCGATTTTGACTC
TTAAAACACCTGTCGAATTTAGTCCTTCCGTTAGACCTGTTTGCTTGTGGTCCGGTTCAA
CTGATCTTCAAGATGTCGTAGGTAGGCGAGGGACCGTTGCAGGTTGGGGCATGAGTGGTG
TCCTTCTTGCTTTACCCGAGGAACCACGGGCGACGAATGTACCGATAGTGAGCCAGGGAA
CCTGTCTCAGGTCCGACATGGCTTTCTTTGAACTCACCTCGAACCGCACTTTTTGTGCCG
GTTGGCGAGACCACAGTTCTTGCATTGAAGATAGCGGGAGCGGACTGGTGCTTTTGGACA
ATACTACGAACCGTTATCAATTGCGAGGCGTCGTTTCTCGAACAGTGTTTCACAGTGATT
CGTGCGATCTCAGAAGTTATATTGTCTACGTTGATGCTGCCAAATATATACCTTGGATTC
AACAACACATTTCCACCGTCTAACACTGCTCACTCATCACAAAACACAAAATCATGCAAA
TCAAAATGTTTCTTAATTTTATTACATTAATAAAATTGAATATATGTGGACATGTAACTA
TATGGAGAAAATTTTTCGTTATTTATATTTTACCGTAAAATTGACTACAAATTTTAACAT
GTTTGGTGATAAGAGTGGGATAAGTAGACAACTACATAAAAATAAAAACCTACTAAATAT
TACCGAAAATTATAGGAATTTGTGAAATATACAACAGAAATTTTATAAACTACGTAATAA
AACTTACCAAGCAGATTGTAATATTAATCAAACAGATTTTCTATTTTATTGTGATAGATA
TGAATAAATCAGAGAAAATTTTTAAAAATCTTCGAAATATTAGTTATCCCACGATTATCA
TGATTTTTAGTCTAAATTTTAAGAAAAAATTCTCTCCGTGTATCCGTTATAAACTAGACT
TATTACAATAATAATTAAGAATAAATCATGATTTATAT
>Tb30155
CTTCCCTGAAAACAAATATGGCGGACAAGGTTGTACTTGCAGATCGATCGAGGTTATCGT
TCCTTGCCGCGACGGCGATTATCAGACCCAAACACCTCGGATGTCTTATCAGGGTGCAAA
GTGCAACGTGAGGCCGAGCGAGCATGTGCTCGCGAAACATGATATACTAGAATTATGAAA
ACATTTGAGCGGACCGGAGGGCAAACACGAAAATGGCAAAGATACAGTGGTCCTTGGCGA
AGGCGCCAAGTGTTCTTCGGGTTAGTTTAAAGCAGTGGTGGTGGCGGCTACAAATCGTCT
TCAAATCTCTGTTCTACAATGATTTCTTGAATTGGAGTTACGCTTGTGATATACTTATGG
AACCCATGTTCTGGTTTGTCGAGAACTTCACTTCCTTTTTGGGTCCGGTGTTCGTTGTGA
TGGTGAGCCTGCTGACTATCAGCATTGTATACATTGCGTATTACCTGGGCCTACCATGGT
GGTGGGAACGAAGTCCGCCGATGACGATAATCTTATTGCTAGTGGGCAACTGGCTGCTGG
TTAATGTCTGCTTTCATTATTATATGGGCGTGACCGTGCCAGCAGGCAATCCACCGCAGG
GAGGCCTTATCCCGGAAGCTGTGAGCATCTGCAAGAAATGTATCAAACCAAAGCCACCCA
GAACACATCACTGTTCTGTCTGCAACAAGTGTATCCTCAAAATGGATCATCACTGTCGTA
TCCTTGCATATATATTTTATGGATTAATTTTGTATATCCAGTCACTTTTCGTCAATTACT
TATTCACAGATCACGTATTGTCAATGAGAATTTAAATAATGGGCGTTTTCCGCAACATTC
TGTGATAAGTCTTCCTTAATCAATGCGCAGCATGGTTAAACAATTGCGTCGGCCATTACA
ATCATCGACACTTTTTCCTATATATGGTTTACACCGTAGTTGGCGTTACGTTCATCATGA
TATTCGGCGTGCGGCTCGCCTATGAGGAATTCTTTCCCGATCAAGAACCGGAATTGGATG
GTCATCCGGTGCGTCTCAATAATTCGGAAATAATTCCAATGACAGAATCAATGGATCACT
TGAGCAAGGAGGAGCTGGCAGAAATAGCAAGACAAGCGGCAGAAACCGAGGCCAAAGAAT
GGCGACAAAGACTGATAATTTTCGCGGGATTGATCTGTATCGCTACATTTGCAGCACTAG
GTGCCCTAGCTTGGTGGCATGCCGGTTTAATTACCCGGGGAGAGACGAGCATCGAAGCGC
ACATCAATAGTGCGGAATCAAAGAAATTTCGAGCGCTAAACAAATTCTATCAAAACCCGT
ACGATTTTGGGCCGAGAGAGAACTGGAGATTGTTCTTAGGAACAAAAAATAGAAACTGGT
GGCACATCTTATTCCCATCAATCCATGGTCCTTATGGCGACGGACTCACGTGGCGAACTA
TTCATGATAGCAAAATCTCTTGATTTTTAAAGCTTAGATGATCAATATCAGTCCTACATT
CTATAAACCATAGTTCTCTAATCTTATGTTCCAATATTCTAGTCAGAAAGTTCAACTACG
CAGACTGTTCAACTACATTACCATAATTAATTGAAATGGCATATGTATGTATAATTAGCC
ATTTAACATTGTTTAATTCTCTCGATAAGGCAATAATTGGGGCATGTTGAGTTTTCTTTC
GTAAAAATCGAATAAACTGAATCGATTAATGTTGCGGCCAGACATAGCTTTCGATCCATG
GAATATAATGGGACACTCTGGTATAAACGCCGGGGATGTCGATCTGCGCGCAGCCGTGAC
CGAAACTGGTGATACCGATCACTTGAAAGAGACACTCATTCTTATGGAGTATTTGCAGAG
GACCACCGGAATCTCCTTGACAAGCATCTCTACTATAGTTACGAGCGTCGGCGGCACACA
TCATAGTGGGTGTGATGCCACGTGGAATGTCTGTTGAACTGCTGTGCCGTAATGTGCAGT
TAAGGTTGTCTATTAGATCCAGTTGAGCCTTTTGCAATTTATCACTACTGTCTCCGCCGA
AATCTGTATCGCCCCAGCCGGTAACCCAAGCCTTTCTAGGCACTTTATCATATGACAAAT
AAAGACACGCGGGTCGTACGAGTGGGGTAAACGTGACGCGGTCTACGAGTTCCACTAAAG
CTATGTCCGCATACTTCGGAGGTGGTTTATAATCCGGATGTGTGATTGATCGTTTAATGG
CAATTAGAATCCCCTCGTTGGAAGCCGACAATTGAAAGACTCCTACTCTTGCGTGAGTTA
CACCACCGTTTGTCCCATGAGTACAATGCGCAGCGGACATAACCCAGGTATGTGAAATCA
GCGTGCCACCGCACATCAGGTAAAAAGAGGGACTGCCTCTACCTAGCGCAACCATGTGAG
GGAACTCGCCGGGGTGGGCATCTTCGCCGCCAACCACCAAGCGGTTTGCATTCGGACAGA
CATTATTCAATTCGACCCCTTCCGACCGTATACCGGACAAAGTCTGTACTATTGATGTGC
CCGCAATTTCTCCCACATATTGGCTGCATTTACGCTCTGATATCCTGGATGTCACTGCTG
GATTCTTGATGTTCCAGAAGTCTGTTCCTGATGGACGTGTGTAACCAGTGTAAGATCCTG
GATTTACATTTGAAACACCACTTAAAAAGGGATTATTACCAGAATAGGTTCGATGAGGAG
CAGCAAACCCTATTTGGGAAGTATGTGGTGCTACAAAATTACGTGACAAAGTGTTTACAT
CACTTTGGGCTACGTTTGCTGGTGACAGGAAAGGATTCGATGGATTCAAATTTGGGTGGG
TTGGAGCACTAGGAAGCTGTACCGGTTTCGATTGAAGAAAGGGATTTTTGTTGATGCCTG
CACTGAGTTGAACTTGATCCTTTTCGGCGGATTGGATGGCAACTGCATCAAGAATCAGGA
GTATCGCAAGTAGGACGAAATAAAAATCCATCACTGTAGAAAGATGCACGAGACACAAAG
ATTTCGAGTTTTCGATGTCAAGACATTTAACGATGCAGATGAATTGCTTGCGTCTCTCGA
ATAACGGCGGTGGAATCTGCGTGCATCTCGCTCCCTTCTAATTTTACAGAGAAGAACATG
GAAGAAGACGCTAGGTAATAAAAAAAAAACAGAAAGAGACGAAGTGGAGAAGAGCGCGTG
GAAGATCAGAGTGGGGATCCGGGAATTCTGAGGTCATGACTCCATCAAAGATATCAATGC
TGCAATTTTTTAAAGGAAGTTTAATCGCAATTGATAAAACAAATAGTGCTAATATAAGTT
AATTTCATTGAGAATAAAATTTTAACATCTCAGAGTTTTGTATGTTGTATGTCTCTTAAA
TAATTTGTGACAAATACGACTTAAAATGTGTTTAACATAATAGTAACTTT
>Tb30180
TCCAGATAAGAGCCGACACGTGTATAGACCGTAGGGTAGGTGCTGCTGGCGCAACCATTC
GCCCAGGATACCAATCCAACGAGTTTTCCATCGACAGTTAATGGACCACCAGAATCACCA
TGGCAAGATCCTTTCTCAACTTGCGAGTCGTGCGCACAAACTTGCGTGGAATAGACATTG
TATCCCATGTTGTTATACATATACTTGCAGTAGGATTGATCAGCGATGCTGATGTTGACT
CGTTGTAGCTTAGTAGTGGTCGGTCCACCTTGCCAGAGTCTGCCCCATCCCGACACAACA
GCTATAGCGTCGGACTTAACAGTATCGTTTGGTGGCAGAGGAACTTTTTTGATGGTAGCA
GATAATTTGAAAGGAACTTTTACCCTCAGTAAAGCAATATCATTAATCCAGGAATTAGAT
GAATCATATTCTTTGTGTACACTGATTTTTTCAACTTCATGCTCCGCTTTCGGGTCAGTT
AGATTGATTGTTCCAGCAACAACTTTTATGTCTTCTTCGGTTTCGCCTTCAACGCAGTGA
GCTGCTGTAATGACATAGTTCTCGTTCAGGACCGAGCCACCACAGAAATGGAAGTCTGAA
TATTTTTGTTGAAGAGATACCTGATATGGAATTTCGCCTACTTTAGCATCCTCTCCATTC
ACGATCCTAGGATCAAAGAGTGGAAGGACTCCAGCATGGGAGAAAGCCAGAAGGCTGAGG
AGACATAAAATTCTGAACGCCATTGTCTGATCACTCCTACTGCAAGTATATGTATAACAA
CATGGGATACAATGTCTATTCCACGCAAGTTTGTGCGCACGACTCGCAAGTTGAGAAAGG
ATCTTGCCATGGTGATTCTGGTGGTCCATTAACTGTCGATGGAAAACTCGTTGGATTGGT
ATCCTGGGCGAATGGTTGCGCCAGCAGCACCTACCCTACGGTCTATACACGTGTCGGCTC
TTATCTGG
>Tb30888
GCCCTTAAAACCGCAATGATTGCGCCTCAAATAGATGATAGCCTGTTCCCGCGAGTCCTC
ATTGTCAAAGTACGCTGTGATCATCTCTTGCTAATCAGTTAATAAAAACGAAGTTGAATA
ATCCATCGAGGATGTCGATGTCGATCTTTCTGGTATTTCTCAAGTATCTAGCGTTGTTGG
TCGTCAGCATCAATGCGCAAAGCTCGGAAACGGACTGTAGGGTCAACGGCCAAGTGGGCG
CGTGCATATTCCCGAGTGATTGCGCATTGGTGGCTAATATTCTGCAGCAATCGCGGGAAC
AGGCTATCATCTATTTGAGGCGCAATCATTGCGGTTTTAAGGGCTCGAATCCATTGGTGT
GTTGCATCGGTAACGCAAACATCAACACACGTCCGGGCGGTCTTGTGACGAACCCTGGGG
TTACGCAAAGCTGGAACCCGGAATCAACTACTTCTCCGTCTGACGAAGGTACCCGGATAG
ATCTGGCCAATAATTCGCTGCTGCCAAACATCTGTGGCCGCGACTTGTCACAGAAGATCA
TCGGTGGCGAGCGCACTGAGCTCACTGAGTTTCCCTGGATGGCGCTATTGGAATATCAAA
AACCCAACGGGAGAACGACGGCGTGCGGCGGTGTTTTAATTAGCACACGCTACGTTCTCA
CCGCCGCTCATTGTATCAAGGGCAAGGATTTACCACCCGATTGGCGCCTGACCAGCGTCC
GTCTGGGTGAATACAATACAGACACTGAAACGGATTGCTTGCCAGACGGCAGTGACGGCG
CAATGGTGTGCGCTGATGATCCGGTAACTATAGGGATAGAGGAACAGATCGCTCATGAGG
AATACCGGCCATTGTCGCGGGATCAACGTTACGATATTGCATTGGTGCGTTTGAACCGCG
ATGTGATGCCCACTGACTACATTAAGCCTATTTGCCTGCCGTCGTCCAATTCGTCGCTCT
CGCGAAGCAAATTCGTTGTCGCCGGTTGGGGCAAGACAGAGACCCGGTCGGCTTCCAACG
TTAAACTGAAGTTGACACTGCCCTTGGCGGAGAATGCCCAATGCCTTCAGACGTACAGCA
ATGTCGGTGTCCAGTTGGGCCATGGACAACTCTGTGCGGGTGGTCAGAAGGGCAAAGACT
CATGTCGGGGTGATTCAGGAGGTCCTCTGATGACTGTTGAACAGGTCGACGGTCACGTCA
GATGGACTACCGTGGGCGTTGTATCTTTTGGACCATCGCCCTGCGGCATGCAAGGATGGC
CAGGAGTATATACGAAAGTGATAGACTTTGTCCCTTGGATTCTTAGCAAATTGAGGCCAT
AAATGAAACCATCTACAAAAATAAAATCATTTCCTGATGTAGCTCTTTCGAGAAATGCGA
ATTAAAATATGTTACAGCAATTTCTGTTGTCTGATTTGAATTCTGTAGAATTAATTAATT
CTGCAGAGATTCATCTATATATTATTAAAAAGGGATACTATATATTAATAATTTTTGCCA
AAGTTTCTTTGAAAAGATTAATGAACATAATACTGCAGAAAAAGTTTTAAATTGTGATAA
ATAAGTTATACGTATCTATATATTAGCGAGATAAAAAATGAGATTGTCATTATATAATAA
AAATTTTTTTCTACATTTTATATATGTACAAAAGACGCATAAACATACTCAATAATACTA
AGAAAAGATGCATGGTTAAATGACATTAATTATTCACTCGTTTTACCTGCATTTATAATA
ACACATTTATCACACAATACACGCAATAACTACAGATATTGTTAGCGAGATTTATTCAAA
CAAAATACAATTAACATCAAACAGAATTTACGATATTGGCT
>Tb31159
CAGGTCGGGTTTTCAGTGGTAGCTCGCTAGGAACGAATAAACTATTGCGTTGTACAAAAA
AGAGGATGTATTTGATATTTAAGAAAATGGATACATTTAAATTAAATGAATAATGATGAA
AGATGTGTTAAAAGTATTCTGGCCACGCGGTTCTCTCTATCCAGGGGATGTAATTGTAGA
CTCGGGTGTACACGCCCGGTATGATGCTGCCGCAAAGTCGTCCAAGACTGGTGACACCGA
CTACAGTGTACATGCACTGGTGAACTGTGCTAAAGATAGTGAGTGGTCCTCCGCTGTCAC
CCTGGCAGGTATCTTTCCCGACTTCTCCCGCGCATAGTTGCCAATCGTTGACAATCCCGT
TTGGAAGCTCCGCAGAACTGGTGCCGTCGAAGAAGCTCGCGTTGCAAGATTGATGCGAGA
CCAAACTGAGTGTCACCTTCAATAGATTGTCCGAGCCTTTGTCGTCAGCCCAGTCGACTA
GACCCCATCCGGTGGCGGTTACCAGCTCATTCCTATTCACGTCAGGAAAATTAACTGGAA
GACACGCCGGTCTGACGTACGCATTGTAAGTAGCATCTTTTTGCAGACGCAATATAGCTA
TGTCATGGTATTCCGATGGACGTTTATATTCAGGATATCTTATTCTCTCCTTAACTGCAA
TAGTCTGCGGCATTGCGTTGTCATTCGTCTGCACGAGATTCAAATCGCCGAGCCGCACCC
AATTCGCATTTCCCCAGTCCGCTGCCCAAGTGCAGTGGGCTGCTGTTAGGACAACTTTAG
AGGAAATTAAGGTACCGCCGCAAAGCCACAAGATTTCATTGGAACTGTCAAAACCGACGG
CCGCCATGTGCGGAAATTCTTTCGCCTCGGCTTTCTTGCCACCGACAATCAGTTTGCGGG
TGTTCAGGGCGCATAGCGACATGTTGACGGGCTTCCGGTTCCCTGATAGAATGGGTGGTA
CGGCTAAACCGAAGACAGCCTCTGCGTTTTCCGCACATTTTGCTCGTGCTAGAGATCCCC
TTGATCCATCTAATTTCAAAGGTAGTCCTGAACCTGTTTGTACGGTAGGATGTGAAGTTG
GTCGTGGCGATGGTTGTGACGTTGGCCGATTAATATTTGCTGTAGGGCAACACACTATCG
GGTCGAATCCTTTATATCCGCAGGTCTCCTTGGGCAATATACCGGACAGTAATTCCTGAT
TAACTTTCGGACAGTCTTCTATAATCCGGCACACACCTGGGGAATTGTCGACATTGCATG
ACTCTCCGACGTACTTTCCGTGTGTCAATGACAGGCTCGACACCAACACCAACAGTAACG
CTGAGGCGATCGGCATGCTCGCTGGCATCCTTGATCAGCCTTCGCTCACGCAGTCTTGTC
GTCTGATTCCAAAGGCTCGTCCGCGATGGAAGATATACCTCGTCCAACACGTTTC
>Tb31187
CGAGTAACAGAAGATAGAAGAGGGAAAGAAAAATAAAATAAAACGATTTCCCTGATTAAT
TGGCAAAGAATCACCTGCTGATGCCACAAGTATACATGATGTTCATTGGCACGATCATCC
TTTTCCTCGTTCTAACAACAATCGATGCACAGAATAGATGTACATATAGAGGTTTTAATT
GCATTAACATTCGCAAATGTCCAGAAATGTTATCAATTCAGAATACTCCGCACACTAGAT
CGAGGGAGGAGGCGCAACTTCTCAGCAACTCGCAATGTGGCTTTGACGGTAACGACCCGA
AAGTTTGTTGCAACGAGCAATTGAACCCAGAAATTGAACCGGCCCCACCAAATGTGACAA
ATCACCCGAATTTACGTCTGTTAGATCATGCGTCGTGCGGACCTATCCCTCGGCATCAAT
TTATTCGTTTCAACTCAACTTCAATCTACGAATTTCCATGGATGGCATTAATCTCATACG
ACACCGGAAGACCGAATCCAGAATTCCGTTGCACTGGCACGATCATCTCCTCACGCTACG
TTCTTACCGCTGCTCATTGCGTCATGGAACTTCCAGCAGGTCTCAGAATAAAAAGTGTCA
GAATAGGAGAACACGACATAAGCAAGGAACGTAATTGCGAAATAGATAATAATGGACTCG
AAATCGAGTGTTCTGAGATGCGATATCAGGATTTCGCCGTGGAATCTGTTCACTTTCATC
CGGAGTACAATAGAGTGAGGTTGCAAAATGACATCGCACTTATTAGATTAAATAGTTCCG
TGGACTTCAATCCCCGAAATGCCAAGCCCATTTGTCTACCCTTTGGTACTGCAACGAATC
TAAATTATAAAGAGGCCGTTGTGAGCGGCTGGAAGTTGATGAGAAATGGCCCGCGCAGTC
AGGCTCTTCTACATGCGAGAATACCGCTGGCGACATACGACCTATGTAAAAATGTATACA
GTGAGACCTCGCAGATTTGGTACAAGCAGCTATGTGCCGGTGGCCAATTGAATATTGACT
CTTGTATAATCGACAGCGGTGGGCCTCTGCAAGCGGGTGGTTTATACATGAACAGGTCAA
TACGTATCATCCAGTATGGCATATTCAGCTATGGATTGAGACAGTGCGGCACCGAAGGCT
TCCCCGACGTCTATACCAATGTCGCCTACTATATGAACTGGATTCTCAACACGATGACAG
AATAAAGCGCGAATAAAATGTTACAGAATACAAGTCTTTTACGATACTTCTAATTTATAT
ATTCGAGATCTATAACGATGCAAACGCGGAAGATCACGATGAGAATTAGAAATCTCGCGA
GGCATTCGATAAGTATGATAGATAAAAATGATTTCAAAAATCGGCAGGACGAATAAAATT
GCAGCGGTAGGAAAGGAATAAATCTTCAATGCTTGTAAAAATAAGATTTTGGTGTTTAGG
AAGATGATTCACAAGTGAATACCGTTTTGCGTATTTT
>Tb31369
GGTAAAAAATTCATAAAGTTAGTGTTGACATCTCTGATTAGTAAAGAACTTTTAAAATGT
GTCAAGTGTTAAGAACAATTCCAAATAATTAGTTAGTTTATATGGTATATAATTAGTTTA
TTAATAGTTCATTTATAAATCCTGTATTTTGTTACTTTTGTAACAGAGCATCACAAGATG
GCTAAAATTTCTATCTTGATCGTATTGCTACCGCATCTTTGTACTATTCTCTGCAATAAA
ACTAGCAACAATGTGGGATCCAATCAATTCCTGAAAACAAATCAAATCAATAACGACAAT
GAATGTGGTATCAGCGACCATTCTCCTCTTGAGGAGATGAGGGCATCGCCGGGCCAGTGG
TCATGGCTAGTTGCAGTTTTCACAACTGAATCTGGTAGAAATACATTCGAACTCTGTTGT
GCTGGTACACTTCTGACAAACAGACATGTTCTAACAGCGGCGCATTGTACAAAGTTGAGT
GCATATAATAACACCACTAAAAATCCCATTCAAATGACGGTTGCCTTAGGACGATTTAAT
ATGAGCCAATGGCGTGAAAGCGGAGTTATAAATCGGGAAATTGAAAAAATCGAGATTCAT
CCCGACTATGCGCACACGAGCAGCGCCGATTCCGATCTAGCGATTTTGACTCTTAAAACA
CCTGTCGAATTTAGTCCTTCCGTTAGACCTGTTTGCTTGTGGTCCGGTTCAACTGATTTT
CAAGATGTCGTAGGTAGGCGAGGGACCGTTGCAGGTTGGGGCATGAGTGGTGTCCTTCTT
GCTTTACCCGAGGAACCACGGGCGACGAATGTACCGATAGTGAGCCAGGGAACCTGTCTC
AGGTCCGACATGGCTTTCTTTGAACTCACCTCGAACCGCACTTTTTGTGCCGGTTGGCGA
GACCACAGTTCTTGCATTGAAGATAGCGGGAGCGGACTGGTGCTTTTGGACAATACTACG
AACCGTTATCAATTGCGAGGCGTCGTTTCTCGAACAGTGTTTCACAGTGATTCGTGCGAT
CTCAGAAGTTATATTGTCTACGTTGATGCTGCCAAATATATACCTTGGATTCAACAACAC
ATTTCCACCGTCTAACACTGCTCACTCATCACAAAACACAAAATCATGCAAATCAAAATG
TTTCTTAATTTTATTACATTAATAAAATTGAATATATGTGGACATGTAACTATATGGAGA
AAATTTTTCGTTATTTATATTTTACCGTAAAATTGACTACAAATTTTAACATGTTTGGTG
ATAAGAGTGGGATAAGTAGACAACTACATAAAAATAAAAACCTACTAAATATTACCGAAA
ATTATAGGAATTTGTGAAATATACAACAGAAATTTTATAAACTACGTAATAAAACTTACC
AAGCAGATTGTAATATTAATCAAACAGATTTTCTATTTTATTGTGATAGATATGAATAAA
TCAGAGAAAATTTTTAAAAATCTTCGAAATATTAGTTATCCCACGATTATCATGATTTTT
AGTCTAAATTTTAAGAAAAAATTCTCTCCGTGTATCCGTTATAAACTAGACTTATTACAA
TAATAATTAAGAATAAATCATGATTTATATTACAACATGCTTATCGATATCTTCATTCTT
CGAAAATTGGAAAAAATATTTGAAACAACATCAACAATAGAAATTA
>Tb32354
CTTCCCTGAAAACAAATATGGCGGACAAGGTTGTACTTGCAGATCGATCGAGGTTATCGT
TCCTTGCCGCGACGGCGATTATCAGACCCAAACACCTCGGATGTCTTATCAGGGTGCAAA
GTGCAACGTGAGGCCGAGCGAGCATGTGCTCGCGAAACATGATATACTAGAATTATGAAA
ACATTTGAGCGGACCGGAGGGCAAACACGAAAATGGCAAAGATACAGTGGTCCTTGGCGA
AGGCGCCAAGTGTTCTTCGGGTTAGTTTAAAGCAGTGGTGGTGGCGGCTACAAATCGTCT
TCAAATCTCTGTTCTACAATGATTTCTTGAATTGGAGTTACGCTTGTGATATACTTATGG
AACCCATGTTCTGGTTTGTCGAGAACTTCACTTCCTTTTTGGGTCCGGTGTTCGTTGTGA
TGGTGAGCCTGCTGACTATCAGCATTGTATACATTGCGTATTACCTGGGCCTACCATGGT
GGTGGGAACGAAGTCCGCCGATGACGATAATCTTATTGCTAGTGGGCAACTGGCTGCTGG
TTAATGTCTGCTTTCATTATTATATGGGCGTGACCGTGCCAGCAGGCAATCCACCGCAGG
GAGGCCTTATCCCGGAAGCTGTGAGCATCTGCAAGAAATGTATCAAACCAAAGCCACCCA
GAACACATCACTGTTCTGTCTGCAACAAGTGTATCCTCAAAATGGATCATCACTGTCGTA
TCCTTGCATATATATTTTATGGATTAATTTTGTATATCCAGTCACTTTTCGTCAATTACT
TATTCACAGATCACGTATTGTCAATGAGAATTTAAATAATGGGCGTTTTCCGCAACATTC
TGTGATAAGTCTTCCTTAATCAATGCGCAGCATGGTTAAACAATTGCGTCGGCCATTACA
ATCATCGACACTTTTTCCTATATATGGTTTACACCGTAGTTGGCGTTACGTTCATCATGA
TATTCGGCGTGCGGCTCGCCTATGAGGAATTCTTTCCCGATCAAGAACCGGAATTGGATG
GTCATCCGGTGCGTCTCAATAATTCGGAAATAATTCCAATGACAGAATCAATGGATCACT
TGAGCAAGGAGGAGCTGGCAGAAATAGCAAGACAAGCGGCAGAAACCGAGGCCAAAGAAT
GGCGACAAAGACTGATAATTTTCGCGGGATTGATCTGTATCGCTACATTTGCAGCACTAG
GTGCCCTAGCTTGGTGGCATGCCGGTTTAATTACCCGGGGAGAGACGAGCATCGAAGCGC
ACATCAATAGTGCGGAATCAAAGAAATTTCGAGCGCTAAACAAATTCTATCAAAACCCGT
ACGATTTTGGGCCGAGAGAGAACTGGAGATTGTTCTTAGGAACAAAAAATAGAAACTGGT
GGCACATCTTATTCCCATCAATCCATGGTCCTTATGGCGACGGACTCACGTGGCGAACTA
TTCATGATAGCAAAATCTCTTGATTTTTAAAGCTTAGATGATCAATATCAGTCCTACATT
CTATAAACCATAGTTCTCTAATCTTATGTTCCAATATTCTAGTCAGAAAGTTCAACTACG
CAGACTGTTCAACTACATTACCATAATTAATTGAAATGGCATATGTATGTATAATTAGCC
ATTTAACATTGTTTAATTCTCTCGATAAGGCAATAATTGGGGCATGTTGAGTTTTCTGAA
ATTGCAAAATTATTCGTACAAGGTTAATGAACATTATGTTATAAAATGTGAGTAGAGAAA
AATTTGCAAATGCCATAAATTTCTTTAGTTTTCAATTCATTGGACTGGTTATTTGTTAAT
TAACTGATGATTATGTAAAACTTGATTTTAGACAAGTATAATTTAATAAAGAATGTTTTT
TGTACCTTTCGTAAAAATCGAATAAACTGAATCGATTAATGTTGCGGCCAGACATAGCTT
TCGATCCATGGAATATAATGGGACACTCTGGTATAAACGCCGGGGATGTCGATCTGCGCG
CAGCCGTGACCGAAACTGGTGATACCGATCACTTGAAAGAGACACTCATTCTTATGGAGT
ATTTGCAGAGGACCACCGGAATCTCCTTGACAAGCATCTCTACTATAGTTACGAGCGTCG
GCGGCACACATCATAGTGGGTGTGATGCCACGTGGAATGTCTGTTGAACTGCTGTGCCGT
AATGTGCAGTTAAGGTTGTCTATTAGATCCAGTTGAGCCTTTTGCAATTTATCACTACTG
TCTCCGCCGAAATCTGTATCGCCCCAGCCGGTAACCCAAGCCTTTCTAGGCACTTTATCA
TATGACAAATAAAGACACGCGGGTCGTACGAGTGGGGTAAACGTGACGCGGTCTACGAGT
TCCACTAAAGCTATGTCCGCATACTTCGGAGGTGGTTTATAATCCGGATGTGTGATTGAT
CGTTTAATGGCAATTAGAATCCCCTCGTTGGAAGCCGACAATTGAAAGACTCCTACTCTT
GCGTGAGTTACACCACCGTTTGTCCCATGAGTACAATGCGCAGCGGACATAACCCAGGTA
TGTGAAATCAGCGTGCCACCGCACATCAGGTAAAAAGAGGGACTGCCTCTACCTAGCGCA
ACCATGTGAGGGAACTCGCCGGGGTGGGCATCTTCGCCGCCAACCACCAAGCGGTTTGCA
TTCGGACAGACATTATTCAATTCGACCCCTTCCGACCGTATACCGGACAAAGTCTGTACT
ATTGATGTGCCCGCAATTTCTCCCACATATTGGCTGCATTTACGCTCTGATATCCTGGAT
GTCACTGCTGGATTCTTGATGTTCCAGAAGTCTGTTCCTGATGGACGTGTGTAACCAGTG
TAAGATCCTGGATTTACATTTGAAACACCACTTAAAAAGGGATTATTACCAGAATAGGTT
CGATGAGGAGCAGCAAACCCTATTTGGGAAGTATGTGGTGCTACAAAATTACGTGACAAA
GTGTTTACATCACTTTGGGCTACGTTTGCTGGTGACAGGAAAGGATTCGATGGATTCAAA
TTTGGGTGGGTTGGAGCACTAGGAAGCTGTACCGGTTTCGATTGAAGAAAGGGATTTTTG
TTGATGCCTGCACTGAGTTGAACTTGATCCTTTTCGGCGGATTGGATGGCAACTGCATCA
AGAATCAGGAGTATCGCAAGTAGGACGAAATAAAAATCCATCACTGTAGAAAGATGCACG
AGACACAAAGATTTCGAGTTTTCGATGTCAAGACATTTAACGATGCAGATGAATTGCTTG
CGTCTCTCGAATAACGGCGGTGGAATCTGCGTGCATCTCGCTCCCTTCTAATTTTACAGA
GAAGAACATGGAAGAAGACGCTAGGTAATAAAAAAAAAACAGAAAGAGACGAAGTGGAGA
AGAGCGCGTGGAAGATCAGAGTGGGGATCCGGGAATTCTGAGGTCATGACTCCATCAAAG
ATATCAATGCTGCAATTTTTTAAAGGAAGTTTAATCGCAATTGATAAAACAAATAGTGCT
AATATAAGTTAATTTCATTGAGAATAAAATTTTAACATCTCAGAGTTTTGTATGTTGTAT
GTCTCTTAAATAATTTGTGACAAATACGACTTAAAATGTGTTTAACATAATAGTAACTTT
>Tb33063
GATGATAAACGTGTTCGGAGAAGGGATCCTGTGGATGTACAGAGGAAATCACGATCCTCC
AGTCAGAGCTAATCGGCCATCGCTGCTCTGAGTGGAAGGTGCTCGTTCACAGTTCGTCGT
CTTTCGGATTTTCGTCTGGTAGACCAGCTAAGAATTGACCAGCTAAGAATCCTTGGCGCA
AACCATGTGGCGACTGGTTTCCGCGTTGACCTTCGTCGGCGTGGCTTTGGTGACGGCATT
GCCCGCGGCGCAGAACGATGGTGGCCTTAGCGATCTTGTCAATGATGCATTCCCCGAGCT
TCAGTCGACGACACCTCAGTCAGTGCCCCAGATAGGCGGCGATGCTATCGATGCTCTTAT
CAAAGATGTCTTTGGCAATGTCACCACTACTACTGCTGGAAATGTTATTCTCGGCATAGA
TAATCAAACACCCTCGAAACCCGACGACTGCGAATGCGTGCCTTATTATCAATGCAAAGA
AGGCAAGATCGTGGAGAACGGTATCGGCATCATCGATATCAGAACTTTTGGACCGTGCGA
TAATTACTTGGATGTTTGCTGCAAACCGCCGGATCTACAACTACCCGTTACGCCTACACC
AGGCGGAAGAATAGGATGTGGACAGCGACATCCTGATGGAGTTGGCTTCAGGATCACCGG
CCAACTCGATAATGAGGCCCAGTTTGGCGAGTTTCCGTGGATGGTGGCAATTTTGAAGGA
AGAGAGCATCGGCGACAACGGCCAGAAATTAAATGTTTATCAATGTGGGGGAGCTCTTAT
CCATAGACAAGCCGTCCTCACTGCGGCTCACTGCGTTAATGGGAAGCAACCACACGAGTT
GAAAGTTCGTGCGGGAGAATGGGACACGCAGACGAAGAACGAGATCTATCCGCATCAAGA
TCGCGATGTTGATGCTGTCGTGGTTCACGAGGCCTTCCATTCGGGTGCGCTCTACAACGA
TTACGCTATTGTAATCCTGAAGACTCCAGTCGATTATGCGGAAAACGTTGATATCGTATG
TCTACCGGAAATAAACGCGAACTTCGACAGATCTAGATGCTTCGCTAGTGGATGGGGAAA
AGACGTATTCGGTAAAGAGGGACGTTACCAAGTGATTTTGAAAAAAGTAGACGTTCCTAT
AGTACAGCATAGTACATGTCAAGACATTATGCGTACCACCAGGCTGGGAAAATACTTTAC
TCTAGACAAAAGTTTCATCTGCGCAGGTGGAGAACAAGGAAGAGATACCTGCAAGGGTGA
TGGCGGAAGTCCTCTCGTGTGTCCACTACAGAATGATCCGAATAGATATGTTCAAGCTGG
CATTGTAGCCTGGGGACTTGGCTGCGGCGAAAATGGAATTCCTGCTGTTTATGCTAACGT
AGCCAATGCTCGTCGATGGATCGACGAACAAATGGTCTTCTTTAATCTCGACAATACCGT
CTATCAATATCCTAACTGATTACTCTCGTCAGATGTACCAATGTAAACCATGCGAATTTC
TTTTTACTTTTGGTAGAACATTTATCACAAATTGATGTTTAAGTACTAAGTTTTTTTACG
TCAAATAATTCTGTATTTAGAACAAATGTGATGTTTGAGCATCAAACCACATATTGATGA
TATAGGATTCCATGAATCTCTCTAATATAAAAAGAACATTATTTTATATTTGAGTTACGC
GTTTGAAAGTGATTGTTGATTTATTTATGCGACGAAAAACGAATAAGACTTATAAAACTC
AATGTATGACATTTTGTTTATGATGCACGAATAATACATTTTTAT
>Tb33107
GTGTTTGAGTAACAATATCTCTTGCTAACAATATCTGTAGTTATTGCGTGTATTGTGTGA
TAAATGTGTTATTATAAATGCAGGTAAAACGAGTGAATAATTAATGTCATTTAACCATGC
ATCTTTTCTTAGTATTATTGAGTATGTTTATGCGTCTTTTGTACATATATAAAATGTAGA
AAAAAATTTTTATTATATAATGACAATCTCATTTTTTATCTCGCTAATATATAGATACGT
ATAACTTATTTATCACAATTTAAAACTTTTTCTGCAGTATTATGTTCATTAATCTTTTCA
AAGAAACTTTGGCAAAAATTATTAATATATAGTATCCCTTTTTAATAATATATAGATGAA
TCTCTGCAGAATTAATTAATTCTACAGAATTCAAATCAGACAACAGAAATTGCTGTAACA
TATTTTAATTCGCATTTCTCGAAAGAGCTACATCAGGAAATGATTTTATTTTTGTAGATG
GTTTCATTTATGGCCTCAATTTGCTAAGAATCCAAGGGACAAAGTCTATCACTTTCGTAT
ATACTCCTGGCCATCCTTGCATGCCGCAGGGCGATGGTCCAAAAGATACAACGCCCACGG
TAGTCCATCTGACGTGACCGTCGACCTGTTCAACAGTCATCAGAGGACCTCCTGAATCAC
CCCGACATGAGTCTTTGCCCTTCTGACCACCCGCACAGAGTTGTCCATGGCCCAACTGGA
CACCGACATTGCTGTACGTCTGAAGGCATTGGGCATTCTCCGCCAAGGGCAGTGTCAACT
TCAGTTTAACGTTGGAAGCCGACCGGGTCTCTGTCTTGCCCCAACCGGCGACAACGAATT
TGCTTCGCGAGAGCGACGAATTGGACGACGGCAGGCAAATAGGCTTAATGTAGTCAGTGG
GCATCACATCGCGGTTCAAACGCACCAATGCAATATCGTAACGTTGATCCCGCGACAATG
GCCGGTATTCCTCATGAGCGATCTGTTCCTCTATCCCTATAGTTACCGGATCATCAGCGC
ACACCATTGCGCCGTCACTGCCGTCTGGCAAGCAATCCGTTTCAGTGTCTGTATTGTATT
CACCCAGACGGACGCTGGTCAGGCGCCAATCGGGTGGTAAATCCTTGCCCTTGATACAAT
GAGCGGCGGTGAGAACGTAGCGTGTGCTAATTAAAACACCGCCGCACGCCGTCGTTCTCC
CGTTGGGTTTTTGATATTCCAATAGCGCCATCCAGGGAAACTCAGTGAGCTCAGTGCGCT
CGCCACCGATGATCTTCTGTGACAAGTCGCGGCCACAGATGTTTGGCAGCAGCGAATTAT
TGGCCAGATCTATCCGGGTACCTTCGTCAGACGGAGAAGTAGTTGATTCCGGGTTCCAGC
TTTGCGTAACCCCAGGGTTCGTCACAAGACCGCCCGGACGTGTGTTGATGTTTGCGTTAC
CGATGCAACACACCAATGGATTCGAGCCCTTAAAACCGCAATGATTGCGCCTCAAATAGA
TGATAGCCTGTTCCCGCGATTGCTGCAGAATATTAGCCACCAATGCGCAATCACTCGGGA
ATATGCACGCGCCCACTTGGCCGTTGACCCTACAGTCCGTTTCCGAGCTTTGCGCATTGA
TGCTGACGACCAACAACGCTAGATACTTGAGAAATACCAGAAAGATCGACATCGACATCC
TCGATGGATTATTCAACTTCGTTTTTATTAACTGATTAGCAAGAGATGATCACAGCGTAC
TTTGACAATGAGGACTCGCGCAGTATCAACAATTCCTTCCGTTTTATGATTGTCTTGCCG
AAGATCAGGACATCAACT
>Tb33815
TCTTACAAACAGCTATATCGTTTAAAGCGTCTGCGCCATTGTTGTACAAAGGATGACTTT
TGCATCCCTCCAGACGGAACACCCTAGTTGCACTAGTTTCTGTATTTGTTTTCACATTAT
GTTCCCCAACGACTACAGCAATGTCGTCCTGAATGTTTCTGTTCTCTATGCAATGGGCTG
CTGTTAATACATATTGATGAGATATTATGGTACATCCGCAATAAAACGCAGAGTTGTCAC
TCTTATCAACCAATCCACTCATCATAGGATATTCATTTATACCAGTTTCTTTACCACCTA
CTATCCTGGTTACTTTTT
>Tb34514
GGATTTGATTTTAGGAGATTAAGTAATGCCGGACACGATCTGATACTGATACACCTACCG
AGTAGTCCGTGTGCGATCTTCGTTGTGAGAAGTCTCGTTGATCCATCGATCGTCTTCTTG
AGTCTTCTTTTTCATACCAAAAGATTCTTGTGTGTGAGCACGTGGCAGTAACTCAATAAT
TATTTAGATACCTAGACAAGTGATTCATAATGTGGACTGTCATATTAGTATTCTTCGGTT
TGCTGTGTTCATTAATACCATCGACGCATTCTCAAGATACATGCCAGAATCCACAAGGAC
TACTCGGTAGGTGTATCAGTATCAGATCGTGTCCGGCATTACTTAATCTCCTAAAATCAA
ATCCGCAAGACTCGCAAATAGGCAATTTTCTCCGAGCTTCCGTTTGCGGTTACCAAGGTA
ATGATCCTTGGGTTTGTTGTCCGTCCATCAACGGCGGAAATACGGGCAATAATGGAAATA
ACGGCTTGGAAGGCGATCGAGGTCGAGACATTACAAACACTCCATATGGTCCTTTGTATC
CACCTAACTGCGGATTTAGTAATGTGACGTTACGTAGAGTCGTTGGTGGCGAGCCAGCCT
CGTTAGGTGCTTGGCCTTGGGTCACCGCTCTCGGATACACAAATCCGAGAAATCCAAATG
TTCCGAAATGGCTTTGCGGTGGTACTTTGATTTCTAGTCGACATGTACTTACCGCCGGAC
ATTGCGTTCACGGACGATCAGATTTGTACAAAGTCCGCATTGGTGATTTGGATCTCAACA
ACGATTACGACGGAGCGTATCCTTTTGAGGACTTCATCGAAAGGAAGACAGTGCATCCCG
AATACAATCCCAGAACTTACACAAATGATGTGGCGGTTCTGAAAACGAGCCAGGAAGTAC
CCTTTACGTCAACGCTTCATCCCATTTGTCTTCCGGTGGATGATTTTATGAGGAATAGAG
ATATAGAAGAAACATATCCTTTCCTCGTTGGATGGGGATCTGTTTATTTCCACGGACCAG
CAAGTAGTCGACTTTTACAAACACAAATTCCTGTACGTAAACAAACAGAATGTCAAAATG
CCTTCCGAAATTTTCCGACAACAGTGATCGACAATCGTGTTCTATGTGCTGGATTTGCTC
GAGGTGGAAAAGACGCCTGTCAGGGTGACAGTGGTGGACCATTGATGGCTCCCAATCCTC
GAAATCAAAAAACGTATTACATTATTGGAGTAGTATCATATGGTTTCAAATGCGCTGAGC
CAGGTTTCCCAGGCGTATATTCAAAAGTTACGTCTTTCTTAGATTTCATCACGAGCCAGT
TGGTATAGATAGCTTTCTCATGACAAAGTTTTTTGCTAATTTTTATACGAATTCTGAAAA
CTGCATGCCTCCATTGTGGCATGAACAATCTTTTTGTACTGTAAACAAAATAAATTATCT
TATAATAAT
>Tb34526
AATTCTGAATATTTATTTATGTTAAAGGACGTATAATAATTCGTCATCAGTATGCATTAC
TACGTCGCCATTACATTGCCGTCATTAATTATTGATCTGGTCTGCAATCCAACTGTTGAA
TGAGGATACCTTAGTATAAACGGAAGGCGCGCCTGGACTACCACATGGAATAATACCCCA
AGATACTATTCCAACAAGCACTGCTTCGTTTTCATTACGCGAGATTAAAGGGCCACCAGA
ATCACCGCTGCATGCAGAGATTGTTTCGTACAATGGTCCAGTACAGATATTGGATTTTTC
GTGAACGGGAGAAGATCCTGTCAAGCGCTTAACAGCTTCAGTACAAGTAGCATAATCGAC
CCACTCCATCTTAACATGCTGAAGCTTAGCTGGCATTTCCGGGTAACGGGTAGAGGAGAT
AGAACCCCATCCACAAAGCCATGCCTCTCCTGTTGGATCACTTCCTGGTACTGGTAAATC
AATGGGTTGTACTCGATTCGTAAGTTTTAATGGGGATGCAAGTTCAATTAGAGCGATGTC
CCATGGGCCAACGTTACCTCCGAAATCTTTATGTACGATACCTCGCTTTGCTTGAACCGT
CTGTTCGGAATCTTCATTATTGTTAATATTGTGCTTTCCAGCTTTAACAGTAATATCTCT
TGCAGAAGAAACTGCCTGAACGCAATGTCCTGCAGTTAAGATCCATCGTTCGTTCAAGAT
AGATCCGGCGCAAAAGTGCTGGCTGTAAGCTTGAAGAGAGACTATGAACGGATAACCACC
TTCTGGTGCCTCTTCACCACCAACCACTTGAGGGGAATGAAGTGACAAGAATGGTGGCAT
CTGGAGCCCAACTCGGGGCCTTTCAGCGATTGCCACTGCTAAGAAAGCAAGACATATGAC
TACTTTGGAAAACATTTTGCTGACTGATCTATCTTGAACGAACGATGGATCTTAACTGCA
GGACATTGCGTTCAGGCAGTTTCTTCTGCAAG
