# Supplementary material for: Venomix: a simple bioinformatic pipeline for identifying and characterizing toxin gene candidates from transcriptomic data
Source: PeerJ. 2018 Jul 31;6:e5361. doi: 10.7717/peerj.5361 (PMC6074769; doi:10.7717/peerj.5361)
Supplement: Supplemental Information 5 [file peerj-06-5361-s005.gz › FinalOutput_GAS_1E-6/Factor_V_activator_RVV-V_gamma_142/signalp.txt]

# SignalP-4.1 euk predictions
# name                     Cmax  pos  Ymax  pos  Smax  pos  Smean   D     ?  Dmaxcut    Networks-used
Q76B45                     0.736  18  0.834  18  0.979   9  0.937   0.890 Y  0.450      SignalP-noTM
Q1L658                     0.814  23  0.841  23  0.950   2  0.868   0.855 Y  0.450      SignalP-noTM
Q4QXT9                     0.899  21  0.913  21  0.959  12  0.926   0.920 Y  0.450      SignalP-noTM
Q58L95                     0.814  23  0.841  23  0.949   2  0.868   0.855 Y  0.450      SignalP-noTM
Q58L96                     0.814  23  0.841  23  0.950   2  0.869   0.856 Y  0.450      SignalP-noTM
Q56VR3                     0.814  23  0.841  23  0.950   2  0.869   0.856 Y  0.450      SignalP-noTM
A6MFK7                     0.611  23  0.652  23  0.854  14  0.696   0.676 Y  0.450      SignalP-noTM
Q58L94                     0.815  23  0.841  23  0.950   2  0.868   0.856 Y  0.450      SignalP-noTM
B5G6G5                     0.853  23  0.845  23  0.935   2  0.837   0.840 Y  0.450      SignalP-noTM
P82807                     0.815  23  0.841  23  0.950   2  0.868   0.856 Y  0.450      SignalP-noTM
P83370                     0.830  23  0.841  23  0.948   2  0.853   0.848 Y  0.450      SignalP-noTM
A6MFK8                     0.815  23  0.842  23  0.950   2  0.870   0.857 Y  0.450      SignalP-noTM
Q58L93                     0.815  23  0.840  23  0.949   2  0.866   0.854 Y  0.450      SignalP-noTM
P81428                     0.815  23  0.841  23  0.950   2  0.868   0.856 Y  0.450      SignalP-noTM
Q9TXD8                     0.151  46  0.148  46  0.283  43  0.123   0.134 N  0.450      SignalP-noTM
A0A024BTN9                 0.118  51  0.110  51  0.142  51  0.096   0.104 N  0.500      SignalP-TM
A8QL51                     0.308  19  0.523  19  0.937   1  0.879   0.715 Y  0.450      SignalP-noTM
X2L4E2                     0.139  60  0.223  12  0.540   1  0.389   0.313 N  0.450      SignalP-noTM
Q6TGQ9                     0.136  62  0.115  62  0.189  13  0.104   0.109 N  0.450      SignalP-noTM
P81382                     0.554  19  0.727  19  0.983  11  0.951   0.848 Y  0.450      SignalP-noTM
P0DI89                     0.106   5  0.104  12  0.122   2  0.100   0.102 N  0.450      SignalP-noTM
Q6TGQ8                     0.113  55  0.107  69  0.126  55  0.097   0.103 N  0.500      SignalP-TM
A8QL52                     0.307  19  0.522  19  0.937   1  0.874   0.712 Y  0.450      SignalP-noTM
P81383                     0.674  21  0.758  21  0.948  11  0.845   0.805 Y  0.450      SignalP-noTM
Q4JHE3                     0.256  19  0.491  19  0.975  10  0.935   0.731 Y  0.450      SignalP-noTM
Q4JHE1                     0.553  19  0.722  19  0.972  10  0.937   0.838 Y  0.450      SignalP-noTM
Q4JHE2                     0.254  20  0.481  20  0.965  10  0.902   0.708 Y  0.450      SignalP-noTM
A8QL58                     0.404  20  0.611  20  0.975  10  0.917   0.776 Y  0.450      SignalP-noTM
P84033                     0.197  45  0.145  45  0.164  43  0.104   0.123 N  0.450      SignalP-noTM
Q8MQS8                     0.129  36  0.177  36  0.406  28  0.225   0.196 N  0.500      SignalP-TM
Q7M4I3                     0.154  20  0.189  20  0.359   2  0.216   0.204 N  0.450      SignalP-noTM
Gene.1::Tb387::g.1::m.1    0.109  63  0.112  11  0.135  13  0.116   0.114 N  0.450      SignalP-noTM
Gene.4::Tb532::g.4::m.4    0.146  19  0.121  19  0.117  53  0.098   0.109 N  0.450      SignalP-noTM
Gene.5::Tb532::g.5::m.5    0.716  24  0.813  24  0.966  14  0.923   0.872 Y  0.450      SignalP-noTM
Gene.6::Tb990::g.6::m.6    0.895  22  0.910  22  0.978  10  0.923   0.917 Y  0.450      SignalP-noTM
Gene.7::Tb1762::g.7::m.7   0.789  18  0.872  18  0.985  12  0.967   0.923 Y  0.450      SignalP-noTM
Gene.9::Tb2076::g.9::m.9   0.115  43  0.113  66  0.163  49  0.105   0.109 N  0.450      SignalP-noTM
Gene.10::Tb2365::g.10::m.10  0.172  31  0.133  31  0.129  29  0.104   0.117 N  0.450      SignalP-noTM
Gene.12::Tb2492::g.12::m.12  0.464  19  0.660  19  0.967  11  0.937   0.809 Y  0.450      SignalP-noTM
Gene.13::Tb6280::g.13::m.13  0.111  33  0.106  11  0.125   1  0.098   0.102 N  0.450      SignalP-noTM
Gene.20::Tb7635::g.20::m.20  0.109  50  0.107  66  0.147  47  0.102   0.105 N  0.450      SignalP-noTM
Gene.22::Tb12481::g.22::m.22  0.570  22  0.707  22  0.966  12  0.874   0.797 Y  0.450      SignalP-noTM
Gene.24::Tb16053::g.24::m.24  0.857  30  0.886  30  0.977  21  0.918   0.903 Y  0.450      SignalP-noTM
Gene.25::Tb16251::g.25::m.25  0.146  19  0.121  19  0.117  53  0.098   0.109 N  0.450      SignalP-noTM
Gene.26::Tb16592::g.26::m.26  0.464  19  0.660  19  0.967  11  0.937   0.809 Y  0.450      SignalP-noTM
Gene.28::Tb16592::g.28::m.28  0.371  20  0.336  20  0.535   2  0.288   0.310 N  0.450      SignalP-noTM
Gene.31::Tb19251::g.31::m.31  0.110  57  0.105  57  0.142  12  0.102   0.103 N  0.450      SignalP-noTM
Gene.32::Tb20502::g.32::m.32  0.160  26  0.168  26  0.343   4  0.179   0.174 N  0.450      SignalP-noTM
Gene.33::Tb21565::g.33::m.33  0.691  24  0.804  24  0.977  15  0.935   0.874 Y  0.450      SignalP-noTM
Gene.34::Tb21565::g.34::m.34  0.110  57  0.109  57  0.128  39  0.102   0.105 N  0.450      SignalP-noTM
Gene.35::Tb21919::g.35::m.35  0.382  20  0.574  20  0.917  10  0.860   0.728 Y  0.450      SignalP-noTM
Gene.36::Tb23810::g.36::m.36  0.583  33  0.651  33  0.878  26  0.662   0.657 Y  0.450      SignalP-noTM
Gene.37::Tb24097::g.37::m.37  0.647  22  0.731  22  0.926  14  0.828   0.783 Y  0.450      SignalP-noTM
Gene.38::Tb24177::g.38::m.38  0.371  20  0.336  20  0.535   2  0.288   0.310 N  0.450      SignalP-noTM
Gene.39::Tb24177::g.39::m.39  0.464  19  0.660  19  0.967  11  0.937   0.809 Y  0.450      SignalP-noTM
Gene.42::Tb25202::g.42::m.42  0.890  38  0.803  38  0.928  32  0.525   0.653 Y  0.450      SignalP-noTM
Gene.43::Tb25247::g.43::m.43  0.118  36  0.139  30  0.324  25  0.161   0.151 N  0.450      SignalP-noTM
Gene.44::Tb25374::g.44::m.44  0.266  13  0.401  13  0.661   4  0.559   0.487 Y  0.450      SignalP-noTM
Gene.45::Tb27859::g.45::m.45  0.118  36  0.139  30  0.324  25  0.161   0.151 N  0.450      SignalP-noTM
Gene.46::Tb28681::g.46::m.46  0.382  20  0.574  20  0.917  10  0.860   0.728 Y  0.450      SignalP-noTM
Gene.47::Tb28880::g.47::m.47  0.216  20  0.435  20  0.941   3  0.868   0.669 Y  0.450      SignalP-noTM
Gene.48::Tb30155::g.48::m.48  0.464  19  0.660  19  0.967  11  0.937   0.809 Y  0.450      SignalP-noTM
Gene.51::Tb30180::g.51::m.51  0.214  60  0.188  60  0.240   2  0.159   0.177 N  0.500      SignalP-TM
Gene.53::Tb30888::g.53::m.53  0.509  23  0.689  23  0.983  13  0.933   0.821 Y  0.450      SignalP-noTM
Gene.55::Tb31159::g.55::m.55  0.746  25  0.827  25  0.979  15  0.918   0.876 Y  0.450      SignalP-noTM
Gene.57::Tb31187::g.57::m.57  0.666  24  0.779  24  0.967  14  0.912   0.851 Y  0.450      SignalP-noTM
Gene.58::Tb31369::g.58::m.58  0.216  20  0.435  20  0.941   3  0.868   0.669 Y  0.450      SignalP-noTM
Gene.59::Tb32354::g.59::m.59  0.464  19  0.660  19  0.967  11  0.937   0.809 Y  0.450      SignalP-noTM
Gene.62::Tb33063::g.62::m.62  0.514  19  0.697  19  0.975   3  0.946   0.832 Y  0.450      SignalP-noTM
Gene.63::Tb33107::g.63::m.63  0.509  23  0.689  23  0.983  13  0.933   0.821 Y  0.450      SignalP-noTM
Gene.65::Tb33815::g.65::m.65  0.145  48  0.122  48  0.208  45  0.097   0.109 N  0.450      SignalP-noTM
Gene.66::Tb34514::g.66::m.66  0.895  22  0.910  22  0.978  10  0.923   0.917 Y  0.450      SignalP-noTM
Gene.67::Tb34526::g.67::m.67  0.760  18  0.801  18  0.899  15  0.853   0.829 Y  0.450      SignalP-noTM
