# Supplementary material for: Venomix: a simple bioinformatic pipeline for identifying and characterizing toxin gene candidates from transcriptomic data
Source: PeerJ. 2018 Jul 31;6:e5361. doi: 10.7717/peerj.5361 (PMC6074769; doi:10.7717/peerj.5361)
Supplement: Supplemental Information 5 [file peerj-06-5361-s005.gz › FinalOutput_GAS_1E-6/Factor_V_activator_RVV-V_gamma_142/final.txt]

>Q76B45
MCFLLLCLTLTLAGTGAVPTGPSIEIHSRIIGGWECDKHSQPWQALLTFTRKHNSVCGGV
LVHSQWVLTAAHCIGDNYKVLLGLHDRSSEESTVQEARVSARFPHPLYNMTLLNLLLSHK
MNLTFFYKTFLGADFSHDLMLLRLDQPVQLTDAVQVLDLPTQEPQVGSTCHVSGWGRTSQ
NYENSFVLPEKLQCVEFTLLSNNECSHAHMFKVTEAMLCAGHMEGGKDSCVGDSGGPLIC
DGVFQGIASWGSSPCGQQGRPGIYVKVFLYISWIQETIKAHS
>Q1L658
MAPQLLLCLILTFLWSLPEAESNVFLKSKVANRFLQRTKRANSLVEEFKSGNIERECIEE
RCSKEEAREAFEDDEKTETFWNVYVDGDQCSSNPCHYRGICKDGIGSYTCTCLSGYEGKN
CERVLYKSCRVDNGNCWHFCKHVQNDIQCSCAEGYLLGEDGHSCVAGGNFSCGRNIKTRN
KREANLPDFVQSQNATLLKKSDNPSPDIRIVNGMDCKLGECPWQAALVDEKEGVFCGGTI
LSPIYVLTAAHCINETETISVVVGEIDKSRIETGPLLSVDKIYVHKKFVPPQKAYKFDLA
AYDYDIAIIQMKTPIQFSENVVPACLPTADFANQVLMKQDFGIVSGFGRIFEKGPKSKTL
KVLKVPYVDRHTCMVSSETPITPNMFCAGYDTLPRDACQGDSGGPHTTVYRDTHFITGIV
SSGEGCARNGKYGIYTKLSKFIPWIKRIMRQKLPSTESSTGRL
>Q4QXT9
MAPQLLLCLILTFLWSLSEAESNVFLKSKVANRFLQRTKRANSLFEEFKAGNIERECIEE
RCSKEEAREAFEDNEKTETFWNVYVDGDQCSSNPCHYGGTCKDGIGSYTCTCLAGYEGKN
CQYVLYQSCRVDNGNCWHFCKPVQNEIQCSCAESYLLGDDGYSCVAGGDFSCGRNIKARN
KREASLPDFQTDFSDDYDAIDENNFVETPTNFSGLVPTVQSQNATLLKKSDNPSPDIRVV
NGTDCKLGECPWQALLINDQGDGFCGGTILSPIYVLTAAHCINQTKYIRVVVGEIDISRK
KTGRLLSVDKIYVHQKFVPSTYDYDIALIQMKTPIQFSENVVPACLPTADFANQVLMKQD
FGIVSGFGRTRERGQTSNTLKVVTLPYVDRHTCMLSSNFPITQNMFCAGYNTLPQDACQG
DSGGPHITAYRDTHFITGIISWGEGCAQTGKYGAYTKVSRFILWIKRIMRLKLPSTESST
GRL
>Q58L95
MAPQLLLCLILTFLWSLPEAESNVFLKSKVANRFLQRTKRANSLFEEFRSGNIERECIEE
RCSKEEAREVFEDDEKTETFWNVYVDGDQCSSNPCHYRGTCKDGIGSYTCTCLFGYEGKN
CERVLYKSCRVDNGNCWHFCKPVQNDIQCSCAEGYLLGEDGHSCVAGGNFSCGRNIKTRN
KREASLPDFVQSQNATLLKKSDNPSPDIRIVNGMDCKLGECPWQAVLVDEKEGVFCGGTI
LSPIYVLTAAHCINQTEKISVVVGEIDKSRVETGHLLSVDKIYVHKKFVPPKKGYKFYEK
FDLVSYDYDIAIIQMKTPIQFSENVVPACLPTADFANQVLMKQDFGIISGFGRIFEKGPK
SNTLKVLKVPYVDRHTCMVSSESPITPTMFCAGYDTLPRDACQGDSGGPHITAYRDTHFI
TGIVSWGEGCAKKGKYGIYTKVSKFILWIKRIMRQKLPSTESSTGRL
>Q58L96
MAPQLLLCLILTFLWSLPEAESNVFLKSKVANRFLQRTKRANSLYEEFRSGNIERECIEE
RCSKEEAREVFEDDEKTETFWNVYVDGDQCSSNPCHYRGTCKDGIGSYTCTCLSGYEGKN
CERVLYKSCRVDNGNCWHFCKPVQNDIQCSCAEGYLLGEDGHSCVAGGNFSCGRNIKTRN
KREASLPDFVQSQNAILLKKSDNPSPDIRIVNGMDCKLGECPWQAVLVDEKEDAFCGGTI
LSPIYVLTAAHCINQTKMISVVVGEINISRKNPGRLLSVDKIYVHQKFVPPKKGYEFYEK
FDLVSYDYDIAILQMKTPIQFSENVVPACLPTADFANQVLMKQDFGIVSGFGRIFEKGPQ
SKTLKVLKVPYVDRHTCMLSSESPITPTMFCAGYDTLPRDACQGDSGGPHITAYRDTHFI
TGIVSWGEGCAQTGKYGVYTKVSKFILWIKRIMRQKLPSTESSTGRL
>Q56VR3
MAPQLLLCLILTFLWSLPEAESNVFLKSKVANRFLQRTKRANSLVEEFKSGNIERECIEE
RCSKEEAREVFEDDEKTETFWNVYVDGDQCSSNPCHYRGICKDGIGSYTCTCLSGYEGKN
CERVLYKSCRVDNGNCWHFCKSVQNDIQCSCAEGYLLGEDGHSCVAGGNFSCGRNIKTRN
KREASLPDFVQSHNATLLKKSDNPSPDIRIVNGMDCKLGECPWQAALVDDKKGVFCGGTI
LSPIYVLTAAHCINETETISVVVGEIDRSRAETGPLLSVDKVYVHKKFVPPKKSQEFYEK
FDLVSYDYDIAIIQMKTPIQFSENVVPACLPTADFANQVLMKQDFGIVSGFGGIFERGPN
SKTLKVLKVPYVDRHTCMLSSNFPITPTMFCAGYDTLPQDACQGDSGGPHITAYRDTHFI
TGIVSWGEGCARKGRYGIYTKLSKFIPWIKRIMRQKLPSTESSTGRL
>A6MFK7
MAPQLLLCLIQTFLWSLPEAESNVFLKSNVANRFLQRTKRANSGFEEIYPANFERECVEE
RCSKEEAREVFEDDEKTEAFWTVYVDGDQCLSNPCHYGGTCKDGIGSYTCTCLAGYEGKN
CEHDLLKSCRVDNGNCWHFCKPVQNDTQCSCAEGYRLGDNGFSCIAEGEFSCGRNIKSRN
KREASLPDFQTDFSDDYDAIDENNLIETVQSQSATLLKKSDNPNPDIRIVNGLDCKLGEC
PWQAVLIDEKGTAFGGGTILSPYFVLTAAHCINKTKSIAVVVGQVDISRKETRRLLSVDK
VYTHPKYVHVTNDYDIAIIQLKTPIQFSENVVPACLPTADFANHVLMKQDFGIVSGFGRI
EEKGPTSNILKVVMVPYVDRHTCILSTKIPITRNMFCAGYGNQPEDACEGDSGGPHITAY
KDTHFLTGIVSWGEGCGRDGKYGIYTKVSNFLPWIKTIMRRKQPSTESSTGRL
>Q58L94
MAPQLLLCLILTFLWSLPEAESNVFLKSKVANRFLQRTKRSNSLFEEIRPGNIERECIEE
KCSKEEAREVFEDNEKTETFWNVYVDGDQCSSNPCHYRGTCKDGIGSYTCTCLPNYEGKN
CEKVLFKSCRAFNGNCWHFCKRVQSETQCSCAESYLLGVDGHSCVAEGDFSCGRNIKARN
KREASLPDFVQSQKATVLKKSDNPSPDIRIVNGMDCKLGECPWQAVLINEKGEVFCGGTI
LSPIHVLTAAHCINQTKSVSVIVGEIDISRKETRRLLSVDKIYVHKKFVPPNSYYQNIDR
FAYDYDIAIIRMKTPIQFSENVVPACLPTADFAKEVLMKQDSGIVSGFGRTQSIGYTSNI
LKVITVPYVDRHTCMLSSNFRITQNMFCAGYDTLPQDACQGDSGGPHITAYGDTHFVTGI
ISWGEGCARKGKYGVYTKVSNFIPWIKKIMSLK
>B5G6G5
MAPPLLLCLILTFLWNLPEAESNVFLKSKVANRFLQRTKRSNSIFEEFKAGNIERECIEE
KCSKEEAREVFEDNEKTETFWNVYVDGDQCSSNPCHYRGTCKDGIGSYTCTCLPNYEGKN
CEKVLFESCRVFNGNCWHFCKSVQNEIQCSCAESYRLGDDGHSCVAEGDFSCGRNIKARN
KREASLPDFVQSQKAILLKKSDNPSPDIRIINGMDCKLGECPWQAVLLDEDDDVFCGGTI
LSSIHVLTAAHCINQTKNISVIVGEIDISRKETIRLLPVDKVYVHTKFVPPSYLYGHQNV
DRKTYDYDIAIIRMKTPIQFSENVVPACLPTADFVKQVLMKQDFGIVSGFGRTQYRGQTS
NTLKVITVPYVDRRTCMLSSDFPITPNMFCAGYDTLPQDACQGDSGGPHITAYGDTHFIT
GINSWGEGCAKKGKYGVYTKVSNFIPWIKAIMSLK
>P82807
MAPQLLLCLILTFLWSLPEAESNVFLKSKVANRFLQRTKRSNSLFEEIRPGNIERECIEE
KCSKEEAREVFEDNEKTETFWNVYVDGDQCSSNPCHYRGTCKDGIGSYTCTCLPNYEGKN
CEKVLYQSCRVDNGNCWHFCKRVQSETQCSCAESYRLGVDGHSCVAEGDFSCGRNIKARN
KREASLPDFVQSQKATLLKKSDNPSPDIRIVNGMDCKLGECPWQAVLINEKGEVFCGGTI
LSPIHVLTAAHCINQTKSVSVIVGEIDISRKETRRLLSVDKIYVHTKFVPPNYYYVHQNF
DRVAYDYDIAIIRMKTPIQFSENVVPACLPTADFANEVLMKQDSGIVSGFGRIRFKEPTS
NTLKVITVPYVDRHTCMLSSDFRITQNMFCAGYDTLPQDACQGDSGGPHITAYRDTHFIT
GIISWGEGCARKGKYGVYTKVSRFIPWIKKIMSLK
>P83370
MAPQLLLCLILTFLWSVPEAESNVFLKSKVANRFLQRTKRSNSLFEEIRPGNIERECIEE
KCSKEEAREVFEDNEKTETFWNVYVDGDQCSSNPCHYHGTCKDGIGSYTCTCLPNYEGKN
CEKVLFKSCRAFNGNCWHFCKRVQSETQCSCAESYRLGVDGHSCVAEGDFSCGRNIKARN
KREASLPDFVQSQKATLLKKSDNPSPDIRIVNGMDSKLGECPWQAVLINEKGEVFCGGTI
LSPIHVLTAAHCINQTKSVSVIVGEIDISRKETRRLLSVDKIYVHTKFVPPNYYYGHQNF
DRVAYDYDIAIIRMKTPIQFSENVVPACLPTADFANEVLMKQDSGIVSGFGRIRFKEPTS
NTLKVITVPYVDRHTCMLSSDFRITQNMFCAGYDTLPQDACEGDSGGPHITAYGDTHFIT
GIVSWGEGCARKGKYGVYTKVSRFIPWIKKIMSLK
>A6MFK8
MAPQLLLCLILTFLWSLPEAESNVFLKSNVANRFLQRTKRANSIFEEIRPGNIERECVEE
KCSKEEAREVFQDNEKTEAFWTVYVDGDQCLSNPCHYRGTCKDGIGSYTCTCLPGYEGKN
CEHVVVKSCRLFNGNCWHFCKTVQNDTQCSCAEGYRLGVDGFSCIAEGDFSCGRIIKSRN
KREASLPDFHFSDDYDAIDENNLVETVQSQSATLLKKSDNPSPDIRIVSGLDCKLGECPW
QAVLIDEHGKAFGGGTILSPYFVLTAAHCLNQTKSIAVVVGQVDISRKETRHLLHVDKAY
MHSKYVRATYDHDIAILRLRTPIQFSENVVPACLPTADFADEVLMKQDFGIVSGFGRLHE
RGSTSDILKVIRVPYVDRYTCMLSSNYRITPSMFCAGYGNQPQDACQGDSGGPHITAYGD
THFITGIISWGEGCGRKGKYGIYTKVSNFIPWIKTIMRRNQPSTESSTGRL
>Q58L93
MAPQLLLCLILTFLWSLPEAESNVFLKSKEANRFLQRTKRSNSLFEEFRPGNIERECIEE
KCSKEEAREIFKDNEKTEAFWNVYVDGDQCSSNPCHYGGTCKDGIGSYTCTCLPNYEGKN
CEHLLFKSCRFFNGNCWHFCKPVQNDTQCSCAESYRLGDDGHSCVAEGDFSCGRNIKARN
KREASLPDFVQSQNATLLKKSDNPSPDIRIINGMDCKLGECPWQAVLLDKEGDVFCGGTI
LSPIYVLTAAHCITQSKHISVVVGEIDISRKETRHLLSVDKAYVHTKFVLATYDYDIAII
QLKTPIQFSENVVPACLPTADFANQVLMKQDFGIISGFGHTRSGGQTSNTLKVVTIPYVD
RHTCMLSSDFRITPNMFCAGYDTLPRDACQGDSGGPHITAYRDTHFITGIISWGEGCAKK
GKYGVYTKVSNFIPWIKAVMRKHQPSTESSTGRL
>P81428
MAPQLLLCLILTFLWSLPEAESNVFLKSKVANRFLQRTKRSNSLFEEIRPGNIERECIEE
KCSKEEAREVFEDNEKTETFWNVYVDGDQCSSNPCHYRGTCKDGIGSYTCTCLPNYEGKN
CEKVLYQSCRVDNGNCWHFCKRVQSETQCSCAESYRLGVDGHSCVAEGDFSCGRNIKARN
KREASLPDFVQSQKATLLKKSDNPSPDIRIVNGMDCKLGECPWQAVLINEKGEVFCGGTI
LSPIHVLTAAHCINQTKSVSVIVGEIDISRKETRRLLSVDKIYVHTKFVPPNYYYVHQNF
DRVAYDYDIAIIRMKTPIQFSENVVPACLPTADFANEVLMKQDSGIVSGFGRIQFKQPTS
NTLKVITVPYVDRHTCMLSSDFRITQNMFCAGYDTLPQDACQGDSGGPHITAYRDTHFIT
GIISWGEGCARKGKYGVYTKVSKFIPWIKKIMSLK
>Q9TXD8
IVGGKTAKFGDYPWMVSIQQKNKKGTFDHICGGAIINVNWILTAAHCFDQPIVKSDYRAY
VGLRSILHTKENTVQRLELSKIVLHPGYKPKKDPDDIALIKVAKPIVIGNYANGICVPKG
VTNPEGNATVIGWGKISSGGKQVNTLQEVTIPIIPWKKCKEIYGDEFSEFEYSQITPYMI
CAGAEGKDSCQADSGGPLFQIDANGVATLIGTVANGADCGYKHYPGVYMKVSSYTNWMSK
NMV
>A0A024BTN9
SCADDRNPLEECFQETDYEEFLEIARNGLKATSNPKHVVIVGAGMSGLSAAYVLAGAGHQ
VTVLEASERAGGRVRTYRNDKEGWYANLGPMRLPEKHRIVREYITKFGLQLNEFSQENEN
AWYFIKNIRKRVGEVKKDPGLLQYPVKPSEEGKSAGQLYEESLGKVVEELKRTNCSYILD
KYDTYSTKEYLIKEGNLSPGAVDMIGDLLNEDSGYYVSFIESLKHDNIFGYEKRFNEIVD
GMDKLPTSMYQAIEEKVRFNARVIKIQQNDNEVTVTYQTSENEMSPVTADYVIVCTTSRA
ARRITFEPPLPPKKAHALRSVHYRSGTKIFLTCTKKFWEDDGIHGGKSTTDLPSRFVYYP
NHDFSSGSAVIMAYGIGDDANFFQALDHKDCGDTVINDLSLIHQLTKEEIQSFCYLSKIQ
RWSLDKYAMGGITTFTPYQFQHFSEALTAPFKRIYFAGEYTAQFHGWIDSTIKSGLTAAR
DVNRASENPSGIHLSNDN
>A8QL51
MNVFSIFSLVFLAAFGSCADDRRSPLEECFREADYEEFLEIARNGLKKTSNPKHVVVVGA
GMAGLSAAYVLEKAGHRVTLLEASDRVGGRANTYRDEKEGWYVNMGPMRLPERHRIVRTY
IAKFGLKLNEFFQENENAWYFIRNIRKRVWEVKKDPGVFKYPVKPSEEGKSASQLYRESL
KKIIEELKRTNCSYILDKYDSYSTKEYLIKEGNLSRGAVDMIGDLLNEDSSYYLSFIESL
KNDDLFSYEKRFDEISGGFDQLPKSMHQDIAEMVHLNAQVTKIQHDAEKVRVAYQTPAKT
LSYVTADYVIVCATSRAVRRISFEPPLPSKKAHALRSIHYKSATKIFLTCTQKFWEADGI
HGGKSTTDLPSRFIYYPNHNFTSGVGVIVAYVLADDSDFFQALDIKTSADIVINDLSLIH
QLPKNEIQALCYPSLIKKWSLDKYTMGALTSFTPYQFQDYSETVAAPVGRIYFAGEYTAR
VHGWLDSTIKSGLTAARDVNRASQKPSRIHLISDNQL
>X2L4E2
SLLFLAAVGSCADDRNPLEECFRETDYEEFLEIAKNGLSTTSNPKRVVIVGAGMSGLSAA
YVLANAGHQVTVLEASERAGGRVKTYRNEKEGWYANLGPMRLPEKHRIVREYIKKFDLRL
NEFSQENENAWYFLQNIKKRVREVNKDPGVLEYPVKPSEVGKSAGQLYEESLRKAVEELR
RTNCSYMLNKYDTYSTKEYLLKEGNLSPGAVDMIGDLLNEDSGYYVSFIESLKHDDIFAY
EKRFDEIVGGMDKLPTSMYQAIQEKVHLNARVIEIQQDVKEVTVTYQTSQKETLSVTADY
VIVCTTSRAARRITFEPPLPPKKAHALLSVHYRSGTKIFLTCTKKFWEDDGIHGGKSTTD
LPSRFIYYPNHNFPNGVGVIIAYGIGDDANYFQALDFEDCGDIVINDLSLIHQLPKEEIQ
AICRPSMIQRWSLDNYAMGGITTFTPYHFQHFSEALTAPVDRIYFAGEYTAQAHGWIDST
IKSGLRAATDVNRASENK
>Q6TGQ9
MNVFFMFSKPGKLADDRNPLEECFRETDYEEFLEIAKNGLSTTSNPKRVVIVGAGMSGLS
AAYVLANAGHQVTVLEASERAGGQVKTYRNEKEGWYANLGPMRLPEKHRIVREYIRKFGL
QLNEFSQENENAWYFIKNIRKRVGEVNKDPGVLDYPVKPSEVGKSAGQLYEESLQKAVEE
LRRTNCSYMLNKYDTYSTKEYLLKEGNLSPGAVDMIGDLLNEDSGYYVSFIESLKHDDIF
AYEKRFDEIVGGMDKLPTSMYQAIQEKVHLNARVIKIQQDVKEVTVTYQTSEKETLSVTA
DYVIVCTTSRAARRIKFEPPLPPKKAHALRSVHYRSGTKIFLTCTKKFWEDDGIHGGKST
TDLPSRFIYYPNHNFPNGVGVIIAYGIGDDANYFEALDFEDCGDIVINDLSLIHQLPKEE
IQAICRPSMIQRWSLDKYAMGGITTFTPYQFQHFSEALTAPVDRIYFAGEYTAQAHGWIA
STIKSGPEGLDVNRASE
>P81382
MNVFFMFSLLFLAALGSCADDRNPLAECFQENDYEEFLEIARNGLKATSNPKHVVIVGAG
MAGLSAAYVLAGAGHQVTVLEASERPGGRVRTYRNEEAGWYANLGPMRLPEKHRIVREYI
RKFDLRLNEFSQENDNAWYFIKNIRKKVGEVKKDPGLLKYPVKPSEAGKSAGQLYEESLG
KVVEELKRTNCSYILNKYDTYSTKEYLIKEGDLSPGAVDMIGDLLNEDSGYYVSFIESLK
HDDIFAYEKRFDEIVDGMDKLPTAMYRDIQDKVHFNAQVIKIQQNDQKVTVVYETLSKET
PSVTADYVIVCTTSRAVRLIKFNPPLLPKKAHALRSVHYRSGTKIFLTCTTKFWEDDGIH
GGKSTTDLPSRFIYYPNHNFTNGVGVIIAYGIGDDANFFQALDFKDCADIVFNDLSLIHQ
LPKKDIQSFCYPSVIQKWSLDKYAMGGITTFTPYQFQHFSDPLTASQGRIYFAGEYTAQA
HGWIDSTIKSGLRAARDVNLASENPSGIHLSNDNEL
>P0DI89
ADDRNPLEECFRETDYEEFLEIAKNGLSTT
>Q6TGQ8
RKAPCCADDRNPLEECFRETDYEEFLEIAKNGLSTTSNPKRVVIVGAGMSGLSAAYVLAN
AGHQVTVLEASERAGGRVKTYRNEKEGWYANLGPMRLPEKHRIVREYIRKFDLQLNEFSQ
ENENAWYFIKNIRKRVGEVNKDPGVLEYPVKPSEVGKSAGQLYEESLQKAVEELRRTNCS
YMLNKYDTYSTKEYLLKEGNLSPGAVDMIGDLLNEDSGYYVSFIESLKHDDIFAYEKRFD
EIVGGMDKLPTSMYQAIQEKVHLNARVIKIQQDVKEVTVTYQTSEKETLSVTADYVIVCT
TSRAARRIKFEPPLPPKKAHALRSVHYRSGTKIFLTCTKKFWEDDGIHGGKSTTDLPSRF
IYYPNHNFPNGVGVIIAYGIGDDANYFQALDFEDCGDIVINDLSLIHQLPKEEIQAICRP
SMIQRWSLDKYAMGGITTFTPYQFQHFSEALTAPVDRIYFAGEYTAQAHGWIDSTIKW
>A8QL52
MNVFSIFSLVFLAAFGSCADDRRSALEECFREADYEEFLEIARNGLKKTSNPKHVVVVGA
GMAGLSAAYVLAGAGHRVTLLEASDRVGGRVNTYRDEKEGWYVNMGPMRLPERHRIVRTY
IAKFGLKLNEFFQENENAWYFIRNIRKRVWEVKKDPGVFKYPVKPSEEGKSASQLYRESL
KKVIEELKRTNCSYILDKYDTYSTKEYLIKEGNLSRGAVDMIGDLLNEDSSYYLSFIESL
KNDDLFSYEKRFDEISDGFDQLPKSMHQAIAEMVHLNAQVIKIQRDAEKVRVAYQTPAKT
LSYVTADYVIVCATSRAVRRISFEPPLPPKKAHALRSIHYKSATKIFLTCTRKFWEADGI
HGGKSTTDLPSRFIYYPNHNFTSGVGVIVAYVLADDSDFFQALDIKTSADIVINDLSLIH
QLPKNEIQALCYPSLIKKWSLDKYTMGALTSFTPYQFQDYIETVAAPVGRIYFAGEYTAT
VHGWLDSTIKSGLTAARNVNRASQKPSRIHLINDNQL
>P81383
MNDFLLLLLVLFLGVPRSENHVINLEECFQEPEYENWLATASHGLTKTLNPKKIVIVGAG
ISGLTAAKLFREAGHEVVILEASDRVGGRIKTHREDGWYVDVGPMRVPQTHRIVREYIKK
FNISLNPFRQTDENAWYLIKHVRQKMSANNPENFGYQLNPNERGKSASQLFDETLDKVTD
DCTLQKEKYDSFSTKEYLIKEGKLSTGAVEMIGDFLNEEAGFHNSFLISVMDHFLFLNNS
FDEITGGFDQLPERFFKDMDSIVHLNSTVEKIVHINNKVTVFYEGLSTNMRLVADYVLIT
ATARATRLIKFVPPLSIPKTRALRSLIYASATKIILVCTDKFWEKDGIHGGRSITDLPSR
VIYYPNHDFTNGIGVLLASYTWYSDSEFYTTLSDEKCVDVVMDDLVEIHNVSKDYLKSVC
GKHVVQKWALDQYSMGAFSTYTPYQITHYSQMLAQNEGRIYFAGEYTAHPHGWIETSMKS
AIREAINIHNA
>Q4JHE3
MNVFFMFSLLFLAALESCADVRRNPLEECFREADYEEFLEIARNGLKKTSNPKHVVVVGA
GMAGLSAAYVLAGAGHKVTLLEASERVGGRVHTYRNEKEGWYVNLGPMRLPERHRIIREY
IRKFGLKLNEFFQENENAWYFIRNIRKRVWEVKKDPGVFKYPVKPSEEGKSASQLYRESL
KKVIEELKRTNCSYILNKYDTYSTKEYLIKEGNLSRGAVDMIGDLLNEDSSYYLSFIESL
KSDDLFSYEKRFDEIVGGFDQLPISMYQAIAEMVHLNAQVIKIQHNAEKVRVAYQTPAKT
LSYVTADYVIVCSSSRAARRIYFEPPLPPKKAHALRSIHYKSGTKIFLTCSKKFWEADGI
HGGKSTTDLPSRFIYYPNHNFTSGVGVIVAYTISDDADFFQSLDIKTSADIVINDLSLIH
QLPKKEIQALCYPSMIKKWSLDKYAMGSITSFAPYQFQDFIERVAAPVGRIYFAGEYTAR
VHGWLDSTIKSGLTAARDVNRASQKPSRRQLSNDNEL
>Q4JHE1
MNVFFMFSLLFLAALGSCADDRRRPLEECFREADYEEFLEIAKNGLQRTSNPKRVVVVGA
GMAGLSAAYVLAGAGHQVTLLEASERVGGRVNTYRNEKDGWYVNLGPMRLPERHRIIREY
IRKFGLELNEFIQENDNAWYFIKNIRKRVSEVKKDPGVFKYPVKPSEEGKSASQLYRESL
QKVIEELKRTNCSYILNKYDTYSTKEYLIKEGNLSPGAVDMIGDLLNEDSSYYLSFIESL
KSDDIFSYEKRFDEIVGGFDQLPRSMYQAIAEKVHLNAQVIKIQQNAEDVRVTYQTPAKT
LSYVIADYVIVCSTSRAARRIHFEPPLPPKKAHALRSIHYRSSTKIFLTCSQKFWEADGI
HGGKSTTDLPSRFIYYPNHSFTSGIGVIVAYTLADDTDFFQALDIETSADIVINDLSLIH
QLPKEQIQALCYPSKIQKWSLDEYAMGAITSFTPYQFQDFFEIVAAPVGRIYFAGEYTAS
VHGWLDSTIKSGLTAARDVNLASQKPSRIQLSNDNEL
>Q4JHE2
MNVFFMFSLLFLAALESCADDRRRPLEECFQEADYEEFLEIARNGLNETSNPKHVVVVGA
GMAGLSAAYVLAGAGHNVTLLEASERVGGRVNTYRNETEGWYVNLGPMRLPERHRIIREY
IRKFGLKLNEFLQENENAWYFIRNIRKRVWEVKKDPGVFKYPVEPSEEGKSASQLYRESL
EKVIEELKRTNCSYILNKYDTYSTKEYLIKEGNLSRGAVDMIGKLPNEDSSYYLSFIESL
KSDDLFSYEKRFDEIVGGFDQLPISMYQAIAEMVHLNAQVIKIQHNAEEVRVAYQTPAKT
LSYVTADYVIVCSTSRAARRIYFEPPLPPKKAHALRSIHYRSGTKIFLTCTRKFWEADGI
HGGKSTTDLPSRFIYYPNHNFTSDVGVIVAYTLADDADFFQALDIKTSADIVINDLSLIH
QLPKEEIQALCYPSMIKKWSLDKYAMGAITSFTPYQFQDFIETVAAPVGRIYFAGEYTAR
VHGWLDSTIKSGLTAARDVNRASQKPSRRQLSNDNEL
>A8QL58
MNVLFIFSLLFLAALESCADDRRSPLEECFQQNDYEEILEIARNGLKKTSNPKHVVVVGA
GMAGLSAAYVLAGAGHKVTLLEASERVGGRVITYHNDREGWYVNMGPMRLPERHRIVREY
IRKFGLKLNEFFQENENAWYYINNIRKRVWEVKKDPSLLKYPVKPSEEGKSASQLYQEPL
RKVIEELKRTNCSYILNKYDSYSTKEYLIKEGNLSRGAVDMIGDLLNEDSSYHLSFMESL
KSDALFSYEKRFDEIVGGFDQLPISMYQAIAEMVHLNARVIKIQYDAEKVRVTYQTPAKT
FVTADYVIVCSTSRAARRIYFEPPLPPKKAHALRSIHYRSATKIFLTCSKKFWEADGIHG
GKSTTDLPSRFIHYPNHNFTSGIGVIMAYVLADDSDFFQALDTKTCADIVINDLSLIHDL
PKREIQALCYPSIKKWNLDKYTMGSITSF
>P84033
IVYGTVTTPGKYPWMVSIHERVKDVMKQACGGAILNENWIVTAAHCFDQPIILKDYEVYV
GIVSWLHKNAPTVQKFQLSKIIIHDKYVKDGFANDIALIKTATPIDIKGSKYGVNGICFP
SGATDPSGEATVIGWGMIRGGGPISAELRQVTLPLVPWQKCKQIYGHPDSEFEYIQVVPS
MLCAGGNGKDACQFDSGGPLFQYDKKGVATLIGTVANGADCAYAHYPGMYMKVSAFRSWM
DKVMT
>Q8MQS8
MIFTNNIAAFQNVVLVKKVKIVLLIFYGSIMFSMTQVNKEECDYYQNLNLGEIYYIYNPR
YPLPYSGSKCTWTITSYHRINLKCSLVEFSENKNCNAGSLTVKKNFANKYCGNITLNIES
TSNKMTVILTPPGRFFCEVRPIKRVKDSTNCNCGWKNPSRIVGGTNTGINEFPMMAGIKR
TYEPGMICGATIISKRYVLTAAHCIIDENTTKLAIVVGEHDWSSKTETNATVLHSINKVI
IHPKYDIIEKDDWQINDIALLKTEKDIKFGDKVGPACLPFQHFLDSFAGSDVTVLGWGHT
SFNGMLSHILQKTTLNMLTQVECYKYYGNIMVNAMCAYAKGKDACQMDSGGPVLWQNPRT
KRLVNIGIISWGAECGKYPNGNTKVGSYIDWIVSQTPDAEYCVIE
>Q7M4I3
VVGGKPAKLGAWPWMVALGFHNYRQPKKSPEWKCGGSLRISRHVLTAAHCAIHRSLYVVR
IADLNLKRDDDGAHPIQMGIESKLIHPDYVYSEHHDDIAILKLEKDVSFSEYIRPICLPI
EESLRNNNFIGYNPFVAGWGRLRYKGPLSDALMEVQVPVVRNKVCKRAYSDVSDTVICAG
YPKGRKDSCQGDSGGPLMIPQESTYYEIGVVSYGHECALPKYPGVYTRVTSYLDSFILPA
LKK
>Gene.1::Tb387::g.1::m.1 type:complete len:1089 gc:universal Tb387:10456-7190(-)
MNDSSSAPSSGMSAAWNSMDSTNQKLINLDPFGNQSQASQDYLLNYGGKDSQETKEHNNF
VVDFKQANFQEGRKLAQNSSFEELQKVSVDLEKRLHERIIKSAEAKFEDPNSRQRQDTMS
RNNRQQVSKFTKESGSCEHRESPDSKPREEMGLSRREIFQKDELKYATIVTSSRERRSKF
EELQAASKNLERRLHEDDDYRRRQEMERRLNKDRPPRYEDLEGIPHEFDKRYHGEQRALE
QQHSIMRSKYESDMERARNILQHNLRKERAVGGGGGEKLEKLPKATQTNLPPPLSGICQS
PVSKPISVRQDSNVSSDSFSQTSSPSYTSKTMEAPLLPHKHGKVPDRALVSEPDNSSGRP
ITKSTSTPASLQTIVRMHGNNSSLHHKIIRDMTGSHYVTTGRLRFRFVQVLLNAVALLAI
AGGLAAYFRTYPENDFKLESRTTVPIDEIKRFMIEDKNPAPGVCLPIIVTFCQQHKVPYN
YTVFPNYMGNFGQREAQHELELYDAIVDVRCYELAALFLCSVFVPKCGTRGRIVRPCRNL
CDETIRRCGFFLNVFGLSLPEYLNCELFPENPISDECIGHHEVIEATTRAKEPVCSTGFL
CDMTRCIPLDWKCDGHLDCSDHTDEESCGNCNSRPFSVSASSMFGMVIKGPSNKTTPSTK
KYFSLHCGERRCMSASHICDGVMDCPWGQDERYCLKLSHRNGDVGEGRLEVYHAELGKFM
PACVSHWESTTPQEVCAMLGYTVSNGSKLINNLTTIKHRNSGYHNKSFNLLEQFQRCIKD
REPYPMVQLTCVEYACGRRRYVHENTRVKRIVGGVESAPGDWPFLTAILGGPEEIFYCAG
VLIADQWVLTASHCVGNHSDVSGWTIQLGITRRPSHSYLGQKLKVKRVIPHPSYNQGVAH
DNDIALFQLERRVQYHDHLRPVCLPTADTDLTPHTRCTVIGWGKKNDTDSSEYEPAVNEV
VVPILPRELCNIWLAHKELNVTDGMICAGYEDGGKDACQGDSGGPLLCQDEKDNDKWFVG
GIVSWGIKCAHPKLPGVYAYVPKYVTWIQEEMSKYSEYNDNNNGKTYAIELSKIFAREHQ
NKSNGNEG*
>Gene.4::Tb532::g.4::m.4 type:complete len:472 gc:universal Tb532:925-2340(+)
MNNKSEPVSIGCPRSTDAKREWDLSHSPTECELSVRSALTSERHRSETGKFLACPDPRGT
EEGKKNNYNYLLMPQINMMFIGTIVLFLVLTTINAQNRCTDRSDNCINIRNCPSILSILT
GPRPLSEQALEFIRNSQCGFEGNDPKVCCNERATPPTVPPTIPQTISQTPPPGSEITTED
PGIDLGPPNVTNHPNLRLLDHAICGPVSQQKLYGGNSTSLHQFPWMALIAYDTGRPIPEF
RCGGTVISSRYVLTAAHCVTSLPADLRVIGVRVGDHDISKERDCEVDNNGLEILCSEMYQ
DFAVESVHFHPEYNRVRLQNDIALIRLNSSVNFKPLNAKPICLPFGTATNLNHKTAIVTG
WGATEKGPRSQALLQARLPMVAYESCKDAYSRTSQIWHKQLCAGGQLNIDSCLGDSGGPL
QAGGIYRGTSVRIIQYGIVSYGLRQCGTEGFPGVYTKVAYYMDWILNTMRE*
>Gene.5::Tb532::g.5::m.5 type:3prime_partial len:242 gc:universal Tb532:723-1(-)
MPQINMMFIGTIVLFLVLTTINAQNRCTDRSDNCINIRNCPSILSILTGPRPLSEQALEF
IRNSQCGFEGNDPKVCCNERATPPTVPPTIPQTISQTPPPGSEITTEDPGIDLGPPNVTN
HPNLRLLDHAICGPVSQQKLYGGNSTSLHQFPWMALIAYDTGRPIPEFRCGGTVISSRYV
LTAAHCVTSLPADLRVIGVRVGDHDISKERDCEVDNNGLEILCSEMYQDFAVESVHFHPE
Y
>Gene.6::Tb990::g.6::m.6 type:complete len:373 gc:universal Tb990:1748-630(-)
MWTVILVFFGLLCSLIPSTHSQDTCQNPQGLLGRCISIRSCPALLNLLKSNPQDSQIGNF
LRASVCGYQGNDPWVCCPSINGGNTGNNGNNGLEGDRGRDITNTPYGPLYPPNCGFSNVT
LRRVVGGEPASLGAWPWVTALGYTNPRNPNVPKWLCGGTLISSRHVLTAGHCVHGRSDLY
KVRIGDLDLNNDYDGAYPFEDFIERKTVHPEYNPRTYTNDVAVLKTSQEVPFTSTLHPIC
LPVDDFMRNRDIEETYPFLVGWGSVYFHGPASSRLLQTQIPVRKQTECQNAFRNFPTTVI
DNRVLCAGFARGGKDACQGDSGGPLMAPNPRNQKTYYIIGVVSYGFKCAEPGFPGVYSKV
TSFLDFITSQLV*
>Gene.7::Tb1762::g.7::m.7 type:complete len:256 gc:universal Tb1762:902-135(-)
MAFRILCLLSLLAFSHAGVLPLFDPRIVNGEDAKVGEIPYQVSLQQKYSDFHFCGGSVLN
ENYVITAAHCVEGETEEDIKVVAGTINLTDPKAEHEVEKISVHKEYDSSNSWINDIALLR
VKVPFKLSATIKKVPLPPNDTVKSDAIAVVSGWGRLWQGGPTTTKLQRVNISIADQSYCK
YMYNNMGYNVYSTQVCAHDSQVEKGSCHGDSGGPLTVDGKLVGLVSWANGCASSTYPTVY
TRVGSYLDWIKANAV*
>Gene.9::Tb2076::g.9::m.9 type:5prime_partial len:114 gc:universal Tb2076:3-344(+)
FELNPNTVDSFAPEKTTNVWKCGVANTHKGSRLSYFTRIIGGRPTAPGSWPWQVAVLNRF
REAFCGGTLVSPRWVLTAAHCVRKRLYVRIGEHDLTVKEGTELELRVRVAFKS*
>Gene.10::Tb2365::g.10::m.10 type:5prime_partial len:219 gc:universal Tb2365:1-657(+)
PYQVSLQERDSDFHFCGGSILTDNFVITAAHCIDSKYADEIKVVAATVDLTKPKSTHNVA
KIIKHVKYSAANSWINDIALLKVETPFIISTTVRHVPLPPKNFVVKANDVAVVSGWGRLW
QGGPTTTKLQRVNILIADHEYCKYMYNNLGLDVHPSQVCAYDPSISKGSCHGDSGGPLTV
DGKLVGLVSWANGCASTTYPTVYTSVVSHLDWIKEHAV*
>Gene.12::Tb2492::g.12::m.12 type:complete len:422 gc:universal Tb2492:2051-786(-)
MDFYFVLLAILLILDAVAIQSAEKDQVQLSAGINKNPFLQSKPVQLPSAPTHPNLNPSNP
FLSPANVAQSDVNTLSRNFVAPHTSQIGFAAPHRTYSGNNPFLSGVSNVNPGSYTGYTRP
SGTDFWNIKNPAVTSRISERKCSQYVGEIAGTSIVQTLSGIRSEGVELNNVCPNANRLVV
GGEDAHPGEFPHMVALGRGSPSFYLMCGGTLISHTWVMSAAHCTHGTNGGVTHARVGVFQ
LSASNEGILIAIKRSITHPDYKPPPKYADIALVELVDRVTFTPLVRPACLYLSYDKVPRK
AWVTGWGDTDFGGDSSDKLQKAQLDLIDNLNCTLRHSSSTDIPRGITPTMMCAADARNYS
RDACQGDSGGPLQILHKNECLFQVIGITSFGHGCAQIDIPGVYTRVSHYIPWIESYVWPQ
H*
>Gene.13::Tb6280::g.13::m.13 type:5prime_partial len:1907 gc:universal Tb6280:3-5723(+)
RLTTTKPPERRESVLPWHSTDNEREPHVQTSPTSKWYQSQDNITSKPGTKNWSPWRKTSN
SEIEQRTQIDIPDEQVSEQRSDKIPEQQRTFEFDKSEQQESAKFPVEYGDFTESDKNYGH
FKDESKYENRGRTQNEIDFEHKQASRNDEIKQSHVEVENENLYEGVATDSTKPRKENLLL
PRKSQHKVARYNSRLGVECPDDNSTGQFVYPPDCKFFVNCWKGRAFVQPCAPGTHFNPDT
LECDFPHKVKCYEDESVHFREPDSASQISRKSQKLQEPKCPPYLIGLLPHLGDCTKFLQC
AHGATYIMNCGPGTVFNPATGVCDWPYNVKGCEDIFKSDEKIPLTPPHSEYDKAKYIEVK
KITCPTDFTGVVPHPESCKKFLQCANGVTYVMDCGPGTAFNPLTAVCDWPYNVPSCKTDK
SDDKIYRTEDSTWIPSAGFREYTTVSSTKPFKPTWRPFTTSSSSPWVPSWTTSRPFYDRR
SEYPMYHNGHGQAYGENRPQGYRPEWKPSSGNLRQSSDSNYEFQDHSDRQWAENQREPDQ
SAQRRYYFVRPDGSWSYESTRGNQDHHYDRGYYPPGYHYHHHHHHYHNYGPTSNPSVNPS
WNSDSSTATVSDRRYDQGYQGHTPNAGDSHWRFDQHHYDSGRYDPHYSEHAASSKTDQRR
FQPYFPPRGDNEDNVQFHDEHNGTKFFGVAKDNMPTTQRTIYDLSRNRQNYSRTNPTPKF
YYPSFNHTFLPDGSNGTKFAQNWNRNESRQDRLSPPWAGQKNTAWNQPNGSSNFKPSSWY
DQQNPQVQPEILQTRLWNQEEPAFPVYYVQPVHPLTHSKKSVPLTPISGQSIRLRGGSGP
NNGYVEAQGVLPGWGIVCDSRNSWTLKKAHILCRQLGYIRGAEMVWQGRNNHNGVPTWIA
ANTVTCFGNETRFQSCKFTHNQECRVDRDAIGVRCTPNRIVHCQKDEIPHNGQCYHLADP
DSGLNHAEALEHCKRRNARLIDITSQAENNFISEWLLQSYPEVSSIMTSGFGFFSMSRTL
WLWAESGHAKFKFTKWWPGWMNDTEQPPWVGSRPLCIVMKRKFSCHGRPESTCDTDYFFW
DTEDCATTSKGHSFICKRPYDNIGCVYGKGNQYAGKANVTISGNECLPWADEKIVHQLRI
NVVDKEIRDKLETHNYCRNPNPIKESRPWCFIETGKREYCDIPPCGNIDSKRSMLTGQCK
PKHFECTPGECIPSPWVCDGEEDCTNGADERKCLLDLNLFEKSAKHKLEGYDVEKWLNTP
LKTCALRCKEADFTCRSFNHKSTGNVCLLSNSNIGLTGALKPDKEFDYYEMKERSVNCDG
MYICNNRKCINQTKVCDGKNDCNDRSDESICTAENFDYGIRLAGANNSYEGRIEVKILGH
WGQVCDDGFGMINADVICKELGFDLGALEVRPGGFYGNLDPPTRFMVDQLKCRGNETTLR
ECDFNGWGVHNCQPEEAVGIVCKTAVNTCQEGYWKCDNSPTCIPTPFICDEVVDCPDHSD
ESPEHCDAPFELRLVNGSNPLQGRVEVRHHGVWGTVCDDDFTNATAIVICRSLGYGGFAI
AKKNGFFGPGQGPIWLDEVFCHGNESQLYRCEHNHWGQHNCDHIEDAGVICSPGDVNNNQ
PPWVNSEEHSEQSINELLPSNCGHRAKDFDDDGDLIFQKVVHGSIAPKGTYPWQASIRVR
GHSRSNHWCGAVIISPLHVLTAAHCLEGYNKGTYFVRAGDYNTDINEGTEVEANIEDYYV
HEEFRKGHRMNNDIALVLLKGLGIPLGKDVMPICLPPENIEYSPGLNCTISGFGSVETGK
TTQSKDLRYGWVPLLDQSVCRASYVYGEGAISDGMMCAGYLDEGIDTCDGDSGGPLACYH
NGAFSLYGITSWGQHCGKANRPGVYVRVAYYRRWIDKKIRESLAGR*
>Gene.20::Tb7635::g.20::m.20 type:3prime_partial len:341 gc:universal Tb7635:1020-1(-)
MTRCIPLDWKCEGHLDCSDHTDEESCGNCNSRPFSVSASSMFGMVIKGPSNKTTPSTKKY
FSLHCGERRCMSASHICDGVMDCPWGQDERYCLKLSHRNGDVGEGRLEVYHAELGKFMPA
CVSHWESTTPQEVCAMLGYTVSNGSKLINNLTTIKHRNSGYHNKSFNILEQFQRCIKDRE
PYPMVQLTCVEYACGRRRYVHENTRVKRIVGGVESAPGDWPFLTAILGGPEEIFYCAGVL
IADQWVLTASHCVGNHSDVSGWTIQLGITRRPSHSYLGQKLKVKRVIPHPSYNQGVAHDN
DIALFQLERRVQYHDHLRPVRLPTADTDLTPHTRCIVIGW
>Gene.22::Tb12481::g.22::m.22 type:complete len:338 gc:universal Tb12481:170-1183(+)
MNNILLFLLSCQLLQQAFVFAQITFDNTATTAIVNQGCQCYPGTTCPTGTGGIDIRIVNK
GTTCPSGYIYCCTSGGGGGTNNPSCGIQKIAPSAHPVGQAAYGAYPWMVLILNSSNGYVG
GGVLISPMHVLTVAHKVFPTYVNGGLKVKLGDWDVQATTEPYPYVEIPVSRVTVHPQYNS
QNYLQNDIAMLRLSSPAPITTSPNINTACLPNAQVAAGTRCWVTGWGKDAFVNGMNPSIL
KEVDVPVQSQANCQMALQRTRLGNGFVLDSSFMCAGGEAGKDACIGDGGSPLVCSNGRAF
EVVGLVTWGIGCADAGVPGVYTNVFNFRQWINAQVTS*
>Gene.24::Tb16053::g.24::m.24 type:complete len:337 gc:universal Tb16053:1170-160(-)
MNFRDSRRTMRAVMLPLLVLLATLCFVHGSPTERSSIDLPIPFDATEFSLTGRIVNGTKA
PMGKFPHQVSLIRSWSQRHFCGGAIISPSLVLTAGHCMYLSKVVLEPWMVMVVGGIVNLN
DQGVTRQQRNIKSVKIHPRFDIDTLFNDIAILELSEPFIFTLELHSVALTGNAPEPNTVC
QISGWGYQSSDFPITLPDLMYVDLPIRGTDECRSLLKNVTDLPPGMFCAGYLEGGRDACQ
GDSGGGMVCDGILTGIVSGGQGCAEPLLPGVYTDIFFYSKNWLSFETELVWVVEKRSTGD
NSTESDGNYGTSNTSSAMVIIISFFFVLLSTVAPRP*
>Gene.25::Tb16251::g.25::m.25 type:complete len:475 gc:universal Tb16251:91-1515(+)
MNNKSEPVSIGCPRSTDAKREWDLSHSPTECELSVRSALTSERHRSETGKFLACPDPRGT
EEGKKNNYNYLLMPQINMMFIGTIVLFLVLTTINAQNRCTDRSDNCINIRNCPSILSILT
GPRPLSEQALEFIRNSQCGFEGNDPKVCCNERATPPTVPPTIPQTISQTPPPGSEITTED
PGIDLGPPNVTNHPNLRLLDHAICGPVSQQKLYGGNSTSLHQFPWMALIAYDTGRPIPEF
RCGGTVISSRYVLTAAHCVTSLPAGLRVIGVRVGDHDISKERDCEVDNNGLEILCSEMYQ
DFAVESVHFHPEYNRVRLQNDIALIRLNSSVDFNPRNAKPICLPIGTTTNLNNKGAVAIV
TGWNLMRNDGLHSQALLHARLPLVAYEPCEKVYFGISQIWYKQLCAGGQLNIDSCLGDSG
GPLQAGGIYRGTSVRIIQYGIVSYGLRQCGTEGFPGVYTKVAYYMDWILNTMRE*
>Gene.26::Tb16592::g.26::m.26 type:complete len:422 gc:universal Tb16592:3481-2216(-)
MDFYFVLLAILLILDAVAIQSAEKDQVQLSAGINKNPFLQSKPVQLPSAPTHPNLNPSNP
FLSPANVAQSDVNTLSRNFVAPHTSQIGFAAPHRTYSGNNPFLSGVSNVNPGSYTGYTRP
SGTDFWNIKNPAVTSRISERKCSQYVGEIAGTSIVQTLSGIRSEGVELNNVCPNANRLVV
GGEDAHPGEFPHMVALGRGSPSFYLMCGGTLISHTWVMSAAHCTHGTNGGVTHARVGVFQ
LSASNEGILIAIKRSITHPDYKPPPKYADIALVELVDRVTFTPLVRPACLYLSYDKVPRK
AWVTGWGDTDFGGDSSDKLQKAQLDLIDNLNCTLRHSSSTDIPRGITPTMMCAADARNYS
RDACQGDSGGPLQILHKNECLFQVIGITSFGHGCAQIDIPGVYTRVSHYIPWIESHVWPQ
H*
>Gene.28::Tb16592::g.28::m.28 type:complete len:190 gc:universal Tb16592:5242-4673(-)
MERTRVVIVGAGIAGLATAKTLEDAGFTEYLLLEAQDVVGGRIHSVPWDNGWIDCGAQFL
HGDKSRLAQYCLNNNLLSNIQGTDGGGIFMRDDGTIMSENLVREVDDLVRTVSDDICESR
RLVDKQETIGSIMRNTFVDYLHKSEDPPMERKMKEEIFDWNVRFLLVDNCCHSLDDLSAV
LWGKFKVNS*
>Gene.31::Tb19251::g.31::m.31 type:5prime_partial len:272 gc:universal Tb19251:951-136(-)
ELFGFDIVDSSDSDEERLRNCTCECGLSNQENRIVGGRPTSPNRYPWVARLVYDGRFHCG
ASLLNNDYVITAAHCVRNLKRSKIRVVLGDYDQYVNTDGVPIMRAVSVVIRHRNFDMNSY
NHDVALLKLRKSVKFSKKIRPICLPLSGTDPAGKEGTVVGWGRTSEGGMLPGKVHEVQVP
IYSLTQCRKMKYRANRITDNMICAGRGNQDSCQGDSGGPLLVQEADKLEIAGIVSWGVGC
GRAGYPGVYTRVSRYLKWIHANMKEGCLCVN*
>Gene.32::Tb20502::g.32::m.32 type:complete len:1024 gc:universal Tb20502:385-3456(+)
MVWQGRNNHNGVPTWIAANTVTCFGNETRFQSCKFTHNQECRVDRDAIGVRCTPNRIVHC
QKDEIPHNGQCYHLADPDSGLNHAEALEHCKRRNARLIDITSQAENNFISEWLLQSYPEV
SSIMTSGFGFFSMSRTLWLWAESGHAKFKFTKWWPGWMNDTEQPPWVGSRPLCIVMKRKF
SCHGRPESTCDTDYFFWDTEDCATTSKGHSFICKRPYDNIGCVYGKGNQYAGKANVTISG
NECLPWADEKIVHQLRINVVDKEIRDKLETHNYCRNPNPIKESRPWCFIETGKREYCDIP
PCGNIDSKRSMLTGQCKPKHFECTPGECIPSPWVCDGEEDCTNGADERKCLLDLNLFEKS
AKHKLEGYDVEKWLNTPLKTCALRCKEADFTCRSFNHKSTGNVCLLSNSNIGLTGALKPD
KEFDYYEMKERSVNCDGMYICNNRKCINQTKVCDGKNDCNDRSDESICTAENFDYGIRLA
GANNSYEGRIEVKILGHWGQVCDDGFGMINADVICKELGFDLGALEVRPGGFYGNLDPPT
RFMVDQLKCRGNETTLRECDFNGWGVHNCQPEEAVGIVCKTAVNTCQEGYWKCDNSPTCI
PTPFICDEVVDCPDHSDESPEHCDAPFELRLVNGSNPLQGRVEVRHHGVWGTVCDDDFTN
ATAIVICRSLGYGGFAIAKKNGFFGPGQGPIWLDEVFCHGNESQLYRCEHNHWGQHNCDH
IEDAGVICSPGDVNNNQPPWVNSEEHSEQSINELLPSNCGHRAKDFDDDGDLIFQKVVHG
SIAPKGTYPWQASIRVRGHSRSNHWCGAVIISPLHVLTAAHCLEGYNKGTYFVRAGDYNT
DINEGTEVEANIEDYYVHEEFRKGHRMNNDIALVLLKGLGIPLGKDVMPICLPPENIEYS
PGLNCTISGFGSVETGKTTQSKDLRYGWVPLLDQSVCRASYVYGEGAISDGMMCAGYLDE
GIDTCDGDSGGPLACYHNGAFSLYGITSWGQHCGKANRPGVYVRVAYYRRWIDKKIRESL
AGR*
>Gene.33::Tb21565::g.33::m.33 type:complete len:452 gc:universal Tb21565:2542-1187(-)
MTHISIYRFVLFSLLCILQCCRCLSIDFQSTDPAVVGSQKWRVRLHTELLRFPENISYSY
LRNKRLINSKPTDLSLHRAYQACIAPGNRNGHCKHFTGCPEMNFLKEYGKYFQRFKEYMC
IIEDMHIGVCCPDSDNMTVRTKKTFYDDLADRLPAIASLDDDEEEWDETHENEDENGLAT
DKTVHGDTNLQKNATKQETRNSRRPRGCGTIMKSKTKVAGGKPADPKEWPWMAALLRQNA
DQYCGGVLITDRHVLTAAHCVYRYKPRDITVRLGEYDFTTSEETRALDFTVSEIRIHRDF
KLTTYEHDIAIIKLNRPTAFNSYIWPICLPPIQQSFEKKIATVTGWGTQYYGGPASTILL
ETAVPVWPQERCVRSFTQTISNTTLCAGAYNGGRDACQGDSGGPLMLQLANGRWVNIGIV
SWGIRCGEPGYPGIYTRVSSYLDWIFANAVF*
>Gene.34::Tb21565::g.34::m.34 type:complete len:271 gc:universal Tb21565:2641-3453(+)
MTVHGDTNLQKNATKQETRNSRRPRGCGTIMKSKTKVAGGKPADPKEWPWMAALLRQNAD
QYCGGVLITDRHVLTAAHCVYRYKPRDITVRLGEYDFTTSEETRALDFTVSEIRIHRDFK
LTTYEHDIAIIKLNRPTAFNSYIWPICLPPIQQSFEKKIATVTGWGTQYYGGPASTILLE
TAVPVWPQERCVRSFTQTISNTTLCAGAYNGGRDACQGDSGGPLMLQLANGRWVNIGIVS
WGIRCGEPGYPGIYTRVSSYLDWIFANAVF*
>Gene.35::Tb21919::g.35::m.35 type:complete len:313 gc:universal Tb21919:146-1084(+)
MAKISILIILLPHLYTILCNETNNNDGSNQFLKIRQLNNDNNECGISFRDTTILLSRTIR
TSPGQWPWLVGIFKNYADKNLFEFQCAGTLLSNRHILTAAHCVKLNHYSNDTVHPFQLMI
ALGRFNLHQWREREAINREVEKIEIHPDYAHTSSADSDLAILTLKTPVEFNNFVKPICLW
SGSTDLQDVVNRTGYVVGWGMSSPYTSSPEQPRAARVPIVSQETCLRSNVNFLPLTSERT
FCAGLQNDTPCIEDSGSGLVLLDNITNRYQLRGVVSRSVFSSDSLSCDHRNYIVYVDAAK
YVPWIQQHISTA*
>Gene.36::Tb23810::g.36::m.36 type:complete len:405 gc:universal Tb23810:94-1308(+)
MEFCYKFYGNMEFQIVSFGLLLSLLTLNGAECHCNYFQNLEPGQTYYVYNPTYPNYTRGE
NNCMWKMSSDYNIEIQCDIEMLSYNCDLNSLFFQFVENNAPMEEYYCTNRTFGPRRLSGD
AAIEFNSHIDTKGARFLCKMKTLYNNNNCDCGWKKVTRIVGGKETGINEYPMMCGLVDNS
ENSGEIYCGGTIISHLYVLTAAHCIETRNIQKDIAVVIGEHNVKTNTETSATRVLRLKGC
ISHPLYYSSTDAFDIAVCKTVENIIFSAEVGPACLPFLHKRNTFENEIVTALGWGTLEFA
GKASDTLQKVDLKVIPNQICKENSLNVNSNNMCTYADGKDTCQRDSGGPLLWKDRSTDRC
VLVGVTSTGAGCAAAGTPAVAMRVGAFIDWIKFVTPDAEYCQIE*
>Gene.37::Tb24097::g.37::m.37 type:complete len:384 gc:universal Tb24097:1408-257(-)
MDFSLSFSILIVLSFKFLTHGLPVQDELYEGSECRLENGRAGVCKKIYECPSRLQEVKEG
KRSSDSMGRCGFQDFTEIVCCQFNITDKIGLRPADIACRGYENEIGSNGKTRRATLKAQV
QFNILAGTPSEHGEFPYMVALGYEDKDKDDNSSEAIKYSCGGTLISSQYVLTAAHCVSNV
EESVPIEVRLGSEDLTSVGDDTQRIPISNIITHPQYKRSVNYNDVAILKLSTPVRMTSNV
RPICIQTKSLDSMDDELSNVTFIVIGWGATSFDEDGSTKLMKTPALNLVDRESCAKSFTG
FGKLPRGLDESMLCILDSNVTRRSDACHGDSGGPLLMFTGSSHSIVGITAFGQSCGGAPG
VYMAVYSYLEWIEKQVWSEKINE*
>Gene.38::Tb24177::g.38::m.38 type:complete len:512 gc:universal Tb24177:394-1929(+)
MERTRVVIVGAGIAGLATAKTLEDAGFTEYLLLEAQDVVGGRIHSVPWDNGWIDCGAQFL
HGDKSRLAQYCLNNNLLSNIQGTDGGGIFMRDDGTIMSENLVREVDDLVRTVSDDICESR
RLVDKQETIGSIMRNTFVDYLHKSEDPPMERKMKEEIFDWNVRFLLVDNCCHSLDDLSAV
LWGKFKYVGGPEHLLFKSGYGSLTKLLVDSLDKRKVRLATPVEAIHWRDSVDSPNDSPII
VKTFEGTQILADTVIVTCSLGYLKENHRKMFQPPLPSRVTIAIEDLGFGTINKIFLDFGE
PWWQKGVKGFQLLWRRDVDHQFLPEWTKNLTGFDVLPIHPATLIAWVSGQGACIIENLSE
ETIAQDCMNLLTHYYQRHIPPVRKCIRTKWNENRYVRGGYSHITKNCEDDDVSPRTLAEP
VWATMLQDNMKTKKTLPIILFAGEATHDEFYSTTHGAYETGIHQAEVFLQHHLNINIDIF
DGVMTSEFPDPHSDLPRALLHFVSFCFFFIT*
>Gene.39::Tb24177::g.39::m.39 type:complete len:422 gc:universal Tb24177:2089-3354(+)
MDFYFVLLAILLILDAVAIQSAEKDQVQLSAGINKNPFLQSKPVQLPSAPTHPNLNPSNP
FLSPANVAQSDVNTLSRNFVAPHTSQIGFAAPHRTYSGNNPFLSGVSNVNPGSYTGYTRP
SGTDFWNIKNPAVTSRISERKCSQYVGEIAGTSIVQTLSGIRSEGVELNNVCPNANRLVV
GGEDAHPGEFPHMVALGRGSPSFYLMCGGTLISHTWVMSAAHCTHGTNGGVTHARVGVFQ
LSASNEGILIAIKRSITHPDYKPPPKYADIALVELVDRVTFTPLVRPACLYLSYDKVPRK
AWVTGWGDTDFGGDSSDKLQKAQLDLIDNLNCTLRHSSSTDIPRGITPTMMCAADARNYS
RDACQGDSGGPLQILHKNECLFQVIGITSFGHGCAQIDIPGVYTRVSHYIPWIESYVWPQ
H*
>Gene.42::Tb25202::g.42::m.42 type:5prime_partial len:298 gc:universal Tb25202:1022-129(-)
TDTYNFAVIILNQVSISNQKMVLRILLLLSLLTLSNAQNLQLVDPAIVNGEDAKEGEIPY
QVSLQDLITSFHFCGGSILNDSYVITAAHCVKDKSANEIKIVAGTINLDAPKSQHKVTEI
IVHKQYNQTNFWLNDIAVLKVETPFIKSSTVEHVSLPPKDFDVKTNDTAVVSGWGRLWGN
GPTSTKLQRVNITIVDQTYCQNIYNKIGAKIHPSHICAFHPNTPKGSCNGDSGGPLVVGG
KLVGLVSWAADGCASTKYPTVYTRVTSYIDWIQSSAVPKPIPLISVICTLAFVLYNL*
>Gene.43::Tb25247::g.43::m.43 type:complete len:273 gc:universal Tb25247:1500-682(-)
MCGPNTYPKILRVDNSAFLFEYPWMALIAYDTGRPNPEFRCTGTIISSRYVLTAAHCVTE
LPASFRVISVRIGEYDISKERDCETDYNGLEIECSEMYQDFAVESIHFHPEYNKVRLQND
IALIRLNSSMNFNPRNAKPICLPFGTATNLKRKNAVAVMTGWNLMSNGPRSQPLLHARLP
LVAYETCKNVYNGTSQISYKQLCAGGQLDIDSCIIDSGGPLQAVGIYMNRSVRFIQYGIF
SYGLRQCGTEGFPDVYTNVVYYMDWILDTMTE*
>Gene.44::Tb25374::g.44::m.44 type:5prime_partial len:276 gc:universal Tb25374:909-82(-)
IVSLILLSVVIAERPRVGLQIPSILSSLHPQIVGGEEAPENSYPYVVSLEIYSQHFCAGS
ILNERWIVTAGHCIQLVKNSSLIELLIVKAGKHNIRIPEENEQNVQVEQTIIHEKFEGTE
VSPYDIGLMKLASPLNLTKQVQPIELAPPESEPTGEAWLCGWGSTSNTSLPEMPDKLQHV
KVEYIDRSTCNEAVKRLMGSSLVHETNICTGPLNDGISACIADSGGPLISRNGEKAVLTG
IVSWSINPCGSAGAPSVYTKVSKFNDWIAQQTGNY*
>Gene.45::Tb27859::g.45::m.45 type:complete len:273 gc:universal Tb27859:1658-840(-)
MCGPNTYPKILRVDNSAFLFEYPWMALIAYDTGRPNPEFRCTGTIISSRYVLTAAHCVTE
LPASFRVISVRIGEYDISKERDCETDYNGLEIECSEMYQDFAVESIHFHPEYNRMRLQND
IALIRLNSSMNFNPRNAKPICLPFGTATNLKRKNAVAVMTGWNLMSNGPRSQPLLHARLP
LVAYETCKNVYNGTSQISYKQLCAGGQLDIDSCIIDSGGPLQAVGIYMNRSVRFIQYGIF
SYGLRQCGTEGFPDVYTNVVYYMDWILDTMTE*
>Gene.46::Tb28681::g.46::m.46 type:complete len:313 gc:universal Tb28681:149-1087(+)
MAKISILIILLPHLYTILCNETNNNDGSNQFLKIRQLNNDNNECGISFRDTTILLSRTIR
TSPGQWPWLVGIFKNYADKNLFEFQCAGTLLSNRHILTAAHCVKLNHYSNDTVHPFQLMI
ALGRFNLHQWREREAINREVEKIEIHPDYAHTSSADSDLAILTLKTPVEFNNFVKPICLW
SGSTDLQDVVNRTGYVVGWGMSSPYTSSPEQPRAARVPIVSQETCLRSNVNFLPLTSERT
FCAGLQNDTPCIEDSGSGLVLLDNITNRYQLRGVVSRSVFSSDSLSCDHRNYIVYVDAAK
YVPWIQQHISTA*
>Gene.47::Tb28880::g.47::m.47 type:complete len:306 gc:universal Tb28880:126-1043(+)
MAKISILIVLLPHLCTILCNKTSNNVGSNQFLKTNQINNDNECGISDHSPLEEMRASPGQ
WSWLVAVFTTESGRNTFELCCAGTLLTNRHVLTAAHCTKLSAYNNTTKNPIQMTVALGRF
NMSQWRESGVINREIEKIEIHPDYAHTSSADSDLAILTLKTPVEFSPSVRPVCLWSGSTD
LQDVVGRRGTVAGWGMSGVLLALPEEPRATNVPIVSQGTCLRSDMAFFELTSNRTFCAGW
RDHSSCIEDSGSGLVLLDNTTNRYQLRGVVSRTVFHSDSCDLRSYIVYVDAAKYIPWIQQ
HISTV*
>Gene.48::Tb30155::g.48::m.48 type:complete len:422 gc:universal Tb30155:2971-1706(-)
MDFYFVLLAILLILDAVAIQSAEKDQVQLSAGINKNPFLQSKPVQLPSAPTHPNLNPSNP
FLSPANVAQSDVNTLSRNFVAPHTSQIGFAAPHRTYSGNNPFLSGVSNVNPGSYTGYTRP
SGTDFWNIKNPAVTSRISERKCSQYVGEIAGTSIVQTLSGIRSEGVELNNVCPNANRLVV
GGEDAHPGEFPHMVALGRGSPSFYLMCGGTLISHTWVMSAAHCTHGTNGGVTHARVGVFQ
LSASNEGILIAIKRSITHPDYKPPPKYADIALVELVDRVTFTPLVRPACLYLSYDKVPRK
AWVTGWGDTDFGGDSSDKLQKAQLDLIDNLNCTLRHSSSTDIPRGITPTMMCAADARNYS
RDACQGDSGGPLQILHKNECLFQVIGITSFGHGCAQIDIPGVYTRVSHYIPWIESYVWPQ
H*
>Gene.51::Tb30180::g.51::m.51 type:3prime_partial len:290 gc:universal Tb30180:869-3(-)
MDHQNHHGKILSQLASRAHKLAWNRHCIPCCYTYTCSRSDQTMAFRILCLLSLLAFSHAG
VLPLFDPRIVNGEDAKVGEIPYQVSLQQKYSDFHFCGGSVLNENYVITAAHCVEGETEED
IKVVAGTINLTDPKAEHEVEKISVHKEYDSSNSWINDIALLRVKVPFKLSATIKKVPLPP
NDTVKSDAIAVVSGWGRLWQGGPTTTKLQRVNISIADQSYCKYMYNNMGYNVYSTQVCAH
DSQVEKGSCHGDSGGPLTVDGKLVGLVSWANGCASSTYPTVYTRVGSYL
>Gene.53::Tb30888::g.53::m.53 type:complete len:397 gc:universal Tb30888:132-1322(+)
MSMSIFLVFLKYLALLVVSINAQSSETDCRVNGQVGACIFPSDCALVANILQQSREQAII
YLRRNHCGFKGSNPLVCCIGNANINTRPGGLVTNPGVTQSWNPESTTSPSDEGTRIDLAN
NSLLPNICGRDLSQKIIGGERTELTEFPWMALLEYQKPNGRTTACGGVLISTRYVLTAAH
CIKGKDLPPDWRLTSVRLGEYNTDTETDCLPDGSDGAMVCADDPVTIGIEEQIAHEEYRP
LSRDQRYDIALVRLNRDVMPTDYIKPICLPSSNSSLSRSKFVVAGWGKTETRSASNVKLK
LTLPLAENAQCLQTYSNVGVQLGHGQLCAGGQKGKDSCRGDSGGPLMTVEQVDGHVRWTT
VGVVSFGPSPCGMQGWPGVYTKVIDFVPWILSKLRP*
>Gene.55::Tb31159::g.55::m.55 type:complete len:407 gc:universal Tb31159:1348-128(-)
MPASMPIASALLLVLVSSLSLTHGKYVGESCNVDNSPGVCRIIEDCPKVNQELLSGILPK
ETCGYKGFDPIVCCPTANINRPTSQPSPRPTSHPTVQTGSGLPLKLDGSRGSLARAKCAE
NAEAVFGLAVPPILSGNRKPVNMSLCALNTRKLIVGGKKAEAKEFPHMAAVGFDSSNEIL
WLCGGTLISSKVVLTAAHCTWAADWGNANWVRLGDLNLVQTNDNAMPQTIAVKERIRYPE
YKRPSEYHDIAILRLQKDATYNAYVRPACLPVNFPDVNRNELVTATGWGLVDWADDKGSD
NLLKVTLSLVSHQSCNASFFDGTSSAELPNGIVNDWQLCAGEVGKDTCQGDSGGPLTIFS
TVHQCMYTVVGVTSLGRLCGSIIPGVYTRVYNYIPWIERTAWPEYF*
>Gene.57::Tb31187::g.57::m.57 type:complete len:375 gc:universal Tb31187:81-1205(+)
MPQVYMMFIGTIILFLVLTTIDAQNRCTYRGFNCINIRKCPEMLSIQNTPHTRSREEAQL
LSNSQCGFDGNDPKVCCNEQLNPEIEPAPPNVTNHPNLRLLDHASCGPIPRHQFIRFNST
SIYEFPWMALISYDTGRPNPEFRCTGTIISSRYVLTAAHCVMELPAGLRIKSVRIGEHDI
SKERNCEIDNNGLEIECSEMRYQDFAVESVHFHPEYNRVRLQNDIALIRLNSSVDFNPRN
AKPICLPFGTATNLNYKEAVVSGWKLMRNGPRSQALLHARIPLATYDLCKNVYSETSQIW
YKQLCAGGQLNIDSCIIDSGGPLQAGGLYMNRSIRIIQYGIFSYGLRQCGTEGFPDVYTN
VAYYMNWILNTMTE*
>Gene.58::Tb31369::g.58::m.58 type:complete len:306 gc:universal Tb31369:178-1095(+)
MAKISILIVLLPHLCTILCNKTSNNVGSNQFLKTNQINNDNECGISDHSPLEEMRASPGQ
WSWLVAVFTTESGRNTFELCCAGTLLTNRHVLTAAHCTKLSAYNNTTKNPIQMTVALGRF
NMSQWRESGVINREIEKIEIHPDYAHTSSADSDLAILTLKTPVEFSPSVRPVCLWSGSTD
FQDVVGRRGTVAGWGMSGVLLALPEEPRATNVPIVSQGTCLRSDMAFFELTSNRTFCAGW
RDHSSCIEDSGSGLVLLDNTTNRYQLRGVVSRTVFHSDSCDLRSYIVYVDAAKYIPWIQQ
HISTV*
>Gene.59::Tb32354::g.59::m.59 type:complete len:422 gc:universal Tb32354:3161-1896(-)
MDFYFVLLAILLILDAVAIQSAEKDQVQLSAGINKNPFLQSKPVQLPSAPTHPNLNPSNP
FLSPANVAQSDVNTLSRNFVAPHTSQIGFAAPHRTYSGNNPFLSGVSNVNPGSYTGYTRP
SGTDFWNIKNPAVTSRISERKCSQYVGEIAGTSIVQTLSGIRSEGVELNNVCPNANRLVV
GGEDAHPGEFPHMVALGRGSPSFYLMCGGTLISHTWVMSAAHCTHGTNGGVTHARVGVFQ
LSASNEGILIAIKRSITHPDYKPPPKYADIALVELVDRVTFTPLVRPACLYLSYDKVPRK
AWVTGWGDTDFGGDSSDKLQKAQLDLIDNLNCTLRHSSSTDIPRGITPTMMCAADARNYS
RDACQGDSGGPLQILHKNECLFQVIGITSFGHGCAQIDIPGVYTRVSHYIPWIESYVWPQ
H*
>Gene.62::Tb33063::g.62::m.62 type:complete len:425 gc:universal Tb33063:185-1459(+)
MWRLVSALTFVGVALVTALPAAQNDGGLSDLVNDAFPELQSTTPQSVPQIGGDAIDALIK
DVFGNVTTTTAGNVILGIDNQTPSKPDDCECVPYYQCKEGKIVENGIGIIDIRTFGPCDN
YLDVCCKPPDLQLPVTPTPGGRIGCGQRHPDGVGFRITGQLDNEAQFGEFPWMVAILKEE
SIGDNGQKLNVYQCGGALIHRQAVLTAAHCVNGKQPHELKVRAGEWDTQTKNEIYPHQDR
DVDAVVVHEAFHSGALYNDYAIVILKTPVDYAENVDIVCLPEINANFDRSRCFASGWGKD
VFGKEGRYQVILKKVDVPIVQHSTCQDIMRTTRLGKYFTLDKSFICAGGEQGRDTCKGDG
GSPLVCPLQNDPNRYVQAGIVAWGLGCGENGIPAVYANVANARRWIDEQMVFFNLDNTVY
QYPN*
>Gene.63::Tb33107::g.63::m.63 type:complete len:397 gc:universal Tb33107:1678-488(-)
MSMSIFLVFLKYLALLVVSINAQSSETDCRVNGQVGACIFPSDCALVANILQQSREQAII
YLRRNHCGFKGSNPLVCCIGNANINTRPGGLVTNPGVTQSWNPESTTSPSDEGTRIDLAN
NSLLPNICGRDLSQKIIGGERTELTEFPWMALLEYQKPNGRTTACGGVLISTRYVLTAAH
CIKGKDLPPDWRLTSVRLGEYNTDTETDCLPDGSDGAMVCADDPVTIGIEEQIAHEEYRP
LSRDQRYDIALVRLNRDVMPTDYIKPICLPSSNSSLSRSKFVVAGWGKTETRSASNVKLK
LTLPLAENAQCLQTYSNVGVQLGHGQLCAGGQKGKDSCRGDSGGPLMTVEQVDGHVRWTT
VGVVSFGPSPCGMQGWPGVYTKVIDFVPWILSKLRP*
>Gene.65::Tb33815::g.65::m.65 type:internal len:106 gc:universal Tb33815:316-2(-)
KVTRIVGGKETGINEYPMMSGLVDKSDNSAFYCGCTIISHQYVLTAAHCIENRNIQDDIA
VVVGEHNVKTNTETSATRVFRLEGCKSHPLYNNGADALNDIAVCK
>Gene.66::Tb34514::g.66::m.66 type:complete len:373 gc:universal Tb34514:210-1328(+)
MWTVILVFFGLLCSLIPSTHSQDTCQNPQGLLGRCISIRSCPALLNLLKSNPQDSQIGNF
LRASVCGYQGNDPWVCCPSINGGNTGNNGNNGLEGDRGRDITNTPYGPLYPPNCGFSNVT
LRRVVGGEPASLGAWPWVTALGYTNPRNPNVPKWLCGGTLISSRHVLTAGHCVHGRSDLY
KVRIGDLDLNNDYDGAYPFEDFIERKTVHPEYNPRTYTNDVAVLKTSQEVPFTSTLHPIC
LPVDDFMRNRDIEETYPFLVGWGSVYFHGPASSRLLQTQIPVRKQTECQNAFRNFPTTVI
DNRVLCAGFARGGKDACQGDSGGPLMAPNPRNQKTYYIIGVVSYGFKCAEPGFPGVYSKV
TSFLDFITSQLV*
>Gene.67::Tb34526::g.67::m.67 type:complete len:277 gc:universal Tb34526:915-85(-)
MFSKVVICLAFLAVAIAERPRVGLQMPPFLSLHSPQVVGGEEAPEGGYPFIVSLQAYSQH
FCAGSILNERWILTAGHCVQAVSSARDITVKAGKHNINNNEDSEQTVQAKRGIVHKDFGG
NVGPWDIALIELASPLKLTNRVQPIDLPVPGSDPTGEAWLCGWGSISSTRYPEMPAKLQH
VKMEWVDYATCTEAVKRLTGSSPVHEKSNICTGPLYETISACSGDSGGPLISRNENEAVL
VGIVSWGIIPCGSPGAPSVYTKVSSFNSWIADQINN*
