# Supplementary material for: Venomix: a simple bioinformatic pipeline for identifying and characterizing toxin gene candidates from transcriptomic data
Source: PeerJ. 2018 Jul 31;6:e5361. doi: 10.7717/peerj.5361 (PMC6074769; doi:10.7717/peerj.5361)
Supplement: Supplemental Information 5 [file peerj-06-5361-s005.gz › FinalOutput_GAS_1E-6/Factor_V_activator_RVV-V_gamma_142/aligned.fasta]

>Q76B45
------------------------------------------------------------
------------------------------------------------------------
------------------------------------------------------------
------------------------------------------------------------
------------------------------------------------------------
------------------------------------------------------------
------------------------------------------------------------
------------------------------------------------------------
------------------------------------------------------------
------------------------------------------------------------
------------------------------------------------------------
------------------------------------------------------------
------------------------------------------------------------
------------------------------------------------------------
------------------------------------------------------------
------------------------------------------------------------
------------------------------------------------MCFLLLCLT-LT
LAG---------------------------------------------------------
------------------------------------------------------------
------------------------------------------------------------
------------------------------------------------------------
-----------------------------------------------------TGAVPT-
------------------------------------------------------------
------------------------------G-----------------------------
------------------------------------------------------------
------------------------------------------------------------
---------------------------------------------PS-------------
------------------------------------------------------------
------------------------------------------------------------
------------------------------------------------------------
---------IEIHSRI------IGG----------WECDKHSQPWQALLTFTRKHNS---
--------VCGGVLVHSQWVLTAAHCIGD-------------------NYKVLLGL----
-----HDRSSEEST---------------VQEARVSARFPHPLYNMTLLNLLLSHKMNLT
FFYK------TFLGAD--FSHDLM------------LLRLDQ------------------
-----PVQL-------------------------------------TDA-VQVL------
------------------DL--------------------------PTQEP-----QVGS
T----------------CHVSGW---GRTSQNYENSFVLPEKLQCV-EFT----------
----------------------------LLSNNECSHAH----------MFKVTE-AMLC
AGHM--EGGKDSCVGDSGGPLICDG---------VFQGIASW------------------
-----GSSPCGQ------QGRPGIYV--KVFLYIS-WIQETIKAHS--------------
--------------------------------------------------
>Q1L658
------------------------------------------------------------
------------------------------------------------------------
------------------------------------------------------------
------------------------------------------------------------
------------------------------------------------------------
------------------------------------------------------------
------------------------------------------------------------
------------------------------------------------------------
------------------------------------------------------------
------------------------------------------------------------
------------------------------------------------------------
------------------------------------------------------------
------------------------------------------------------------
------------------------------------------------------------
------------------------------------------------------------
------------------------------------------------------------
-------------------------------------------MAPQLLLCLILTFL-WS
LPE-----------------------------------------AESNVFLKSKVANRFL
QRTK-----RANSLVEEFKSGNIERECIE------------------------------E
RCSKEEA-----------------------------------------------------
REAFEDDEKTETFWNV-----------YVD------------------------------
-----------------GDQCSSNPCH---YRG-----ICKDGIGSY-----TCTCLSG-
--------------YEGKNCE------------RVLYKS---------------------
----------------------CRVDNGNCWH----------------------------
--------------FCK-----HVQNDIQCSCAE--------------GY----------
--------------------LLGED-----------------------------------
-------------------GHSCVAGGNFSCGRNIKTRNKREANLPDF------------
------------------------------------------------------------
------------------------------------------------------------
-------------VQSQNATLLKK----SDN-----------------------------
---------PSPDIRI------VNG----------MDCKLGECPWQAALVDEKEG-----
-------VFCGGTILSPIYVLTAAHCI-----------------NETETISVVVGE----
-----IDKSRI---ET-------------GPLLSVDKIYVHKKFVP------------PQ
KAY-----KFDLAAYD----YDIA------------IIQMKT------------------
-----PIQF-------------------------------------SEN-VVPA------
------------------CL--------------------------PTADF-ANQVLMKQ
DF---------------GIVSGF---GRIFEKGP----KSKTLKVL-KVP----------
----------------------------YVDRHTCMV----------SSETPITP-NMFC
AGYD--TLPRDACQGDSGGPHTTV---YRDTHFIT--GIVSS------------------
-----GEG-CAR------NGKYGIYT--KLSKFIP-WIKRIMRQKLPS------------
--------TESSTGRL----------------------------------
>Q4QXT9
------------------------------------------------------------
------------------------------------------------------------
------------------------------------------------------------
------------------------------------------------------------
------------------------------------------------------------
------------------------------------------------------------
------------------------------------------------------------
------------------------------------------------------------
------------------------------------------------------------
------------------------------------------------------------
------------------------------------------------------------
------------------------------------------------------------
------------------------------------------------------------
------------------------------------------------------------
------------------------------------------------------------
------------------------------------------------------------
-------------------------------------------MAPQLLLCLILTFL-WS
LSE-----------------------------------------AESNVFLKSKVANRFL
QRTK-----RANSLFEEFKAGNIERECIE------------------------------E
RCSKEEA-----------------------------------------------------
REAFEDNEKTETFWNV-----------YVD------------------------------
-----------------GDQCSSNPCH---YGG-----TCKDGIGSY-----TCTCLAG-
--------------YEGKNCQ------------YVLYQS---------------------
----------------------CRVDNGNCWH----------------------------
--------------FCK-----PVQNEIQCSCAE--------------SY----------
--------------------LLGDD-----------------------------------
-------------------GYSCVAGGDFSCGRNIKARNKREASLPDFQTD---------
-------------------------------FSDDYDAI---------------------
------------------------------DENNFVETP-TNFSG---------------
---------LVPTVQSQNATLLKK----SDN-----------------------------
---------PSPDIRV------VNG----------TDCKLGECPWQALLINDQGD-----
-------GFCGGTILSPIYVLTAAHCI-----------------NQTKYIRVVVGE----
-----IDISRK---KT-------------GRLLSVDKIYVHQKFVP--------------
------------STYD----YDIA------------LIQMKT------------------
-----PIQF-------------------------------------SEN-VVPA------
------------------CL--------------------------PTADF-ANQVLMKQ
DF---------------GIVSGF---GRTRERGQ----TSNTLKVV-TLP----------
----------------------------YVDRHTCML----------SSNFPITQ-NMFC
AGYN--TLPQDACQGDSGGPHITA---YRDTHFIT--GIISW------------------
-----GEG-CAQ------TGKYGAYT--KVSRFIL-WIKRIMRLKLPS------------
--------TESSTGRL----------------------------------
>Q58L95
------------------------------------------------------------
------------------------------------------------------------
------------------------------------------------------------
------------------------------------------------------------
------------------------------------------------------------
------------------------------------------------------------
------------------------------------------------------------
------------------------------------------------------------
------------------------------------------------------------
------------------------------------------------------------
------------------------------------------------------------
------------------------------------------------------------
------------------------------------------------------------
------------------------------------------------------------
------------------------------------------------------------
------------------------------------------------------------
-------------------------------------------MAPQLLLCLILTFL-WS
LPE-----------------------------------------AESNVFLKSKVANRFL
QRTK-----RANSLFEEFRSGNIERECIE------------------------------E
RCSKEEA-----------------------------------------------------
REVFEDDEKTETFWNV-----------YVD------------------------------
-----------------GDQCSSNPCH---YRG-----TCKDGIGSY-----TCTCLFG-
--------------YEGKNCE------------RVLYKS---------------------
----------------------CRVDNGNCWH----------------------------
--------------FCK-----PVQNDIQCSCAE--------------GY----------
--------------------LLGED-----------------------------------
-------------------GHSCVAGGNFSCGRNIKTRNKREASLPDF------------
------------------------------------------------------------
------------------------------------------------------------
-------------VQSQNATLLKK----SDN-----------------------------
---------PSPDIRI------VNG----------MDCKLGECPWQAVLVDEKEG-----
-------VFCGGTILSPIYVLTAAHCI-----------------NQTEKISVVVGE----
-----IDKSRV---ET-------------GHLLSVDKIYVHKKFVP------------PK
KGYKF-YEKFDLVSYD----YDIA------------IIQMKT------------------
-----PIQF-------------------------------------SEN-VVPA------
------------------CL--------------------------PTADF-ANQVLMKQ
DF---------------GIISGF---GRIFEKGP----KSNTLKVL-KVP----------
----------------------------YVDRHTCMV----------SSESPITP-TMFC
AGYD--TLPRDACQGDSGGPHITA---YRDTHFIT--GIVSW------------------
-----GEG-CAK------KGKYGIYT--KVSKFIL-WIKRIMRQKLPS------------
--------TESSTGRL----------------------------------
>Q58L96
------------------------------------------------------------
------------------------------------------------------------
------------------------------------------------------------
------------------------------------------------------------
------------------------------------------------------------
------------------------------------------------------------
------------------------------------------------------------
------------------------------------------------------------
------------------------------------------------------------
------------------------------------------------------------
------------------------------------------------------------
------------------------------------------------------------
------------------------------------------------------------
------------------------------------------------------------
------------------------------------------------------------
------------------------------------------------------------
-------------------------------------------MAPQLLLCLILTFL-WS
LPE-----------------------------------------AESNVFLKSKVANRFL
QRTK-----RANSLYEEFRSGNIERECIE------------------------------E
RCSKEEA-----------------------------------------------------
REVFEDDEKTETFWNV-----------YVD------------------------------
-----------------GDQCSSNPCH---YRG-----TCKDGIGSY-----TCTCLSG-
--------------YEGKNCE------------RVLYKS---------------------
----------------------CRVDNGNCWH----------------------------
--------------FCK-----PVQNDIQCSCAE--------------GY----------
--------------------LLGED-----------------------------------
-------------------GHSCVAGGNFSCGRNIKTRNKREASLPDF------------
------------------------------------------------------------
------------------------------------------------------------
-------------VQSQNAILLKK----SDN-----------------------------
---------PSPDIRI------VNG----------MDCKLGECPWQAVLVDEKED-----
-------AFCGGTILSPIYVLTAAHCI-----------------NQTKMISVVVGE----
-----INISRK---NP-------------GRLLSVDKIYVHQKFVP------------PK
KGYEF-YEKFDLVSYD----YDIA------------ILQMKT------------------
-----PIQF-------------------------------------SEN-VVPA------
------------------CL--------------------------PTADF-ANQVLMKQ
DF---------------GIVSGF---GRIFEKGP----QSKTLKVL-KVP----------
----------------------------YVDRHTCML----------SSESPITP-TMFC
AGYD--TLPRDACQGDSGGPHITA---YRDTHFIT--GIVSW------------------
-----GEG-CAQ------TGKYGVYT--KVSKFIL-WIKRIMRQKLPS------------
--------TESSTGRL----------------------------------
>Q56VR3
------------------------------------------------------------
------------------------------------------------------------
------------------------------------------------------------
------------------------------------------------------------
------------------------------------------------------------
------------------------------------------------------------
------------------------------------------------------------
------------------------------------------------------------
------------------------------------------------------------
------------------------------------------------------------
------------------------------------------------------------
------------------------------------------------------------
------------------------------------------------------------
------------------------------------------------------------
------------------------------------------------------------
------------------------------------------------------------
-------------------------------------------MAPQLLLCLILTFL-WS
LPE-----------------------------------------AESNVFLKSKVANRFL
QRTK-----RANSLVEEFKSGNIERECIE------------------------------E
RCSKEEA-----------------------------------------------------
REVFEDDEKTETFWNV-----------YVD------------------------------
-----------------GDQCSSNPCH---YRG-----ICKDGIGSY-----TCTCLSG-
--------------YEGKNCE------------RVLYKS---------------------
----------------------CRVDNGNCWH----------------------------
--------------FCK-----SVQNDIQCSCAE--------------GY----------
--------------------LLGED-----------------------------------
-------------------GHSCVAGGNFSCGRNIKTRNKREASLPDF------------
------------------------------------------------------------
------------------------------------------------------------
-------------VQSHNATLLKK----SDN-----------------------------
---------PSPDIRI------VNG----------MDCKLGECPWQAALVDDKKG-----
-------VFCGGTILSPIYVLTAAHCI-----------------NETETISVVVGE----
-----IDRSRA---ET-------------GPLLSVDKVYVHKKFVP------------PK
KSQEF-YEKFDLVSYD----YDIA------------IIQMKT------------------
-----PIQF-------------------------------------SEN-VVPA------
------------------CL--------------------------PTADF-ANQVLMKQ
DF---------------GIVSGF---GGIFERGP----NSKTLKVL-KVP----------
----------------------------YVDRHTCML----------SSNFPITP-TMFC
AGYD--TLPQDACQGDSGGPHITA---YRDTHFIT--GIVSW------------------
-----GEG-CAR------KGRYGIYT--KLSKFIP-WIKRIMRQKLPS------------
--------TESSTGRL----------------------------------
>A6MFK7
------------------------------------------------------------
------------------------------------------------------------
------------------------------------------------------------
------------------------------------------------------------
------------------------------------------------------------
------------------------------------------------------------
------------------------------------------------------------
------------------------------------------------------------
------------------------------------------------------------
------------------------------------------------------------
------------------------------------------------------------
------------------------------------------------------------
------------------------------------------------------------
------------------------------------------------------------
------------------------------------------------------------
------------------------------------------------------------
-------------------------------------------MAPQLLLCLIQTFL-WS
LPE-----------------------------------------AESNVFLKSNVANRFL
QRTK-----RANSGFEEIYPANFERECVE------------------------------E
RCSKEEA-----------------------------------------------------
REVFEDDEKTEAFWTV-----------YVD------------------------------
-----------------GDQCLSNPCH---YGG-----TCKDGIGSY-----TCTCLAG-
--------------YEGKNCE------------HDLLKS---------------------
----------------------CRVDNGNCWH----------------------------
--------------FCK-----PVQNDTQCSCAE--------------GY----------
--------------------RLGDN-----------------------------------
-------------------GFSCIAEGEFSCGRNIKSRNKREASLPDFQTD---------
-------------------------------FSDDYDAI---------------------
------------------------------DENNLIET----------------------
-------------VQSQSATLLKK----SDN-----------------------------
---------PNPDIRI------VNG----------LDCKLGECPWQAVLIDEKGT-----
-------AFGGGTILSPYFVLTAAHCI-----------------NKTKSIAVVVGQ----
-----VDISRK---ET-------------RRLLSVDKVYTHPKYV---------------
-----------HVTND----YDIA------------IIQLKT------------------
-----PIQF-------------------------------------SEN-VVPA------
------------------CL--------------------------PTADF-ANHVLMKQ
DF---------------GIVSGF---GRIEEKGP----TSNILKVV-MVP----------
----------------------------YVDRHTCIL----------STKIPITR-NMFC
AGYG--NQPEDACEGDSGGPHITA---YKDTHFLT--GIVSW------------------
-----GEG-CGR------DGKYGIYT--KVSNFLP-WIKTIMRRKQPS------------
--------TESSTGRL----------------------------------
>Q58L94
------------------------------------------------------------
------------------------------------------------------------
------------------------------------------------------------
------------------------------------------------------------
------------------------------------------------------------
------------------------------------------------------------
------------------------------------------------------------
------------------------------------------------------------
------------------------------------------------------------
------------------------------------------------------------
------------------------------------------------------------
------------------------------------------------------------
------------------------------------------------------------
------------------------------------------------------------
------------------------------------------------------------
------------------------------------------------------------
-------------------------------------------MAPQLLLCLILTFL-WS
LPE-----------------------------------------AESNVFLKSKVANRFL
QRTK-----RSNSLFEEIRPGNIERECIE------------------------------E
KCSKEEA-----------------------------------------------------
REVFEDNEKTETFWNV-----------YVD------------------------------
-----------------GDQCSSNPCH---YRG-----TCKDGIGSY-----TCTCLPN-
--------------YEGKNCE------------KVLFKS---------------------
----------------------CRAFNGNCWH----------------------------
--------------FCK-----RVQSETQCSCAE--------------SY----------
--------------------LLGVD-----------------------------------
-------------------GHSCVAEGDFSCGRNIKARNKREASLPDF------------
------------------------------------------------------------
------------------------------------------------------------
-------------VQSQKATVLKK----SDN-----------------------------
---------PSPDIRI------VNG----------MDCKLGECPWQAVLINEKGE-----
-------VFCGGTILSPIHVLTAAHCI-----------------NQTKSVSVIVGE----
-----IDISRK---ET-------------RRLLSVDKIYVHKKFVP------------PN
SYY----QNIDRFAYD----YDIA------------IIRMKT------------------
-----PIQF-------------------------------------SEN-VVPA------
------------------CL--------------------------PTADF-AKEVLMKQ
DS---------------GIVSGF---GRTQSIGY----TSNILKVI-TVP----------
----------------------------YVDRHTCML----------SSNFRITQ-NMFC
AGYD--TLPQDACQGDSGGPHITA---YGDTHFVT--GIISW------------------
-----GEG-CAR------KGKYGVYT--KVSNFIP-WIKKIMSLK---------------
--------------------------------------------------
>B5G6G5
------------------------------------------------------------
------------------------------------------------------------
------------------------------------------------------------
------------------------------------------------------------
------------------------------------------------------------
------------------------------------------------------------
------------------------------------------------------------
------------------------------------------------------------
------------------------------------------------------------
------------------------------------------------------------
------------------------------------------------------------
------------------------------------------------------------
------------------------------------------------------------
------------------------------------------------------------
------------------------------------------------------------
------------------------------------------------------------
-------------------------------------------MAPPLLLCLILTFL-WN
LPE-----------------------------------------AESNVFLKSKVANRFL
QRTK-----RSNSIFEEFKAGNIERECIE------------------------------E
KCSKEEA-----------------------------------------------------
REVFEDNEKTETFWNV-----------YVD------------------------------
-----------------GDQCSSNPCH---YRG-----TCKDGIGSY-----TCTCLPN-
--------------YEGKNCE------------KVLFES---------------------
----------------------CRVFNGNCWH----------------------------
--------------FCK-----SVQNEIQCSCAE--------------SY----------
--------------------RLGDD-----------------------------------
-------------------GHSCVAEGDFSCGRNIKARNKREASLPDF------------
------------------------------------------------------------
------------------------------------------------------------
-------------VQSQKAILLKK----SDN-----------------------------
---------PSPDIRI------ING----------MDCKLGECPWQAVLLDEDDD-----
-------VFCGGTILSSIHVLTAAHCI-----------------NQTKNISVIVGE----
-----IDISRK---ET-------------IRLLPVDKVYVHTKFVP------------PS
YLYG--HQNVDRKTYD----YDIA------------IIRMKT------------------
-----PIQF-------------------------------------SEN-VVPA------
------------------CL--------------------------PTADF-VKQVLMKQ
DF---------------GIVSGF---GRTQYRGQ----TSNTLKVI-TVP----------
----------------------------YVDRRTCML----------SSDFPITP-NMFC
AGYD--TLPQDACQGDSGGPHITA---YGDTHFIT--GINSW------------------
-----GEG-CAK------KGKYGVYT--KVSNFIP-WIKAIMSLK---------------
--------------------------------------------------
>P82807
------------------------------------------------------------
------------------------------------------------------------
------------------------------------------------------------
------------------------------------------------------------
------------------------------------------------------------
------------------------------------------------------------
------------------------------------------------------------
------------------------------------------------------------
------------------------------------------------------------
------------------------------------------------------------
------------------------------------------------------------
------------------------------------------------------------
------------------------------------------------------------
------------------------------------------------------------
------------------------------------------------------------
------------------------------------------------------------
-------------------------------------------MAPQLLLCLILTFL-WS
LPE-----------------------------------------AESNVFLKSKVANRFL
QRTK-----RSNSLFEEIRPGNIERECIE------------------------------E
KCSKEEA-----------------------------------------------------
REVFEDNEKTETFWNV-----------YVD------------------------------
-----------------GDQCSSNPCH---YRG-----TCKDGIGSY-----TCTCLPN-
--------------YEGKNCE------------KVLYQS---------------------
----------------------CRVDNGNCWH----------------------------
--------------FCK-----RVQSETQCSCAE--------------SY----------
--------------------RLGVD-----------------------------------
-------------------GHSCVAEGDFSCGRNIKARNKREASLPDF------------
------------------------------------------------------------
------------------------------------------------------------
-------------VQSQKATLLKK----SDN-----------------------------
---------PSPDIRI------VNG----------MDCKLGECPWQAVLINEKGE-----
-------VFCGGTILSPIHVLTAAHCI-----------------NQTKSVSVIVGE----
-----IDISRK---ET-------------RRLLSVDKIYVHTKFVP------------PN
YYYV--HQNFDRVAYD----YDIA------------IIRMKT------------------
-----PIQF-------------------------------------SEN-VVPA------
------------------CL--------------------------PTADF-ANEVLMKQ
DS---------------GIVSGF---GRIRFKEP----TSNTLKVI-TVP----------
----------------------------YVDRHTCML----------SSDFRITQ-NMFC
AGYD--TLPQDACQGDSGGPHITA---YRDTHFIT--GIISW------------------
-----GEG-CAR------KGKYGVYT--KVSRFIP-WIKKIMSLK---------------
--------------------------------------------------
>P83370
------------------------------------------------------------
------------------------------------------------------------
------------------------------------------------------------
------------------------------------------------------------
------------------------------------------------------------
------------------------------------------------------------
------------------------------------------------------------
------------------------------------------------------------
------------------------------------------------------------
------------------------------------------------------------
------------------------------------------------------------
------------------------------------------------------------
------------------------------------------------------------
------------------------------------------------------------
------------------------------------------------------------
------------------------------------------------------------
-------------------------------------------MAPQLLLCLILTFL-WS
VPE-----------------------------------------AESNVFLKSKVANRFL
QRTK-----RSNSLFEEIRPGNIERECIE------------------------------E
KCSKEEA-----------------------------------------------------
REVFEDNEKTETFWNV-----------YVD------------------------------
-----------------GDQCSSNPCH---YHG-----TCKDGIGSY-----TCTCLPN-
--------------YEGKNCE------------KVLFKS---------------------
----------------------CRAFNGNCWH----------------------------
--------------FCK-----RVQSETQCSCAE--------------SY----------
--------------------RLGVD-----------------------------------
-------------------GHSCVAEGDFSCGRNIKARNKREASLPDF------------
------------------------------------------------------------
------------------------------------------------------------
-------------VQSQKATLLKK----SDN-----------------------------
---------PSPDIRI------VNG----------MDSKLGECPWQAVLINEKGE-----
-------VFCGGTILSPIHVLTAAHCI-----------------NQTKSVSVIVGE----
-----IDISRK---ET-------------RRLLSVDKIYVHTKFVP------------PN
YYYG--HQNFDRVAYD----YDIA------------IIRMKT------------------
-----PIQF-------------------------------------SEN-VVPA------
------------------CL--------------------------PTADF-ANEVLMKQ
DS---------------GIVSGF---GRIRFKEP----TSNTLKVI-TVP----------
----------------------------YVDRHTCML----------SSDFRITQ-NMFC
AGYD--TLPQDACEGDSGGPHITA---YGDTHFIT--GIVSW------------------
-----GEG-CAR------KGKYGVYT--KVSRFIP-WIKKIMSLK---------------
--------------------------------------------------
>A6MFK8
------------------------------------------------------------
------------------------------------------------------------
------------------------------------------------------------
------------------------------------------------------------
------------------------------------------------------------
------------------------------------------------------------
------------------------------------------------------------
------------------------------------------------------------
------------------------------------------------------------
------------------------------------------------------------
------------------------------------------------------------
------------------------------------------------------------
------------------------------------------------------------
------------------------------------------------------------
------------------------------------------------------------
------------------------------------------------------------
-------------------------------------------MAPQLLLCLILTFL-WS
LPE-----------------------------------------AESNVFLKSNVANRFL
QRTK-----RANSIFEEIRPGNIERECVE------------------------------E
KCSKEEA-----------------------------------------------------
REVFQDNEKTEAFWTV-----------YVD------------------------------
-----------------GDQCLSNPCH---YRG-----TCKDGIGSY-----TCTCLPG-
--------------YEGKNCE------------HVVVKS---------------------
----------------------CRLFNGNCWH----------------------------
--------------FCK-----TVQNDTQCSCAE--------------GY----------
--------------------RLGVD-----------------------------------
-------------------GFSCIAEGDFSCGRIIKSRNKREASLPDFH-----------
-------------------------------FSDDYDAI---------------------
------------------------------DENNLVET----------------------
-------------VQSQSATLLKK----SDN-----------------------------
---------PSPDIRI------VSG----------LDCKLGECPWQAVLIDEHGK-----
-------AFGGGTILSPYFVLTAAHCL-----------------NQTKSIAVVVGQ----
-----VDISRK---ET-------------RHLLHVDKAYMHSKYV---------------
-----------RATYD----HDIA------------ILRLRT------------------
-----PIQF-------------------------------------SEN-VVPA------
------------------CL--------------------------PTADF-ADEVLMKQ
DF---------------GIVSGF---GRLHERGS----TSDILKVI-RVP----------
----------------------------YVDRYTCML----------SSNYRITP-SMFC
AGYG--NQPQDACQGDSGGPHITA---YGDTHFIT--GIISW------------------
-----GEG-CGR------KGKYGIYT--KVSNFIP-WIKTIMRRNQPS------------
--------TESSTGRL----------------------------------
>Q58L93
------------------------------------------------------------
------------------------------------------------------------
------------------------------------------------------------
------------------------------------------------------------
------------------------------------------------------------
------------------------------------------------------------
------------------------------------------------------------
------------------------------------------------------------
------------------------------------------------------------
------------------------------------------------------------
------------------------------------------------------------
------------------------------------------------------------
------------------------------------------------------------
------------------------------------------------------------
------------------------------------------------------------
------------------------------------------------------------
-------------------------------------------MAPQLLLCLILTFL-WS
LPE-----------------------------------------AESNVFLKSKEANRFL
QRTK-----RSNSLFEEFRPGNIERECIE------------------------------E
KCSKEEA-----------------------------------------------------
REIFKDNEKTEAFWNV-----------YVD------------------------------
-----------------GDQCSSNPCH---YGG-----TCKDGIGSY-----TCTCLPN-
--------------YEGKNCE------------HLLFKS---------------------
----------------------CRFFNGNCWH----------------------------
--------------FCK-----PVQNDTQCSCAE--------------SY----------
--------------------RLGDD-----------------------------------
-------------------GHSCVAEGDFSCGRNIKARNKREASLPDF------------
------------------------------------------------------------
------------------------------------------------------------
-------------VQSQNATLLKK----SDN-----------------------------
---------PSPDIRI------ING----------MDCKLGECPWQAVLLDKEGD-----
-------VFCGGTILSPIYVLTAAHCI-----------------TQSKHISVVVGE----
-----IDISRK---ET-------------RHLLSVDKAYVHTKFV---------------
-----------LATYD----YDIA------------IIQLKT------------------
-----PIQF-------------------------------------SEN-VVPA------
------------------CL--------------------------PTADF-ANQVLMKQ
DF---------------GIISGF---GHTRSGGQ----TSNTLKVV-TIP----------
----------------------------YVDRHTCML----------SSDFRITP-NMFC
AGYD--TLPRDACQGDSGGPHITA---YRDTHFIT--GIISW------------------
-----GEG-CAK------KGKYGVYT--KVSNFIP-WIKAVMRKHQPS------------
--------TESSTGRL----------------------------------
>P81428
------------------------------------------------------------
------------------------------------------------------------
------------------------------------------------------------
------------------------------------------------------------
------------------------------------------------------------
------------------------------------------------------------
------------------------------------------------------------
------------------------------------------------------------
------------------------------------------------------------
------------------------------------------------------------
------------------------------------------------------------
------------------------------------------------------------
------------------------------------------------------------
------------------------------------------------------------
------------------------------------------------------------
------------------------------------------------------------
-------------------------------------------MAPQLLLCLILTFL-WS
LPE-----------------------------------------AESNVFLKSKVANRFL
QRTK-----RSNSLFEEIRPGNIERECIE------------------------------E
KCSKEEA-----------------------------------------------------
REVFEDNEKTETFWNV-----------YVD------------------------------
-----------------GDQCSSNPCH---YRG-----TCKDGIGSY-----TCTCLPN-
--------------YEGKNCE------------KVLYQS---------------------
----------------------CRVDNGNCWH----------------------------
--------------FCK-----RVQSETQCSCAE--------------SY----------
--------------------RLGVD-----------------------------------
-------------------GHSCVAEGDFSCGRNIKARNKREASLPDF------------
------------------------------------------------------------
------------------------------------------------------------
-------------VQSQKATLLKK----SDN-----------------------------
---------PSPDIRI------VNG----------MDCKLGECPWQAVLINEKGE-----
-------VFCGGTILSPIHVLTAAHCI-----------------NQTKSVSVIVGE----
-----IDISRK---ET-------------RRLLSVDKIYVHTKFVP------------PN
YYYV--HQNFDRVAYD----YDIA------------IIRMKT------------------
-----PIQF-------------------------------------SEN-VVPA------
------------------CL--------------------------PTADF-ANEVLMKQ
DS---------------GIVSGF---GRIQFKQP----TSNTLKVI-TVP----------
----------------------------YVDRHTCML----------SSDFRITQ-NMFC
AGYD--TLPQDACQGDSGGPHITA---YRDTHFIT--GIISW------------------
-----GEG-CAR------KGKYGVYT--KVSKFIP-WIKKIMSLK---------------
--------------------------------------------------
>Q9TXD8
------------------------------------------------------------
------------------------------------------------------------
------------------------------------------------------------
------------------------------------------------------------
------------------------------------------------------------
------------------------------------------------------------
------------------------------------------------------------
------------------------------------------------------------
------------------------------------------------------------
------------------------------------------------------------
------------------------------------------------------------
------------------------------------------------------------
------------------------------------------------------------
------------------------------------------------------------
------------------------------------------------------------
------------------------------------------------------------
------------------------------------------------------------
------------------------------------------------------------
------------------------------------------------------------
------------------------------------------------------------
------------------------------------------------------------
------------------------------------------------------------
------------------------------------------------------------
------------------------------------------------------------
------------------------------------------------------------
------------------------------------------------------------
------------------------------------------------------------
------------------------------------------------------------
------------------------------------------------------------
------------------------------------------------------------
---------------I------VGG----------KTAKFGDYPWMVSIQQKNKKGT---
-----FDHICGGAIINVNWILTAAHCFDQPIVKS-DYR-------------AYVGL----
-----RSILHTKE-NT-------------VQRLELSKIVLHPGYK-------------PK
KDP-----------------DDIA------------LIKVAK------------------
-----PIVI-------------------------------------GNY-ANGI------
------------------CV--------------------------PKGVT-----NPEG
N----------------ATVIGW---GKISSGGK----QVNTLQEV-TIP----------
----------------------------IIPWKKCKEIYGDEFS--EFEYSQITP-YMIC
AGA----EGKDSCQADSGGPLFQI----DANGVATLIGTVAN------------------
-----GAD-CGY------KHYPGVYM--KVSSYTN-WMSKNMV-----------------
--------------------------------------------------
>A0A024BTN9
------------------------------------------------------------
------------------------------------------------------------
------------------------------------------------------------
------------------------------------------------------------
------------------------------------------------------------
------------------------------------------------------------
------------------------------------------------------------
------------------------------------------------------------
------------------------------------------------------------
------------------------------------------------------------
------------------------------------------------------------
------------------------------------------------------------
------------------------------------------------------------
------------------------------------------------------------
------------------------------------------------------------
------------------------------------------------------------
------------------------------------------------------------
------------------------------------------------------------
------------------------------------------------------------
------------------------------------------------------------
------------------------------------------------------------
--------------------------------------SCADD-----------------
------------------------------------------------------------
-----------------------RNPLEECFQET--------------------------
------------------------------------------------DYE---------
------------------------------------------------------------
---EF-------------------------------------------------------
-------------------------------LEIARNGL---------------------
------------------------------------------------------------
--------------------------KATSN-----------------------------
------------PKHVVIVGAGMSGLSAAYVL---AGAGH-QVTVLEASERAGGRVRTYR
NDKEGWYANLGPMRLPEKHRIVREYITKFGLQLNEFSQENENAWYFIKNIRKRVGEVKKD
PGLLQYPVKPSEEGKSAGQLYEESLGKVVEELKRTNCSYILDKYDTY-----------ST
KEYLIKEGNLSPGAVD--MIGDLL--NEDSGYYVSFIESLKHDNIFGYEKRF---NEIVD
GMDKLPTSMYQAIE---------------------------EKVRFNAR-VIKI-----Q
QNDNEVTVTYQTSENEMSPVTADYVIVCTT---SRAARRITFEPPLPPKKA-HALRSVHY
RSGTKIFLTCTKKFWEDDGIHG----GKSTTD----------------LP------SRFV
YYPNHDFSSGSAVIMA-YGIGDDANFFQALDHKDCGDTVINDLSL--IHQLTKEEIQSFC
YLSKI---------------------QRWSLDKYAMGGITTFT---------PYQFQH--
FSEALTAP-FKR------IYFAGEYT-----AQFHGWIDSTIKSG---LTAARDVN----
------RASENP--------SGIHLSNDN---------------------
>A8QL51
------------------------------------------------------------
------------------------------------------------------------
------------------------------------------------------------
------------------------------------------------------------
------------------------------------------------------------
------------------------------------------------------------
------------------------------------------------------------
------------------------------------------------------------
------------------------------------------------------------
------------------------------------------------------------
------------------------------------------------------------
------------------------------------------------------------
------------------------------------------------------------
------------------------------------------------------------
------------------------------------------------------------
------------------------------------------------------------
---------------------------------------------MNVFSIFSLVFL-AA
F-----------------------------------------------------------
------------------------------------------------------------
------------------------------------------------------------
------------------------------------------------------------
-------------------------------------GSCADD-----------------
------------------------------------------------------------
----------------------RRSPLEECFREA--------------------------
------------------------------------------------DYE---------
------------------------------------------------------------
---EF-------------------------------------------------------
-------------------------------LEIARNGL---------------------
------------------------------------------------------------
--------------------------KKTSN-----------------------------
------------PKHVVVVGAGMAGLSAAYVL---EKAGH-RVTLLEASDRVGGRANTYR
DEKEGWYVNMGPMRLPERHRIVRTYIAKFGLKLNEFFQENENAWYFIRNIRKRVWEVKKD
PGVFKYPVKPSEEGKSASQLYRESLKKIIEELKRTNCSYILDKYDSY-----------ST
KEYLIKEGNLSRGAVD--MIGDLL--NEDSSYYLSFIESLKNDDLFSYEKRF---DEISG
GFDQLPKSMHQDIA---------------------------EMVHLNAQ-VTKI-----Q
HDAEKVRVAYQTPAKTLSYVTADYVIVCAT---SRAVRRISFEPPLPSKKA-HALRSIHY
KSATKIFLTCTQKFWEADGIHG----GKSTTD----------------LP------SRFI
YYPNHNFTSGVGVIVA-YVLADDSDFFQALDIKTSADIVINDLSL--IHQLPKNEIQALC
YPSLI---------------------KKWSLDKYTMGALTSFT---------PYQFQD--
YSETVAAP-VGR------IYFAGEYT-----ARVHGWLDSTIKSG---LTAARDVN----
------RASQKP--------SRIHLISDNQL-------------------
>X2L4E2
------------------------------------------------------------
------------------------------------------------------------
------------------------------------------------------------
------------------------------------------------------------
------------------------------------------------------------
------------------------------------------------------------
------------------------------------------------------------
------------------------------------------------------------
------------------------------------------------------------
------------------------------------------------------------
------------------------------------------------------------
------------------------------------------------------------
------------------------------------------------------------
------------------------------------------------------------
------------------------------------------------------------
------------------------------------------------------------
----------------------------------------------------SLLFL-AA
V-----------------------------------------------------------
------------------------------------------------------------
------------------------------------------------------------
------------------------------------------------------------
-------------------------------------GSCADD-----------------
------------------------------------------------------------
-----------------------RNPLEECFRET--------------------------
------------------------------------------------DYE---------
------------------------------------------------------------
---EF-------------------------------------------------------
-------------------------------LEIAKNGL---------------------
------------------------------------------------------------
--------------------------STTSN-----------------------------
------------PKRVVIVGAGMSGLSAAYVL---ANAGH-QVTVLEASERAGGRVKTYR
NEKEGWYANLGPMRLPEKHRIVREYIKKFDLRLNEFSQENENAWYFLQNIKKRVREVNKD
PGVLEYPVKPSEVGKSAGQLYEESLRKAVEELRRTNCSYMLNKYDTY-----------ST
KEYLLKEGNLSPGAVD--MIGDLL--NEDSGYYVSFIESLKHDDIFAYEKRF---DEIVG
GMDKLPTSMYQAIQ---------------------------EKVHLNAR-VIEI-----Q
QDVKEVTVTYQTSQKETLSVTADYVIVCTT---SRAARRITFEPPLPPKKA-HALLSVHY
RSGTKIFLTCTKKFWEDDGIHG----GKSTTD----------------LP------SRFI
YYPNHNFPNGVGVIIA-YGIGDDANYFQALDFEDCGDIVINDLSL--IHQLPKEEIQAIC
RPSMI---------------------QRWSLDNYAMGGITTFT---------PYHFQH--
FSEALTAP-VDR------IYFAGEYT-----AQAHGWIDSTIKSG---LRAATDVN----
------RASENK--------------------------------------
>Q6TGQ9
------------------------------------------------------------
------------------------------------------------------------
------------------------------------------------------------
------------------------------------------------------------
------------------------------------------------------------
------------------------------------------------------------
------------------------------------------------------------
------------------------------------------------------------
------------------------------------------------------------
------------------------------------------------------------
------------------------------------------------------------
------------------------------------------------------------
------------------------------------------------------------
------------------------------------------------------------
------------------------------------------------------------
------------------------------------------------------------
---------------------------------------------------MNVFFMFSK
P-----------------------------------------------------------
------------------------------------------------------------
------------------------------------------------------------
------------------------------------------------------------
-------------------------------------GKLADD-----------------
------------------------------------------------------------
-----------------------RNPLEECFRET--------------------------
------------------------------------------------DYE---------
------------------------------------------------------------
---EF-------------------------------------------------------
-------------------------------LEIAKNGL---------------------
------------------------------------------------------------
--------------------------STTSN-----------------------------
------------PKRVVIVGAGMSGLSAAYVL---ANAGH-QVTVLEASERAGGQVKTYR
NEKEGWYANLGPMRLPEKHRIVREYIRKFGLQLNEFSQENENAWYFIKNIRKRVGEVNKD
PGVLDYPVKPSEVGKSAGQLYEESLQKAVEELRRTNCSYMLNKYDTY-----------ST
KEYLLKEGNLSPGAVD--MIGDLL--NEDSGYYVSFIESLKHDDIFAYEKRF---DEIVG
GMDKLPTSMYQAIQ---------------------------EKVHLNAR-VIKI-----Q
QDVKEVTVTYQTSEKETLSVTADYVIVCTT---SRAARRIKFEPPLPPKKA-HALRSVHY
RSGTKIFLTCTKKFWEDDGIHG----GKSTTD----------------LP------SRFI
YYPNHNFPNGVGVIIA-YGIGDDANYFEALDFEDCGDIVINDLSL--IHQLPKEEIQAIC
RPSMI---------------------QRWSLDKYAMGGITTFT---------PYQFQH--
FSEALTAP-VDR------IYFAGEYT-----AQAHGWIASTIKSG----PEGLDVN----
------RASE----------------------------------------
>P81382
------------------------------------------------------------
------------------------------------------------------------
------------------------------------------------------------
------------------------------------------------------------
------------------------------------------------------------
------------------------------------------------------------
------------------------------------------------------------
------------------------------------------------------------
------------------------------------------------------------
------------------------------------------------------------
------------------------------------------------------------
------------------------------------------------------------
------------------------------------------------------------
------------------------------------------------------------
------------------------------------------------------------
------------------------------------------------------------
---------------------------------------------MNVFFMFSLLFL-AA
L-----------------------------------------------------------
------------------------------------------------------------
------------------------------------------------------------
------------------------------------------------------------
-------------------------------------GSCADD-----------------
------------------------------------------------------------
-----------------------RNPLAECFQEN--------------------------
------------------------------------------------DYE---------
------------------------------------------------------------
---EF-------------------------------------------------------
-------------------------------LEIARNGL---------------------
------------------------------------------------------------
--------------------------KATSN-----------------------------
------------PKHVVIVGAGMAGLSAAYVL---AGAGH-QVTVLEASERPGGRVRTYR
NEEAGWYANLGPMRLPEKHRIVREYIRKFDLRLNEFSQENDNAWYFIKNIRKKVGEVKKD
PGLLKYPVKPSEAGKSAGQLYEESLGKVVEELKRTNCSYILNKYDTY-----------ST
KEYLIKEGDLSPGAVD--MIGDLL--NEDSGYYVSFIESLKHDDIFAYEKRF---DEIVD
GMDKLPTAMYRDIQ---------------------------DKVHFNAQ-VIKI-----Q
QNDQKVTVVYETLSKETPSVTADYVIVCTT---SRAVRLIKFNPPLLPKKA-HALRSVHY
RSGTKIFLTCTTKFWEDDGIHG----GKSTTD----------------LP------SRFI
YYPNHNFTNGVGVIIA-YGIGDDANFFQALDFKDCADIVFNDLSL--IHQLPKKDIQSFC
YPSVI---------------------QKWSLDKYAMGGITTFT---------PYQFQH--
FSDPLTAS-QGR------IYFAGEYT-----AQAHGWIDSTIKSG---LRAARDVN----
------LASENP--------SGIHLSNDNEL-------------------
>P0DI89
------------------------------------------------------------
------------------------------------------------------------
------------------------------------------------------------
------------------------------------------------------------
------------------------------------------------------------
------------------------------------------------------------
------------------------------------------------------------
------------------------------------------------------------
------------------------------------------------------------
------------------------------------------------------------
------------------------------------------------------------
------------------------------------------------------------
------------------------------------------------------------
------------------------------------------------------------
------------------------------------------------------------
------------------------------------------------------------
------------------------------------------------------------
------------------------------------------------------------
------------------------------------------------------------
------------------------------------------------------------
------------------------------------------------------------
----------------------------------------ADD-----------------
------------------------------------------------------------
-----------------------RNPLEECFRET--------------------------
------------------------------------------------DYE---------
------------------------------------------------------------
---EF-------------------------------------------------------
-------------------------------LEIAKNGL---------------------
------------------------------------------------------------
--------------------------STT-------------------------------
------------------------------------------------------------
------------------------------------------------------------
------------------------------------------------------------
------------------------------------------------------------
------------------------------------------------------------
------------------------------------------------------------
------------------------------------------------------------
------------------------------------------------------------
------------------------------------------------------------
------------------------------------------------------------
--------------------------------------------------
>Q6TGQ8
------------------------------------------------------------
------------------------------------------------------------
------------------------------------------------------------
------------------------------------------------------------
------------------------------------------------------------
------------------------------------------------------------
------------------------------------------------------------
------------------------------------------------------------
------------------------------------------------------------
------------------------------------------------------------
------------------------------------------------------------
------------------------------------------------------------
------------------------------------------------------------
------------------------------------------------------------
------------------------------------------------------------
------------------------------------------------------------
----------------------------------------------------------RK
A-----------------------------------------------------------
------------------------------------------------------------
------------------------------------------------------------
------------------------------------------------------------
-------------------------------------PCCADD-----------------
------------------------------------------------------------
-----------------------RNPLEECFRET--------------------------
------------------------------------------------DYE---------
------------------------------------------------------------
---EF-------------------------------------------------------
-------------------------------LEIAKNGL---------------------
------------------------------------------------------------
--------------------------STTSN-----------------------------
------------PKRVVIVGAGMSGLSAAYVL---ANAGH-QVTVLEASERAGGRVKTYR
NEKEGWYANLGPMRLPEKHRIVREYIRKFDLQLNEFSQENENAWYFIKNIRKRVGEVNKD
PGVLEYPVKPSEVGKSAGQLYEESLQKAVEELRRTNCSYMLNKYDTY-----------ST
KEYLLKEGNLSPGAVD--MIGDLL--NEDSGYYVSFIESLKHDDIFAYEKRF---DEIVG
GMDKLPTSMYQAIQ---------------------------EKVHLNAR-VIKI-----Q
QDVKEVTVTYQTSEKETLSVTADYVIVCTT---SRAARRIKFEPPLPPKKA-HALRSVHY
RSGTKIFLTCTKKFWEDDGIHG----GKSTTD----------------LP------SRFI
YYPNHNFPNGVGVIIA-YGIGDDANYFQALDFEDCGDIVINDLSL--IHQLPKEEIQAIC
RPSMI---------------------QRWSLDKYAMGGITTFT---------PYQFQH--
FSEALTAP-VDR------IYFAGEYT-----AQAHGWIDSTIKW----------------
--------------------------------------------------
>A8QL52
------------------------------------------------------------
------------------------------------------------------------
------------------------------------------------------------
------------------------------------------------------------
------------------------------------------------------------
------------------------------------------------------------
------------------------------------------------------------
------------------------------------------------------------
------------------------------------------------------------
------------------------------------------------------------
------------------------------------------------------------
------------------------------------------------------------
------------------------------------------------------------
------------------------------------------------------------
------------------------------------------------------------
------------------------------------------------------------
---------------------------------------------MNVFSIFSLVFL-AA
F-----------------------------------------------------------
------------------------------------------------------------
------------------------------------------------------------
------------------------------------------------------------
-------------------------------------GSCADD-----------------
------------------------------------------------------------
----------------------RRSALEECFREA--------------------------
------------------------------------------------DYE---------
------------------------------------------------------------
---EF-------------------------------------------------------
-------------------------------LEIARNGL---------------------
------------------------------------------------------------
--------------------------KKTSN-----------------------------
------------PKHVVVVGAGMAGLSAAYVL---AGAGH-RVTLLEASDRVGGRVNTYR
DEKEGWYVNMGPMRLPERHRIVRTYIAKFGLKLNEFFQENENAWYFIRNIRKRVWEVKKD
PGVFKYPVKPSEEGKSASQLYRESLKKVIEELKRTNCSYILDKYDTY-----------ST
KEYLIKEGNLSRGAVD--MIGDLL--NEDSSYYLSFIESLKNDDLFSYEKRF---DEISD
GFDQLPKSMHQAIA---------------------------EMVHLNAQ-VIKI-----Q
RDAEKVRVAYQTPAKTLSYVTADYVIVCAT---SRAVRRISFEPPLPPKKA-HALRSIHY
KSATKIFLTCTRKFWEADGIHG----GKSTTD----------------LP------SRFI
YYPNHNFTSGVGVIVA-YVLADDSDFFQALDIKTSADIVINDLSL--IHQLPKNEIQALC
YPSLI---------------------KKWSLDKYTMGALTSFT---------PYQFQD--
YIETVAAP-VGR------IYFAGEYT-----ATVHGWLDSTIKSG---LTAARNVN----
------RASQKP--------SRIHLINDNQL-------------------
>P81383
------------------------------------------------------------
------------------------------------------------------------
------------------------------------------------------------
------------------------------------------------------------
------------------------------------------------------------
------------------------------------------------------------
------------------------------------------------------------
------------------------------------------------------------
------------------------------------------------------------
------------------------------------------------------------
------------------------------------------------------------
------------------------------------------------------------
------------------------------------------------------------
------------------------------------------------------------
------------------------------------------------------------
------------------------------------------------------------
---------------------------------------------MNDFLLLLLVLF-LG
V-----------------------------------------------------------
------------------------------------------------------------
------------------------------------------------------------
------------------------------------------------------------
-------------------------------------PRSENH-----------------
------------------------------------------------------------
-----------------------VINLEECFQEP--------------------------
------------------------------------------------EYE---------
------------------------------------------------------------
---NW-------------------------------------------------------
-------------------------------LATASHGL---------------------
------------------------------------------------------------
--------------------------TKTLN-----------------------------
------------PKKIVIVGAGISGLTAAKLF---REAGH-EVVILEASDRVGGRIKTHR
ED--GWYVDVGPMRVPQTHRIVREYIKKFNISLNPFRQTDENAWYLIKHVRQKMSA--NN
PENFGYQLNPNERGKSASQLFDETLDKVTD-----DCTLQKEKYDSF-----------ST
KEYLIKEGKLSTGAVE--MIGDFL--NEEAGFHNSFLISVMDHFLF-LNNSF---DEITG
GFDQLPERFFKDMD---------------------------SIVHLNST-VEKI-----V
HINNKVTVFYEGLSTNM-RLVADYVLITAT---ARATRLIKFVPPLSIPKT-RALRSLIY
ASATKIILVCTDKFWEKDGIHG----GRSITD----------------LP------SRVI
YYPNHDFTNGIGVLLASYTWYSDSEFYTTLSDEKCVDVVMDDLVE--IHNVSKDYLKSVC
GKHVV---------------------QKWALDQYSMGAFSTYT---------PYQITH--
YSQMLAQN-EGR------IYFAGEYT-----AHPHGWIETSMKSA---IREAINIH----
------NA------------------------------------------
>Q4JHE3
------------------------------------------------------------
------------------------------------------------------------
------------------------------------------------------------
------------------------------------------------------------
------------------------------------------------------------
------------------------------------------------------------
------------------------------------------------------------
------------------------------------------------------------
------------------------------------------------------------
------------------------------------------------------------
------------------------------------------------------------
------------------------------------------------------------
------------------------------------------------------------
------------------------------------------------------------
------------------------------------------------------------
------------------------------------------------------------
---------------------------------------------MNVFFMFSLLFL-AA
L-----------------------------------------------------------
------------------------------------------------------------
------------------------------------------------------------
------------------------------------------------------------
-------------------------------------ESCADV-----------------
------------------------------------------------------------
----------------------RRNPLEECFREA--------------------------
------------------------------------------------DYE---------
------------------------------------------------------------
---EF-------------------------------------------------------
-------------------------------LEIARNGL---------------------
------------------------------------------------------------
--------------------------KKTSN-----------------------------
------------PKHVVVVGAGMAGLSAAYVL---AGAGH-KVTLLEASERVGGRVHTYR
NEKEGWYVNLGPMRLPERHRIIREYIRKFGLKLNEFFQENENAWYFIRNIRKRVWEVKKD
PGVFKYPVKPSEEGKSASQLYRESLKKVIEELKRTNCSYILNKYDTY-----------ST
KEYLIKEGNLSRGAVD--MIGDLL--NEDSSYYLSFIESLKSDDLFSYEKRF---DEIVG
GFDQLPISMYQAIA---------------------------EMVHLNAQ-VIKI-----Q
HNAEKVRVAYQTPAKTLSYVTADYVIVCSS---SRAARRIYFEPPLPPKKA-HALRSIHY
KSGTKIFLTCSKKFWEADGIHG----GKSTTD----------------LP------SRFI
YYPNHNFTSGVGVIVA-YTISDDADFFQSLDIKTSADIVINDLSL--IHQLPKKEIQALC
YPSMI---------------------KKWSLDKYAMGSITSFA---------PYQFQD--
FIERVAAP-VGR------IYFAGEYT-----ARVHGWLDSTIKSG---LTAARDVN----
------RASQKP--------SRRQLSNDNEL-------------------
>Q4JHE1
------------------------------------------------------------
------------------------------------------------------------
------------------------------------------------------------
------------------------------------------------------------
------------------------------------------------------------
------------------------------------------------------------
------------------------------------------------------------
------------------------------------------------------------
------------------------------------------------------------
------------------------------------------------------------
------------------------------------------------------------
------------------------------------------------------------
------------------------------------------------------------
------------------------------------------------------------
------------------------------------------------------------
------------------------------------------------------------
---------------------------------------------MNVFFMFSLLFL-AA
L-----------------------------------------------------------
------------------------------------------------------------
------------------------------------------------------------
------------------------------------------------------------
-------------------------------------GSCADD-----------------
------------------------------------------------------------
----------------------RRRPLEECFREA--------------------------
------------------------------------------------DYE---------
------------------------------------------------------------
---EF-------------------------------------------------------
-------------------------------LEIAKNGL---------------------
------------------------------------------------------------
--------------------------QRTSN-----------------------------
------------PKRVVVVGAGMAGLSAAYVL---AGAGH-QVTLLEASERVGGRVNTYR
NEKDGWYVNLGPMRLPERHRIIREYIRKFGLELNEFIQENDNAWYFIKNIRKRVSEVKKD
PGVFKYPVKPSEEGKSASQLYRESLQKVIEELKRTNCSYILNKYDTY-----------ST
KEYLIKEGNLSPGAVD--MIGDLL--NEDSSYYLSFIESLKSDDIFSYEKRF---DEIVG
GFDQLPRSMYQAIA---------------------------EKVHLNAQ-VIKI-----Q
QNAEDVRVTYQTPAKTLSYVIADYVIVCST---SRAARRIHFEPPLPPKKA-HALRSIHY
RSSTKIFLTCSQKFWEADGIHG----GKSTTD----------------LP------SRFI
YYPNHSFTSGIGVIVA-YTLADDTDFFQALDIETSADIVINDLSL--IHQLPKEQIQALC
YPSKI---------------------QKWSLDEYAMGAITSFT---------PYQFQD--
FFEIVAAP-VGR------IYFAGEYT-----ASVHGWLDSTIKSG---LTAARDVN----
------LASQKP--------SRIQLSNDNEL-------------------
>Q4JHE2
------------------------------------------------------------
------------------------------------------------------------
------------------------------------------------------------
------------------------------------------------------------
------------------------------------------------------------
------------------------------------------------------------
------------------------------------------------------------
------------------------------------------------------------
------------------------------------------------------------
------------------------------------------------------------
------------------------------------------------------------
------------------------------------------------------------
------------------------------------------------------------
------------------------------------------------------------
------------------------------------------------------------
------------------------------------------------------------
---------------------------------------------MNVFFMFSLLFL-AA
L-----------------------------------------------------------
------------------------------------------------------------
------------------------------------------------------------
------------------------------------------------------------
-------------------------------------ESCADD-----------------
------------------------------------------------------------
----------------------RRRPLEECFQEA--------------------------
------------------------------------------------DYE---------
------------------------------------------------------------
---EF-------------------------------------------------------
-------------------------------LEIARNGL---------------------
------------------------------------------------------------
--------------------------NETSN-----------------------------
------------PKHVVVVGAGMAGLSAAYVL---AGAGH-NVTLLEASERVGGRVNTYR
NETEGWYVNLGPMRLPERHRIIREYIRKFGLKLNEFLQENENAWYFIRNIRKRVWEVKKD
PGVFKYPVEPSEEGKSASQLYRESLEKVIEELKRTNCSYILNKYDTY-----------ST
KEYLIKEGNLSRGAVD--MIGKLP--NEDSSYYLSFIESLKSDDLFSYEKRF---DEIVG
GFDQLPISMYQAIA---------------------------EMVHLNAQ-VIKI-----Q
HNAEEVRVAYQTPAKTLSYVTADYVIVCST---SRAARRIYFEPPLPPKKA-HALRSIHY
RSGTKIFLTCTRKFWEADGIHG----GKSTTD----------------LP------SRFI
YYPNHNFTSDVGVIVA-YTLADDADFFQALDIKTSADIVINDLSL--IHQLPKEEIQALC
YPSMI---------------------KKWSLDKYAMGAITSFT---------PYQFQD--
FIETVAAP-VGR------IYFAGEYT-----ARVHGWLDSTIKSG---LTAARDVN----
------RASQKP--------SRRQLSNDNEL-------------------
>A8QL58
------------------------------------------------------------
------------------------------------------------------------
------------------------------------------------------------
------------------------------------------------------------
------------------------------------------------------------
------------------------------------------------------------
------------------------------------------------------------
------------------------------------------------------------
------------------------------------------------------------
------------------------------------------------------------
------------------------------------------------------------
------------------------------------------------------------
------------------------------------------------------------
------------------------------------------------------------
------------------------------------------------------------
------------------------------------------------------------
---------------------------------------------MNVLFIFSLLFL-AA
L-----------------------------------------------------------
------------------------------------------------------------
------------------------------------------------------------
------------------------------------------------------------
-------------------------------------ESCADD-----------------
------------------------------------------------------------
----------------------RRSPLEECFQQN--------------------------
------------------------------------------------DYE---------
------------------------------------------------------------
---EI-------------------------------------------------------
-------------------------------LEIARNGL---------------------
------------------------------------------------------------
--------------------------KKTSN-----------------------------
------------PKHVVVVGAGMAGLSAAYVL---AGAGH-KVTLLEASERVGGRVITYH
NDREGWYVNMGPMRLPERHRIVREYIRKFGLKLNEFFQENENAWYYINNIRKRVWEVKKD
PSLLKYPVKPSEEGKSASQLYQEPLRKVIEELKRTNCSYILNKYDSY-----------ST
KEYLIKEGNLSRGAVD--MIGDLL--NEDSSYHLSFMESLKSDALFSYEKRF---DEIVG
GFDQLPISMYQAIA---------------------------EMVHLNAR-VIKI-----Q
YDAEKVRVTYQTPAKT--FVTADYVIVCST---SRAARRIYFEPPLPPKKA-HALRSIHY
RSATKIFLTCSKKFWEADGIHG----GKSTTD----------------LP------SRFI
HYPNHNFTSGIGVIMA-YVLADDSDFFQALDTKTCADIVINDLSL--IHDLPKREIQALC
YPS-I---------------------KKWNLDKYTMGSITSF------------------
------------------------------------------------------------
--------------------------------------------------
>P84033
------------------------------------------------------------
------------------------------------------------------------
------------------------------------------------------------
------------------------------------------------------------
------------------------------------------------------------
------------------------------------------------------------
------------------------------------------------------------
------------------------------------------------------------
------------------------------------------------------------
------------------------------------------------------------
------------------------------------------------------------
------------------------------------------------------------
------------------------------------------------------------
------------------------------------------------------------
------------------------------------------------------------
------------------------------------------------------------
------------------------------------------------------------
------------------------------------------------------------
------------------------------------------------------------
------------------------------------------------------------
------------------------------------------------------------
------------------------------------------------------------
------------------------------------------------------------
------------------------------------------------------------
------------------------------------------------------------
------------------------------------------------------------
------------------------------------------------------------
------------------------------------------------------------
------------------------------------------------------------
------------------------------------------------------------
---------------I------VYG----------TVTTPGKYPWMVSIHER-VKDV---
-----MKQACGGAILNENWIVTAAHCFDQPIILK-DYE-------------VYVGI----
-----VSWLHKNA-PT-------------VQKFQLSKIIIHDKYV-------------KD
GFA-----------------NDIA------------LIKTAT------------------
-----PIDIK-----------------------------------GSKYGVNGI------
------------------CF--------------------------PSGAT-----DPSG
E----------------ATVIGW---GMIRGGGP----ISAELRQV-TLP----------
----------------------------LVPWQKCKQIYGHPDS--EFEYIQVVP-SMLC
AGG----NGKDACQFDSGGPLFQY----DKKGVATLIGTVAN------------------
-----GAD-CAY------AHYPGMYM--KVSAFRS-WMDKVMT-----------------
--------------------------------------------------
>Q8MQS8
------------------------------------------------------------
------------------------------------------------------------
------------------------------------------------------------
------------------------------------------------------------
------------------------------------------------------------
------------------------------------------------------------
------------------------------------------------------------
------------------------------------------------------------
------------------------------------------------------------
------------------------------------------------------------
------------------------------------------------------------
------------------------------------------------------------
------------------------------------------------------------
------------------------------------------------------------
------------------------------------------------------------
------------------------------------------------------------
-----------------------------------------------------MIFT-NN
IA------------------------------------------AFQNVVLVKKVKIVLL
-----------------IFYGSIMF--------------------------------SMT
QVNKEE------------------------------------------------------
CDYYQNLNLGEIYY-I-----------Y--------------------------------
-----------------------NPRYPLPYSG----SKCTWTITSYHRINLKCSLVEF-
--------------SENKNCNAGSL---------TVKKN---------------------
------------------------FANKYCGNITLNIESTSNKMTV--------------
------ILTPPGRFFCEVRPIKRVKDSTNCNCG---------------------------
------------------------------------------------------------
------------------------------------------------------------
------------------------------------------------------------
------------------------------------------W-----------------
-----------------------------KN-----------------------------
---------PS---RI------VGG----------TNTGINEFPMMAG-IKRTYEPG---
-------MICGATIISKRYVLTAAHCIID--------------ENTTK-LAIVVGE----
-----HDWSSKTETNA-------------TVLHSINKVIIHPKY----------------
----------DIIEKDDWQINDIA------------LLKTEK------------------
-----DIKF-------------------------------------GDK-VGPA------
------------------CL--------------------------PFQHF-LDS--FAG
SD---------------VTVLGW---GHTSFNGM----LSHILQKT-TLN----------
----------------------------MLTQVECY-----------KYYGNIMV-NAMC
AYAK--G--KDACQMDSGGPVLWQ---NPRTKRLVNIGIISW------------------
-----GAE-CGK--------YPNGNT--KVGSYID-WIVSQT----PD------------
--------AEYCVIE-----------------------------------
>Q7M4I3
------------------------------------------------------------
------------------------------------------------------------
------------------------------------------------------------
------------------------------------------------------------
------------------------------------------------------------
------------------------------------------------------------
------------------------------------------------------------
------------------------------------------------------------
------------------------------------------------------------
------------------------------------------------------------
------------------------------------------------------------
------------------------------------------------------------
------------------------------------------------------------
------------------------------------------------------------
------------------------------------------------------------
------------------------------------------------------------
------------------------------------------------------------
------------------------------------------------------------
------------------------------------------------------------
------------------------------------------------------------
------------------------------------------------------------
------------------------------------------------------------
------------------------------------------------------------
------------------------------------------------------------
------------------------------------------------------------
------------------------------------------------------------
------------------------------------------------------------
------------------------------------------------------------
------------------------------------------------------------
------------------------------------------------------------
---------------V------VGG----------KPAKLGAWPWMVALGFHNYRQPK--
---KSPEWKCGGSLRISRHVLTAAHCAIH---RS-LYV-------------VRIAD----
-----LNLKRDDDGAH-------------PIQMGIESKLIHPDYV-------------YS
EHH-----------------DDIA------------ILKLEK------------------
-----DVSF-------------------------------------SEY-IRPI------
------------------CL--------------------------PIEESLRNNNFIGY
N----------------PFVAGW---GRLRYKGP----LSDALMEV-QVP----------
----------------------------VVRNKVCKRAYSD------VSDTVI------C
AGYP--KGRKDSCQGDSGGPLMIP-----QESTYYEIGVVSY------------------
-----GHE-CAL------PKYPGVYT--RVTSYLDSFILPALKK----------------
--------------------------------------------------
>Gene.1::Tb387::g.1::m.1 type:complete len:1089 gc:universal Tb387:10456-7190(-)
-------------------MNDSSSAPSSGMSAA--WNSMDSTNQK--LINLDPFGNQSQ
A------------------------SQDYLLNYGGKDSQETK----EHNNFVVD------
FKQANFQEGRKLAQN---------SSFEELQKVSVDLE-KRLHERIIKSAEAKFEDPNSR
QRQDTMSRNNRQQVSKFTK-----------------------------------------
----ESGSCE-------------HRESPDSKPREEMGLSRR-------------------
-------------------------------------------EIFQKDE----------
------------------------------------------------------------
-----------------------------LKYATIV------------------------
TSSR---ERRSKF--------------------EELQAASKNLERRL---HEDDDYRRRQ
EMERRLNKD----------RPP---RYEDLEG-IPHEFDKRYH-----------------
------------------------------------GEQRALEQQHSIMRSKYE------
-----SDMERARNIL--------------QHNLRK------------ERAV---------
---------------------GGGGGEKLEK---LPKATQTNLPPPLSGICQSPVSKPIS
VRQDSNVSSDSFSQTSSPSYTSKTMEA----------------PLLPHKHGK--------
-----------------------VPDRALVSEP---------------------------
--DNSSGRP--ITKSTSTPASLQTIVRMHGNNSSLHHKIIRDMTG---------------
------------------------------SHYVTTGRLRFRFVQVLLNAVALLAIA-GG
LAAYF----------RT-----------------YP--ENDFKLESRTTVPIDEIKRFMI
EDKN-----PAPGVCLPIIVTFCQQHKVPYNYTVFP--------------------NYMG
NFGQREAQ--------HELELYDAIVDVRCYELAALFLCSVFVPKCGTRGRIVRPCRNLC
DETIRRCGFFLNVFGLSLP-------EYLNCELFPENPISDECIGHHEVIEATTRAKEPV
CSTGFLCDMTRCIPLDWKCDGHLDCSDHTDEES------CG-----------NCNSRPFS
VSASSMFGMVIKGPSNKTTPSTKKYFSL--------------------------------
----------------------------HCGERR--------------------------
--------CMSASHICD-GVMDCPWGQDERYCLK--------------------------
------------------------------------------------------------
---------------------LSHRNGDVGEGRLEVYHAELGKFMPACVSH---------
-----------------WESTTPQEVCAMLGYTVSNGS----------------------
------------------------------------------------------------
-----KLINNLTTIKHRNSGYHNK----SFNLLEQFQRCIKDREPYPMVQLTCVEYACGR
RRY------VHENTRV---KRIVGG----------VESAPGDWPFLTAILGGPEEIF---
--------YCAGVLIADQWVLTASHCVGNHSDVS--------------GWTIQLG-----
-------ITRRPSHSY-----------L-GQKLKVKRVIPHPSYN-------------QG
VAH----------------DNDIA------------LFQLER------------------
-----RVQY-------------------------------------HDH-LRPV------
------------------CL--------------------------PTADT-----DLTP
HT--------------RCTVIGW---GKKNDTDSS--EYEPAVNEV-VVP----------
----------------------------ILPRELCNIWLAH-------KELNVTD-GMIC
AGYE--DGGKDACQGDSGGPLLCQD--EKDNDKWFVGGIVSW------------------
-----GIK-CAH------PKLPGVYA--YVPKYVT-WIQEEMSKYS--------------
---------EYNDNNNG--KT-------YAIELSKIFAREHQNKSNGNEG
>Gene.4::Tb532::g.4::m.4 type:complete len:472 gc:universal Tb532:925-2340(+)
-------------------MNNKSEPVSIGCPRS------------------------TD
A------------------------KREWDLSHSPTECE---------------------
--------------------------------LSV-------------------------
-RSALTSERHRSETGKFL------------------------------------------
-------AC------------------PDPRGTEE-------------------------
------------------------------------------------------------
------------------------------------------------------------
------------------------------------------------------------
------------------------------------------------------------
------------------------------------------------------------
------------------------------------------------------------
------------------------------------------------------------
-------------------------GKK--------------------------------
------------------------------------------------------------
------------------------------------------------------------
------------------------------NNYN--------------------------
-------------------------------------YLLMPQINMMFIGTIVLFLV-LT
------------------------------------------------------------
------------------------------------------------------------
------------------------------------------------------------
------------------------------------------------------------
---------------------TINAQNRCTDRS----DNCI-----------NIRNCPSI
LSILT---------GPRPLSEQAL------------------------------------
----------------------EFIRNSQCG-----------------------------
-----------------------FEGNDPKVC----------------------------
------------------------------------------------------------
----------------------CNERAT-----------------PPTVPP---------
----------------TIPQTISQTPPPGSEITTEDPGI---------------------
------------------------------DLG---------------------------
----------------------------PPNVTNHPNLRLLDH------------AICGP
VSQQK----------L------YGG----------NSTSLHQFPWMALIAYDTGRPIP--
---EFR---CGGTVISSRYVLTAAHCVTS---LPADLR----------VIGVRVGD----
-----HDISKERDCEVDNNGLEILCSEM-YQDFAVESVHFHPEYN-------------RV
RLQ-----------------NDIA------------LIRLNS------------------
-----SVNF-------------------------------------KPLNAKPI------
------------------CL--------------------------PFGTA----TNLNH
K---------------TAIVTGW---GATEK-GP----RSQALLQA-RLP----------
----------------------------MVAYESCKDAYSR--------TSQIWH-KQLC
AGG---QLNIDSCLGDSGGPLQAGGIYRGTSVRIIQYGIVSYG-----------------
-----LRQ-CGT------EGFPGVYT--KVAYYMD-WILNTMR-----------------
---------E----------------------------------------
>Gene.5::Tb532::g.5::m.5 type:3prime_partial len:242 gc:universal Tb532:723-1(-)
------------------------------------------------------------
------------------------------------------------------------
------------------------------------------------------------
------------------------------------------------------------
------------------------------------------------------------
------------------------------------------------------------
------------------------------------------------------------
------------------------------------------------------------
------------------------------------------------------------
------------------------------------------------------------
------------------------------------------------------------
------------------------------------------------------------
------------------------------------------------------------
------------------------------------------------------------
------------------------------------------------------------
------------------------------------------------------------
----------------------------------------MPQINMMFIGTIVLFLV-LT
------------------------------------------------------------
------------------------------------------------------------
------------------------------------------------------------
------------------------------------------------------------
---------------------TINAQNRCTDRS----DNCI-----------NIRNCPSI
LSILT---------GPRPLSEQAL------------------------------------
----------------------EFIRNSQCG-----------------------------
-----------------------FEGNDPKVC----------------------------
------------------------------------------------------------
----------------------CNERAT-----------------PPTVPP---------
----------------TIPQTISQTPPPGSEITTEDPGI---------------------
------------------------------DLG---------------------------
----------------------------PPNVTNHPNLRLLDH------------AICGP
VSQQK----------L------YGG----------NSTSLHQFPWMALIAYDTGRPIP--
---EFR---CGGTVISSRYVLTAAHCVTS---LPADLR----------VIGVRVGD----
-----HDISKERDCEVDNNGLEILCSEM-YQDFAVESVHFHPEY----------------
------------------------------------------------------------
------------------------------------------------------------
------------------------------------------------------------
------------------------------------------------------------
------------------------------------------------------------
------------------------------------------------------------
------------------------------------------------------------
--------------------------------------------------
>Gene.6::Tb990::g.6::m.6 type:complete len:373 gc:universal Tb990:1748-630(-)
------------------------------------------------------------
------------------------------------------------------------
------------------------------------------------------------
------------------------------------------------------------
------------------------------------------------------------
------------------------------------------------------------
------------------------------------------------------------
------------------------------------------------------------
------------------------------------------------------------
------------------------------------------------------------
------------------------------------------------------------
------------------------------------------------------------
------------------------------------------------------------
------------------------------------------------------------
------------------------------------------------------------
------------------------------------------------------------
----------------------------------------MWTVILVFFG--LLCSL---
-----------------------------------------------------------I
PST--------------------HSQ----------------------------------
------------------------------------------------------------
------------------------------------------------------------
-------------------DTCQNPQGLLGR--------CI-----------SIRSCPAL
LNLLK---------SNPQDSQIGNF-----------------------------------
------------------------LRASVCG-----------------------------
-----------------------YQGNDPWVC----------------------------
------------------------------------------------------------
----------------------CPSI----------------------------------
---------------------------NG--GNTGNNG----------------------
------------------------------NNG---------------------------
----------LEGDRGRDITNTPYGPLYPPN--------------------------CGF
SNV--------TLRRV------VGG----------EPASLGAWPWVTALGYTNPRNP---
---NVPKWLCGGTLISSRHVLTAGHCVHG---RSDLYK-------------VRIGD----
-----LDLNNDYDGAY-------------PFEDFIERKTVHPEYN-------------PR
TYT-----------------NDVA------------VLKTSQ------------------
-----EVPF-------------------------------------TST-LHPI------
------------------CL--------------------------PVDDFMRNRDIEET
Y----------------PFLVGW---GSVYFHGP----ASSRLLQT-QIP----------
----------------------------VRKQTECQNAFRN------FPTTVIDN-RVLC
AGFA--RGGKDACQGDSGGPLMAPN--PRNQKTYYIIGVVSY------------------
-----GFK-CAE------PGFPGVYS--KVTSFLD-FITSQLV-----------------
--------------------------------------------------
>Gene.7::Tb1762::g.7::m.7 type:complete len:256 gc:universal Tb1762:902-135(-)
------------------------------------------------------------
------------------------------------------------------------
------------------------------------------------------------
------------------------------------------------------------
------------------------------------------------------------
------------------------------------------------------------
------------------------------------------------------------
------------------------------------------------------------
------------------------------------------------------------
------------------------------------------------------------
------------------------------------------------------------
------------------------------------------------------------
------------------------------------------------------------
------------------------------------------------------------
------------------------------------------------------------
------------------------------------------------------------
------------------------------------------------------------
------------------------------------------------------------
------------------------------------------------------------
------------------------------------------------------------
------------------------------------------------------------
---------------------------MA-------------------------FRILCL
LSLLA-------------------------------------------------------
------------------------------------------------------------
------------------------------------------------------------
------------------------------------------------------------
------------------------------------------------------------
------------------------------------------------------------
------------------------------------------------------------
----------------------------FSH--------------------------AGV
LPL--------FDPRI------VNG----------EDAKVGEIPYQVSLQQKYSDFH---
--------FCGGSVLNENYVITAAHCVEG-ETEED--------------IKVVAG-----
--------TINLTDPK-------------AEH-EVEKISVHKEYDS------------SN
SWI-----------------NDIA------------LLRVKV------------------
-----PFKL-------------------------------------SAT-IKKV------
------------------PL--------------------------PP-ND-----TVKS
DA--------------IAVVSGW---GRLWQGGP----TTTKLQRV-NIS----------
----------------------------IADQSYCKYMYNNM-------GYNVYS-TQVC
AHDS--QVEKGSCHGDSGGPLTVD-----G----KLVGLVSW------------------
-----ANG-CAS------STYPTVYT--RVGSYLD-WIKANAV-----------------
--------------------------------------------------
>Gene.9::Tb2076::g.9::m.9 type:5prime_partial len:114 gc:universal Tb2076:3-344(+)
------------------------------------------------------------
------------------------------------------------------------
------------------------------------------------------------
------------------------------------------------------------
------------------------------------------------------------
------------------------------------------------------------
------------------------------------------------------------
------------------------------------------------------------
------------------------------------------------------------
------------------------------------------------------------
------------------------------------------------------------
------------------------------------------------------------
------------------------------------------------------------
------------------------------------------------------------
------------------------------------------------------------
------------------------------------------------------------
------------------------------------------------------------
------------------------------------------------------------
------------------------------------------------------------
------------------------------------------------------------
------------------------------------------------------------
------------------------------------------------------------
------------------------------------------------------------
------------------------------------------------------------
-----------------------FE-----------------------------------
------------------------------------------------------------
--------------------------LN-----------------PNTVD----------
------------------------------------------------------------
------------------------------SFA---------------------------
----------------------------PEKTTNVWK--------------------CGV
ANTHKG-SRLSYFTRI------IGG----------RPTAPGSWPWQVAV-------LN--
---RFREAFCGGTLVSPRWVLTAAHCVR---------K----------RLYVRIGE----
-----HDLTVKEGTEL----------EL------------------------------RV
R-----------------------------------------------------------
------------------------------------------------------------
------------------------------------------------------------
------------------------------------------------------------
-----------------------------VAFKS--------------------------
------------------------------------------------------------
------------------------------------------------------------
--------------------------------------------------
>Gene.10::Tb2365::g.10::m.10 type:5prime_partial len:219 gc:universal Tb2365:1-657(+)
------------------------------------------------------------
------------------------------------------------------------
------------------------------------------------------------
------------------------------------------------------------
------------------------------------------------------------
------------------------------------------------------------
------------------------------------------------------------
------------------------------------------------------------
------------------------------------------------------------
------------------------------------------------------------
------------------------------------------------------------
------------------------------------------------------------
------------------------------------------------------------
------------------------------------------------------------
------------------------------------------------------------
------------------------------------------------------------
------------------------------------------------------------
------------------------------------------------------------
------------------------------------------------------------
------------------------------------------------------------
------------------------------------------------------------
------------------------------------------------------------
------------------------------------------------------------
------------------------------------------------------------
------------------------------------------------------------
------------------------------------------------------------
------------------------------------------------------------
------------------------------------------------------------
------------------------------------------------------------
------------------------------------------------------------
-------------------------------------------PYQVSLQERDSDFH---
--------FCGGSILTDNFVITAAHCIDS-KYADE--------------IKVVAA-----
--------TVDLTKPK-------------STH-NVAKIIKHVKYSA------------AN
SWI-----------------NDIA------------LLKVET------------------
-----PFII-------------------------------------STT-VRHV------
------------------PL--------------------------PPKNF-----VVKA
ND--------------VAVVSGW---GRLWQGGP----TTTKLQRV-NIL----------
----------------------------IADHEYCKYMYNNL-------GLDVHP-SQVC
AYDP--SISKGSCHGDSGGPLTVD-----G----KLVGLVSW------------------
-----ANG-CAS------TTYPTVYT--SVVSHLD-WIKEHAV-----------------
--------------------------------------------------
>Gene.12::Tb2492::g.12::m.12 type:complete len:422 gc:universal Tb2492:2051-786(-)
------------------------------------------------------------
------------------------------------------------------------
------------------------------------------------------------
------------------------------------------------------------
------------------------------------------------------------
------------------------------------------------------------
------------------------------------------------------------
------------------------------------------------------------
------------------------------------------------------------
------------------------------------------------------------
------------------------------------------------------------
------------------------------------------------------------
------------------------------------------------------------
------------------------------------------------------------
------------------------------------------------------------
------------------------------------------------------------
-------------------------------------------MDFYFVLLAILLIL-DA
---------------------------------------------------------VAI
QSA--------------------EKDQV--------------------------------
------------------------------------------------------------
------------------------------------------------------------
-----------------QLSAGINKNPFLQSK-------PV-----------QLPSAPTH
PNLNP---------SNPFLSPANVAQSD----VNTLSRN---------------------
---------------------FVAPHTSQIGF----------------------------
----------AAPH-------RTYSGNNPFLS----------------------------
------------------------------------------------------------
----------------------GVSNVNPGSYTGYTR--------PSGTDF---------
-------------------------------WNIKNPA----------------------
------------------------------VTSRISERKCSQYVGEI-------------
--AGTSIVQTLSGIRSEGVELNNV----CPN-----------------------------
-----------ANRLV------VGG----------EDAHPGEFPHMVALGRGSPSFY---
-------LMCGGTLISHTWVMSAAHCTHG--------------TN-GGVTHARVGV----
-----FQLSASNEGIL----------------IAIKRSITHPDYK-------------PP
PKY-----------------ADIA------------LVELVD------------------
-----RVTF-------------------------------------TPL-VRPA------
------------------CL------------------------------------YLSY
DKVP-----------RKAWVTGW---GDTDFGGD----SSDKLQKA-QLD----------
----------------------------LIDNLNCTLRHSSSTDI----PRGITP-TMMC
AADA-RNYSRDACQGDSGGPLQIL---HKNECLFQVIGITSF------------------
-----GHG-CAQ------IDIPGVYT--RVSHYIP-WIESYVWP----------------
---------QH---------------------------------------
>Gene.13::Tb6280::g.13::m.13 type:5prime_partial len:1907 gc:universal Tb6280:3-5723(+)
RLTTTKPPERRESVLPWHSTDNEREPHVQTSPTSKWYQSQDNITSKPGTKNWSPWRKTSN
SEIEQRTQIDIPDEQVSEQRSDKIPEQQRTFEFDKSEQQESAKFPVEYGDFTESDKNYGH
FKDESKYENRGRTQNEIDFEHKQASRNDEIKQSHVEVENENLYEGVATDST------KPR
KENLLLPRKSQHKVARYNSRLGVECPDDNSTGQFVYPPDCKFFVNCWKGRAFVQPCAPGT
HFNPDTLECDFPHKVKCYEDESVHFREPDSASQ----ISRKSQKLQEPKCPPYLIGLLPH
LGDCTKFLQCAHGATYIMNCGPGTVFNPATGVCDWPYNVKGCEDIFKSDEKIPLTPPHSE
YDKAKYIEVKKITCPTDFTGVVPHPESCKKFLQCANGVTYVMDCGPGTAFNPLTAVCDWP
YNVPSCKTDKSDDKIYRTEDSTWIPSAGFREYTTVSSTKPFKPTWRPFTTSSSSPWVPSW
TTSRPFYDRRSEYPMYHNGHGQAYGENRPQGYRPEWKPSSGNLRQSSDSNYEFQDHSDRQ
WAENQREPDQSAQRRYYFVRPDGSWSYESTRGNQDHHYDRGYYPPGYHYHHHHHHYHNYG
PTSNPSVNPSWNSDSSTATVSDRRYDQGYQGHTPNAGDSHWRFDQHHYDSGRYDPHYSEH
AASSKTDQRRFQPYFPPRGDNEDNVQFHDEHNGTKFFGVAKDNMPTTQRTIYDLSRNRQN
YSRTNPTPKFYYPSFNHTFLPDGSNGTKFAQNWNRNESRQDRLSPPWAGQKNTAWNQP--
-NGSSNFKPSSWYDQQNPQVQPEILQTRLWNQEEPAFPVYYVQPVHPLTHSKKSVPLTPI
SGQSIRLRGGSGPNNGYVEAQGVLPGWGIVCDSRNSWTLKKAHILCRQLGYIRGAEMVWQ
GRNNHNGVPTWIAANTVTCFGNETRFQSCKFTHNQECRVDRDAIGVRCTPNRIVHCQKDE
IPHNGQCYHLADPDSGLNHAEALEHCKRRNARLIDI----TSQAENNFISEWLLQSY-PE
VSSIMTSGFGFFSMSRTLWLWAESGHAKFKFTKWWPGWMND---TEQPPWVGSRPLCIVM
KRKFSCHGRPESTCDTDYFFWDTEDCATTSKGHSFICKRPYDNIGCVYGKGNQYAGKANV
TISGNECLPWADEKIVHQLRI------------------------------------NVV
DKEIRDKLETHNYCRNPNPIKESRPWCFIETGK---------------------------
-----------------REYCDIPPCGNIDSKRSMLTGQCK---------PKHFECTPGE
CIPSPWVC------DGEEDCTNGADERKCLLDLNLFEKSAKHKLEGYDVEKWLNTPLKTC
ALRCKEADFTCRSFNHKSTGNVCLLSNSNIGLTG----ALKPDKEFDYYEMKERSVNCDG
MYICNNRKCINQTKVCD-GKNDCNDRSDESICTAENFDYGIRLAGANNSYEGRIEVKILG
HWGQVCDDGFGMINADVICKELGFDLGALEVRPGGFYGNLDPPTRFMVDQLKCRGNETTL
RECDFNGWGVHNCQPEEAVGIVCKTAVNTCQEGYWKCDNS-----PTCIPTPFICDEVVD
CPDHSDESPEHCDAPFELRLVNGSNPLQGR-VEVRHHGVWGTVCDDDFTNATAIVICRSL
GYGGFAIAKKNGFFGPGQGPIWLDEVFCHGNESQLYRCEHNHWGQHNCDHIEDAGVICSP
GDVNNNQPPWVNSEEHSEQSINEL---LPSN--------------------------CGH
RAKDFDDDGDLIFQKV------VHG----------SIAPKGTYPWQASIRVRGHSRSN--
-------HWCGAVIISPLHVLTAAHCLEG---------------YNKGTYFVRAGD----
-----YNTDINEGTEV---------------EANIEDYYVHEEFR-------------KG
HRMN----------------NDIA------------LVLLKG------------------
----LGIPL-------------------------------------GKD-VMPI------
------------------CL--------------------------PPENI-----EYSP
GL--------------NCTISGF---GSVETGKT---TQSKDLRYG-WVP----------
----------------------------LLDQSVCRASY-------VYGEGAISD-GMMC
AGYL--DEGIDTCDGDSGGPLACY-----HNGAFSLYGITSW------------------
-----GQH-CGK------ANRPGVYV--RVAYYRR-WIDKKIRESLAG------------
--------------------------------------R-----------
>Gene.20::Tb7635::g.20::m.20 type:3prime_partial len:341 gc:universal Tb7635:1020-1(-)
------------------------------------------------------------
------------------------------------------------------------
------------------------------------------------------------
------------------------------------------------------------
------------------------------------------------------------
------------------------------------------------------------
------------------------------------------------------------
------------------------------------------------------------
------------------------------------------------------------
------------------------------------------------------------
------------------------------------------------------------
------------------------------------------------------------
------------------------------------------------------------
------------------------------------------------------------
------------------------------------------------------------
------------------------------------------------------------
------------------------------------------------------------
------------------------------------------------------------
------------------------------------------------------------
------------------------------------------------------------
------------------------------------------------------------
--------MTRCIPLDWKCEGHLDCSDHTDEES------CG-----------NCNSRPFS
VSASSMFGMVIKGPSNKTTPSTKKYFSL--------------------------------
----------------------------HCGERR--------------------------
--------CMSASHICD-GVMDCPWGQDERYCLK--------------------------
------------------------------------------------------------
---------------------LSHRNGDVGEGRLEVYHAELGKFMPACVSH---------
-----------------WESTTPQEVCAMLGYTVSNGS----------------------
------------------------------------------------------------
-----KLINNLTTIKHRNSGYHNK----SFNILEQFQRCIKDREPYPMVQLTCVEYACGR
RRY------VHENTRV---KRIVGG----------VESAPGDWPFLTAILGGPEEIF---
--------YCAGVLIADQWVLTASHCVGNHSDVS--------------GWTIQLG-----
-------ITRRPSHSY-----------L-GQKLKVKRVIPHPSYN-------------QG
VAH----------------DNDIA------------LFQLER------------------
-----RVQY-------------------------------------HDH-LRPV------
------------------RL--------------------------PTADT-----DLTP
HT--------------RCIVIGW-------------------------------------
------------------------------------------------------------
------------------------------------------------------------
------------------------------------------------------------
--------------------------------------------------
>Gene.22::Tb12481::g.22::m.22 type:complete len:338 gc:universal Tb12481:170-1183(+)
------------------------------------------------------------
------------------------------------------------------------
------------------------------------------------------------
------------------------------------------------------------
------------------------------------------------------------
------------------------------------------------------------
------------------------------------------------------------
------------------------------------------------------------
------------------------------------------------------------
------------------------------------------------------------
------------------------------------------------------------
------------------------------------------------------------
------------------------------------------------------------
------------------------------------------------------------
------------------------------------------------------------
------------------------------------------------------------
---------------------------------------------MNNILLFLLSC----
---------------------------------------------------------QLL
QQAF--------------------------------------------------------
---------------------------------------------------------VFA
QITFDNT-----------------------------------------------------
-----------------ATTAIVN--QG-------------------------CQCYPG-
------------------------------------------------------------
------------------------------------------------------------
-----------------------------TTC----------------------------
------------------------------------------------------------
----------------------PTGTGGIDIR----IVNK-GTTCPSGYIY---------
--------------------CCTSGGGGGT-----NN-----------------------
------------------------------------------------------------
-----------------------------PS--------------------------CG-
------------IQKIAPSAHPVG------------QAAYGAYPWMVLI-LNSSNGYVG-
----------GGVLISPMHVLTVAH-----KVFP---------TYVNGGLKVKLGD----
-----WDVQATTEPYP-------------YVEIPVSRVTVHPQY--------------NS
QNYL---------------QNDIA------------MLRLSSP-----------------
----APITT-------------------------------------SPN-INTA------
------------------CL--------------------------PNAQV-----A-AG
TR---------------CWVTGW---GKDAF-VNG--MNPSILKEV-DVP----------
----------------------------VQSQANCQMALQRTRLG---NGFVLDS-SFMC
AGG---EAGKDACIGDGGSPLVC----SNGRA-FEVVGLVTW------------------
-----GIG-CAD------AGVPGVYT--NVFNFRQ-WINAQVTS----------------
--------------------------------------------------
>Gene.24::Tb16053::g.24::m.24 type:complete len:337 gc:universal Tb16053:1170-160(-)
------------------------------------------------------------
------------------------------MNF---------------------------
------------------------------------------------------------
------------------------------------------------------------
---------------------------RDSR-----------------------------
------------------------------------------------------------
------------------------------------------------------------
------------------------------------------------------------
------------------------------------------------------------
------------------------------------------------------------
------------------------------------------------------------
------------------------------------------------------------
------------------------------------------------------------
------------------------------------------------------------
------------------------------------------------------------
------------------------------------------------------------
-------------------------------------------RTMRAVMLPLLVLL-AT
L-----------------------------------------------------------
------------------------------------------------------------
------------------------------------------------------------
------------------------------------------------------------
---------------------------------------CF------------VHGSPTE
RSSIDL------------------------------------------------------
------------------------------------------------------------
------------------------------------------------------------
------------------------------------------------------------
---------------------------------------------PIPFDA---------
------------------------------------------------------------
------------------------------------------------------------
------------------------------------------------------------
-------TEFSLTGRI------VNG----------TKAPMGKFPHQVSLIRSWSQRH---
--------FCGGAIISPSLVLTAGHCMYLSKVVLEPWM-----------VMVVGGI----
-----VNLNDQ---------------GVTRQQRNIKSVKIHPRFD-------------ID
TLF-----------------NDIA------------ILELSE------------------
-----PFIF-------------------------------------TLE-LHSV------
------------------ALT----------------------GNAPEPNT---------
----------------VCQISGW---GYQSSDFP---ITLPDLMYV-DLP----------
----------------------------IRGTDECRSLLKNVTDLPP---------GMFC
AGYL--EGGRDACQGDSGGGMVCDG---------ILTGIVSG------------------
-----GQG-CAE------PLLPGVYT--DIFFYSKNWLSFETEL-------VWVVEKRST
GDNSTESDGNYGTSNTS--SAMVIIISFFFVLLSTVAPRP----------
>Gene.25::Tb16251::g.25::m.25 type:complete len:475 gc:universal Tb16251:91-1515(+)
-------------------MNNKSEPVSIGCPRS------------------------TD
A------------------------KREWDLSHSPTECE---------------------
--------------------------------LSV-------------------------
-RSALTSERHRSETGKFL------------------------------------------
-------AC------------------PDPRGTEE-------------------------
------------------------------------------------------------
------------------------------------------------------------
------------------------------------------------------------
------------------------------------------------------------
------------------------------------------------------------
------------------------------------------------------------
------------------------------------------------------------
-------------------------GKK--------------------------------
------------------------------------------------------------
------------------------------------------------------------
------------------------------NNYN--------------------------
-------------------------------------YLLMPQINMMFIGTIVLFLV-LT
------------------------------------------------------------
------------------------------------------------------------
------------------------------------------------------------
------------------------------------------------------------
---------------------TINAQNRCTDRS----DNCI-----------NIRNCPSI
LSILT---------GPRPLSEQAL------------------------------------
----------------------EFIRNSQCG-----------------------------
-----------------------FEGNDPKVC----------------------------
------------------------------------------------------------
----------------------CNERAT-----------------PPTVPP---------
----------------TIPQTISQTPPPGSEITTEDPGI---------------------
------------------------------DLG---------------------------
----------------------------PPNVTNHPNLRLLDH------------AICGP
VSQQK----------L------YGG----------NSTSLHQFPWMALIAYDTGRPIP--
---EFR---CGGTVISSRYVLTAAHCVTS---LPAGLR----------VIGVRVGD----
-----HDISKERDCEVDNNGLEILCSEM-YQDFAVESVHFHPEYN-------------RV
RLQ-----------------NDIA------------LIRLNS------------------
-----SVDF-------------------------------------NPRNAKPI------
------------------CL--------------------------PIGTT----TNLNN
KGA-------------VAIVTGW---NLMRNDGL----HSQALLHA-RLP----------
----------------------------LVAYEPCEKVYFG--------ISQIWY-KQLC
AGG---QLNIDSCLGDSGGPLQAGGIYRGTSVRIIQYGIVSYG-----------------
-----LRQ-CGT------EGFPGVYT--KVAYYMD-WILNTMR-----------------
---------E----------------------------------------
>Gene.26::Tb16592::g.26::m.26 type:complete len:422 gc:universal Tb16592:3481-2216(-)
------------------------------------------------------------
------------------------------------------------------------
------------------------------------------------------------
------------------------------------------------------------
------------------------------------------------------------
------------------------------------------------------------
------------------------------------------------------------
------------------------------------------------------------
------------------------------------------------------------
------------------------------------------------------------
------------------------------------------------------------
------------------------------------------------------------
------------------------------------------------------------
------------------------------------------------------------
------------------------------------------------------------
------------------------------------------------------------
-------------------------------------------MDFYFVLLAILLIL-DA
---------------------------------------------------------VAI
QSA--------------------EKDQV--------------------------------
------------------------------------------------------------
------------------------------------------------------------
-----------------QLSAGINKNPFLQSK-------PV-----------QLPSAPTH
PNLNP---------SNPFLSPANVAQSD----VNTLSRN---------------------
---------------------FVAPHTSQIGF----------------------------
----------AAPH-------RTYSGNNPFLS----------------------------
------------------------------------------------------------
----------------------GVSNVNPGSYTGYTR--------PSGTDF---------
-------------------------------WNIKNPA----------------------
------------------------------VTSRISERKCSQYVGEI-------------
--AGTSIVQTLSGIRSEGVELNNV----CPN-----------------------------
-----------ANRLV------VGG----------EDAHPGEFPHMVALGRGSPSFY---
-------LMCGGTLISHTWVMSAAHCTHG--------------TN-GGVTHARVGV----
-----FQLSASNEGIL----------------IAIKRSITHPDYK-------------PP
PKY-----------------ADIA------------LVELVD------------------
-----RVTF-------------------------------------TPL-VRPA------
------------------CL------------------------------------YLSY
DKVP-----------RKAWVTGW---GDTDFGGD----SSDKLQKA-QLD----------
----------------------------LIDNLNCTLRHSSSTDI----PRGITP-TMMC
AADA-RNYSRDACQGDSGGPLQIL---HKNECLFQVIGITSF------------------
-----GHG-CAQ------IDIPGVYT--RVSHYIP-WIESHVWP----------------
---------QH---------------------------------------
>Gene.28::Tb16592::g.28::m.28 type:complete len:190 gc:universal Tb16592:5242-4673(-)
------------------------------------------------------------
------------------------------------------------------------
------------------------------------------------------------
------------------------------------------------------------
------------------------------------------------------------
------------------------------------------------------------
------------------------------------------------------------
------------------------------------------------------------
------------------------------------------------------------
------------------------------------------------------------
------------------------------------------------------------
------------------------------------------------------------
------------------------------------------------------------
------------------------------------------------------------
------------------------------------------------------------
------------------------------------------------------------
------------------------------------------------------------
------------------------------------------------------------
------------------------------------------------------------
------------------------------------------------------------
------------------------------------------------------------
------------------------------------------------------------
------------------------------------------------------------
------------------------------------------------------------
------------------------------------------------------------
------------------------------------------------------------
------------------------------------------------------------
--------------------------------------M---------------------
------------------------------------------------------------
--------------------------ERT-------------------------------
--------------RVVIVGAGIAGLATAKTL---EDAGFTEYLLLEAQDVVGGRIHSVP
WD-NGW-IDCGAQFLHGDKSRLAQYCLNNNLLSN--IQGTDGGGIFMRD-----------
----------------DGTIMSENLVREVDDLVRTVSD------DIC-----------ES
RRLVDKQETIGSIMRN--TFVDYLHKSEDPP-----MERKMKEEIFDWNVRFLLVDNCCH
SLDDLSAVLWGKFK---------------------------------------------V
NS----------------------------------------------------------
------------------------------------------------------------
------------------------------------------------------------
------------------------------------------------------------
------------------------------------------------------------
--------------------------------------------------
>Gene.31::Tb19251::g.31::m.31 type:5prime_partial len:272 gc:universal Tb19251:951-136(-)
------------------------------------------------------------
------------------------------------------------------------
------------------------------------------------------------
------------------------------------------------------------
------------------------------------------------------------
------------------------------------------------------------
------------------------------------------------------------
------------------------------------------------------------
------------------------------------------------------------
------------------------------------------------------------
------------------------------------------------------------
------------------------------------------------------------
------------------------------------------------------------
------------------------------------------------------------
------------------------------------------------------------
------------------------------------------------------------
----------------------------------------------ELFGFDIVDSS-DS
------------------------------------------------------------
-----------------------DEERL--------------------------------
------------------------------------------------------------
----RNC-----------------------------------------------------
-----------------TCECGLSNQ----------------------------------
------------------------------------------------------------
------------------------------------------------------------
------------------------------------------------------------
------------------------------------------------------------
------------------------------------------------------------
------------------------------------------------------------
------------------------------------------------------------
------------------------------------------------------------
------------ENRI------VGG----------RPTSPNRYPWVARLV-YDGRFH---
---------CGASLLNNDYVITAAHCVRN-LKRSK--------------IRVVLGD----
-----YDQYVNTDGVP-------------IMR-AVSVVIRHRNFD-------------MN
SYN-----------------HDVA------------LLKLRK------------------
-----SVKF-------------------------------------SKK-IRPI------
------------------CL--------------------------PLSGT-----DPAG
KE--------------GTVV-GW---GRTSEGGM----LPGKVHEV-QVP----------
----------------------------IYSLTQCRKMKYRA-------N-RITD-NMIC
AGRG--N--QDSCQGDSGGPLLVQ-----EADKLEIAGIVSW------------------
-----GVG-CGR------AGYPGVYT--RVSRYLK-WIHANMK------EGCLCVN----
--------------------------------------------------
>Gene.32::Tb20502::g.32::m.32 type:complete len:1024 gc:universal Tb20502:385-3456(+)
------------------------------------------------------------
------------------------------------------------------------
------------------------------------------------------------
------------------------------------------------------------
------------------------------------------------------------
------------------------------------------------------------
------------------------------------------------------------
------------------------------------------------------------
------------------------------------------------------------
------------------------------------------------------------
------------------------------------------------------------
------------------------------------------------------------
------------------------------------------------------------
------------------------------------------------------------
--------------------------------------------------------MVWQ
GRNNHNGVPTWIAANTVTCFGNETRFQSCKFTHNQECRVDRDAIGVRCTPNRIVHCQKDE
IPHNGQCYHLADPDSGLNHAEALEHCKRRNARLIDI----TSQAENNFISEWLLQSY-PE
VSSIMTSGFGFFSMSRTLWLWAESGHAKFKFTKWWPGWMND---TEQPPWVGSRPLCIVM
KRKFSCHGRPESTCDTDYFFWDTEDCATTSKGHSFICKRPYDNIGCVYGKGNQYAGKANV
TISGNECLPWADEKIVHQLRI------------------------------------NVV
DKEIRDKLETHNYCRNPNPIKESRPWCFIETGK---------------------------
-----------------REYCDIPPCGNIDSKRSMLTGQCK---------PKHFECTPGE
CIPSPWVC------DGEEDCTNGADERKCLLDLNLFEKSAKHKLEGYDVEKWLNTPLKTC
ALRCKEADFTCRSFNHKSTGNVCLLSNSNIGLTG----ALKPDKEFDYYEMKERSVNCDG
MYICNNRKCINQTKVCD-GKNDCNDRSDESICTAENFDYGIRLAGANNSYEGRIEVKILG
HWGQVCDDGFGMINADVICKELGFDLGALEVRPGGFYGNLDPPTRFMVDQLKCRGNETTL
RECDFNGWGVHNCQPEEAVGIVCKTAVNTCQEGYWKCDNS-----PTCIPTPFICDEVVD
CPDHSDESPEHCDAPFELRLVNGSNPLQGR-VEVRHHGVWGTVCDDDFTNATAIVICRSL
GYGGFAIAKKNGFFGPGQGPIWLDEVFCHGNESQLYRCEHNHWGQHNCDHIEDAGVICSP
GDVNNNQPPWVNSEEHSEQSINEL---LPSN--------------------------CGH
RAKDFDDDGDLIFQKV------VHG----------SIAPKGTYPWQASIRVRGHSRSN--
-------HWCGAVIISPLHVLTAAHCLEG---------------YNKGTYFVRAGD----
-----YNTDINEGTEV---------------EANIEDYYVHEEFR-------------KG
HRMN----------------NDIA------------LVLLKG------------------
----LGIPL-------------------------------------GKD-VMPI------
------------------CL--------------------------PPENI-----EYSP
GL--------------NCTISGF---GSVETGKT---TQSKDLRYG-WVP----------
----------------------------LLDQSVCRASY-------VYGEGAISD-GMMC
AGYL--DEGIDTCDGDSGGPLACY-----HNGAFSLYGITSW------------------
-----GQH-CGK------ANRPGVYV--RVAYYRR-WIDKKIRESLAG------------
--------------------------------------R-----------
>Gene.33::Tb21565::g.33::m.33 type:complete len:452 gc:universal Tb21565:2542-1187(-)
------------------------------------------------------------
------------------------------MTH---------------------------
------------------------------------------------------------
------------------------------------------------------------
------------------------------------------------------------
------------------------------------------------------------
------------------------------------------------------------
------------------------------------------------------------
------------------------------------------------------------
------------------------------------------------------------
------------------------------------------------------------
------------------------------------------------------------
------------------------------------------------------------
------------------------------------------------------------
------------------------------------------------------------
------------------------------------------------------------
----------------------------------------ISIYRFVLFS--LLCIL-QC
CR----------------------------------------------------CLSIDF
QSTD-----PAVVGSQKWRV-RLHTELLRFP-----------------------------
--------------------------------------------------------ENIS
YSYLRNKRL-------------------INSK--PTD-----------------------
------------LSLHRAYQACIAPGNRNGH--------CK-----------HFTGCPE-
MNFLK---------------EYGKY-----------------------------------
---------------------FQRFKEYMCI-----------------------------
-----------------------IEDMHIGVC----------------------------
------------------------------------------------------------
----------------------CPDSDNMTVRTKKTFYDDLADRLPAIASLD--------
------------DDEEEWDETHENEDENGLATDKTVHG----------------------
------------------------------DTN---------------------------
----------LQKNATKQETRNSRR---PRG--------------------------CGT
IMK--------SKTKV------AGG----------KPADPKEWPWMAALLRQNADQY---
---------CGGVLITDRHVLTAAHCVY-------RYKP----R----DITVRLGE----
-----YDFTTSEE-TR-------------ALDFTVSEIRIHRDFK-------------LT
TYE-----------------HDIA------------IIKLNR------------------
-----PTAF-------------------------------------NSY-IWPI------
------------------CLP-------------------------PIQQS-----FEKK
I----------------ATVTGW---GTQYYGGP----ASTILLET-AVP----------
----------------------------VWPQERCVRSF----------TQTISN-TTLC
AGAY--NGGRDACQGDSGGPLMLQ----LANGRWVNIGIVSW------------------
-----GIR-CGE------PGYPGIYT--RVSSYLD-WIFANAVF----------------
--------------------------------------------------
>Gene.34::Tb21565::g.34::m.34 type:complete len:271 gc:universal Tb21565:2641-3453(+)
------------------------------------------------------------
------------------------------------------------------------
------------------------------------------------------------
------------------------------------------------------------
------------------------------------------------------------
------------------------------------------------------------
------------------------------------------------------------
------------------------------------------------------------
------------------------------------------------------------
------------------------------------------------------------
------------------------------------------------------------
------------------------------------------------------------
------------------------------------------------------------
------------------------------------------------------------
------------------------------------------------------------
------------------------------------------------------------
------------------------------------------------------------
------------------------------------------------------------
------------------------------------------------------------
------------------------------------------------------------
------------------------------------------------------------
------------------------------------------------------------
------------------------------------------------------------
------------------------------------------------------------
------------------------------------------------------------
------------------------------------------------------------
------------------------------------------------------------
---------------------------------MTVHG----------------------
------------------------------DTN---------------------------
----------LQKNATKQETRNSRR---PRG--------------------------CGT
IMK--------SKTKV------AGG----------KPADPKEWPWMAALLRQNADQY---
---------CGGVLITDRHVLTAAHCVY-------RYKP----R----DITVRLGE----
-----YDFTTSEE-TR-------------ALDFTVSEIRIHRDFK-------------LT
TYE-----------------HDIA------------IIKLNR------------------
-----PTAF-------------------------------------NSY-IWPI------
------------------CLP-------------------------PIQQS-----FEKK
I----------------ATVTGW---GTQYYGGP----ASTILLET-AVP----------
----------------------------VWPQERCVRSF----------TQTISN-TTLC
AGAY--NGGRDACQGDSGGPLMLQ----LANGRWVNIGIVSW------------------
-----GIR-CGE------PGYPGIYT--RVSSYLD-WIFANAVF----------------
--------------------------------------------------
>Gene.35::Tb21919::g.35::m.35 type:complete len:313 gc:universal Tb21919:146-1084(+)
------------------------------------------------------------
------------------------------------------------------------
------------------------------------------------------------
------------------------------------------------------------
------------------------------------------------------------
------------------------------------------------------------
------------------------------------------------------------
------------------------------------------------------------
------------------------------------------------------------
------------------------------------------------------------
------------------------------------------------------------
------------------------------------------------------------
------------------------------------------------------------
------------------------------------------------------------
------------------------------------------------------------
------------------------------------------------------------
-------------------------------------------MAKISILIILLPHL-YT
I-----------------------------------------------------------
------------------------------------------------------------
------------------------------------------------------------
------------------------------------------------------------
--------------------------------------LCN-------------------
--------------ETNNNDGSNQFLKI-----RQLNND---------------------
--------------------------NNECG-----------------------------
------------------------------------------------------------
------------------------------------------------------------
------------------------------------------------------------
------------------------------------------------------------
------------------------------------------------------------
------------------------------------------------------------
----------------------ISFRDTTILLSRTIRTSPGQWPWLVGIFKNYADKN---
----LFEFQCAGTLLSNRHILTAAHCVKLNHYSNDTVH--------PFQLMIALGR----
-----FNLHQWREREAINR--------------EVEKIEIHPDYA-------------HT
SSA------------D----SDLA------------ILTLKT------------------
-----PVEF-------------------------------------NNF-VKPI------
------------------CL------------------------WSGSTDL----QDVVN
RT---------------GYVVGW---GMSSPYTS----SPEQPRAA-RVP----------
----------------------------IVSQETCLRS--------NVNFLPLTSERTFC
AGLQ----NDTPCIEDSGSGLVLL---DNITNRYQLRGVVSRS-----------------
VFSSDSLS-CDH------RNYI-VYV--DAAKYVP-WIQQHISTA---------------
--------------------------------------------------
>Gene.36::Tb23810::g.36::m.36 type:complete len:405 gc:universal Tb23810:94-1308(+)
------------------------------------------------------------
------------------------------------------------------------
------------------------------------------------------------
------------------------------------------------------------
------------------------------------------------------------
------------------------------------------------------------
------------------------------------------------------------
------------------------------------------------------------
------------------------------------------------------------
------------------------------------------------------------
------------------------------------------------------------
------------------------------------------------------------
------------------------------------------------------------
------------------------------------------------------------
------------------------------------------------------------
------------------------------------------------------------
-----------------------------------------------------MEFC-YK
------------------------------------------------------------
------------------FYGNMEFQIVSFG---LL--------------------LSLL
TLNGAEC----------------------------------------------------H
CNYFQNLEPGQTYY-V-----------Y--------------------------------
-----------------------NPTYPNYTRGE---NNCMWKMSSDYNIEIQCDIEML-
--------------S--YNCDLNSLF------FQFVENN---------------------
----------------------APMEEYYCTNRTFGPRRLSGDAAIEFN-----------
----SHIDTKGARFLCK---MKTLYNNNNCDCG---------------------------
------------------------------------------------------------
------------------------------------------------------------
------------------------------------------------------------
------------------------------------------W-----------------
-----------------------------KK-----------------------------
---------VT---RI------VGG----------KETGINEYPMMCGLVDNSENSG---
------EIYCGGTIISHLYVLTAAHCIET--------------RNIQKDIAVVIGE----
-----HNVKTNTETSA-------------TRVLRLKGCISHPLYY---------------
-------SSTDAF--------DIA------------VCKTVE------------------
-----NIIF-------------------------------------SAE-VGPA------
------------------CL--------------------------PFLHK-RNT--FEN
EI---------------VTALGW---GTLEFAGK----ASDTLQKV-DLK----------
----------------------------VIPNQICK-----------ENSLNVNS-NNMC
TYAD--G--KDTCQRDSGGPLLWK---DRSTDRCVLVGVTST------------------
-----GAG-CAA------AGTPAVAM--RVGAFID-WIKFVT----PD------------
--------AEYCQIE-----------------------------------
>Gene.37::Tb24097::g.37::m.37 type:complete len:384 gc:universal Tb24097:1408-257(-)
------------------------------------------------------------
------------------------------------------------------------
------------------------------------------------------------
------------------------------------------------------------
------------------------------------------------------------
------------------------------------------------------------
------------------------------------------------------------
------------------------------------------------------------
------------------------------------------------------------
------------------------------------------------------------
------------------------------------------------------------
------------------------------------------------------------
------------------------------------------------------------
------------------------------------------------------------
------------------------------------------------------------
------------------------------------------------------------
-------------------------------------------MDFSLSFSILIVLS-FK
F----------------------------------------------------------L
THGL-----PV------------QDELYE-------------------------------
------------------------------------------------------------
------------------------------------------------------------
-----------------GSECRLENG-----RA----GVCK-----------KIYECPSR
LQEVK---------EGKRSSD---------------------------------------
-------------------------SMGRCG-----------------------------
-----------------------FQDFTEIVC----------------------------
------------------------------------------------------------
----------------------CQFNIT----------DKIGLR-PADIAC---------
---------------------------RGYENEIGSNG----------------------
------------------------------------------------------------
--------------KTRRATLKAQ------------------------------------
-----------VQFNI------LAG----------TPSEHGEFPYMVALGYEDKDKDDNS
S--EAIKYSCGGTLISSQYVLTAAHCVSN-VEES-------------VPIEVRLGS----
-----EDLTSVGD--------D-------TQRIPISNIITHPQYK-------------RS
VNY-----------------NDVA------------ILKLST------------------
-----PVRM-------------------------------------TSN-VRPI------
------------------CI--------------------------QTKSL-----DSMD
DELSN----------VTFIVIGW---GATSFDED----GSTKLMKTPALN----------
----------------------------LVDRESCAKSFTGFGKL----PRGLDE-SMLC
ILDSNVTRRSDACHGDSGGPLLMF-----TGSSHSIVGITAF------------------
-----GQS-CG--------GAPGVYM--AVYSYLE-WIEKQVWSEKIN------------
---------E----------------------------------------
>Gene.38::Tb24177::g.38::m.38 type:complete len:512 gc:universal Tb24177:394-1929(+)
------------------------------------------------------------
------------------------------------------------------------
------------------------------------------------------------
------------------------------------------------------------
------------------------------------------------------------
------------------------------------------------------------
------------------------------------------------------------
------------------------------------------------------------
------------------------------------------------------------
------------------------------------------------------------
------------------------------------------------------------
------------------------------------------------------------
------------------------------------------------------------
------------------------------------------------------------
------------------------------------------------------------
------------------------------------------------------------
------------------------------------------------------------
------------------------------------------------------------
------------------------------------------------------------
------------------------------------------------------------
------------------------------------------------------------
------------------------------------------------------------
------------------------------------------------------------
------------------------------------------------------------
------------------------------------------------------------
------------------------------------------------------------
------------------------------------------------------------
--------------------------------------M---------------------
------------------------------------------------------------
--------------------------ERT-------------------------------
--------------RVVIVGAGIAGLATAKTL---EDAGFTEYLLLEAQDVVGGRIHSVP
WD-NGW-IDCGAQFLHGDKSRLAQYCLNNNLLSN--IQGTDGGGIFMRD-----------
----------------DGTIMSENLVREVDDLVRTVSD------DIC-----------ES
RRLVDKQETIGSIMRN--TFVDYLHKSEDPP-----MERKMKEEIFDWNVRFLLVDNCCH
SLDDLSAVLWGKFKYVGGPEHLLFKSGYGSLTKLLVDSLDKRKVRLATP-VEAIHWRDSV
DSPNDSPIIVKTFEGT--QILADTVIVTCSLGYLKENHRKMFQPPLPSRVT-IAIEDLGF
GTINKIFLDFGEPWWQK-GVKGFQLLWRRDVDHQ-------------FLPEWTKNLTGFD
VLPIHPAT-----LIA-WVSGQGACIIENLSEETIAQDCMNLLTH--YYQRHIPPVRK-C
IRT------------------------KWNENRYVRGGYSHITKNCEDDDVSPRTLAEPV
WATMLQDN-MKTKKTLPIILFAGEATHDEFYSTTHGAYETGIHQAEVFLQHHLNINIDIF
---DGVMTSEFPDPHSDLPRALLHFVSFCFFFIT----------------
>Gene.39::Tb24177::g.39::m.39 type:complete len:422 gc:universal Tb24177:2089-3354(+)
------------------------------------------------------------
------------------------------------------------------------
------------------------------------------------------------
------------------------------------------------------------
------------------------------------------------------------
------------------------------------------------------------
------------------------------------------------------------
------------------------------------------------------------
------------------------------------------------------------
------------------------------------------------------------
------------------------------------------------------------
------------------------------------------------------------
------------------------------------------------------------
------------------------------------------------------------
------------------------------------------------------------
------------------------------------------------------------
-------------------------------------------MDFYFVLLAILLIL-DA
---------------------------------------------------------VAI
QSA--------------------EKDQV--------------------------------
------------------------------------------------------------
------------------------------------------------------------
-----------------QLSAGINKNPFLQSK-------PV-----------QLPSAPTH
PNLNP---------SNPFLSPANVAQSD----VNTLSRN---------------------
---------------------FVAPHTSQIGF----------------------------
----------AAPH-------RTYSGNNPFLS----------------------------
------------------------------------------------------------
----------------------GVSNVNPGSYTGYTR--------PSGTDF---------
-------------------------------WNIKNPA----------------------
------------------------------VTSRISERKCSQYVGEI-------------
--AGTSIVQTLSGIRSEGVELNNV----CPN-----------------------------
-----------ANRLV------VGG----------EDAHPGEFPHMVALGRGSPSFY---
-------LMCGGTLISHTWVMSAAHCTHG--------------TN-GGVTHARVGV----
-----FQLSASNEGIL----------------IAIKRSITHPDYK-------------PP
PKY-----------------ADIA------------LVELVD------------------
-----RVTF-------------------------------------TPL-VRPA------
------------------CL------------------------------------YLSY
DKVP-----------RKAWVTGW---GDTDFGGD----SSDKLQKA-QLD----------
----------------------------LIDNLNCTLRHSSSTDI----PRGITP-TMMC
AADA-RNYSRDACQGDSGGPLQIL---HKNECLFQVIGITSF------------------
-----GHG-CAQ------IDIPGVYT--RVSHYIP-WIESYVWP----------------
---------QH---------------------------------------
>Gene.42::Tb25202::g.42::m.42 type:5prime_partial len:298 gc:universal Tb25202:1022-129(-)
------------------------------------------------------------
------------------------------------------------------------
------------------------------------------------------------
------------------------------------------------------------
------------------------------------------------------------
------------------------------------------------------------
------------------------------------------------------------
------------------------------------------------------------
------------------------------------------------------------
------------------------------------------------------------
------------------------------------------------------------
------------------------------------------------------------
------------------------------------------------------------
------------------------------------------------------------
------------------------------------------------------------
------------------------------------------------------------
-------------------------------------------TDTYNFAVIILNQV---
------------------------------------------------------------
------------------------------------------------------------
------------------------------------------------------------
------------------------------------------------------------
---------------------SISNQKMV-------------------------LRILLL
LSLLT-------------------------------------------------------
------------------------------------------------------------
------------------------------------------------------------
------------------------------------------------------------
------------------------------------------------------------
------------------------------------------------------------
------------------------------------------------------------
----------------------------LSN--------------------------AQN
LQL--------VDPAI------VNG----------EDAKEGEIPYQVSLQDLITSFH---
--------FCGGSILNDSYVITAAHCVKD-KSANE--------------IKIVAG-----
--------TINLDAPK-------------SQH-KVTEIIVHKQYNQ------------TN
FWL-----------------NDIA------------VLKVET------------------
-----PFIK-------------------------------------SST-VEHV------
------------------SL--------------------------PPKDF-----DVKT
ND--------------TAVVSGW---GRLWGNGP----TSTKLQRV-NIT----------
----------------------------IVDQTYCQNIYNKI-------GAKIHP-SHIC
AFHP--NTPKGSCNGDSGGPLVVG-----G----KLVGLVSWA-----------------
-----ADG-CAS------TKYPTVYT--RVTSYID-WIQSSAVPKPIPLISVICTL----
----AFVLYNL---------------------------------------
>Gene.43::Tb25247::g.43::m.43 type:complete len:273 gc:universal Tb25247:1500-682(-)
------------------------------------------------------------
------------------------------------------------------------
------------------------------------------------------------
------------------------------------------------------------
------------------------------------------------------------
------------------------------------------------------------
------------------------------------------------------------
------------------------------------------------------------
------------------------------------------------------------
------------------------------------------------------------
------------------------------------------------------------
------------------------------------------------------------
------------------------------------------------------------
------------------------------------------------------------
------------------------------------------------------------
------------------------------------------------------------
------------------------------------------------------------
------------------------------------------------------------
------------------------------------------------------------
------------------------------------------------------------
------------------------------------------------------------
------------------------------------------------------------
------------------------------------------------------------
----------------------------MCG-----------------------------
------------------------------------------------------------
------------------------------------------------------------
------------------------------------------------------------
------------------------------------------------------------
------------------------------------------------------------
-----------------------------PN--TYPKILRVD------------------
-----------------------------------NSAFLFEYPWMALIAYDTGRPNP--
---EFR---CTGTIISSRYVLTAAHCVTE---LPASFR----------VISVRIGE----
-----YDISKERDCETDYNGLEIECSEM-YQDFAVESIHFHPEYN-------------KV
RLQ-----------------NDIA------------LIRLNS------------------
-----SMNF-------------------------------------NPRNAKPI------
------------------CL--------------------------PFGTA----TNLKR
KNA-------------VAVMTGW---NLMSN-GP----RSQPLLHA-RLP----------
----------------------------LVAYETCKNVYNG--------TSQISY-KQLC
AGG---QLDIDSCIIDSGGPLQAVGIYMNRSVRFIQYGIFSYG-----------------
-----LRQ-CGT------EGFPDVYT--NVVYYMD-WILDTMT-----------------
---------E----------------------------------------
>Gene.44::Tb25374::g.44::m.44 type:5prime_partial len:276 gc:universal Tb25374:909-82(-)
------------------------------------------------------------
------------------------------------------------------------
------------------------------------------------------------
------------------------------------------------------------
------------------------------------------------------------
------------------------------------------------------------
------------------------------------------------------------
------------------------------------------------------------
------------------------------------------------------------
------------------------------------------------------------
------------------------------------------------------------
------------------------------------------------------------
------------------------------------------------------------
------------------------------------------------------------
------------------------------------------------------------
------------------------------------------------------------
----------------------------------------------------IVSLI---
------------------------------------------------------------
------------------------------------------------------------
------------------------------------------------------------
------------------------------------------------------------
-----------------LLSVVIAERPRVG------------------------LQIPSI
LSSL--------------------------------------------------------
------------------------------------------------------------
------------------------------------------------------------
------------------------------------------------------------
------------------------------------------------------------
------------------------------------------------------------
------------------------------------------------------------
------------------------------------------------------------
------------HPQI------VGG----------EEAPENSYPYVVSLEIYSQ--H---
--------FCAGSILNERWIVTAGHCIQL-VKNSSLIE----------LLIVKAGK----
-----H--NIRIPEEN-------------EQNVQVEQTIIHEKFEG------------TE
VSP-----------------YDIG------------LMKLAS------------------
-----PLNL-------------------------------------TKQ-VQPI------
------------------EL--------------------------APPES-----EPTG
E----------------AWLCGW---GSTSNTSLP--EMPDKLQHV-KVE----------
----------------------------YIDRSTCNEAVKRLM-----GSSLVHE-TNIC
TGPL--NDGISACIADSGGPLISR-----NGEKAVLTGIVSWS-----------------
-----INP-CGS------AGAPSVYT--KVSKFND-WIAQQTG-----------------
---------NY---------------------------------------
>Gene.45::Tb27859::g.45::m.45 type:complete len:273 gc:universal Tb27859:1658-840(-)
------------------------------------------------------------
------------------------------------------------------------
------------------------------------------------------------
------------------------------------------------------------
------------------------------------------------------------
------------------------------------------------------------
------------------------------------------------------------
------------------------------------------------------------
------------------------------------------------------------
------------------------------------------------------------
------------------------------------------------------------
------------------------------------------------------------
------------------------------------------------------------
------------------------------------------------------------
------------------------------------------------------------
------------------------------------------------------------
------------------------------------------------------------
------------------------------------------------------------
------------------------------------------------------------
------------------------------------------------------------
------------------------------------------------------------
------------------------------------------------------------
------------------------------------------------------------
----------------------------MCG-----------------------------
------------------------------------------------------------
------------------------------------------------------------
------------------------------------------------------------
------------------------------------------------------------
------------------------------------------------------------
-----------------------------PN--TYPKILRVD------------------
-----------------------------------NSAFLFEYPWMALIAYDTGRPNP--
---EFR---CTGTIISSRYVLTAAHCVTE---LPASFR----------VISVRIGE----
-----YDISKERDCETDYNGLEIECSEM-YQDFAVESIHFHPEYN-------------RM
RLQ-----------------NDIA------------LIRLNS------------------
-----SMNF-------------------------------------NPRNAKPI------
------------------CL--------------------------PFGTA----TNLKR
KNA-------------VAVMTGW---NLMSN-GP----RSQPLLHA-RLP----------
----------------------------LVAYETCKNVYNG--------TSQISY-KQLC
AGG---QLDIDSCIIDSGGPLQAVGIYMNRSVRFIQYGIFSYG-----------------
-----LRQ-CGT------EGFPDVYT--NVVYYMD-WILDTMT-----------------
---------E----------------------------------------
>Gene.46::Tb28681::g.46::m.46 type:complete len:313 gc:universal Tb28681:149-1087(+)
------------------------------------------------------------
------------------------------------------------------------
------------------------------------------------------------
------------------------------------------------------------
------------------------------------------------------------
------------------------------------------------------------
------------------------------------------------------------
------------------------------------------------------------
------------------------------------------------------------
------------------------------------------------------------
------------------------------------------------------------
------------------------------------------------------------
------------------------------------------------------------
------------------------------------------------------------
------------------------------------------------------------
------------------------------------------------------------
-------------------------------------------MAKISILIILLPHL-YT
I-----------------------------------------------------------
------------------------------------------------------------
------------------------------------------------------------
------------------------------------------------------------
--------------------------------------LCN-------------------
--------------ETNNNDGSNQFLKI-----RQLNND---------------------
--------------------------NNECG-----------------------------
------------------------------------------------------------
------------------------------------------------------------
------------------------------------------------------------
------------------------------------------------------------
------------------------------------------------------------
------------------------------------------------------------
----------------------ISFRDTTILLSRTIRTSPGQWPWLVGIFKNYADKN---
----LFEFQCAGTLLSNRHILTAAHCVKLNHYSNDTVH--------PFQLMIALGR----
-----FNLHQWREREAINR--------------EVEKIEIHPDYA-------------HT
SSA------------D----SDLA------------ILTLKT------------------
-----PVEF-------------------------------------NNF-VKPI------
------------------CL------------------------WSGSTDL----QDVVN
RT---------------GYVVGW---GMSSPYTS----SPEQPRAA-RVP----------
----------------------------IVSQETCLRS--------NVNFLPLTSERTFC
AGLQ----NDTPCIEDSGSGLVLL---DNITNRYQLRGVVSRS-----------------
VFSSDSLS-CDH------RNYI-VYV--DAAKYVP-WIQQHISTA---------------
--------------------------------------------------
>Gene.47::Tb28880::g.47::m.47 type:complete len:306 gc:universal Tb28880:126-1043(+)
------------------------------------------------------------
------------------------------------------------------------
------------------------------------------------------------
------------------------------------------------------------
------------------------------------------------------------
------------------------------------------------------------
------------------------------------------------------------
------------------------------------------------------------
------------------------------------------------------------
------------------------------------------------------------
------------------------------------------------------------
------------------------------------------------------------
------------------------------------------------------------
------------------------------------------------------------
------------------------------------------------------------
------------------------------------------------------------
-------------------------------------------MAKISILIVLLPHL-CT
I-----------------------------------------------------------
------------------------------------------------------------
------------------------------------------------------------
------------------------------------------------------------
--------------------------------------LCN-------------------
--------------KTSNNVGSNQFLKT-----NQINND---------------------
---------------------------NECG-----------------------------
------------------------------------------------------------
------------------------------------------------------------
------------------------------------------------------------
------------------------------------------------------------
------------------------------------------------------------
------------------------------------------------------------
----------------------IS--DHSPL--EEMRASPGQWSWLVAVFTTESGRN---
----TFELCCAGTLLTNRHVLTAAHCTKLSAYNNTTKN--------PIQMTVALGR----
-----FNMSQWRESGVINR--------------EIEKIEIHPDYA-------------HT
SSA------------D----SDLA------------ILTLKT------------------
-----PVEF-------------------------------------SPS-VRPV------
------------------CL------------------------WSGSTDL----QDVVG
RR---------------GTVAGW---GMSGVLLA----LPEEPRAT-NVP----------
----------------------------IVSQGTCLRS--------DMAFFELTSNRTFC
AGWR----DHSSCIEDSGSGLVLL---DNTTNRYQLRGVVSRT-----------------
VFHSD--S-CDL------RSYI-VYV--DAAKYIP-WIQQHISTV---------------
--------------------------------------------------
>Gene.48::Tb30155::g.48::m.48 type:complete len:422 gc:universal Tb30155:2971-1706(-)
------------------------------------------------------------
------------------------------------------------------------
------------------------------------------------------------
------------------------------------------------------------
------------------------------------------------------------
------------------------------------------------------------
------------------------------------------------------------
------------------------------------------------------------
------------------------------------------------------------
------------------------------------------------------------
------------------------------------------------------------
------------------------------------------------------------
------------------------------------------------------------
------------------------------------------------------------
------------------------------------------------------------
------------------------------------------------------------
-------------------------------------------MDFYFVLLAILLIL-DA
---------------------------------------------------------VAI
QSA--------------------EKDQV--------------------------------
------------------------------------------------------------
------------------------------------------------------------
-----------------QLSAGINKNPFLQSK-------PV-----------QLPSAPTH
PNLNP---------SNPFLSPANVAQSD----VNTLSRN---------------------
---------------------FVAPHTSQIGF----------------------------
----------AAPH-------RTYSGNNPFLS----------------------------
------------------------------------------------------------
----------------------GVSNVNPGSYTGYTR--------PSGTDF---------
-------------------------------WNIKNPA----------------------
------------------------------VTSRISERKCSQYVGEI-------------
--AGTSIVQTLSGIRSEGVELNNV----CPN-----------------------------
-----------ANRLV------VGG----------EDAHPGEFPHMVALGRGSPSFY---
-------LMCGGTLISHTWVMSAAHCTHG--------------TN-GGVTHARVGV----
-----FQLSASNEGIL----------------IAIKRSITHPDYK-------------PP
PKY-----------------ADIA------------LVELVD------------------
-----RVTF-------------------------------------TPL-VRPA------
------------------CL------------------------------------YLSY
DKVP-----------RKAWVTGW---GDTDFGGD----SSDKLQKA-QLD----------
----------------------------LIDNLNCTLRHSSSTDI----PRGITP-TMMC
AADA-RNYSRDACQGDSGGPLQIL---HKNECLFQVIGITSF------------------
-----GHG-CAQ------IDIPGVYT--RVSHYIP-WIESYVWP----------------
---------QH---------------------------------------
>Gene.51::Tb30180::g.51::m.51 type:3prime_partial len:290 gc:universal Tb30180:869-3(-)
------------------------------------------------------------
------------------------------------------------------------
------------------------------------------------------------
------------------------------------------------------------
------------------------------------------------------------
------------------------------------------------------------
------------------------------------------------------------
------------------------------------------------------------
------------------------------------------------------------
------------------------------------------------------------
------------------------------------------------------------
------------------------------------------------------------
------------------------------------------------------------
------------------------------------------------------------
------------------------------------------------------------
------------------------------------------------------------
-------------------------------------------MDHQNHHGKILSQL-AS
------------------------------------------------------------
-----------------------RAHKLA-------------------------------
------------------------------------------------------------
--WNRHCI----------------------------------------------------
-------------PCCYTYTCSRSDQTMA-------------------------FRILCL
LSLLA-------------------------------------------------------
------------------------------------------------------------
------------------------------------------------------------
------------------------------------------------------------
------------------------------------------------------------
------------------------------------------------------------
------------------------------------------------------------
----------------------------FSH--------------------------AGV
LPL--------FDPRI------VNG----------EDAKVGEIPYQVSLQQKYSDFH---
--------FCGGSVLNENYVITAAHCVEG-ETEED--------------IKVVAG-----
--------TINLTDPK-------------AEH-EVEKISVHKEYDS------------SN
SWI-----------------NDIA------------LLRVKV------------------
-----PFKL-------------------------------------SAT-IKKV------
------------------PL--------------------------PP-ND-----TVKS
DA--------------IAVVSGW---GRLWQGGP----TTTKLQRV-NIS----------
----------------------------IADQSYCKYMYNNM-------GYNVYS-TQVC
AHDS--QVEKGSCHGDSGGPLTVD-----G----KLVGLVSW------------------
-----ANG-CAS------STYPTVYT--RVGSYL--------------------------
--------------------------------------------------
>Gene.53::Tb30888::g.53::m.53 type:complete len:397 gc:universal Tb30888:132-1322(+)
------------------------------------------------------------
------------------------------------------------------------
------------------------------------------------------------
------------------------------------------------------------
------------------------------------------------------------
------------------------------------------------------------
------------------------------------------------------------
------------------------------------------------------------
------------------------------------------------------------
------------------------------------------------------------
------------------------------------------------------------
------------------------------------------------------------
------------------------------------------------------------
------------------------------------------------------------
------------------------------------------------------------
------------------------------------------------------------
-------------------------------------------MSMSIFLVFLKYL----
---------------------------------------------------------ALL
------------------------------------------------------------
----------------------------------------------------------VV
SINAQSS-----------------------------------------------------
-----------------ETDCRVNGQVG-------------------------ACIFPSD
CALVA---------NILQQSREQAI-----------------------------------
----------------------IYLRRNHCG-----------------------------
-----------------------FKGSNPLVC----------------------------
------------------------------------------------------------
----------------------CIGNANINTRPGGLVTNP-GVT-QSWNPE---------
--------------------STTSPSDEGTRIDLANNS----------------------
------------------------------------------------------------
---------------------------LLPN-------------------------ICGR
----------DLSQKI------IGG----------ERTELTEFPWMALLEYQKPNGRTTA
---------CGGVLISTRYVLTAAHCIKG-KDLPPDWRL----T------SVRLGE----
-----YNTDTETDCLPDGSDGAMVCADD-PVTIGIEEQIAHEEYRPL----------SRD
QRY------------------DIA------------LVRLNR------------------
-----DVMP-------------------------------------TDY-IKPI------
------------------CL--------------------------PSSNS-----SLSR
SK---------------FVVAGW---GKTET-RSA--SNVKL--KL-TLP----------
----------------------------LAENAQC---LQ-TYSN---VGVQLGH-GQLC
AGG---QKGKDSCRGDSGGPLMTVE-QVDGHVRWTTVGVVSF------------------
-----GPSPCGM------QGWPGVYT--KVIDFVP-WILSKLRP----------------
--------------------------------------------------
>Gene.55::Tb31159::g.55::m.55 type:complete len:407 gc:universal Tb31159:1348-128(-)
------------------------------------------------------------
------------------------------------------------------------
------------------------------------------------------------
------------------------------------------------------------
------------------------------------------------------------
------------------------------------------------------------
------------------------------------------------------------
------------------------------------------------------------
------------------------------------------------------------
------------------------------------------------------------
------------------------------------------------------------
------------------------------------------------------------
------------------------------------------------------------
------------------------------------------------------------
------------------------------------------------------------
------------------------------------------------------------
-----------------------------------------MPASMPIASALLLVLV-SS
-----------------------------------------------------------L
SLT--------------------HGKYV--------------------------------
------------------------------------------------------------
------------------------------------------------------------
-----------------GESCNVDNSPGV----------CR-----------IIEDCPKV
NQELL---------SG--------------------------------------------
-----------------------ILPKETCG-----------------------------
-----------------------YKGFDPIVC----------------------------
------------------------------------------------------------
----------------------CPTA-NINRPTSQ----------PSPRP----------
--------------------TSHPTVQTGSGLPLKLDG----------------------
------------------------------SRGSLARAKCAENAEAV-------------
--FGLAVPPILSGNRK------------PVN--------------------------MSL
CALN-------TRKLI------VGG----------KKAEAKEFPHMAAVGFDSSNEI---
------LWLCGGTLISSKVVLTAAHCTWAADWGNANW--------------VRLGD----
-----LNLVQTNDNAM-------------PQTIAVKERIRYPEYK-------------RP
SEY-----------------HDIA------------ILRLQK------------------
-----DATY-------------------------------------NAY-VRPA------
------------------CL--------------------------PVNFP-----DVNR
NE--------------LVTATGW---GLVDWADD---KGSDNLLKV-TLS----------
----------------------------LVSHQSCNASFFDGTSSAELPNGIVND-WQLC
AGE----VGKDTCQGDSGGPLTIFS--TVHQCMYTVVGVTSL------------------
-----GRL-CGS------I-IPGVYT--RVYNYIP-WIERTAWP----------------
---------EYF--------------------------------------
>Gene.57::Tb31187::g.57::m.57 type:complete len:375 gc:universal Tb31187:81-1205(+)
------------------------------------------------------------
------------------------------------------------------------
------------------------------------------------------------
------------------------------------------------------------
------------------------------------------------------------
------------------------------------------------------------
------------------------------------------------------------
------------------------------------------------------------
------------------------------------------------------------
------------------------------------------------------------
------------------------------------------------------------
------------------------------------------------------------
------------------------------------------------------------
------------------------------------------------------------
------------------------------------------------------------
------------------------------------------------------------
----------------------------------------MPQVYMMFIGTIILFLV-LT
------------------------------------------------------------
------------------------------------------------------------
------------------------------------------------------------
------------------------------------------------------------
---------------------TIDAQNRCTYRG----FNCI-----------NIRKCPEM
LSIQN---------TPHTRSREEA------------------------------------
----------------------QLLSNSQCG-----------------------------
-----------------------FDGNDPKVC----------------------------
------------------------------------------------------------
----------------------CNEQLN-----------------PEIEP----------
------------------------------------------------------------
--------------------------------A---------------------------
----------------------------PPNVTNHPNLRLLDH------------ASCGP
IPRHQ----------F------IRF----------NSTSIYEFPWMALISYDTGRPNP--
---EFR---CTGTIISSRYVLTAAHCVME---LPAGLR----------IKSVRIGE----
-----HDISKERNCEIDNNGLEIECSEMRYQDFAVESVHFHPEYN-------------RV
RLQ-----------------NDIA------------LIRLNS------------------
-----SVDF-------------------------------------NPRNAKPI------
------------------CL--------------------------PFGTA----TNLNY
KE---------------AVVSGW---KLMRN-GP----RSQALLHA-RIP----------
----------------------------LATYDLCKNVYSE--------TSQIWY-KQLC
AGG---QLNIDSCIIDSGGPLQAGGLYMNRSIRIIQYGIFSYG-----------------
-----LRQ-CGT------EGFPDVYT--NVAYYMN-WILNTMT-----------------
---------E----------------------------------------
>Gene.58::Tb31369::g.58::m.58 type:complete len:306 gc:universal Tb31369:178-1095(+)
------------------------------------------------------------
------------------------------------------------------------
------------------------------------------------------------
------------------------------------------------------------
------------------------------------------------------------
------------------------------------------------------------
------------------------------------------------------------
------------------------------------------------------------
------------------------------------------------------------
------------------------------------------------------------
------------------------------------------------------------
------------------------------------------------------------
------------------------------------------------------------
------------------------------------------------------------
------------------------------------------------------------
------------------------------------------------------------
-------------------------------------------MAKISILIVLLPHL-CT
I-----------------------------------------------------------
------------------------------------------------------------
------------------------------------------------------------
------------------------------------------------------------
--------------------------------------LCN-------------------
--------------KTSNNVGSNQFLKT-----NQINND---------------------
---------------------------NECG-----------------------------
------------------------------------------------------------
------------------------------------------------------------
------------------------------------------------------------
------------------------------------------------------------
------------------------------------------------------------
------------------------------------------------------------
----------------------IS--DHSPL--EEMRASPGQWSWLVAVFTTESGRN---
----TFELCCAGTLLTNRHVLTAAHCTKLSAYNNTTKN--------PIQMTVALGR----
-----FNMSQWRESGVINR--------------EIEKIEIHPDYA-------------HT
SSA------------D----SDLA------------ILTLKT------------------
-----PVEF-------------------------------------SPS-VRPV------
------------------CL------------------------WSGSTDF----QDVVG
RR---------------GTVAGW---GMSGVLLA----LPEEPRAT-NVP----------
----------------------------IVSQGTCLRS--------DMAFFELTSNRTFC
AGWR----DHSSCIEDSGSGLVLL---DNTTNRYQLRGVVSRT-----------------
VFHSD--S-CDL------RSYI-VYV--DAAKYIP-WIQQHISTV---------------
--------------------------------------------------
>Gene.59::Tb32354::g.59::m.59 type:complete len:422 gc:universal Tb32354:3161-1896(-)
------------------------------------------------------------
------------------------------------------------------------
------------------------------------------------------------
------------------------------------------------------------
------------------------------------------------------------
------------------------------------------------------------
------------------------------------------------------------
------------------------------------------------------------
------------------------------------------------------------
------------------------------------------------------------
------------------------------------------------------------
------------------------------------------------------------
------------------------------------------------------------
------------------------------------------------------------
------------------------------------------------------------
------------------------------------------------------------
-------------------------------------------MDFYFVLLAILLIL-DA
---------------------------------------------------------VAI
QSA--------------------EKDQV--------------------------------
------------------------------------------------------------
------------------------------------------------------------
-----------------QLSAGINKNPFLQSK-------PV-----------QLPSAPTH
PNLNP---------SNPFLSPANVAQSD----VNTLSRN---------------------
---------------------FVAPHTSQIGF----------------------------
----------AAPH-------RTYSGNNPFLS----------------------------
------------------------------------------------------------
----------------------GVSNVNPGSYTGYTR--------PSGTDF---------
-------------------------------WNIKNPA----------------------
------------------------------VTSRISERKCSQYVGEI-------------
--AGTSIVQTLSGIRSEGVELNNV----CPN-----------------------------
-----------ANRLV------VGG----------EDAHPGEFPHMVALGRGSPSFY---
-------LMCGGTLISHTWVMSAAHCTHG--------------TN-GGVTHARVGV----
-----FQLSASNEGIL----------------IAIKRSITHPDYK-------------PP
PKY-----------------ADIA------------LVELVD------------------
-----RVTF-------------------------------------TPL-VRPA------
------------------CL------------------------------------YLSY
DKVP-----------RKAWVTGW---GDTDFGGD----SSDKLQKA-QLD----------
----------------------------LIDNLNCTLRHSSSTDI----PRGITP-TMMC
AADA-RNYSRDACQGDSGGPLQIL---HKNECLFQVIGITSF------------------
-----GHG-CAQ------IDIPGVYT--RVSHYIP-WIESYVWP----------------
---------QH---------------------------------------
>Gene.62::Tb33063::g.62::m.62 type:complete len:425 gc:universal Tb33063:185-1459(+)
------------------------------------------------------------
------------------------------------------------------------
------------------------------------------------------------
------------------------------------------------------------
------------------------------------------------------------
------------------------------------------------------------
------------------------------------------------------------
------------------------------------------------------------
------------------------------------------------------------
------------------------------------------------------------
------------------------------------------------------------
------------------------------------------------------------
------------------------------------------------------------
------------------------------------------------------------
------------------------------------------------------------
------------------------------------------------------------
--------------------------------------MWRLVSALTFVGVALVTAL-PA
AQN-------------------------------------------------DGGLSDLV
NDAF-----PELQSTTPQSVPQIGGDAID-------------------------------
---------------------------------------------------------ALI
KDVFGNV-----------------------------------------------------
-----------------TTTTAGNVILGIDNQTP---SKPD-----------DCECVPY-
-----------------YQCKEGKI-----------------------------------
----------------------V-------------------------------------
--------------------------EN--------------------------------
------------------------------------------------------------
------------------------GIGIIDIRTFGPCDNYLDVCCKPPDLQ---------
--------------------LPVTPTPGGR-IG---------------------------
------------------------------------------------------------
---------------------------------------------------------CG-
-------------QRH-PDG--VGFRITGQL---DNEAQFGEFPWMVAILKEESIGDNGQ
---KLNVYQCGGALIHRQAVLTAAHCVNG-KQ-PHE-------------LKVRAGE----
-----WDTQTKNEIYP-------------HQDRDVDAVVVHEAFH-------------SG
ALY-----------------NDYA------------IVILKT------------------
-----PVDY-------------------------------------AEN-VDIV------
------------------CL--------------------------PEINA-----NFDR
SR---------------CFASGW---GKDVFGKEG--RYQVILKKV-DVP----------
----------------------------IVQHSTCQDIMRTTRLG---KYFTLDK-SFIC
AGG---EQGRDTCKGDGGSPLVCPL-QNDPNR-YVQAGIVAW------------------
-----GLG-CGE------NGIPAVYA--NVANARR-WIDEQMVFFNLD------------
-----NTVYQYPN-------------------------------------
>Gene.63::Tb33107::g.63::m.63 type:complete len:397 gc:universal Tb33107:1678-488(-)
------------------------------------------------------------
------------------------------------------------------------
------------------------------------------------------------
------------------------------------------------------------
------------------------------------------------------------
------------------------------------------------------------
------------------------------------------------------------
------------------------------------------------------------
------------------------------------------------------------
------------------------------------------------------------
------------------------------------------------------------
------------------------------------------------------------
------------------------------------------------------------
------------------------------------------------------------
------------------------------------------------------------
------------------------------------------------------------
-------------------------------------------MSMSIFLVFLKYL----
---------------------------------------------------------ALL
------------------------------------------------------------
----------------------------------------------------------VV
SINAQSS-----------------------------------------------------
-----------------ETDCRVNGQVG-------------------------ACIFPSD
CALVA---------NILQQSREQAI-----------------------------------
----------------------IYLRRNHCG-----------------------------
-----------------------FKGSNPLVC----------------------------
------------------------------------------------------------
----------------------CIGNANINTRPGGLVTNP-GVT-QSWNPE---------
--------------------STTSPSDEGTRIDLANNS----------------------
------------------------------------------------------------
---------------------------LLPN-------------------------ICGR
----------DLSQKI------IGG----------ERTELTEFPWMALLEYQKPNGRTTA
---------CGGVLISTRYVLTAAHCIKG-KDLPPDWRL----T------SVRLGE----
-----YNTDTETDCLPDGSDGAMVCADD-PVTIGIEEQIAHEEYRPL----------SRD
QRY------------------DIA------------LVRLNR------------------
-----DVMP-------------------------------------TDY-IKPI------
------------------CL--------------------------PSSNS-----SLSR
SK---------------FVVAGW---GKTET-RSA--SNVKL--KL-TLP----------
----------------------------LAENAQC---LQ-TYSN---VGVQLGH-GQLC
AGG---QKGKDSCRGDSGGPLMTVE-QVDGHVRWTTVGVVSF------------------
-----GPSPCGM------QGWPGVYT--KVIDFVP-WILSKLRP----------------
--------------------------------------------------
>Gene.65::Tb33815::g.65::m.65 type:internal len:106 gc:universal Tb33815:316-2(-)
------------------------------------------------------------
------------------------------------------------------------
------------------------------------------------------------
------------------------------------------------------------
------------------------------------------------------------
------------------------------------------------------------
------------------------------------------------------------
------------------------------------------------------------
------------------------------------------------------------
------------------------------------------------------------
------------------------------------------------------------
------------------------------------------------------------
------------------------------------------------------------
------------------------------------------------------------
------------------------------------------------------------
------------------------------------------------------------
------------------------------------------------------------
------------------------------------------------------------
------------------------------------------------------------
------------------------------------------------------------
------------------------------------------------------------
------------------------------------------------------------
------------------------------------------------------------
------------------------------------------------------------
------------------------------------------------------------
------------------------------------------------------------
------------------------------------------------------------
------------------------------------------------------------
------------------------------------------------------------
------------------------------K-----------------------------
---------VT---RI------VGG----------KETGINEYPMMSGLVDKSDNSA---
-------FYCGCTIISHQYVLTAAHCIEN--------------RNIQDDIAVVVGE----
-----HNVKTNTETSA-------------TRVFRLEGCKSHPLYN---------------
-------NGADAL-------NDIA------------VCK---------------------
------------------------------------------------------------
------------------------------------------------------------
------------------------------------------------------------
------------------------------------------------------------
------------------------------------------------------------
------------------------------------------------------------
--------------------------------------------------
>Gene.66::Tb34514::g.66::m.66 type:complete len:373 gc:universal Tb34514:210-1328(+)
------------------------------------------------------------
------------------------------------------------------------
------------------------------------------------------------
------------------------------------------------------------
------------------------------------------------------------
------------------------------------------------------------
------------------------------------------------------------
------------------------------------------------------------
------------------------------------------------------------
------------------------------------------------------------
------------------------------------------------------------
------------------------------------------------------------
------------------------------------------------------------
------------------------------------------------------------
------------------------------------------------------------
------------------------------------------------------------
----------------------------------------MWTVILVFFG--LLCSL---
-----------------------------------------------------------I
PST--------------------HSQ----------------------------------
------------------------------------------------------------
------------------------------------------------------------
-------------------DTCQNPQGLLGR--------CI-----------SIRSCPAL
LNLLK---------SNPQDSQIGNF-----------------------------------
------------------------LRASVCG-----------------------------
-----------------------YQGNDPWVC----------------------------
------------------------------------------------------------
----------------------CPSI----------------------------------
---------------------------NG--GNTGNNG----------------------
------------------------------NNG---------------------------
----------LEGDRGRDITNTPYGPLYPPN--------------------------CGF
SNV--------TLRRV------VGG----------EPASLGAWPWVTALGYTNPRNP---
---NVPKWLCGGTLISSRHVLTAGHCVHG---RSDLYK-------------VRIGD----
-----LDLNNDYDGAY-------------PFEDFIERKTVHPEYN-------------PR
TYT-----------------NDVA------------VLKTSQ------------------
-----EVPF-------------------------------------TST-LHPI------
------------------CL--------------------------PVDDFMRNRDIEET
Y----------------PFLVGW---GSVYFHGP----ASSRLLQT-QIP----------
----------------------------VRKQTECQNAFRN------FPTTVIDN-RVLC
AGFA--RGGKDACQGDSGGPLMAPN--PRNQKTYYIIGVVSY------------------
-----GFK-CAE------PGFPGVYS--KVTSFLD-FITSQLV-----------------
--------------------------------------------------
>Gene.67::Tb34526::g.67::m.67 type:complete len:277 gc:universal Tb34526:915-85(-)
------------------------------------------------------------
------------------------------------------------------------
------------------------------------------------------------
------------------------------------------------------------
------------------------------------------------------------
------------------------------------------------------------
------------------------------------------------------------
------------------------------------------------------------
------------------------------------------------------------
------------------------------------------------------------
------------------------------------------------------------
------------------------------------------------------------
------------------------------------------------------------
------------------------------------------------------------
------------------------------------------------------------
------------------------------------------------------------
-----------------------------------------------MFSKVVICLA---
------------------------------------------------------------
------------------------------------------------------------
------------------------------------------------------------
------------------------------------------------------------
-----------------FLAVAIAERPRVG------------------------LQMPPF
LSLH--------------------------------------------------------
------------------------------------------------------------
------------------------------------------------------------
------------------------------------------------------------
------------------------------------------------------------
------------------------------------------------------------
------------------------------------------------------------
------------------------------------------------------------
------------SPQV------VGG----------EEAPEGGYPFIVSLQAYSQ--H---
--------FCAGSILNERWILTAGHCVQA-VSSARDI-------------TVKAGK----
-----H--NINNNEDS-------------EQTVQAKRGIVHKDF-G------------GN
VGP-----------------WDIA------------LIELAS------------------
-----PLKL-------------------------------------TNR-VQPI------
------------------DL--------------------------PVPGS-----DPTG
E----------------AWLCGW---GSISSTRYP--EMPAKLQHV-KME----------
----------------------------WVDYATCTEAVKRLT-----GSSPVHEKSNIC
TGPL--YETISACSGDSGGPLISR-----NENEAVLVGIVSWG-----------------
-----IIP-CGS------PGAPSVYT--KVSSFNS-WIADQIN-----------------
---------N----------------------------------------
