# Supplementary material for: Venomix: a simple bioinformatic pipeline for identifying and characterizing toxin gene candidates from transcriptomic data
Source: PeerJ. 2018 Jul 31;6:e5361. doi: 10.7717/peerj.5361 (PMC6074769; doi:10.7717/peerj.5361)
Supplement: Supplemental Information 5 [file peerj-06-5361-s005.gz › FinalOutput_GAS_1E-6/Thrombin-like_enzyme_TLBm_1/mature.fasta]

>Q76B45 ; MatureChain: 18-282
VPTGPSIEIHSRIIGGWECDKHSQPWQALLTFTRKHNSVCGGVLVHSQWVLTAAHCIGDN
YKVLLGLHDRSSEESTVQEARVSARFPHPLYNMTLLNLLLSHKMNLTFFYKTFLGADFSH
DLMLLRLDQPVQLTDAVQVLDLPTQEPQVGSTCHVSGWGRTSQNYENSFVLPEKLQCVEF
TLLSNNECSHAHMFKVTEAMLCAGHMEGGKDSCVGDSGGPLICDGVFQGIASWGSSPCGQ
QGRPGIYVKVFLYISWIQETIKAHS
>Q1L658 ; MatureChain: 23-463
NVFLKSKVANRFLQRTKRANSLVEEFKSGNIERECIEERCSKEEAREAFEDDEKTETFWN
VYVDGDQCSSNPCHYRGICKDGIGSYTCTCLSGYEGKNCERVLYKSCRVDNGNCWHFCKH
VQNDIQCSCAEGYLLGEDGHSCVAGGNFSCGRNIKTRNKREANLPDFVQSQNATLLKKSD
NPSPDIRIVNGMDCKLGECPWQAALVDEKEGVFCGGTILSPIYVLTAAHCINETETISVV
VGEIDKSRIETGPLLSVDKIYVHKKFVPPQKAYKFDLAAYDYDIAIIQMKTPIQFSENVV
PACLPTADFANQVLMKQDFGIVSGFGRIFEKGPKSKTLKVLKVPYVDRHTCMVSSETPIT
PNMFCAGYDTLPRDACQGDSGGPHTTVYRDTHFITGIVSSGEGCARNGKYGIYTKLSKFI
PWIKRIMRQKLPSTESSTGRL
>Q4QXT9 ; MatureChain: 21-483
ESNVFLKSKVANRFLQRTKRANSLFEEFKAGNIERECIEERCSKEEAREAFEDNEKTETF
WNVYVDGDQCSSNPCHYGGTCKDGIGSYTCTCLAGYEGKNCQYVLYQSCRVDNGNCWHFC
KPVQNEIQCSCAESYLLGDDGYSCVAGGDFSCGRNIKARNKREASLPDFQTDFSDDYDAI
DENNFVETPTNFSGLVPTVQSQNATLLKKSDNPSPDIRVVNGTDCKLGECPWQALLINDQ
GDGFCGGTILSPIYVLTAAHCINQTKYIRVVVGEIDISRKKTGRLLSVDKIYVHQKFVPS
TYDYDIALIQMKTPIQFSENVVPACLPTADFANQVLMKQDFGIVSGFGRTRERGQTSNTL
KVVTLPYVDRHTCMLSSNFPITQNMFCAGYNTLPQDACQGDSGGPHITAYRDTHFITGII
SWGEGCAQTGKYGAYTKVSRFILWIKRIMRLKLPSTESSTGRL
>Q58L95 ; MatureChain: 23-467
NVFLKSKVANRFLQRTKRANSLFEEFRSGNIERECIEERCSKEEAREVFEDDEKTETFWN
VYVDGDQCSSNPCHYRGTCKDGIGSYTCTCLFGYEGKNCERVLYKSCRVDNGNCWHFCKP
VQNDIQCSCAEGYLLGEDGHSCVAGGNFSCGRNIKTRNKREASLPDFVQSQNATLLKKSD
NPSPDIRIVNGMDCKLGECPWQAVLVDEKEGVFCGGTILSPIYVLTAAHCINQTEKISVV
VGEIDKSRVETGHLLSVDKIYVHKKFVPPKKGYKFYEKFDLVSYDYDIAIIQMKTPIQFS
ENVVPACLPTADFANQVLMKQDFGIISGFGRIFEKGPKSNTLKVLKVPYVDRHTCMVSSE
SPITPTMFCAGYDTLPRDACQGDSGGPHITAYRDTHFITGIVSWGEGCAKKGKYGIYTKV
SKFILWIKRIMRQKLPSTESSTGRL
>Q58L96 ; MatureChain: 23-467
NVFLKSKVANRFLQRTKRANSLYEEFRSGNIERECIEERCSKEEAREVFEDDEKTETFWN
VYVDGDQCSSNPCHYRGTCKDGIGSYTCTCLSGYEGKNCERVLYKSCRVDNGNCWHFCKP
VQNDIQCSCAEGYLLGEDGHSCVAGGNFSCGRNIKTRNKREASLPDFVQSQNAILLKKSD
NPSPDIRIVNGMDCKLGECPWQAVLVDEKEDAFCGGTILSPIYVLTAAHCINQTKMISVV
VGEINISRKNPGRLLSVDKIYVHQKFVPPKKGYEFYEKFDLVSYDYDIAILQMKTPIQFS
ENVVPACLPTADFANQVLMKQDFGIVSGFGRIFEKGPQSKTLKVLKVPYVDRHTCMLSSE
SPITPTMFCAGYDTLPRDACQGDSGGPHITAYRDTHFITGIVSWGEGCAQTGKYGVYTKV
SKFILWIKRIMRQKLPSTESSTGRL
>Q56VR3 ; MatureChain: 23-467
NVFLKSKVANRFLQRTKRANSLVEEFKSGNIERECIEERCSKEEAREVFEDDEKTETFWN
VYVDGDQCSSNPCHYRGICKDGIGSYTCTCLSGYEGKNCERVLYKSCRVDNGNCWHFCKS
VQNDIQCSCAEGYLLGEDGHSCVAGGNFSCGRNIKTRNKREASLPDFVQSHNATLLKKSD
NPSPDIRIVNGMDCKLGECPWQAALVDDKKGVFCGGTILSPIYVLTAAHCINETETISVV
VGEIDRSRAETGPLLSVDKVYVHKKFVPPKKSQEFYEKFDLVSYDYDIAIIQMKTPIQFS
ENVVPACLPTADFANQVLMKQDFGIVSGFGGIFERGPNSKTLKVLKVPYVDRHTCMLSSN
FPITPTMFCAGYDTLPQDACQGDSGGPHITAYRDTHFITGIVSWGEGCARKGRYGIYTKL
SKFIPWIKRIMRQKLPSTESSTGRL
>A6MFK7 ; MatureChain: 23-473
NVFLKSNVANRFLQRTKRANSGFEEIYPANFERECVEERCSKEEAREVFEDDEKTEAFWT
VYVDGDQCLSNPCHYGGTCKDGIGSYTCTCLAGYEGKNCEHDLLKSCRVDNGNCWHFCKP
VQNDTQCSCAEGYRLGDNGFSCIAEGEFSCGRNIKSRNKREASLPDFQTDFSDDYDAIDE
NNLIETVQSQSATLLKKSDNPNPDIRIVNGLDCKLGECPWQAVLIDEKGTAFGGGTILSP
YFVLTAAHCINKTKSIAVVVGQVDISRKETRRLLSVDKVYTHPKYVHVTNDYDIAIIQLK
TPIQFSENVVPACLPTADFANHVLMKQDFGIVSGFGRIEEKGPTSNILKVVMVPYVDRHT
CILSTKIPITRNMFCAGYGNQPEDACEGDSGGPHITAYKDTHFLTGIVSWGEGCGRDGKY
GIYTKVSNFLPWIKTIMRRKQPSTESSTGRL
>Q58L94 ; MatureChain: 23-453
NVFLKSKVANRFLQRTKRSNSLFEEIRPGNIERECIEEKCSKEEAREVFEDNEKTETFWN
VYVDGDQCSSNPCHYRGTCKDGIGSYTCTCLPNYEGKNCEKVLFKSCRAFNGNCWHFCKR
VQSETQCSCAESYLLGVDGHSCVAEGDFSCGRNIKARNKREASLPDFVQSQKATVLKKSD
NPSPDIRIVNGMDCKLGECPWQAVLINEKGEVFCGGTILSPIHVLTAAHCINQTKSVSVI
VGEIDISRKETRRLLSVDKIYVHKKFVPPNSYYQNIDRFAYDYDIAIIRMKTPIQFSENV
VPACLPTADFAKEVLMKQDSGIVSGFGRTQSIGYTSNILKVITVPYVDRHTCMLSSNFRI
TQNMFCAGYDTLPQDACQGDSGGPHITAYGDTHFVTGIISWGEGCARKGKYGVYTKVSNF
IPWIKKIMSLK
>B5G6G5 ; MatureChain: 23-455
NVFLKSKVANRFLQRTKRSNSIFEEFKAGNIERECIEEKCSKEEAREVFEDNEKTETFWN
VYVDGDQCSSNPCHYRGTCKDGIGSYTCTCLPNYEGKNCEKVLFESCRVFNGNCWHFCKS
VQNEIQCSCAESYRLGDDGHSCVAEGDFSCGRNIKARNKREASLPDFVQSQKAILLKKSD
NPSPDIRIINGMDCKLGECPWQAVLLDEDDDVFCGGTILSSIHVLTAAHCINQTKNISVI
VGEIDISRKETIRLLPVDKVYVHTKFVPPSYLYGHQNVDRKTYDYDIAIIRMKTPIQFSE
NVVPACLPTADFVKQVLMKQDFGIVSGFGRTQYRGQTSNTLKVITVPYVDRRTCMLSSDF
PITPNMFCAGYDTLPQDACQGDSGGPHITAYGDTHFITGINSWGEGCAKKGKYGVYTKVS
NFIPWIKAIMSLK
>P82807 ; MatureChain: 23-455
NVFLKSKVANRFLQRTKRSNSLFEEIRPGNIERECIEEKCSKEEAREVFEDNEKTETFWN
VYVDGDQCSSNPCHYRGTCKDGIGSYTCTCLPNYEGKNCEKVLYQSCRVDNGNCWHFCKR
VQSETQCSCAESYRLGVDGHSCVAEGDFSCGRNIKARNKREASLPDFVQSQKATLLKKSD
NPSPDIRIVNGMDCKLGECPWQAVLINEKGEVFCGGTILSPIHVLTAAHCINQTKSVSVI
VGEIDISRKETRRLLSVDKIYVHTKFVPPNYYYVHQNFDRVAYDYDIAIIRMKTPIQFSE
NVVPACLPTADFANEVLMKQDSGIVSGFGRIRFKEPTSNTLKVITVPYVDRHTCMLSSDF
RITQNMFCAGYDTLPQDACQGDSGGPHITAYRDTHFITGIISWGEGCARKGKYGVYTKVS
RFIPWIKKIMSLK
>P83370 ; MatureChain: 23-455
NVFLKSKVANRFLQRTKRSNSLFEEIRPGNIERECIEEKCSKEEAREVFEDNEKTETFWN
VYVDGDQCSSNPCHYHGTCKDGIGSYTCTCLPNYEGKNCEKVLFKSCRAFNGNCWHFCKR
VQSETQCSCAESYRLGVDGHSCVAEGDFSCGRNIKARNKREASLPDFVQSQKATLLKKSD
NPSPDIRIVNGMDSKLGECPWQAVLINEKGEVFCGGTILSPIHVLTAAHCINQTKSVSVI
VGEIDISRKETRRLLSVDKIYVHTKFVPPNYYYGHQNFDRVAYDYDIAIIRMKTPIQFSE
NVVPACLPTADFANEVLMKQDSGIVSGFGRIRFKEPTSNTLKVITVPYVDRHTCMLSSDF
RITQNMFCAGYDTLPQDACEGDSGGPHITAYGDTHFITGIVSWGEGCARKGKYGVYTKVS
RFIPWIKKIMSLK
>A6MFK8 ; MatureChain: 23-471
NVFLKSNVANRFLQRTKRANSIFEEIRPGNIERECVEEKCSKEEAREVFQDNEKTEAFWT
VYVDGDQCLSNPCHYRGTCKDGIGSYTCTCLPGYEGKNCEHVVVKSCRLFNGNCWHFCKT
VQNDTQCSCAEGYRLGVDGFSCIAEGDFSCGRIIKSRNKREASLPDFHFSDDYDAIDENN
LVETVQSQSATLLKKSDNPSPDIRIVSGLDCKLGECPWQAVLIDEHGKAFGGGTILSPYF
VLTAAHCLNQTKSIAVVVGQVDISRKETRHLLHVDKAYMHSKYVRATYDHDIAILRLRTP
IQFSENVVPACLPTADFADEVLMKQDFGIVSGFGRLHERGSTSDILKVIRVPYVDRYTCM
LSSNYRITPSMFCAGYGNQPQDACQGDSGGPHITAYGDTHFITGIISWGEGCGRKGKYGI
YTKVSNFIPWIKTIMRRNQPSTESSTGRL
>Q58L93 ; MatureChain: 23-454
NVFLKSKEANRFLQRTKRSNSLFEEFRPGNIERECIEEKCSKEEAREIFKDNEKTEAFWN
VYVDGDQCSSNPCHYGGTCKDGIGSYTCTCLPNYEGKNCEHLLFKSCRFFNGNCWHFCKP
VQNDTQCSCAESYRLGDDGHSCVAEGDFSCGRNIKARNKREASLPDFVQSQNATLLKKSD
NPSPDIRIINGMDCKLGECPWQAVLLDKEGDVFCGGTILSPIYVLTAAHCITQSKHISVV
VGEIDISRKETRHLLSVDKAYVHTKFVLATYDYDIAIIQLKTPIQFSENVVPACLPTADF
ANQVLMKQDFGIISGFGHTRSGGQTSNTLKVVTIPYVDRHTCMLSSDFRITPNMFCAGYD
TLPRDACQGDSGGPHITAYRDTHFITGIISWGEGCAKKGKYGVYTKVSNFIPWIKAVMRK
HQPSTESSTGRL
>P81428 ; MatureChain: 23-455
NVFLKSKVANRFLQRTKRSNSLFEEIRPGNIERECIEEKCSKEEAREVFEDNEKTETFWN
VYVDGDQCSSNPCHYRGTCKDGIGSYTCTCLPNYEGKNCEKVLYQSCRVDNGNCWHFCKR
VQSETQCSCAESYRLGVDGHSCVAEGDFSCGRNIKARNKREASLPDFVQSQKATLLKKSD
NPSPDIRIVNGMDCKLGECPWQAVLINEKGEVFCGGTILSPIHVLTAAHCINQTKSVSVI
VGEIDISRKETRRLLSVDKIYVHTKFVPPNYYYVHQNFDRVAYDYDIAIIRMKTPIQFSE
NVVPACLPTADFANEVLMKQDSGIVSGFGRIQFKQPTSNTLKVITVPYVDRHTCMLSSDF
RITQNMFCAGYDTLPQDACQGDSGGPHITAYRDTHFITGIISWGEGCARKGKYGVYTKVS
KFIPWIKKIMSLK
>Gene.5::Tb532::g.5::m.5  type:3prime_partial len:242 gc:universal Tb532:723-1(-); MatureChain: 24-241
QNRCTDRSDNCINIRNCPSILSILTGPRPLSEQALEFIRNSQCGFEGNDPKVCCNERATP
PTVPPTIPQTISQTPPPGSEITTEDPGIDLGPPNVTNHPNLRLLDHAICGPVSQQKLYGG
NSTSLHQFPWMALIAYDTGRPIPEFRCGGTVISSRYVLTAAHCVTSLPADLRVIGVRVGD
HDISKERDCEVDNNGLEILCSEMYQDFAVESVHFHPEY
>Gene.6::Tb990::g.6::m.6  type:complete len:373 gc:universal Tb990:1748-630(-); MatureChain: 22-373
QDTCQNPQGLLGRCISIRSCPALLNLLKSNPQDSQIGNFLRASVCGYQGNDPWVCCPSIN
GGNTGNNGNNGLEGDRGRDITNTPYGPLYPPNCGFSNVTLRRVVGGEPASLGAWPWVTAL
GYTNPRNPNVPKWLCGGTLISSRHVLTAGHCVHGRSDLYKVRIGDLDLNNDYDGAYPFED
FIERKTVHPEYNPRTYTNDVAVLKTSQEVPFTSTLHPICLPVDDFMRNRDIEETYPFLVG
WGSVYFHGPASSRLLQTQIPVRKQTECQNAFRNFPTTVIDNRVLCAGFARGGKDACQGDS
GGPLMAPNPRNQKTYYIIGVVSYGFKCAEPGFPGVYSKVTSFLDFITSQLV*
>Gene.7::Tb1762::g.7::m.7  type:complete len:256 gc:universal Tb1762:902-135(-); MatureChain: 18-256
GVLPLFDPRIVNGEDAKVGEIPYQVSLQQKYSDFHFCGGSVLNENYVITAAHCVEGETEE
DIKVVAGTINLTDPKAEHEVEKISVHKEYDSSNSWINDIALLRVKVPFKLSATIKKVPLP
PNDTVKSDAIAVVSGWGRLWQGGPTTTKLQRVNISIADQSYCKYMYNNMGYNVYSTQVCA
HDSQVEKGSCHGDSGGPLTVDGKLVGLVSWANGCASSTYPTVYTRVGSYLDWIKANAV*
>Gene.11::Tb12481::g.11::m.11  type:complete len:338 gc:universal Tb12481:170-1183(+); MatureChain: 22-338
QITFDNTATTAIVNQGCQCYPGTTCPTGTGGIDIRIVNKGTTCPSGYIYCCTSGGGGGTN
NPSCGIQKIAPSAHPVGQAAYGAYPWMVLILNSSNGYVGGGVLISPMHVLTVAHKVFPTY
VNGGLKVKLGDWDVQATTEPYPYVEIPVSRVTVHPQYNSQNYLQNDIAMLRLSSPAPITT
SPNINTACLPNAQVAAGTRCWVTGWGKDAFVNGMNPSILKEVDVPVQSQANCQMALQRTR
LGNGFVLDSSFMCAGGEAGKDACIGDGGSPLVCSNGRAFEVVGLVTWGIGCADAGVPGVY
TNVFNFRQWINAQVTS*
>Gene.13::Tb16053::g.13::m.13  type:complete len:337 gc:universal Tb16053:1170-160(-); MatureChain: 30-337
SPTERSSIDLPIPFDATEFSLTGRIVNGTKAPMGKFPHQVSLIRSWSQRHFCGGAIISPS
LVLTAGHCMYLSKVVLEPWMVMVVGGIVNLNDQGVTRQQRNIKSVKIHPRFDIDTLFNDI
AILELSEPFIFTLELHSVALTGNAPEPNTVCQISGWGYQSSDFPITLPDLMYVDLPIRGT
DECRSLLKNVTDLPPGMFCAGYLEGGRDACQGDSGGGMVCDGILTGIVSGGQGCAEPLLP
GVYTDIFFYSKNWLSFETELVWVVEKRSTGDNSTESDGNYGTSNTSSAMVIIISFFFVLL
STVAPRP*
>Gene.17::Tb21565::g.17::m.17  type:complete len:452 gc:universal Tb21565:2542-1187(-); MatureChain: 24-452
LSIDFQSTDPAVVGSQKWRVRLHTELLRFPENISYSYLRNKRLINSKPTDLSLHRAYQAC
IAPGNRNGHCKHFTGCPEMNFLKEYGKYFQRFKEYMCIIEDMHIGVCCPDSDNMTVRTKK
TFYDDLADRLPAIASLDDDEEEWDETHENEDENGLATDKTVHGDTNLQKNATKQETRNSR
RPRGCGTIMKSKTKVAGGKPADPKEWPWMAALLRQNADQYCGGVLITDRHVLTAAHCVYR
YKPRDITVRLGEYDFTTSEETRALDFTVSEIRIHRDFKLTTYEHDIAIIKLNRPTAFNSY
IWPICLPPIQQSFEKKIATVTGWGTQYYGGPASTILLETAVPVWPQERCVRSFTQTISNT
TLCAGAYNGGRDACQGDSGGPLMLQLANGRWVNIGIVSWGIRCGEPGYPGIYTRVSSYLD
WIFANAVF*
>Gene.19::Tb25202::g.19::m.19  type:5prime_partial len:298 gc:universal Tb25202:1022-129(-); MatureChain: 38-298
QNLQLVDPAIVNGEDAKEGEIPYQVSLQDLITSFHFCGGSILNDSYVITAAHCVKDKSAN
EIKIVAGTINLDAPKSQHKVTEIIVHKQYNQTNFWLNDIAVLKVETPFIKSSTVEHVSLP
PKDFDVKTNDTAVVSGWGRLWGNGPTSTKLQRVNITIVDQTYCQNIYNKIGAKIHPSHIC
AFHPNTPKGSCNGDSGGPLVVGGKLVGLVSWAADGCASTKYPTVYTRVTSYIDWIQSSAV
PKPIPLISVICTLAFVLYNL*
>Gene.20::Tb25374::g.20::m.20  type:5prime_partial len:276 gc:universal Tb25374:909-82(-); MatureChain: 13-276
ERPRVGLQIPSILSSLHPQIVGGEEAPENSYPYVVSLEIYSQHFCAGSILNERWIVTAGH
CIQLVKNSSLIELLIVKAGKHNIRIPEENEQNVQVEQTIIHEKFEGTEVSPYDIGLMKLA
SPLNLTKQVQPIELAPPESEPTGEAWLCGWGSTSNTSLPEMPDKLQHVKVEYIDRSTCNE
AVKRLMGSSLVHETNICTGPLNDGISACIADSGGPLISRNGEKAVLTGIVSWSINPCGSA
GAPSVYTKVSKFNDWIAQQTGNY*
>Gene.24::Tb34514::g.24::m.24  type:complete len:373 gc:universal Tb34514:210-1328(+); MatureChain: 22-373
QDTCQNPQGLLGRCISIRSCPALLNLLKSNPQDSQIGNFLRASVCGYQGNDPWVCCPSIN
GGNTGNNGNNGLEGDRGRDITNTPYGPLYPPNCGFSNVTLRRVVGGEPASLGAWPWVTAL
GYTNPRNPNVPKWLCGGTLISSRHVLTAGHCVHGRSDLYKVRIGDLDLNNDYDGAYPFED
FIERKTVHPEYNPRTYTNDVAVLKTSQEVPFTSTLHPICLPVDDFMRNRDIEETYPFLVG
WGSVYFHGPASSRLLQTQIPVRKQTECQNAFRNFPTTVIDNRVLCAGFARGGKDACQGDS
GGPLMAPNPRNQKTYYIIGVVSYGFKCAEPGFPGVYSKVTSFLDFITSQLV*
>Gene.25::Tb34526::g.25::m.25  type:complete len:277 gc:universal Tb34526:915-85(-); MatureChain: 18-277
ERPRVGLQMPPFLSLHSPQVVGGEEAPEGGYPFIVSLQAYSQHFCAGSILNERWILTAGH
CVQAVSSARDITVKAGKHNINNNEDSEQTVQAKRGIVHKDFGGNVGPWDIALIELASPLK
LTNRVQPIDLPVPGSDPTGEAWLCGWGSISSTRYPEMPAKLQHVKMEWVDYATCTEAVKR
LTGSSPVHEKSNICTGPLYETISACSGDSGGPLISRNENEAVLVGIVSWGIIPCGSPGAP
SVYTKVSSFNSWIADQINN*
