# Supplementary material for: Venomix: a simple bioinformatic pipeline for identifying and characterizing toxin gene candidates from transcriptomic data
Source: PeerJ. 2018 Jul 31;6:e5361. doi: 10.7717/peerj.5361 (PMC6074769; doi:10.7717/peerj.5361)
Supplement: Supplemental Information 5 [file peerj-06-5361-s005.gz › FinalOutput_GAS_1E-6/Thrombin-like_enzyme_TLBm_1/rsemfile_expressioninfo.txt]

transcript_id	gene_id	length	effective_length	expected_count	TPM	FPKM	IsoPct
../INPUTS/GASM_AC_RSEM.txt	Tb387	Tb387	14211	14012.00	829.34	0.74	0.84	100.00
../INPUTS/GASM_AC_RSEM.txt	Tb3871	Tb3871	664	465.00	5040.95	135.74	154.65	100.00
../INPUTS/GASM_AC_RSEM.txt	Tb3872	Tb3872	806	607.00	681.06	14.05	16.01	100.00
../INPUTS/GASM_AC_RSEM.txt	Tb3873	Tb3873	642	443.00	670.26	18.94	21.58	100.00
../INPUTS/GASM_AC_RSEM.txt	Tb3874	Tb3874	2911	2712.00	7444.00	34.37	39.16	100.00
../INPUTS/GASM_AC_RSEM.txt	Tb3875	Tb3875	2068	1869.00	466.47	3.13	3.56	100.00
../INPUTS/GASM_AC_RSEM.txt	Tb3876	Tb3876	1684	1485.00	0.00	0.00	0.00	0.00
../INPUTS/GASM_AC_RSEM.txt	Tb3877	Tb3877	1360	1161.00	111.93	1.21	1.38	100.00
../INPUTS/GASM_AC_RSEM.txt	Tb3878	Tb3878	2646	2447.00	65982.77	337.63	384.66	100.00
../INPUTS/GASM_AC_RSEM.txt	Tb532	Tb532	2976	2777.00	5132.98	23.14	26.37	100.00
../INPUTS/GASM_AC_RSEM.txt	Tb5320	Tb5320	2396	2197.00	135.33	0.77	0.88	100.00
../INPUTS/GASM_AC_RSEM.txt	Tb5321	Tb5321	739	540.00	0.00	0.00	0.00	0.00
../INPUTS/GASM_AC_RSEM.txt	Tb5322	Tb5322	1654	1455.00	1120.00	9.64	10.98	100.00
../INPUTS/GASM_AC_RSEM.txt	Tb5323	Tb5323	412	213.00	160.00	9.41	10.72	100.00
../INPUTS/GASM_AC_RSEM.txt	Tb5324	Tb5324	464	265.00	89.00	4.21	4.79	100.00
../INPUTS/GASM_AC_RSEM.txt	Tb5325	Tb5325	766	567.00	0.00	0.00	0.00	0.00
../INPUTS/GASM_AC_RSEM.txt	Tb5327	Tb5327	1431	1232.00	3.00	0.03	0.03	100.00
../INPUTS/GASM_AC_RSEM.txt	Tb5328	Tb5328	1476	1277.00	216.24	2.12	2.42	100.00
../INPUTS/GASM_AC_RSEM.txt	Tb5329	Tb5329	826	627.00	136.00	2.72	3.09	100.00
../INPUTS/GASM_AC_RSEM.txt	Tb990	Tb990	2260	2061.00	1031.00	6.26	7.14	100.00
../INPUTS/GASM_AC_RSEM.txt	Tb9900	Tb9900	2735	2536.00	249.79	1.23	1.41	100.00
../INPUTS/GASM_AC_RSEM.txt	Tb9901	Tb9901	3066	2867.00	20.99	0.09	0.10	100.00
../INPUTS/GASM_AC_RSEM.txt	Tb9902	Tb9902	1410	1211.00	364.00	3.76	4.29	100.00
../INPUTS/GASM_AC_RSEM.txt	Tb9903	Tb9903	1555	1356.00	105.00	0.97	1.10	100.00
../INPUTS/GASM_AC_RSEM.txt	Tb9904	Tb9904	7462	7263.00	8615.22	14.85	16.92	100.00
../INPUTS/GASM_AC_RSEM.txt	Tb9905	Tb9905	1622	1423.00	6.00	0.05	0.06	100.00
../INPUTS/GASM_AC_RSEM.txt	Tb9906	Tb9906	983	784.00	475.00	7.59	8.64	100.00
../INPUTS/GASM_AC_RSEM.txt	Tb9907	Tb9907	3437	3238.00	0.00	0.00	0.00	0.00
../INPUTS/GASM_AC_RSEM.txt	Tb9908	Tb9908	1553	1354.00	766.58	7.09	8.08	100.00
../INPUTS/GASM_AC_RSEM.txt	Tb9909	Tb9909	1392	1193.00	446.00	4.68	5.33	100.00
../INPUTS/GASM_AC_RSEM.txt	Tb1762	Tb1762	1104	905.00	171.52	2.37	2.70	100.00
../INPUTS/GASM_AC_RSEM.txt	Tb17620	Tb17620	662	463.00	781.00	21.12	24.06	100.00
../INPUTS/GASM_AC_RSEM.txt	Tb17621	Tb17621	393	194.00	122.00	7.87	8.97	100.00
../INPUTS/GASM_AC_RSEM.txt	Tb17622	Tb17622	463	264.00	108.00	5.12	5.84	100.00
../INPUTS/GASM_AC_RSEM.txt	Tb17623	Tb17623	466	267.00	81.00	3.80	4.33	100.00
../INPUTS/GASM_AC_RSEM.txt	Tb17624	Tb17624	484	285.00	89.00	3.91	4.45	100.00
../INPUTS/GASM_AC_RSEM.txt	Tb17625	Tb17625	345	146.00	97.00	8.32	9.48	100.00
../INPUTS/GASM_AC_RSEM.txt	Tb17626	Tb17626	602	403.00	165.00	5.13	5.84	100.00
../INPUTS/GASM_AC_RSEM.txt	Tb17628	Tb17628	597	398.00	170.00	5.35	6.09	100.00
../INPUTS/GASM_AC_RSEM.txt	Tb17629	Tb17629	360	161.00	100.00	7.78	8.86	100.00
../INPUTS/GASM_AC_RSEM.txt	Tb2365	Tb2365	866	667.00	2.00	0.04	0.04	100.00
../INPUTS/GASM_AC_RSEM.txt	Tb23650	Tb23650	4311	4112.00	2022.00	6.16	7.01	100.00
../INPUTS/GASM_AC_RSEM.txt	Tb23651	Tb23651	1494	1295.00	16.96	0.16	0.19	100.00
../INPUTS/GASM_AC_RSEM.txt	Tb23652	Tb23652	830	631.00	0.00	0.00	0.00	100.00
../INPUTS/GASM_AC_RSEM.txt	Tb23653	Tb23653	1903	1704.00	998.41	7.34	8.36	100.00
../INPUTS/GASM_AC_RSEM.txt	Tb23654	Tb23654	4125	3926.00	1573.15	5.02	5.72	100.00
../INPUTS/GASM_AC_RSEM.txt	Tb23655	Tb23655	3811	3612.00	1578.85	5.47	6.24	100.00
../INPUTS/GASM_AC_RSEM.txt	Tb23656	Tb23656	1472	1273.00	2.82	0.03	0.03	100.00
../INPUTS/GASM_AC_RSEM.txt	Tb23657	Tb23657	3770	3571.00	12136.37	42.55	48.48	100.00
../INPUTS/GASM_AC_RSEM.txt	Tb23658	Tb23658	1461	1262.00	893.19	8.86	10.10	100.00
../INPUTS/GASM_AC_RSEM.txt	Tb23659	Tb23659	802	603.00	0.00	0.00	0.00	100.00
../INPUTS/GASM_AC_RSEM.txt	Tb12481	Tb12481	1268	1069.00	241.01	2.82	3.22	100.00
../INPUTS/GASM_AC_RSEM.txt	Tb13140	Tb13140	889	690.00	44.00	0.80	0.91	100.00
../INPUTS/GASM_AC_RSEM.txt	Tb16053	Tb16053	1196	997.00	49.00	0.62	0.70	100.00
../INPUTS/GASM_AC_RSEM.txt	Tb16251	Tb16251	2772	2573.00	20.17	0.10	0.11	100.00
../INPUTS/GASM_AC_RSEM.txt	Tb19251	Tb19251	951	752.00	156.57	2.61	2.97	100.00
../INPUTS/GASM_AC_RSEM.txt	Tb20816	Tb20816	1716	1517.00	1504.80	12.42	14.15	100.00
../INPUTS/GASM_AC_RSEM.txt	Tb21565	Tb21565	4141	3942.00	227.00	0.72	0.82	100.00
../INPUTS/GASM_AC_RSEM.txt	Tb25202	Tb25202	1022	823.00	43.00	0.65	0.75	100.00
../INPUTS/GASM_AC_RSEM.txt	Tb25374	Tb25374	909	710.00	33.00	0.58	0.66	100.00
../INPUTS/GASM_AC_RSEM.txt	Tb30180	Tb30180	968	769.00	11.48	0.19	0.21	100.00
../INPUTS/GASM_AC_RSEM.txt	Tb33815	Tb33815	318	119.00	123.00	12.94	14.74	100.00
../INPUTS/GASM_AC_RSEM.txt	Tb34514	Tb34514	1449	1250.00	0.00	0.00	0.00	100.00
../INPUTS/GASM_AC_RSEM.txt	Tb34526	Tb34526	992	793.00	651.00	10.28	11.71	100.00
transcript_id	gene_id	length	effective_length	expected_count	TPM	FPKM	IsoPct
../INPUTS/GASM_VG_RSEM.txt	Tb387	Tb387	14211	14012.00	17500.43	7.49	37.60	100.00
../INPUTS/GASM_VG_RSEM.txt	Tb3871	Tb3871	664	465.00	4550.45	58.71	294.63	100.00
../INPUTS/GASM_VG_RSEM.txt	Tb3872	Tb3872	806	607.00	2088.04	20.64	103.57	100.00
../INPUTS/GASM_VG_RSEM.txt	Tb3873	Tb3873	642	443.00	896.89	12.15	60.96	100.00
../INPUTS/GASM_VG_RSEM.txt	Tb3874	Tb3874	2911	2712.00	4499.00	9.95	49.95	100.00
../INPUTS/GASM_VG_RSEM.txt	Tb3875	Tb3875	2068	1869.00	4899.96	15.73	78.93	100.00
../INPUTS/GASM_VG_RSEM.txt	Tb3876	Tb3876	1684	1485.00	0.00	0.00	0.00	100.00
../INPUTS/GASM_VG_RSEM.txt	Tb3877	Tb3877	1360	1161.00	1222.34	6.32	31.70	100.00
../INPUTS/GASM_VG_RSEM.txt	Tb3878	Tb3878	2646	2447.00	11506.93	28.21	141.58	100.00
../INPUTS/GASM_VG_RSEM.txt	Tb532	Tb532	2976	2777.00	495.68	1.07	5.37	100.00
../INPUTS/GASM_VG_RSEM.txt	Tb5320	Tb5320	2396	2197.00	191.70	0.52	2.63	100.00
../INPUTS/GASM_VG_RSEM.txt	Tb5321	Tb5321	739	540.00	54.00	0.60	3.01	100.00
../INPUTS/GASM_VG_RSEM.txt	Tb5322	Tb5322	1654	1455.00	21.00	0.09	0.43	100.00
../INPUTS/GASM_VG_RSEM.txt	Tb5323	Tb5323	412	213.00	1.00	0.03	0.14	100.00
../INPUTS/GASM_VG_RSEM.txt	Tb5324	Tb5324	464	265.00	0.00	0.00	0.00	0.00
../INPUTS/GASM_VG_RSEM.txt	Tb5325	Tb5325	766	567.00	48.00	0.51	2.55	100.00
../INPUTS/GASM_VG_RSEM.txt	Tb5327	Tb5327	1431	1232.00	131.00	0.64	3.20	100.00
../INPUTS/GASM_VG_RSEM.txt	Tb5328	Tb5328	1476	1277.00	89.40	0.42	2.11	100.00
../INPUTS/GASM_VG_RSEM.txt	Tb5329	Tb5329	826	627.00	26.00	0.25	1.25	100.00
../INPUTS/GASM_VG_RSEM.txt	Tb990	Tb990	2260	2061.00	52.14	0.15	0.76	100.00
../INPUTS/GASM_VG_RSEM.txt	Tb9900	Tb9900	2735	2536.00	339.34	0.80	4.03	100.00
../INPUTS/GASM_VG_RSEM.txt	Tb9901	Tb9901	3066	2867.00	55.64	0.12	0.58	100.00
../INPUTS/GASM_VG_RSEM.txt	Tb9902	Tb9902	1410	1211.00	76.00	0.38	1.89	100.00
../INPUTS/GASM_VG_RSEM.txt	Tb9903	Tb9903	1555	1356.00	117.00	0.52	2.60	100.00
../INPUTS/GASM_VG_RSEM.txt	Tb9904	Tb9904	7462	7263.00	34.02	0.03	0.14	100.00
../INPUTS/GASM_VG_RSEM.txt	Tb9905	Tb9905	1622	1423.00	282.00	1.19	5.97	100.00
../INPUTS/GASM_VG_RSEM.txt	Tb9906	Tb9906	983	784.00	4.00	0.03	0.15	100.00
../INPUTS/GASM_VG_RSEM.txt	Tb9907	Tb9907	3437	3238.00	423.00	0.78	3.93	100.00
../INPUTS/GASM_VG_RSEM.txt	Tb9908	Tb9908	1553	1354.00	143.64	0.64	3.19	100.00
../INPUTS/GASM_VG_RSEM.txt	Tb9909	Tb9909	1392	1193.00	64.00	0.32	1.62	100.00
../INPUTS/GASM_VG_RSEM.txt	Tb1762	Tb1762	1104	905.00	272.32	1.81	9.06	100.00
../INPUTS/GASM_VG_RSEM.txt	Tb17620	Tb17620	662	463.00	0.00	0.00	0.00	0.00
../INPUTS/GASM_VG_RSEM.txt	Tb17621	Tb17621	393	194.00	0.00	0.00	0.00	0.00
../INPUTS/GASM_VG_RSEM.txt	Tb17622	Tb17622	463	264.00	2.00	0.05	0.23	100.00
../INPUTS/GASM_VG_RSEM.txt	Tb17623	Tb17623	466	267.00	2.00	0.04	0.23	100.00
../INPUTS/GASM_VG_RSEM.txt	Tb17624	Tb17624	484	285.00	1.00	0.02	0.11	100.00
../INPUTS/GASM_VG_RSEM.txt	Tb17625	Tb17625	345	146.00	2.00	0.08	0.41	100.00
../INPUTS/GASM_VG_RSEM.txt	Tb17626	Tb17626	602	403.00	1.00	0.01	0.07	100.00
../INPUTS/GASM_VG_RSEM.txt	Tb17628	Tb17628	597	398.00	0.00	0.00	0.00	0.00
../INPUTS/GASM_VG_RSEM.txt	Tb17629	Tb17629	360	161.00	1.00	0.04	0.19	100.00
../INPUTS/GASM_VG_RSEM.txt	Tb2365	Tb2365	866	667.00	80.00	0.72	3.61	100.00
../INPUTS/GASM_VG_RSEM.txt	Tb23650	Tb23650	4311	4112.00	1286.00	1.88	9.42	100.00
../INPUTS/GASM_VG_RSEM.txt	Tb23651	Tb23651	1494	1295.00	271.47	1.26	6.31	100.00
../INPUTS/GASM_VG_RSEM.txt	Tb23652	Tb23652	830	631.00	192.96	1.83	9.21	100.00
../INPUTS/GASM_VG_RSEM.txt	Tb23653	Tb23653	1903	1704.00	2005.23	7.06	35.43	100.00
../INPUTS/GASM_VG_RSEM.txt	Tb23654	Tb23654	4125	3926.00	1195.66	1.83	9.17	100.00
../INPUTS/GASM_VG_RSEM.txt	Tb23655	Tb23655	3811	3612.00	4715.72	7.83	39.31	100.00
../INPUTS/GASM_VG_RSEM.txt	Tb23656	Tb23656	1472	1273.00	106.09	0.50	2.51	100.00
../INPUTS/GASM_VG_RSEM.txt	Tb23657	Tb23657	3770	3571.00	335.26	0.56	2.83	100.00
../INPUTS/GASM_VG_RSEM.txt	Tb23658	Tb23658	1461	1262.00	609.92	2.90	14.55	100.00
../INPUTS/GASM_VG_RSEM.txt	Tb23659	Tb23659	802	603.00	114.84	1.14	5.73	100.00
../INPUTS/GASM_VG_RSEM.txt	Tb12481	Tb12481	1268	1069.00	24.35	0.14	0.69	100.00
../INPUTS/GASM_VG_RSEM.txt	Tb13140	Tb13140	889	690.00	72.00	0.63	3.14	100.00
../INPUTS/GASM_VG_RSEM.txt	Tb16053	Tb16053	1196	997.00	108.00	0.65	3.26	100.00
../INPUTS/GASM_VG_RSEM.txt	Tb16251	Tb16251	2772	2573.00	108.00	0.25	1.26	100.00
../INPUTS/GASM_VG_RSEM.txt	Tb19251	Tb19251	951	752.00	6.63	0.05	0.27	100.00
../INPUTS/GASM_VG_RSEM.txt	Tb20816	Tb20816	1716	1517.00	9.65	0.04	0.19	100.00
../INPUTS/GASM_VG_RSEM.txt	Tb21565	Tb21565	4141	3942.00	502.00	0.76	3.83	100.00
../INPUTS/GASM_VG_RSEM.txt	Tb25202	Tb25202	1022	823.00	220.00	1.60	8.05	100.00
../INPUTS/GASM_VG_RSEM.txt	Tb25374	Tb25374	909	710.00	80.00	0.68	3.39	100.00
../INPUTS/GASM_VG_RSEM.txt	Tb30180	Tb30180	968	769.00	105.68	0.82	4.14	100.00
../INPUTS/GASM_VG_RSEM.txt	Tb33815	Tb33815	318	119.00	2.00	0.10	0.51	100.00
../INPUTS/GASM_VG_RSEM.txt	Tb34514	Tb34514	1449	1250.00	469.86	2.26	11.32	100.00
../INPUTS/GASM_VG_RSEM.txt	Tb34526	Tb34526	992	793.00	1023.00	7.74	38.84	100.00
