# Supplementary material for: Venomix: a simple bioinformatic pipeline for identifying and characterizing toxin gene candidates from transcriptomic data
Source: PeerJ. 2018 Jul 31;6:e5361. doi: 10.7717/peerj.5361 (PMC6074769; doi:10.7717/peerj.5361)
Supplement: Supplemental Information 5 [file peerj-06-5361-s005.gz › FinalOutput_GAS_1E-6/Thrombin-like_enzyme_TLBm_1/nucleotide.fasta]

>Tb387
ATATAAATAAATATATATATATATATATATATATATATTTACGTGTATGTTTGTGTGCGC
GCAACTATCACGCGAGTAATTATACATCTACATATCGATCACTGATTGTACGGTTAGGAT
TTGTGTCAAGCACAAACAAGCAATCACATTCAAGACCCCCACGTTATATTCGCTTTATCA
TCTTCCTTGAATCATTTAAGTTAAAAGCAAGTTCAATCAACATATTTTTGAATTTGCAAA
AAATACATATTATACATAATTATATAAATCTTTTTTTTATATTGATATAATATTTCATGT
TCGGTCTTATTACCTTTTCTTCTCTTGCATTCTTTTTTTATTTATCTTACCAAAGATATA
AAGACGTATAATTTAAATTATATACATTATGTCGCGCATAATAACTTTCGATTTAATAAA
ACGTGGGGCAAAACAGCATAAAATTTAAAGTTAATTATGTTGCTATGCTAACACGCACTT
AAGAATAAGACGTTGCTGTATCAGTAGCATTTTAGGAGCACTTTGTAGTATACATATAAC
GCTTTAGTAATTACATCAATTGCATTTTTCTAAAAAAAATATCATATATTTTATTAGTAA
CAGTAAAGGAACGTAATAATAAAACATTATAAAAATAATTTTTTATGCCTAATATAGATT
GGAAGTCAAAATATTCAATAGTTAAACGTAAAGTATTCGCAGTTTTTTTTTAATTATACA
ACGTGCGAAAAAACTTTAACTTTAATTAAGTAAAGTAAATTTGTTATTATATTTTTTTTA
TTCATTATGTTTTCACTAAAACATGAATCTACTTATAATAGCAATTTTTCATTATTTATT
TTTATTATCAGTATTTTCATTGTCCGTTATATATTTCTTATTATCCTGATATTTTATAGA
ATGGATTTAGATTTTTATGATGATTTTTGTAATGAGTTATATAATTTTATGAGATCCGCT
GTGTAATAAAAAGGATAAAAAAATACTTCTAATAAGATTAAATATAAATAAATATCAAGT
GTTATAATATTTAGTGATAACCGATACTCACATCTTTTTATGTAATAATATATCAATCTT
CAAGCTCAGTATAGTTGATTGTAGTTTTGCGCTGACATATTTGTCTCTAATAATAATTTA
CAGCTAAATTTATCATTCTGTATATATATAGCGATTATTTGTTAAATTGTGTAGGACGCG
AAAAGTCGGATCTCATATTCCTTCATTCGTGTTGTTTCCTCGTTTTTCTACGAAATAAAT
AAACACGAAGTGCAACATGATTTTATTGGTATCAATATTGGAGTTACAAACTTGTAACTC
TATTCATATTACTTGTGCATGTGTATGTACATACATACATACATATACCAACTTTTCACG
TTTTTCCTCATCTGTAATAATTTTCTAAAACTAATAAAAATTGAGTGGCTCGGAAACACA
GATACGGATCTGCATCAGAGTGCATTTATTTGACAATGTATTTGACTTACTAATTCATAT
ATACCTGTAATATATATCTGGCTTACTTAATAATGAAAAAGCGTAGTGTTTGCTTTGTTT
CCGATTCGCTCAATTAAAAATAATCAAATCTAATTAATGTAAACACACTTACGATAAGTA
AGTGCACTCTGTATTTACTCTAATCTTTGTGCAACATCTTGCGACGATTTATATATACGA
TACGTATATCTCTTACACTACTTTACTATCCAACATTGACTTCACAGGAGTAATTATACA
TTTTTTCATAGCATCTTTTAGAAAGAATACTTCTTCGCGCGAGAAAGAATAAGGACTTGT
ATTTGTGCGCAGTCATTCTTCATATCTTCAATACGAGCAAATACTTAGCCAAGGGTTAGA
ATCATTCCCGAGAATGTGACGGGAGCGTAAGAGATTTCTTTATAAAACTACACGCATTTT
TTCGATGAACGAGAGTAGCGTAAAAATAATTGTTCAAAAGCTCGCTAATTATAATTGCAG
CACATTGCGCGAAACTTACTTTCATTATATAATACAATTTATTTAAAAATGGTATGTGAA
GATCTAGCAAATTTTATATTTTATATATAAATTATAACGCTACAACTGTGTTTTTAAATT
AATGGATATTAGATTCGTGAATTCTCCAAATATATCTCTGAAAACAATTTATAAATTTAG
CAATTAACGATATTTAGATATCTTTAATGCATATTCAATATTATATAAATCATTTTTGTA
ATAACACATGTTAGAAACTTTCTTTGCTAATATTATTTGTATATATGTATATATGTAAAA
ATGAATAGATGAGCTACATTCTTCTTTACATTTCAACTAATGTTCTTCATTTAGATCATA
TTATTTGCGAAAAAAGAAATTGACAAATTAAGGCAAACAGAATTTACTTGACATTTAAAT
TCTTTGAACAATCGAATCTTCGAATATTAAAAATTAATCAAATGATTTAGTTACTGATTT
AAATTGTACAAATTTTTTGAACTTAAAGTTCGAATGTTTGTACCTCGAACAGTTCTAGCA
CATAAAATTTTTCGGATTTTTGTTTGAAACCTATAATATAATCCTCAATATAATTGATAT
AAAATATTAAATTGTGATAAAATAAATTTTAAACATTTTTTCATGTGAATATTCATATAA
ATATTTGCACATTTTCCTGTGTAATTTGTAGGATTTAAAAATTGGTTGTATGCAACAAAA
ATATTATATCATATAATAAAGGATTAATGAAATCTTTCTTAACTATACTAAAAATCTAAA
TTCTAAATTGTCATTTAGAAAATGTTCCTAAAATAAATTTACATTTCTACTTTTAACTTG
GCACTAAAATATAAGTAATGAAATTAATTCTTTGTATTAAATTTCTAATTAAATTTCTAT
ACGTCGAATTTAATTTTATCATTAATATATCAATATGTAACTATAAAATCTTATATTAAT
TTTTGTTACATTACGTACAGTATTGACTATATTCTTATTTCGTATTATCTGACTGTACAT
ATGTATATGTACATATAATATGCATACATCTATGTAAACCATTGACTTTACATTTCATCA
CAATGTTCTATTTATGCATATCTGCTGTTGCAGAAGTATTTATGTTTTTATAAAACACTA
ATAATGTATAATATAAAATAATAACGTAAAATAGTAATATAATATGCTAATATAGTACAT
TTAAGAAATATAAATATAATGCAATAAAATAAAATATAATAAATATATAACATATTTTTA
TACAAAATTTTAACAATAATATATATATTCTATATAGTGTTCAATAGGCATTTTTCGAAA
GCTGAATAAAGTATGAAATAAAAATAATAATTATTAATTTGAAATATAGAAAAACAGGAT
AAATTGATACATAGACAGAAAAGTGTAAATATAAATTATAAATAAGAAAATTTTACATTT
GTGGCAGTTACTGTCTGTTAACGTAACAAGTTAATATAACAGAGAAGATTACAAAAAGCT
CATTAATTATTTAATAAGATATAAATAAGATATTTAATAAGATATAACAGAAAATTATAA
AAATAATACACCACCATTCCTGATTGTCTAATTCTTAACTGTGTTCTTGAATATGTATGA
AAACAATACATTAATATATATATATATATGCCATAAAATATTGTCTTTATAATATAATAC
AAATGAAATGCATAAAAAAATGTTTTATATATCTTTTATACTGTATGAATTAACGGATTA
CTTGATTGCAATACACTACTATATTATGAGCGACAATTTTAGAAGATTAATTAATGGCTT
ATTATAATTATACATTTTTAATTATTAGCTAATCACTTTCGTATATCCTAAGTTTATAAA
TAATTTCTTACTGTAATACTTAATAAATAATTTATTGTCCATCATGGAACATTTCCTAAC
TCTATTTATTGTCTGCTCACACAGTATTGTCGGTTATTTAATATATAATCCATTTTTACA
ACTAAACTGTTGTCTGGATACTAAGGAAGACCATTATTGTCCAAGTTTTTTCTTATTGTC
TGAAAGTTCCTGTCTTTGATAAAGTTATTTTTAGATATTTGAGATACAGCAATAAACGAA
TAGATTTATCTTCGGATAATACATATGCAAAATTCAAATTTACTATTATTGTATGTTTTT
GTATATACTAAAAAGCATTTTTTTCTTATCTAAAACAAATCGTTATAAAATATTATTTGC
TCTATACGCATTACAAGCAATATAATATTAATTGTTACTGTTTTATTAAGACGCGATGAA
ATAGAATATGTTACGTCTTTTTCGATCATAAATGATGAGAAGTAAGTTTCATGAAAAAGA
TATGGAGCAGAATTCGAATAACAAGCTAATAAATAAAGACAACTCGCAAATAAATCAAGT
TGTTATCGTGGCCAACAATACTGTTCGTCTTACTGCTTACTAGAAAAGGTCTAAGTCAAT
TAGTAAGGCTCCTAAACGATATATCTTGTATAAAGTATACTCATTGAAAAACGATTTTCT
CCGTGCAGATCAAAAAAGTGCTGGTGCAGAGTATTGTCCCTAGAATTCAGTCAACATGTT
TCTTACATCTATATATCGAGTAACAGCGTTACGAACATCCTATTCTACAAGCCTTTATGT
TTACATAAGTTTACATTATAACATCATATCATATGTACGTATAACAATTTACATATTTTA
TTTAAATATGTACGTATGTATAATTATATTTGATGCACATACGAATACTTTAATTAGAAT
ACGGCAGGCTGAACGAGTATACAATGTTGAGTTTTTTTACTCTATGTCAAATTCTTTTCA
CACAAATAGCAACAATAATCAATTGAAAATATATGCAACATTGTAATCTACTATCTGAAA
TAAGGCTCAACGTATATCTCGTTTATTCTTTCTAAAAATTTCATAAATTTTATAAATATG
TGAAAATCCTAGACATGTTCTTGTATGCAGAAAGGATCTCTACTGTAACAATGAATTAAA
AATATCTCTATTATTCATAACAAATATTAAAATCTATACTTGATGCCCAAGTAATAATAG
CAATAAGACTTATTTTCTTATTTAAATCATTAATTTTTCGTTTAGCTCAGCCTAATATCA
GAGACTTCTTGCATACCGTACCTTTCTGTAAAATAAGTGCTGCAAAGCGATGAGCCCGAC
AGACGAAATTACATAAGCATCAATAATTCAGTTTAGACTGCGACGCTATTTTTCATCGAG
TAGCGTTTGCAGTGAGATATACGATAAAAATACACGCTACTGTTTTCATCGTGGCAGTTC
TTCTATTTTCAATTTAATTATGTACACACATCAGTATTCTTGTAATACTGGATCTGTTTC
GAATGTTTAAACGCATAATTATGGATGTCGGTACTGAATTGTGTGACCTCAGAATTTGTC
ACGTCTGATAAAAATGTATAGTATGCAACGATGTCTCTTTTATCTACGTTTATTCATGCG
TCTATATAATTTTGGATGCCTGGCACGCGCTCTTAACAAACGTAATTATTATAATTACAG
GTAACTGTCTAGTCGCGCATAGCGCGCGACTTACATCGACAAGCACATAGACATAGTTTC
TTATATACGATATATTGTCTCTTTGTATGCGCATTATTTAAAATATTTGCGTGATGGTAC
ACTAATGCATTTCATGCAATACGTGTACGATATTTTACCCCTAGCGGGTGTGCGCTTAAC
TCGTTCCTTTACAAAAATACAGTTTATCGATTATTTATCTATATAATATGTTTTTTTCAG
CATATACGTTTTCTTCACTTTAATATTACATACTAAATTATATAATTTCTGATAATATTA
AGATATCTGTGTAGTACTGTGCATATCACAAACCATTGAAAAGCATTTAGCTTTTCTTTT
CAAATGTGCGATATATCAACAAAAAAACTATTTCAAAAAAACATTTATAATTCTCCTCTA
TTTGTATGAAGATTATAAATCACAGATTTCCTATGATTGCCATACAAATATGTAAGTCGT
TTGAATGAAATAGCAATATAAGCCAAATTATCTACGTTTTAAAAAATATAATGTTTCTAA
AAACATTTAATAAAAAATACAATTACTTTATATTTCTTATATATTATATTTGTTTTATTT
TCTATCAAATCTAAAATTATATTATATTTCTATAATTGTAAAAAAAAAAGAATTTTTAAA
GTCACGGTTTGTAAAATAGGTATAATAATCATAATGCTCTTTAAGTATGACTTATTATTA
CTTACATCATTCAAATGACTCATATGATTGAATGCCGTTAAACGCACACCCTATAGATGA
AGGATTTCGACCACTTGGTGGCTCATACATAGCTGTCCTAAAGTCGGCAGCGATACAAAA
TACTTTTTCTCGCATCACATGCGTGGATTTTCGTTTTGTGCACAAATCCTCAATTTCTCC
TATTTCAGTAAGTACCAAAAGTACATACATCGGCATTTTTGATCCTCTCTGTTATCTAGT
AGTTTCCTAGAAAATGGCTTATTATTTGAACTTATGTGTACACAAATATATTCTCGGCAT
CCGTATATAACTTCACTTACAAAGTAAAGTATCTTAAAGTATTTATATGTTTCCGATTAT
CTCACATTTCCCTTGTTCGAGTGGCTTATCATAAAATTTTCTTACGAAAAATTGTGAAGT
GATGAAATTTCATATTACTTGAATGAATAATTGAAAATTGCGGTAATAAATATCAGTATA
TATCGATGATCAGTATATATATCGTATATGTCGATGATACAATCCCGGTTTTTATAACTT
GTCCATAATATGAGAAAAAAATAGTTTTCCTGTAACTAGTAGATTTAATTGAATTAATTT
TATCACTCGAAGAAAGTTCAGTTATGTGGATATTTATTGTCCAGCTTTATTGTCCATTCC
TTAGCTTAGCGAATGTCCAATGTATTTATCAACTTGTGCTATTTTTCTGTGCTTACTAAT
CCCCAAAAAATGAGATTAACGATTCGTATTAATACCCAGCTGCTTTTTCTTCATTCACAA
GTGCACAAGGAGTGTACAAAATACTATCCTTTGATTGAGCATACTGGAATCGCTGAGCGC
AGATTAGCAGATGGAAAATCCATAATTACTTTGGGTTTCAATATCTTCTCTTTCCATTAT
ACGTCATTAGATGAAAATGTGAAAATATCGCGTTTACTTTGTCCTAGGTTTATCCCTCAT
TTCCGTTTGATTTGTTTTGATGTTCCCGAGCGAATATTTTACTCAACTCGATAGCATACG
TTTTCCCATTATTATTGTCGTTATACTCAGAGTACTTTGACATTTCTTCTTGGATCCACG
TTACATACTTGGGTACGTAAGCGTAGACTCCGGGCAGTTTTGGGTGGGCGCATTTTATGC
CCCAACTGACAATTCCGCCGACGAACCATTTATCATTATCCTTCTCATCCTGACACAACA
GAGGTCCTCCAGAATCACCCTGACATGCATCTTTTCCTCCATCCTCATAACCAGCGCAGA
TCATCCCATCGGTGACGTTCAATTCTTTATGCGCTAACCATATGTTGCAGAGTTCTCGAG
GTAGAATAGGAACTACAACCTCGTTTACGGCTGGCTCATATTCAGAGGAATCGGTATCGT
TTTTCTTGCCCCATCCAATAACAGTACAACGTGTATGGGGTGTAAGGTCAGTGTCAGCAG
TCGGTAAGCACACCGGTCTCAGATGATCATGATATTGAACTCGTCTCTCAAGTTGGAATA
ATGCTATATCGTTGTCATGAGCAACACCCTGGTTATAAGATGGATGAGGTATGACTCTTT
TCACCTTCAGTTTTTGACCGAGATAACTGTGAGAAGGTCTTCTGGTAATACCAAGTTGTA
TCGTCCAACCGGACACATCTGAATGATTTCCAACGCAATGAGACGCGGTCAATACCCACT
GATCGGCAATAAGGACTCCAGCACAGTAGAAGATCTCTTCTGGACCACCGAGGATGGCTG
TAAGAAATGGCCAATCACCAGGGGCTGACTCCACACCACCCACTATTCGCTTCACCCTCG
TGTTTTCGTGTACGTAACGTCTGCGGCCGCAAGCATATTCAACGCAAGTAAGTTGGACCA
TGGGATAAGGCTCTCGATCCTTAATGCATCTTTGAAATTGCTCCAGCAAATTAAAACTTT
TGTTATGATATCCTGAATTTCTATGCTTAATTGTTGTTAAGTTGTTGATCAACTTAGATC
CGTTTGAAACTGTATATCCCAACATAGCGCAAACCTCTTGTGGCGTCGTTGATTCCCAGT
GTGAGACACATGCCGGCATAAATTTTCCCAATTCAGCATGATATACTTCCAGACGACCCT
CGCCGACGTCCCCATTTCTATGGCTTAATTTCAGGCAATATCGCTCATCCTGTCCCCAAG
GACAATCCATGACTCCGTCGCAGATATGACTGGCCGACATGCATCTTCTCTCGCCGCAGT
GTAATGAAAAATATTTTTTCGTAGAAGGAGTAGTTTTATTCGAAGGTCCCTTGATTACCA
TGCCGAACATGGATGACGCCGACACCGAAAACGGTCTGGAGTTGCAGTTCCCGCAACTCT
CTTCGTCGGTGTGATCCGAACAATCGAGATGACCATCGCACTTCCAATCAAGTGGAATGC
ACCTTGTCATATCGCACAGAAAGCCAGTGGAGCACACGGGTTCCTTGGCTCTTGTTGTCG
CTTCGATCACTTCATGGTGCCCAATGCACTCGTCGGAAATCGGATTCTCCGGGAAAAGCT
CGCAATTCAAATATTCCGGGAGAGACAAGCCAAAAACATTGAGAAAGAAACCGCAACGCC
TTATGGTTTCATCGCAAAGATTGCGACAGGGACGTACGATGCGACCTCGAGTACCGCATT
TTGGCACGAAAACACTGCACAGGAATAGAGCAGCCAGTTCGTAACATCTGACGTCAACAA
TAGCGTCGTAAAGCTCCAGCTCGTGCTGGGCCTCCCGCTGTCCGAAATTACCCATATAAT
TTGGAAACACAGTATAGTTGTACGGAACCTTGTGTTGCTGGCAGAAAGTCACGATGATGG
GTAGACACACTCCCGGAGCTGGATTCTTGTCTTCGATCATGAAACGCTTAATTTCATCGA
TCGGGACAGTTGTTCTACTTTCTAATTTGAAGTCGTTTTCAGGATACGTTCTGAAATATG
CGGCTAAACCACCGGCAATGGCCAAGAGGGCAACGGCATTAAGCAGAACCTGCACAAATC
TGAAACGTAGCCTTCCCGTTGTCACGTAGTGGCTGCCAGTCATGTCCCTGATTATTTTAT
GATGTAAGGAGCTATTATTCCCATGCATCCTGACGATCGTCTGCAAACTGGCTGGCGTAC
TCGTAGACTTCGTTATCGGCCTGCCAGATGAGTTATCAGGCTCGGACACTAAGGCTCTGT
CTGGGACTTTCCCGTGCTTGTGAGGCAGAAGGGGAGCTTCCATTGTCTTGCTGGTGTAAC
TGGGCGAGCTGGTTTGACTGAAACTGTCTGAGGAAACGTTGCTGTCCTGCCGGACGCTGA
TAGGTTTCGATACGGGACTCTGACAAATGCCGCTCAGAGGTGGTGGTAGATTCGTCTGCG
TTGCTTTCGGCAATTTCTCGAGTTTCTCACCACCGCCGCCGCCGACGGCTCGCTCCTTTC
TCAGATTATGCTGAAGAATATTCCTAGCCCTTTCCATGTCACTCTCGTATTTGCTTCGCA
TTATTGAATGCTGCTGTTCTAAAGCTCTTTGCTCGCCATGGTAACGCTTATCAAATTCAT
GCGGAATTCCTTCCAAGTCTTCGTACCTGGGTGGCCTGTCCTTGTTTAGGCGTCTTTCCA
TCTCTTGACGCCGACGATAATCGTCGTCTTCGTGTAGACGCCTCTCTAGATTCTTCGAGG
CCGCCTGCAACTCCTCGAACTTCGACCGTCGCTCCCGGCTGGAAGTCACAATTGTTGCGT
ACTTCAATTCATCTTTTTGAAAAATTTCTCTTCGCGATAATCCCATTTCTTCCCGGGGTT
TGCTATCAGGTGATTCTCTGTGCTCGCAGCTACCGCTCTCTTTCGTAAATTTTGATACTT
GCTGTCTGTTATTCCGCGACATCGTGTCCTGTCGTTGACGGCTATTTGGATCCTCGAACT
TCGCTTCGGCGCTCTTAATAATTCTCTCATGAAGTCGTTTCTCAAGATCTACGGAGACCT
TTTGCAACTCCTCGAAGCTTGAATTTTGCGCGAGCTTACGTCCTTCCTGGAAATTCGCTT
GCTTGAAGTCAACTACGAAATTATTATGCTCTTTCGTTTCCTGCGAGTCCTTTCCGCCAT
AATTCAATAAATAATCCTGCGATGCCTGACTCTGATTTCCGAAGGGATCCAAATTTATAA
GTTTTTGATTCGTCGAGTCCATGCTGTTCCACGCAGCTGACATTCCTGATGAAGGTGCGG
ACGAAGAATCATTCATCTTACAAGAAGTCACTTGATTAGTCTGTCTGGTCGTGAGTTGCA
GCGGTATAGGTTTTTCATTCTTGCTCCGCTTTGGAATCGCCGGTGGCCTCAGTGGAATCG
GAGGTGGTGCTACAATGTTAATGAATGCTGTGTTGCATATGTCCAATGTGTGTTAAAGGT
GTCATGTATGTACCTATCACAATGCCGAATTTCAATCTGTGGGTTTTTCTTTTCTGTTAA
ATCAATAATTATTATATAGTTTTAGCCTAAACCATATGTTTTATTAGATAACTACTAATT
AAATAAAATAAATTTAAAGTTTTCCGTACATATAGTGTTCCATAAATATAAAATTTTTGT
GAAGCAGTTTATGTAGTATAATTTAGAAAAACAAATCATATCACATCTTTTCACACAAAT
AGTTTTTATGCTGTTTGTATCTTATGTTCGCTTTACGATAATACCATATTTTTGAGGATA
ATGATAATTATATTATTATAGCACGATAAATTATCGCAAAAAGTACATTCTGTGTTTTTG
CAACCATTTCTTTACAGAAATCTTTTTGACATAGGATTTTAATTTTGTCGGATAATCTTC
TCATCCACTGATATTAATTCGCAAAGTAGCGGCATACCACTAACTACCGGGCTTTAGTCG
CGTGATTTAAGGTGTCGAGATTATGTGGTGCGCTGGGATACCGACCATGCGGTAACTTTC
CAAACTTACCTGCGTAGGAGGAGGAGAGGAGATACGAAGTTCGAAAATCCTTTTGGTCTT
CTGCCTCGCCATCTCCTTTTCTCCCTTAATCATCAACTAGCAACTTCCTCTTTAATATCT
CGCAATTGTCCGATGTATACAACGTTTATAATACAATAGGTAGCTGACAGACTATGAATA
TATGCTTTAGTAATTAATATTCTTTTGAAAATTGATGTATGACCAACATTGCGAGTACAC
GTATAATACTATTTTATATAAAATAATCTTTTATAATCAAATTATCTCTATTTTGTTTTT
CCAAATTTTTAACATCTTTCTAATATGGGAAATATCAACGAATTGTATAAATTTGTAGTT
TTTGGTTTTTTCATATCTATGTTATAATAACGAACAACAAGAAACCTTATTCTAGTATTA
TTTTATATCAATTATATATTTTTTCCAAAGTTTTATATCGTTGCAATCCGTTTATCTTTA
TTATAAAACATAATGAATGTATAAATTAATAATATTGATAAATAAATAATAAGTGTAATG
AATAATTTCCGTATAATGCGGAGCAAGATGTTTTATTTATGAAATGTTATCAAGATTTGT
TAAATATGATATTTAATGTCAAACACATTCAAGTAAAAACGATGAGCGAAAGTATTATAT
TTAAACCTAAATAGAACACTAATTCACCACACCAAAGGTAATTAGAAACAAATAAAATTT
GTTACCGCCGGCGTGGCAGAATGTCGACGAGGTATTGGCGGTGGTCCGTCATTTCCGGTG
CGTGGTGGTTCCGGAAGCAGAGAAGTTCTAGTTGGCAGACCAACGCTATGAATTCTGCTC
TCCCTTGGCCGACATGTCGGGCTCGTATCATCATCGCACGATTCTGCAGTGGACATATTG
ATTTATCATTTTTGAGCAGTTTTTAGCATCTTAAAGAAATGAAACGATTCTGTTGCAAAT
CAGGTTTCTTCAATAACCCAACAATATAGTTATTTATTAAATGTAAAAGTTTGTGGATAT
ACACTATCTGTCATGATCGTCATTCACATGCCACAAACGACATTATCACATCGGTAAAGA
TATTTTCAATTATATCTTGATATTTTCGTATCATTTAATTTCCGGTTGTCACACAATACA
CGATCGACAGCGATGACATTTACAATTGATCCATCTTCATCCATGTTTCACGAAACAAAC
ATGATAAGATTAGATTTTTCCAAACAAAAAAAAACTTAAAGAATTGCGTTAAGTTTTTTT
TTCAATCAAATTTTCCCATAAATAATCTTGCTTTAAAAGCAAATCATCTACCACAATACA
AAAGTCTTGAACATTTAAAGTCCTGGGAAACCCAACTTCTCGAACTTAATCTATCAAAAA
TCTTCGGAGTTTGAAGTACGGATTAGTGAGTTTCGAAAGCAATAGGTTTGATCTTTTTCA
GTTGATTGTGCAACATCGAAATTTCAGAGAAGGACTTCTGCTTTTAATGATCCTGCGTCT
TTCGTCGACGTCGAGGTCTTCGTGATTGCGATATATTAATGTCAGCGACGTTCTCGAGCG
CGGTTAGACAGGCACGAGTTTGCCACTGCGTAATCGTCGAGACTGATGAGCCGGCAGTCG
ACTCTTCCTTCGCCGACTATTCTGGAATTCTCCCGGATGTTCTCCAATGTTCGACGTAAG
CTATCGCCCACGCATATCCGTCGAAGTTAAAATTATTCAACTGATCTACACCTGGCAACT
CGAGTCCAATGAGAATCTTCGTTGTAAATGACGCAGATGCAAATTATACGAACATACGTT
TGCATCTAGGTATTTATCACATCGCGCTTGCATAAAGTGATTAATTATCTGAACGCGGGA
AAACCTGCATCGTCACGAAAATACTTGAGAATTTCCTATAAACTATATGTGAAGGTCGCG
TTGATCATTAGATCAAAAACTTATCCGGCATCTTCGGAAAAAATTAAGGACCATATTTAT
TTGATATTTATTTTGCTTTTCCTTTTTCAAGATAAACGAAAAAAAACTGAAGTCTAAAGA
AATAACCCCAAGAAGAATGTTTGCGACTTTTTTACTTCTCGCTTGTATCACGCTATTGTT
CTGTACTAATTACAGTAAACGTGCATAAGACATATTTTTAATTTGCATTTACGTCAGAAG
ATAAATGTAATGTTTTATTATCATAGTAAAACGTTTATCATCAACAAATTTTAAAAAAAA
TTAACTTATCCTTAAATTATTCTTTCCACTTTTTTTCAAAATTTAAATATAATTTATTTA
TCATATTTATTTCATTTTTTAAATATAGAACATAATATATGGACAAATTATATGTATTAA
TGTCGATAACTAAGAAACGGCTGTCGATAGATACAAAATATAAATATCATTTACAAAACT
AGTTTTTAAGACTTTACTAAAACTTTACATTTCAACGATATCTTTAAGATTTTCTAAACA
GATGTGTAAAAATTATTACTTATAAAATATTTTTAACAGCCATTTATATTATCGACTGTA
ACTAATAAATTTATTGATTAAAATTTATTCGTGAAAACTTTTATCAAACGCCTATAGACA
CTGCTTATAATCAAAGGGTTAAAATATAAAAATAAAGAATAATAGTAGTGGAATATATTA
TTTCTGGTTTTTCAATTATGAAACAAAGATAAATTTTATTCTTTTACTTTCTCCCTATAA
ATTTTTTTATTTAATATTAAATTTGTTCCTTTATAAATATAGCAATATGATCAATTATTC
AAACTTTTATTTTAACAATTAGTAAGTCCCCGAGCAGCACATATTGCCAACCGTTGGCCA
ACCACTATGTGCTGTTCGAGTCTTTTTCTTTAATCATTATTTAAATCATTGGAACGAACG
CAAATAAATAGGTCTACGATTGAATCCTGCAATGCATGACCACAATCACGATGCGCATGT
ACTTACAATTAGTTTACATGACTGTTAAAATTAATATATAACTCATAATATAATACTTTA
AGTCTTAAAATGTATTATTATTTCATTATATTGTAAATATGTTTATGTACA
>Tb532
GTACTCCGGATGGAAGTGAACGGATTCCACGGCGAAATCCTGATACATCTCAGAACACAA
GATCTCGAGCCCATTATTATCTACTTCGCAATCACGTTCCTTACTTATGTCGTGATCTCC
TACTCTGACACCTATTACTCTGAGATCTGCTGGAAGTGACGTGACGCAATGAGCAGCGGT
AAGTACGTAGCGCGAGGAGATGACCGTGCCGCCGCAACGGAATTCTGGAATCGGTCTTCC
GGTGTCATATGCGATTAATGCCATCCACGGAAATTGGTGAAGTGAAGTTGAGTTGCCACC
ATACAGTTTCTGCTGGCTAACGGGTCCGCATATCGCATGATCTAACAGACGTAAATTCGG
ATGATTTGTCACATTTGGTGGACCTAAATCAATTCCTGGGTCCTCTGTCGTTATTTCACT
TCCCGGTGGTGGTGTCTGTGATATTGTTTGTGGTATTGTCGGTGGTACTGTCGGTGGTGT
TGCCCGCTCGTTGCAACAAACTTTTGGGTCGTTACCCTCAAAGCCACATTGCGAGTTTCT
GATAAATTCCAACGCCTGCTCCGAAAGCGGTCTTGGACCAGTCAAAATTGATAAAATACT
TGGACAATTGCGAATGTTAATGCAATTATCACTTCTATCCGTACACCTATTCTGTGCATT
GATTGTTGTTAGAACGAGGAAAAGGACGATCGTGCCAATGAACATCATGTTTATTTGTGG
CATCAGCAGGTAATTGTAGTTATTTTTCTTTCCCTCCTCTGTCCCTCGCGGATCAGGGCA
AGCCAGGAATTTTCCTGTTTCGCTCCGGTGTCTCTCACTGGTTAACGCGCTTCGGACAGA
GAGCTCGCACTCCGTTGGGGAATGTGACAAATCCCACTCGCGCTTTGCGTCAGTCTCTCG
TGTTGCGTACGCATTCAAGCCGAGATGAATAACAAATCAGAACCAGTATCAATCGGCTGT
CCGCGATCGACTGACGCAAAGCGCGAGTGGGATTTGTCACATTCCCCAACGGAGTGCGAG
CTCTCTGTCCGAAGCGCGTTAACCAGTGAGAGACACCGGAGCGAAACAGGAAAATTCCTG
GCTTGCCCTGATCCGCGAGGGACAGAGGAGGGAAAGAAAAATAACTACAATTACCTGCTG
ATGCCACAAATAAACATGATGTTCATTGGCACGATCGTCCTTTTCCTCGTTCTAACAACA
ATCAATGCACAGAATAGGTGTACGGATAGAAGTGATAATTGCATTAACATTCGCAATTGT
CCAAGTATTTTATCAATTTTGACTGGTCCAAGACCGCTTTCGGAGCAGGCGTTGGAATTT
ATCAGAAACTCGCAATGTGGCTTTGAGGGTAACGACCCAAAAGTTTGTTGCAACGAGCGG
GCAACACCACCGACAGTACCACCGACAATACCACAAACAATATCACAGACACCACCACCG
GGAAGTGAAATAACGACAGAGGACCCAGGAATTGATTTAGGTCCACCAAATGTGACAAAT
CATCCGAATTTACGTCTGTTAGATCATGCGATATGCGGACCCGTTAGCCAGCAGAAACTG
TATGGTGGCAACTCAACTTCACTTCACCAATTTCCGTGGATGGCATTAATCGCATATGAC
ACCGGAAGACCGATTCCAGAATTCCGTTGCGGCGGCACGGTCATCTCCTCGCGCTACGTA
CTTACCGCTGCTCATTGCGTCACGTCACTTCCAGCAGATCTCAGAGTAATAGGTGTCAGA
GTAGGAGATCACGACATAAGTAAGGAACGTGATTGCGAAGTAGATAATAATGGGCTCGAG
ATCTTGTGTTCTGAGATGTATCAGGATTTCGCCGTGGAATCCGTTCACTTCCATCCGGAG
TACAATAGAGTGAGGCTGCAAAATGACATCGCACTTATTAGATTGAATAGTTCCGTGAAC
TTCAAACCCCTAAATGCCAAGCCCATTTGTCTACCCTTTGGTACTGCAACGAATCTAAAT
CATAAAACGGCCATAGTGACCGGCTGGGGCGCGACGGAAAAGGGGCCGCGCAGTCAGGCT
CTTCTACAGGCGAGACTGCCGATGGTGGCCTACGAGTCGTGTAAAGATGCATACAGTCGG
ACCTCGCAGATTTGGCACAAGCAGCTATGTGCCGGTGGCCAATTGAACATAGATTCCTGC
TTAGGCGACAGCGGTGGGCCTCTGCAAGCGGGTGGTATATACAGGGGCACATCAGTGCGC
ATCATCCAATACGGCATAGTCAGCTATGGATTGAGGCAGTGCGGTACCGAAGGCTTCCCC
GGAGTCTATACCAAAGTTGCCTACTATATGGACTGGATCCTCAACACGATGAGAGAATAA
AGTGCGATTAAAATAAAGCGCGATTAAAATGCGGAACACAAATCTTTTATGATACTTCTA
ATTTATATATTCGAGATCTATAACGCCGCAAACGCGGCAATTCAGATCACGATGAGAATT
AGAAATTTCACGAGGCATTCGATAAGTACGATAGATAAAAATGATTTCAAAAGATCGGCA
AGACGAGTAAAATTGCAGCGGCAGGAAAGGAATAAATTTTCAATGCTTGTGAAAATAGGC
GATTTTTGTGTCTAGGAAGGTGATTCACGAGTAATTACCGTTTGTGCGTATTTTTAATTA
GTAAAAATAATTGTGGTTAATTTTACAAACTTTTGTTATCCTTTTATTAGAATAAAGTGT
TTTACTGCCGATACAACTTTATTCCTTTAGACGTAAATCTCTCGGGATTGCGACTTAAAT
TTGATTATTGCATTATGTATGATGATGTAACATCTTCAATGAAAAGAAAAAAACGAAAGA
TAAAGAGAGAGAGAGAGAGAGAGTGAGAGAGAAATAGACATTATCTATTTGTTAATGGCT
ATTTGTGCTAAATGATACGTGATTATAACTTATATGTTAATATGTCACGTTATTTTTACG
CTTTATAATATATTGATAATATACGATTTTTAACCA
>Tb990
GAAAAAAAAGAACAGACCTAATATTTTGCCGGTATTGAATATCGTTGCCATGAGTTTATT
TCGTTTATTCCGTGCAAGTTTGATATATTTATTCAAGTATTAAAGACATACACGGATACT
TACACAAAGATAAACTCTTTTCGATGTGAATAATTCCAGTTATAAAATGCTTTGGCAAAA
ATTGATTCGCGCGACAATCAAATTTAAGAATGTCATAGGTTATGTTAATGAATTAAATTA
TTCCGTCGCATCAAAACGATGTATGTATATAACATACGTAAAAAAACGAATAAGGAATAA
CGAAAGTATTCAGCATTTTACAGAGAGAGAAGGAGAGAGAGAGAGAGCGCGTATTATTGT
TGCTCGATTTTATGACATGAAAATTTAAGAATTACATGCACATGTAATACTTATCAAATA
TATCTAAATTAAAATTTCGCTCGATGAATTTGACGAATGTTCTAACTAACAAAGTTGGAG
TGTACTTTATATCTTAATGCGTGTAATGATTATTATAAGATAATTTATTTTGTTTACAGT
ACAAAAAGATTGTTCATGCCACAATGGAGGCATGCAGTTTTCAGAATTCGTATAAAAATT
AGCAAAAAACTTTGTCATGAGAAAGCTATCTATACCAACTGGCTCGTGATGAAATCTAAG
AAAGACGTAACTTTTGAATATACGCCTGGGAAACCTGGCTCAGCGCATTTGAAACCATAT
GATACTACTCCAATAATGTAATACGTTTTTTGATTTCGAGGATTGGGAGCCATCAATGGT
CCACCACTGTCACCCTGACAGGCGTCTTTTCCACCTCGAGCAAATCCAGCACATAGAACA
CGATTGTCGATCACTGTTGTCGGAAAATTTCGGAAGGCATTTTGACATTCTGTTTGTTTA
CGTACAGGAATTTGTGTTTGTAAAAGTCGACTACTTGCTGGTCCGTGGAAATAAACAGAT
CCCCATCCAACGAGGAAAGGATATGTTTCTTCTATATCTCTATTCCTCATAAAATCATCC
ACCGGAAGACAAATGGGATGAAGCGTTGACGTAAAGGGTACTTCCTGGCTCGTTTTCAGA
ACCGCCACATCATTTGTGTAAGTTCTGGGATTGTATTCGGGATGCACTGTCTTCCTTTCG
ATGAAGTCCTCAAAAGGATACGCTCCGTCGTAATCGTTGTTGAGATCCAAATCACCAATG
CGGACTTTGTACAAATCTGATCGTCCGTGAACGCAATGTCCGGCGGTAAGTACATGTCGA
CTAGAAATCAAAGTACCACCGCAAAGCCATTTCGGAACATTTGGATTTCTCGGATTTGTG
TATCCGAGAGCGGTGACCCAAGGCCAAGCACCTAACGAGGCTGGCTCGCCACCAACGACT
CTACGTAACGTCACATTACTAAATCCGCAGTTAGGTGGATACAAAGGACCATATGGAGTG
TTTGTAATGTCTCGACCTCGATCGCCTTCCAAGCCGTTATTTCCATTATTGCCCGTATTT
CCGCCGTTGATGGACGGACAACAAACCCAAGGATCATTACCTTGGTAACCGCAAACGGAA
GCTCGGAGAAAATTGCCTATTTGCGAGTCTTGCGGATTTGATTTTAGGAGATTAAGTAAT
GCCGGACACGATCTGATACTGATACACCTACCGAGTAGTCCTTGTGGATTCTGGCATGTA
TCTTGAGAATGCGTCGATGGTATTAATGAACACAGCAAACCGAAGAATACTAATATGACA
GTCCACATTATGAATCACTTGTCTAGGTATCTAAATAATTATTGAGTTACTGCCACGTGC
TCACACACAAGAATCTTTTGGTATGAAAAAGAAGACTCAAGAAGACGATCGATGGATCAA
CGAGACTTCTCACAACGAAGATCGCACACGGACTACTCGGTAGGTGTATCAGTATCAGAT
CGTGTCCGGCATTACTTAATCTCCTAAAATCAAATCCGCAAGACTCGCAAATAGGCAATT
TTCTCCGAGCTTCCGTTTGCGGTTACCAAGGTAATGATCCTTGGGTTTGTTGTCCGTCCA
TCAACGGCGGAAATACGGGCAATAATGGAAATAACGGCTTGGAAGGCGATCGAGGTCGAG
ACATTACAAACACTCCATATGGTCCTTTGTATCCACCTAACTGCGGATTTAGTAATGTGA
CGTTACGTAGAGTCGTTGGTGGCGAGCCAGCCTCGTTAGGTGCTTGGCCTTGGGTCACCG
CTCTCGGATACACAAATCCGAGAAATCCAAATGTTCCGAA
>Tb1762
AATAGTTGGATGCTTGTATATTATTATATACTTTTTACATCTTTTATCTTTTTTTGCTTT
TAAGAAGTGATATTTAGAGAATTTACAAAATCAAGAACAAAATACGAATCATAGTTGAAA
TCGAAAGGATCGGTTTAGACCGCGTTCGCTTTGATCCAGTCCAGATAAGAGCCGACACGT
GTATAGACCGTAGGGTAGGTGCTGCTGGCGCAACCATTCGCCCAGGATACCAATCCAACG
AGTTTTCCATCGACAGTTAATGGACCACCAGAATCACCATGGCAAGATCCTTTCTCAACT
TGCGAGTCGTGCGCACAAACTTGCGTGGAATAGACATTGTATCCCATGTTGTTATACATA
TACTTGCAGTAGGATTGATCAGCGATGCTGATGTTGACTCGTTGTAGCTTAGTAGTGGTC
GGTCCACCTTGCCAGAGTCTGCCCCATCCCGACACAACAGCTATAGCGTCGGACTTAACA
GTATCGTTTGGTGGCAGAGGAACTTTTTTGATGGTAGCAGATAATTTGAAAGGAACTTTT
ACCCTCAGTAAAGCAATATCATTAATCCAGGAATTAGATGAATCATATTCTTTGTGTACA
CTGATTTTTTCAACTTCATGCTCCGCTTTCGGGTCAGTTAGATTGATTGTTCCAGCAACA
ACTTTTATGTCTTCTTCGGTTTCGCCTTCAACGCAGTGAGCTGCTGTAATGACATAGTTC
TCGTTCAGGACCGAGCCACCACAGAAATGGAAGTCTGAATATTTTTGTTGAAGAGATACC
TGATATGGAATTTCGCCTACTTTAGCATCCTCTCCATTCACGATCCTAGGATCAAAGAGT
GGAAGGACTCCAGCATGGGAGAAAGCCAGAAGGCTGAGGAGACATAAAATTCTGAACGCC
ATTGTCTGATCACTAATCTACAACGAGTCAACATCAGCATCGCTGATCAATCCTACTGCA
AGTATATGTATAACAACATGGGATACAATGTCTATTCCACGCAAGTTTGTGCGCACGACT
CGCAAGTTGAGAAAGGATCTTGCCATGGTGATTCTGGTGGTCCATTAACTGTCGATGGAA
AACTCGTTGGATTGGTATCCTGGG
>Tb2365
CCATATCAGGTATCTCTCCAAGAAAGAGACTCTGACTTCCACTTTTGTGGTGGCTCGATC
CTCACTGATAACTTCGTCATCACAGCAGCTCACTGCATTGATAGCAAATATGCCGATGAA
ATAAAAGTTGTTGCAGCAACAGTTGATCTAACTAAGCCAAAATCAACGCATAATGTCGCC
AAAATCATTAAGCATGTAAAATACTCCGCAGCTAATTCTTGGATTAACGATATTGCTTTA
CTGAAGGTAGAAACTCCCTTTATAATATCTACCACTGTCAGACACGTTCCTCTACCACCA
AAGAATTTCGTCGTTAAGGCCAACGATGTAGCTGTTGTGTCAGGATGGGGCAGACTCTGG
CAAGGTGGACCAACTACTACTAAATTACAACGAGTCAACATCCTCATTGCTGATCATGAG
TACTGCAAGTATATGTACAATAACTTGGGACTCGACGTCCATCCCTCACAAGTCTGCGCA
TACGACCCGTCAATCTCGAAGGGATCTTGCCACGGTGACTCTGGTGGCCCATTGACTGTC
GATGGAAAACTCGTTGGATTGGTGTCATGGGCGAATGGTTGCGCAAGCACCACCTATCCC
ACCGTCTATACAAGTGTTGTCTCTCATCTGGACTGGATTAAGGAGCACGCGGTCTAAACC
AATCCATTTGCTTCCAACTATGATTCGTACTCTGTCCTTCGTTCTGTATAATTTTTCTAA
ATATCAGGTTTTAAGACCAACAAAGAAAGATATTTCTTTGATGTAAAAAATGTATGATAA
CGATGTGACATAGGGTTGTACATAGTAGGTGCCCTCAAAATTCTGTACACATTTATCGAC
AAAATAAATATTATTGATTTATTCGA
>Tb12481
TGGTATTTACCGCTTCGTAGCGCGCTGACGCATTTTTATTTATGCATACATATATATATA
AATCCTGTAAGCTCTCATTCCGTGTTTTATTTATGAGTCAGTTTCGTTCATACAAGAGTG
CATAATCAACTCTTTTTCTCTCTTCTCTCTTTGATTTCGGATCTTCAGAATGAATAACAT
CTTGCTGTTTTTACTGTCGTGCCAGCTGTTGCAGCAAGCATTTGTCTTTGCGCAGATCAC
CTTTGACAACACCGCAACAACTGCTATCGTGAATCAGGGATGTCAGTGCTATCCTGGAAC
TACCTGCCCCACAGGTACTGGCGGTATTGATATCAGAATAGTGAATAAGGGAACAACGTG
CCCTTCTGGATACATATACTGTTGTACCTCCGGCGGCGGCGGTGGTACAAATAATCCTTC
TTGCGGCATTCAAAAAATCGCACCCTCTGCACATCCGGTGGGACAAGCTGCTTATGGTGC
ATATCCTTGGATGGTGCTTATTTTGAATAGCAGCAACGGTTACGTTGGGGGAGGAGTGCT
TATCAGTCCAATGCATGTGCTTACCGTCGCTCATAAAGTGTTTCCAACTTATGTAAATGG
TGGGCTCAAAGTGAAATTAGGCGACTGGGACGTTCAAGCCACCACTGAACCTTATCCGTA
TGTAGAGATTCCTGTTTCAAGAGTCACCGTACATCCTCAATATAATTCGCAAAACTACCT
CCAGAATGATATAGCGATGCTTAGACTAAGCTCGCCTGCTCCCATAACAACTAGTCCTAA
CATCAACACAGCGTGTTTACCAAATGCACAAGTTGCCGCGGGAACAAGATGTTGGGTAAC
GGGTTGGGGAAAGGATGCCTTTGTAAACGGGATGAATCCAAGTATCCTGAAAGAGGTAGA
TGTACCTGTGCAGAGTCAAGCAAATTGCCAAATGGCCCTACAAAGAACGAGACTCGGTAA
TGGCTTTGTTCTGGATAGCAGTTTCATGTGCGCGGGAGGGGAAGCTGGCAAAGATGCATG
CATTGGCGATGGAGGCTCACCGCTGGTATGTTCAAATGGCAGAGCGTTTGAAGTTGTTGG
GCTGGTGACATGGGGCATAGGTTGCGCAGATGCTGGAGTACCTGGTGTATATACTAATGT
GTTCAATTTCCGTCAATGGATTAATGCACAAGTGACGTCTTAAAAATATACAACGTAAAA
ATAAGAAATTAAATAAGAAAATTTATCACATCTAGATCTTGTAAGATATTTGCAATAAAT
ATATGTAT
>Tb13140
GAGATGGAGCTCCTTGAATGATGTATGCCAGAGTGATAAAAACGAAACAAGCTAACGCAC
GCATGTTTGCAGATTGTTCTTTTTTATCACTCTGGCATACATCATTCAAGGAGCTCCATC
TCCTCGAATCATCGGCGGTAAGGATGCGCCCATCGGCAAATTTCCGTATCAAATTTCATT
GAGATATTTTGGTTCACATAGATGCGGTGGATCTATTCTAGATAATCGTAACGTGTTAAC
CGCAGCACATTGTGTCGATGGATTGGAAAGTTCCCTGAATGAGCTAAAGGTTCATACTGG
TACAAACTTTTTAAACGAATCAGGAGCTGTTTACGATATTGCGAGTATTAGCGTCAACAA
AGATTACGATGATTATGCACTTATTAATGACATCGCCTTAATTCACCTTAAAAATCCTAT
CAGATACAACACATTAGTGCAACCAGTAAATCTTACGACAAGCGATAAAGATCTCGAGGG
AAAGCCATGCACGTTATCAGGATGGGGGACTACAAGACTTGGTGGAAATACTCCGAATAA
CTTGCAAGAAATTGAATTGATAGTTTTTTCGCAGAAAGCTTGCGAGCTAATGAATTCGAG
AGTGATAGATAGTCATATCTGCACTTTGACTAAAGAAGGAGAAGGAGCGTGCCATGGCGA
TTCCGGTGGACCTTTAGTGGCCAATGGAGTTCAAATTGGAATCGTCTCTTTTGGTACTCC
CTGCGCAGTTGGATTTCCAGATGTTTACACAAGAGTATCTAGTTTCATAACATGGATCAC
CAACAATTCTGCAATGAAATAATTAAATAAAATTAAATGAAATAATTAAAAATTATTAAA
TAAAATTTATCAATTATTAAATAAAATTAAATAAAATTTAATGCTTTTG
>Tb16053
TAATTTTAAATTTTATTTATTTCGTAAGATATTTTACCTGTTAAGTTATATATAATACAC
TTGTAAATTCTCTAATGTTATCACATTACATTTCAGAAATACTGTTTCTTGTTTAACAAT
ATCTTCAAACATAAATATCAATGTGTCAATAGAGGATTTTCAAGGTCTAGGCGCAACAGT
TGATAACAGCACGAAAAAGAAGGAGATTATTATGACCATAGCCGACGATGTGTTAGACGT
GCCGTAATTTCCATCACTTTCGGTAGAATTATCTCCAGTAGAACGTTTTTCCACTACCCA
CACTAATTCTGTTTCAAACGATAACCAGTTTTTCGAGTAGAAAAATATATCCGTGTAAAC
TCCAGGTAGCAATGGCTCAGCACATCCTTGGCCACCGGAAACGATACCGGTCAGAATACC
ATCGCAGACCATTCCGCCTCCAGAATCTCCTTGGCAAGCATCTCGTCCACCCTCTAAGTA
ACCAGCACAAAACATGCCCGGTGGCAAGTCTGTTACGTTTTTAAGCAGCGAGCGACATTC
ATCTGTGCCTCGAATGGGTAAATCCACATACATCAAGTCGGGGAGCGTTATCGGGAAATC
AGATGATTGATAACCCCAACCAGATATCTGACAAACTGTATTAGGTTCGGGTGCATTCCC
TGTCAAGGCCACACTATGAAGTTCCAAAGTAAAGATAAAGGGTTCCGATAGTTCCAAAAT
GGCAATGTCATTGAATAAGGTATCAATGTCAAATCTGGGATGAATTTTGACACTTTTTAT
GTTCCTCTGCTGCCGCGTCACACCTTGGTCGTTCAAGTTTACTATTCCTCCGACCACCAT
AACCATCCATGGTTCTAACACCACTTTAGAGAGATACATGCAGTGACCTGCTGTTAGGAC
TAGAGAAGGACTAATTATTGCACCGCCACAAAAATGCCTTTGACTCCAGCTGCGTATTAA
AGACACCTGATGAGGGAACTTCCCCATAGGGGCCTTTGTGCCATTAACTATGCGACCGGT
TAAACTAAACTCTGTCGCATCAAAAGGAATAGGAAGATCGATTGACGATCTTTCGGTTGG
CGAACCATGGACGAAGCACAGAGTCGCTAGAAGCACCAACAGAGGTAACATAACAGCCCG
CATTGTTCTCCGCGAGTCACGAAAGTTCATCACTTACTTGCTATCACAGAGCGACT
>Tb16251
GACAGAGAGCTCGCACTCCGTTGGGGAATGTGACAAATCCCACTCGCACTTTGCGTCAGT
CTCTCGTGTTGCGTACGCATTCAAGCCGAGATGAATAACAAATCAGAACCAGTATCAATC
GGCTGTCCGCGATCGACTGACGCAAAGCGCGAGTGGGATTTGTCACATTCCCCAACGGAG
TGCGAGCTCTCTGTCCGAAGCGCGTTAACCAGTGAGAGACACCGGAGCGAAACAGGAAAA
TTCCTGGCTTGCCCTGATCCGCGAGGGACAGAGGAGGGAAAGAAAAATAACTACAATTAC
CTGCTGATGCCACAAATAAACATGATGTTCATTGGCACGATCGTCCTTTTCCTCGTTCTA
ACAACAATCAATGCACAGAATAGGTGTACGGATAGAAGTGATAATTGCATTAACATTCGC
AATTGTCCAAGTATTTTATCAATTTTGACTGGTCCAAGACCGCTTTCGGAGCAGGCGTTG
GAATTTATCAGAAACTCGCAATGTGGCTTTGAGGGTAACGACCCAAAAGTTTGTTGCAAC
GAGCGGGCAACACCACCGACAGTACCACCGACAATACCACAAACAATATCACAGACACCA
CCACCGGGAAGTGAAATAACGACAGAGGACCCAGGAATTGATTTAGGTCCACCAAATGTG
ACAAATCATCCGAATTTACGTCTGTTAGATCATGCGATATGCGGACCCGTTAGCCAGCAG
AAACTGTATGGTGGCAACTCAACTTCACTTCACCAATTTCCGTGGATGGCATTAATCGCA
TATGACACCGGAAGACCGATTCCAGAATTCCGTTGCGGCGGCACGGTCATCTCCTCGCGC
TACGTACTTACCGCTGCTCATTGCGTCACGTCACTTCCAGCAGGTCTCAGAGTAATAGGT
GTCAGAGTAGGAGATCACGACATAAGTAAGGAACGTGATTGCGAAGTAGATAATAATGGG
CTCGAGATCTTGTGTTCTGAGATGTATCAGGATTTCGCCGTGGAATCCGTTCACTTCCAT
CCGGAGTACAATAGAGTGAGGCTGCAAAATGACATCGCACTTATTAGATTGAATAGTTCC
GTGGACTTCAACCCTCGAAATGCCAAGCCCATTTGTCTACCCATTGGTACTACAACGAAT
CTAAATAATAAAGGGGCCGTCGCGATCGTAACCGGCTGGAACTTGATGAGAAATGATGGC
CTGCACAGTCAGGCTCTTTTACATGCGAGACTACCGCTAGTGGCCTACGAGCCGTGTGAA
AAAGTATACTTTGGGATCTCGCAGATTTGGTACAAGCAGCTATGTGCCGGTGGCCAATTG
AACATAGATTCCTGCTTAGGCGACAGCGGTGGGCCTCTGCAAGCGGGTGGTATATACAGG
GGCACATCAGTGCGCATCATCCAATACGGCATAGTCAGCTATGGATTGAGGCAGTGCGGT
ACCGAAGGCTTCCCCGGAGTCTATACCAAAGTTGCCTACTATATGGACTGGATCCTCAAC
ACGATGAGAGAATAAAGTGCGATTAAAATAAAGCGCGATTAAAATGCGGAACACAAATCT
TTTATGATACTTCTAATTTATATATTCGAGATCTATAACGCCGCAAACGCGGCAATTCAG
ATCACGATGAGAATTAGAAATTTCACGAGGCATTCGATAAGTACGATAGATAAAAATGAT
TTCAAAAGATCGGCAGGACAAATAAAATTGCAGCGGTAAGAAAGGAATAAATCTTCAATG
CTTGTAAAAATGGGATTTTGGTGTTTAGGAAGATGATTCACAAGTGAATACCGTTTTGAG
TATTTTTAATTAGAAAAAATAATTGTGGTGAGAAAAAAATAATGGCTTTTTGGTCCTTAA
ACGGTTAATTAAGTGCATGATGAAAGAGTGAGTCCATGTAGGTGTATAAATTCTACACTA
ACAAGGGAAGAGTTCGAAGTGTTGTTGCAAAGAGTACAATGTGCGATACAAAATATTAGA
ATAACCCAGGTAACATGCTAATATTCACTGAATATTCGTTTTGTGTTAAATATGTTTACT
GTGTTTGATTCCAAGCAGCCAGCTAACATTTCGAAAAATTCTAAGTTTAAAGAGATAGGA
TACAAACGTTGAACGAATGTCACAAGTGTACTGTATGCTTTTATCGTCATTTGTGCTCGA
ATATAAATGTCTTTCGAACATTTTGCTTAAATATTTACAAAGATACAAACTTAGGCCTGA
ATTTTTTCCAAAACGTAATCTAAGACTTTTCATAGTTACACATATAATTAAAATTAAATG
TTTTTTTAGCTACTTCATATAAAAAAATATGAAATAAAATAAAAATTTATTAAAATAAAA
ATTATAAATAAATAACACAGCCCAACCAAAAAAAAGTGGTCTGTCCGACGGAACAGACCG
ATATATTCTTATGTATTTTGACCCGCTGAATCTGAATCCAAAGTCAGAATTGTCAGATAA
ACTCGTTTTTTACCCCTACAACCTAAATAACCCAACCTCAAAAAAGGTTGGTCCTTTCTA
GGAGTATATACGAAAGTGATAGACTTTGTCCCCTGGATTCTTAGCAAATTCAGGCCATAA
ATGAAACCATCATCTACGAAAATAAAATCATCCCCTGAAAGAGCTCTTTCGAGAAATGTG
AATTAAAATATGTTTTAGCAATTTCTGTAGTTTGATTTGCATTCTGTAGACTTAATTAAT
TCTGCAGAGATTCGTCTATGTATTATTATAATAGAATACTATATTAATAATTTTTGTCAA
AATTTCTTTGAA
>Tb19251
TCAGTATTTAATAAAAAATTGTACTCAATTTCCATCAAATAAATCGTTTATGAATGACAA
CGTGAAATGTCGCAGCGATAATTATAACCGTAATATGTGAAATTTTATATACAAGGCGGA
GGTGAAAGCAGATCCTCAATTGACACACAAACAGCCTTCCTTCATGTTTGCGTGAATCCA
TTTGAGATATCGAGATACTCTTGTATAAACTCCGGGGTAGCCTGCTCTACCACACCCTAC
TCCCCACGATACTATGCCTGCTATTTCAAGCTTATCGGCTTCTTGAACAAGAAGAGGACC
ACCACTGTCTCCTTGACAGGAGTCCTGATTACCTCGACCGGCACAAATCATATTATCGGT
AATTCGATTTGCTCGATATTTCATTTTTCGACATTGCGTCAAGCTATATATGGGAACTTG
CACTTCATGCACTTTTCCTGGTAACATGCCTCCTTCCGAAGTACGACCCCATCCTACTAC
TGTTCCTTCCTTTCCGGCAGGATCGGTTCCTGATAGGGGTAAACAGATTGGTCGAATCTT
CTTTGAAAATTTCACGGACTTGCGTAATTTTAATAAAGCTACGTCATGATTGTAGGAATT
CATATCGAAATTTCTATGACGTATCACAACACTCACTGCTCTCATAATAGGAACTCCATC
AGTATTTACGTATTGATCGTAATCACCAAGTACCACTCTAATTTTCGATCGCTTTAAATT
CCGCACACAATGAGCAGCTGTAATTACGTAATCGTTGTTCAACAAACTAGCACCACAGTG
AAAACGACCGTCGTATACCAGCCTCGCAACCCAGGGATATCTATTCGGTGACGTAGGACG
TCCACCAACTATTCGATTCTCTTGATTAGATAAACCGCATTCGCACGTGCAGTTTCTTAA
TCTTTCTTCATCTGAATCACTACTATCAACGATGTCGAAACCGAATAGTTC
>Tb20816
AATGACATCGCACTTATTAGATTGAATAGTTCCGTGAACTTCAAACCCCTAAATGCCAAG
CCCATTTGTCTACCCTTTGGTACTGCAACGAATCTAAATCATAAAACGGCCATAGTGACC
GGCTGGGGCGCGACGGAAAAGGGGCCGCGCAGTCAGGCTCTTCTACAGGCGAGACTGCCG
ATGGTGGCCTACGAGTCGTGTAAAGATGCATACAGTCGGACCTCGCAGATTTGGCACAAG
CAGCTATGTGCCGGTGGCCAATTGAACATAGATTCCTGCTTAGGCGACAGCGGTGGGCCT
CTGCAAGCGGGTGGTATATACAGGGGCACATCAGTGCGCATCATCCAATACGGCATAGTC
AGCTATGGATTGAGGCAGTGCGGTACCGAAGGCTTCCCCGGAGTCTATACCAAAGTTGCC
TACTATATGGACTGGATCCTCAACACGATGAGAGAATAAAGTGCGATTAAAATAAAGCGC
GATTAAAATGCGGAACACAAATCTTTTATGATACTTCTAATTTATATATTCGAGATCTAT
AACGCCGCAAACGCGGCAATTCAGATCACGATGAGAATTAGAAATTTCACGAGGCATTCG
ATAAGTACGATAGATAAAAATGATTTCAAAAGATCGGCAGGACAAATAAAATTGCAGCGG
TAAGAAAGGAATAAATCTTCAATGCTTGTAAAAATGGGATTTTGGTGTTTAGGAAGATGA
TTCACAAGTGAATACCGTTTTGAGTATTTTTAATTAGAAAAAATAATTGTGGTGAGAAAA
AAATAATGGCTTTTTGGTCCTTAAACGGTTAATTAAGTGCATGATGAAAGAGTGAGTCCA
TGTAGGTGTATAAATTCTACACTAACAAGGGAAGAGTTCGAAGTGTTGTTGCAAAGAGTA
CAATGTGCGATACAAAATATTAGAATAACCCAGGTAACATGCTAATATTCACTGAATATT
CGTTTTGTGTTAAATATGTTTACTGTGTTTGATTCCAAGCAGCCAGCTAACATTTCGAAA
AATTCTAAGTTTAAAGAGATAGGATACAAACGTTGAACGAATGTCACAAGTGTACTGTAT
GCTTTTATCGTCATTTGTGCTCGAATATAAATGTCTTTCGAACATTTTGCTTAAATATTT
ACAAAGATACAAACTTAGGCCTGAATTTTTTCCAAAACGTAATCTAAGACTTTTCATAGT
TACACATATAATTAAAATTAAATGTTTTTTTAGCTACTTCATATAAAAAAATATGAAATA
AAATAAAAATTTATTAAAATAAAAATTATAAATAAATAACACAGCCCAACCAAAAAAAAG
TGGTCTGTCCGACGGAACAGACCGATATATTCTTATGTATTTTGACCCGCTGAATCTGAA
TCCAAAGTCAGAATTGTCAGATAAACTCGTTTTTTACCCCTACAACCTAAATAACCCAAC
CTCAAAAAAGGTTGGTCCTTTCTAGGAGTATATACGAAAGTGATAGACTTTGTCCCCTGG
ATTCTTAGCAAATTCAGGCCATAAATGAAACCATCATCTACGAAAATAAAATCATCCCCT
GAAAGAGCTCTTTCGAGAAATGTGAATTAAAATATGTTTTAGCAATTTCTGTAGTTTGAT
TTGCATTCTGTAGACTTAATTAATTCTGCAGAGATTCGTCTATGTATTATTATAATAGAA
TACTATATTAATAATTTTTGTCAAAATTTCTTTGAA
>Tb21565
CTCTCTCTCTCTCTCTCTCTCTCCTCTCTCTTTCTCATTGTGAGGATTGTAGGATCCATT
TTACTAAAAAAATAATCATGATTGACTGAATCATCTTTCTCTGTCTACTTTATTATTGCG
GTAATTGAGAATAGAAGAGAGAACTAGTTAAAAATCAAAGTCTATCGAGATTGACAGATT
GACATCAAATTTATCGTAAGAGATAGAACGGTAAATTTTCTCCGACCAAAGCGTGTTACA
TATTCTGTAGAAATATTTGCGTAAGCTTCTTCCAATATAACGTTTTTATTTACTGTAAAA
TATTTTTCGCACCTTTTCGAACTCGTCTACAGAATCGCGGATCACGAGTAAGCATCACGA
TTGACATAGCTCGGCTACAATGTTTATCATTGCATGCCCGACATGACAAATATGACCGTT
CGCAACGCGTCGCAAAACCTATACAACACAGAATTCCGTACCTATGTGTAAGAATGTTAT
ATATAAATATACCAAAAGAGAAAAAAATTATATATATATATATATATATATATGTATACG
CAAATACATGTATATGTTACGAGATTAGATTATATATATATATGTATATGGCTGCAAAAA
CAAAAATTATCGTAGCTCACGTCGATGTTTAGGGCCATTCATTGGCGAACGGAGGCTGGG
CCTCTCGCAAAATGAATCTGTGACGTGTCTGAGAAAAAATATCGATTGCGGGTGCATATA
TCTGCGAATGCACACATGAAAACACACACACATATACACACATATACATACGTACACGAG
ACAAGTATGTGCATGTGCGGTCGCAATTGCACACCCGTGTTTAATGAACGAACGGTACAG
GTGGCTGATGATGCTCTGCGGTCGCTCTGTTGTAAATGCGGTATGGTGGTACGAGGGGTG
TGACGCATCGTAAAGAGTGAAATTCTATCTGTGTCAATCTCTCTTTCAACGATGTACCAA
TGAATATTCCGAAAATAAAGTTTAATCGTTTTCAAGATTGTTCAACAGTTACCTCGGCGT
CCGATTGAGCGGCCATTTAATGAAATCGTTTCCGTGCGTCGCATCGCTGATCAGAACATC
ACCGCCGGATACATGCCTTACGTAAGTGCAAAAAATTCTAAATGTATAAAAATAGAAAAA
TCTTTGGTACGTGAGAGCGGCGGCTACATGCGGTGCTACGTGATGCTCAAAATACGGCGT
TCGCAAATATCCAATCGAGGTAAGAGCTGACGCGAGTATATATCCCGGGATATCCGGGTT
CACCGCAGCGAATCCCCCAGGATACTATCCCGATGTTGACCCATCTGCCGTTGGCGAGCT
GCAGCATTAACGGACCTCCCGAGTCACCTTGACAGGCGTCGCGGCCTCCATTGTAAGCGC
CGGCGCATAGAGTAGTATTCGAGATCGTTTGCGTGAAACTGCGAACGCATCTTTCTTGGG
GCCATACTGGCACTGCAGTTTCCAACAATATTGTACTAGCAGGTCCTCCATAGTATTGCG
TGCCCCAACCAGTAACGGTAGCGATCTTTTTCTCGAACGATTGTTGAATGGGCGGGAGGC
AAATGGGCCAGATGTAGCTGTTAAACGCGGTGGGCCGATTGAGCTTAATGATAGCGATAT
CGTGTTCGTAGGTGGTCAACTTGAAATCCCTGTGTATCCGTATTTCCGACACCGTGAAAT
CCAACGCCCTCGTCTCCTCGGATGTAGTAAAATCGTACTCGCCGAGTCTCACCGTAATGT
CGCGCGGTTTATACCTGTAAACGCAGTGTGCGGCGGTAAGTACGTGTCTATCGGTGATTA
GTACACCCCCGCAGTACTGATCCGCATTTTGTCTTAGAAGAGCCGCCATCCACGGCCATT
CTTTAGGATCAGCCGGTTTGCCACCCGCGACTTTGGTCTTCGATTTCATGATTGTGCCGC
ATCCTCTCGGTCTTCGTGAGTTTCTCGTCTCTTGCTTGGTCGCATTCTTTTGCAAATTTG
TATCGCCGTGCACTGTCTTGTCTGTGGCTAGCCCGTTCTCGTCTTCGTTCTCGTGGGTTT
CATCCCACTCTTCCTCGTCGTCATCGAGACTCGCTATCGCCGGTAACCTGTCGGCTAAAT
CATCGTAGAATGTTTTTTTCGTACGAACTGTCATATTATCCGAATCCGGACAGCATACAC
CAATGTGCATATCCTCAATTATGCACATATACTCCTTAAATCGCTGAAAGTATTTGCCGT
ATTCCTTAAGAAAATTCATCTCGGGGCATCCAGTGAAATGTTTGCAATGGCCGTTTCGAT
TGCCCGGCGCGATACAAGCTTGATATGCTCTATGCAGAGATAAATCCGTAGGTTTTGAAT
TGATAAGCCGTTTGTTGCGAAGATACGAATAGGAAATATTTTCCGGAAATCGAAGCAGTT
CCGTATGAAGACGTACTCGCCATTTCTGACTCCCAACCACCGCTGGATCCGTGCTTTGGA
AATCAATGGATAGACATCGGCAACATTGAAGAATGCACAATAAAGAGAATAACACAAATC
GATAGATACTAATATGCGTCATTTTAATTAATATCGGCGCAATTCTCGCTATATGACAAG
TCACGGCAACGCGACGACGACGTTTTAGCAAAGACAACCTCGACAACCAGAGGACAGACA
ATGACAGTGCACGGCGATACAAATTTGCAAAAGAATGCGACCAAGCAAGAGACGAGAAAC
TCACGAAGACCGAGAGGATGCGGCACAATCATGAAATCGAAGACCAAAGTCGCGGGTGGC
AAACCGGCTGATCCTAAAGAATGGCCGTGGATGGCGGCTCTTCTAAGACAAAATGCGGAT
CAGTACTGCGGGGGTGTACTAATCACCGATAGACACGTACTTACCGCCGCACACTGCGTT
TACAGGTATAAACCGCGCGACATTACGGTGAGACTCGGCGAGTACGATTTTACTACATCC
GAGGAGACGAGGGCGTTGGATTTCACGGTGTCGGAAATACGGATACACAGGGATTTCAAG
TTGACCACCTACGAACACGATATCGCTATCATTAAGCTCAATCGGCCCACCGCGTTTAAC
AGCTACATCTGGCCCATTTGCCTCCCGCCCATTCAACAATCGTTCGAGAAAAAGATCGCT
ACCGTTACTGGTTGGGGCACGCAATACTATGGAGGACCTGCTAGTACAATATTGTTGGAA
ACTGCAGTGCCAGTATGGCCCCAAGAAAGATGCGTTCGCAGTTTCACGCAAACGATCTCG
AATACTACTCTATGCGCCGGCGCTTACAATGGAGGCCGCGACGCCTGTCAAGGTGACTCG
GGAGGTCCGTTAATGCTGCAGCTCGCCAACGGCAGATGGGTCAACATCGGGATAGTATCC
TGGGGGATTCGCTGCGGTGAACCCGGATATCCCGGGATATATACTCGCGTCAGCTCTTAC
CTCGATTGGATATTTGCGAACGCCGTATTTTGAGCATCACGTAGCACCGCATGTAGCCGC
CGCTCTCACGTACCAAAGATTTTTCTATTTTTATACATTTAGAATTTTTTGCACTTACGT
AAGGCATGTATCCGGCGGTGATGTTCTGATCAGCGATGCGACGCACGGAAACGATTTCAT
TAAATGGCCGCTCAATCGGACGCCGAGGTAACTGTTGAACAATCTTGAAAACGATTAAAC
TTTATTTTCGGAATATTCATTGGTACATCGTTGAAAGAGAGATTGACACAGATAGAATTT
CACTCTTTACGATGCGTCACACCCCTCGTACCACCATACCGCATTTACAACAGAGCGACC
GCAGAGCATCATCAGCCACCTGTACCGTTCGTTCATTAAACACGGGTGTGCAATTGCGAC
CGCACATGCACATACTTGTCTCGTGTACGTATGTATATGTGTGTATATGTGTGTGTGTTT
TCATGTGTGCATTCGCAGATATATGCACCCGCAATCGATATTTTTTCTCAGACACGTCAC
AGATTCATTTTGCGAGAGGCCCAGCCTCCGTTCGCCAATGAATGGCCCTAAACATCGACG
TGAGCTACGATAATTTTTGTTTTTGCAGCCATATACATATATATATATAATCTAATCTCG
TAACATATACATGTATTTGCGTATACATATATATATATATATATAATTTTTTTCTCTTTT
G
>Tb25202
GCATGAATCAGTAATATTTATTCTGACAAAATTTTAGAGACACTTACCGCGTACAACTTT
GCATCACATCATTACACATTCTTTTTATCAAAGAAAAATCGCTCTTTCTCGGTATTAAGA
TTCGATATTTACAAATTATACAGAACGAATGCTAGAGTACAAATCACGGATATGAGTGGG
ATTGGTTTAGGGACCGCGCTCGATTGAATCCAATCTATATAAGAGGTAACACGTGTGTAG
ACGGTGGGGTACTTGGTGCTGGCGCAACCATCTGCCGCCCAGGATACCAATCCAACGAGT
TTTCCACCGACAACTAACGGACCACCAGAGTCACCGTTGCAAGATCCCTTCGGGGTGTTT
GGGTGGAACGCGCAAATATGCGAGGGATGGATTTTGGCTCCAATTTTGTTGTATATATTC
TGGCAGTAAGTTTGATCAACGATAGTAATATTGACTCGTTGTAGCTTAGTAGAGGTTGGA
CCATTTCCCCAGAGTCTGCCCCATCCTGACACAACAGCTGTATCGTTGGTCTTAACATCA
AAATCCTTTGGTGGCAGAGAAACATGTTCGACGGTAGAAGACTTTATGAAGGGAGTTTCT
ACCTTCAGTACAGCAATATCGTTAAGCCAGAAATTAGTTTGATTGTATTGTTTGTGCACA
ATAATTTCGGTAACTTTATGTTGCGATTTCGGGGCATCTAGATTGATCGTTCCAGCAACA
ATTTTTATTTCATTGGCAGATTTGTCTTTAACGCAGTGAGCTGCTGTGATAACATAACTA
TCGTTCAGGATTGAGCCTCCACAGAAATGGAAAGAAGTTATAAGATCTTGAAGAGAGACC
TGATATGGAATCTCGCCTTCTTTAGCATCTTCTCCATTCACAATCGCGGGATCAACAAGT
TGAAGATTCTGAGCATTGGACAGAGTCAGCAGGCTCAGGAGTAACAAAATTCTCAACACC
ATTTTTTGATTACTGATCGAAACCTGGTTTAAAATTATCACTGCAAAGTTATAGGTATCT
GT
>Tb25374
ACTTGTTACATATTTATTTACATTGAATAATATATATGTATAATAAATTGTCATCAGTAT
ACATTGTCAATATTATTATCATTAATAATTACCGGTTTGTTGCGCAATCCAATCATTGAA
TTTGGATACTTTGGTATAAACAGAAGGTGCTCCTGCACTACCACATGGATTAATACTCCA
AGATACTATTCCTGTAAGCACTGCCTTCTCTCCATTACGCGAGATTAGAGGGCCACCGGA
ATCAGCGATGCATGCTGATATTCCGTCGTTCAATGGCCCAGTGCAGATATTGGTTTCATG
AACGAGAGAAGATCCCATTAAGCGTTTAACAGCCTCGTTACAAGTAGAACGATCGATGTA
CTCCACCTTAACATGCTGAAGTTTATCTGGCATTTCCGGGAGACTGGTATTCGAAGTGGA
ACCCCATCCACAAAGCCATGCTTCTCCCGTTGGTTCACTTTCTGGTGGTGCCAATTCAAT
GGGTTGTACTTGCTTTGTCAAATTCAATGGAGACGCAAGCTTCATCAAACCAATGTCATA
TGGACTGACCTCAGTGCCTTCAAACTTTTCATGTATAATAGTTTGTTCCACTTGGACATT
CTGTTCGTTCTCTTCCGGAATTCGAATATTGTGCTTTCCAGCCTTGACGATAAGAAGTTC
TATTAGAGAAGAATTTTTTACAAGCTGAATGCAGTGCCCTGCAGTTACGATCCATCGTTC
GTTCAAGATGGATCCGGCGCAGAAATGCTGGGAATATATTTCAAGGGAAACCACGTACGG
ATAACTGTTTTCCGGTGCCTCCTCACCACCAACTATTTGAGGGTGAAGAGATGACAATAT
CGATGGTATCTGGAGACCGACTCGTGGCCTCTCAGCGATCACCACCGATAAGAGAATAAG
GGATACGAT
>Tb30180
TCCAGATAAGAGCCGACACGTGTATAGACCGTAGGGTAGGTGCTGCTGGCGCAACCATTC
GCCCAGGATACCAATCCAACGAGTTTTCCATCGACAGTTAATGGACCACCAGAATCACCA
TGGCAAGATCCTTTCTCAACTTGCGAGTCGTGCGCACAAACTTGCGTGGAATAGACATTG
TATCCCATGTTGTTATACATATACTTGCAGTAGGATTGATCAGCGATGCTGATGTTGACT
CGTTGTAGCTTAGTAGTGGTCGGTCCACCTTGCCAGAGTCTGCCCCATCCCGACACAACA
GCTATAGCGTCGGACTTAACAGTATCGTTTGGTGGCAGAGGAACTTTTTTGATGGTAGCA
GATAATTTGAAAGGAACTTTTACCCTCAGTAAAGCAATATCATTAATCCAGGAATTAGAT
GAATCATATTCTTTGTGTACACTGATTTTTTCAACTTCATGCTCCGCTTTCGGGTCAGTT
AGATTGATTGTTCCAGCAACAACTTTTATGTCTTCTTCGGTTTCGCCTTCAACGCAGTGA
GCTGCTGTAATGACATAGTTCTCGTTCAGGACCGAGCCACCACAGAAATGGAAGTCTGAA
TATTTTTGTTGAAGAGATACCTGATATGGAATTTCGCCTACTTTAGCATCCTCTCCATTC
ACGATCCTAGGATCAAAGAGTGGAAGGACTCCAGCATGGGAGAAAGCCAGAAGGCTGAGG
AGACATAAAATTCTGAACGCCATTGTCTGATCACTCCTACTGCAAGTATATGTATAACAA
CATGGGATACAATGTCTATTCCACGCAAGTTTGTGCGCACGACTCGCAAGTTGAGAAAGG
ATCTTGCCATGGTGATTCTGGTGGTCCATTAACTGTCGATGGAAAACTCGTTGGATTGGT
ATCCTGGGCGAATGGTTGCGCCAGCAGCACCTACCCTACGGTCTATACACGTGTCGGCTC
TTATCTGG
>Tb33815
TCTTACAAACAGCTATATCGTTTAAAGCGTCTGCGCCATTGTTGTACAAAGGATGACTTT
TGCATCCCTCCAGACGGAACACCCTAGTTGCACTAGTTTCTGTATTTGTTTTCACATTAT
GTTCCCCAACGACTACAGCAATGTCGTCCTGAATGTTTCTGTTCTCTATGCAATGGGCTG
CTGTTAATACATATTGATGAGATATTATGGTACATCCGCAATAAAACGCAGAGTTGTCAC
TCTTATCAACCAATCCACTCATCATAGGATATTCATTTATACCAGTTTCTTTACCACCTA
CTATCCTGGTTACTTTTT
>Tb34514
GGATTTGATTTTAGGAGATTAAGTAATGCCGGACACGATCTGATACTGATACACCTACCG
AGTAGTCCGTGTGCGATCTTCGTTGTGAGAAGTCTCGTTGATCCATCGATCGTCTTCTTG
AGTCTTCTTTTTCATACCAAAAGATTCTTGTGTGTGAGCACGTGGCAGTAACTCAATAAT
TATTTAGATACCTAGACAAGTGATTCATAATGTGGACTGTCATATTAGTATTCTTCGGTT
TGCTGTGTTCATTAATACCATCGACGCATTCTCAAGATACATGCCAGAATCCACAAGGAC
TACTCGGTAGGTGTATCAGTATCAGATCGTGTCCGGCATTACTTAATCTCCTAAAATCAA
ATCCGCAAGACTCGCAAATAGGCAATTTTCTCCGAGCTTCCGTTTGCGGTTACCAAGGTA
ATGATCCTTGGGTTTGTTGTCCGTCCATCAACGGCGGAAATACGGGCAATAATGGAAATA
ACGGCTTGGAAGGCGATCGAGGTCGAGACATTACAAACACTCCATATGGTCCTTTGTATC
CACCTAACTGCGGATTTAGTAATGTGACGTTACGTAGAGTCGTTGGTGGCGAGCCAGCCT
CGTTAGGTGCTTGGCCTTGGGTCACCGCTCTCGGATACACAAATCCGAGAAATCCAAATG
TTCCGAAATGGCTTTGCGGTGGTACTTTGATTTCTAGTCGACATGTACTTACCGCCGGAC
ATTGCGTTCACGGACGATCAGATTTGTACAAAGTCCGCATTGGTGATTTGGATCTCAACA
ACGATTACGACGGAGCGTATCCTTTTGAGGACTTCATCGAAAGGAAGACAGTGCATCCCG
AATACAATCCCAGAACTTACACAAATGATGTGGCGGTTCTGAAAACGAGCCAGGAAGTAC
CCTTTACGTCAACGCTTCATCCCATTTGTCTTCCGGTGGATGATTTTATGAGGAATAGAG
ATATAGAAGAAACATATCCTTTCCTCGTTGGATGGGGATCTGTTTATTTCCACGGACCAG
CAAGTAGTCGACTTTTACAAACACAAATTCCTGTACGTAAACAAACAGAATGTCAAAATG
CCTTCCGAAATTTTCCGACAACAGTGATCGACAATCGTGTTCTATGTGCTGGATTTGCTC
GAGGTGGAAAAGACGCCTGTCAGGGTGACAGTGGTGGACCATTGATGGCTCCCAATCCTC
GAAATCAAAAAACGTATTACATTATTGGAGTAGTATCATATGGTTTCAAATGCGCTGAGC
CAGGTTTCCCAGGCGTATATTCAAAAGTTACGTCTTTCTTAGATTTCATCACGAGCCAGT
TGGTATAGATAGCTTTCTCATGACAAAGTTTTTTGCTAATTTTTATACGAATTCTGAAAA
CTGCATGCCTCCATTGTGGCATGAACAATCTTTTTGTACTGTAAACAAAATAAATTATCT
TATAATAAT
>Tb34526
AATTCTGAATATTTATTTATGTTAAAGGACGTATAATAATTCGTCATCAGTATGCATTAC
TACGTCGCCATTACATTGCCGTCATTAATTATTGATCTGGTCTGCAATCCAACTGTTGAA
TGAGGATACCTTAGTATAAACGGAAGGCGCGCCTGGACTACCACATGGAATAATACCCCA
AGATACTATTCCAACAAGCACTGCTTCGTTTTCATTACGCGAGATTAAAGGGCCACCAGA
ATCACCGCTGCATGCAGAGATTGTTTCGTACAATGGTCCAGTACAGATATTGGATTTTTC
GTGAACGGGAGAAGATCCTGTCAAGCGCTTAACAGCTTCAGTACAAGTAGCATAATCGAC
CCACTCCATCTTAACATGCTGAAGCTTAGCTGGCATTTCCGGGTAACGGGTAGAGGAGAT
AGAACCCCATCCACAAAGCCATGCCTCTCCTGTTGGATCACTTCCTGGTACTGGTAAATC
AATGGGTTGTACTCGATTCGTAAGTTTTAATGGGGATGCAAGTTCAATTAGAGCGATGTC
CCATGGGCCAACGTTACCTCCGAAATCTTTATGTACGATACCTCGCTTTGCTTGAACCGT
CTGTTCGGAATCTTCATTATTGTTAATATTGTGCTTTCCAGCTTTAACAGTAATATCTCT
TGCAGAAGAAACTGCCTGAACGCAATGTCCTGCAGTTAAGATCCATCGTTCGTTCAAGAT
AGATCCGGCGCAAAAGTGCTGGCTGTAAGCTTGAAGAGAGACTATGAACGGATAACCACC
TTCTGGTGCCTCTTCACCACCAACCACTTGAGGGGAATGAAGTGACAAGAATGGTGGCAT
CTGGAGCCCAACTCGGGGCCTTTCAGCGATTGCCACTGCTAAGAAAGCAAGACATATGAC
TACTTTGGAAAACATTTTGCTGACTGATCTATCTTGAACGAACGATGGATCTTAACTGCA
GGACATTGCGTTCAGGCAGTTTCTTCTGCAAG
