# Supplementary material for: Venomix: a simple bioinformatic pipeline for identifying and characterizing toxin gene candidates from transcriptomic data
Source: PeerJ. 2018 Jul 31;6:e5361. doi: 10.7717/peerj.5361 (PMC6074769; doi:10.7717/peerj.5361)
Supplement: Supplemental Information 5 [file peerj-06-5361-s005.gz › FinalOutput_GAS_1E-6/Thrombin-like_enzyme_TLBm_1/signalp.txt]

# SignalP-4.1 euk predictions
# name                     Cmax  pos  Ymax  pos  Smax  pos  Smean   D     ?  Dmaxcut    Networks-used
Q76B45                     0.736  18  0.834  18  0.979   9  0.937   0.890 Y  0.450      SignalP-noTM
Q1L658                     0.814  23  0.841  23  0.950   2  0.868   0.855 Y  0.450      SignalP-noTM
Q4QXT9                     0.899  21  0.913  21  0.959  12  0.926   0.920 Y  0.450      SignalP-noTM
Q58L95                     0.814  23  0.841  23  0.949   2  0.868   0.855 Y  0.450      SignalP-noTM
Q58L96                     0.814  23  0.841  23  0.950   2  0.869   0.856 Y  0.450      SignalP-noTM
Q56VR3                     0.814  23  0.841  23  0.950   2  0.869   0.856 Y  0.450      SignalP-noTM
A6MFK7                     0.611  23  0.652  23  0.854  14  0.696   0.676 Y  0.450      SignalP-noTM
Q58L94                     0.815  23  0.841  23  0.950   2  0.868   0.856 Y  0.450      SignalP-noTM
B5G6G5                     0.853  23  0.845  23  0.935   2  0.837   0.840 Y  0.450      SignalP-noTM
P82807                     0.815  23  0.841  23  0.950   2  0.868   0.856 Y  0.450      SignalP-noTM
P83370                     0.830  23  0.841  23  0.948   2  0.853   0.848 Y  0.450      SignalP-noTM
A6MFK8                     0.815  23  0.842  23  0.950   2  0.870   0.857 Y  0.450      SignalP-noTM
Q58L93                     0.815  23  0.840  23  0.949   2  0.866   0.854 Y  0.450      SignalP-noTM
P81428                     0.815  23  0.841  23  0.950   2  0.868   0.856 Y  0.450      SignalP-noTM
Q9TXD8                     0.151  46  0.148  46  0.283  43  0.123   0.134 N  0.450      SignalP-noTM
P84033                     0.197  45  0.145  45  0.164  43  0.104   0.123 N  0.450      SignalP-noTM
Q8MQS8                     0.129  36  0.177  36  0.406  28  0.225   0.196 N  0.500      SignalP-TM
Q7M4I3                     0.154  20  0.189  20  0.359   2  0.216   0.204 N  0.450      SignalP-noTM
Gene.1::Tb387::g.1::m.1    0.109  63  0.112  11  0.135  13  0.116   0.114 N  0.450      SignalP-noTM
Gene.4::Tb532::g.4::m.4    0.146  19  0.121  19  0.117  53  0.098   0.109 N  0.450      SignalP-noTM
Gene.5::Tb532::g.5::m.5    0.716  24  0.813  24  0.966  14  0.923   0.872 Y  0.450      SignalP-noTM
Gene.6::Tb990::g.6::m.6    0.895  22  0.910  22  0.978  10  0.923   0.917 Y  0.450      SignalP-noTM
Gene.7::Tb1762::g.7::m.7   0.789  18  0.872  18  0.985  12  0.967   0.923 Y  0.450      SignalP-noTM
Gene.9::Tb2365::g.9::m.9   0.172  31  0.133  31  0.129  29  0.104   0.117 N  0.450      SignalP-noTM
Gene.11::Tb12481::g.11::m.11  0.570  22  0.707  22  0.966  12  0.874   0.797 Y  0.450      SignalP-noTM
Gene.13::Tb16053::g.13::m.13  0.857  30  0.886  30  0.977  21  0.918   0.903 Y  0.450      SignalP-noTM
Gene.14::Tb16251::g.14::m.14  0.146  19  0.121  19  0.117  53  0.098   0.109 N  0.450      SignalP-noTM
Gene.15::Tb19251::g.15::m.15  0.110  57  0.105  57  0.142  12  0.102   0.103 N  0.450      SignalP-noTM
Gene.16::Tb20816::g.16::m.16  0.408  20  0.214  20  0.140  12  0.113   0.159 N  0.450      SignalP-noTM
Gene.17::Tb21565::g.17::m.17  0.691  24  0.804  24  0.977  15  0.935   0.874 Y  0.450      SignalP-noTM
Gene.18::Tb21565::g.18::m.18  0.110  57  0.109  57  0.128  39  0.102   0.105 N  0.450      SignalP-noTM
Gene.19::Tb25202::g.19::m.19  0.890  38  0.803  38  0.928  32  0.525   0.653 Y  0.450      SignalP-noTM
Gene.20::Tb25374::g.20::m.20  0.266  13  0.401  13  0.661   4  0.559   0.487 Y  0.450      SignalP-noTM
Gene.21::Tb30180::g.21::m.21  0.214  60  0.188  60  0.240   2  0.159   0.177 N  0.500      SignalP-TM
Gene.23::Tb33815::g.23::m.23  0.145  48  0.122  48  0.208  45  0.097   0.109 N  0.450      SignalP-noTM
Gene.24::Tb34514::g.24::m.24  0.895  22  0.910  22  0.978  10  0.923   0.917 Y  0.450      SignalP-noTM
Gene.25::Tb34526::g.25::m.25  0.760  18  0.801  18  0.899  15  0.853   0.829 Y  0.450      SignalP-noTM
