# Supplementary material for: Venomix: a simple bioinformatic pipeline for identifying and characterizing toxin gene candidates from transcriptomic data
Source: PeerJ. 2018 Jul 31;6:e5361. doi: 10.7717/peerj.5361 (PMC6074769; doi:10.7717/peerj.5361)
Supplement: Supplemental Information 5 [file peerj-06-5361-s005.gz › FinalOutput_GAS_1E-6/Thrombin-like_enzyme_TLBm_1/final.txt]

>Q76B45
MCFLLLCLTLTLAGTGAVPTGPSIEIHSRIIGGWECDKHSQPWQALLTFTRKHNSVCGGV
LVHSQWVLTAAHCIGDNYKVLLGLHDRSSEESTVQEARVSARFPHPLYNMTLLNLLLSHK
MNLTFFYKTFLGADFSHDLMLLRLDQPVQLTDAVQVLDLPTQEPQVGSTCHVSGWGRTSQ
NYENSFVLPEKLQCVEFTLLSNNECSHAHMFKVTEAMLCAGHMEGGKDSCVGDSGGPLIC
DGVFQGIASWGSSPCGQQGRPGIYVKVFLYISWIQETIKAHS
>Q1L658
MAPQLLLCLILTFLWSLPEAESNVFLKSKVANRFLQRTKRANSLVEEFKSGNIERECIEE
RCSKEEAREAFEDDEKTETFWNVYVDGDQCSSNPCHYRGICKDGIGSYTCTCLSGYEGKN
CERVLYKSCRVDNGNCWHFCKHVQNDIQCSCAEGYLLGEDGHSCVAGGNFSCGRNIKTRN
KREANLPDFVQSQNATLLKKSDNPSPDIRIVNGMDCKLGECPWQAALVDEKEGVFCGGTI
LSPIYVLTAAHCINETETISVVVGEIDKSRIETGPLLSVDKIYVHKKFVPPQKAYKFDLA
AYDYDIAIIQMKTPIQFSENVVPACLPTADFANQVLMKQDFGIVSGFGRIFEKGPKSKTL
KVLKVPYVDRHTCMVSSETPITPNMFCAGYDTLPRDACQGDSGGPHTTVYRDTHFITGIV
SSGEGCARNGKYGIYTKLSKFIPWIKRIMRQKLPSTESSTGRL
>Q4QXT9
MAPQLLLCLILTFLWSLSEAESNVFLKSKVANRFLQRTKRANSLFEEFKAGNIERECIEE
RCSKEEAREAFEDNEKTETFWNVYVDGDQCSSNPCHYGGTCKDGIGSYTCTCLAGYEGKN
CQYVLYQSCRVDNGNCWHFCKPVQNEIQCSCAESYLLGDDGYSCVAGGDFSCGRNIKARN
KREASLPDFQTDFSDDYDAIDENNFVETPTNFSGLVPTVQSQNATLLKKSDNPSPDIRVV
NGTDCKLGECPWQALLINDQGDGFCGGTILSPIYVLTAAHCINQTKYIRVVVGEIDISRK
KTGRLLSVDKIYVHQKFVPSTYDYDIALIQMKTPIQFSENVVPACLPTADFANQVLMKQD
FGIVSGFGRTRERGQTSNTLKVVTLPYVDRHTCMLSSNFPITQNMFCAGYNTLPQDACQG
DSGGPHITAYRDTHFITGIISWGEGCAQTGKYGAYTKVSRFILWIKRIMRLKLPSTESST
GRL
>Q58L95
MAPQLLLCLILTFLWSLPEAESNVFLKSKVANRFLQRTKRANSLFEEFRSGNIERECIEE
RCSKEEAREVFEDDEKTETFWNVYVDGDQCSSNPCHYRGTCKDGIGSYTCTCLFGYEGKN
CERVLYKSCRVDNGNCWHFCKPVQNDIQCSCAEGYLLGEDGHSCVAGGNFSCGRNIKTRN
KREASLPDFVQSQNATLLKKSDNPSPDIRIVNGMDCKLGECPWQAVLVDEKEGVFCGGTI
LSPIYVLTAAHCINQTEKISVVVGEIDKSRVETGHLLSVDKIYVHKKFVPPKKGYKFYEK
FDLVSYDYDIAIIQMKTPIQFSENVVPACLPTADFANQVLMKQDFGIISGFGRIFEKGPK
SNTLKVLKVPYVDRHTCMVSSESPITPTMFCAGYDTLPRDACQGDSGGPHITAYRDTHFI
TGIVSWGEGCAKKGKYGIYTKVSKFILWIKRIMRQKLPSTESSTGRL
>Q58L96
MAPQLLLCLILTFLWSLPEAESNVFLKSKVANRFLQRTKRANSLYEEFRSGNIERECIEE
RCSKEEAREVFEDDEKTETFWNVYVDGDQCSSNPCHYRGTCKDGIGSYTCTCLSGYEGKN
CERVLYKSCRVDNGNCWHFCKPVQNDIQCSCAEGYLLGEDGHSCVAGGNFSCGRNIKTRN
KREASLPDFVQSQNAILLKKSDNPSPDIRIVNGMDCKLGECPWQAVLVDEKEDAFCGGTI
LSPIYVLTAAHCINQTKMISVVVGEINISRKNPGRLLSVDKIYVHQKFVPPKKGYEFYEK
FDLVSYDYDIAILQMKTPIQFSENVVPACLPTADFANQVLMKQDFGIVSGFGRIFEKGPQ
SKTLKVLKVPYVDRHTCMLSSESPITPTMFCAGYDTLPRDACQGDSGGPHITAYRDTHFI
TGIVSWGEGCAQTGKYGVYTKVSKFILWIKRIMRQKLPSTESSTGRL
>Q56VR3
MAPQLLLCLILTFLWSLPEAESNVFLKSKVANRFLQRTKRANSLVEEFKSGNIERECIEE
RCSKEEAREVFEDDEKTETFWNVYVDGDQCSSNPCHYRGICKDGIGSYTCTCLSGYEGKN
CERVLYKSCRVDNGNCWHFCKSVQNDIQCSCAEGYLLGEDGHSCVAGGNFSCGRNIKTRN
KREASLPDFVQSHNATLLKKSDNPSPDIRIVNGMDCKLGECPWQAALVDDKKGVFCGGTI
LSPIYVLTAAHCINETETISVVVGEIDRSRAETGPLLSVDKVYVHKKFVPPKKSQEFYEK
FDLVSYDYDIAIIQMKTPIQFSENVVPACLPTADFANQVLMKQDFGIVSGFGGIFERGPN
SKTLKVLKVPYVDRHTCMLSSNFPITPTMFCAGYDTLPQDACQGDSGGPHITAYRDTHFI
TGIVSWGEGCARKGRYGIYTKLSKFIPWIKRIMRQKLPSTESSTGRL
>A6MFK7
MAPQLLLCLIQTFLWSLPEAESNVFLKSNVANRFLQRTKRANSGFEEIYPANFERECVEE
RCSKEEAREVFEDDEKTEAFWTVYVDGDQCLSNPCHYGGTCKDGIGSYTCTCLAGYEGKN
CEHDLLKSCRVDNGNCWHFCKPVQNDTQCSCAEGYRLGDNGFSCIAEGEFSCGRNIKSRN
KREASLPDFQTDFSDDYDAIDENNLIETVQSQSATLLKKSDNPNPDIRIVNGLDCKLGEC
PWQAVLIDEKGTAFGGGTILSPYFVLTAAHCINKTKSIAVVVGQVDISRKETRRLLSVDK
VYTHPKYVHVTNDYDIAIIQLKTPIQFSENVVPACLPTADFANHVLMKQDFGIVSGFGRI
EEKGPTSNILKVVMVPYVDRHTCILSTKIPITRNMFCAGYGNQPEDACEGDSGGPHITAY
KDTHFLTGIVSWGEGCGRDGKYGIYTKVSNFLPWIKTIMRRKQPSTESSTGRL
>Q58L94
MAPQLLLCLILTFLWSLPEAESNVFLKSKVANRFLQRTKRSNSLFEEIRPGNIERECIEE
KCSKEEAREVFEDNEKTETFWNVYVDGDQCSSNPCHYRGTCKDGIGSYTCTCLPNYEGKN
CEKVLFKSCRAFNGNCWHFCKRVQSETQCSCAESYLLGVDGHSCVAEGDFSCGRNIKARN
KREASLPDFVQSQKATVLKKSDNPSPDIRIVNGMDCKLGECPWQAVLINEKGEVFCGGTI
LSPIHVLTAAHCINQTKSVSVIVGEIDISRKETRRLLSVDKIYVHKKFVPPNSYYQNIDR
FAYDYDIAIIRMKTPIQFSENVVPACLPTADFAKEVLMKQDSGIVSGFGRTQSIGYTSNI
LKVITVPYVDRHTCMLSSNFRITQNMFCAGYDTLPQDACQGDSGGPHITAYGDTHFVTGI
ISWGEGCARKGKYGVYTKVSNFIPWIKKIMSLK
>B5G6G5
MAPPLLLCLILTFLWNLPEAESNVFLKSKVANRFLQRTKRSNSIFEEFKAGNIERECIEE
KCSKEEAREVFEDNEKTETFWNVYVDGDQCSSNPCHYRGTCKDGIGSYTCTCLPNYEGKN
CEKVLFESCRVFNGNCWHFCKSVQNEIQCSCAESYRLGDDGHSCVAEGDFSCGRNIKARN
KREASLPDFVQSQKAILLKKSDNPSPDIRIINGMDCKLGECPWQAVLLDEDDDVFCGGTI
LSSIHVLTAAHCINQTKNISVIVGEIDISRKETIRLLPVDKVYVHTKFVPPSYLYGHQNV
DRKTYDYDIAIIRMKTPIQFSENVVPACLPTADFVKQVLMKQDFGIVSGFGRTQYRGQTS
NTLKVITVPYVDRRTCMLSSDFPITPNMFCAGYDTLPQDACQGDSGGPHITAYGDTHFIT
GINSWGEGCAKKGKYGVYTKVSNFIPWIKAIMSLK
>P82807
MAPQLLLCLILTFLWSLPEAESNVFLKSKVANRFLQRTKRSNSLFEEIRPGNIERECIEE
KCSKEEAREVFEDNEKTETFWNVYVDGDQCSSNPCHYRGTCKDGIGSYTCTCLPNYEGKN
CEKVLYQSCRVDNGNCWHFCKRVQSETQCSCAESYRLGVDGHSCVAEGDFSCGRNIKARN
KREASLPDFVQSQKATLLKKSDNPSPDIRIVNGMDCKLGECPWQAVLINEKGEVFCGGTI
LSPIHVLTAAHCINQTKSVSVIVGEIDISRKETRRLLSVDKIYVHTKFVPPNYYYVHQNF
DRVAYDYDIAIIRMKTPIQFSENVVPACLPTADFANEVLMKQDSGIVSGFGRIRFKEPTS
NTLKVITVPYVDRHTCMLSSDFRITQNMFCAGYDTLPQDACQGDSGGPHITAYRDTHFIT
GIISWGEGCARKGKYGVYTKVSRFIPWIKKIMSLK
>P83370
MAPQLLLCLILTFLWSVPEAESNVFLKSKVANRFLQRTKRSNSLFEEIRPGNIERECIEE
KCSKEEAREVFEDNEKTETFWNVYVDGDQCSSNPCHYHGTCKDGIGSYTCTCLPNYEGKN
CEKVLFKSCRAFNGNCWHFCKRVQSETQCSCAESYRLGVDGHSCVAEGDFSCGRNIKARN
KREASLPDFVQSQKATLLKKSDNPSPDIRIVNGMDSKLGECPWQAVLINEKGEVFCGGTI
LSPIHVLTAAHCINQTKSVSVIVGEIDISRKETRRLLSVDKIYVHTKFVPPNYYYGHQNF
DRVAYDYDIAIIRMKTPIQFSENVVPACLPTADFANEVLMKQDSGIVSGFGRIRFKEPTS
NTLKVITVPYVDRHTCMLSSDFRITQNMFCAGYDTLPQDACEGDSGGPHITAYGDTHFIT
GIVSWGEGCARKGKYGVYTKVSRFIPWIKKIMSLK
>A6MFK8
MAPQLLLCLILTFLWSLPEAESNVFLKSNVANRFLQRTKRANSIFEEIRPGNIERECVEE
KCSKEEAREVFQDNEKTEAFWTVYVDGDQCLSNPCHYRGTCKDGIGSYTCTCLPGYEGKN
CEHVVVKSCRLFNGNCWHFCKTVQNDTQCSCAEGYRLGVDGFSCIAEGDFSCGRIIKSRN
KREASLPDFHFSDDYDAIDENNLVETVQSQSATLLKKSDNPSPDIRIVSGLDCKLGECPW
QAVLIDEHGKAFGGGTILSPYFVLTAAHCLNQTKSIAVVVGQVDISRKETRHLLHVDKAY
MHSKYVRATYDHDIAILRLRTPIQFSENVVPACLPTADFADEVLMKQDFGIVSGFGRLHE
RGSTSDILKVIRVPYVDRYTCMLSSNYRITPSMFCAGYGNQPQDACQGDSGGPHITAYGD
THFITGIISWGEGCGRKGKYGIYTKVSNFIPWIKTIMRRNQPSTESSTGRL
>Q58L93
MAPQLLLCLILTFLWSLPEAESNVFLKSKEANRFLQRTKRSNSLFEEFRPGNIERECIEE
KCSKEEAREIFKDNEKTEAFWNVYVDGDQCSSNPCHYGGTCKDGIGSYTCTCLPNYEGKN
CEHLLFKSCRFFNGNCWHFCKPVQNDTQCSCAESYRLGDDGHSCVAEGDFSCGRNIKARN
KREASLPDFVQSQNATLLKKSDNPSPDIRIINGMDCKLGECPWQAVLLDKEGDVFCGGTI
LSPIYVLTAAHCITQSKHISVVVGEIDISRKETRHLLSVDKAYVHTKFVLATYDYDIAII
QLKTPIQFSENVVPACLPTADFANQVLMKQDFGIISGFGHTRSGGQTSNTLKVVTIPYVD
RHTCMLSSDFRITPNMFCAGYDTLPRDACQGDSGGPHITAYRDTHFITGIISWGEGCAKK
GKYGVYTKVSNFIPWIKAVMRKHQPSTESSTGRL
>P81428
MAPQLLLCLILTFLWSLPEAESNVFLKSKVANRFLQRTKRSNSLFEEIRPGNIERECIEE
KCSKEEAREVFEDNEKTETFWNVYVDGDQCSSNPCHYRGTCKDGIGSYTCTCLPNYEGKN
CEKVLYQSCRVDNGNCWHFCKRVQSETQCSCAESYRLGVDGHSCVAEGDFSCGRNIKARN
KREASLPDFVQSQKATLLKKSDNPSPDIRIVNGMDCKLGECPWQAVLINEKGEVFCGGTI
LSPIHVLTAAHCINQTKSVSVIVGEIDISRKETRRLLSVDKIYVHTKFVPPNYYYVHQNF
DRVAYDYDIAIIRMKTPIQFSENVVPACLPTADFANEVLMKQDSGIVSGFGRIQFKQPTS
NTLKVITVPYVDRHTCMLSSDFRITQNMFCAGYDTLPQDACQGDSGGPHITAYRDTHFIT
GIISWGEGCARKGKYGVYTKVSKFIPWIKKIMSLK
>Q9TXD8
IVGGKTAKFGDYPWMVSIQQKNKKGTFDHICGGAIINVNWILTAAHCFDQPIVKSDYRAY
VGLRSILHTKENTVQRLELSKIVLHPGYKPKKDPDDIALIKVAKPIVIGNYANGICVPKG
VTNPEGNATVIGWGKISSGGKQVNTLQEVTIPIIPWKKCKEIYGDEFSEFEYSQITPYMI
CAGAEGKDSCQADSGGPLFQIDANGVATLIGTVANGADCGYKHYPGVYMKVSSYTNWMSK
NMV
>P84033
IVYGTVTTPGKYPWMVSIHERVKDVMKQACGGAILNENWIVTAAHCFDQPIILKDYEVYV
GIVSWLHKNAPTVQKFQLSKIIIHDKYVKDGFANDIALIKTATPIDIKGSKYGVNGICFP
SGATDPSGEATVIGWGMIRGGGPISAELRQVTLPLVPWQKCKQIYGHPDSEFEYIQVVPS
MLCAGGNGKDACQFDSGGPLFQYDKKGVATLIGTVANGADCAYAHYPGMYMKVSAFRSWM
DKVMT
>Q8MQS8
MIFTNNIAAFQNVVLVKKVKIVLLIFYGSIMFSMTQVNKEECDYYQNLNLGEIYYIYNPR
YPLPYSGSKCTWTITSYHRINLKCSLVEFSENKNCNAGSLTVKKNFANKYCGNITLNIES
TSNKMTVILTPPGRFFCEVRPIKRVKDSTNCNCGWKNPSRIVGGTNTGINEFPMMAGIKR
TYEPGMICGATIISKRYVLTAAHCIIDENTTKLAIVVGEHDWSSKTETNATVLHSINKVI
IHPKYDIIEKDDWQINDIALLKTEKDIKFGDKVGPACLPFQHFLDSFAGSDVTVLGWGHT
SFNGMLSHILQKTTLNMLTQVECYKYYGNIMVNAMCAYAKGKDACQMDSGGPVLWQNPRT
KRLVNIGIISWGAECGKYPNGNTKVGSYIDWIVSQTPDAEYCVIE
>Q7M4I3
VVGGKPAKLGAWPWMVALGFHNYRQPKKSPEWKCGGSLRISRHVLTAAHCAIHRSLYVVR
IADLNLKRDDDGAHPIQMGIESKLIHPDYVYSEHHDDIAILKLEKDVSFSEYIRPICLPI
EESLRNNNFIGYNPFVAGWGRLRYKGPLSDALMEVQVPVVRNKVCKRAYSDVSDTVICAG
YPKGRKDSCQGDSGGPLMIPQESTYYEIGVVSYGHECALPKYPGVYTRVTSYLDSFILPA
LKK
>Gene.1::Tb387::g.1::m.1 type:complete len:1089 gc:universal Tb387:10456-7190(-)
MNDSSSAPSSGMSAAWNSMDSTNQKLINLDPFGNQSQASQDYLLNYGGKDSQETKEHNNF
VVDFKQANFQEGRKLAQNSSFEELQKVSVDLEKRLHERIIKSAEAKFEDPNSRQRQDTMS
RNNRQQVSKFTKESGSCEHRESPDSKPREEMGLSRREIFQKDELKYATIVTSSRERRSKF
EELQAASKNLERRLHEDDDYRRRQEMERRLNKDRPPRYEDLEGIPHEFDKRYHGEQRALE
QQHSIMRSKYESDMERARNILQHNLRKERAVGGGGGEKLEKLPKATQTNLPPPLSGICQS
PVSKPISVRQDSNVSSDSFSQTSSPSYTSKTMEAPLLPHKHGKVPDRALVSEPDNSSGRP
ITKSTSTPASLQTIVRMHGNNSSLHHKIIRDMTGSHYVTTGRLRFRFVQVLLNAVALLAI
AGGLAAYFRTYPENDFKLESRTTVPIDEIKRFMIEDKNPAPGVCLPIIVTFCQQHKVPYN
YTVFPNYMGNFGQREAQHELELYDAIVDVRCYELAALFLCSVFVPKCGTRGRIVRPCRNL
CDETIRRCGFFLNVFGLSLPEYLNCELFPENPISDECIGHHEVIEATTRAKEPVCSTGFL
CDMTRCIPLDWKCDGHLDCSDHTDEESCGNCNSRPFSVSASSMFGMVIKGPSNKTTPSTK
KYFSLHCGERRCMSASHICDGVMDCPWGQDERYCLKLSHRNGDVGEGRLEVYHAELGKFM
PACVSHWESTTPQEVCAMLGYTVSNGSKLINNLTTIKHRNSGYHNKSFNLLEQFQRCIKD
REPYPMVQLTCVEYACGRRRYVHENTRVKRIVGGVESAPGDWPFLTAILGGPEEIFYCAG
VLIADQWVLTASHCVGNHSDVSGWTIQLGITRRPSHSYLGQKLKVKRVIPHPSYNQGVAH
DNDIALFQLERRVQYHDHLRPVCLPTADTDLTPHTRCTVIGWGKKNDTDSSEYEPAVNEV
VVPILPRELCNIWLAHKELNVTDGMICAGYEDGGKDACQGDSGGPLLCQDEKDNDKWFVG
GIVSWGIKCAHPKLPGVYAYVPKYVTWIQEEMSKYSEYNDNNNGKTYAIELSKIFAREHQ
NKSNGNEG*
>Gene.4::Tb532::g.4::m.4 type:complete len:472 gc:universal Tb532:925-2340(+)
MNNKSEPVSIGCPRSTDAKREWDLSHSPTECELSVRSALTSERHRSETGKFLACPDPRGT
EEGKKNNYNYLLMPQINMMFIGTIVLFLVLTTINAQNRCTDRSDNCINIRNCPSILSILT
GPRPLSEQALEFIRNSQCGFEGNDPKVCCNERATPPTVPPTIPQTISQTPPPGSEITTED
PGIDLGPPNVTNHPNLRLLDHAICGPVSQQKLYGGNSTSLHQFPWMALIAYDTGRPIPEF
RCGGTVISSRYVLTAAHCVTSLPADLRVIGVRVGDHDISKERDCEVDNNGLEILCSEMYQ
DFAVESVHFHPEYNRVRLQNDIALIRLNSSVNFKPLNAKPICLPFGTATNLNHKTAIVTG
WGATEKGPRSQALLQARLPMVAYESCKDAYSRTSQIWHKQLCAGGQLNIDSCLGDSGGPL
QAGGIYRGTSVRIIQYGIVSYGLRQCGTEGFPGVYTKVAYYMDWILNTMRE*
>Gene.5::Tb532::g.5::m.5 type:3prime_partial len:242 gc:universal Tb532:723-1(-)
MPQINMMFIGTIVLFLVLTTINAQNRCTDRSDNCINIRNCPSILSILTGPRPLSEQALEF
IRNSQCGFEGNDPKVCCNERATPPTVPPTIPQTISQTPPPGSEITTEDPGIDLGPPNVTN
HPNLRLLDHAICGPVSQQKLYGGNSTSLHQFPWMALIAYDTGRPIPEFRCGGTVISSRYV
LTAAHCVTSLPADLRVIGVRVGDHDISKERDCEVDNNGLEILCSEMYQDFAVESVHFHPE
Y
>Gene.6::Tb990::g.6::m.6 type:complete len:373 gc:universal Tb990:1748-630(-)
MWTVILVFFGLLCSLIPSTHSQDTCQNPQGLLGRCISIRSCPALLNLLKSNPQDSQIGNF
LRASVCGYQGNDPWVCCPSINGGNTGNNGNNGLEGDRGRDITNTPYGPLYPPNCGFSNVT
LRRVVGGEPASLGAWPWVTALGYTNPRNPNVPKWLCGGTLISSRHVLTAGHCVHGRSDLY
KVRIGDLDLNNDYDGAYPFEDFIERKTVHPEYNPRTYTNDVAVLKTSQEVPFTSTLHPIC
LPVDDFMRNRDIEETYPFLVGWGSVYFHGPASSRLLQTQIPVRKQTECQNAFRNFPTTVI
DNRVLCAGFARGGKDACQGDSGGPLMAPNPRNQKTYYIIGVVSYGFKCAEPGFPGVYSKV
TSFLDFITSQLV*
>Gene.7::Tb1762::g.7::m.7 type:complete len:256 gc:universal Tb1762:902-135(-)
MAFRILCLLSLLAFSHAGVLPLFDPRIVNGEDAKVGEIPYQVSLQQKYSDFHFCGGSVLN
ENYVITAAHCVEGETEEDIKVVAGTINLTDPKAEHEVEKISVHKEYDSSNSWINDIALLR
VKVPFKLSATIKKVPLPPNDTVKSDAIAVVSGWGRLWQGGPTTTKLQRVNISIADQSYCK
YMYNNMGYNVYSTQVCAHDSQVEKGSCHGDSGGPLTVDGKLVGLVSWANGCASSTYPTVY
TRVGSYLDWIKANAV*
>Gene.9::Tb2365::g.9::m.9 type:5prime_partial len:219 gc:universal Tb2365:1-657(+)
PYQVSLQERDSDFHFCGGSILTDNFVITAAHCIDSKYADEIKVVAATVDLTKPKSTHNVA
KIIKHVKYSAANSWINDIALLKVETPFIISTTVRHVPLPPKNFVVKANDVAVVSGWGRLW
QGGPTTTKLQRVNILIADHEYCKYMYNNLGLDVHPSQVCAYDPSISKGSCHGDSGGPLTV
DGKLVGLVSWANGCASTTYPTVYTSVVSHLDWIKEHAV*
>Gene.11::Tb12481::g.11::m.11 type:complete len:338 gc:universal Tb12481:170-1183(+)
MNNILLFLLSCQLLQQAFVFAQITFDNTATTAIVNQGCQCYPGTTCPTGTGGIDIRIVNK
GTTCPSGYIYCCTSGGGGGTNNPSCGIQKIAPSAHPVGQAAYGAYPWMVLILNSSNGYVG
GGVLISPMHVLTVAHKVFPTYVNGGLKVKLGDWDVQATTEPYPYVEIPVSRVTVHPQYNS
QNYLQNDIAMLRLSSPAPITTSPNINTACLPNAQVAAGTRCWVTGWGKDAFVNGMNPSIL
KEVDVPVQSQANCQMALQRTRLGNGFVLDSSFMCAGGEAGKDACIGDGGSPLVCSNGRAF
EVVGLVTWGIGCADAGVPGVYTNVFNFRQWINAQVTS*
>Gene.13::Tb16053::g.13::m.13 type:complete len:337 gc:universal Tb16053:1170-160(-)
MNFRDSRRTMRAVMLPLLVLLATLCFVHGSPTERSSIDLPIPFDATEFSLTGRIVNGTKA
PMGKFPHQVSLIRSWSQRHFCGGAIISPSLVLTAGHCMYLSKVVLEPWMVMVVGGIVNLN
DQGVTRQQRNIKSVKIHPRFDIDTLFNDIAILELSEPFIFTLELHSVALTGNAPEPNTVC
QISGWGYQSSDFPITLPDLMYVDLPIRGTDECRSLLKNVTDLPPGMFCAGYLEGGRDACQ
GDSGGGMVCDGILTGIVSGGQGCAEPLLPGVYTDIFFYSKNWLSFETELVWVVEKRSTGD
NSTESDGNYGTSNTSSAMVIIISFFFVLLSTVAPRP*
>Gene.14::Tb16251::g.14::m.14 type:complete len:475 gc:universal Tb16251:91-1515(+)
MNNKSEPVSIGCPRSTDAKREWDLSHSPTECELSVRSALTSERHRSETGKFLACPDPRGT
EEGKKNNYNYLLMPQINMMFIGTIVLFLVLTTINAQNRCTDRSDNCINIRNCPSILSILT
GPRPLSEQALEFIRNSQCGFEGNDPKVCCNERATPPTVPPTIPQTISQTPPPGSEITTED
PGIDLGPPNVTNHPNLRLLDHAICGPVSQQKLYGGNSTSLHQFPWMALIAYDTGRPIPEF
RCGGTVISSRYVLTAAHCVTSLPAGLRVIGVRVGDHDISKERDCEVDNNGLEILCSEMYQ
DFAVESVHFHPEYNRVRLQNDIALIRLNSSVDFNPRNAKPICLPIGTTTNLNNKGAVAIV
TGWNLMRNDGLHSQALLHARLPLVAYEPCEKVYFGISQIWYKQLCAGGQLNIDSCLGDSG
GPLQAGGIYRGTSVRIIQYGIVSYGLRQCGTEGFPGVYTKVAYYMDWILNTMRE*
>Gene.15::Tb19251::g.15::m.15 type:5prime_partial len:272 gc:universal Tb19251:951-136(-)
ELFGFDIVDSSDSDEERLRNCTCECGLSNQENRIVGGRPTSPNRYPWVARLVYDGRFHCG
ASLLNNDYVITAAHCVRNLKRSKIRVVLGDYDQYVNTDGVPIMRAVSVVIRHRNFDMNSY
NHDVALLKLRKSVKFSKKIRPICLPLSGTDPAGKEGTVVGWGRTSEGGMLPGKVHEVQVP
IYSLTQCRKMKYRANRITDNMICAGRGNQDSCQGDSGGPLLVQEADKLEIAGIVSWGVGC
GRAGYPGVYTRVSRYLKWIHANMKEGCLCVN*
>Gene.16::Tb20816::g.16::m.16 type:5prime_partial len:153 gc:universal Tb20816:1-459(+)
NDIALIRLNSSVNFKPLNAKPICLPFGTATNLNHKTAIVTGWGATEKGPRSQALLQARLP
MVAYESCKDAYSRTSQIWHKQLCAGGQLNIDSCLGDSGGPLQAGGIYRGTSVRIIQYGIV
SYGLRQCGTEGFPGVYTKVAYYMDWILNTMRE*
>Gene.17::Tb21565::g.17::m.17 type:complete len:452 gc:universal Tb21565:2542-1187(-)
MTHISIYRFVLFSLLCILQCCRCLSIDFQSTDPAVVGSQKWRVRLHTELLRFPENISYSY
LRNKRLINSKPTDLSLHRAYQACIAPGNRNGHCKHFTGCPEMNFLKEYGKYFQRFKEYMC
IIEDMHIGVCCPDSDNMTVRTKKTFYDDLADRLPAIASLDDDEEEWDETHENEDENGLAT
DKTVHGDTNLQKNATKQETRNSRRPRGCGTIMKSKTKVAGGKPADPKEWPWMAALLRQNA
DQYCGGVLITDRHVLTAAHCVYRYKPRDITVRLGEYDFTTSEETRALDFTVSEIRIHRDF
KLTTYEHDIAIIKLNRPTAFNSYIWPICLPPIQQSFEKKIATVTGWGTQYYGGPASTILL
ETAVPVWPQERCVRSFTQTISNTTLCAGAYNGGRDACQGDSGGPLMLQLANGRWVNIGIV
SWGIRCGEPGYPGIYTRVSSYLDWIFANAVF*
>Gene.18::Tb21565::g.18::m.18 type:complete len:271 gc:universal Tb21565:2641-3453(+)
MTVHGDTNLQKNATKQETRNSRRPRGCGTIMKSKTKVAGGKPADPKEWPWMAALLRQNAD
QYCGGVLITDRHVLTAAHCVYRYKPRDITVRLGEYDFTTSEETRALDFTVSEIRIHRDFK
LTTYEHDIAIIKLNRPTAFNSYIWPICLPPIQQSFEKKIATVTGWGTQYYGGPASTILLE
TAVPVWPQERCVRSFTQTISNTTLCAGAYNGGRDACQGDSGGPLMLQLANGRWVNIGIVS
WGIRCGEPGYPGIYTRVSSYLDWIFANAVF*
>Gene.19::Tb25202::g.19::m.19 type:5prime_partial len:298 gc:universal Tb25202:1022-129(-)
TDTYNFAVIILNQVSISNQKMVLRILLLLSLLTLSNAQNLQLVDPAIVNGEDAKEGEIPY
QVSLQDLITSFHFCGGSILNDSYVITAAHCVKDKSANEIKIVAGTINLDAPKSQHKVTEI
IVHKQYNQTNFWLNDIAVLKVETPFIKSSTVEHVSLPPKDFDVKTNDTAVVSGWGRLWGN
GPTSTKLQRVNITIVDQTYCQNIYNKIGAKIHPSHICAFHPNTPKGSCNGDSGGPLVVGG
KLVGLVSWAADGCASTKYPTVYTRVTSYIDWIQSSAVPKPIPLISVICTLAFVLYNL*
>Gene.20::Tb25374::g.20::m.20 type:5prime_partial len:276 gc:universal Tb25374:909-82(-)
IVSLILLSVVIAERPRVGLQIPSILSSLHPQIVGGEEAPENSYPYVVSLEIYSQHFCAGS
ILNERWIVTAGHCIQLVKNSSLIELLIVKAGKHNIRIPEENEQNVQVEQTIIHEKFEGTE
VSPYDIGLMKLASPLNLTKQVQPIELAPPESEPTGEAWLCGWGSTSNTSLPEMPDKLQHV
KVEYIDRSTCNEAVKRLMGSSLVHETNICTGPLNDGISACIADSGGPLISRNGEKAVLTG
IVSWSINPCGSAGAPSVYTKVSKFNDWIAQQTGNY*
>Gene.21::Tb30180::g.21::m.21 type:3prime_partial len:290 gc:universal Tb30180:869-3(-)
MDHQNHHGKILSQLASRAHKLAWNRHCIPCCYTYTCSRSDQTMAFRILCLLSLLAFSHAG
VLPLFDPRIVNGEDAKVGEIPYQVSLQQKYSDFHFCGGSVLNENYVITAAHCVEGETEED
IKVVAGTINLTDPKAEHEVEKISVHKEYDSSNSWINDIALLRVKVPFKLSATIKKVPLPP
NDTVKSDAIAVVSGWGRLWQGGPTTTKLQRVNISIADQSYCKYMYNNMGYNVYSTQVCAH
DSQVEKGSCHGDSGGPLTVDGKLVGLVSWANGCASSTYPTVYTRVGSYL
>Gene.23::Tb33815::g.23::m.23 type:internal len:106 gc:universal Tb33815:316-2(-)
KVTRIVGGKETGINEYPMMSGLVDKSDNSAFYCGCTIISHQYVLTAAHCIENRNIQDDIA
VVVGEHNVKTNTETSATRVFRLEGCKSHPLYNNGADALNDIAVCK
>Gene.24::Tb34514::g.24::m.24 type:complete len:373 gc:universal Tb34514:210-1328(+)
MWTVILVFFGLLCSLIPSTHSQDTCQNPQGLLGRCISIRSCPALLNLLKSNPQDSQIGNF
LRASVCGYQGNDPWVCCPSINGGNTGNNGNNGLEGDRGRDITNTPYGPLYPPNCGFSNVT
LRRVVGGEPASLGAWPWVTALGYTNPRNPNVPKWLCGGTLISSRHVLTAGHCVHGRSDLY
KVRIGDLDLNNDYDGAYPFEDFIERKTVHPEYNPRTYTNDVAVLKTSQEVPFTSTLHPIC
LPVDDFMRNRDIEETYPFLVGWGSVYFHGPASSRLLQTQIPVRKQTECQNAFRNFPTTVI
DNRVLCAGFARGGKDACQGDSGGPLMAPNPRNQKTYYIIGVVSYGFKCAEPGFPGVYSKV
TSFLDFITSQLV*
>Gene.25::Tb34526::g.25::m.25 type:complete len:277 gc:universal Tb34526:915-85(-)
MFSKVVICLAFLAVAIAERPRVGLQMPPFLSLHSPQVVGGEEAPEGGYPFIVSLQAYSQH
FCAGSILNERWILTAGHCVQAVSSARDITVKAGKHNINNNEDSEQTVQAKRGIVHKDFGG
NVGPWDIALIELASPLKLTNRVQPIDLPVPGSDPTGEAWLCGWGSISSTRYPEMPAKLQH
VKMEWVDYATCTEAVKRLTGSSPVHEKSNICTGPLYETISACSGDSGGPLISRNENEAVL
VGIVSWGIIPCGSPGAPSVYTKVSSFNSWIADQINN*
