# Supplementary material for: Venomix: a simple bioinformatic pipeline for identifying and characterizing toxin gene candidates from transcriptomic data
Source: PeerJ. 2018 Jul 31;6:e5361. doi: 10.7717/peerj.5361 (PMC6074769; doi:10.7717/peerj.5361)
Supplement: Supplemental Information 5 [file peerj-06-5361-s005.gz › FinalOutput_GAS_1E-6/Thrombin-like_enzyme_TLBm_1/aligned.fasta]

>Q76B45
------------------------------------------------------------
------------------------------------------------------------
------------------------------------------------MCFLLLCLTLTL
A-----------------------------------------------------------
------------------------------------------------------------
------------------------------------------------------------
---------------------------------------------------------GTG
---------------------------------------------------------AVP
------------------------------------------------------------
------------------------------------------------------------
-----------TGPSIE-------------------------------------------
------------------------------------------------------------
------------------------------------------------------------
---------------------------------------------------------IHS
RIIGGWECDKHSQPWQALLTFTRKHNS------VCGGVLVHSQWVLTAAHCIGD------
---NYKVLLGLHDRSSEES--------------TVQEARVSARFPHPLYNMTLLNLLLSH
KMNLTFFYKTFLGADFSHDLMLLRLDQPVQL--TD-A-VQVLDL----PTQEPQVGS---
-----TCHVSGWGRTSQNYENSFVLPEKLQCVEFTLLSNNECSHAH--------MFKVTE
-AMLCAGHMEGGKDSCVGDSGGPLICD------------GVFQGIASWGSSPCGQQGRPG
IYVKVFLYIS-WIQETIKAHS---------------------------------------
--------------------------------
>Q1L658
------------------------------------------------------------
------------------------------------------------------------
-----------------------------------------------MAPQLLLCLILTF
LWS-------LPEAESNVFLKSKVANRFLQRTKRANSL-------VEEFK--SG------
-----NIERECIEERCS---------KEEAREAFEDDEKTETFWNVYVDG----------
------------DQCS--------------------------------------------
-------SNPCHYRGICKD--------------------------------------GIG
---------SYTCTCLSGYEGK--------------------------------------
-NCERVLYKSCR---------VDNGNCWHFCKHVQN----------DIQC-SCAEGYLLG
EDGHSCVAGGNFS--------CGRNIKT--------------------------------
-----RNKREANLPDF--------------------------------------------
------------------------------------------------------------
----------------------------------------------------VQSQNATL
LK---------------------------KSDNPSP----------------------DI
RIVNGMDCKLGECPWQAALVDEKEGVF-------CGGTILSPIYVLTAAHCINETE----
---TISVVVGEIDKSRIETGPLL---------------SVDKIYVHKKFVPPQKAY----
---------KFDLAAYDYDIAIIQMKTPIQF--SE-N-VVPACL----PTADF---ANQV
LMKQDFGIVSGFGRIFEKGP----KSKTLKVLKVPYVDRHTCM--------VSSETPITP
-NMFCAGYDTLPRDACQGDSGGPHTTV---YRDTHFIT-----GIVSSGEG-CARNGKYG
IYTKLSKFIP-WIKRIMRQK-------------------------------------LPS
TESSTGRL------------------------
>Q4QXT9
------------------------------------------------------------
------------------------------------------------------------
-----------------------------------------------MAPQLLLCLILTF
LWS-------LSEAESNVFLKSKVANRFLQRTKRANSL-------FEEFK--AG------
-----NIERECIEERCS---------KEEAREAFEDNEKTETFWNVYVDG----------
------------DQCS--------------------------------------------
-------SNPCHYGGTCKD--------------------------------------GIG
---------SYTCTCLAGYEGK--------------------------------------
-NCQYVLYQSCR---------VDNGNCWHFCKPVQN----------EIQC-SCAESYLLG
DDGYSCVAGGDFS--------CGRNIKA--------------------------------
-----RNKREASLPDF-------QTDFSDD-----------------YD--AIDENN---
----------------FVETPTN-------------------------------------
---------FSG------------------------------------LVPTVQSQNATL
LK---------------------------KSDNPSP----------------------DI
RVVNGTDCKLGECPWQALLINDQGDGF-------CGGTILSPIYVLTAAHCINQTK----
---YIRVVVGEIDISRKKTGRLL---------------SVDKIYVHQKFVP---------
-------------STYDYDIALIQMKTPIQF--SE-N-VVPACL----PTADF---ANQV
LMKQDFGIVSGFGRTRERGQ----TSNTLKVVTLPYVDRHTCM--------LSSNFPITQ
-NMFCAGYNTLPQDACQGDSGGPHITA---YRDTHFIT-----GIISWGEG-CAQTGKYG
AYTKVSRFIL-WIKRIMRLK-------------------------------------LPS
TESSTGRL------------------------
>Q58L95
------------------------------------------------------------
------------------------------------------------------------
-----------------------------------------------MAPQLLLCLILTF
LWS-------LPEAESNVFLKSKVANRFLQRTKRANSL-------FEEFR--SG------
-----NIERECIEERCS---------KEEAREVFEDDEKTETFWNVYVDG----------
------------DQCS--------------------------------------------
-------SNPCHYRGTCKD--------------------------------------GIG
---------SYTCTCLFGYEGK--------------------------------------
-NCERVLYKSCR---------VDNGNCWHFCKPVQN----------DIQC-SCAEGYLLG
EDGHSCVAGGNFS--------CGRNIKT--------------------------------
-----RNKREASLPDF--------------------------------------------
------------------------------------------------------------
----------------------------------------------------VQSQNATL
LK---------------------------KSDNPSP----------------------DI
RIVNGMDCKLGECPWQAVLVDEKEGVF-------CGGTILSPIYVLTAAHCINQTE----
---KISVVVGEIDKSRVETGHLL---------------SVDKIYVHKKFVPPKKGYK---
------FYEKFDLVSYDYDIAIIQMKTPIQF--SE-N-VVPACL----PTADF---ANQV
LMKQDFGIISGFGRIFEKGP----KSNTLKVLKVPYVDRHTCM--------VSSESPITP
-TMFCAGYDTLPRDACQGDSGGPHITA---YRDTHFIT-----GIVSWGEG-CAKKGKYG
IYTKVSKFIL-WIKRIMRQK-------------------------------------LPS
TESSTGRL------------------------
>Q58L96
------------------------------------------------------------
------------------------------------------------------------
-----------------------------------------------MAPQLLLCLILTF
LWS-------LPEAESNVFLKSKVANRFLQRTKRANSL-------YEEFR--SG------
-----NIERECIEERCS---------KEEAREVFEDDEKTETFWNVYVDG----------
------------DQCS--------------------------------------------
-------SNPCHYRGTCKD--------------------------------------GIG
---------SYTCTCLSGYEGK--------------------------------------
-NCERVLYKSCR---------VDNGNCWHFCKPVQN----------DIQC-SCAEGYLLG
EDGHSCVAGGNFS--------CGRNIKT--------------------------------
-----RNKREASLPDF--------------------------------------------
------------------------------------------------------------
----------------------------------------------------VQSQNAIL
LK---------------------------KSDNPSP----------------------DI
RIVNGMDCKLGECPWQAVLVDEKEDAF-------CGGTILSPIYVLTAAHCINQTK----
---MISVVVGEINISRKNPGRLL---------------SVDKIYVHQKFVPPKKGYE---
------FYEKFDLVSYDYDIAILQMKTPIQF--SE-N-VVPACL----PTADF---ANQV
LMKQDFGIVSGFGRIFEKGP----QSKTLKVLKVPYVDRHTCM--------LSSESPITP
-TMFCAGYDTLPRDACQGDSGGPHITA---YRDTHFIT-----GIVSWGEG-CAQTGKYG
VYTKVSKFIL-WIKRIMRQK-------------------------------------LPS
TESSTGRL------------------------
>Q56VR3
------------------------------------------------------------
------------------------------------------------------------
-----------------------------------------------MAPQLLLCLILTF
LWS-------LPEAESNVFLKSKVANRFLQRTKRANSL-------VEEFK--SG------
-----NIERECIEERCS---------KEEAREVFEDDEKTETFWNVYVDG----------
------------DQCS--------------------------------------------
-------SNPCHYRGICKD--------------------------------------GIG
---------SYTCTCLSGYEGK--------------------------------------
-NCERVLYKSCR---------VDNGNCWHFCKSVQN----------DIQC-SCAEGYLLG
EDGHSCVAGGNFS--------CGRNIKT--------------------------------
-----RNKREASLPDF--------------------------------------------
------------------------------------------------------------
----------------------------------------------------VQSHNATL
LK---------------------------KSDNPSP----------------------DI
RIVNGMDCKLGECPWQAALVDDKKGVF-------CGGTILSPIYVLTAAHCINETE----
---TISVVVGEIDRSRAETGPLL---------------SVDKVYVHKKFVPPKKSQE---
------FYEKFDLVSYDYDIAIIQMKTPIQF--SE-N-VVPACL----PTADF---ANQV
LMKQDFGIVSGFGGIFERGP----NSKTLKVLKVPYVDRHTCM--------LSSNFPITP
-TMFCAGYDTLPQDACQGDSGGPHITA---YRDTHFIT-----GIVSWGEG-CARKGRYG
IYTKLSKFIP-WIKRIMRQK-------------------------------------LPS
TESSTGRL------------------------
>A6MFK7
------------------------------------------------------------
------------------------------------------------------------
-----------------------------------------------MAPQLLLCLIQTF
LWS-------LPEAESNVFLKSNVANRFLQRTKRANSG-------FEEIY--PA------
-----NFERECVEERCS---------KEEAREVFEDDEKTEAFWTVYVDG----------
------------DQCL--------------------------------------------
-------SNPCHYGGTCKD--------------------------------------GIG
---------SYTCTCLAGYEGK--------------------------------------
-NCEHDLLKSCR---------VDNGNCWHFCKPVQN----------DTQC-SCAEGYRLG
DNGFSCIAEGEFS--------CGRNIKS--------------------------------
-----RNKREASLPDF-------QTDFSDD-----------------YD--AIDENN---
----------------LIET----------------------------------------
----------------------------------------------------VQSQSATL
LK---------------------------KSDNPNP----------------------DI
RIVNGLDCKLGECPWQAVLIDEKGTAF-------GGGTILSPYFVLTAAHCINKTK----
---SIAVVVGQVDISRKETRRLL---------------SVDKVYTHPKYV----------
------------HVTNDYDIAIIQLKTPIQF--SE-N-VVPACL----PTADF---ANHV
LMKQDFGIVSGFGRIEEKGP----TSNILKVVMVPYVDRHTCI--------LSTKIPITR
-NMFCAGYGNQPEDACEGDSGGPHITA---YKDTHFLT-----GIVSWGEG-CGRDGKYG
IYTKVSNFLP-WIKTIMRRK-------------------------------------QPS
TESSTGRL------------------------
>Q58L94
------------------------------------------------------------
------------------------------------------------------------
-----------------------------------------------MAPQLLLCLILTF
LWS-------LPEAESNVFLKSKVANRFLQRTKRSNSL-------FEEIR--PG------
-----NIERECIEEKCS---------KEEAREVFEDNEKTETFWNVYVDG----------
------------DQCS--------------------------------------------
-------SNPCHYRGTCKD--------------------------------------GIG
---------SYTCTCLPNYEGK--------------------------------------
-NCEKVLFKSCR---------AFNGNCWHFCKRVQS----------ETQC-SCAESYLLG
VDGHSCVAEGDFS--------CGRNIKA--------------------------------
-----RNKREASLPDF--------------------------------------------
------------------------------------------------------------
----------------------------------------------------VQSQKATV
LK---------------------------KSDNPSP----------------------DI
RIVNGMDCKLGECPWQAVLINEKGEVF-------CGGTILSPIHVLTAAHCINQTK----
---SVSVIVGEIDISRKETRRLL---------------SVDKIYVHKKFVPPNSYY----
--------QNIDRFAYDYDIAIIRMKTPIQF--SE-N-VVPACL----PTADF---AKEV
LMKQDSGIVSGFGRTQSIGY----TSNILKVITVPYVDRHTCM--------LSSNFRITQ
-NMFCAGYDTLPQDACQGDSGGPHITA---YGDTHFVT-----GIISWGEG-CARKGKYG
VYTKVSNFIP-WIKKIMSLK----------------------------------------
--------------------------------
>B5G6G5
------------------------------------------------------------
------------------------------------------------------------
-----------------------------------------------MAPPLLLCLILTF
LWN-------LPEAESNVFLKSKVANRFLQRTKRSNSI-------FEEFK--AG------
-----NIERECIEEKCS---------KEEAREVFEDNEKTETFWNVYVDG----------
------------DQCS--------------------------------------------
-------SNPCHYRGTCKD--------------------------------------GIG
---------SYTCTCLPNYEGK--------------------------------------
-NCEKVLFESCR---------VFNGNCWHFCKSVQN----------EIQC-SCAESYRLG
DDGHSCVAEGDFS--------CGRNIKA--------------------------------
-----RNKREASLPDF--------------------------------------------
------------------------------------------------------------
----------------------------------------------------VQSQKAIL
LK---------------------------KSDNPSP----------------------DI
RIINGMDCKLGECPWQAVLLDEDDDVF-------CGGTILSSIHVLTAAHCINQTK----
---NISVIVGEIDISRKETIRLL---------------PVDKVYVHTKFVPPSYLYG---
-------HQNVDRKTYDYDIAIIRMKTPIQF--SE-N-VVPACL----PTADF---VKQV
LMKQDFGIVSGFGRTQYRGQ----TSNTLKVITVPYVDRRTCM--------LSSDFPITP
-NMFCAGYDTLPQDACQGDSGGPHITA---YGDTHFIT-----GINSWGEG-CAKKGKYG
VYTKVSNFIP-WIKAIMSLK----------------------------------------
--------------------------------
>P82807
------------------------------------------------------------
------------------------------------------------------------
-----------------------------------------------MAPQLLLCLILTF
LWS-------LPEAESNVFLKSKVANRFLQRTKRSNSL-------FEEIR--PG------
-----NIERECIEEKCS---------KEEAREVFEDNEKTETFWNVYVDG----------
------------DQCS--------------------------------------------
-------SNPCHYRGTCKD--------------------------------------GIG
---------SYTCTCLPNYEGK--------------------------------------
-NCEKVLYQSCR---------VDNGNCWHFCKRVQS----------ETQC-SCAESYRLG
VDGHSCVAEGDFS--------CGRNIKA--------------------------------
-----RNKREASLPDF--------------------------------------------
------------------------------------------------------------
----------------------------------------------------VQSQKATL
LK---------------------------KSDNPSP----------------------DI
RIVNGMDCKLGECPWQAVLINEKGEVF-------CGGTILSPIHVLTAAHCINQTK----
---SVSVIVGEIDISRKETRRLL---------------SVDKIYVHTKFVPPNYYYV---
-------HQNFDRVAYDYDIAIIRMKTPIQF--SE-N-VVPACL----PTADF---ANEV
LMKQDSGIVSGFGRIRFKEP----TSNTLKVITVPYVDRHTCM--------LSSDFRITQ
-NMFCAGYDTLPQDACQGDSGGPHITA---YRDTHFIT-----GIISWGEG-CARKGKYG
VYTKVSRFIP-WIKKIMSLK----------------------------------------
--------------------------------
>P83370
------------------------------------------------------------
------------------------------------------------------------
-----------------------------------------------MAPQLLLCLILTF
LWS-------VPEAESNVFLKSKVANRFLQRTKRSNSL-------FEEIR--PG------
-----NIERECIEEKCS---------KEEAREVFEDNEKTETFWNVYVDG----------
------------DQCS--------------------------------------------
-------SNPCHYHGTCKD--------------------------------------GIG
---------SYTCTCLPNYEGK--------------------------------------
-NCEKVLFKSCR---------AFNGNCWHFCKRVQS----------ETQC-SCAESYRLG
VDGHSCVAEGDFS--------CGRNIKA--------------------------------
-----RNKREASLPDF--------------------------------------------
------------------------------------------------------------
----------------------------------------------------VQSQKATL
LK---------------------------KSDNPSP----------------------DI
RIVNGMDSKLGECPWQAVLINEKGEVF-------CGGTILSPIHVLTAAHCINQTK----
---SVSVIVGEIDISRKETRRLL---------------SVDKIYVHTKFVPPNYYYG---
-------HQNFDRVAYDYDIAIIRMKTPIQF--SE-N-VVPACL----PTADF---ANEV
LMKQDSGIVSGFGRIRFKEP----TSNTLKVITVPYVDRHTCM--------LSSDFRITQ
-NMFCAGYDTLPQDACEGDSGGPHITA---YGDTHFIT-----GIVSWGEG-CARKGKYG
VYTKVSRFIP-WIKKIMSLK----------------------------------------
--------------------------------
>A6MFK8
------------------------------------------------------------
------------------------------------------------------------
-----------------------------------------------MAPQLLLCLILTF
LWS-------LPEAESNVFLKSNVANRFLQRTKRANSI-------FEEIR--PG------
-----NIERECVEEKCS---------KEEAREVFQDNEKTEAFWTVYVDG----------
------------DQCL--------------------------------------------
-------SNPCHYRGTCKD--------------------------------------GIG
---------SYTCTCLPGYEGK--------------------------------------
-NCEHVVVKSCR---------LFNGNCWHFCKTVQN----------DTQC-SCAEGYRLG
VDGFSCIAEGDFS--------CGRIIKS--------------------------------
-----RNKREASLPDF-------H--FSDD-----------------YD--AIDENN---
----------------LVET----------------------------------------
----------------------------------------------------VQSQSATL
LK---------------------------KSDNPSP----------------------DI
RIVSGLDCKLGECPWQAVLIDEHGKAF-------GGGTILSPYFVLTAAHCLNQTK----
---SIAVVVGQVDISRKETRHLL---------------HVDKAYMHSKYV----------
------------RATYDHDIAILRLRTPIQF--SE-N-VVPACL----PTADF---ADEV
LMKQDFGIVSGFGRLHERGS----TSDILKVIRVPYVDRYTCM--------LSSNYRITP
-SMFCAGYGNQPQDACQGDSGGPHITA---YGDTHFIT-----GIISWGEG-CGRKGKYG
IYTKVSNFIP-WIKTIMRRN-------------------------------------QPS
TESSTGRL------------------------
>Q58L93
------------------------------------------------------------
------------------------------------------------------------
-----------------------------------------------MAPQLLLCLILTF
LWS-------LPEAESNVFLKSKEANRFLQRTKRSNSL-------FEEFR--PG------
-----NIERECIEEKCS---------KEEAREIFKDNEKTEAFWNVYVDG----------
------------DQCS--------------------------------------------
-------SNPCHYGGTCKD--------------------------------------GIG
---------SYTCTCLPNYEGK--------------------------------------
-NCEHLLFKSCR---------FFNGNCWHFCKPVQN----------DTQC-SCAESYRLG
DDGHSCVAEGDFS--------CGRNIKA--------------------------------
-----RNKREASLPDF--------------------------------------------
------------------------------------------------------------
----------------------------------------------------VQSQNATL
LK---------------------------KSDNPSP----------------------DI
RIINGMDCKLGECPWQAVLLDKEGDVF-------CGGTILSPIYVLTAAHCITQSK----
---HISVVVGEIDISRKETRHLL---------------SVDKAYVHTKFV----------
------------LATYDYDIAIIQLKTPIQF--SE-N-VVPACL----PTADF---ANQV
LMKQDFGIISGFGHTRSGGQ----TSNTLKVVTIPYVDRHTCM--------LSSDFRITP
-NMFCAGYDTLPRDACQGDSGGPHITA---YRDTHFIT-----GIISWGEG-CAKKGKYG
VYTKVSNFIP-WIKAVMRKH-------------------------------------QPS
TESSTGRL------------------------
>P81428
------------------------------------------------------------
------------------------------------------------------------
-----------------------------------------------MAPQLLLCLILTF
LWS-------LPEAESNVFLKSKVANRFLQRTKRSNSL-------FEEIR--PG------
-----NIERECIEEKCS---------KEEAREVFEDNEKTETFWNVYVDG----------
------------DQCS--------------------------------------------
-------SNPCHYRGTCKD--------------------------------------GIG
---------SYTCTCLPNYEGK--------------------------------------
-NCEKVLYQSCR---------VDNGNCWHFCKRVQS----------ETQC-SCAESYRLG
VDGHSCVAEGDFS--------CGRNIKA--------------------------------
-----RNKREASLPDF--------------------------------------------
------------------------------------------------------------
----------------------------------------------------VQSQKATL
LK---------------------------KSDNPSP----------------------DI
RIVNGMDCKLGECPWQAVLINEKGEVF-------CGGTILSPIHVLTAAHCINQTK----
---SVSVIVGEIDISRKETRRLL---------------SVDKIYVHTKFVPPNYYYV---
-------HQNFDRVAYDYDIAIIRMKTPIQF--SE-N-VVPACL----PTADF---ANEV
LMKQDSGIVSGFGRIQFKQP----TSNTLKVITVPYVDRHTCM--------LSSDFRITQ
-NMFCAGYDTLPQDACQGDSGGPHITA---YRDTHFIT-----GIISWGEG-CARKGKYG
VYTKVSKFIP-WIKKIMSLK----------------------------------------
--------------------------------
>Q9TXD8
------------------------------------------------------------
------------------------------------------------------------
------------------------------------------------------------
------------------------------------------------------------
------------------------------------------------------------
------------------------------------------------------------
------------------------------------------------------------
------------------------------------------------------------
------------------------------------------------------------
------------------------------------------------------------
------------------------------------------------------------
------------------------------------------------------------
------------------------------------------------------------
------------------------------------------------------------
-IVGGKTAKFGDYPWMVSIQQKNKKGT---FDHICGGAIINVNWILTAAHCFDQPI--VK
S--DYRAYVGLRSILHTKE-------------NTVQRLELSKIVLHPGYK----------
------------PKKDPDDIALIKVAKPIVI--GN-Y-ANGICV----PKGVT------N
PEG--NATVIGWGKISSGGK----QVNTLQEVTIPIIPWKKCKEIYGDEFSEFEYSQITP
-YMICAG--AEGKDSCQADSGGPLFQI--DANGVATLI-----GTVANGAD-CGYKHYPG
VYMKVSSYTN-WMSKNMV------------------------------------------
--------------------------------
>P84033
------------------------------------------------------------
------------------------------------------------------------
------------------------------------------------------------
------------------------------------------------------------
------------------------------------------------------------
------------------------------------------------------------
------------------------------------------------------------
------------------------------------------------------------
------------------------------------------------------------
------------------------------------------------------------
------------------------------------------------------------
------------------------------------------------------------
------------------------------------------------------------
------------------------------------------------------------
-IVYGTVTTPGKYPWMVSIHER-VKDV---MKQACGGAILNENWIVTAAHCFDQPI--IL
K--DYEVYVGIVSWLHKNA-------------PTVQKFQLSKIIIHDKYV----------
------------KDGFANDIALIKTATPIDIKGSK-YGVNGICF----PSGAT------D
PSG--EATVIGWGMIRGGGP----ISAELRQVTLPLVPWQKCKQIYGHPDSEFEYIQVVP
-SMLCAG--GNGKDACQFDSGGPLFQY--DKKGVATLI-----GTVANGAD-CAYAHYPG
MYMKVSAFRS-WMDKVMT------------------------------------------
--------------------------------
>Q8MQS8
------------------------------------------------------------
------------------------------------------------------------
-------------------------------------------------------MIFTN
NIA----------AFQNVVLVKKVKIVLL--------------IFYGSIM----------
------------------------------------------FSMTQVNK----------
------------EECD--------------------------------------------
----------------------------------------------------YYQNLNLG
EIYY-----IYNPRYPLPYSGS--------------------------------------
-KCTWTITSYHR---------------------------------INLKC-SLVEF----
SENKNCNAGSLTVKKNFANKYCGN------------------------------------
----ITLNIESTSNKMT-------------------------------------------
----------------VILTP---------------------------------------
----------PG------------------------------------------------
--------------------------RFFCEVRPIKRVK-DSTNCNCGWK-------NPS
RIVGGTNTGINEFPMMAG-IKRTYEPG-----MICGATIISKRYVLTAAHCIIDENTT--
---KLAIVVGEHDWSSKTE------------TNATVLHSINKVIIHPKYDI-------IE
K-----------DDWQINDIALLKTEKDIKF--GD-K-VGPACL----PFQHF-----LD
SFAGSDVTVLGWGHTSFNGM----LSHILQKTTLNMLTQVECYKYYGNIMV---------
-NAMCAY--AKGKDACQMDSGGPVLWQ---NPRTKRLV-NI--GIISWGAE-CGK--YPN
GNTKVGSYID-WIVSQTPDAEY------CVIE----------------------------
--------------------------------
>Q7M4I3
------------------------------------------------------------
------------------------------------------------------------
------------------------------------------------------------
------------------------------------------------------------
------------------------------------------------------------
------------------------------------------------------------
------------------------------------------------------------
------------------------------------------------------------
------------------------------------------------------------
------------------------------------------------------------
------------------------------------------------------------
------------------------------------------------------------
------------------------------------------------------------
------------------------------------------------------------
-VVGGKPAKLGAWPWMVALGFHNYRQPKKSPEWKCGGSLRISRHVLTAAHCAIHRS--LY
V-----VRIADLNLKRDDD------------GAHPIQMGIESKLIHPDYV----------
------------YSEHHDDIAILKLEKDVSF--SE-Y-IRPICL----PIEESLRNNNFI
GY---NPFVAGWGRLRYKGP----LSDALMEVQVPVVRNKVCKRAYSD----VSDTVI--
----CAGYPKGRKDSCQGDSGGPLMIP---QESTYYEI-----GVVSYGHE-CALPKYPG
VYTRVTSYLDSFILPALKK-----------------------------------------
--------------------------------
>Gene.1::Tb387::g.1::m.1 type:complete len:1089 gc:universal Tb387:10456-7190(-)
MNDSSSAPSSGMSAAWNSMDSTNQKLINLDPFGNQSQASQDYLLNYGGKDSQETKEHNNF
VVDFKQANFQEGRKLAQNSSFEELQKVSVDLEKRLHERIIKSAEAKFEDPNSRQRQDTMS
RNNRQQVSKFTKESGSCEHRESPDSKPREE--------MGLSRREIFQKDELKYATIVTS
SRERRSKFEELQAASKNLERRLHEDDDYRRRQEMERRLNKDRPPRYEDLEGIP-----HE
FDKRYHGEQRALEQQHSIMRSKYESDMERARNILQHNLRKERA----VGGGGGEKLEKLP
KATQTNLPPPLSGICQSPVSKPISVRQDSNVSSDSFSQTSSPSYTSKTMEAPLLPHKHGK
VPDRALVSEPDNSSGRPITKSTSTPASLQTIVRMHGNNSSLHHKIIRDMTGSHY--VTTG
RLRFRFVQVLLNAVALLAIAGGLAAYFRTYPENDFKLESRTTVPIDEIKRFMIEDKNPAP
GVCLPIIVTFCQQHKVPYNYTVFPNYMGNFGQREAQHELELYDAIVDVRCYELAALFLCS
VFVPKCGTRGRIVRPCR--NLCDETIRRCGFFLNVFGLSLPEYLNCELFPENPISDECIG
HHEVIEATTRAKEPVC-------STGFLCDMTRCIPLDWKCDGHLDCSD--HTDEESCGN
CNSRPFSVSASSMFGMVIKGPSNKTTPSTKKYFSLHCGERRCMSASHICDGVMDCPWGQD
ERYCLKLSHRNG-DVGEGRLEVYHAELGKFMPACVSHWESTTPQEVCAMLGYTVSNGSKL
INNLTTIKHRNSGYHNKSFNLLEQFQRCIKDREPYPMVQLTCVEYACGRRRYVHENTRVK
RIVGGVESAPGDWPFLTAILGGPEEIF------YCAGVLIADQWVLTASHCVGNHSDVS-
---GWTIQLG---ITRRPS-----------HSYLGQKLKVKRVIPHPSYNQ---------
------------GVAHDNDIALFQLERRVQY--HD-H-LRPVCL----PTADT------D
LTPHTRCTVIGWGKKNDTDSS--EYEPAVNEVVVPILPRELCNIWLAHK-----ELNVTD
-GMICAGYEDGGKDACQGDSGGPLLCQ-DEKDNDKWFV----GGIVSWGIK-CAHPKLPG
VYAYVPKYVT-WIQEEMSK-------------YSEYNDNNNGKTYAIELSKIFAREHQNK
SNGNEG--------------------------
>Gene.4::Tb532::g.4::m.4 type:complete len:472 gc:universal Tb532:925-2340(+)
MNNKSEPVSIGCPRS--------------------TDAKREWDLSHSPTECE--------
--------------------------LSV-------------------------RSALTS
ERHRSETGKFL----AC-----PDPRGTEEGKKNNYNYLLMPQINMMFIGTIVLFLVLTT
I-----------------------------------------------------------
-----NAQ----------------------------------------------------
------------NRC---------------------------------------------
-------TD---RSDNCIN-----------------------------------------
---------IRNCPSILSILTG-----------------------------------PRP
----------------------LSEQALEF------------------------------
IRNSQCGFEGNDPKVC-----CNE------------------------------------
---------RATPPTV-------PPTIPQTISQTPPPGSEI-----------TTED----
------------------------------------------------------------
----------PGIDLG--------------------------------PPNVTNHPNLRL
LDHAI-----------------------------------------CGPV-------SQQ
KLYGGNSTSLHQFPWMALIAYDTGRPI---PEFRCGGTVISSRYVLTAAHCVTSLPADLR
V---IGVRVGDHDISKERDCEVDNNGLEILCSEMYQDFAVESVHFHPEYN----------
------------RVRLQNDIALIRLNSSVNF--KPLN-AKPICL----PFGTA---TNLN
HK---TAIVTGWGATEK-GP----RSQALLQARLPMVAYESCKDAYSR------TSQIWH
-KQLCAG-GQLNIDSCLGDSGGPLQAG-GIYRGTSVRIIQ--YGIVSYGLRQCGTEGFPG
VYTKVAYYMD-WILNTMRE-----------------------------------------
--------------------------------
>Gene.5::Tb532::g.5::m.5 type:3prime_partial len:242 gc:universal Tb532:723-1(-)
------------------------------------------------------------
------------------------------------------------------------
----------------------------------------MPQINMMFIGTIVLFLVLTT
I-----------------------------------------------------------
-----NAQ----------------------------------------------------
------------NRC---------------------------------------------
-------TD---RSDNCIN-----------------------------------------
---------IRNCPSILSILTG-----------------------------------PRP
----------------------LSEQALEF------------------------------
IRNSQCGFEGNDPKVC-----CNE------------------------------------
---------RATPPTV-------PPTIPQTISQTPPPGSEI-----------TTED----
------------------------------------------------------------
----------PGIDLG--------------------------------PPNVTNHPNLRL
LDHAI-----------------------------------------CGPV-------SQQ
KLYGGNSTSLHQFPWMALIAYDTGRPI---PEFRCGGTVISSRYVLTAAHCVTSLPADLR
V---IGVRVGDHDISKERDCEVDNNGLEILCSEMYQDFAVESVHFHPEY-----------
------------------------------------------------------------
------------------------------------------------------------
------------------------------------------------------------
------------------------------------------------------------
--------------------------------
>Gene.6::Tb990::g.6::m.6 type:complete len:373 gc:universal Tb990:1748-630(-)
------------------------------------------------------------
------------------------------------------------------------
----------------------------------------------MWTVILVFFGLLCS
L---------IPST----------------------------------------------
-----HSQ----------------------------------------------------
------------DTC---------------------------------------------
-------QNPQGLLGRCIS-----------------------------------------
---------IRSCPALLNLLKS------------------------------------NP
----------------------QDSQIGNF------------------------------
LRASVCGYQGNDPWVC-----C--------------------------------------
-------------PSI--------------------------------------------
------------------------------------------------------------
----------NG-------------------------------------GNTGNNGNNGL
EGDRGRDITNTP----------------YGPLYP----------PNCGFS-----NVTLR
RVVGGEPASLGAWPWVTALGYTNPRNP-NVPKWLCGGTLISSRHVLTAGHCVHGRS-DLY
K-----VRIGDLDLNNDYD------------GAYPFEDFIERKTVHPEYN----------
------------PRTYTNDVAVLKTSQEVPF--TS-T-LHPICL----PVDDFMRNRDIE
ET---YPFLVGWGSVYFHGP----ASSRLLQTQIPVRKQTECQNAFRN----FPTTVIDN
-RVLCAGFARGGKDACQGDSGGPLMAPNPRNQKTYYII-----GVVSYGFK-CAEPGFPG
VYSKVTSFLD-FITSQLV------------------------------------------
--------------------------------
>Gene.7::Tb1762::g.7::m.7 type:complete len:256 gc:universal Tb1762:902-135(-)
------------------------------------------------------------
------------------------------------------------------------
------------------------------------------------------------
------------------------------------------------------------
------------------------------------------------------------
------------------------------------------------------------
-----------------MA-----------------------------------------
----------FRILCLLSLLA---------------------------------------
------------------------------------------------------------
------------------------------------------------------------
------------------------------------------------------------
------------------------------------------------------------
---------------------------------------------------FSHAGVLPL
---------------------------------------------------------FDP
RIVNGEDAKVGEIPYQVSLQQKYSDFH------FCGGSVLNENYVITAAHCVEGETEED-
----IKVVAG----TINLT------------DPKAEH-EVEKISVHKEYDS---------
------------SNSWINDIALLRVKVPFKL--SA-T-IKKVPL----PP-ND------T
VKSDAIAVVSGWGRLWQGGP----TTTKLQRVNISIADQSYCKYMYNNM-----GYNVYS
-TQVCAHDSQVEKGSCHGDSGGPLTVD---G----KLV-----GLVSW-ANGCASSTYPT
VYTRVGSYLD-WIKANAV------------------------------------------
--------------------------------
>Gene.9::Tb2365::g.9::m.9 type:5prime_partial len:219 gc:universal Tb2365:1-657(+)
------------------------------------------------------------
------------------------------------------------------------
------------------------------------------------------------
------------------------------------------------------------
------------------------------------------------------------
------------------------------------------------------------
------------------------------------------------------------
------------------------------------------------------------
------------------------------------------------------------
------------------------------------------------------------
------------------------------------------------------------
------------------------------------------------------------
------------------------------------------------------------
------------------------------------------------------------
-------------PYQVSLQERDSDFH------FCGGSILTDNFVITAAHCIDSKYADE-
----IKVVAA----TVDLT------------KPKSTH-NVAKIIKHVKYSA---------
------------ANSWINDIALLKVETPFII--ST-T-VRHVPL----PPKNF------V
VKANDVAVVSGWGRLWQGGP----TTTKLQRVNILIADHEYCKYMYNNL-----GLDVHP
-SQVCAYDPSISKGSCHGDSGGPLTVD---G----KLV-----GLVSW-ANGCASTTYPT
VYTSVVSHLD-WIKEHAV------------------------------------------
--------------------------------
>Gene.11::Tb12481::g.11::m.11 type:complete len:338 gc:universal Tb12481:170-1183(+)
------------------------------------------------------------
------------------------------------------------------------
------------------------------------------------MNNILLFLLSCQ
L---------LQQA-----------------------------FVFAQIT----------
FD---NTATTAI------------------------------------------------
----------VNQGCQ--------------------------------------------
----------CYPGTTCPT--------------------------------------GTG
GIDIRIVNKGTTCPS---------------------------------------------
---------------------------------------------GYIYC----------
-----CTSGG--------------------------------------------------
------------------------------------------------------------
------------------------------------------------------------
----------GG------------------------------------------------
-----------------------------GTNNPS-----------CGIQK----IAPSA
HPVG--QAAYGAYPWMVLILNSSNGYV-------GGGVLISPMHVLTVAHKVFPTYVNG-
---GLKVKLGDWDVQATTE------------PYPYVEIPVSRVTVHPQYNS---------
------------QNYLQNDIAMLRLSSPAPIT-TSPN-INTACL----PNAQVAAGT---
-----RCWVTGWGKDAFVNG---MNPSILKEVDVPVQSQANCQMALQRT--RLGNGFVLD
SSFMCAG-GEAGKDACIGDGGSPLVCS---NGRAFEVV-----GLVTWGIG-CADAGVPG
VYTNVFNFRQ-WINAQVTS-----------------------------------------
--------------------------------
>Gene.13::Tb16053::g.13::m.13 type:complete len:337 gc:universal Tb16053:1170-160(-)
MN----------------------------------------------------------
--------FRDSRR----------------------------------------------
------------------------------------------TMRAVMLPLLVLLATLCF
VHGS--------------------------------------------------------
-----PTERSSID-----------------------------------------------
------------------------------------------------------------
------------------------------------------------------------
--------------------------------------------------------LPIP
------------------------------------------------------------
------------------------------------------------------------
-----------------------------------------------FD-----------
------------------------------------------------------------
------------------------------------------------------------
----------------------------------------------------ATEFSLTG
RIVNGTKAPMGKFPHQVSLIRSWSQRH------FCGGAIISPSLVLTAGHCMYLSKVVLE
P--WMVMVVGGI-VNLNDQ------------GVTRQQRNIKSVKIHPRFD----------
------------IDTLFNDIAILELSEPFIF--TL-E-LHSVALTGNAPEPNT-------
-----VCQISGWGYQSSDFP---ITLPDLMYVDLPIRGTDECRSLLKN------VTDLPP
-GMFCAGYLEGGRDACQGDSGGGMVCD------------GILTGIVSGGQG-CAEPLLPG
VYTDIFFYSKNWLSFETEL--------VWVVEKRSTGDN------------------STE
SDGNYGTSNTSSAMVIIISFFFVLLSTVAPRP
>Gene.14::Tb16251::g.14::m.14 type:complete len:475 gc:universal Tb16251:91-1515(+)
MNNKSEPVSIGCPRS--------------------TDAKREWDLSHSPTECE--------
--------------------------LSV-------------------------RSALTS
ERHRSETGKFL----AC-----PDPRGTEEGKKNNYNYLLMPQINMMFIGTIVLFLVLTT
I-----------------------------------------------------------
-----NAQ----------------------------------------------------
------------NRC---------------------------------------------
-------TD---RSDNCIN-----------------------------------------
---------IRNCPSILSILTG-----------------------------------PRP
----------------------LSEQALEF------------------------------
IRNSQCGFEGNDPKVC-----CNE------------------------------------
---------RATPPTV-------PPTIPQTISQTPPPGSEI-----------TTED----
------------------------------------------------------------
----------PGIDLG--------------------------------PPNVTNHPNLRL
LDHAI-----------------------------------------CGPV-------SQQ
KLYGGNSTSLHQFPWMALIAYDTGRPI---PEFRCGGTVISSRYVLTAAHCVTSLPAGLR
V---IGVRVGDHDISKERDCEVDNNGLEILCSEMYQDFAVESVHFHPEYN----------
------------RVRLQNDIALIRLNSSVDF--NPRN-AKPICL----PIGTT---TNLN
NKG-AVAIVTGWNLMRNDGL----HSQALLHARLPLVAYEPCEKVYFG------ISQIWY
-KQLCAG-GQLNIDSCLGDSGGPLQAG-GIYRGTSVRIIQ--YGIVSYGLRQCGTEGFPG
VYTKVAYYMD-WILNTMRE-----------------------------------------
--------------------------------
>Gene.15::Tb19251::g.15::m.15 type:5prime_partial len:272 gc:universal Tb19251:951-136(-)
------------------------------------------------------------
------------------------------------------------------------
--------------------------------------------------ELFGFDIVDS
SDS---------------------------------------------------------
-----DEERL--------------------------------------------------
------------RNC---------------------------------------------
-------TCECGLSNQ--------------------------------------------
------------------------------------------------------------
------------------------------------------------------------
------------------------------------------------------------
------------------------------------------------------------
------------------------------------------------------------
------------------------------------------------------------
----------------------------------------------------------EN
RIVGGRPTSPNRYPWVARLV-YDGRFH-------CGASLLNNDYVITAAHCVRNLKRSK-
----IRVVLGDYDQYVNTD------------GVPIMR-AVSVVIRHRNFD----------
------------MNSYNHDVALLKLRKSVKF--SK-K-IRPICL----PLSGT------D
PAGKEGTVV-GWGRTSEGGM----LPGKVHEVQVPIYSLTQCRKMKYRA-----N-RITD
-NMICAGRGN--QDSCQGDSGGPLLVQ---EADKLEIA-----GIVSW-GVGCGRAGYPG
VYTRVSRYLK-WIHANMK------EGCLCVN-----------------------------
--------------------------------
>Gene.16::Tb20816::g.16::m.16 type:5prime_partial len:153 gc:universal Tb20816:1-459(+)
------------------------------------------------------------
------------------------------------------------------------
------------------------------------------------------------
------------------------------------------------------------
------------------------------------------------------------
------------------------------------------------------------
------------------------------------------------------------
------------------------------------------------------------
------------------------------------------------------------
------------------------------------------------------------
------------------------------------------------------------
------------------------------------------------------------
------------------------------------------------------------
------------------------------------------------------------
------------------------------------------------------------
------------------------------------------------------------
-----------------NDIALIRLNSSVNF--KPLN-AKPICL----PFGTA---TNLN
HK---TAIVTGWGATEK-GP----RSQALLQARLPMVAYESCKDAYSR------TSQIWH
-KQLCAG-GQLNIDSCLGDSGGPLQAG-GIYRGTSVRIIQ--YGIVSYGLRQCGTEGFPG
VYTKVAYYMD-WILNTMRE-----------------------------------------
--------------------------------
>Gene.17::Tb21565::g.17::m.17 type:complete len:452 gc:universal Tb21565:2542-1187(-)
------------------------------------------------------------
------------------------------------------------------------
-------------------------------------------MTHISIYRFVLFSLLCI
LQCCRCLSIDFQSTD-------------------------------------PAVVGSQK
WRVRLHTELLRFPE-----------------NISYSYLRNKRL----INS----------
KPTDLSL-HRAYQAC---------------------------------------------
-------IAPGNRNGHCKH-----------------------------------------
---------FTGCPE-MNFLK---------------------------------------
-------------------------EYGKYFQ---------------------------R
FKEYMCIIEDMHIGVC-----C--------------------------------------
-------------PDSDNMTVRTKKTFYDDLADRLPAIASLDDDEEEWDETHENED----
------------------------------------------------------------
---------ENGL-----------------------------------ATDKTVHGDTNL
QKNATKQETRN-------------------SRRP----------RGCGTI-----MKSKT
KVAGGKPADPKEWPWMAALLRQNADQY-------CGGVLITDRHVLTAAHCVY-----RY
KPRDITVRLGEYDFTTSEE-------------TRALDFTVSEIRIHRDFK----------
------------LTTYEHDIAIIKLNRPTAF--NS-Y-IWPICL---PPIQQS-----FE
KK---IATVTGWGTQYYGGP----ASTILLETAVPVWPQERCVRSF--------TQTISN
-TTLCAGAYNGGRDACQGDSGGPLMLQ--LANGRWVNI-----GIVSWGIR-CGEPGYPG
IYTRVSSYLD-WIFANAVF-----------------------------------------
--------------------------------
>Gene.18::Tb21565::g.18::m.18 type:complete len:271 gc:universal Tb21565:2641-3453(+)
------------------------------------------------------------
------------------------------------------------------------
------------------------------------------------------------
------------------------------------------------------------
------------------------------------------------------------
------------------------------------------------------------
------------------------------------------------------------
------------------------------------------------------------
------------------------------------------------------------
------------------------------------------------------------
------------------------------------------------------------
------------------------------------------------------------
---------------------------------------------------MTVHGDTNL
QKNATKQETRN-------------------SRRP----------RGCGTI-----MKSKT
KVAGGKPADPKEWPWMAALLRQNADQY-------CGGVLITDRHVLTAAHCVY-----RY
KPRDITVRLGEYDFTTSEE-------------TRALDFTVSEIRIHRDFK----------
------------LTTYEHDIAIIKLNRPTAF--NS-Y-IWPICL---PPIQQS-----FE
KK---IATVTGWGTQYYGGP----ASTILLETAVPVWPQERCVRSF--------TQTISN
-TTLCAGAYNGGRDACQGDSGGPLMLQ--LANGRWVNI-----GIVSWGIR-CGEPGYPG
IYTRVSSYLD-WIFANAVF-----------------------------------------
--------------------------------
>Gene.19::Tb25202::g.19::m.19 type:5prime_partial len:298 gc:universal Tb25202:1022-129(-)
------------------------------------------------------------
------------------------------------------------------------
-----------------------------------------------TDTYNFAVIILNQ
V-----------------------------------------------------------
------------------------------------------------------------
------------------------------------------------------------
-----------SISNQKMV-----------------------------------------
----------LRILLLLSLLT---------------------------------------
------------------------------------------------------------
------------------------------------------------------------
------------------------------------------------------------
------------------------------------------------------------
---------------------------------------------------LSNAQNLQL
---------------------------------------------------------VDP
AIVNGEDAKEGEIPYQVSLQDLITSFH------FCGGSILNDSYVITAAHCVKDKSANE-
----IKIVAG----TINLD------------APKSQH-KVTEIIVHKQYNQ---------
------------TNFWLNDIAVLKVETPFIK--SS-T-VEHVSL----PPKDF------D
VKTNDTAVVSGWGRLWGNGP----TSTKLQRVNITIVDQTYCQNIYNKI-----GAKIHP
-SHICAFHPNTPKGSCNGDSGGPLVVG---G----KLV-----GLVSWAADGCASTKYPT
VYTRVTSYID-WIQSSAVPKPIPLISVICTLAFVLYNL----------------------
--------------------------------
>Gene.20::Tb25374::g.20::m.20 type:5prime_partial len:276 gc:universal Tb25374:909-82(-)
------------------------------------------------------------
------------------------------------------------------------
--------------------------------------------------------IVSL
I-----------------------------------------------------------
------------------------------------------------------------
------------------------------------------------------------
-------LLSVVIAERPRV-----------------------------------------
---------GLQIPSILSSL----------------------------------------
------------------------------------------------------------
------------------------------------------------------------
------------------------------------------------------------
------------------------------------------------------------
------------------------------------------------------------
----------------------------------------------------------HP
QIVGGEEAPENSYPYVVSLEIYSQ--H------FCAGSILNERWIVTAGHCIQLVKNSSL
I-ELLIVKAGKH--NIRIP------------EENEQNVQVEQTIIHEKFEG---------
------------TEVSPYDIGLMKLASPLNL--TK-Q-VQPIEL----APPES------E
PTGE--AWLCGWGSTSNTSLP--EMPDKLQHVKVEYIDRSTCNEAVKRLM---GSSLVHE
-TNICTGPLNDGISACIADSGGPLISR---NGEKAVLT-----GIVSWSINPCGSAGAPS
VYTKVSKFND-WIAQQTG------------------NY----------------------
--------------------------------
>Gene.21::Tb30180::g.21::m.21 type:3prime_partial len:290 gc:universal Tb30180:869-3(-)
------------------------------------------------------------
------------------------------------------------------------
-----------------------------------------------MDHQNHHGKILSQ
LAS---------------------------------------------------------
-----RAHKLAW------------------------------------------------
-----------NRHCIP-------------------------------------------
----CCYTYTCSRSDQTMA-----------------------------------------
----------FRILCLLSLLA---------------------------------------
------------------------------------------------------------
------------------------------------------------------------
------------------------------------------------------------
------------------------------------------------------------
---------------------------------------------------FSHAGVLPL
---------------------------------------------------------FDP
RIVNGEDAKVGEIPYQVSLQQKYSDFH------FCGGSVLNENYVITAAHCVEGETEED-
----IKVVAG----TINLT------------DPKAEH-EVEKISVHKEYDS---------
------------SNSWINDIALLRVKVPFKL--SA-T-IKKVPL----PP-ND------T
VKSDAIAVVSGWGRLWQGGP----TTTKLQRVNISIADQSYCKYMYNNM-----GYNVYS
-TQVCAHDSQVEKGSCHGDSGGPLTVD---G----KLV-----GLVSW-ANGCASSTYPT
VYTRVGSYL---------------------------------------------------
--------------------------------
>Gene.23::Tb33815::g.23::m.23 type:internal len:106 gc:universal Tb33815:316-2(-)
------------------------------------------------------------
------------------------------------------------------------
------------------------------------------------------------
----------------------KV------------------------------------
------------------------------------------------------------
------------------------------------------------------------
------------------------------------------------------------
------------------------------------------------------------
------------------------------------------------------------
------------------------------------------------------------
------------------------------------------------------------
------------------------------------------------------------
------------------------------------------------------------
-----------------------------------------------------------T
RIVGGKETGINEYPMMSGLVDKSDNSA-----FYCGCTIISHQYVLTAAHCIENRNIQD-
---DIAVVVGEHNVKTNTE------------TSATRVFRLEGCKSHPLYN---------N
G-----------AD-ALNDIAVCK------------------------------------
------------------------------------------------------------
------------------------------------------------------------
------------------------------------------------------------
--------------------------------
>Gene.24::Tb34514::g.24::m.24 type:complete len:373 gc:universal Tb34514:210-1328(+)
------------------------------------------------------------
------------------------------------------------------------
----------------------------------------------MWTVILVFFGLLCS
L---------IPST----------------------------------------------
-----HSQ----------------------------------------------------
------------DTC---------------------------------------------
-------QNPQGLLGRCIS-----------------------------------------
---------IRSCPALLNLLKS------------------------------------NP
----------------------QDSQIGNF------------------------------
LRASVCGYQGNDPWVC-----C--------------------------------------
-------------PSI--------------------------------------------
------------------------------------------------------------
----------NG-------------------------------------GNTGNNGNNGL
EGDRGRDITNTP----------------YGPLYP----------PNCGFS-----NVTLR
RVVGGEPASLGAWPWVTALGYTNPRNP-NVPKWLCGGTLISSRHVLTAGHCVHGRS-DLY
K-----VRIGDLDLNNDYD------------GAYPFEDFIERKTVHPEYN----------
------------PRTYTNDVAVLKTSQEVPF--TS-T-LHPICL----PVDDFMRNRDIE
ET---YPFLVGWGSVYFHGP----ASSRLLQTQIPVRKQTECQNAFRN----FPTTVIDN
-RVLCAGFARGGKDACQGDSGGPLMAPNPRNQKTYYII-----GVVSYGFK-CAEPGFPG
VYSKVTSFLD-FITSQLV------------------------------------------
--------------------------------
>Gene.25::Tb34526::g.25::m.25 type:complete len:277 gc:universal Tb34526:915-85(-)
------------------------------------------------------------
------------------------------------------------------------
---------------------------------------------------MFSKVVICL
A-----------------------------------------------------------
------------------------------------------------------------
------------------------------------------------------------
-------FLAVAIAERPRV-----------------------------------------
---------GLQMPPFLSLH----------------------------------------
------------------------------------------------------------
------------------------------------------------------------
------------------------------------------------------------
------------------------------------------------------------
------------------------------------------------------------
----------------------------------------------------------SP
QVVGGEEAPEGGYPFIVSLQAYSQ--H------FCAGSILNERWILTAGHCVQAVSSARD
I----TVKAGKH--NINNN------------EDSEQTVQAKRGIVHKDF-G---------
------------GNVGPWDIALIELASPLKL--TN-R-VQPIDL----PVPGS------D
PTGE--AWLCGWGSISSTRYP--EMPAKLQHVKMEWVDYATCTEAVKRLT---GSSPVHE
KSNICTGPLYETISACSGDSGGPLISR---NENEAVLV-----GIVSWGIIPCGSPGAPS
VYTKVSSFNS-WIADQIN------------------N-----------------------
--------------------------------
