# Supplementary material for: Venomix: a simple bioinformatic pipeline for identifying and characterizing toxin gene candidates from transcriptomic data
Source: PeerJ. 2018 Jul 31;6:e5361. doi: 10.7717/peerj.5361 (PMC6074769; doi:10.7717/peerj.5361)
Supplement: Supplemental Information 5 [file peerj-06-5361-s005.gz › FinalOutput_GAS_1E-6/Phospholipase_A2_phaiodactylipin_6/uniprot.txt]

>P16354
GAFIMPGTLWCGAGNAASDYSQLGTEKDTDMCCRDHDHCENWISALEYKHGMRNYYPSTI
SHCDCDNQFRSCLMKLKDGTADYVGQTYFNVLKIPCFELEEGEGCVDWNFWLECTESKIM
PVAKLVSAAPYQAQAETQSGEGR
>P80003
GAFIMPGTLWCGAGNAASDYSQLGTEKDTDMCCRDHDHCSDTMAALEYKHGMRNYRPHTV
SHCDCDNQFRSCLMNVKDRTADLVGMTYFTVLKISCFELEEGEGCVDNNFSQQCTKSEIM
PVAKLVSAAPYQAQAETQSGEG
>P04362
GAFIMPGTLWCGAGNAASDYSQLGTEKDTDMCCRDHDHC
>P0C8L9
MSLIIVLVISVLSADAVLSMDNELYLNLEPSQRSSWPVARAVRMQFSKRSEGGRESRKMQ
GCQILESLNDIAREALRTPRHTTKRISKDEMEFFEGRCLSVGESERTVLGTKWCGAGNEA
ANYSDLGYFNNVDRCCREHDHCDNIPAGETKYGLKNEGTYTMMNCKCEKAFDKCLSDISG
YFTRKAVSAVKFTYFTLYGNGCYNVKCENGRSPSNECPNGVAEYTGETGLGAKVINFGK
