# Supplementary material for: Venomix: a simple bioinformatic pipeline for identifying and characterizing toxin gene candidates from transcriptomic data
Source: PeerJ. 2018 Jul 31;6:e5361. doi: 10.7717/peerj.5361 (PMC6074769; doi:10.7717/peerj.5361)
Supplement: Supplemental Information 5 [file peerj-06-5361-s005.gz › FinalOutput_GAS_1E-6/Phospholipase_A2_phaiodactylipin_6/mature.fasta]

>P0C8L9 ; MatureChain: 20-239
MDNELYLNLEPSQRSSWPVARAVRMQFSKRSEGGRESRKMQGCQILESLNDIAREALRTP
RHTTKRISKDEMEFFEGRCLSVGESERTVLGTKWCGAGNEAANYSDLGYFNNVDRCCREH
DHCDNIPAGETKYGLKNEGTYTMMNCKCEKAFDKCLSDISGYFTRKAVSAVKFTYFTLYG
NGCYNVKCENGRSPSNECPNGVAEYTGETGLGAKVINFGK
>Gene.2::Tb8647::g.2::m.2  type:complete len:203 gc:universal Tb8647:794-1402(+); MatureChain: 21-203
QPTFFRSTFKGLSGLTPSVIGLAKDEIRAVYYHEQTVAVVDLGPRNELHDCNIIEVYEPS
EATEVLRNLSMTLHPQVVSFQEITRLMQQCELLEGLQVEATSPLPTNALSRGTRIAASSI
TLFSGILPGTKWCGTGDIAENYHDLGDLPHIDKCCRNHDLCPIKVRAQQTRYNLTNYSLY
TK*
>Gene.5::Tb13299::g.5::m.5  type:complete len:253 gc:universal Tb13299:1939-1181(-); MatureChain: 20-253
SVLVADTTMSRMVELNADAPFCALYNDRGVIQRMVLGADPKKVRQISGNLVADLEETCIA
SRDKGKNQAPGGGLMYPGTKWCGPGNVANSYDDLGQHSVEDACCREHDHCPFTIAPQQCI
HGICNSSPFTRSHCDCDAKFRRCLQNLNTEVANTLGALFFNVIQVTCFKERRPCSQWQSC
DLQWEKSTYLSYLPNDFSESRGFRRPLLTTVSFAFRDFVARRRNFLRDVTPFV*
>Gene.7::Tb14525::g.7::m.7  type:complete len:353 gc:universal Tb14525:612-1670(+); MatureChain: 27-353
GALPREGTYFARSNVSSELTGTSSSHSISVIRILSDGRVERLIRWPGACAKEITVNWGNT
DVTLRQVWLRKSSRKLQLIYAGETLTDCIDEKLALWDDSECSPSSRGVYRYHDDGDEEVS
IEVFQLDGKDISRIPRDLTWLLSTSELRHRCDRMRMRVRSRAAVQRRHRKYAKSTNATYA
SNGKQSRSRTRTRRELFMIPGTQWCGRGDRATKYTNLGGFGMADACCRKHDTSCPFYIPA
FETRYGVFNWRISSMMHCACDERFRTCLKMAGTASADFIGKIFFDVLQSKCFILKPQKVC
VKRSWWGKCQHHEYRKQAHIRDNVPY*
>Gene.9::Tb21409::g.9::m.9  type:complete len:237 gc:universal Tb21409:1285-575(-); MatureChain: 17-237
LFVNNNGITEGHSMKDYLRGLVALKQVSNLRHGILPGTLWCGQGDIAREESDLGTFTEMD
ECCRNHDHCEDYITPQATRYGLYNRYKICRSSLCDCEMQFYNCLKQIRGFYTYAVRKIYF
GKCKQCFRTFYDPQECVNEGLDIIEEMDRKGRRVFCAKFDRKPKWGRRHNITTPISATED
TTWAYDDVHLASRFNSGDEKYFNDEDDATYDEGSFEDDYY*
>Gene.11::Tb23564::g.11::m.11  type:complete len:217 gc:universal Tb23564:828-178(-); MatureChain: 24-217
EIKNPECDDENNIKPGSDKTNLSKLEKFLKKIVPVKWLAEVTKSDKESVSLSFSDVLEKI
REKFPKLIHPGTLWCGDGDRAHNETDLGRFKKTDACCKAHDNCKNNIAANNTEVNLINNG
IFTKSACTCDTQFYDCLKNASNIIASEIGVTYFNVLGPQCFKCKCPEKGCDLKDGTECKD
YCKKYEWINNRRF*
>Gene.14::Tb30181::g.14::m.14  type:complete len:253 gc:universal Tb30181:801-1559(+); MatureChain: 20-253
SVLVADTTMSRMVELNADAPFCALYNDRGVIQRMVLGADPKKVRQISGNLVADLEETCIA
SRDKGKNQAPGGGLMYPGTKWCGPGNVANSYDDLGQHSVEDACCREHDHCPFTIAPQQCI
HGICNSSPFTRSHCDCDAKFRRCLQNLNTEVANTLGALFFNVIQVTCFKERRPCSQWQSC
DLQWEKSTYLSYLPNDFSESRGFRRPLLTTVSFAFRDFVARRRNFLRDVTPFV*
>Gene.16::Tb31163::g.16::m.16  type:complete len:264 gc:universal Tb31163:1282-491(-); MatureChain: 21-264
QPTFFRSTFKGLSGLTPSVIGLAKDEIRAVYYHEQTVAVVDLGPRNELHDCNIIEVYEPS
EATEVLRNLSMTLHPQVVSFQEITRLMQQCELLEGLQVEATSPLPTNALSRGTRIAASSI
TLFSGILPGTKWCGTGDIAENYHDLGDLPHIDKCCRNHDLCPIKVRAQQTRYNLTNYSLY
TKSHCTCDQVLYQCLKAANHPTANLMGQIYFNIVKVPCIEDIGRNRYSSSNPLRKFVPVK
RVY*
>Gene.21::Tb32377::g.21::m.21  type:complete len:253 gc:universal Tb32377:735-1493(+); MatureChain: 20-253
SVLVADTTMSRMVELNADAPFCALYNDRGVIQRMVLGADPKKVRQISGNLVADLEETCIA
SRDKGKNQAPGGGLMYPGTKWCGPGNVANSYDDLGQHSVEDACCREHDHCPFTIAPQQCI
HGICNSSPFTRSHCDCDAKFRRCLQNLNTEVANTLGALFFNVIQVTCFKERRPCSQWQSC
DLQWEKSTYLSYLPNDFSESRGFRRPLLTTVSFAFRDFVARRRNFLRDVTPFV*
>Gene.22::Tb34851::g.22::m.22  type:complete len:264 gc:universal Tb34851:1207-416(-); MatureChain: 21-264
QPTFFRSTFKGLSGLTPSVIGLAKDEIRAVYYHEQTVAVVDLGPRNELHDCNIIEVYEPS
EATEVLRNLSMTLHPQVVSFQEITRLMQQCELLEGLQVEATSPLPTNALSRGTRIAASSI
TLFSGILPGTKWCGTGDIAENYHDLGDLPHIDKCCRNHDLCPIKVRAQQTRYNLTNYSLY
TKSHCTCDQVLYQCLKAANHPTANLMGQIYFNIVKVPCIEDIGRNRYSSSNPLRKFVPVK
RVY*
