# Supplementary material for: Venomix: a simple bioinformatic pipeline for identifying and characterizing toxin gene candidates from transcriptomic data
Source: PeerJ. 2018 Jul 31;6:e5361. doi: 10.7717/peerj.5361 (PMC6074769; doi:10.7717/peerj.5361)
Supplement: Supplemental Information 5 [file peerj-06-5361-s005.gz › FinalOutput_GAS_1E-6/Phospholipase_A2_phaiodactylipin_6/Species.txt]

Hadrurus gertschi (Scorpion)Heloderma suspectum (Gila monster)Heloderma horridum horridum (Mexican beaded lizard)Heloderma suspectum cinctum (Banded Gila monster)
