# Supplementary material for: Venomix: a simple bioinformatic pipeline for identifying and characterizing toxin gene candidates from transcriptomic data
Source: PeerJ. 2018 Jul 31;6:e5361. doi: 10.7717/peerj.5361 (PMC6074769; doi:10.7717/peerj.5361)
Supplement: Supplemental Information 5 [file peerj-06-5361-s005.gz › FinalOutput_GAS_1E-6/Phospholipase_A2_phaiodactylipin_6/genbankfile.txt]

VERSION     P16354.3  GI:1171975
DBSOURCE    UniProtKB: locus PA23_HELSU, accession P16354;
            class: standard.
            extra accessions:P80004,P80005
            created: Aug 1, 1990.
            sequence updated: Nov 1, 1995.
            annotation updated: Jan 7, 2015.
            xrefs: PSGHA5
            xrefs (non-sequence databases): ProteinModelPortal:P16354,
            HOVERGEN:HBG008138, GO:0005576, GO:0005509, GO:0004623, GO:0016042,
            GO:0006644, Gene3D:1.20.90.10, InterPro:IPR001211,
            InterPro:IPR013090, InterPro:IPR016090, Pfam:PF05826,
            SMART:SM00085, SUPFAM:SSF48619, PROSITE:PS00118
KEYWORDS    Calcium; Direct protein sequencing; Disulfide bond; Hydrolase;
            Lipid degradation; Lipid metabolism; Metal-binding; Secreted.
SOURCE      Heloderma suspectum (Gila monster)
  ORGANISM  Heloderma suspectum
            Eukaryota; Metazoa; Chordata; Craniata; Vertebrata; Euteleostomi;
            Lepidosauria; Squamata; Bifurcata; Unidentata; Episquamata;
            Toxicofera; Anguimorpha; Neoanguimorpha; Helodermatidae; Heloderma.
REFERENCE   1  (residues 1 to 143)
  AUTHORS   Vandermeers,A., Vandermeers-Piret,M.C., Vigneron,L., Rathe,J.,
            Stievenart,M. and Christophe,J.
  TITLE     Differences in primary structure among five phospholipases A2 from
            Heloderma suspectum
  JOURNAL   Eur. J. Biochem. 196 (3), 537-544 (1991)
   PUBMED   2013276
  REMARK    PROTEIN SEQUENCE.;
            TISSUE=Venom
REFERENCE   2  (residues 1 to 143)
  AUTHORS   Gomez,F., Vandermeers,A., Vandermeers-Piret,M.C., Herzog,R.,
            Rathe,J., Stievenart,M., Winand,J. and Christophe,J.
  TITLE     Purification and characterization of five variants of phospholipase
            A2 and complete primary structure of the main phospholipase A2
            variant in Heloderma suspectum (Gila monster) venom
  JOURNAL   Eur. J. Biochem. 186 (1-2), 23-33 (1989)
   PUBMED   2480893
  REMARK    PROTEIN SEQUENCE.;
            TISSUE=Venom
COMMENT     On or before Jun 10, 2005 this sequence version replaced
            gi:25752096, gi:129464, gi:129457, gi:129451.
            [FUNCTION] PLA2 catalyzes the calcium-dependent hydrolysis of the
            2-acyl groups in 3-sn-phosphoglycerides.
            [CATALYTIC ACTIVITY] Phosphatidylcholine + H(2)O =
            1-acylglycerophosphocholine + a carboxylate.
            {ECO:0000255|PROSITE-ProRule:PRU10035}.
            [COFACTOR] Name=Ca(2+); Xref=ChEBI:CHEBI:29108;
            Evidence={ECO:0000250}; Note=Binds 1 Ca(2+) ion per subunit.
            {ECO:0000250}.
            [SUBCELLULAR LOCATION] Secreted.
            [TISSUE SPECIFICITY] Expressed by the venom gland.
            [MISCELLANEOUS] The sequence of isozyme pa3b is shown.
            [SIMILARITY] Belongs to the phospholipase A2 family. Group III
            subfamily. {ECO:0000305}.
FEATURES             Location/Qualifiers
     source          1..143
                     /organism="Heloderma suspectum"
                     /db_xref="taxon:8554"
     Protein         1..143
                     /product="Phospholipase A2 isozymes PA3A/PA3B/PA5"
                     /EC_number="3.1.1.4"
                     /note="PLA2; Phosphatidylcholine 2-acylhydrolase"
                     /UniProtKB_evidence="Evidence at protein level"
     Region          1..143
                     /region_name="Mature chain"
                     /experiment="experimental evidence, no additional details
                     recorded"
                     /note="Phospholipase A2 isozymes PA3A/PA3B/PA5.
                     /FTId=PRO_0000161648."
     Region          3..99
                     /region_name="PLA2_bee_venom_like"
                     /note="PLA2_bee_venom_like: A sub-family of Phospholipase
                     A2, similar to bee venom PLA2. PLA2 is a super-family of
                     secretory and cytosolic enzymes; the latter are either Ca
                     dependent or Ca independent. Enzymatically active PLA2
                     cleaves the sn-2 position of the...; cd04704"
                     /db_xref="CDD:153093"
     Site            order(10,12,14,37)
                     /site_type="metal-binding"
                     /note="metal binding site [ion binding]"
                     /db_xref="CDD:153093"
     Site            10
                     /site_type="metal-binding"
                     /experiment="experimental evidence, no additional details
                     recorded"
                     /note="Calcium; via carbonyl oxygen. {ECO:0000250}."
     Bond            11..33
                     /bond_type="disulfide"
                     /experiment="experimental evidence, no additional details
                     recorded"
                     /note="{ECO:0000250}."
     Site            12
                     /site_type="metal-binding"
                     /experiment="experimental evidence, no additional details
                     recorded"
                     /note="Calcium; via carbonyl oxygen. {ECO:0000250}."
     Site            14
                     /site_type="metal-binding"
                     /experiment="experimental evidence, no additional details
                     recorded"
                     /note="Calcium; via carbonyl oxygen. {ECO:0000250}."
     Bond            32..72
                     /bond_type="disulfide"
                     /experiment="experimental evidence, no additional details
                     recorded"
                     /note="{ECO:0000250}."
     Site            order(36,66,88)
                     /site_type="active"
                     /note="catalytic site [active]"
                     /db_xref="CDD:153093"
     Site            36
                     /site_type="active"
                     /experiment="experimental evidence, no additional details
                     recorded"
                     /note="{ECO:0000255|PROSITE-ProRule:PRU10035}."
     Site            37
                     /site_type="metal-binding"
                     /experiment="experimental evidence, no additional details
                     recorded"
                     /note="Calcium. {ECO:0000250}."
     Bond            39..65
                     /bond_type="disulfide"
                     /experiment="experimental evidence, no additional details
                     recorded"
                     /note="{ECO:0000250}."
     Region          142..143
                     /region_name="Variant"
                     /experiment="experimental evidence, no additional details
                     recorded"
                     /note="Missing (in isozyme PA3A)."
     Region          143
                     /region_name="Variant"
                     /experiment="experimental evidence, no additional details
                     recorded"
                     /note="Missing (in isozyme PA5)."
ORIGIN      
        1 gafimpgtlw cgagnaasdy sqlgtekdtd mccrdhdhce nwisaleykh gmrnyypsti
       61 shcdcdnqfr sclmklkdgt adyvgqtyfn vlkipcfele egegcvdwnf wlecteskim
      121 pvaklvsaap yqaqaetqsg egr
//
VERSION     P80003.2  GI:1171974
DBSOURCE    UniProtKB: locus PA2A2_HELSU, accession P80003;
            class: standard.
            extra accessions:P80006
            created: Feb 1, 1991.
            sequence updated: Nov 1, 1995.
            annotation updated: Jan 7, 2015.
            xrefs: S25093
            xrefs (non-sequence databases): ProteinModelPortal:P80003,
            HOVERGEN:HBG008138, GO:0005576, GO:0005509, GO:0004623, GO:0016042,
            GO:0006644, Gene3D:1.20.90.10, InterPro:IPR001211,
            InterPro:IPR013090, InterPro:IPR016090, Pfam:PF05826,
            SMART:SM00085, SUPFAM:SSF48619, PROSITE:PS00118
KEYWORDS    Calcium; Direct protein sequencing; Disulfide bond; Hydrolase;
            Lipid degradation; Lipid metabolism; Metal-binding; Secreted.
SOURCE      Heloderma suspectum (Gila monster)
  ORGANISM  Heloderma suspectum
            Eukaryota; Metazoa; Chordata; Craniata; Vertebrata; Euteleostomi;
            Lepidosauria; Squamata; Bifurcata; Unidentata; Episquamata;
            Toxicofera; Anguimorpha; Neoanguimorpha; Helodermatidae; Heloderma.
REFERENCE   1  (residues 1 to 142)
  AUTHORS   Vandermeers,A., Vandermeers-Piret,M.C., Vigneron,L., Rathe,J.,
            Stievenart,M. and Christophe,J.
  TITLE     Differences in primary structure among five phospholipases A2 from
            Heloderma suspectum
  JOURNAL   Eur. J. Biochem. 196 (3), 537-544 (1991)
   PUBMED   2013276
  REMARK    PROTEIN SEQUENCE.;
            TISSUE=Venom
COMMENT     On or before Jun 10, 2005 this sequence version replaced gi:104338,
            gi:129449, gi:129427.
            [FUNCTION] PLA2 catalyzes the calcium-dependent hydrolysis of the
            2-acyl groups in 3-sn-phosphoglycerides.
            [CATALYTIC ACTIVITY] Phosphatidylcholine + H(2)O =
            1-acylglycerophosphocholine + a carboxylate.
            {ECO:0000255|PROSITE-ProRule:PRU10035}.
            [COFACTOR] Name=Ca(2+); Xref=ChEBI:CHEBI:29108;
            Evidence={ECO:0000250}; Note=Binds 1 Ca(2+) ion per subunit.
            {ECO:0000250}.
            [SUBCELLULAR LOCATION] Secreted.
            [TISSUE SPECIFICITY] Expressed by the venom gland.
            [SIMILARITY] Belongs to the phospholipase A2 family. Group III
            subfamily. {ECO:0000305}.
FEATURES             Location/Qualifiers
     source          1..142
                     /organism="Heloderma suspectum"
                     /db_xref="taxon:8554"
     Protein         1..142
                     /product="Acidic phospholipase A2 PA4"
                     /EC_number="3.1.1.4"
                     /note="PLA2; Phosphatidylcholine 2-acylhydrolase"
                     /UniProtKB_evidence="Evidence at protein level"
     Region          1..142
                     /region_name="Mature chain"
                     /experiment="experimental evidence, no additional details
                     recorded"
                     /note="Acidic phospholipase A2 PA4. /FTId=PRO_0000045885."
     Region          1..141
                     /region_name="Mature chain"
                     /experiment="experimental evidence, no additional details
                     recorded"
                     /note="Acidic phospholipase A2 PA2. /FTId=PRO_0000045886."
     Region          3..99
                     /region_name="PLA2_bee_venom_like"
                     /note="PLA2_bee_venom_like: A sub-family of Phospholipase
                     A2, similar to bee venom PLA2. PLA2 is a super-family of
                     secretory and cytosolic enzymes; the latter are either Ca
                     dependent or Ca independent. Enzymatically active PLA2
                     cleaves the sn-2 position of the...; cd04704"
                     /db_xref="CDD:153093"
     Site            order(10,12,14,37)
                     /site_type="metal-binding"
                     /note="metal binding site [ion binding]"
                     /db_xref="CDD:153093"
     Site            10
                     /site_type="metal-binding"
                     /experiment="experimental evidence, no additional details
                     recorded"
                     /note="Calcium; via carbonyl oxygen. {ECO:0000250}."
     Bond            11..33
                     /bond_type="disulfide"
                     /experiment="experimental evidence, no additional details
                     recorded"
                     /note="{ECO:0000250}."
     Site            12
                     /site_type="metal-binding"
                     /experiment="experimental evidence, no additional details
                     recorded"
                     /note="Calcium; via carbonyl oxygen. {ECO:0000250}."
     Site            14
                     /site_type="metal-binding"
                     /experiment="experimental evidence, no additional details
                     recorded"
                     /note="Calcium; via carbonyl oxygen. {ECO:0000250}."
     Bond            32..72
                     /bond_type="disulfide"
                     /experiment="experimental evidence, no additional details
                     recorded"
                     /note="{ECO:0000250}."
     Site            order(36,66,88)
                     /site_type="active"
                     /note="catalytic site [active]"
                     /db_xref="CDD:153093"
     Site            36
                     /site_type="active"
                     /experiment="experimental evidence, no additional details
                     recorded"
                     /note="{ECO:0000255|PROSITE-ProRule:PRU10035}."
     Site            37
                     /site_type="metal-binding"
                     /experiment="experimental evidence, no additional details
                     recorded"
                     /note="Calcium. {ECO:0000250}."
     Bond            39..65
                     /bond_type="disulfide"
                     /experiment="experimental evidence, no additional details
                     recorded"
                     /note="{ECO:0000250}."
ORIGIN      
        1 gafimpgtlw cgagnaasdy sqlgtekdtd mccrdhdhcs dtmaaleykh gmrnyrphtv
       61 shcdcdnqfr sclmnvkdrt adlvgmtyft vlkiscfele egegcvdnnf sqqctkseim
      121 pvaklvsaap yqaqaetqsg eg
//
VERSION     P04362.1  GI:129510
DBSOURCE    UniProtKB: locus PA2_HELHO, accession P04362;
            class: standard.
            created: Mar 20, 1987.
            sequence updated: Mar 20, 1987.
            annotation updated: Jan 7, 2015.
            xrefs: A05323
            xrefs (non-sequence databases): ProteinModelPortal:P04362,
            SMR:P04362, GO:0005576, GO:0005509, GO:0004623, GO:0016042,
            GO:0006644, Gene3D:1.20.90.10, InterPro:IPR001211,
            InterPro:IPR013090, InterPro:IPR016090, Pfam:PF05826,
            SUPFAM:SSF48619, PROSITE:PS00118
KEYWORDS    Calcium; Direct protein sequencing; Hydrolase; Lipid degradation;
            Lipid metabolism; Secreted.
SOURCE      Heloderma horridum horridum (Mexican beaded lizard)
  ORGANISM  Heloderma horridum horridum
            Eukaryota; Metazoa; Chordata; Craniata; Vertebrata; Euteleostomi;
            Lepidosauria; Squamata; Bifurcata; Unidentata; Episquamata;
            Toxicofera; Anguimorpha; Neoanguimorpha; Helodermatidae; Heloderma.
REFERENCE   1  (residues 1 to 39)
  AUTHORS   Sosa,B.P., Alagon,A.C., Martin,B.M. and Possani,L.D.
  TITLE     Biochemical characterization of the phospholipase A2 purified from
            the venom of the Mexican beaded lizard (Heloderma horridum horridum
            Wiegmann)
  JOURNAL   Biochemistry 25 (10), 2927-2933 (1986)
   PUBMED   3087412
  REMARK    PROTEIN SEQUENCE.;
            TISSUE=Venom
COMMENT     On Jan 20, 2006 this sequence version replaced gi:85930.
            [FUNCTION] PLA2 catalyzes the calcium-dependent hydrolysis of the
            2-acyl groups in 3-sn-phosphoglycerides.
            [CATALYTIC ACTIVITY] Phosphatidylcholine + H(2)O =
            1-acylglycerophosphocholine + a carboxylate.
            {ECO:0000255|PROSITE-ProRule:PRU10035,
            ECO:0000255|PROSITE-ProRule:PRU10036}.
            [COFACTOR] Name=Ca(2+); Xref=ChEBI:CHEBI:29108;
            Evidence={ECO:0000250}; Note=Binds 1 Ca(2+) ion. {ECO:0000250}.
            [SUBCELLULAR LOCATION] Secreted.
            [TISSUE SPECIFICITY] Expressed by the venom gland.
            [SIMILARITY] Belongs to the phospholipase A2 family. Group III
            subfamily. {ECO:0000305}.
FEATURES             Location/Qualifiers
     source          1..39
                     /organism="Heloderma horridum horridum"
                     /sub_species="horridum"
                     /db_xref="taxon:8552"
     Protein         1..>39
                     /product="Phospholipase A2"
                     /EC_number="3.1.1.4"
                     /note="PLA2; Phosphatidylcholine 2-acylhydrolase"
                     /UniProtKB_evidence="Evidence at protein level"
     Region          1..>39
                     /region_name="Mature chain"
                     /experiment="experimental evidence, no additional details
                     recorded"
                     /note="Phospholipase A2. /FTId=PRO_0000161647."
     Region          3..>39
                     /region_name="PLA2_like"
                     /note="PLA2_like: Phospholipase A2, a super-family of
                     secretory and cytosolic enzymes; the latter are either Ca
                     dependent or Ca independent. PLA2 cleaves the sn-2
                     position of the glycerol backbone of phospholipids (PC or
                     phosphatidylethanolamine), usually in a...; cl05417"
                     /db_xref="CDD:262530"
     Site            order(10,12,14,37)
                     /site_type="other"
                     /note="primary metal binding site"
                     /db_xref="CDD:153092"
     Site            36
                     /site_type="active"
                     /experiment="experimental evidence, no additional details
                     recorded"
                     /note="{ECO:0000255|PROSITE-ProRule:PRU10035,
                     ECO:0000255|PROSITE-ProRule:PRU10036}."
     Site            36
                     /site_type="active"
                     /note="catalytic residues [active]"
                     /db_xref="CDD:153092"
ORIGIN      
        1 gafimpgtlw cgagnaasdy sqlgtekdtd mccrdhdhc
//
VERSION     P0C8L9.1  GI:218546750
DBSOURCE    UniProtKB: locus PA2_HADGE, accession P0C8L9;
            class: standard.
            created: Dec 16, 2008.
            sequence updated: Dec 16, 2008.
            annotation updated: Jan 7, 2015.
            xrefs: EL698905.1
            xrefs (non-sequence databases): GO:0005576, GO:0005509, GO:0004623,
            GO:0016042, GO:0006644, Gene3D:1.20.90.10, InterPro:IPR001211,
            InterPro:IPR013090, InterPro:IPR016090, Pfam:PF05826,
            SUPFAM:SSF48619, PROSITE:PS00118
KEYWORDS    Calcium; Calcium channel impairing toxin; Disulfide bond;
            Hydrolase; Ion channel impairing toxin; Lipid degradation; Lipid
            metabolism; Metal-binding; Neurotoxin; Ryanodine-sensitive
            calcium-release channel impairing toxin; Secreted; Signal; Toxin;
            Zymogen.
SOURCE      Hadrurus gertschi
  ORGANISM  Hadrurus gertschi
            Eukaryota; Metazoa; Ecdysozoa; Arthropoda; Chelicerata; Arachnida;
            Scorpiones; Iurida; Iuroidea; Hadrurus.
REFERENCE   1  (residues 1 to 239)
  AUTHORS   Schwartz,E.F., Diego-Garcia,E., Rodriguez de la Vega,R.C. and
            Possani,L.D.
  TITLE     Transcriptome analysis of the venom gland of the Mexican scorpion
            Hadrurus gertschi (Arachnida: Scorpiones)
  JOURNAL   BMC Genomics 8, 119 (2007)
   PUBMED   17506894
  REMARK    NUCLEOTIDE SEQUENCE [LARGE SCALE MRNA].;
            TISSUE=Venom gland
            Publication Status: Online-Only
COMMENT     [FUNCTION] Toxic phosholipase A2, which may catalyze the
            calcium-dependent hydrolysis of the 2-acyl groups in
            3-sn-phosphoglycerides. Inhibits both skeletal (RYR1) and cardiac
            (RYR2) ryanodine receptors (calcium release channels). Probably
            blocks ryanodine receptors by generating a lipid product (By
            similarity). {ECO:0000250}.
            [CATALYTIC ACTIVITY] Phosphatidylcholine + H(2)O =
            1-acylglycerophosphocholine + a carboxylate.
            {ECO:0000255|PROSITE-ProRule:PRU10035}.
            [COFACTOR] Name=Ca(2+); Xref=ChEBI:CHEBI:29108;
            Evidence={ECO:0000250}; Note=Binds 1 Ca(2+) ion. {ECO:0000250}.
            [SUBUNIT] Heterodimer composed of a small subunit and a large
            subunit; disulfid-linked. {ECO:0000250}.
            [SUBCELLULAR LOCATION] Secreted {ECO:0000250}.
            [TISSUE SPECIFICITY] Expressed by the venom gland.
            [SIMILARITY] Belongs to the phospholipase A2 family. Group III
            subfamily. {ECO:0000305}.
FEATURES             Location/Qualifiers
     source          1..239
                     /organism="Hadrurus gertschi"
                     /db_xref="taxon:380989"
     Protein         1..239
                     /product="Phospholipase A2"
                     /EC_number="3.1.1.4"
                     /note="HgPLA2; Group III heterodimeric phospholipase A2;
                     Phosphatidylcholine 2-acylhydrolase"
                     /UniProtKB_evidence="Evidence at transcript level"
     Region          1..19
                     /region_name="Signal"
                     /experiment="experimental evidence, no additional details
                     recorded"
                     /note="{ECO:0000255}."
     Region          20..105
                     /region_name="Propeptide"
                     /experiment="experimental evidence, no additional details
                     recorded"
                     /note="{ECO:0000250}. /FTId=PRO_0000358874."
     Region          107..210
                     /region_name="Mature chain"
                     /experiment="experimental evidence, no additional details
                     recorded"
                     /note="Phospholipase A2 large subunit.
                     /FTId=PRO_0000358875."
     Region          107..205
                     /region_name="PLA2_like"
                     /note="PLA2_like: Phospholipase A2, a super-family of
                     secretory and cytosolic enzymes; the latter are either Ca
                     dependent or Ca independent. PLA2 cleaves the sn-2
                     position of the glycerol backbone of phospholipids (PC or
                     phosphatidylethanolamine), usually in a...; cl05417"
                     /db_xref="CDD:262530"
     Site            order(113,115,117,140)
                     /site_type="other"
                     /note="primary metal binding site"
                     /db_xref="CDD:153092"
     Site            113
                     /site_type="metal-binding"
                     /experiment="experimental evidence, no additional details
                     recorded"
                     /note="Calcium; via carbonyl oxygen. {ECO:0000250}."
     Bond            114..136
                     /bond_type="disulfide"
                     /experiment="experimental evidence, no additional details
                     recorded"
                     /note="{ECO:0000250}."
     Site            115
                     /site_type="metal-binding"
                     /experiment="experimental evidence, no additional details
                     recorded"
                     /note="Calcium; via carbonyl oxygen. {ECO:0000250}."
     Site            117
                     /site_type="metal-binding"
                     /experiment="experimental evidence, no additional details
                     recorded"
                     /note="Calcium; via carbonyl oxygen. {ECO:0000250}."
     Bond            135..174
                     /bond_type="disulfide"
                     /experiment="experimental evidence, no additional details
                     recorded"
                     /note="{ECO:0000250}."
     Site            order(139,168)
                     /site_type="active"
                     /note="catalytic residues [active]"
                     /db_xref="CDD:153092"
     Site            139
                     /site_type="active"
                     /experiment="experimental evidence, no additional details
                     recorded"
                     /note="{ECO:0000255|PROSITE-ProRule:PRU10035}."
     Site            140
                     /site_type="metal-binding"
                     /experiment="experimental evidence, no additional details
                     recorded"
                     /note="Calcium. {ECO:0000250}."
     Bond            142..167
                     /bond_type="disulfide"
                     /experiment="experimental evidence, no additional details
                     recorded"
                     /note="{ECO:0000250}."
     Bond            165..202
                     /bond_type="disulfide"
                     /experiment="experimental evidence, no additional details
                     recorded"
                     /note="{ECO:0000250}."
     Bond            207..217
                     /bond_type="disulfide"
                     /experiment="experimental evidence, no additional details
                     recorded"
                     /note="Interchain (between large and small chains).
                     {ECO:0000255}."
     Region          211..213
                     /region_name="Propeptide"
                     /experiment="experimental evidence, no additional details
                     recorded"
                     /note="{ECO:0000250}. /FTId=PRO_0000358876."
     Region          214..239
                     /region_name="Mature chain"
                     /experiment="experimental evidence, no additional details
                     recorded"
                     /note="Phospholipase A2 small subunit.
                     /FTId=PRO_0000358877."
ORIGIN      
        1 msliivlvis vlsadavlsm dnelylnlep sqrsswpvar avrmqfskrs eggresrkmq
       61 gcqileslnd iarealrtpr httkriskde meffegrcls vgesertvlg tkwcgagnea
      121 anysdlgyfn nvdrccrehd hcdnipaget kyglknegty tmmnckceka fdkclsdisg
      181 yftrkavsav kftyftlygn gcynvkceng rspsnecpng vaeytgetgl gakvinfgk
//
