# Supplementary material for: Venomix: a simple bioinformatic pipeline for identifying and characterizing toxin gene candidates from transcriptomic data
Source: PeerJ. 2018 Jul 31;6:e5361. doi: 10.7717/peerj.5361 (PMC6074769; doi:10.7717/peerj.5361)
Supplement: Supplemental Information 5 [file peerj-06-5361-s005.gz › FinalOutput_GAS_1E-6/Phospholipase_A2_phaiodactylipin_6/rsemfile_expressioninfo.txt]

transcript_id	gene_id	length	effective_length	expected_count	TPM	FPKM	IsoPct
../INPUTS/GASM_AC_RSEM.txt	Tb5926	Tb5926	896	697.00	627.13	11.27	12.84	100.00
../INPUTS/GASM_AC_RSEM.txt	Tb8647	Tb8647	3105	2906.00	593.77	2.56	2.91	100.00
../INPUTS/GASM_AC_RSEM.txt	Tb13299	Tb13299	4127	3928.00	260.77	0.83	0.95	100.00
../INPUTS/GASM_AC_RSEM.txt	Tb14525	Tb14525	2415	2216.00	351.94	1.99	2.27	100.00
../INPUTS/GASM_AC_RSEM.txt	Tb21409	Tb21409	1573	1374.00	307.00	2.80	3.19	100.00
../INPUTS/GASM_AC_RSEM.txt	Tb22033	Tb22033	976	777.00	613.68	9.89	11.27	100.00
../INPUTS/GASM_AC_RSEM.txt	Tb23564	Tb23564	3478	3279.00	1991.70	7.61	8.66	100.00
../INPUTS/GASM_AC_RSEM.txt	Tb30181	Tb30181	2974	2775.00	953.53	4.30	4.90	100.00
../INPUTS/GASM_AC_RSEM.txt	Tb31163	Tb31163	2605	2406.00	1357.59	7.07	8.05	100.00
../INPUTS/GASM_AC_RSEM.txt	Tb32377	Tb32377	2477	2278.00	78.56	0.43	0.49	100.00
../INPUTS/GASM_AC_RSEM.txt	Tb34851	Tb34851	1479	1280.00	1103.97	10.80	12.30	100.00
transcript_id	gene_id	length	effective_length	expected_count	TPM	FPKM	IsoPct
../INPUTS/GASM_VG_RSEM.txt	Tb5926	Tb5926	896	697.00	0.00	0.00	0.00	0.00
../INPUTS/GASM_VG_RSEM.txt	Tb8647	Tb8647	3105	2906.00	246.35	0.51	2.55	100.00
../INPUTS/GASM_VG_RSEM.txt	Tb13299	Tb13299	4127	3928.00	393.03	0.60	3.01	100.00
../INPUTS/GASM_VG_RSEM.txt	Tb14525	Tb14525	2415	2216.00	106.69	0.29	1.45	100.00
../INPUTS/GASM_VG_RSEM.txt	Tb21409	Tb21409	1573	1374.00	191.00	0.83	4.19	100.00
../INPUTS/GASM_VG_RSEM.txt	Tb22033	Tb22033	976	777.00	0.00	0.00	0.00	0.00
../INPUTS/GASM_VG_RSEM.txt	Tb23564	Tb23564	3478	3279.00	42.38	0.08	0.39	100.00
../INPUTS/GASM_VG_RSEM.txt	Tb30181	Tb30181	2974	2775.00	594.89	1.29	6.45	100.00
../INPUTS/GASM_VG_RSEM.txt	Tb31163	Tb31163	2605	2406.00	2.65	0.01	0.03	100.00
../INPUTS/GASM_VG_RSEM.txt	Tb32377	Tb32377	2477	2278.00	502.21	1.32	6.64	100.00
../INPUTS/GASM_VG_RSEM.txt	Tb34851	Tb34851	1479	1280.00	0.00	0.00	0.00	0.00
