# Supplementary material for: Venomix: a simple bioinformatic pipeline for identifying and characterizing toxin gene candidates from transcriptomic data
Source: PeerJ. 2018 Jul 31;6:e5361. doi: 10.7717/peerj.5361 (PMC6074769; doi:10.7717/peerj.5361)
Supplement: Supplemental Information 5 [file peerj-06-5361-s005.gz › FinalOutput_GAS_1E-6/Phospholipase_A2_phaiodactylipin_6/nucleotide.fasta]

>Tb5926
GTAGGTTTTTGTAATTTAAATTTTTCATTGCTCTCGCAATTTTTAAATCCTGTGTTTCCA
GAAATCGCAGTAGAACATAAGCTGTGTTCTGGAAATTAATTTTCTTAATCAGTTACATAT
ACATATTTCTTTCATATACATTTTCTTATTATTGATGATTTATCGTTTTTCATTAGCCGA
TTTGTTCTATTTATATTGGAAATTAATTCCGACATTTAACAAAGTGCATATGTATGTACT
TGTGATAAAAGAAGAAAGATTGGTCATTTATTATTAATAACTGAACTTTCTTTTGCTATC
GTTTTTTCTTTATTTTGCTTTATTTTGCCAAATATATGACATGCGTTAGGAACACTCTGG
TGCGGTGATGGAGATCGTGCACATAACGAGACTGATCTCGGTCGTTTCAAGAAAACAGAC
GCCTGTTGCAAAGCGCACGATAATTGCAAGAATAATATCGCGGCCAACAACACGGAGGTC
AATCTCATAAACAACGGTATTTTCACTAAATCCGCTTGTACTTGCGACACTCAGTTCTAT
GATTGTCTGAAAAATGCGAGCAATATAATCGCTTCCGAGATCGGAGTTACATACTTCAAT
GTGCTGGGTCCGCAGTGTTTCAAATGTAAATGCCCGGAGAAAGGTTGCGATCTTAAAGAC
GGCACGGAGTGTAAAGATTACTGCAAGAAGTACGAGTGGATCAACAACCGAAGATTTTGA
AAACTATAAGTTTTATAAGTTGAGCCAACAGTCGTAATAACAGATTTATGAGTTTGATGA
TAAAACTTTATGAAGTATATAAAATTTGAAATAGCAATGAACACACTATATTCTTTATCC
TATTTCTTCAATTAAAATGTTCATTAGTGAAGTAAATAAAATTTGATGATAGCAAT
>Tb8647
TTTAGTCATTCGATCGGCTACTAGTCCGGTCTATCCATGTAAAACCGACAAATGTGTACT
ATAATTATAGACACACCGTTTGTGAGCGAGAAGTCCAACCGGTCGATCGGTTTTCGCAAA
CGCGAGCAGTCTCTGTTAAGTTAAGGGTGTTAACAAATTTTTTAACAAACAATTTTTGTA
TAGAGCTAAGGGTATTTCCACCAACGATTTTCCGCCGTTTTTCTTCCGTAAAAATCCATA
TATGTGCCAAATAATGTACCGAGTTACGCGCCGGGGTAAATTCAGTTTCGAACGGAACGA
CTCATGTGCTTTTTTTTTCTTTTAGAATCTTTAAAACATATGCAAATAATTGAATAATGC
TCTCTCGTTTAGTGTTCGCACGAGGATTTCAAGCAAAGAGATCTCGTGCTTCGTAAAGGT
GATTCTAAAACATATATTAAGAATTTAAGGAAGTATAAAAGCGCGTAATGTGCGGTGATT
GCAAACGTGTTAGACTTCGCGCGTTCGTTTGTTCGTGCACACCGCTCTGATAACGACATG
CATTTTCAAATAATTATCAAGTGGACACAACAGATTGGTTCTTGTCTCGTTGATTGTTGA
TTAACGATGCGTGAAGCTTATGGCGTGAATCACTTTCTAAACGTGAATATACCTTGTGTG
TTTGTTAATTTCGATATAGTTTAGAAATCGTCTAGAAACTTTTTACGTGAGTTGCGTCTA
TTTGTACGGAGTTATGCGGACTCCGCGTTACACTTGACCAACGAAACGGTAGATCGATAG
TTTGAAGGAAAAGATGTATTCGGTGTGCCTGACGGTTCTCCTCGTCGTGTCGATGTGCAG
CTTGACCGTGCAGCAGCCAACGTTCTTCAGAAGCACGTTCAAAGGGTTGAGCGGTCTCAC
GCCAAGCGTCATCGGGCTCGCGAAGGACGAGATACGAGCCGTTTATTATCACGAGCAGAC
GGTGGCAGTGGTCGATCTTGGCCCGAGAAATGAACTGCATGATTGCAATATAATTGAAGT
ATACGAGCCGTCTGAGGCTACAGAAGTTTTGCGAAACTTGTCTATGACTTTACATCCGCA
AGTAGTGTCCTTCCAGGAGATTACAAGGCTCATGCAGCAGTGCGAATTGTTGGAAGGACT
GCAGGTGGAGGCCACATCTCCATTGCCCACAAACGCATTGAGCAGAGGGACCCGCATAGC
GGCGAGTTCGATCACTTTGTTCTCCGGCATTCTGCCAGGCACAAAATGGTGCGGTACAGG
CGACATAGCTGAGAATTATCACGATTTGGGCGATCTACCTCATATCGACAAATGTTGCCG
TAACCACGATCTCTGTCCAATAAAAGTACGAGCTCAGCAGACGCGATACAACCTCACTAA
TTACTCGCTGTATACTAAGTAAGATCTTATCTAATTAGAAATTTGCAAAAAAGTCGAGTA
ATTCGTTTTGCTAAAAAGTTTTAGTGTCGTCCTTGAAGTTATTATATTACATCATATTAC
ATTAATTACATTAAATTTCCTTATCAAGTTTCAAATTATCTCTATCTATCAACCGTCTCA
AAGTTATCTCTATAAAAGAATCAGTCTCAATTGTTTAACTATTTACAGATCACATTGTAC
TTGCGACCAAGTGCTTTATCAATGTTTAAAAGCTGCCAATCATCCAACGGCGAATTTGAT
GGGGCAGATATACTTCAATATCGTCAAGGTGCCATGTATAGAAGACATAGGAAGAAATCG
ATATTCTTCCTCGAATCCATTAAGAAAATTTGTGCCTTTCTTTAGAGAAGATGTCGTTTT
AACGCACATTTGCATTTATACAGAATCTTCAACTGACGAAAAAGCTTGATTCAATGCCGA
TAAAAAAGGTACAAGTTCCCGTATATTTTGACCAACACTGGAGGATTTATGATTATACAA
GTTCCCTATCAACCACAGAGTTTCTCTTCTAATGTGCATGTATGAATGCGATAACAATTT
ATTCAATAAAAGCTGTAGATCTTCATTTGAGTATTTTGGATTTCTCAAAAGAATGTTTAC
CCTATCTTGGCAAGAATTATGCAGAGTGTTAGCCAATATACGTATGGATGCCGTAATCTC
GCTGGCTTGAGTTACTCCATCTGAATTGGAAAACGTTAAGTAAAGATAATCAATGACTTG
TGGCAGAATAGCGTGTAGGTGTCCAGCGCATATCGGCGAAGAAGACAACAAAGCCAACAA
CCAAATATAATTCGAATTTTCGTATAAAAGATTTCGTTTTATGATAACTTCAACGAGCTC
CGACACTTCACTTTCTGATATCTTATGAAATCCCACATGTACATAATGTAAGACTGTATA
TATGACGGAAGGAAGAATCGAGTCGTCGCAATTGTGTAACAGTAAAATTAAATATTTTAG
GCAATGCTGCACGTGCAAAATAGAGAAAGCCTTATCGCTTCCTGCAACTAAATTACCGAT
TGTCCAAATGCAAACATCCAGCAATGCATAATTTAAGCTTTCCAGCTTAACAATCAGATA
AGGAATAACTGCTTTTCCCAGTGCCATGCATGCTTTCGTATTTCCCAGAGCAATATTGCA
GCAACAATTGGCTGCGTACAACTGAAGAGTCGGATCACTGCCAGATAGATCACGCACCAG
GCCTGATAAGCTTTGGTCCACTTTGAAGAAGGCATTTATGTTTTCCTCCGACTGAATAAG
AGCATTGGCCAAATATCTGTAATCAATGAGAGATATTCTTTTCCTCTTCAGAAGCTTCAC
TTTCTCGTCGATGTGTTCGATGGAAAACGATTCAATCATAGGACATTCTCCCAAATTAGG
ACGACTCCTATTCCAGGCGGACATGCGATCCTCCCTCCTTTTCATCCAGGCAGCCTCCCT
TAATTCCATTCGCACGGTTTCGATTCTGTCGCTGTCATTTGAACCAAGTTCCACGGCTTC
GCCTCTTTCCTCGTCGATAGTCTGCATCTCAAACTGAATTTTATCAGCTCCTTACTACTG
GCAACAATTGAACATTCGAATACGAAGCTAGATATTAAGTGTTTTAAGGTTAGGAAATGT
GTCACATTGGGCGCATCCTTCTTCTTCTTCTTAAGGTACAATTTC
>Tb13299
ATGAACGAAATTATCCTTATTTTTATTAATTAATACTACAATACTACAATAGTATATTAA
TAGTCTTTAGATTTAAGATTGTCTTAAATCTAACCTCGAGATATCTTACTGTTATTTTAT
TAGCTTGATAGAGGATAGAATCTTAAGGCTATTTAAGATAATCTTAAATTTAAAATGGAA
TTATGAATGTAGCTCAATTTTATATTTCTTAATTAATTAACAATCTATAGAGATACTGTA
TGATCATTTTATTAGTTAGGTAAGATGATTCAGCACGATCTTAAATACAAGCTCGAAATA
CAAATATTGTACATATATTTAATTTAATTAACAAAAAAAAGAAAAGATTTTATTTCTGCT
GTAAATTCATCTACCTTTGAGCATAGTATTTTAAAGTAATTAATTAAAAGATGCAGACAA
AAAATATTCGTATACATTATCCTACTTAATCAGAGATGCATTTTCCCTAAGTAAACTAAG
TAAACTACATAAGTAGACTAAGGAGTAGACTCGGTAAAATGAAAAATTAAATACTGTAAA
TTATGGCACACTTACGATACATAAATGTGTAAAATACTAAACTACCACTTTTGAACATAC
TACAGTTACATGTTGCTCTCAATAACAATAACAAAAGAAAGGAATTAATATGTCGTGTTG
TCATTATCAGAAACAACTGTGCTTCCGTAATACTTCTACAAAGGACTACTTACAGAGAGA
TTTTATTTCACAGAAGGAGTTTAATTAACACCTAAATATCCTTTCTTTCTTATAAATAAT
CAAACTTAATGGAACAGGCTCTACTCGTAGGAATAATATATATGTATACAGCGAGAAAAG
GAGTTCTACCGTCCGTAAACTCCGAATAACATTTGCGGTCGCGTTATCGCAAAAAGTCTA
ATGTAACTTAATCTCTAAAAAGATATGTATTTGATACGTTGGCGCGCGACAGCAAGGACG
GCAATTTGATATGAAATAAATGATATGATCGATATGTCGCATACTGGCCATCAGCCCTTT
GCCGGTTTTTTCCGGGGATTGTCTTTCTCTCCTAGAGCTTCAAATTCACTTGTTCATATT
CAGGGGCATCATGGGCACGTATTTGTCGCTGGGCCGGAACTTATATTGCGAGCACAATCG
ATCGGACACAGCCTCCGCGTAGCCGTTCATTTAAATGTCTTCAAACAAATGGCGTGACGT
CTCGAAGAAAGTTTCTCCGTCTGGCCACGAAATCCCTGAATGCGAAGGAGACTGTCGTCA
ACAGCGGTCTTCGAAATCCTCTACTCTCCGAAAAATCGTTTGGCAAGTAACTCAAATATG
TAGACTTCTCCCATTGTAAATCGCAGCTTTGCCACTGCGAACACGGCCGTCTCTCTTTAA
AGCAGGTAACTTGGATCACATTGAAGAAAAGCGCGCCGAGGGTATTGGCCACCTCGGTAT
TGAGATTCTGTAAACACCTGCGGAATTTGGCGTCGCAATCGCAATGCGAGCGAGTAAATG
GCGAGCTATTGCATATGCCGTGTATGCATTGTTGCGGCGCTATCGTGAATGGGCAATGGT
CGTGTTCCCTGCAGCAAGCATCTTCGACCGAGTGTTGGCCCAAATCATCGTAGGAATTGG
CCACGTTGCCTGGTCCGCACCACTTGGTACCCGGATACATTAAACCACCGCCGGGCGCTT
GATTCTTTCCCTTATCTCGCGAAGCTATGCAAGTCTCTTCCAGATCGGCGACGAGGTTTC
CGGAGATTTGTCGAACTTTTTTGGGATCCGCGCCAAGAACCATCCTCTGGATGACCCCGC
GGTCATTGTAAAGAGCGCAGAAGGGTGCATCGGCATTCAACTCCACCATCCTGGACATGG
TAGTGTCAGCGACCAGCACGCTTGCTCCAGTCCTTTCGGCCCAAAGAATCGACAGAACGC
CAAACAGGACAACGAGCATATTGCTGACAAAGCTCAAGAATCACTATCGAAACACAATCA
CTAATACACAATCCGGAGGTGATGAGGCAGTCCAATACCGGGAAATTCGCAAATATGACT
AAAAAGAAGAAGGAAACGGAAACACAACGAATGCACGACCGGTGCATACAAGAGACGACT
AAGAAGTAACTCGCAAAATCCGAGAGGGATCTTCAGCTAAACTAAGTAGGCGGAATTTAG
GTAGAGATGACTACCAATAACGTAATGCGTTACAATAATAAAAATTGTGATTGGTTTCTC
AAAGGGGAAAGTAAGCACGTAGTTCTTAAATGTGACGGACAGTAATAAAACTGGGTTCTT
TGTGCAGTCTAGAATTTATTGCAGAGATATCTCGGATATTATAGGACATTTGGAAGGACA
CTTAGATAGCAAAAAAGGGATTTTATGATACTTATGGGAATAAAATGTTCAATATTTAAT
GTCTGGAACGTGTTCTATCAATTGTTTACAAAATTCCGCAATAAAGAGATAAAACTGATG
ATTGAAATAAATGCGCGAAATTATATTAGGTATGCGATATTTAGACGAATGCTGGGACCA
AGGGTTTCGAAAGTTTATGAGAGTAGAATTTTTGTCCATTTAGAAAGTTTAGAAAGTTGA
AATAGAATTTTGGAATTATTTCATACGTGAGTTACGGCACGTAACAATGCGCGACCGGTG
CAAATCTAAACTGCGCACCCCCCGTAGCCTACTCCGCCGGGTCTGCCGAGCTAATCGCAC
ACCGCAGTGCGTAACGAACGAGAAATAAGAAGGGTGCAGTTATATCTTTATAGCTCAAAA
ATATCGTTTTGCCAGTGCACACTGGTAACACAAATGTCTAAAGAATTAAATTGTAAACTA
TTGTTGACGATTAACTTTTAAATTAATTAATTTAATATTTTAAATATTTTTTTATGAAAA
AAAATGGATTGATTATGAGAAGAGAGAGATTACTTCTGAGTTGTCAGATAAAATTATTTT
ATCTTATAAAACGACTGTGGCGTAAAGAACGTAAGTTGTATATAGTGATGGTTGTGATAC
GTTGGGATAGCGTTATTGAACCGGAATCTCTAATGCCGTACCGTGGCAATAAGAACACGT
CACTGCGTGAGGGTAGGCACTTGCACTACGCAAAATTTTTTTTTAACAATCTTTTAATAA
GTTTTGGATTTAACTGGCACGATGTTTTGAGAATAAAACGTCAATATTTAATATATGGAA
CGTGTTCTATCAACTGTTTGCGAAATTTCGCAATAAAGAGATAAAATTGATGATTGAAAT
TAATGCGCGAAATTATATCCGTGAATAAAATGTCATTACGCTCATTAAAAAGAATAACAC
TGATATATCTTTACATTTATTTTTTAAAATAAAACATGTTGAATTGAAATTAACCCAGTA
AATAAGAAGCATTAAGTCAACATTTTGAAATATTAATTTTATGTAAACTTTTCTAACATT
TTGGCATAATATTTTCTAAATATTCTGTACACATTATTGAATAATACGGCATTTGTAAAT
CTCACAGAAACATTTTTAAAACATTTATATTTTAAATAATTTTTTATTTGCAGCATTAAG
ACATTTTTATTTCAACGTTATCAAAATTTTAAAATCAGTGTCAAAGTTTGTTTAACGACG
TTGATTAAAACGTTAAAACCTACATACTTATCCACGTATTACATATTACTAAATATGGTT
GTAATAATATTACATTAACGATTTCTTGCTTACTGGGAATCAGGCACAAATTTAATATAA
AGAAATTTAATATAGTAAAATTGTCAGATATTATGTTAAAGAAAAATACAATCGTAAAAT
ACAAAGTAAAAATATTAATATTTTAATGTGAGCATACGTACGTTAAAATTTTGACTTAGA
GCTTGTTATAAGATGATGCAAATGCACGTAAAGATATCAAAGATAAGACGCGCTGTTTGG
AACCACAAAATCCGCTTGTCTCTCCTCAGCAGTCACGATCAGACTGATGGTTCGTACGAG
ACGTCAGATTACTAATATTCGCAGCCACGCATATACAAACGCGTGTAACGGTCGCATTAT
ACATGCATTGGGGGAGAAACTAAATCATATGATGGTGACTGTTTATATATGGAGCACCTC
ACAATTGATTTTTCTATCGTAAAACGTACGGAATAGACAAAGTTTCC
>Tb14525
AGAGAGAGAGAGAGAGAGAGAGAGAGGCCGTAAGTGACAGAACCGGTGGTGGTATAGGTG
AACTGCCGCTGGACAACCGAACCACCCGAACTACTGTACTCGGCGGTATTTAAGGGAGAG
CCGCGAGCGTAGCGCGCCAGTTTGTTAGCACGGCCGGTTGGTGGTTGACTTTCGCGGACT
GACACTCGGCTGGATCGTCACGTCGCGTGGCGCCGGGTGCAGTGAAAGCGCCAAAAACAC
GTTGCACGAATAAAAAAAAATATATATAAACTTTTAATAAGCAATCTCAACAATTTCGAT
AAATGATCTCAATAAATCTTAATAAAGAGATCGCTTAGTGCGATGCTTAAGGTGAACCAG
ACAGCCACGTGACCGTGCACCCTTTGTCTTCGTCGATTCTTTTCTTTTGAACTCTCATGA
TTTAATTAAATACCTTTTTTTCCACGGTAATAAACACAATCGTAAACTTAAGTGCAAAGT
TAAGTGAACATATGAGGGACTACGGAGTTTCTCTTCGAATTGGCGACGGCGTTATGTGAA
AATACACATATGGCATTATTTAAATTCTTCGTGCTTGAAGATCGAAAGAATTTGACGTTT
TTGAATCTTGGATGGTACAGATGAGTGTGTCAAAGAGGTACCCGATGCTGTTGCTGGCAT
TGGGGTTGATTTTCACGCAATCGTCTGCCGGAGCTTTACCACGAGAAGGTACATATTTTG
CACGATCGAATGTTTCGTCCGAACTCACCGGGACGTCTTCCAGTCACAGTATTTCGGTCA
TCAGGATCTTGTCCGATGGACGAGTGGAACGGCTCATCCGGTGGCCCGGGGCTTGCGCCA
AGGAGATCACTGTCAATTGGGGAAACACGGACGTGACACTGCGGCAGGTCTGGCTTCGTA
AGTCGAGCAGAAAGCTGCAATTGATATACGCCGGTGAAACATTGACTGATTGCATTGACG
AGAAGCTCGCGTTGTGGGACGACAGCGAGTGTTCGCCCAGCTCTCGCGGTGTCTATCGCT
ATCACGATGACGGTGACGAGGAGGTGTCGATCGAGGTGTTCCAGCTGGACGGTAAGGACA
TTTCGAGGATACCCCGTGATCTCACTTGGCTGCTGTCGACATCGGAGCTTCGTCACCGCT
GCGATCGCATGAGGATGCGAGTGCGAAGCCGTGCCGCGGTCCAGCGTCGACATAGGAAAT
ACGCAAAATCGACGAACGCGACGTACGCAAGTAATGGGAAGCAAAGTCGGAGTCGAACTC
GGACTCGAAGGGAATTATTCATGATACCAGGGACGCAATGGTGCGGTCGTGGTGACCGGG
CTACCAAGTATACCAATTTGGGCGGCTTCGGCATGGCTGATGCCTGTTGCCGCAAGCACG
ATACGTCCTGTCCTTTTTATATCCCAGCGTTCGAGACGCGTTATGGCGTTTTCAATTGGA
GAATTTCGAGCATGATGCATTGCGCCTGCGACGAGCGATTTCGCACGTGTTTGAAAATGG
CCGGAACTGCGTCGGCAGATTTTATAGGCAAAATCTTCTTCGATGTACTCCAATCAAAGT
GCTTTATTTTGAAACCGCAGAAGGTATGCGTGAAACGGTCCTGGTGGGGTAAATGTCAGC
ATCATGAATATCGAAAGCAGGCTCACATACGAGATAATGTTCCTTACTGAGAGTGTACAG
CATAAGAGATTGTCATAAAGAAATAATGAAGTATTCTTCTTCCGGAGATGTCAATAGCAA
TTCTCAGGGATATAATATTTTGTCGAATACTTATAATATATCAAAGAGAAAGACAAAGAA
AAAACTCGAGTCGATTATATTGAATCGAAGAATTATATCACCAAAGATTGACAATACATC
GTAATGTCTTCAATACAGAGACTCATATCGTTGTATCAAGTCTGCCGATAACTATGTCAG
ACATTTTGAATTTGAATTATAATGAATAGAATGCATCATATGTATATATATACATATATA
CACGAGTACACAATTTTTTCAATTTATAATTAATTTTCAAATGTGTTTTTCTTAACAAAT
CGAATAAATAAAATGCAGAAAATTTTTCTGTTTCTTTAATAAATATACATATATTTGATA
ATAAATATATATTACAATATATTTTACAGAAATAAGAATTTTTCATATTCACATATATTT
AATAAATATATTTAAATTAATTATTTTCTTTCTTTTTTTTATTTCTCATTTCATGCTTAA
ATCTTAATTGTAAGAAGTCGACATAGATATCGGCGGTCATTATATAGAGTTATATTAAAC
TTGTAGATAGAATTCGTTAACTTTTAAATATTATTAGCGAACTATTAACGAATTAATAGA
ATCGTGGAATTAAGCTTTTGTTTGTCACTCGTGAAACTTTTACATAACATTCCAAAGATG
TAAAAATACAAATAA
>Tb21409
AAGAGAAATATTATTATTTATTATAACAATCTCATTTATATAGCTTTCTCATTTTCACTT
TTAAAAAAGTGAAGATAATAATTAAATTGAATTATGAATATTATTGAAATTTAAATATCT
TAAAATTAACTCTAATAACTTAAAATTATATCGAAAAAGCACTTGGATATAAAACATGTT
CAATGTAAAAAGGACGTAAAAAGATGAACAATAAAGCGTTATTTTAATACATTATTTTAT
ATCTTTAGACTATGGAAATTTCGAAGTGCCTTTAACTGGAACAATTAAAACCAGCGCTTC
GTATATTATATAAAAACTATTTAATTAACTATTTGCAGACGAGCTCTTGTAAAATGAAAA
ATATGAGAAGCTCATGTCTCTTGAATATAAAACTAAACATTGAATTTTATGTAATTGATT
TTGATAGTAACACATTTGATCCGAGTGAATATTTTTATATTTGAAAATTTTATAGTGAAA
CTTTGAAAAGAATAATTCTTCAAAAGTCACAATTCGCGTCACCTACTTTCGATATTCCCA
GAGATGCGAGCGTAAACTGTAGCATTAAAATGCATTAATAATAATCATCCTCGAAAGAAC
CTTCGTCGTAGGTAGCGTCGTCCTCGTCGTTAAAATATTTTTCGTCCCCAGAATTGAAGC
GCGAAGCGAGGTGTACGTCATCATACGCCCAGGTTGTATCCTCGGTGGCGGAGATCGGTG
TGGTGATGTTATGTCGGCGGCCCCATTTTGGCTTTCGATCAAACTTCGCACAGAAAACGC
GGCGACCCTTACGGTCCATCTCTTCGATTATATCAAGACCCTCATTTACACACTCCTGAG
GATCGTAGAAGGTACGAAAGCACTGTTTGCATTTTCCGAAATATATTTTTCTCACGGCAT
ACGTGTAGAAGCCGCGTATTTGCTTCAAACAATTGTAAAATTGCATTTCGCAGTCGCACA
ATGAGCTTCTACAAATTTTGTATCTGTTATACAGCCCGTATCTTGTAGCTTGTGGTGTTA
TGTAGTCTTCACAGTGATCATGATTTCTGCAACACTCATCCATCTCTGTGAACGTGCCCA
AATCAGACTCCTCGCGGGCAATATCTCCCTGACCGCACCAAAGAGTGCCTGGAAGTATTC
CATGTCGAAGATTTGAAACTTGTTTTAATGCGACTAAACCCCGTAGATAATCTTTCATAC
TGTGACCTTCCGTTATACCGTTATTATTAACAAACAGTGCTAGCACGCAAAATGCGATTA
GACTAATCACGCTGATCCCCTTCATTTCAAGAGAATTAATGTAAATTATCAACAACAACG
TGAATTGCAAATTAACGTTAAGCCCCAAATATTCAGTCCCAAATGTAACGTCCGGAAGAG
ATTTTCGTAATGTGTTCCACGATTAACTCACGTTGAAATTGCGCGTGTTAACATCGCGTG
ACACAAAACGAGACTATAGCGATGATTTGTTAAAAATGCAAATTATGATACCGTTTAGCT
GTATTAACGCGTACGCGTGATACTTGTTCACCGCACATCATTTCCTGCACGCATACTTCC
TTACCGCCAGCTT
>Tb22033
CCAGGCACAAAATGGTGCGGTACAGGCGACATAGCTGAGAATTATCACGATTTGGGCGAT
CTACCTCATATCGACAAATGTTGCCGTAACCACGATCTCTGTCCAATAAAAGTACGAGCT
CAGCAGACGCGATACAACCTCACTAATTACTCGCTGTATACTAAGTAAGATCTTATCTAA
TTAGAAATTTGCAAAAAAGTCGAGTAATTCGTTTTGCTAAAAAGTTTTAGTGTCGTCCTT
GAAGTTATTATATTACATCATATTACATTAATTACATTAAATTTCCTTATCAAGTTTCAA
ATTATCTCTATCTATCAACCGTCTCAAAGTTATCTCTATAAAAGAATCAGTCTCAATTGT
TTAACTATTTACAGATCACATTGTACTTGCGACCAAGTGCTTTATCAATGTTTAAAAGCT
GCCAATCATCCAACGGCGAATTTGATGGGGCAGATATACTTCAATATCGTCAAGGTGCCA
TGTATAGAAGACATAGGAAGAAATCGATATTCTTCCTCGAATCCATTAAGAAAATTTGTG
CCTGTAAAACGAGTATATTAATTACAAAAATTAATTAGTAGCATATATGGACAGTTACAT
TCAGAAACATAATATATGCTCCATGCGTACAGTGATATATAAATAATATTAATATTTAGA
ATTATATTTACAATCAAATGACAGTATAAATATATTTTTATATTTGTATCATATACTTTA
TAAGTTATTTTTACAAGCATAATGTACCTTTCTTTAGAGAAGATGTCGTTTTAACGCACA
TTTGCATTTATACAGAATCTTCAACTGACGAAAAAGCTTGATTCAATGCCGATAAAAAAG
GTACAAGTTCCCGTATATTTTGACCAACACTGGAGGATTTATGATTATACAAGTTCCCTA
TCAACCACAGAGTTTCTCTTCTAATGTGCATGTATGAATGCGATAACAATTTATTCAATA
AAAGCTGTAGATCTTC
>Tb23564
CATTGCTATCATCAAATTTTATTTACTTCACTAATGAACATTTTAATTGAAGAAATAGGA
TAAAGAATATAGTGTGTTCATTGCTATTTCAAATTTTATATACTTCATAAAGTTTTATCA
TCAAACTCATAAATCTGTTATTACGACTGTTGGCTCAACTTATAAAACTTATAGTTTTCA
AAATCTTCGGTTGTTGATCCACTCGTACTTCTTGCAGTAATCTTTACACTCCGTGCCGTC
TTTAAGATCGCAACCTTTCTCCGGGCATTTACATTTGAAACACTGCGGACCCAGCACATT
GAAGTATGTAACTCCGATCTCGGAAGCGATTATATTGCTCGCATTTTTCAGACAATCATA
GAACTGAGTGTCGCAAGTACAAGCGGATTTAGTGAAAATACCGTTGTTTATGAGATTGAC
CTCCGTGTTGTTGGCCGCGATATTATTCTTGCAATTATCGTGCGCTTTGCAACAGGCGTC
TGTTTTCTTGAAACGACCGAGATCAGTCTCGTTATGTGCACGATCTCCATCACCGCACCA
GAGTGTTCCTGGGTGGATGAGTTTGGGAAACTTTTCTCGGATTTTTTCTAAAACATCGCT
AAAGGATAAGGATACAGATTCCTTATCACTTTTAGTTACTTCAGCCAACCATTTTACGGG
AACAATCTTTTTCAGAAACTTTTCGAGTTTTGACAGATTAGTTTTATCGGAACCAGGTTT
GATATTATTTTCATCATCACATTCAGGATTCTTGATTTCGCAATCACCAAATCGTATGGT
AATGCTGAGAATAAAGAGCACAAAGAGGCATACGAATATACGTGTCATCGTGTTGTTAGT
TCACCTGATTACAACTGGTGGCGTAAACTAGTCCCGATAACTTGACATTTCGCTTAAATA
CCGCTCGTACTTTATTCCAGAACGCAAGCGGAAGTGGTTCGGCTAGCCCGATGACAAAAG
ACACTATAGTAAATTTATCATTTAACATTTGTGCAAATGTTAAAAGTGTAGGCCCAAGGA
GAATTCTGCATAGAACATATATCACCCAACATTATCTATTATGCAGTATACAGATAAAAA
TTCGCAACTGATATTTAACGATCGACAAGTAATAAAAATACGGGTAAATATCTGATAATG
TGCATCGACAATTAGCAAATTTTACATCACATATGCTTGTTTCCTTTTTTCTGTTTATCC
ATTAATTCGCTATTATTTCCATTTAGATTAATACGCATAACATGGCTGTAGAATGCGGTA
AATAATTTATTATTAACAAATACTCTTCTAAAAATGTAAAAGTATATATACATCGCAATT
TATCACTAACCACGTCAGTGAGTGTGTTATTTACCTTCGCTATATCTTGTGATATTTTGT
ACATTGCGTGATAAATTTGCACAATCCTTTAAAAAACGTAGGTGTATGTACGTGTTTATA
GCTTATAATAATTATTGTTGTTAAATTGAATTTGTTTATCCTAGCACATTGATATTCATT
TTTAGATTTCAGTATTTTGGACCTTTTCTTTTATTTTGCAATTTTAAACAAAAATTAACA
TAATAAATTGAAAGAGTCAATCACTTGTAAAATCTCATTGATTAGACCAAGCATTAAAAA
AAAACATGATAGTGTTGCGCTCGTGTTGTCTCAGCCCTCGTCTCGAGCCGAATCTTCACC
CCCGGTATTAACAGTTGACCGCGGAAATCGATATTATCGATTCTCTATGATCAATTGTCA
ACAGAAGAAAGAGAGAGTCGCCGCTTATACGCGATAAACAACGAGATTTTGACAGATCTG
GAGAAGGCTTCGTCTCGTGAAGACGTTTCGCCGAGTTTTCCGAATCTTCTCCCGTACGGG
CGTACTATAGAATCCTGTGTTTCCTTATTCTGCGTGCGCGAGTAACGCGGGAGACGCAAC
AATACAATTGTAAATTTGCAAATAGATAAACGCTATACAACCTCTAACATATATGGTGAT
ATATAAAAATTACAACCTACAACCAACTTGATTCGTTTAAAAAAATAACAGGTACAAAGT
ATAAATCGTTATATGATCGTACGAATATTTTACCACACCTGCTCACTTTTCGCACTTTCA
CTTAGGAGTCCTTCGCAGTATCGTCCGTATCACAGTCTTCACCATTCTGCCCCGTTTGTC
CTTGTAGTGCGCGACGTTTTTGCAGACGTGCGCACCGTGGGCAACAATGATTACGCTTGG
CCCAACAAACTCGATGATGTACTGCTGAACATTGCTGACAAATAACCGAGCTCGCGTCCC
ATGGATAAATGACTTCATCATTGCCGCATATCTCGCATAGATGTCCCCTGGCCTTGCAGA
GCTCACATTGCTGTGTGATATGCGTGTGCATCGTATCATATGCGATACGAAGCTCATCCA
GGAGAATGCCACTCTGAAGATCGATGAGGTCCTTGATGGAATAGTTACCTGAATTCTCAA
TCATGTGTGTACGTAATCCAATCTTCCACGGTAATCCTTGAGTGCAAGCTTCCACGCACA
GAACCAAGTATCTTTTCATCATCTGCATTTCCTCTCGCATTCGCTTTACAAGCGATAAAT
CCGGAACCAAAGTAAAGAGTTTCGGATTTAATTCTTCCAGCGGCAATACAGATCGATCCT
CTAGAAGCATTAGAAGCTGCGCTGCGGCCCGGGACACCAGACGTGGCTCCATGTCCCAAT
TTCTGATCACTCTTGCGGGAATGACCATGGCTGTATTCCAATGGCATCTCTGACAGTAAT
ATAGACCGCTGTAGTCGCAAAGTCGGGGCTCCACCCACGCTGATTTGAATGTTATTCGCA
CTTTACATTCTGCGCAACGGTAACCCTGCTTCGAGAGGCCTTGCTCCGGGCAGATATCCT
TCGTGTGCGTGTACCCACCGGCTTCACTGGCGACCACGTGCACGCACACGCGACACACAT
TGTTCAGACACTTCCAGTGGCAACTGAATTTGCAATCGTTGCACATGTACCACGACTGCA
GCATCGTCCAGATCGCGCCGCTGCAGTGATCACAATAGACCGGGCTGGACGTGGTGATGT
AGTACTTCTGCGGCACGAAGTGATGCCCAAGGATCACGCGTGTCTCGAAGAGATTCTCGT
CCGAGGTCTCGCGCAATTCTTGCACGCGCAAACGCAACTCGATCAGCCGTCGAACGAGCC
ACTTACGTTCATCCGAGCACTCGGCGCTCTCCAGCACCATCACCTTACACTTGCGGACCA
TTTCTTGAAGATCCTCCTGAGAAGCATCCTTGGACAATGAGAGCATGGTCTCTACGGATT
TCAAGCTGTACGGGATAGTCCCCTTGCTATCAGAACTGTCATCTGCTTCTCCCGTCATGT
AGTCGGACGATGAGGACGGCGTGGACGTCCCTGTACCAGAACTGTTGGCTCGTATCCTCG
ATTCGTAGTGTGACTCATTCTCCCCAACGGCGGAAGGATTGCTCTTTATATCTACCAT
>Tb30181
AGGTCTAACGCCATTGAAGCATGAATATCATTATACTGGTCAGCTCACCGTACCCGAACC
AAGTACTCCAGGACGTATGGAAGTCCGTTTTCCCCTCAACGTAGCCGGAAGTGCATCCCA
TGTGGTATTCATGACGGATTACGACACTTACGCCGGTATATTCACATGCCAGAAGCTGGC
GTTCGCCCATCGACAAAGCGCGACGATTCTCTCGAGAACCAAGACTCTGGATCAGGTTGA
GGTGGACAGGATACGTCAGCGGCTGAGCCAGTACGGCGTCGATCCGTTCGATTTGAGTAT
CATCGCACAAACCGATTGCCCGCAGGGCAACAATACACTTGACATCAACATTGATCCCAA
CACTTTCACTTCTGAGAATTTCGGTAACGTGGTGCGCAAAGCGGGCGAAAAGATCGGCGA
CGGCGTCCAGTGGATCACTCAGACTGGAGGCCAGGTCTATCGCAAGATAGCCGGGGCAGA
AGAGACGTCGACGACAGAGCGAAATAGCCGTGGTACGACAGGAGCAGGGACAAGGAACAG
CGGCGAAAGATTGGAGACCAATGAAGTGGAGTGGATTCCCTAAATTCCGCCTACTTAGTT
TAGCTGAAGATCCCTCTCGGATTTTGCGAGTTACTTCTTAGTCGTCTCTTGTATGCACCG
GTCGTGCATTCGTTGTGTTTCCGTTTCCTTCTTCTTTTTAGTCATATTTGCGAATTTCCC
GGTATTGGACTGCCTCATCACCTCCGGATTGTGTATTAGTGATTGTGTTTCGATAGTGAT
TCTTGAGCTTTGTCAGCAATATGCTCGTTGTCCTGTTTGGCGTTCTGTCGATTCTTTGGG
CCGAAAGGACTGGAGCAAGCGTGCTGGTCGCTGACACTACCATGTCCAGGATGGTGGAGT
TGAATGCCGATGCACCCTTCTGCGCTCTTTACAATGACCGCGGGGTCATCCAGAGGATGG
TTCTTGGCGCGGATCCCAAAAAAGTTCGACAAATCTCCGGAAACCTCGTCGCCGATCTGG
AAGAGACTTGCATAGCTTCGCGAGATAAGGGAAAGAATCAAGCGCCCGGCGGTGGTTTAA
TGTATCCGGGTACCAAGTGGTGCGGACCAGGCAACGTGGCCAATTCCTACGATGATTTGG
GCCAACACTCGGTCGAAGATGCTTGCTGCAGGGAACACGACCATTGCCCATTCACGATAG
CGCCGCAACAATGCATACACGGCATATGCAATAGCTCGCCATTTACTCGCTCGCATTGCG
ATTGCGACGCCAAATTCCGCAGGTGTTTACAGAATCTCAATACCGAGGTGGCCAATACCC
TCGGCGCGCTTTTCTTCAATGTGATCCAAGTTACCTGCTTTAAAGAGAGACGGCCGTGTT
CGCAGTGGCAAAGCTGCGATTTACAATGGGAGAAGTCTACATATTTGAGTTACTTGCCAA
ACGATTTTTCGGAGAGTAGAGGATTTCGAAGACCGCTGTTGACGACAGTCTCCTTCGCAT
TCAGGGATTTCGTGGCCAGACGGAGAAACTTTCTTCGAGACGTCACGCCATTTGTTTGAA
GACATTTAAATGTAAAAAAGGATCCCACCGTAAACGTTTGAAAAATTTTTTTCCCGGCGT
TTAATACTTTTGGTGACGGTCCCGTGCATCATGATTGTCTCCCAATTTTCACCTATCAAT
CAATCACAATCAGTATCGTGGTGAAAGGTCCTTTTACTCTGCTAATATCCATTTCTACTA
ATTTAGATTAACTTTAATCTCGCTTTAACTTACTTTTTATCTCTTTCTAGTTCCAAGAAT
TAGAAAAGGACATAAATCACCCTGCTTGGGCAAAGGCTTTTAATTTTACAAGTTGCAAGA
TTCTCTCGACAAGATTTGACGATTGTTGATCGATTAATTTTATTGCAGGAACGGCTACGC
GGAGGCTGTGTCCGATCGATTGTGCTCGCAATATAAGTTCCGGCCCAGCGACAAATACGT
GCCCATGATGCCCCTGAATATGAACAAGTGAATTTGAAGCTCTAGGAGAGAAAGACAATC
CCCGGAAAAAACCGGCAAAGGGCTGATGGCCAGTATGCGACATATCGATCATATCATTTA
TTTCATATCAAATTGCCGTCCTTGCTGTCGCGCGCCAACGTATCAAATACATATCTTTTT
AGAGATTAAGTTACATTAGACTTTTTGCGATAACGCGACCGCAAATGTTATTCGGAGTTT
ACGGACGGTAGAACTCCTTTTCTCGCTGTATACATATATATTATTCCTACGAGTAGAGCC
TGTTCCATCAAGTTTGATTATTTATAAGAAAGAAAGGATATTTAGGTGTTAATTAAACTC
CTTCTGTGAAATAAAATCTCTCTGTAAGTAGTCCTTTGTAGAAGTATTACGGAAGCACAG
TTGTTTCTGATAATGACAACACGACATATTAATTCCTTTCTTTTGTTATTGTTATTGAGA
GCAACATGTAACTGTAGTATGTTCAAAAGTGGTAGTTTAGTATTTTACACATTTATGTAT
CGTAAGTGTGCCATAATTTACAGTATTTAATTTTTCATTTTACCGAGTCTACTCCTTAGT
CTACTTATGTAGTTTACTTAGTTTACTTAGGGAAAATGCATCTCTGATTAAGTAGGATAA
TGTATACGAATATTTTTTGTCTGCATCTTTTAATTAATTACTTTAAAATACTATGCTCAA
AGGTAGATGAATTTACAGCAGAAATAAAATCTTTTCTTTTTTTTGTTAATTAAATTAAAT
ATATGTACAATATTTGTATTTCGAGCTTGTATTTAAGATCGTGCTGAATCATCTTACCTA
ACTAATAAAATGATCATACAGTATCTCTATAGATTGTTAATTAATTAAGAAATATAAAAT
TGAGCTACATTCATAATTCCATTTTAAATTTAAGATTATCTTAAATAGCCTTAAGATTCT
ATCCTCTATCAAGCTAATAAAATAACAGTAAGAT
>Tb31163
GAAGATCTACAGCTTTTATTGAATAAATTGTTATCGCATTCATACATGCACATTAGAAGA
GAAACTCTGTGGTTGATAGGTAATTATACGATTTAAAAAAAAAATGGATATAGAATAAGA
ATGAAACATGATCTAATTATTCTAATTGTTACAGGGAACTTGTATAATCATAAATCCTCC
AGTGTTGGTCAAAATATACGGGAACTTGTACCTTTTTTATCGGCATTGAATCAAGCTTTT
TCGTCAGTTGAAGATTCTGTATAAATGCAAATGTGCGTTAAAACGACATCTTCTCTAAAG
AAAGGTACATTATGCTTGTAAAAATAACTTATAAAGTATATGTTATAAATATAAAAATAT
ATTTATACTGTCATTTGATTGTAAATATAATTCTAAATATTAATATTATTTATATATCAC
TGTACGCATGGAGCATATATTATGTTTCTGAATGTAACTGTCCATATATGCTACTAATTA
ATTTTTGTAATTAATATACTCGTTTTACAGGCACAAATTTTCTTAATGGATTCGAGGAAG
AATATCGATTTCTTCCTATGTCTTCTATACATGGCACCTTGACGATATTGAAGTATATCT
GCCCCATCAAATTCGCCGTTGGATGATTGGCAGCTTTTAAACATTGATAAAGCACTTGGT
CGCAAGTACAATGTGATTTAGTATACAGCGAGTAATTAGTGAGGTTGTATCGCGTCTGCT
GAGCTCGTACTTTTATTGGACAGAGATCGTGGTTACGGCAACATTTGTCGATATGAGGTA
GATCGCCCAAATCGTGATAATTCTCAGCTATGTCGCCTGTACCGCACCATTTTGTGCCTG
GCAGAATGCCGGAGAACAAAGTGATCGAACTCGCCGCTATGCGGGTCCCTCTGCTCAATG
CGTTTGTGGGCAATGGAGATGTGGCCTCCACCTGCAGTCCTTCCAACAATTCGCACTGCT
GCATGAGCCTTGTAATCTCCTGGAAGGACACTACTTGCGGATGTAAAGTCATAGACAAGT
TTCGCAAAACTTCTGTAGCCTCAGACGGCTCGTATACTTCAATTATATTGCAATCATGCA
GTTCATTTCTCGGGCCAAGATCGACCACTGCCACCGTCTGCTCGTGATAATAAACGGCTC
GTATCTCGTCCTTCGCGAGCCCGATGACGCTTGGCGTGAGACCGCTCAACCCTTTGAACG
TGCTTCTGAAGAACGTTGGCTGCTGCACGGTCAAGCTGCACATCGACACGACGAGGAGAA
CCGTCAGGCACACCGAATACATCTTTTCCTTCAAACTATCGATCTACCGTTTCGTTGGTC
AAGTGTAACGCGGAGTCCGCATAACTCCGTACAAATAGACGCAACTCACGTAAAAAGTTT
CTAGACGATTTCTAAACTATATCGAAATTAACAAACACACAAGGTATATTCACGTTTAGA
AAGTGATTCACGCCATAAGCTTCACGCATCGTTAATCAACAATCAACGAGACAAGAACCA
ATCTGTTGTGTCCACTTGATAATTATTTGAAAATGCATGTCGTTATCAGAGCGGTGTGCA
CGAACAAACGAACGCGCGAAGTCTAACACGTTTGCAATCACCGCACATTACGCGCTTTTA
TACTTCCTTAAATTCTTAATATATGTTTTAGAATCACCTTTACGAAGCACGAGATCTCTT
TGCTTGAAATCCTCGTGCGAACACTAAACGAGAGAGCATTATTCAATTATTTGCATATGT
TTTAAAGATTCTAAAAGAAAAAAAAAGCACATGAGTCGTTCCGTTCGAAACTGAATTTAC
CCCGGCGCGTAACTCGGTACATTATTTGGCACATATATGGATTTTTACGGAAGAAAAACG
GCGGAAAATCGTTGGCGGAAATACCCTTAGCTCTATACAAAAATTGTTTGTTAAAAAATT
TGTTAACACCCTTAACTTAACAGAGACTGCTCGCGTTTGCGAAAACCGATCGACCGGTTG
GACTTCTCGCTCACAAACGGTGTGTCTATAATTATAGTACACATTTGTCGGTTTTACATG
GATAGACCGGACTAGTAGCCGATCGAATGACTAAATGTACAAGCGATGGTATGACACCCG
CGTTTAACTTCCCTCTCCCACGATCCGGAGGTATTACCTGGTGGTAGCAGATGTTAGTGG
GGAGACCTACATTCGTAGGACTAGGACGAAGAAAGTGGGACGAAACGGCGGAATACGATT
CCGCGGGTAGTAACTGCAAGTTCGCAGAATCCTTCAAACTTGAGCAGAAGAAAAAAAAAA
GTAAAGTCTTATTGGATTTTTCTCGCGGACAGAACTTGTCGAAAGAACTTGTCAGATTTA
TAAAAACCATGTATTTTTCATGTAAAAATGTGTATAGAAAAATACGTACAAAAAACACAA
TAGTGTATGAAAAGGCGAAAAAGGCTTTAAAAAGTGAAAGTCTCAAAAAAAAACTTGTGT
CTAATGAAAAAATATAAATCATATGCCATTTGCGATTTTTTTCTTTGATCGAAGCGGCGC
CTCGATAAAAGAGCGTTTTTTTTTTTATGTGATGGAGATGCGACTACCGCATCTTAGCAA
GTCGCGAAATTTCACTCGTGGCACG
>Tb32377
AAGGCAGATTTTATAATTTAAGCGATGGGAGATAATCGGCTTATTCCTTCAAAACTTCAT
GTCGTAAGACGTACAATTTGATGGTCTGTCACTCTATCAGTAGTTATTGCTTCACAAGTT
TATATACATCATTTTGAAATATAAAATTACCATCGAAATTTACAAACAATTGCATTATTT
GATGTAAATTAGGATAATTCTTTTTAGAATTGAAAAATATTAAAGATATATGGGTTTAAT
GCATAGAGCCGAATATTGGCGAAAAATCTGTATTACTTCTCGCTTTTCTCTTTTGGTAGA
CAAGAACGTTCAGCAGGCAAACGGTTTTGACGACTTGATAATGGTGATTCATGATGAGTA
ACGACCGCTGGTGAGAGACGTTAGGTCCAGAACGTATAAATTAGTTTGTGAGTCTTATTG
TCGATATTTTTCGAGAGGCAGGTTCAAAAGACAAGTTTGTCAATGAACTTCGTTGACCCA
CATCCAACCATTATATATGTTTAATCTCTTTCAGGACGCACATTCTCTCGCTTTCGCGAT
CGGCCTGAATTGAAACGACCCAAACTCAGCCGAGGTCGTAGGCTAGTTCGATTCTCCGAA
TTAGATGTATCCGCTGAAAGATTAGGACTTTGTCATCTGTCGGCACCCATTCTCTGGTGC
ACTCTAATGAATGACACATGAAGATACATGCGGAATATGATAATTTCGTCTACTTTACAA
ACTGACATTCCGCGATGCTCGTTGTCCTGTTTGGCGTTCTGTCGATTCTTTGGGCCGAAA
GGACTGGAGCAAGCGTGCTGGTCGCTGACACTACCATGTCCAGGATGGTGGAGTTGAATG
CCGATGCACCCTTCTGCGCTCTTTACAATGACCGCGGGGTCATCCAGAGGATGGTTCTTG
GCGCGGATCCCAAAAAAGTTCGACAAATCTCCGGAAACCTCGTCGCCGATCTGGAAGAGA
CTTGCATAGCTTCGCGAGATAAGGGAAAGAATCAAGCGCCCGGCGGTGGTTTAATGTATC
CGGGTACCAAGTGGTGCGGACCAGGCAACGTGGCCAATTCCTACGATGATTTGGGCCAAC
ACTCGGTCGAAGATGCTTGCTGCAGGGAACACGACCATTGCCCATTCACGATAGCGCCGC
AACAATGCATACACGGCATATGCAATAGCTCGCCATTTACTCGCTCGCATTGCGATTGCG
ACGCCAAATTCCGCAGGTGTTTACAGAATCTCAATACCGAGGTGGCCAATACCCTCGGCG
CGCTTTTCTTCAATGTGATCCAAGTTACCTGCTTTAAAGAGAGACGGCCGTGTTCGCAGT
GGCAAAGCTGCGATTTACAATGGGAGAAGTCTACATATTTGAGTTACTTGCCAAACGATT
TTTCGGAGAGTAGAGGATTTCGAAGACCGCTGTTGACGACAGTCTCCTTCGCATTCAGGG
ATTTCGTGGCCAGACGGAGAAACTTTCTTCGAGACGTCACGCCATTTGTTTGAAGACATT
TAAATGAACGGCTACGCGGAGGCTGTGTCCGATCGATTGTGCTCGCAATATAAGTTCCGG
CCCAGCGACAAATACGTGCCCATGATGCCCCTGAATATGAACAAGTGAATTTGAAGCTCT
AGGAGAGAAAGACAATCCCCGGAAAAAACCGGCAAAGGGCTGATGGCCAGTATGCGACAT
ATCGATCATATCATTTATTTCATATCAAATTGCCGTCCTTGCTGTCGCGCGCCAACGTAT
CAAATACATATCTTTTTAGAGATTAAGTTACATTAGACTTTTTGCGATAACGCGACCGCA
AATGTTATTCGGAGTTTACGGACGGTAGAACTCCTTTTCTCGCTGTATACATATATATTA
TTCCTACGAGTAGAGCCTGTTCCATTAAGTTTGATTATTTATAAAAAAGAAAGGATATTT
AGGTGTTAATTAAACTCCTTCTGTGAAATAAAATCTCTCTGTAAGTAGTCCTTTGTAGAA
GTATTACGGAAGCACAGTTGTTTCTGATAATGACAACACGACATATTAATTCCTTTCTTT
TGTTATTGTTATTGAGAGCAACATGTAACTGTAGTATGTTCAAAAGTGGTAGTTTAGTAT
TTTACACATTTATGTATCGTAAGTGTGCCATAATTTACAGTATTTAATTTTTCATTTTAC
CGAGTCTACTCCTTAGTCTACTTATGTAGTTTACTTAGTTTACTTAGGGAAAATGCATCT
CTGATTAAGTAGGATAATGTATACGAATATTTTTTGTCTGCATCTTTTAATTAATTACTT
TAAAATACTATGCTCAAAGGTAGATGAATTTACAGCAGAAATAAAATCTTTTCTTTTTTT
TGTTAATTAAATTAAATATATGTACAATATTTGTATTTCGAGCTTGTATTTAAGATCGTG
CTGAATCATCTTACCTAACTAATAAAATGATCATACAGTATCTCTATAGATTGTTAATTA
ATTAAGAAATATAAAAT
>Tb34851
GAAGATCTACAGCTTTTATTGAATAAATTGTTATCGCATTCATACATGCACATTAGAAGA
GAAACTCTGTGGTTGATAGGGAACTTGTATAATCATAAATCCTCCAGTGTTGGTCAAAAT
ATACGGGAACTTGTACCTTTTTTATCGGCATTGAATCAAGCTTTTTCGTCAGTTGAAGAT
TCTGTATAAATGCAAATGTGCGTTAAAACGACATCTTCTCTAAAGAAAGGTACATTATGC
TTGTAAAAATAACTTATAAAGTATATGATACAAATATAAAAATATATTTATAGTGTCATT
TGATTGTAAATATAATTCTAAATATTAATATTATTTATATATCACTGTACGCATGGAGCA
TATATTATGTTTCTGAATGTAACTGTCCATATATGCTACTAATTAATTTTTGTAATTAAT
ATACTCGTTTTACAGGCACAAATTTTCTTAATGGATTCGAGGAAGAATATCGATTTCTTC
CTATGTCTTCTATACATGGCACCTTGACGATATTGAAGTATATCTGCCCCATCAAATTCG
CCGTTGGATGATTGGCAGCTTTTAAACATTGATAAAGCACTTGGTCGCAAGTACAATGTG
ATTTAGTATACAGCGAGTAATTAGTGAGGTTGTATCGCGTCTGCTGAGCTCGTACTTTTA
TTGGACAGAGATCGTGGTTACGGCAACATTTGTCGATATGAGGTAGATCGCCCAAATCGT
GATAATTCTCAGCTATGTCGCCTGTACCGCACCATTTTGTGCCTGGCAGAATGCCGGAGA
ACAAAGTGATCGAACTCGCCGCTATGCGGGTCCCTCTGCTCAATGCGTTTGTGGGCAATG
GAGATGTGGCCTCCACCTGCAGTCCTTCCAACAATTCGCACTGCTGCATGAGCCTTGTAA
TCTCCTGGAAGGACACTACTTGCGGATGTAAAGTCATAGACAAGTTTCGCAAAACTTCTG
TAGCCTCAGACGGCTCGTATACTTCAATTATATTGCAATCATGCAGTTCATTTCTCGGGC
CAAGATCGACCACTGCCACCGTCTGCTCGTGATAATAAACGGCTCGTATCTCGTCCTTCG
CGAGCCCGATGACGCTTGGCGTGAGACCGCTCAACCCTTTGAACGTGCTTCTGAAGAACG
TTGGCTGCTGCACGGTCAAGCTGCACATCGACACGACGAGGAGAACCGTCAGGCACACCG
AATACATCTTTTCCTTCAAACTATCGATCTACCGTTTCGTTGGTCAAGTGTAACGCGGAG
TCCGCATAACTCCGTACAAATAGACGCAACTCACGTAAAAAGTTTCTAGACGATTTCTAA
ACTATATCGAAATTAACAAACACACAAGGTATATTCACGTTTAGAAAGTGATTCACGCCA
TAAGCTTCACGCATCGTTAATCAACAATCAACGAGACAAGAACCAATCTGTTGTGTCCAC
TTGATAATTATTTGAAAATGCATGTCGTTATCAGAGCGG
