# Supplementary material for: Venomix: a simple bioinformatic pipeline for identifying and characterizing toxin gene candidates from transcriptomic data
Source: PeerJ. 2018 Jul 31;6:e5361. doi: 10.7717/peerj.5361 (PMC6074769; doi:10.7717/peerj.5361)
Supplement: Supplemental Information 5 [file peerj-06-5361-s005.gz › FinalOutput_GAS_1E-6/Phospholipase_A2_phaiodactylipin_6/signalp.txt]

# SignalP-4.1 euk predictions
# name                     Cmax  pos  Ymax  pos  Smax  pos  Smean   D     ?  Dmaxcut    Networks-used
P16354                     0.122  19  0.165  17  0.271   5  0.225   0.198 N  0.450      SignalP-noTM
P80003                     0.122  19  0.165  17  0.270   5  0.224   0.197 N  0.450      SignalP-noTM
P04362                     0.109  17  0.155  12  0.266   5  0.223   0.191 N  0.450      SignalP-noTM
P0C8L9                     0.647  20  0.724  20  0.933   1  0.791   0.760 Y  0.450      SignalP-noTM
Gene.2::Tb8647::g.2::m.2   0.528  21  0.675  21  0.942   3  0.856   0.773 Y  0.450      SignalP-noTM
Gene.5::Tb13299::g.5::m.5  0.489  20  0.651  20  0.951  10  0.858   0.763 Y  0.450      SignalP-noTM
Gene.7::Tb14525::g.7::m.7  0.644  27  0.717  27  0.898  24  0.782   0.752 Y  0.450      SignalP-noTM
Gene.9::Tb21409::g.9::m.9  0.422  28  0.580  17  0.956  13  0.921   0.764 Y  0.450      SignalP-noTM
Gene.11::Tb23564::g.11::m.11  0.735  24  0.809  24  0.978  13  0.892   0.854 Y  0.450      SignalP-noTM
Gene.14::Tb30181::g.14::m.14  0.489  20  0.651  20  0.951  10  0.858   0.763 Y  0.450      SignalP-noTM
Gene.16::Tb31163::g.16::m.16  0.528  21  0.675  21  0.942   3  0.856   0.773 Y  0.450      SignalP-noTM
Gene.21::Tb32377::g.21::m.21  0.489  20  0.651  20  0.951  10  0.858   0.763 Y  0.450      SignalP-noTM
Gene.22::Tb34851::g.22::m.22  0.528  21  0.675  21  0.942   3  0.856   0.773 Y  0.450      SignalP-noTM
