# Supplementary material for: Venomix: a simple bioinformatic pipeline for identifying and characterizing toxin gene candidates from transcriptomic data
Source: PeerJ. 2018 Jul 31;6:e5361. doi: 10.7717/peerj.5361 (PMC6074769; doi:10.7717/peerj.5361)
Supplement: Supplemental Information 5 [file peerj-06-5361-s005.gz › FinalOutput_GAS_1E-6/Phospholipase_A2_phaiodactylipin_6/final.txt]

>P16354
GAFIMPGTLWCGAGNAASDYSQLGTEKDTDMCCRDHDHCENWISALEYKHGMRNYYPSTI
SHCDCDNQFRSCLMKLKDGTADYVGQTYFNVLKIPCFELEEGEGCVDWNFWLECTESKIM
PVAKLVSAAPYQAQAETQSGEGR
>P80003
GAFIMPGTLWCGAGNAASDYSQLGTEKDTDMCCRDHDHCSDTMAALEYKHGMRNYRPHTV
SHCDCDNQFRSCLMNVKDRTADLVGMTYFTVLKISCFELEEGEGCVDNNFSQQCTKSEIM
PVAKLVSAAPYQAQAETQSGEG
>P04362
GAFIMPGTLWCGAGNAASDYSQLGTEKDTDMCCRDHDHC
>P0C8L9
MSLIIVLVISVLSADAVLSMDNELYLNLEPSQRSSWPVARAVRMQFSKRSEGGRESRKMQ
GCQILESLNDIAREALRTPRHTTKRISKDEMEFFEGRCLSVGESERTVLGTKWCGAGNEA
ANYSDLGYFNNVDRCCREHDHCDNIPAGETKYGLKNEGTYTMMNCKCEKAFDKCLSDISG
YFTRKAVSAVKFTYFTLYGNGCYNVKCENGRSPSNECPNGVAEYTGETGLGAKVINFGK
>Gene.2::Tb8647::g.2::m.2 type:complete len:203 gc:universal Tb8647:794-1402(+)
MYSVCLTVLLVVSMCSLTVQQPTFFRSTFKGLSGLTPSVIGLAKDEIRAVYYHEQTVAVV
DLGPRNELHDCNIIEVYEPSEATEVLRNLSMTLHPQVVSFQEITRLMQQCELLEGLQVEA
TSPLPTNALSRGTRIAASSITLFSGILPGTKWCGTGDIAENYHDLGDLPHIDKCCRNHDL
CPIKVRAQQTRYNLTNYSLYTK*
>Gene.5::Tb13299::g.5::m.5 type:complete len:253 gc:universal Tb13299:1939-1181(-)
MLVVLFGVLSILWAERTGASVLVADTTMSRMVELNADAPFCALYNDRGVIQRMVLGADPK
KVRQISGNLVADLEETCIASRDKGKNQAPGGGLMYPGTKWCGPGNVANSYDDLGQHSVED
ACCREHDHCPFTIAPQQCIHGICNSSPFTRSHCDCDAKFRRCLQNLNTEVANTLGALFFN
VIQVTCFKERRPCSQWQSCDLQWEKSTYLSYLPNDFSESRGFRRPLLTTVSFAFRDFVAR
RRNFLRDVTPFV*
>Gene.7::Tb14525::g.7::m.7 type:complete len:353 gc:universal Tb14525:612-1670(+)
MVQMSVSKRYPMLLLALGLIFTQSSAGALPREGTYFARSNVSSELTGTSSSHSISVIRIL
SDGRVERLIRWPGACAKEITVNWGNTDVTLRQVWLRKSSRKLQLIYAGETLTDCIDEKLA
LWDDSECSPSSRGVYRYHDDGDEEVSIEVFQLDGKDISRIPRDLTWLLSTSELRHRCDRM
RMRVRSRAAVQRRHRKYAKSTNATYASNGKQSRSRTRTRRELFMIPGTQWCGRGDRATKY
TNLGGFGMADACCRKHDTSCPFYIPAFETRYGVFNWRISSMMHCACDERFRTCLKMAGTA
SADFIGKIFFDVLQSKCFILKPQKVCVKRSWWGKCQHHEYRKQAHIRDNVPY*
>Gene.9::Tb21409::g.9::m.9 type:complete len:237 gc:universal Tb21409:1285-575(-)
MKGISVISLIAFCVLALFVNNNGITEGHSMKDYLRGLVALKQVSNLRHGILPGTLWCGQG
DIAREESDLGTFTEMDECCRNHDHCEDYITPQATRYGLYNRYKICRSSLCDCEMQFYNCL
KQIRGFYTYAVRKIYFGKCKQCFRTFYDPQECVNEGLDIIEEMDRKGRRVFCAKFDRKPK
WGRRHNITTPISATEDTTWAYDDVHLASRFNSGDEKYFNDEDDATYDEGSFEDDYY*
>Gene.11::Tb23564::g.11::m.11 type:complete len:217 gc:universal Tb23564:828-178(-)
MTRIFVCLFVLFILSITIRFGDCEIKNPECDDENNIKPGSDKTNLSKLEKFLKKIVPVKW
LAEVTKSDKESVSLSFSDVLEKIREKFPKLIHPGTLWCGDGDRAHNETDLGRFKKTDACC
KAHDNCKNNIAANNTEVNLINNGIFTKSACTCDTQFYDCLKNASNIIASEIGVTYFNVLG
PQCFKCKCPEKGCDLKDGTECKDYCKKYEWINNRRF*
>Gene.14::Tb30181::g.14::m.14 type:complete len:253 gc:universal Tb30181:801-1559(+)
MLVVLFGVLSILWAERTGASVLVADTTMSRMVELNADAPFCALYNDRGVIQRMVLGADPK
KVRQISGNLVADLEETCIASRDKGKNQAPGGGLMYPGTKWCGPGNVANSYDDLGQHSVED
ACCREHDHCPFTIAPQQCIHGICNSSPFTRSHCDCDAKFRRCLQNLNTEVANTLGALFFN
VIQVTCFKERRPCSQWQSCDLQWEKSTYLSYLPNDFSESRGFRRPLLTTVSFAFRDFVAR
RRNFLRDVTPFV*
>Gene.16::Tb31163::g.16::m.16 type:complete len:264 gc:universal Tb31163:1282-491(-)
MYSVCLTVLLVVSMCSLTVQQPTFFRSTFKGLSGLTPSVIGLAKDEIRAVYYHEQTVAVV
DLGPRNELHDCNIIEVYEPSEATEVLRNLSMTLHPQVVSFQEITRLMQQCELLEGLQVEA
TSPLPTNALSRGTRIAASSITLFSGILPGTKWCGTGDIAENYHDLGDLPHIDKCCRNHDL
CPIKVRAQQTRYNLTNYSLYTKSHCTCDQVLYQCLKAANHPTANLMGQIYFNIVKVPCIE
DIGRNRYSSSNPLRKFVPVKRVY*
>Gene.21::Tb32377::g.21::m.21 type:complete len:253 gc:universal Tb32377:735-1493(+)
MLVVLFGVLSILWAERTGASVLVADTTMSRMVELNADAPFCALYNDRGVIQRMVLGADPK
KVRQISGNLVADLEETCIASRDKGKNQAPGGGLMYPGTKWCGPGNVANSYDDLGQHSVED
ACCREHDHCPFTIAPQQCIHGICNSSPFTRSHCDCDAKFRRCLQNLNTEVANTLGALFFN
VIQVTCFKERRPCSQWQSCDLQWEKSTYLSYLPNDFSESRGFRRPLLTTVSFAFRDFVAR
RRNFLRDVTPFV*
>Gene.22::Tb34851::g.22::m.22 type:complete len:264 gc:universal Tb34851:1207-416(-)
MYSVCLTVLLVVSMCSLTVQQPTFFRSTFKGLSGLTPSVIGLAKDEIRAVYYHEQTVAVV
DLGPRNELHDCNIIEVYEPSEATEVLRNLSMTLHPQVVSFQEITRLMQQCELLEGLQVEA
TSPLPTNALSRGTRIAASSITLFSGILPGTKWCGTGDIAENYHDLGDLPHIDKCCRNHDL
CPIKVRAQQTRYNLTNYSLYTKSHCTCDQVLYQCLKAANHPTANLMGQIYFNIVKVPCIE
DIGRNRYSSSNPLRKFVPVKRVY*
