# Supplementary material for: Venomix: a simple bioinformatic pipeline for identifying and characterizing toxin gene candidates from transcriptomic data
Source: PeerJ. 2018 Jul 31;6:e5361. doi: 10.7717/peerj.5361 (PMC6074769; doi:10.7717/peerj.5361)
Supplement: Supplemental Information 5 [file peerj-06-5361-s005.gz › FinalOutput_GAS_1E-6/Phospholipase_A2_phaiodactylipin_6/aligned.fasta]

>P16354
------------------------------------------------------------
------------------------GAF---------------------------------
------------------------------------------------------------
------------------------------------------------------------
------------IMPGTLWCGAGNAASDYSQLGTEKDTDMCCRDHD-HCENWISALEYKH
GMRN-YYPSTISHCDCDNQFRSCLMKLKDGTA----DYVGQTYFNVLKIPCFE-LEEGEG
CVD-WNFWLE-----------CTESKIMP------------VAKLVSAAP----------
------------YQAQAETQSGEGR---------
>P80003
------------------------------------------------------------
------------------------GAF---------------------------------
------------------------------------------------------------
------------------------------------------------------------
------------IMPGTLWCGAGNAASDYSQLGTEKDTDMCCRDHD-HCSDTMAALEYKH
GMRN-YRPHTVSHCDCDNQFRSCLMNVKDRTA----DLVGMTYFTVLKISCFE-LEEGEG
CVD-NNFSQQ-----------CTKSEIMP------------VAKLVSAAP----------
------------YQAQAETQSGEG----------
>P04362
------------------------------------------------------------
------------------------GAF---------------------------------
------------------------------------------------------------
------------------------------------------------------------
------------IMPGTLWCGAGNAASDYSQLGTEKDTDMCCRDHD-HC-----------
------------------------------------------------------------
------------------------------------------------------------
----------------------------------
>P0C8L9
---------MSLIIVLV------------------------------ISVLSADAVLSMD
NELYLNLEPSQRSSWP--VARAVRMQFSKRSEGGRE------SRKMQ---------GCQI
LE-SLND---IAREALRTPRHT----------TKRISKDEMEFFEGRCLSVGESER----
------------------------------------------------------------
------------TVLGTKWCGAGNEAANYSDLGYFNNVDRCCREHD-HC-DNIPAGETKY
GLKN-EGTYTMMNCKCEKAFDKCLSDISGYFTRKAVSAVKFTYFTLYGNGCYN-----VK
CEN-------------G----RSPSNECPNGVAEYTGETGLGAKVIN-------------
-------------------------FGK------
>Gene.2::Tb8647::g.2::m.2 type:complete len:203 gc:universal Tb8647:794-1402(+)
-----------MYSVCLTVLLVVSMCSLTVQQPTFF-----RSTFKGLSGLTPSVIGLAK
DEIRAVYYHEQT---------VAVVDLGPRNE-------------LH---------DCNI
IE------------------------VYEPSEATEVLRNLSMTLHPQVVSFQEITRLMQQ
CELLEGLQVEATSPLPTNALSRGT-----------------RIAASSIT-----------
--------LFSGILPGTKWCGTGDIAENYHDLGDLPHIDKCCRNHD-LCPIKVRAQQTRY
NLTN-YSLYTK-------------------------------------------------
------------------------------------------------------------
----------------------------------
>Gene.5::Tb13299::g.5::m.5 type:complete len:253 gc:universal Tb13299:1939-1181(-)
-----------MLVVLFGVLSILW------------------AERTGASVLVADTTMSRM
VEL------------------NADAPF------------------------------CAL
----YNDRGVIQRMVLGADPKK----------VRQISGNLVADLEETCIASRDKGKN---
-------------QAPGGGL----------------------------------------
------------MYPGTKWCGPGNVANSYDDLGQHSVEDACCREHD-HCPFTIAPQQCIH
GICN-SSPFTRSHCDCDAKFRRCLQNLNTEVA----NTLGALFFNVIQVTCFK---ERRP
CSQWQSCDLQWEK--------STYLSYLPNDFSESRGFRRPLLTTVS------FAFRDF-
VARRRN-------------------FLRDVTPFV
>Gene.7::Tb14525::g.7::m.7 type:complete len:353 gc:universal Tb14525:612-1670(+)
MVQMSVSKRYPMLLLALGLIFTQSSAGALPREGTYFARSNVSSELTGTSSSHSISVIRIL
SDGRV----ERLIRWPGACAKEITVNWGNTDVTLRQVWLRKSSRKLQLIYAGETLTDCID
EKLALWDDSECSPSSRGVYRYHDD-------------GDEEVSIEVFQLDGKDISRIPR-
---------DLTWLLSTSELRHRCDRMRMRVRSRAAVQRRHRKYAKSTNATYASNGKQSR
SRTRTRRELF--MIPGTQWCGRGDRATKYTNLGGFGMADACCRKHDTSCPFYIPAFETRY
GVFN-WRISSMMHCACDERFRTCLKMAGTASA----DFIGKIFFDVLQSKCFI-LKPQKV
CVK------------RSWWGKCQHHEYRKQ------------------------------
AHIRDNVP-----------------Y--------
>Gene.9::Tb21409::g.9::m.9 type:complete len:237 gc:universal Tb21409:1285-575(-)
--------------------------------------------MKGISVI---------
----------------------SLIAF------------------------------CVL
AL-FVNNNGITE-------------------------GHSMKDYLRGLVALKQVSN----
-------------------LRH--------------------------------------
-----------GILPGTLWCGQGDIAREESDLGTFTEMDECCRNHD-HCEDYITPQATRY
GLYNRYKICRSSLCDCEMQFYNCLKQIRGFYT----YAVRKIYFGKCK-QCFRTFYDPQE
CVN-EGLDIIEEMDRKGRRVFCAKFDRKPK-----WGRRHNITTPISATEDTTWAYDDVH
LASRFNSGDEKYFNDEDDATYDEGSFEDDYY---
>Gene.11::Tb23564::g.11::m.11 type:complete len:217 gc:universal Tb23564:828-178(-)
---------MTRIFVCLFVLFIL-------------------------------------
---------------------SITIRFGD----------------------------CEI
KNPECDDENNIKPGSDKTNLSKLEKFLKKIVPVKWLAEVTKSDKESVSLSFSDVLEKIR-
------------EKFPK--L----------------------------------------
------------IHPGTLWCGDGDRAHNETDLGRFKKTDACCKAHD-NCKNNIAANNTEV
NLIN-NGIFTKSACTCDTQFYDCLKNASNIIA----SEIGVTYFNVLGPQCFK-----CK
CPE-KGCDLKDGTECKD---YCKKYEWINN------------------------------
--RR---------------------F--------
>Gene.14::Tb30181::g.14::m.14 type:complete len:253 gc:universal Tb30181:801-1559(+)
-----------MLVVLFGVLSILW------------------AERTGASVLVADTTMSRM
VEL------------------NADAPF------------------------------CAL
----YNDRGVIQRMVLGADPKK----------VRQISGNLVADLEETCIASRDKGKN---
-------------QAPGGGL----------------------------------------
------------MYPGTKWCGPGNVANSYDDLGQHSVEDACCREHD-HCPFTIAPQQCIH
GICN-SSPFTRSHCDCDAKFRRCLQNLNTEVA----NTLGALFFNVIQVTCFK---ERRP
CSQWQSCDLQWEK--------STYLSYLPNDFSESRGFRRPLLTTVS------FAFRDF-
VARRRN-------------------FLRDVTPFV
>Gene.16::Tb31163::g.16::m.16 type:complete len:264 gc:universal Tb31163:1282-491(-)
-----------MYSVCLTVLLVVSMCSLTVQQPTFF-----RSTFKGLSGLTPSVIGLAK
DEIRAVYYHEQT---------VAVVDLGPRNE-------------LH---------DCNI
IE------------------------VYEPSEATEVLRNLSMTLHPQVVSFQEITRLMQQ
CELLEGLQVEATSPLPTNALSRGT-----------------RIAASSIT-----------
--------LFSGILPGTKWCGTGDIAENYHDLGDLPHIDKCCRNHD-LCPIKVRAQQTRY
NLTN-YSLYTKSHCTCDQVLYQCLKAANHPTA----NLMGQIYFNIVKVPCIE-------
-------DIGRNR----------------------YSSSNPLRKFVP-------------
-VKRV--------------------Y--------
>Gene.21::Tb32377::g.21::m.21 type:complete len:253 gc:universal Tb32377:735-1493(+)
-----------MLVVLFGVLSILW------------------AERTGASVLVADTTMSRM
VEL------------------NADAPF------------------------------CAL
----YNDRGVIQRMVLGADPKK----------VRQISGNLVADLEETCIASRDKGKN---
-------------QAPGGGL----------------------------------------
------------MYPGTKWCGPGNVANSYDDLGQHSVEDACCREHD-HCPFTIAPQQCIH
GICN-SSPFTRSHCDCDAKFRRCLQNLNTEVA----NTLGALFFNVIQVTCFK---ERRP
CSQWQSCDLQWEK--------STYLSYLPNDFSESRGFRRPLLTTVS------FAFRDF-
VARRRN-------------------FLRDVTPFV
>Gene.22::Tb34851::g.22::m.22 type:complete len:264 gc:universal Tb34851:1207-416(-)
-----------MYSVCLTVLLVVSMCSLTVQQPTFF-----RSTFKGLSGLTPSVIGLAK
DEIRAVYYHEQT---------VAVVDLGPRNE-------------LH---------DCNI
IE------------------------VYEPSEATEVLRNLSMTLHPQVVSFQEITRLMQQ
CELLEGLQVEATSPLPTNALSRGT-----------------RIAASSIT-----------
--------LFSGILPGTKWCGTGDIAENYHDLGDLPHIDKCCRNHD-LCPIKVRAQQTRY
NLTN-YSLYTKSHCTCDQVLYQCLKAANHPTA----NLMGQIYFNIVKVPCIE-------
-------DIGRNR----------------------YSSSNPLRKFVP-------------
-VKRV--------------------Y--------
