# Supplementary material for: Venomix: a simple bioinformatic pipeline for identifying and characterizing toxin gene candidates from transcriptomic data
Source: PeerJ. 2018 Jul 31;6:e5361. doi: 10.7717/peerj.5361 (PMC6074769; doi:10.7717/peerj.5361)
Supplement: Supplemental Information 5 [file peerj-06-5361-s005.gz › FinalOutput_GAS_1E-6/Cysteine-rich_venom_protein_bucarin_1/mature.fasta]

>Q8AVA4 ; MatureChain: 20-238
TADFASESSNKKNYQKEIVDKHNALRRSVKPTARNMLQMKWNSRAAQNAKRWANRCTFAH
SPPNKRTVGKLRCGENIFMSSQPFPWSGVVQAWYDEIKNFVYGIGAKPPGSVIGHYTQVV
WYKSYLIGCASAKCSSSKYLYVCQYCPAGNIRGSIATPYKSGPPCADCPSACVNKLCTNP
CKRNNDFSNCKSLAKKSKCQTEWIKKKCPASCFCHNKII
>Q8AVA3 ; MatureChain: 20-238
TVDFASESSNKKNYQKEIVDKHNALRRSVKPTARNMLQMKWNSHAAQNAKRWADRCTFAH
SPPNTRTVGKLRCGENIFMSSQPFPWSGVVQAWYDEIKNFVYGIGAKPPGSVIGHYTQVV
WYKSHLIGCASAKCSSSKYLYVCQYCPAGNIRGSIATPYKSGPPCADCPSACVNRLCTNP
CNYNNDFSNCKSLAKKSKCQTEWIKKKCPASCFCHNKII
