# Supplementary material for: Venomix: a simple bioinformatic pipeline for identifying and characterizing toxin gene candidates from transcriptomic data
Source: PeerJ. 2018 Jul 31;6:e5361. doi: 10.7717/peerj.5361 (PMC6074769; doi:10.7717/peerj.5361)
Supplement: Supplemental Information 5 [file peerj-06-5361-s005.gz › FinalOutput_GAS_1E-6/Cysteine-rich_venom_protein_bucarin_1/nucleotide.fasta]

>Tb5607
AATATTTACAGGATATTTATTTTGTAAGTGGACAAAAAGTATTACAGTTTAAACATTTTA
TTTGGAGCTGTACCGTTACATTCACTGTTATATCTCTTTAACGAACTCCTTAATTACCGA
CAATCAAGTGCTTAACATTATCATCAATCACGCTCGCCACTCATCACACGTGTTGTTTCT
CGACGCGTATTATTGATTATGTGTCTTATGATTTACGATTTATCTTAACTCTTTACCGCA
TTATTGCGGTATATATTTTGCAATGTCAATTTTTCAGCTTCTATAAAAATAACGATTTTT
CATTAAAGTTTCATTAATTCGTATAATGCGCTGTATTGAACATATCATTTTTTTACAAAA
ATCAAATAGATATTATTTATATAAATATTTGCAATAGTTCATTGTTAGAAAAATGCACCT
TTTTTTACTCGATAAAATTTTTTTGCGTTTTTGTTGCTAGAAATTTATTTACTCATAATT
TAGCTGAAAATTTTTAGTTTTCATGATAAATGTATTATATTGTTATGAAGATAACATTGA
TAGTGCGCTTTTGACATCGCGCGATATGTGTCTTTACAAATCCTTTCGCGAAAAAAGAGA
ATTAAATCTCTAGATACTTAAACACACCGTATTACTCATCCAAAATATATTCTTAATGAT
GAGAGAAATTATGCGGTAAAGAGTTAACTTTACAATTCCGATTTGCTTTCGATATCGCAC
TGTGCGTGAACACGCTGTTGTTAAAGCTACAGATAAAAATAACTATTATCGTTATTGTTA
ATTATTGAAGATAAGTTCCATCGTTACATCACGACAAAAAACATCGACACACCGTTTCCT
CAAAGCTTAATTTAATTTTTACATTGTTCCTCTTAACAATTAACCAAAATTAAAAGTACG
GCTATCGTCTAATAATTGTCAGTTTCGATATGTTACCCACCGGATTTATTTACAATTTTT
ATGATATTTAAAAGTTATCGGTCTAAGCAAAAAAATACGAGAACTATATAACAAGATTTC
ACGATTAGATTTACAACAACAAATAAATTCAAATTAACTTCTTATGTTCTTAAATGAGTT
TCTCGATTACCCATTTAATTAATTTAATGCAGTATCTTTTATAGTGTAGTAAATATTTAA
AGCCAAAAATATAATTTGTGGGCAACCACGTTAAAATCCGTTAGCTTAAATTTTATTTTG
TGCAAATTTATAAGAATACCAAAAAATATAAAAATAATTACAAGCGAATATAAAGTTAAT
CCCTATTCTCTCTCTACTTTTGAATACATACAGATAACCGAACTGTACTCTATATGCTAT
AAAACACAAGAGCAATAATAATTTTTAGAAATTATTTGCTTGTAGATGTACAAAAGCTAT
AAAGGAAAGGCCGCTCTGAATTATCTTGTATATAACCAAAAATTTTATCTTTATAAAGAG
TAAGCAGATTAAAGAGTTGCTGACAAAAAAATTTGTGTATGTCAGAATCTTTTCAAACCT
AGTGGAACTTTGCTCTCCTGTGAACATGCGCGTGTATATTAATTACGAAATTATATCCAT
TTTTAAACACATAAAATGTATAGACGCGAGGTGTGACTACGTTTTAGTTCATGGTTAAAG
ACAATACGCGAAATTTACTTGTGAAAAATTAATCCATTTCTATTTAAGCTTGTTTCTATT
TTTATATTATTGGAAGAAGCGAGCATACAAACAAGTTAAACAGTAAATTAAATAATGATT
TAGCGTATTAAAATTGTACACGATTTATATCTTTTATAAATGAATTATTGGTTCGTAAGA
AAGGTTTTTTGCTCAAATCATAAAAGATGCGAATTTTACACCGATTATTCCGTGAAGTTT
CAAAAGATATTCTGAACATTGGAGAATTATAAAATTTAGAGTCCTAAAATTCAAGGATTA
TATTACAACAAGAATCATATTTTGGAATCTCTGGGATCTGAAATCGAAAGATTATGTGCA
GTCATTAGATCGTTGCGGTATAGAATCTATTGATCTATTAGACTTTGGCCAATATCCCTA
GAATCCGCGAAATCTAGGCCCCAGAGATTTAGCACACGAATTCCACAATCACTTCCTCTA
CCATATTTCCATATTATCTCGTTTACTTGCTATTCGCTCTTCCCCCCCCCTCTCTTTCTC
GATACCCCAGCTCGAAACGTCGCGAGCGTTCCTCCAACTCTCATCACTAAACAAACGAGC
TCATCAATAAAACAACACGATCCCCCCGTTAAACGATCTGCAGCCGTTTAGCCGTCGTCA
CACCCACCAGGTTTGAGTTTAGTTTTGCAGGGCGATTAAATTATTCATGCAACACGGTAG
ATCCAAACGCGGAAGCCAAGGAGCCTTCCTACCCTTGATGATGGTAGTAGATCTTGTCCT
TGCAGTTGCACGTGGCACCGCAGAACTTCCGGCGTTCACGGCCCTCGTTGGTGTTCGTCT
CGCAGACCCACGAGCCGAACGTTCTGACCAGCTCGGCGCAGTTCGACCACAGATCGGTAT
GGTAGCAGGCGTTCGTGCAGAGCGCGTCCCGTACGCAGTGATTCTTGCACATGCTGCACG
GCTTGCCGGCCACGTAGGGCAGGCCCAGACTGCCTTTGTAGTTTCCACTCGGAGCGTAGT
TGCAGACGTACATATAGAAATCCTTGCCGAGCGGACCCTTGCTTCCGGTGCAATGGCTCA
CGCCGCAACCGACCAGATGCGTCGTCGCCCATACCACCTGCGTGTAATGACCGATCTCGA
GAAGCTCATTCGTCGTATTGGGCCCGTACTTGAAGTCCTTGTACTCCATGTACCACATTC
TGATGGGGAAGTTCCAGAGTGTACGACCCGTACTGATGAATATATTTTGTCCACTCTGTC
CAAAGCCATCCAGGTACAGGCCAGTCGCATTGTCATGCACTAAACCGAGGCAACGATCGG
CCCATCTCTGTGCTGCCTTCGCTAAACCCGAATGCCATTTCATGACGAGCATGTTGGCAG
CAGTTGGCTTGACCTGCGTGCGAAAGTAATTGTGGGTGTCCACGATCTTCTGCCGTACCT
TGCTACTGGTGGTCCTTATTAAATTGACAGGGACACTGTCACCGTATAGTCGTGGCGTGG
GCTTGCTCCTGTGGATTTTTCGCGGTACGGCAGCTGGCAGCGCCAGAGCCAATAAGACAA
TTATCCAAAGCCACTTCATTGTTTCCGTGATGAGCTCGCGACGGTGGAGAGCGTGAAACT
T
