# Supplementary material for: Venomix: a simple bioinformatic pipeline for identifying and characterizing toxin gene candidates from transcriptomic data
Source: PeerJ. 2018 Jul 31;6:e5361. doi: 10.7717/peerj.5361 (PMC6074769; doi:10.7717/peerj.5361)
Supplement: Supplemental Information 5 [file peerj-06-5361-s005.gz › FinalOutput_GAS_1E-6/Cysteine-rich_venom_protein_bucarin_1/signalp.txt]

# SignalP-4.1 euk predictions
# name                     Cmax  pos  Ymax  pos  Smax  pos  Smean   D     ?  Dmaxcut    Networks-used
P0DL21                     0.109  16  0.102  16  0.106   4  0.093   0.097 N  0.450      SignalP-noTM
P0DL20                     0.109  16  0.102  16  0.106   4  0.093   0.097 N  0.450      SignalP-noTM
Q8AVA4                     0.409  20  0.608  20  0.973  10  0.894   0.762 Y  0.450      SignalP-noTM
Q8AVA3                     0.577  20  0.719  20  0.974  10  0.887   0.810 Y  0.450      SignalP-noTM
Gene.1::Tb5607::g.1::m.1   0.415  34  0.461  34  0.643  29  0.487   0.471 N  0.500      SignalP-TM
