# Supplementary material for: Venomix: a simple bioinformatic pipeline for identifying and characterizing toxin gene candidates from transcriptomic data
Source: PeerJ. 2018 Jul 31;6:e5361. doi: 10.7717/peerj.5361 (PMC6074769; doi:10.7717/peerj.5361)
Supplement: Supplemental Information 5 [file peerj-06-5361-s005.gz › FinalOutput_GAS_1E-6/Cysteine-rich_venom_protein_bucarin_1/aligned.fasta]

>P0DL21
--------------------------------------------------------SNKK
NYQKEIVDKHNALRRSVK------------------------------------------
------------------------------------------------------------
------------------------------------------------------------
----------------------------------------------------------
>P0DL20
--------------------------------------------------------SNKK
NYQKEIVDKHNALRRSVK------------------------------------------
------------------------------------------------------------
------------------------------------------------------------
----------------------------------------------------------
>Q8AVA4
----------------MIAFIVLLSL---AAV---LQQSSGTADFASES-------SNKK
NYQKEIVDKHNALRRSVKPTARNMLQMKWNSRAAQNAKRWANRC-TFAHSPPNKRTV-GK
LRCGENIFMSSQPFPWSGVVQAWYDEIKNFVYGIGAKPPGSV-----IGHYTQVVWYKSY
LIGCASAKCSSSK-------YLYVCQYCPAGNIRGSIATPYKSGPPCADCPSACV-NKLC
TNPCKRNNDFSNCKSLAKKSKCQTEWI-----------KKKCPASCFCHNKII-----
>Q8AVA3
----------------MIAFIVLLSL---AAV---LQQSSGTVDFASES-------SNKK
NYQKEIVDKHNALRRSVKPTARNMLQMKWNSHAAQNAKRWADRC-TFAHSPPNTRTV-GK
LRCGENIFMSSQPFPWSGVVQAWYDEIKNFVYGIGAKPPGSV-----IGHYTQVVWYKSH
LIGCASAKCSSSK-------YLYVCQYCPAGNIRGSIATPYKSGPPCADCPSACV-NRLC
TNPCNYNNDFSNCKSLAKKSKCQTEWI-----------KKKCPASCFCHNKII-----
>Gene.1::Tb5607::g.1::m.1 type:5prime_partial len:291 gc:universal Tb5607:3241-2369(-)
KFHALHRRELITETMKWLWIIVLLALALPAAVPRKIHRSKPTPRLYGDSVPVNLIRTTSS
KVRQKIVDTHNYFRTQVKPTAANMLVMKWHSGLAKAAQRWADRCLGLVHDNATGLYLDGF
GQSGQNIFISTGRTLWNFPIRMWYMEYKDFKYG-----PNTTNELLEIGHYTQVVWATTH
LVGCGVSHCTGSKGPLGKDFYMYVCNYAPSGNYKGSLGLPYVAGKPCSMCKNHCVRDALC
TNACYHTDLWSNCAELVRTF---GSWVCETNTNEGRERRKFCGATCNCKDKIYYHHQG
