# Supplementary material for: Venomix: a simple bioinformatic pipeline for identifying and characterizing toxin gene candidates from transcriptomic data
Source: PeerJ. 2018 Jul 31;6:e5361. doi: 10.7717/peerj.5361 (PMC6074769; doi:10.7717/peerj.5361)
Supplement: Supplemental Information 5 [file peerj-06-5361-s005.gz › FinalOutput_GAS_1E-6/Kunitz-type_serine_protease_inhibitor_homolog_alpha-dendrotoxin_3/uniprot.txt]

>Q589G4
MMLLVLSISAILQVSHSVSFCLLPIVPGPCTQYVIRYAFQPSISACRRFTFGGCEGNDNN
FMTRRDCEHYCEELL
>Q6T269
PLRPGTEKHTFPFPAEFCNLPADLGPCKNYTGRFYYDSASNKCEVFIYGGCPGNANNFKT
REECRKTCVEICILPAELGPCDEYTGRFYYDSASNKCEVFIYGGCQGNANNFKTRDECRK
TCVEICILPAELGPCDEYTGRLLLRLGIKQM
