# Supplementary material for: Venomix: a simple bioinformatic pipeline for identifying and characterizing toxin gene candidates from transcriptomic data
Source: PeerJ. 2018 Jul 31;6:e5361. doi: 10.7717/peerj.5361 (PMC6074769; doi:10.7717/peerj.5361)
Supplement: Supplemental Information 5 [file peerj-06-5361-s005.gz › FinalOutput_GAS_1E-6/Kunitz-type_serine_protease_inhibitor_homolog_alpha-dendrotoxin_3/genbankfile.txt]

VERSION     Q589G4.1  GI:74898382
DBSOURCE    UniProtKB: locus VKT19_ANOSM, accession Q589G4;
            class: standard.
            created: Feb 21, 2006.
            sequence updated: May 10, 2005.
            annotation updated: May 27, 2015.
            xrefs: AB186137.1, BAD93276.1
            xrefs (non-sequence databases): ProteinModelPortal:Q589G4,
            MEROPS:I02.964, GO:0005576, GO:0004867, Gene3D:4.10.410.10,
            InterPro:IPR002223, InterPro:IPR020901, Pfam:PF00014,
            PRINTS:PR00759, SMART:SM00131, SUPFAM:SSF57362, PROSITE:PS00280,
            PROSITE:PS50279
KEYWORDS    Calcium channel impairing toxin; Direct protein sequencing;
            Disulfide bond; Ion channel impairing toxin; Neurotoxin; Potassium
            channel impairing toxin; Protease inhibitor; Secreted; Serine
            protease inhibitor; Signal; Toxin.
SOURCE      Anoplius samariensis
  ORGANISM  Anoplius samariensis
            Eukaryota; Metazoa; Ecdysozoa; Arthropoda; Hexapoda; Insecta;
            Pterygota; Neoptera; Endopterygota; Hymenoptera; Apocrita;
            Aculeata; Vespoidea; Pompilidae; Anoplius.
REFERENCE   1  (residues 1 to 75)
  AUTHORS   Hisada,M., Satake,H., Masuda,K., Aoyama,M., Murata,K., Shinada,T.,
            Iwashita,T., Ohfune,Y. and Nakajima,T.
  TITLE     Molecular components and toxicity of the venom of the solitary
            wasp, Anoplius samariensis
  JOURNAL   Biochem. Biophys. Res. Commun. 330 (4), 1048-1054 (2005)
   PUBMED   15823549
  REMARK    NUCLEOTIDE SEQUENCE [MRNA], PROTEIN SEQUENCE OF 18-39, AND MASS
            SPECTROMETRY.;
            TISSUE=Venom, and Venom gland
COMMENT     [FUNCTION] May exert inhibitory effects on serine proteases and on
            potassium and/or calcium channels and then participate in the
            long-term non-lethal paralysis on the prey.
            [SUBCELLULAR LOCATION] Secreted.
            [TISSUE SPECIFICITY] Expressed by the venom gland.
            [PTM] Contains 3 disulfide bonds.
            [MASS SPECTROMETRY] Mass=6663.5; Method=MALDI; Range=18-75;
            Evidence={ECO:0000269|PubMed:15823549}.
            [SIMILARITY] Belongs to the venom Kunitz-type family.
            {ECO:0000305}.
            [SIMILARITY] Contains 1 BPTI/Kunitz inhibitor domain.
            {ECO:0000255|PROSITE-ProRule:PRU00031}.
FEATURES             Location/Qualifiers
     source          1..75
                     /organism="Anoplius samariensis"
                     /db_xref="taxon:200614"
     Protein         1..75
                     /product="Kunitz-type serine protease inhibitor As-fr-19"
                     /note="Asfr19"
                     /UniProtKB_evidence="Evidence at protein level"
     Region          1..17
                     /region_name="Signal"
                     /experiment="experimental evidence, no additional details
                     recorded"
                     /note="{ECO:0000269|PubMed:15823549}."
     Region          18..75
                     /region_name="Mature chain"
                     /experiment="experimental evidence, no additional details
                     recorded"
                     /note="Kunitz-type serine protease inhibitor As-fr-19.
                     /FTId=PRO_0000223994."
     Region          19..71
                     /region_name="KU"
                     /note="BPTI/Kunitz family of serine protease inhibitors;
                     Structure is a disulfide rich alpha+beta fold. BPTI
                     (bovine pancreatic trypsin inhibitor) is an extensively
                     studied model structure; cd00109"
                     /db_xref="CDD:238057"
     Region          21..71
                     /region_name="Domain"
                     /experiment="experimental evidence, no additional details
                     recorded"
                     /note="BPTI/Kunitz inhibitor.
                     {ECO:0000255|PROSITE-ProRule:PRU00031}."
     Bond            21..71
                     /bond_type="disulfide"
                     /experiment="experimental evidence, no additional details
                     recorded"
                     /note="{ECO:0000255|PROSITE-ProRule:PRU00031}."
     Site            order(29..33,35)
                     /site_type="other"
                     /note="trypsin interaction site"
                     /db_xref="CDD:238057"
     Bond            30..54
                     /bond_type="disulfide"
                     /experiment="experimental evidence, no additional details
                     recorded"
                     /note="{ECO:0000255|PROSITE-ProRule:PRU00031}."
     Bond            46..67
                     /bond_type="disulfide"
                     /experiment="experimental evidence, no additional details
                     recorded"
                     /note="{ECO:0000255|PROSITE-ProRule:PRU00031}."
ORIGIN      
        1 mmllvlsisa ilqvshsvsf cllpivpgpc tqyviryafq psisacrrft fggcegndnn
       61 fmtrrdcehy ceell
//
VERSION     Q6T269.1  GI:82203423
DBSOURCE    UniProtKB: locus VKT3_BITGA, accession Q6T269;
            class: standard.
            created: Jun 16, 2009.
            sequence updated: Jul 5, 2004.
            annotation updated: Jan 7, 2015.
            xrefs: AY442289.1, AAR19275.1
            xrefs (non-sequence databases): ProteinModelPortal:Q6T269,
            MEROPS:I02.020, GO:0005576, GO:0004867, Gene3D:4.10.410.10,
            InterPro:IPR002223, InterPro:IPR020901, Pfam:PF00014,
            PRINTS:PR00759, SMART:SM00131, SUPFAM:SSF57362, PROSITE:PS00280,
            PROSITE:PS50279
KEYWORDS    Disulfide bond; Glycoprotein; Protease inhibitor; Repeat; Secreted;
            Serine protease inhibitor.
SOURCE      Bitis gabonica (Gaboon viper)
  ORGANISM  Bitis gabonica
            Eukaryota; Metazoa; Chordata; Craniata; Vertebrata; Euteleostomi;
            Lepidosauria; Squamata; Bifurcata; Unidentata; Episquamata;
            Toxicofera; Serpentes; Colubroidea; Viperidae; Viperinae; Bitis.
REFERENCE   1  (residues 1 to 151)
  AUTHORS   Francischetti,I.M., My-Pham,V., Harrison,J., Garfield,M.K. and
            Ribeiro,J.M.
  TITLE     Bitis gabonica (Gaboon viper) snake venom gland: toward a catalog
            for the full-length transcripts (cDNA) and proteins
  JOURNAL   Gene 337, 55-69 (2004)
   PUBMED   15276202
  REMARK    NUCLEOTIDE SEQUENCE [MRNA].;
            TISSUE=Venom gland
COMMENT     [FUNCTION] Serine protease inhibitor. {ECO:0000250}.
            [SUBCELLULAR LOCATION] Secreted {ECO:0000250}.
            [TISSUE SPECIFICITY] Expressed by the venom gland.
            [SIMILARITY] Belongs to the venom Kunitz-type family.
            {ECO:0000305}.
            [SIMILARITY] Contains 2 BPTI/Kunitz inhibitor domains.
            {ECO:0000255|PROSITE-ProRule:PRU00031}.
FEATURES             Location/Qualifiers
     source          1..151
                     /organism="Bitis gabonica"
                     /db_xref="taxon:8694"
     Protein         <1..151
                     /product="Kunitz-type serine protease inhibitor
                     bitisilin-3"
                     /note="Two-Kunitz protease inhibitor"
                     /UniProtKB_evidence="Evidence at transcript level"
     Region          <1..151
                     /region_name="Mature chain"
                     /experiment="experimental evidence, no additional details
                     recorded"
                     /note="Kunitz-type serine protease inhibitor bitisilin-3.
                     /FTId=PRO_0000376870."
     Region          16..69
                     /region_name="KU"
                     /note="BPTI/Kunitz family of serine protease inhibitors;
                     Structure is a disulfide rich alpha+beta fold. BPTI
                     (bovine pancreatic trypsin inhibitor) is an extensively
                     studied model structure; cd00109"
                     /db_xref="CDD:238057"
     Region          18..68
                     /region_name="Domain"
                     /experiment="experimental evidence, no additional details
                     recorded"
                     /note="BPTI/Kunitz inhibitor 1.
                     {ECO:0000255|PROSITE-ProRule:PRU00031}."
     Bond            18..68
                     /bond_type="disulfide"
                     /experiment="experimental evidence, no additional details
                     recorded"
                     /note="{ECO:0000255|PROSITE-ProRule:PRU00031}."
     Site            order(26..30,32)
                     /site_type="other"
                     /note="trypsin interaction site"
                     /db_xref="CDD:238057"
     Bond            27..51
                     /bond_type="disulfide"
                     /experiment="experimental evidence, no additional details
                     recorded"
                     /note="{ECO:0000255|PROSITE-ProRule:PRU00031}."
     Site            28..29
                     /site_type="other"
                     /experiment="experimental evidence, no additional details
                     recorded"
                     /note="Reactive bond for trypsin. {ECO:0000250}."
     Site            29
                     /site_type="glycosylation"
                     /experiment="experimental evidence, no additional details
                     recorded"
                     /note="N-linked (GlcNAc...). {ECO:0000255}."
     Bond            43..64
                     /bond_type="disulfide"
                     /experiment="experimental evidence, no additional details
                     recorded"
                     /note="{ECO:0000255|PROSITE-ProRule:PRU00031}."
     Region          70..123
                     /region_name="KU"
                     /note="BPTI/Kunitz family of serine protease inhibitors;
                     Structure is a disulfide rich alpha+beta fold. BPTI
                     (bovine pancreatic trypsin inhibitor) is an extensively
                     studied model structure; cd00109"
                     /db_xref="CDD:238057"
     Region          72..122
                     /region_name="Domain"
                     /experiment="experimental evidence, no additional details
                     recorded"
                     /note="BPTI/Kunitz inhibitor 2.
                     {ECO:0000255|PROSITE-ProRule:PRU00031}."
     Bond            72..122
                     /bond_type="disulfide"
                     /experiment="experimental evidence, no additional details
                     recorded"
                     /note="{ECO:0000255|PROSITE-ProRule:PRU00031}."
     Site            order(80..84,86)
                     /site_type="other"
                     /note="trypsin interaction site"
                     /db_xref="CDD:238057"
     Bond            81..105
                     /bond_type="disulfide"
                     /experiment="experimental evidence, no additional details
                     recorded"
                     /note="{ECO:0000255|PROSITE-ProRule:PRU00031}."
     Bond            97..118
                     /bond_type="disulfide"
                     /experiment="experimental evidence, no additional details
                     recorded"
                     /note="{ECO:0000255|PROSITE-ProRule:PRU00031}."
ORIGIN      
        1 plrpgtekht fpfpaefcnl padlgpckny tgrfyydsas nkcevfiygg cpgnannfkt
       61 reecrktcve icilpaelgp cdeytgrfyy dsasnkcevf iyggcqgnan nfktrdecrk
      121 tcveicilpa elgpcdeytg rlllrlgikq m
//
