# Supplementary material for: Venomix: a simple bioinformatic pipeline for identifying and characterizing toxin gene candidates from transcriptomic data
Source: PeerJ. 2018 Jul 31;6:e5361. doi: 10.7717/peerj.5361 (PMC6074769; doi:10.7717/peerj.5361)
Supplement: Supplemental Information 5 [file peerj-06-5361-s005.gz › FinalOutput_GAS_1E-6/Kunitz-type_serine_protease_inhibitor_homolog_alpha-dendrotoxin_3/signalp.txt]

# SignalP-4.1 euk predictions
# name                     Cmax  pos  Ymax  pos  Smax  pos  Smean   D     ?  Dmaxcut    Networks-used
Q589G4                     0.657  18  0.776  18  0.949  12  0.918   0.852 Y  0.450      SignalP-noTM
Q6T269                     0.106  66  0.121  12  0.199   4  0.140   0.132 N  0.450      SignalP-noTM
Gene.1::Tb2597::g.1::m.1   0.109  46  0.103  54  0.113  68  0.098   0.100 N  0.450      SignalP-noTM
Gene.3::Tb16938::g.3::m.3  0.115  22  0.110  22  0.121  12  0.104   0.107 N  0.450      SignalP-noTM
Gene.5::Tb30751::g.5::m.5  0.287  24  0.413  24  0.810  19  0.590   0.509 Y  0.450      SignalP-noTM
