# Supplementary material for: Venomix: a simple bioinformatic pipeline for identifying and characterizing toxin gene candidates from transcriptomic data
Source: PeerJ. 2018 Jul 31;6:e5361. doi: 10.7717/peerj.5361 (PMC6074769; doi:10.7717/peerj.5361)
Supplement: Supplemental Information 5 [file peerj-06-5361-s005.gz › FinalOutput_GAS_1E-6/Kunitz-type_serine_protease_inhibitor_homolog_alpha-dendrotoxin_3/aligned.fasta]

>Q589G4
--------------------------------MMLLVLSISAILQVS---HSVS------
---------------FCLLPIVPGPCTQYVIRYAFQPSISACRRFTFGGCEGNDNNFMTR
RDCEHYC----EELL---------------------------------------------
------------------------------------------------------------
------------------------------------------------------------
------------------------------------------------------------
------------------------------------------------------------
------------------------------------------------------------
------------------------------------------------------------
------------------------------------------------------------
------------------------------------------------
>Q6T269
------------------------------------------PLRPGTEKHTFP------
-----------FPAEFCNLPADLGPCKNYTGRFYYDSASNKCEVFIYGGCPGNANNFKTR
EECRKTCVEI-----------------CILPAELGPCDE---YTGRFYYDSASNKCEVFI
YGGCQGNANNFKTRDECRKTC---------------------------------------
------------------------------------------------------------
------------------------------------------------------------
------------------------------------------------------------
VEICILPAELGP---------------------------------------C--------
-------DE------------------------------------YTG------------
------------------------------------------------------------
-----------------------RLLLRLGIKQM--------------
>Gene.1::Tb2597::g.1::m.1 type:internal len:250 gc:universal Tb2597:748-2(-)
LWYYDSYEQHCRQFYYGGCGGNENNFVTEHDCVNRCEVAITTPPPPG----QVE------
-----------FRLEFCFLPDEHGPCSENQVKWFYDSRDGVCKQFRYGGCQSNGNNFNTR
EECEYRCGEVQDP--------------CILPQVIGPCNG---FVKQFYYDRRTDSCYEFE
YSGCQGNKNRFQDRESCERKCRR-------------------------------------
------------------------------------------------------------
--------------------GTP--------PDVTQA--PATISPPT--GEP--------
-----------------------------------------------------------K
STICLAPVDSGD---------------------------------------C--------
-------DDSI----TAYYYDAQHQM--------------CQAFIYGGCGGNAN------
------------------------KFQTE-------------------------------
-------------------EQCERLCGKFHGQDMC-------------
>Gene.3::Tb16938::g.3::m.3 type:5prime_partial len:578 gc:universal Tb16938:1742-9(-)
----------CGKFH-------------------------------G-------------
-------------QDMCNLPVDAGPCRGAFRKYYYEPNLRACHEFSYGGCDGNANRFSTI
SECESICLHQEEPVPPGNDTSVSNLSICKEPVDSGSCTSAQLHTKRFYFDEEHQTCRAFI
YTGCGGNRNRFKTFESCINTCLRTSNEIDVDSKDTKDRCAEAKEECNIIRCPYGKEQYVD
SQDCERCRCVDPCRTKICPEGTRCAITLVAAQDGTEYKGVCQPIVKPGRCPRVSNSTRCE
QECATDADCPGEWKCCNSGCGTSCLEPAPEEPLTTTS--RPTVTPPQYGGEPAKIQEPEE
PRVSAQEGGYITLKCVALGTPRPIITWRKDTTLIGPSEKRRRILLDGSLQIINLYTYDRG
TYVCTADNGLGPPVRAEYQLDVTEPSELPVAIIGEPNTRVTVTMNSPISLHCYAMGWPRP
IVTWWRGDQMLPLFSENYEQDTDYTLLIRSVTLTNLGVYTCQA--FNGIGTPASWSATLQ
AIGPVYNVKPEHEEFTKYLVQPPKKPTTEKPQYPYRPTRTQSPEHQTYAPIHSTKPPYIP
RVIPLETTTVEPGSGRFKGETMRRLILILDYTDHCDKLIHEVASNLLL
>Gene.5::Tb30751::g.5::m.5 type:3prime_partial len:149 gc:universal Tb30751:906-1349(+)
MIYSD-----------------------KRILTIFVLLNVIAKMPAN---QTDSSKTDIV
EEMEEFTTIKRILPDRCLVKTEPGPCKHYVHKWTFNKAEGKCRTFPYGGCLGNENRFNSE
AECLHYCVGGADHTLP-------PYLVTKGSVFVAPSTT---------------------
------------------------------------------------------------
--------------------------TM--------------------------------
--------------------STP--------PSTTTSTPRPTFIPPS-------------
------------------------------------------------------------
------------------------------------------------------------
-------N----------------------------------------------------
------------------------------------------------------------
------------------------------------------------
