# Supplementary material for: Venomix: a simple bioinformatic pipeline for identifying and characterizing toxin gene candidates from transcriptomic data
Source: PeerJ. 2018 Jul 31;6:e5361. doi: 10.7717/peerj.5361 (PMC6074769; doi:10.7717/peerj.5361)
Supplement: Supplemental Information 5 [file peerj-06-5361-s005.gz › FinalOutput_GAS_1E-6/Phospholipase_A1_19/sequence.txt]

>Gene.1::Tb1596::g.1::m.1 type:5prime_partial len:327 gc:universal Tb1596:1177-197(-)
NRPSIQNFQDRHPEEGILEALLNPTSIISNDPAIGNIFELEFKAEDISYELYTKDNKEQS
VSLRVGDATRLKESPFNPAWPTKIIIHGWTDNGNAFWLHDIRRNYLSVGDYNVICIDWST
GSSKEYLTSVKLTHQVGEYVAAFIEFLRSETEVSFDDIHILGHSLGAHIAGYIGNYMSKK
LGRITGLDPAGPAFETPYFKDTEERLDATDANFVDVIHTCAGSLGFLRPIGHVDFYPNGG
TFRQPGCPVFSSQTCSHNRAYQFFAESIVHPDSFVAVQCSSWIDFQLNKCDNNNFVVMGE
FVNTDAQGIYYLQTNAQAPFGKGKIK*
>Gene.3::Tb4197::g.3::m.3 type:5prime_partial len:225 gc:universal Tb4197:5509-4835(-)
NVLVHDTMVSIILAFVVCLFSIGEAFPWYPLAINVTHNQFLGHVLNKTTLVPRVGPLFNE
TLLTNFTYTLSTRIGNMSELLSTNSSQVADHVQQHRVDCFGLGKTVAAALEDFFTNEPNG
SNALDVQFLLSSRKQPHRVQVVLGEQFGLEWTDFKVERRTVIIVHGFLSHGQETWIRDME
EALLEWDDVNVVIIDWSAGGNTWNYYKAAVNTRIVGYQVAKCVR*
>Gene.6::Tb4197::g.6::m.6 type:complete len:106 gc:universal Tb4197:4170-3853(-)
MQRAICSHGRSYVYLTESLISATARNCSFWAHRWNLTYRHLLQIIEEPCDRNNCTEMGIR
AEMYSQRGSFFVATDSTSPFCANSTDVIEKVKRQLLEDLFDHMED*
>Gene.9::Tb5771::g.9::m.9 type:complete len:154 gc:universal Tb5771:2437-1976(-)
MFLRSNPKEGTRMTLNDTTNLAASDFKATRKTKFITHGWKSSAMSTGLLNMKEAFLTHGD
YNVILVDWEPLAASTFYLGPMQNTVRVGTDAANFIDFLVSETGLKTDDIHFIGILLCINN
TIIHNRNLPFICKVIPSGHTLLGMLVVRRPPES*
>Gene.11::Tb6726::g.11::m.11 type:complete len:116 gc:universal Tb6726:701-354(-)
MVIGNSLGAHVASLGARFATSKIAEVVGKSKSFQFFNYFKSKPKQVFPAALDPAGPAFKL
KGPGKRVDKSDAVLVQVIHTCAIFMGMKSAIGASDFYPNGGEEQPGCGPIRWISK*
>Gene.12::Tb8018::g.12::m.12 type:internal len:285 gc:universal Tb8018:1-852(+)
AITNYDTKTSINKNHISELSQKTAFCAKSVSLILFTKDNLPQGEVVNVTKSCERFDRSKK
VIFLTHGFCSTPYTYNFSVLAEELVKNNYIVFSLDWSKAACFELFGMQQLSYPFAVKNTY
KVGDCLASLIKSIIDVCGIPIENITLLGHSLGAHISGFAAKNISNSGYGKIVLIIGLDPA
APLYCTPLFCKNCEERLCMTDAKRVVVLHASCIYGIVRPLGHCDYFFNHGCVQPNCEPWV
NGFNIFNTLKCPHIRIITYMIVIMSGKCVFHAVPIAPKTNGFPS
>Gene.13::Tb8280::g.13::m.13 type:complete len:338 gc:universal Tb8280:1117-104(-)
MKSVVTILAIFLIRCAYLRAEPEPSMMDMSKKIIGSDSCIFGVESMSILMYNSSSTAKNI
SQTEEICQSIGLKKNVVILIHGFQSKGDAKIFKELAKPCVEKGYTVFAMDWSQGACTHGV
PIVRLAEYPSAVNNTREIGERIANFIHLLTNKCEISLKDIIFIGHSLGAHVAGFAAKSIY
NSTGEKVSRIIAADPARPMFSDNNCTERLCKTDATCVKVVHTTSSLGNPDCMGDLDLYCN
NGDAMMQPGCMIDVACSHTRSVKYISKMISGCGFPGVSIKRQLKMLERKPAYPNSSTTDC
IFINENILDENCSITGSYYVFVEKDPFCTQNTFNCKQ*
>Gene.14::Tb8280::g.14::m.14 type:complete len:313 gc:universal Tb8280:1316-2254(+)
MMDMSKKIIGSDSCIFGVESMSILMYNSSSTAKNISQTEEICQSIGLKKNVVILIHGFQS
KGDAKIFKELAKPCVEKGYTVFAMDWSQGACTHGVPIVRLAEYPSAVNNTREIGERIANF
IHLLTNKCEISLKDIIFIGHSLGAHVAGFAAKSIYNSTGEKVSRIIAADPARPMFSDNNC
TERLCKTDATCVKVVHTTSSLGNPDCMGDLDLYCNNGDAMMQPGCMIDVACSHTRSVKYI
SKMISGCGFPGVSIKRQLKMLERKPAYPNSSTTDCIFINENILDENCSITGSYYVFVEKD
PFCTQNTFNCKQ*
>Gene.16::Tb9316::g.16::m.16 type:complete len:538 gc:universal Tb9316:3021-1408(-)
MSFLNGTLMALAYTANMMATLPEKTDLKNISVAQNITTTTLSPEEVENKFDLDDQWYMWR
CYEPFGCFYIGSPWSGENRPVSTFPTRPDSINPRYILYTHEQTEKPYELKIDKFETIQKS
PLNNKNNLYLIIHGFLDNGDKTWVLRVMKELLSREDCNVVVVNWLAGAGPPYTQAVANTR
LVGAMTARLVAQLIELTGLPPSKTHCIGHSLGAHTCGYVGYNLRSRYNYKLARIIGLDPA
EPHFSNTSTMVRLDPTDATFVTAIHTDCNLFISGGLGITQPVGHIDFYPNSGRNQPGCNN
GVLNSITLERGSFFRGIKRFLGCNHIRSYEYFIESINSMCPFLAVPCNSWEEFQEGRCFD
CVNQYCPRFGLDAQPGNYHASVYLMTGHDKPFCKGHYKVTINISKTDESLLHGGEVGMFV
IHVIGANGKKTERMQLSPTSKYYEPGSTHTIVLPGDIVGKPHSVEITWEYQTSVFNPLTW
RLLHTPRAYIDSLTIKNLETNHRVTLCPDDTKTLLANQPKLLTTENCPNTEHNAVST*
>Gene.18::Tb9729::g.18::m.18 type:complete len:106 gc:universal Tb9729:373-56(-)
MQRAICSHGRSYVYLTESLISATARNCSFWAHRWNLTYRHLLQIIEEPCDRNNCTEMGIR
AEMYSQRGSFFVATDSTSPFCANSTDVIEKVKRQLLEDLFDHMED*
>Gene.19::Tb9803::g.19::m.19 type:complete len:154 gc:universal Tb9803:2204-2665(+)
MGAHLAGCIGMRTDFSLLHITGLDPSGVVFYSDMYKGCRLNSKAAHFTDTFYADRGGYGA
VKNVGSLNIYINIGTAPQPGCYSLSTDIHKCSHRKAAVLYADAVMNGTKYLATKCVDCFL
FLLDDDYCKENDRIYIGPHVDMKATGTYCLPIE*
>Gene.20::Tb9803::g.20::m.20 type:complete len:154 gc:universal Tb9803:869-408(-)
MGAHLAGCIGMRTDFSFLHITGLDPSGVVFYSDMYKGCRLNSKAAHFTDTFYADRGGYGA
VKNVGSLNIYINIGTAPQPGCYSLSTDIHKCSHRKAAVLYADAVMNGTKYLATKCVDCFL
FLLDDDYCKENDRIYIGPHVDMKATGTYCLPIE*
>Gene.21::Tb10524::g.21::m.21 type:complete len:303 gc:universal Tb10524:1169-261(-)
MMKSTFGVHILICLSWFAISTESYNNKVDPTKIFLVFYACDDTNKISICTVQDTDCIERE
YNKIKKDKNETTVYIHGHNATRYKTPALDIVSAYCSRNFSVFSMLDWSQFARGEPSLVIN
QISTIGEIIANTFNFLNDKGYEIAKWHLIGHSVGAHLASCVGTYTNFSFLHITGLDPARI
FMFTDPSGCRFNSEIAHFTDVFYTDRGGLGTEENVGNLNVYANIGTAPQPGCLSSTDIRK
CGHIKAGIWYADAVRNETKYLATKCEDCYMLRNYNFCKNSERIYFNPHIDANKTGIYCLT
ID*
>Gene.22::Tb13469::g.22::m.22 type:5prime_partial len:361 gc:universal Tb13469:2-1084(+)
SIMRLITTVSFLMLIFGTIEADINSNFNKLMQKNLDLKSFLIGDRLGSLLQKFLNLCLFG
VKSVSAVLFTSDIIQDQPRGILFKGKIEIEKSCKFLNRTKPVIFLTHGFIANAYAYNFSD
LALVLVENGYTVFSVDWSNASCYNDPPVINLLEYPAATHNTHKVGEYLASFVKSLIDVCK
IPLKNITLMGHSLGAHISSYAARNLSDSGYGKPPRLIGTDPAAPFFLLDPEFSQFDAQRV
TAFHTSVLGIHKSLGHCDLWFNGGYGQPACGYPIINVFNVNCSHNIAIEYLITIYKDYVY
SATPSKPHLILDLWPGCSSNNCVTVDKTIFNKNSTLRGDYCVPVSSEYPYCIKKDSNCQT
*
>Gene.23::Tb14289::g.23::m.23 type:complete len:274 gc:universal Tb14289:259-1080(+)
MQEYADYSLENASAITCQIIDSKPTVMYVHGFMEHLEKESVRTVVQAYLKRNDHNIIAAD
YGKLANKSYVSLVGNAPAIADVLATALNQMKKSGFDTEKLHIVSHSMGSQISGYISRKVN
FTVPRITGLDPAGPFYNVLQPSLSFSDARFVDIIHTDFGFYGSAKITGAVDFFPNNGMRV
QPGCPKNPLFFSKDDFCSHHRSWRFYAESLINESAFLGVQCSSLSDLTSGKCSNNTQIIM
GYATPSNAQGTVYLLTNDYQPFGLREQGIISTN*
>Gene.25::Tb16435::g.25::m.25 type:5prime_partial len:314 gc:universal Tb16435:1297-356(-)
GYRSGLQDLCLFGVKSVSTILFTSNIPQGQAVEIGEFCELLDPSKLFVFMTHGFLANAYN
YHFDDLASTLIKNDRIVFSIDWSNASCYNDPKVINLLEYPAAVWNTREVGEYLARYVKSL
IEECEVSLENITLMGHSLGAHISSFAAKNLFNSGYGKVPLLIGTDPAAPLFQLQNRNHRF
DKSDAKRVVAVHTSFLGLQKSLGDLDLWFNNGINQPACGGLIEGTLAVNCSHNVAIVYTI
ILWSDVCVYLGRPIPPKPNLIPNLWPGCSSNIKNCVIVDKTIFDSDSTLIGDYCVSVLSK
YPYCTKNDFNCQT*
>Gene.26::Tb21120::g.26::m.26 type:complete len:264 gc:universal Tb21120:12-803(+)
MKQFSHKLLYYECNSENATIAYPITVPQMLLNKLDVNKRTIFYIFGYMQSPNNSNVQLMM
EALCHGQTDNVVLLDWSKYAYGPYFSVFPNAEKVGSLFAQSVQLLVKSGLNISDIYIIGH
SLGAHIAGFAGKCNAFKIPRITALDPANKIFYPPGCYLTRNDATWLDVIHTDMGGYGDLM
LKGTADYYVNSGHRPQPGCNLIGVPLSDGDLCSHQKSVVIYAYSKWNPNITFLAKKCSSF
WSYKLNNCFKVGQIGIGYAAKDM*
>Gene.27::Tb23215::g.27::m.27 type:complete len:316 gc:universal Tb23215:216-1163(+)
MINFTFRQFVFTIVIIYVIAIGESSSEDDFKSIFLRIYLGSTMQEYADYSLENASAITCQ
IIDSKPTVMYVHGFMEHLEKESVRTVVQAYLKRNDHNIIAADYGKLANKSYVSLVGNAPA
IADVLATALNQMKKSGFDTEKLHIVSHSMGSQISGYISRKVNFTVPRITGLDPAGPFYNV
LQPSLSFSDARFVDIIHTDFGFYGSAKITGAVDFFPNNGMRVQPGCPKNPLFFSKDDFCS
HHRSWRFYAESLINESAFLGVQCSSLSDLTSGKCSNNTQIIMGYATPSNAQGTVYLLTND
YQPFGLREQGIISTN*
>Gene.30::Tb25949::g.30::m.30 type:complete len:248 gc:universal Tb25949:142-885(+)
MMKSTFGVHILICLSWFAISTESYNNKVDPTKIFLVFYACDDTNKISICTVQDTDCIERE
YNKIKKDKNETTVYIHGHNATRYKTPALDIVSAYCSRNFSVLSMLDWSQFARSEPSLVIN
QISTIGEIIANTFNFLNDKGYEIAKWHLIGHSVGAHLASCVGTYTNFSFLHITGLDPARI
FMFTDPSGCRFNSEIAHFTDVFYTDRGGLGTEENVGNLNVYANIGTAPQPGCLSSTDIRS
NSIYNIF*
>Gene.31::Tb26460::g.31::m.31 type:complete len:274 gc:universal Tb26460:378-1199(+)
MQEYADYSLENASAITCQIIDSKPTVMYVHGFMEHLEKESVRTVVQAYLKRNDHNIIAAD
YGKLANKSYVSLVGNAPAIADVLATALNQMKKSGFDTEKLHIVSHSMGSQISGYISRKVN
FTVPRITGLDPAGPFYNVLQPSLSFSDARFVDIIHTDFGFYGSAKITGAVDFFPNNGMRV
QPGCPKNPLFFSKDDFCSHHRSWRFYAESLINESAFLGVQCSSLSDLTSGKCSNNTQIIM
GYATPSNAQGTVYLLTNDYQPFGLREQGIISTN*
>Gene.34::Tb31783::g.34::m.34 type:5prime_partial len:350 gc:universal Tb31783:1-1050(+)
LMLIFGTIEADINSNFNKLMQKNLDLKSFLIGDRLGSLLQKFLNLCLFGVKSVSAVLFTS
DIIQDQPRGILFKGKIEIEKSCKFLNRTKPVIFLTHGFIANAYAYNFSDLALVLVENGYT
VFSVDWSNASCYNDPPVINLLEYPAATHNTHKVGEYLASFVKSLIDVCKIPLKNITLMGH
SLGAHISSYAARNLSDSGYGKPPRLIGTDPAAPFFLLDPEFSQFDAQRVTAFHTSVLGIH
KSLGHCDLWFNGGYGQPACGYPIINVFNVNCSHNIAIEYLITIYKDYVYSATPSKPHLIL
DLWPGCSSNNCVTVDKTIFNKNSTLRGDYCVPVSSEYPYCIKKDSNCQT*
>Gene.35::Tb34921::g.35::m.35 type:complete len:152 gc:universal Tb34921:535-80(-)
MVIGNSLGAHVASLGARFATSKIAEVVALDPAGPAFKSKGPGKRVDKSDAVLVQVIHTCA
RFMGMKSAIGASDFYPNGGEEQPGCGPIRWISDIIAIRCAHGRAFRYYVESITNPIGFRA
GNVYMGGPSLDRNARGEYTLKTAKKSPFALG*
>Gene.37::Tb35060::g.37::m.37 type:complete len:196 gc:universal Tb35060:4142-4729(+)
MANYLLFRMHRIIGLDPARPLVRPGLVNRLDAGDADFVEVIHTNAGYYGEIGRVGHVDFC
VNGGKVQPFCADRQLYQLCSHVWAVCYMAQSVDDGGASLIAESCSRRCPSGPRTATRPGE
YMPMGQYTPDSARGSFCFSNSNPPYCPRYWNGHGDERCCPEVTDNEEIEENNVKYDNSTK
RFKSTSRANFEFDLT*
>Gene.38::Tb35060::g.38::m.38 type:complete len:196 gc:universal Tb35060:3976-3389(-)
MANYLLFRMHRIIGLDPARPLVRPGLVNRLDAGDADFVEVIHTNAGYYGEIGRVGHVDFC
VNGGKVQPFCADRQLYQLCSHVWAVCYMAQSVDDGGASLIAESCSRRCPSGPRTATRPGE
YMPMGQYTPDSARGSFCFSNSNPPYCPRYWNGHGDERCCPEVTDNEEIEENNVKYDNSTK
RFKSTSRANFEFDLT*
>Gene.40::Tb36669::g.40::m.40 type:complete len:355 gc:universal Tb36669:1245-181(-)
MQLITTVSFLMLIFGTIQADLNSDFNELMQNADLDMKNFVVGYRSGLQDLCLFGVKSVST
ILFTSNIPQGQAVEIGEFCELLDPSKLFVFMTHGFLANAYNYHFDDLASTLIKNDRIVFS
TDWSNASCYNDPKVINLLEYPAAVWNTREVGEYLARYVKSLIEECEVSLENITLMGHSLG
AHISSFAAKNLFNSGYGKVPLLIGTDPAAPLFQLQNRNHRFDKSDAKRVVAVHTSFLGLQ
KSLGDLDLWFNNGINQPACGGLIEGTLAVNCSHNVAIVYTIILWSDVCVYLGRPIPPKPN
LIPNLWPGCSSNIKNCVIVDKTIFDSDSTLIGDYCVSVLSKYPYCTKNDFNCQT*
>Gene.41::Tb36983::g.41::m.41 type:complete len:355 gc:universal Tb36983:98-1162(+)
MRLITTVSFLMLIFGMLQADLNSDFNELIQNANFDLKNSIIGDQSGLQDLCLFGVKSVSI
VLFTSNIPQGQAVEIDEFCELLDPSKLFVFITHGFIANAYNYHFDDLASALIKNGRIIFS
TDWSNASCYNDPKVINLLEYPAAVWNTREVGEYLARYVKSLIEECEVPLENITLMGHSLG
AHISSFAAKNLSNLGYGKVPLLIGTDPAAPLFLLQDRNHRFDKSDAKRVVVVHTSVLGLQ
KSLGHLDLWFNNGINQPACGGLIGGTLAVNCSHNIAITYTIILFSDVCAYLGCPIPPKPN
LIPNLWPGCSSNTKNCVIVHKTIFDSDSTLKGDYCVSVSSKYPYCTKPDFNCQT*
