# Supplementary material for: Venomix: a simple bioinformatic pipeline for identifying and characterizing toxin gene candidates from transcriptomic data
Source: PeerJ. 2018 Jul 31;6:e5361. doi: 10.7717/peerj.5361 (PMC6074769; doi:10.7717/peerj.5361)
Supplement: Supplemental Information 5 [file peerj-06-5361-s005.gz › FinalOutput_GAS_1E-6/Phospholipase_A1_19/mature.fasta]

>J3RZ81 ; MatureChain: 24-497
VRDAAGAGPERRQDDSVSQVQKLREEPSKVRDLQVKFIVRTTPDLDDADCYITAGQDHLL
DDCNFNVSAKTFFVIHGWTMGGMYERWLDTLVSALQEREKEANVVVVNWLALAQQLYTIA
VNNTRVVGKELAGLLDWLEEKKDFQLKNVHLIGYSLGAHIAGYTGNYARGIIGRITGLDP
AGPMFEGADPSRRLSPDDADFVDVLHTYTRETLGISIGIQMPVGHIDIYPNGGDIQPGCG
LTDILGTLALGEIGDLVICEHERSVHLFVDSLVNKDKQSFAFQCTDSGRFKKGICLSCRK
NRCNSIGYNIKKMRNKRNSKMYLKTRAGMPFKVFHYQLKIHVFSYKSLGETEPSFSVTFY
GTSGDSEPLPLEVSDQIGLNYTNTFLVYTEEDVGDILRIKLTWESTTQSWYNFWSQMKNY
WSKPDPSSKELQIRRIRVKSGETQKKAMLAVEFWELKSTCLKMVKVEKHCSRPL
>Q6Q252 ; MatureChain: 22-337
ADDLTTLRNGTLDRGITPDCTFNEKDIELHVYSRDKRNGIILKKEILKNYDLFQKSQISH
QIAILIHGFLSTGNNENFDAMAKALIEIDNFLVISVDWKKGACNAFASTNDVLGYSQAVG
NTRHVGKYVADFTKLLVEQYKVPMSNIRLIGHSLGAHTSGFAGKEVQRLKLGKYKEIIGL
DPAGPSFLTNKCPNRLCETDAEYVQAIHTSAILGVYYNVGSVDFYVNYGKSQPGCSEPSC
SHTKAVKYLTECIKRECCLIGTPWKSYFSTPKPISQCKRDTCVCVGLNAQSYPAKGSFYV
PVDKDAPYCHNEGIKL
>P0DMB5 ; MatureChain: 22-334
YGDPSLSNELDRFNPCPYSDDTVKMIILTRENKKHDFYTLNTIKNHNEFKKSTIKHQVVF
ITHGFTSTATAENFLAMAEALLDKGNYLVILIDWRVAACTNEMAGVKLAYYSYAASNTRL
VGNYIATVTKMLVQQYNVPMANIRLVGHSLGAHTSGFAGKKVQELRLGKYSEIIGLDPAG
PSFKSQECSQRICETDANYVQIIHTSNHLGTLVTLGTVDFYMNNGYNQPGCGLPIIGETC
SHTRAVKYFTECIRHECCLIGVPQSKNPQPVSKCTRNQCVCVGLNAKTYPKTGSFYVPVE
SKAPYCNNKGKII
>P0DMB4 ; MatureChain: 22-334
YGDPSLSNELDRFNPCPYSDDTVKMIILTRENKKHDFYTLNTIKNHNEFKKSTIKHQVVF
ITHGFTSTATAENFLAMAEALLDKGNYLVILIDWRVAACTNEMAGVKLAYYSYAASNTRL
VGNYIATVTKMLVQQYNVPMANIRLIGHSLGAHTSGFAGKKVQELRLGKYSEIIGLDPAG
PSFKSQECSQRICETDANYVQIIHTSNHLGTLVTLGTVDFYMNNGYNQPGCGLPIIGETC
SHTRAVKYFTECIRHECCLIGVPQSKNPQPVSKCTRNECVCVGLNAKTYPKTGSFYVPVE
SKAPYCNNKGKII
>P0CH47 ; MatureChain: 22-337
HGDPSLSNELDRGLIPKCKLVPEQISFVLSTRENQNGVFLTLDNLSKGGILPKSDLSSIP
VIFLIHGFISSANNSNYVDMTKALLEKNDCMVISIDWRDGACTHEFKILKFIGYPNAVKN
TRAVGKYIADFTKLLMQKYKVSLANIRLIGHSLGAQIAGFAGKEYQKFKLGKYPEIIGLD
PAGPLFKSNDCSERICETDAHYVQIIHTSNNLGTERTLGTVDFYVNNGYNQPGCYLSFLG
EACSHTRAVKYFTECIRHECCLIGVPQSKNPQPVSKCTRKECVCIGLNAKTYPKTGSFYV
PVESKAPYCNNKGKKI
>P49369 ; MatureChain: 26-336
HGDPLSYELDRGPKCPFNSDTVSIIIETRENRNRDLYTLQTLQNHPEFKKKTITRPVVFI
THGFTSSASETNFINLAKALVDKDNYMVISIDWQTAACTNEAAGLKYLYYPTAARNTRLV
GQYIATITQKLVKHYKISMANIRLIGHSLGAHASGFAGKKVQELKLGKYSEIIGLDPARP
SFDSNHCSERLCETDAEYVQIIHTSNYLGTEKTLGTVDFYMNNGKNQPGCGRFFSEVCSH
SRAVIYMAECIKHECCLIGIPKSKSSQPISSCTKQECVCVGLNAKKYPSRGSFYVPVEST
APFCNNKGKII
>Gene.13::Tb8280::g.13::m.13  type:complete len:338 gc:universal Tb8280:1117-104(-); MatureChain: 21-338
EPEPSMMDMSKKIIGSDSCIFGVESMSILMYNSSSTAKNISQTEEICQSIGLKKNVVILI
HGFQSKGDAKIFKELAKPCVEKGYTVFAMDWSQGACTHGVPIVRLAEYPSAVNNTREIGE
RIANFIHLLTNKCEISLKDIIFIGHSLGAHVAGFAAKSIYNSTGEKVSRIIAADPARPMF
SDNNCTERLCKTDATCVKVVHTTSSLGNPDCMGDLDLYCNNGDAMMQPGCMIDVACSHTR
SVKYISKMISGCGFPGVSIKRQLKMLERKPAYPNSSTTDCIFINENILDENCSITGSYYV
FVEKDPFCTQNTFNCKQ*
>Gene.21::Tb10524::g.21::m.21  type:complete len:303 gc:universal Tb10524:1169-261(-); MatureChain: 24-303
YNNKVDPTKIFLVFYACDDTNKISICTVQDTDCIEREYNKIKKDKNETTVYIHGHNATRY
KTPALDIVSAYCSRNFSVFSMLDWSQFARGEPSLVINQISTIGEIIANTFNFLNDKGYEI
AKWHLIGHSVGAHLASCVGTYTNFSFLHITGLDPARIFMFTDPSGCRFNSEIAHFTDVFY
TDRGGLGTEENVGNLNVYANIGTAPQPGCLSSTDIRKCGHIKAGIWYADAVRNETKYLAT
KCEDCYMLRNYNFCKNSERIYFNPHIDANKTGIYCLTID*
>Gene.22::Tb13469::g.22::m.22  type:5prime_partial len:361 gc:universal Tb13469:2-1084(+); MatureChain: 22-361
DINSNFNKLMQKNLDLKSFLIGDRLGSLLQKFLNLCLFGVKSVSAVLFTSDIIQDQPRGI
LFKGKIEIEKSCKFLNRTKPVIFLTHGFIANAYAYNFSDLALVLVENGYTVFSVDWSNAS
CYNDPPVINLLEYPAATHNTHKVGEYLASFVKSLIDVCKIPLKNITLMGHSLGAHISSYA
ARNLSDSGYGKPPRLIGTDPAAPFFLLDPEFSQFDAQRVTAFHTSVLGIHKSLGHCDLWF
NGGYGQPACGYPIINVFNVNCSHNIAIEYLITIYKDYVYSATPSKPHLILDLWPGCSSNN
CVTVDKTIFNKNSTLRGDYCVPVSSEYPYCIKKDSNCQT*
>Gene.27::Tb23215::g.27::m.27  type:complete len:316 gc:universal Tb23215:216-1163(+); MatureChain: 27-316
EDDFKSIFLRIYLGSTMQEYADYSLENASAITCQIIDSKPTVMYVHGFMEHLEKESVRTV
VQAYLKRNDHNIIAADYGKLANKSYVSLVGNAPAIADVLATALNQMKKSGFDTEKLHIVS
HSMGSQISGYISRKVNFTVPRITGLDPAGPFYNVLQPSLSFSDARFVDIIHTDFGFYGSA
KITGAVDFFPNNGMRVQPGCPKNPLFFSKDDFCSHHRSWRFYAESLINESAFLGVQCSSL
SDLTSGKCSNNTQIIMGYATPSNAQGTVYLLTNDYQPFGLREQGIISTN*
>Gene.30::Tb25949::g.30::m.30  type:complete len:248 gc:universal Tb25949:142-885(+); MatureChain: 24-248
YNNKVDPTKIFLVFYACDDTNKISICTVQDTDCIEREYNKIKKDKNETTVYIHGHNATRY
KTPALDIVSAYCSRNFSVLSMLDWSQFARSEPSLVINQISTIGEIIANTFNFLNDKGYEI
AKWHLIGHSVGAHLASCVGTYTNFSFLHITGLDPARIFMFTDPSGCRFNSEIAHFTDVFY
TDRGGLGTEENVGNLNVYANIGTAPQPGCLSSTDIRSNSIYNIF*
>Gene.40::Tb36669::g.40::m.40  type:complete len:355 gc:universal Tb36669:1245-181(-); MatureChain: 20-355
DLNSDFNELMQNADLDMKNFVVGYRSGLQDLCLFGVKSVSTILFTSNIPQGQAVEIGEFC
ELLDPSKLFVFMTHGFLANAYNYHFDDLASTLIKNDRIVFSTDWSNASCYNDPKVINLLE
YPAAVWNTREVGEYLARYVKSLIEECEVSLENITLMGHSLGAHISSFAAKNLFNSGYGKV
PLLIGTDPAAPLFQLQNRNHRFDKSDAKRVVAVHTSFLGLQKSLGDLDLWFNNGINQPAC
GGLIEGTLAVNCSHNVAIVYTIILWSDVCVYLGRPIPPKPNLIPNLWPGCSSNIKNCVIV
DKTIFDSDSTLIGDYCVSVLSKYPYCTKNDFNCQT*
>Gene.41::Tb36983::g.41::m.41  type:complete len:355 gc:universal Tb36983:98-1162(+); MatureChain: 20-355
DLNSDFNELIQNANFDLKNSIIGDQSGLQDLCLFGVKSVSIVLFTSNIPQGQAVEIDEFC
ELLDPSKLFVFITHGFIANAYNYHFDDLASALIKNGRIIFSTDWSNASCYNDPKVINLLE
YPAAVWNTREVGEYLARYVKSLIEECEVPLENITLMGHSLGAHISSFAAKNLSNLGYGKV
PLLIGTDPAAPLFLLQDRNHRFDKSDAKRVVVVHTSVLGLQKSLGHLDLWFNNGINQPAC
GGLIGGTLAVNCSHNIAITYTIILFSDVCAYLGCPIPPKPNLIPNLWPGCSSNTKNCVIV
HKTIFDSDSTLKGDYCVSVSSKYPYCTKPDFNCQT*
