# Supplementary material for: Venomix: a simple bioinformatic pipeline for identifying and characterizing toxin gene candidates from transcriptomic data
Source: PeerJ. 2018 Jul 31;6:e5361. doi: 10.7717/peerj.5361 (PMC6074769; doi:10.7717/peerj.5361)
Supplement: Supplemental Information 5 [file peerj-06-5361-s005.gz › FinalOutput_GAS_1E-6/Phospholipase_A1_19/rsemfile_expressioninfo.txt]

transcript_id	gene_id	length	effective_length	expected_count	TPM	FPKM	IsoPct
../INPUTS/GASM_AC_RSEM.txt	Tb1596	Tb1596	1178	979.00	801.00	10.24	11.67	100.00
../INPUTS/GASM_AC_RSEM.txt	Tb15960	Tb15960	1148	949.00	0.00	0.00	0.00	0.00
../INPUTS/GASM_AC_RSEM.txt	Tb15961	Tb15961	1292	1093.00	116.00	1.33	1.51	100.00
../INPUTS/GASM_AC_RSEM.txt	Tb15962	Tb15962	1226	1027.00	16.00	0.20	0.22	100.00
../INPUTS/GASM_AC_RSEM.txt	Tb15963	Tb15963	734	535.00	16.00	0.37	0.43	100.00
../INPUTS/GASM_AC_RSEM.txt	Tb15964	Tb15964	3728	3529.00	2491.21	8.84	10.07	100.00
../INPUTS/GASM_AC_RSEM.txt	Tb15965	Tb15965	566	367.00	143.00	4.88	5.56	100.00
../INPUTS/GASM_AC_RSEM.txt	Tb15966	Tb15966	524	325.00	7.00	0.27	0.31	100.00
../INPUTS/GASM_AC_RSEM.txt	Tb15967	Tb15967	1247	1048.00	0.00	0.00	0.00	0.00
../INPUTS/GASM_AC_RSEM.txt	Tb15968	Tb15968	762	563.00	0.00	0.00	0.00	0.00
../INPUTS/GASM_AC_RSEM.txt	Tb15969	Tb15969	905	706.00	54.00	0.96	1.09	100.00
../INPUTS/GASM_AC_RSEM.txt	Tb4197	Tb4197	5509	5310.00	6131.74	14.46	16.47	100.00
../INPUTS/GASM_AC_RSEM.txt	Tb5771	Tb5771	3022	2823.00	2076.00	9.21	10.49	100.00
../INPUTS/GASM_AC_RSEM.txt	Tb6726	Tb6726	1147	948.00	334.96	4.42	5.04	100.00
../INPUTS/GASM_AC_RSEM.txt	Tb8018	Tb8018	854	655.00	365.00	6.98	7.95	100.00
../INPUTS/GASM_AC_RSEM.txt	Tb8280	Tb8280	2436	2237.00	188.00	1.05	1.20	100.00
../INPUTS/GASM_AC_RSEM.txt	Tb8732	Tb8732	1004	805.00	88.00	1.37	1.56	100.00
../INPUTS/GASM_AC_RSEM.txt	Tb9316	Tb9316	3550	3351.00	1476.00	5.52	6.28	100.00
../INPUTS/GASM_AC_RSEM.txt	Tb9729	Tb9729	2211	2012.00	149.40	0.93	1.06	100.00
../INPUTS/GASM_AC_RSEM.txt	Tb9803	Tb9803	3071	2872.00	1510.00	6.58	7.50	100.00
../INPUTS/GASM_AC_RSEM.txt	Tb10524	Tb10524	1303	1104.00	572.35	6.49	7.40	100.00
../INPUTS/GASM_AC_RSEM.txt	Tb13469	Tb13469	1298	1099.00	617.92	7.04	8.02	100.00
../INPUTS/GASM_AC_RSEM.txt	Tb14289	Tb14289	2408	2209.00	5.00	0.03	0.03	100.00
../INPUTS/GASM_AC_RSEM.txt	Tb16435	Tb16435	1297	1098.00	334.21	3.81	4.34	100.00
../INPUTS/GASM_AC_RSEM.txt	Tb21120	Tb21120	865	666.00	79.00	1.49	1.69	100.00
../INPUTS/GASM_AC_RSEM.txt	Tb23215	Tb23215	2614	2415.00	0.00	0.00	0.00	100.00
../INPUTS/GASM_AC_RSEM.txt	Tb24277	Tb24277	1795	1596.00	175.20	1.37	1.57	100.00
../INPUTS/GASM_AC_RSEM.txt	Tb25949	Tb25949	994	795.00	791.65	12.47	14.21	100.00
../INPUTS/GASM_AC_RSEM.txt	Tb26460	Tb26460	2609	2410.00	0.00	0.00	0.00	100.00
../INPUTS/GASM_AC_RSEM.txt	Tb30126	Tb30126	1379	1180.00	893.62	9.48	10.80	100.00
../INPUTS/GASM_AC_RSEM.txt	Tb31783	Tb31783	1224	1025.00	741.46	9.06	10.32	100.00
../INPUTS/GASM_AC_RSEM.txt	Tb34921	Tb34921	1029	830.00	1967.25	29.68	33.81	100.00
../INPUTS/GASM_AC_RSEM.txt	Tb35060	Tb35060	5689	5490.00	22.76	0.05	0.06	100.00
../INPUTS/GASM_AC_RSEM.txt	Tb36669	Tb36669	1398	1199.00	5386.32	56.25	64.08	100.00
../INPUTS/GASM_AC_RSEM.txt	Tb36983	Tb36983	1247	1048.00	27.08	0.32	0.37	100.00
transcript_id	gene_id	length	effective_length	expected_count	TPM	FPKM	IsoPct
../INPUTS/GASM_VG_RSEM.txt	Tb1596	Tb1596	1178	979.00	20.00	0.12	0.62	100.00
../INPUTS/GASM_VG_RSEM.txt	Tb15960	Tb15960	1148	949.00	150.00	0.95	4.76	100.00
../INPUTS/GASM_VG_RSEM.txt	Tb15961	Tb15961	1292	1093.00	152.00	0.83	4.19	100.00
../INPUTS/GASM_VG_RSEM.txt	Tb15962	Tb15962	1226	1027.00	144.00	0.84	4.22	100.00
../INPUTS/GASM_VG_RSEM.txt	Tb15963	Tb15963	734	535.00	72.00	0.81	4.05	100.00
../INPUTS/GASM_VG_RSEM.txt	Tb15964	Tb15964	3728	3529.00	12.73	0.02	0.11	100.00
../INPUTS/GASM_VG_RSEM.txt	Tb15965	Tb15965	566	367.00	4.00	0.07	0.33	100.00
../INPUTS/GASM_VG_RSEM.txt	Tb15966	Tb15966	524	325.00	34.00	0.63	3.15	100.00
../INPUTS/GASM_VG_RSEM.txt	Tb15967	Tb15967	1247	1048.00	135.00	0.77	3.88	100.00
../INPUTS/GASM_VG_RSEM.txt	Tb15968	Tb15968	762	563.00	90.00	0.96	4.81	100.00
../INPUTS/GASM_VG_RSEM.txt	Tb15969	Tb15969	905	706.00	48.00	0.41	2.05	100.00
../INPUTS/GASM_VG_RSEM.txt	Tb4197	Tb4197	5509	5310.00	859.07	0.97	4.87	100.00
../INPUTS/GASM_VG_RSEM.txt	Tb5771	Tb5771	3022	2823.00	671.00	1.43	7.16	100.00
../INPUTS/GASM_VG_RSEM.txt	Tb6726	Tb6726	1147	948.00	67.55	0.43	2.15	100.00
../INPUTS/GASM_VG_RSEM.txt	Tb8018	Tb8018	854	655.00	1.00	0.01	0.05	100.00
../INPUTS/GASM_VG_RSEM.txt	Tb8280	Tb8280	2436	2237.00	848.00	2.27	11.41	100.00
../INPUTS/GASM_VG_RSEM.txt	Tb8732	Tb8732	1004	805.00	108.00	0.80	4.04	100.00
../INPUTS/GASM_VG_RSEM.txt	Tb9316	Tb9316	3550	3351.00	1343.00	2.40	12.07	100.00
../INPUTS/GASM_VG_RSEM.txt	Tb9729	Tb9729	2211	2012.00	51.19	0.15	0.77	100.00
../INPUTS/GASM_VG_RSEM.txt	Tb9803	Tb9803	3071	2872.00	914.00	1.91	9.58	100.00
../INPUTS/GASM_VG_RSEM.txt	Tb10524	Tb10524	1303	1104.00	15.00	0.08	0.41	100.00
../INPUTS/GASM_VG_RSEM.txt	Tb13469	Tb13469	1298	1099.00	0.00	0.00	0.00	100.00
../INPUTS/GASM_VG_RSEM.txt	Tb14289	Tb14289	2408	2209.00	520.05	1.41	7.09	100.00
../INPUTS/GASM_VG_RSEM.txt	Tb16435	Tb16435	1297	1098.00	0.00	0.00	0.00	100.00
../INPUTS/GASM_VG_RSEM.txt	Tb21120	Tb21120	865	666.00	74.00	0.67	3.35	100.00
../INPUTS/GASM_VG_RSEM.txt	Tb23215	Tb23215	2614	2415.00	686.73	1.71	8.56	100.00
../INPUTS/GASM_VG_RSEM.txt	Tb24277	Tb24277	1795	1596.00	64.96	0.24	1.23	100.00
../INPUTS/GASM_VG_RSEM.txt	Tb25949	Tb25949	994	795.00	0.00	0.00	0.00	100.00
../INPUTS/GASM_VG_RSEM.txt	Tb26460	Tb26460	2609	2410.00	311.22	0.77	3.89	100.00
../INPUTS/GASM_VG_RSEM.txt	Tb30126	Tb30126	1379	1180.00	6.89	0.04	0.18	100.00
../INPUTS/GASM_VG_RSEM.txt	Tb31783	Tb31783	1224	1025.00	6.00	0.04	0.18	100.00
../INPUTS/GASM_VG_RSEM.txt	Tb34921	Tb34921	1029	830.00	0.00	0.00	0.00	0.00
../INPUTS/GASM_VG_RSEM.txt	Tb35060	Tb35060	5689	5490.00	3410.09	3.73	18.70	100.00
../INPUTS/GASM_VG_RSEM.txt	Tb36669	Tb36669	1398	1199.00	3.00	0.02	0.08	100.00
../INPUTS/GASM_VG_RSEM.txt	Tb36983	Tb36983	1247	1048.00	350.00	2.00	10.06	100.00
