# Supplementary material for: Venomix: a simple bioinformatic pipeline for identifying and characterizing toxin gene candidates from transcriptomic data
Source: PeerJ. 2018 Jul 31;6:e5361. doi: 10.7717/peerj.5361 (PMC6074769; doi:10.7717/peerj.5361)
Supplement: Supplemental Information 5 [file peerj-06-5361-s005.gz › FinalOutput_GAS_1E-6/Phospholipase_A1_19/nucleotide.fasta]

>Tb1596
CTATATGCGTAATTTTTTTATTATTTTATATCGGCTTATTTTATATATCGTAATATATTT
GTAATAGAGATATCATATAAGAGTAAAGTACTTTCTACGTTTGTACGTTTTCTTGCGATA
TCGCTAACTCTAATGAAATACATATATACGTATCGTAAGTATATATATTGAAGTTACGTT
CTATTTCCACTATTGTTCATTTTATCTTGCCCTTTCCAAACGGTGCCTGCGCATTGGTTT
GTAGATAATAAATACCTTGAGCGTCGGTGTTGACAAATTCACCCATAACGACGAAATTAT
TATTGTCGCATTTATTAAGCTGGAAGTCTATCCAGCTGGAGCATTGCACGGCGACGAAGC
TATCAGGATGCACAATGGATTCGGCAAAAAACTGGTACGCTCTATTGTGACTGCAGGTTT
GGGATGAAAATACAGGGCATCCAGGTTGTCTAAACGTTCCTCCGTTCGGATAAAAATCCA
CGTGGCCGATGGGTCTGAGGAAGCCTAAACTGCCGGCACAAGTGTGAATAACATCCACAA
AATTGGCGTCCGTAGCGTCCAAGCGCTCCTCTGTATCTTTAAAGTAAGGTGTCTCAAATG
CCGGTCCAGCCGGATCGAGTCCGGTGATTCGACCGAGTTTCTTCGACATGTAATTACCGA
TGTATCCGGCTATATGAGCACCCAAACTATGCCCCAAAATGTGAATATCATCGAAAGAAA
CTTCAGTCTCTGATCTTAGAAATTCGATAAACGCAGCCACGTATTCTCCCACCTGATGAG
TAAGTTTGACGGACGTTAGATATTCTTTGCTCGAACCGGTGGACCAGTCTATGCAAATTA
CGTTATAATCCCCAACGCTAAGATAATTTCGCCGAATGTCGTGTAGCCAGAAAGCATTTC
CGTTGTCTGTCCATCCGTGAATAATAATCTTGGTTGGCCAGGCAGGATTAAACGGTGACT
CCTTCAGTCGAGTAGCATCACCCACTCGTAGAGATACAGATTGCTCTTTATTGTCCTTCG
TATAAAGCTCATAACTTATATCCTCTGCTTTAAATTCTAACTCGAATATATTACCGATCG
CAGGATCATTTGAAATAATTGATGTCGGATTCAAGAGAGCTTCCAAGATACCTTCTTCGG
GATGGCGGTCTTGAAAATTTTGAATCGACGGTCGATTA
>Tb4197
GAACAACCCAGTCGTAATAAGGAAATCAATTCGGGTGAATCCTCGGCGCCGGCAGTTGAC
CAGAGTCTTTACGACATGCCGAGAGCAACGGGCAAGGACGTCTCTTTGAACGAAACGCGA
GAGGGAGAGCTGCCACACTGCAGTCCCAAACGGGAAAACTACCAAGTCGCGAACAGCACG
ATTGTTTCGCCCGACGAGCAGAAACAACTACGCGATCGGACGAAGCGCTCCACCAGATCG
TTGAAATGTGGCAGAAGAAGCTACGGCGCGTCGGACAGCGACGGTTACGACGCCGGCATA
GCGTCAATGTCGGGTTCGTACTCGGATCCGGAGTGCCCGCCCGAGGAAGCGACCTTGTCG
GAGAGCGGCGGCTCGGAGCGCAGCAAACGGCTGAGGCTGCAGAAGCGACGACTGGGCAAG
GCTTGGGGCAGGATGCGTAGCTGGTTGCGAGAAGAGAGGACGAGGATCGGCCAAGTGGTC
AACAGGCACGCCAAGTTGCAAGCGGTCGGCGCCCTTAGTCCCGAGATGCGAAGCAATCGT
GCCACTGCCGTGCGAACATCTAAGAACAAGCAGCGTGGCTTCTACGATCTGACGCGGGCT
CATACCCAGGAGTCTGGCTTGATCACCAGGGTAGAAGAGTTTGGATTGTCGTCGGTATCG
GAGGAAGTAAATGTTTCCGATGATGTGGACAGGCCAGTGTCAGCATCGCCCGATTCGGGA
AAGACATCGGCGAACGATATGAAAGGTTTGCGCGGCAACCTGCGAAGAAGAACGGCCAGT
TCGGACGACATTTTGGAGAACAACAGGATGAGATTGCAGCTGCCACAGTCTTTTAGCATG
GGTAAGCTGTGCTCGCGTATGACGGAGAACGACGAGACGACGACGGCAACGACGACGACG
ACGACGACGACGACGACGACGGCGACGCCGACACCGGCAGTGACAGCAATGGCGGGGACC
AGCGGTGATGCCGAAGCGTCGAGGGACCACGGTGGGAAAAGTGGTCTGATTAAGAGGAGA
ATGCTCGGGTCAATCAGAGGGTTAATGGCCTCGACTCATCTGTTGCAGACCTACGAGTCC
GACGAGGGAGGACAAGGTGGTTTCGAGGATGTGCGAAGGTATGTCAAACAAGGAGGCGAT
TTTTGCAAGGAATTGGCATCGATTCTTCACGAAAGAGCCGAACTGGAAGCCACGTATGCG
AAAGGACTCAGCAAACTCAGTAGCAAGTTGATAAAGGCTTGCGCCAAGGATCAAGGTGGT
AATAGCAACGGAGGTGTAAACGAGGCATGGAGGTGTGTTGGCGAAGAGATGGAGGCTGCG
GCAGAAGCCCACCGGGTATGGGGCATCGCGTTAAGCGAACAACTCGCCAAACCGCTCAGA
GTGGGCGTAGCGGAGACGCAGAGCCGGTCGAGGAAGGGCATCGAAAACTCAGTGGATAAG
GCGTCCAAGTCGCTTCAGGAGTGGCGTGGGATAGCAGCCAAGAGCAAAAAGCAGAGCTTC
ACGTGCGCACGTGAGAACGAGAGGCTGCAGGACCTCGCGCGGCTCCAGACTATCGGTCAA
AGCCAGCAGAGCTCCAACAGGTCGTCGAGTCATCACGCGATGACGGAGAAGGAAGCGAGC
AAGCTCGAAACCAGACGGAGGAAGGCCGAGGACTCGTCGCGGCGAGCCGATACCGAGTTC
TACACGGTCAGCGTGAGAGCCGAGAGGGCCAGGCTCGAGTACGAGAGCACGATGAGGAAA
GGCGCGAAGCAGATGGAACTGCTCGAGGAGGAGCGGCTGAGCGCCCTAAAGGATCTCGCC
AACGTCTACTTGACGCATTTGCAGGCGCTCGCGCCGCGACTGCAGCAGAACGGCGATCGC
TTGCTGTCGCCCGTGCGCGGCTGCAACGTGTCGCAGGATCTAGAGATCCTGAAAAATCTC
GTCCGCCGGATGGACAGTCACGATGTGACGAACGCGGAGCAATTGTTGCCAGACTTCTAC
GCCGAGCACGTGACGCTGGCGATGAATCGCGATCGGCGAAAACAGGCATTGGTGAGGGTG
CTGCATCTCATCAGGCAAGACCTCGATAGGGAGAGACGAGGTAGGGAAGGTCTGGAAACG
TTACACCGAGCCTTCGTCAAGACTCCGGCGTTTGCGGCGGACGAGAGCACGCAAAACGTC
ACGGACAAGCTGCATCATATGCGCTCGATGTTGCTGTATTTGGAGGCGGCTAGATACAAG
GTCAGCGGGACGCTCGCCGAAGTGGAAGGTAGCAAACGGACCAAACATCCCTTGTCGGAG
CATATCTTAGTCTCGAGAGACAAGCAGGGTTTGCAGCAAAGTGTTCTCAAGATTCCTTCT
TGGGCAAAGAACGAATCTTTCGAGACTCAGGACAGTGATGACGAGCTCGAGATGCATTTG
ACGAAGGATCAAGATGCCGAGACTCGCGATTGGGCCGATCGAACCGCCGGTGACGGCAAT
TCGGAGAATCCACCGGACGAGGACGATTTCAGTGACTTTGACGAGTTTAGCAGTCACTCG
GAGGACAACAACAATCAGATTGATGGAAGTACAGAAGTGGCGACGGCCAAGACTGAACGC
GCGGAACAGTGCCGAGCGATCTATCAGTACTCCGCGAATCTGAACGACGAACTCAGTCTC
AATCCGGGAGATCTGATAACCGTTCATCAAAAACAACCAGACGGCTGGTGGATAGGCGAG
TGCAGAGGCCGTACCGGCATATTTCCTGCCACTTACGTCCAAGTCATTCATTAGTAAATG
CGACGAATTATCGATTTTATTATCGATCTGCTTAGACTATATGTTAACATTTGAAAGAAT
TTCACGTGACGTCACGTGACGATGGTATTCTCTTACAAGAGCTTCTTCCATCTTGGCTTC
GTTAAATCAGGTAAGAGTATTATAATGTGCCAATAACACTACACGCAACGATTACTTTAT
ACGCACAAATCGACAATAGTTCAGTTAAGCGAACACGCTCAAGTTTGCATAAAAATGAAT
TGAGAATTAATACCAAATAGTAGTTACCACCCCACGTCCAATGTATGTACGTCTGGTGCC
GACAAAGTCTGGCAGAAATATTTTAATCTCATGTCATTACTACTTACGTTTACATCATTC
TTACTACTATACAATTAATATCTCTTTATCTGAACGTATCTGAAAAAAATTGATCCAAAT
TTGCATACGATTTCGAATATTTTTATGACTTTTGACAATGCATTTCAACTAATCGTGCGT
ATTCTACTCTATTCTTGTCAAGATATGCATTACATTATGTTTAAAAACTTATTTGTACGA
TCCGTTTTACTGAGAGTAAAATATACAAATTGTATTGATTTTTTGTTTATACTGATACAA
AACACGCAACAAATCTTTATAACTGATGTATTCTCTTTTATTTTCTGTCGTAATGACTAT
ATGATTACTTGATTGCATTTTACAATTTTACTCTTTATGGCTGTCGCTATATTTCCATCC
TAGGAATATTATTTTTCAAGAATACTGTACCTATACATCTCACATTTTGTTTTTAACGCC
CAGATTATCGCATATGTATAATTTTTTTTTTTGTAACTTATTCAAGATTTGTAAGAATAA
TAAATATAGCGGACTTTCGAAACAATTTATGCGAAAATAATGCGAAAGAAAAAAACGCGC
ATGCAAATGTAAAAATGTAAAAAATTGTATGTATGACACACGCGCGCGCGCGAATACGTA
TTTATATCGTGCAAATCGTTACAATCAATTGTAAATATTCCCAGATATAAAAAATTAATT
AAGTTTACTACTACAGTGCTGATAATACATTTATTTGCAAATAAGTTGTCTACTACAATG
TGCTGCAATTTGTTAATCCTCCATGTGATCAAAAAGATCCTCTAGCAGTTGCCTTTTTAC
CTTCTCTATGACATCGGTGCTGTTGGCGCAAAATGGACTAGTACTGTCTGTAGCCACGAA
GAAGCTTCCACGTTGGCTATACATTTCTGCTCTAATGCCCATTTCTGTGCAGTTATTTCT
GTCGCATGGTTCCTCGATTATTTGTAAAAGATGCCTGTATGTCAAATTCCATCGGTGTGC
CCAGAAACTGCAATTGCGCGCAGTAGCAGATATCAAAGATTCAGTGAGGTAGACGTAAGA
ACGTCCGTGGCTACATATCGCTCGTTGCATCTCTACAAGGGCAGTAACATTTTTCTTCTC
TTTTCTTTCCTTTTTTTTTTTTACTTTTGTACCTTACAATTAGTCCAGCTAATGATCGTC
TTACTAGTACTAACCAGTTATAGGTAATCCTATAGTTTTCCGTAAATAATCAAAATATGA
TGTACTCGTTCTTACACAGCCAGGTTGCGTTTTACCGCCATTTGGATAGAAATCAACGTG
ACCTATAGCTTCGGGTAAGCCAAGACCTAGACTCGTGAGTAATCTGCCGTTTGTATGTAT
CACGTCAACGAACGGCGCGTCATTTTTATGTAAATGAACAGACGCATGAGCGTTGCGGAA
ACACGGCTGTGCCGGGTCCAACCCGGTGATTCTTTTTACAGCCCATATGTTCTGCCTCTT
CTTTAACTCTTTCGCGACAAATCCGCAAATGTGAGCGCCGAGGCTGTGTCCTATCAGATG
TAAAGGGCCCCAATTGTTTACGTCCGACCCGTTGTTATTGATCGTAGCGTTTGTTATGTG
TTCTATAAATCTTGTTGAACGAGTTACACATTAGAAAGACATTACAGATTACTAACGTAT
ACGCAGGCAGTGCAATTGCGAAAGCATCTTTGTAACTCTTTTTTTTTCAAGCTTATTGCA
TTGTCTGACAAATTACCGTATCGCATTTACACTTTTAGCGTACGCACTTTGCTACTTGAT
ATCCCACTATTCTGGTGTTAACCGCTGCCTTGTAATAATTCCACGTATTACCGCCGGCAC
TCCAATCTATTATCACCACATTAACATCATCCCATTCGAGTAAGGCTTCTTCCATATCTC
TGATCCATGTCTCCTGGCCGTGAGACAGGAAACCGTGCACTATGATCACCGTTCTACGTT
CTACCTTAAAGTCTGTCCATTCTAAACCAAACTGCTCGCCGAGCACGACTTGCACGCGGT
GCGGTTGTTTCCTCGAGGAGAGAAGAAATTGCACATCCAGGGCGTTACTTCCGTTAGGCT
CGTTCGTGAAGAAGTCTTCGAGAGCCGCCGCGACTGTCTTTCCTAGTCCGAAGCAATCGA
CTCGGTGCTGTTGTACATGATCTGCAACCTGCGACGAGTTGGTGCTCAACAACTCGCTCA
TGTTGCCTATGCGAGTGGACAACGTGTATGTAAAATTCGTGAGGAGAGTCTCATTAAACA
GAGGCCCAACTCTTGGAACGAGCGTCGTTTTATTCAGTACATGTCCAAGAAACTGATTGT
GAGTCACGTTTATCGCAAGCGGATACCATGGAAAAGCCTCCCCGATAGAAAATAGACACA
CAACGAACGCGAGAATGATAGATACCATCGTGTCGTGCACTAGTACATT
>Tb5771
CCTGGTACTCCGATATACGCGTCAATGACGAATCGAGAATGTAAACATTTGCAGGCGGCG
TTAAAGCTAGGTCGATCCGACCTCAAAAAAATTCCGATGCGATTTCTATTCTCACAGATA
TTTAGATTGTCCCAGGGGCCAGATTCGCGATCAAGACTATCGTAATTCTCGTTTCGCGAA
CCTGGCCCCTGGGACAATCTAAATATCTGTGAGAATAGAAATCGCATCGAAATTTTTTTG
AGGTCGGATCGACCTAGCTTTAACGCCGTCTGCAAATGTTTACATTCTCGATTCGTCATT
GACGCGTATATCGGAGTACCAGGGTTTAAATGCAATAATGGGTAATGCGGGAAGCAATCA
GCCTGTCGGCCATCATCATGGTACCACAGTAAGCAGAGAGCATCGGCTCAGCAAAGATCA
TCCTCCGCCTTCTCCAGGAAAGGAAGGCCAAGCGTTTGTCTTTGACAAAAAGCCTAGCCA
GAAGCTTGTATTTCATTCCTTTGGGTCCTATGAGGAAGAAGAGTCATACTTTGCCAAAAC
TGGCCAGCAGGACGGAGAAGACTTTGGATCGCAGCGACCAAGATCCAACACAGTGTCTGA
GGGAACAAAAGTCGCAGACAGTAAGGTACTACCGACTGTTTTTAAGTGGGAAGGAGGTGG
AAAGCAGGTATACATTAGCGGGACGTTCACCGGGTGGAAAACATTACCGATGGTAAAGAG
CCATGGAGACTTTGTTACGATAATCGATCTGCCCGAGGGAGATCACCAGTATAAATTTTT
CGTTGACGGAGAATGGAGGCACGATCCTGGACTGAAAATTGTGGACAATGGTATGGGCTC
CAAGAACAATTTAGTTTCCGTGAGGAAATCTGACTTTGAGGTATTTCAAGCTCTTGCGAA
AGATAGCGAGGGCGTTACTAGTAGCACTCAAACGGAATACGGACAAGAAATACCACCGCA
CAAACCTTGGGAGAAGATAACCGGGCCGCCTATCCTGCCGCCGCATCTGCTGCAAGTTAT
ACTTAACAAGGACACACCGTTATCCTGTGAACCTACTCTTCTACCTGAGCCAAATCATGT
TATGCTGAACCATCTTTATGCCTTGAGTATTAAAGACAGCGTGATGGTCTTGTCAGCCAC
GCATCGTTATCGCAAGAAATATGTCACAACTTTGCTTTACAAACCGATTTAAATATTAAG
TCATTCCCGTGTTTGTTGGTGCTGTACATTTTTTAACTATCGCGGGATAACAGATGCCCG
AGTGACGCGACATTGGTGCGTAAAGTTTTTACGAGCTTCTTTGAGGCGAAGGTAGATTAT
AATATTCAGAAATGGTTGTTTCGTCGCTGCGTTTATTATACCTCACACAATCATGTGTAT
AATAATGTAATTACTATTTATTAAAACCAGATATTTTATATTTGCTGTTTTTGCTACCAT
CAACAAGCGGAAATCCAAAGTAACAGAAGTTACTTCGAGATATGCATCCTGGGAAGATAT
GATTGCTTGTATATCGTTTTCATTTAGACACTATTTTCGGTTACTTCCGGCATGTACGCA
TAAGGCGGATCCGATCTCGTTCGAAGAAAGAATAGACCCTTGGCGGTCTGATCAACGTGC
TCTCCCATGAGCACTACTTGCGAATCGGCGCATTTGCCGGTCATGTACGAATCCCAGCTG
TCGCATTTTCTAGCCAACAGCCCTGTTTTCGAATTTATACTTTCTGTGAAGTATACATAT
GACCGTCCATGACTGCAAGCCTCCATTATCTCAGGGACGCAACAACATCCGGGCTGAATC
GCCGTGCCAGCATTCGGATAAAAGTCGGCTTTTCCCACTGGTTGAAGAAAACCTAATACA
CCTCCGCAGGAGTGTATGACGTCGACGAATACCGCGTCCGTGGGATCCAATCGAGTTTTT
TCGGAGGCGAGTACATGGAATCCCGGCAGCGCTGGATCCAAACCTGTTACTCTGCTCAAC
TTTCCGGAGGTCGTCGCACTACCAGCATTCCCAGCAACGTGTGCCCCGAGGGAATGACCT
TGCAGATAAATGGCAAATTACGATTATGAATAATAGTATTGTTTATACAAAGTAGTATAC
CGATAAAATGAATGTCATCTGTTTTCAGTCCAGTCTCGCTCACTAAAAAGTCTATAAAGT
TGGCGGCATCAGTCCCGACTCTTACGGTATTCTGCATCGGACCCAAGTAGAATGTGCTCG
CGGCCAAGGGTTCCCAATCCACGAGGATAACGTTGTAGTCGCCATGAGTGAGAAAAGCTT
CTTTCATGTTCAAAAGTCCGGTACTCATAGCGCTCGACTTCCATCCGTGCGTTATGAACT
TTGTTTTTCGCGTAGCCTTGAAGTCCGAGGCAGCAAGATTCGTAGTGTCATTTAGAGTCA
TCCGTGTGCCTTCTTTCGGATTAGATCTTAAAAACATTACGGGAAGCTAAGATCAAGTAA
ATAACGACAGAATATTATGGCGCAATAGCACGTTGAAAGGTAATACGCATATTGGGACTA
GCAATTGGGTACCGAGTATAGATTATATAGGCTATTTCCGAGCCATCCAATAAGCCTCTC
TTTTCGTTGTCTTGGATCTTGAACACTGCTACTTGGGGCTGCCCGTTGCCGTCAGGCATA
AATATCCAATCCTCTCCATAACCGTCGTATTTTTGGCGCAAACCGCTTTCCCACTGTTGC
GAATATACGAAATACCGTAGTATAACAAGAACGAAGATTTGTTTCAACACTAAACTCGAT
AACATTTTACTGATTTAATATCTTACTGATTTAATATCCTTAGAAGCAAAAGATATCAAT
CGCGAGTTGTACGAATTTCGCAAACGACGGTTATAGAAATCAAGTTACTAATGTCTCAGG
ATGAAGACTCCTTTTTAAATTCTGGCGGCATTGTGATAAAACGCTGGTACCCCTTTGCTT
GACCTAGTTTCTCTTCTTTTATCGTATGTTGTATCATGACAGCGCGGAAGTACTGTCAAG
CGGTACATTGTAATTACATTCA
>Tb6726
AAAGAATTAATTAACACATCTCAATTAATTTAAAAGAAACGCGTTTCCGATACTTTTGAA
TTGATTAAAAGAAATAGAAACGAGAAGCATTAAAAAGGATGGTACCGTGTTTTAAAAAAA
AGATAAATATTCATATTCTAAAATAAGAATATTACATTATATTTACTTTCGATCGAGGGA
TGGTCCGCCCATGTACACGTTCCCGGCGCGAAAACCTATGGGATTTGTGATGGATTCAAC
ATAATATCGAAAAGCCCTCCCGTGCGCGCATCTTATCGCAATAATATCACCTGCGAATTA
TAAATTATTATTGGTTTATTCATTGATGAATTAACGAGTAATTGATGTTGTTCTCATTTA
CTGATCCATCTGATTGGACCGCATCCTGGTTGCTCCTCGCCGCCATTGGGATAAAAATCG
GAAGCGCCAATCGCCGATTTCATGCCCATAAATATTGCGCAAGTGTGTATCACTTGTACC
AGAACCGCGTCTGACTTGTCCACTCTTTTTCCTGGTCCTTTTAACTTGAAAGCAGGTCCC
GCAGGATCTAAAGCTGCAGGGAAAACTTGTTTTGGCTTTGATTTAAAATAGTTAAAGAAT
TGAAAGCTTTTAGACTTACCGACTACCTCGGCGATCTTGCTAGTCGCAAAACGAGCGCCA
AGACTGGCGACATGTGCTCCTAAGGAGTTACCAATTACCATAGTCTTGTCAGGATCGAGA
CCTGCATTGTTCTCCAGGAAGTCTATTAGAGAAGCCACGCGTTGCGACACGAGTGGCACA
CTTTTTGCGGATTTCCAATACAAATGTTTGGCTGCTTCTCGCCAATCGATCACGATAATA
TTGTAATCGCTAACATTGAGATAAGCTGAAGATAACGTTATAAGATATTACATTAATGAA
ATGAAAATTAGTCATCGAGATTCAAGACATTAAAATAATTTATGCGTATATAAACGAAGA
GATTGGGAGATGTCTAAATTAAATTTGAGGAGTTTTAAAAAACACAATATTTTAAAGAAT
TAGAAAATTGGAAATAAAAAAAAGAGAGAAAAATAAGATTGTGTTTTGAAAATTCAGGAA
ATAATCAAAATATTAAATTCAATTAAAAATTAAAAAATTTAAAAATGTTTGTGAGAGAGA
GAGAGAG
>Tb8018
GCGATAACAAATTATGATACGAAGACTTCAATAAATAAAAACCATATATCAGAACTCTCT
CAGAAAACTGCCTTTTGCGCTAAATCTGTGTCGCTCATATTATTCACGAAAGATAACCTT
CCTCAAGGCGAAGTTGTCAACGTGACTAAATCCTGCGAACGTTTTGATCGTTCTAAAAAA
GTCATCTTTCTCACTCATGGATTTTGTTCAACTCCATACACGTATAACTTTTCCGTACTT
GCCGAAGAATTAGTAAAGAACAATTATATAGTGTTTTCACTAGATTGGTCTAAGGCAGCA
TGCTTTGAGCTATTCGGGATGCAACAGCTGTCGTATCCTTTCGCAGTAAAGAACACTTAT
AAAGTTGGTGACTGCTTAGCAAGCTTGATCAAATCAATAATCGACGTATGTGGTATTCCG
ATTGAAAACATCACACTCTTGGGTCACAGTCTCGGTGCGCACATAAGCGGCTTCGCCGCG
AAGAATATCTCTAATTCGGGTTACGGCAAAATTGTGCTTATCATCGGTTTGGACCCTGCA
GCTCCCCTGTACTGTACTCCCCTGTTCTGTAAGAATTGTGAGGAGAGATTGTGCATGACT
GATGCCAAACGTGTAGTAGTTTTACACGCGTCGTGCATTTATGGGATAGTTAGGCCTCTA
GGTCACTGCGATTATTTTTTCAATCATGGATGCGTACAACCAAATTGTGAACCTTGGGTT
AATGGTTTTAATATTTTCAATACTCTTAAGTGCCCGCATATCAGAATCATTACCTATATG
ATTGTTATAATGTCAGGAAAATGTGTATTTCATGCTGTGCCTATAGCTCCTAAAACGAAC
GGTTTTCCCAGTCT
>Tb8280
GCTGATCAAACAATTTAATTACTTATTTACATTTCCATTGTGAAATTTCATTTTTATTAT
AATATAATGAGATTGACATTTCAAATTCAACAACCTGTTGTTATTACTGCTTACAGTTGA
AAGTGTTCTGTGTACAGAAAGGATCCTTCTCAACGAATACGTAGTATGATCCCGTTATGG
AACAGTTCTCATCTAATATATTTTCGTTTATGAAAATACAATCCGTTGTGCTAGAATTAG
GATAAGCGGGTTTTCTTTCCAACATTTTAAGCTGTCTCTTGATAGAAACACCAGGAAATC
CGCAACCTGATATCATCTTGCTTATGTATTTCACTGATCTTGTATGTGAGCAAGCAACAT
CAATCATGCAGCCTGGTTGCATCATTGCATCTCCATTATTGCAATACAAATCCAGATCAC
CCATACAGTCTGGGTTCCCGAGCGACGACGTCGTGTGAACAACTTTTACACACGTAGCAT
CCGTCTTACAAAGTCTCTCCGTGCAATTATTGTCACTGAACATTGGTCTGGCGGGATCGG
CGGCAATGATTCGCGAAACCTTTTCGCCAGTCGAGTTGTAAATCGATTTTGCGGCGAAGC
CGGCCACATGCGCACCAAGACTGTGGCCGATAAATATGATGTCTTTCAATGAAATTTCGC
ACTTATTTGTCAACAAATGGATGAAGTTTGCTATGCGTTCACCTATCTCACGAGTGTTGT
TTACCGCACTGGGATATTCCGCGAGCCTCACAATGGGTACCCCATGAGTACAGGCTCCTT
GTGACCAATCCATCGCAAATACCGTGTAGCCTTTCTCTACACATGGTTTGGCCAGTTCCT
TGAATATCTTTGCATCTCCTTTACTTTGGAAGCCATGGATTAGAATGACGACATTTTTCT
TCAGACCGATACTTTGGCAGATTTCCTCTGTTTGGCTGATGTTTTTGGCTGTGGAAGAAC
TGTTGTACATTAAAATTGACATCGATTCAACGCCAAAGATACAGGAATCTGAACCAATAA
TTTTTTTGCTCATATCCATCATCGACGGTTCAGGCTCGGCACGTAAATACGCGCATCGTA
TAAGGAAAATTGCAAGTATTGTAACAACCGACTTCATGATGCGTAAAATAGAATATTAAG
AAATCGCGCGAAAGGGAAACTGATAGACGCGGGATCAAGTCTCACAATAATTAGCGAGCT
TTTATATACAACTACGTCTTATACCTTTTTACGCACATAAGTATTGACATTTGTGACAGT
ACTTGCAATTTTCCTTATACGATGCGCGTATTTACGTGCCGAGCCTGAACCGTCGATGAT
GGATATGAGCAAAAAAATTATTGGTTCAGATTCCTGTATCTTTGGCGTTGAATCGATGTC
AATTTTAATGTACAACAGTTCTTCCACAGCCAAAAACATCAGCCAAACAGAGGAAATCTG
CCAAAGTATCGGTCTGAAGAAAAATGTCGTCATTCTAATCCATGGCTTCCAAAGTAAAGG
AGATGCAAAGATATTCAAGGAACTGGCCAAACCATGTGTAGAGAAAGGCTACACGGTATT
TGCGATGGATTGGTCACAAGGAGCCTGTACTCATGGGGTACCCATTGTGAGGCTCGCGGA
ATATCCCAGTGCGGTAAACAACACTCGTGAGATAGGTGAACGCATAGCAAACTTCATCCA
TTTGTTGACAAATAAGTGCGAAATTTCATTGAAAGACATCATATTTATCGGCCACAGTCT
TGGTGCGCATGTGGCCGGCTTCGCCGCAAAATCGATTTACAACTCGACTGGCGAAAAGGT
TTCGCGAATCATTGCCGCCGATCCCGCCAGACCAATGTTCAGTGACAATAATTGCACGGA
GAGACTTTGTAAGACGGATGCTACGTGTGTAAAAGTTGTTCACACGACGTCGTCGCTCGG
GAACCCAGACTGTATGGGTGATCTGGATTTGTATTGCAATAATGGAGATGCAATGATGCA
ACCAGGCTGCATGATTGATGTTGCTTGCTCACATACAAGATCAGTGAAATACATAAGCAA
GATGATATCAGGTTGCGGATTTCCTGGTGTTTCTATCAAGAGACAGCTTAAAATGTTGGA
AAGAAAACCCGCTTATCCTAATTCTAGCACAACGGATTGTATTTTCATAAACGAAAATAT
ATTAGATGAGAACTGTTCCATAACGGGATCATACTACGTATTCGTTGAGAAGGATCCTTT
CTGTACACAGAACACTTTCAACTGTAAGCAGTAATAACAACAGGTTGTTGAATTTGAAAT
GTCAATCTCATTATATTATAATAAAAATGAAATTTCACAATGGAAATGTAAATAAGTAAT
TAAATTGTTTGATCAGCATGTAGTTCTTTCTTTCTTTCCTTCTCAAGAACCTCGAGTCAT
TACTGATGAAAGGAAATGAACCATCGTAATCTATTA
>Tb8732
AGCAATTGAAAAATGTGATTATATTGCGAAAGGAATACCGATTTAAAATAGTAATCTCAA
TTAATGTAATTTGTACTTTTTCTAAATGTAATATAGCATTACGTATATTAAGGATACATT
CTGATACGATGCGTGCACGTACGCACTCAGAATCGAAGAGTTTTCATAAATAAAGTAACT
TATCAATGACTAGTACAGATTATTGCGCGATCGCCGCTCGAGCTGTCGAGTTCGCAAATT
CTCGTATTGAGAAATCCGTCAGGATCGATACTCAGAAACGTTTACTGCAGTGCGAAAGGA
GGAGCGTCATTGGTCAAGAGATAAAATTTGCCACGCAGCGAGGTAGAGGCGTATTCGCCC
ATCAGTACGACCGGATTATAATCGCAAAGTCGCTCCTTGTATTTTTCCCAGCTATCGCAC
ATTCTCGCCTTAAAGCCCACGGTGCTGCCGATGCTTTCGGTCATAAGCTGATGCGCTCTC
GAATGGCTACAGTAAGTTATTGTTGGCATGAAAGAGCATCCAGGTTGCGGAATCTTGCCG
TTGTTAGGATAAAAATCGGCATGTCCCAATGGTGCCAAAAATCCGAACACCGGACCGCTG
GTATGGATCACGTCGACGAATTGAGCATCGGTCGGATCCAGCCGGTATTCTGGATCGACA
ACGCCGGAAATGGTCTCGAACAGAGGACTCGCAGGATCCAGTCCTGTTATTCTTCCAACA
CGTCCGTCGTGATAAGCTCCAGCGAAGCCCGCCACGTAGGAACCCAGGCTGTGACCACTG
ATGTGCACGTCCTTATATTCCAGATTCGAGTCCCGGTTCAAGAAGTCCAAGAACTGGCCT
AAGTACTCACCGACAAGACGCGTGTTCTTAGCCGCCACCGGGTAGGCGTCGAATGCCAAG
ATTCCCCAGCCGACGACTATCACGTTCACATCCTGATAAAGCAGATACGCTAAAAATGCA
ATTAAATGTTATATCTCTAAAAAAAAATAATTTTCTTTTATTCT
>Tb9316
TATTATATGAAATATATATTTCTAAATGAATTTTACTTGTATGTACAACTTTTTCACTTA
AGAATAATCCTTGTTATAACTAAATCGCTCACGAACTTACTATATATGTCATGTAATGAA
GCTTGTGTATAAATATATGACTGGCTCGAAATTAAATAATTCAAATATTATATTTAAAAA
CTTTAACTTAACTCATTTTCTTAACTTAGAGTGTTGTCCTCGGATTTCACTTCTTTCTAC
GTGTAACATCGTGTTTGCTAAACCTATCGATTATGACATGTAACGAATTGTCTAGACGGA
TCAAATCGAATCAAATGGTTTCGTAGGATAATTCGTAGATTTTCGTAGCTCATGTGGAAC
GCAGAAAACGTACGCGTCCGACCCACTTTGTGATTTCGCGTTGCTTAATGCAATGCATCA
AATAAAATTGTGAAATTATCAGATCTATAATCAATCAAATATTTATCGTGCAATACTATC
GCGTTAATCGTCAAATACGCCATTTCAGCAGTTTCATTTTTTCATGCGTTAAAAAATTTT
TCATCCTGGATACCTTTGTTGTCACGAAATATTATTGCGTGATGCCAAGTGTCGTTAGTT
ACGCCATTGTTACCATTAAGTCTCGCACGGCTGAGCAAAATGGGATTAACGTATTTACGG
TCACAAATTATGGAGTCAGCGACAATTTACTGATGCGACGACGACGACGACGTCGCACGA
AAGCGTCCGGCAAAGGAGAAAGAAAAGGAGAGAGAAAGACCCCGGGCGCATAATGACAGT
GAAAGGATCGTGACTTTGCCATTGGTTGCGAGGGAAACCGAGGCTATTATGCGCGACTCG
TGCTCGTTCGCCTGGGCTCGCAATCAGATTATTCGTCTACGACAGCCGCAAAATGAGCAG
CTCCGATCGAATTGGAAACGGAGTTTCCGGAGATTAAATGTCATCCGCGCGAAGTAAAGT
CCCGTAGGGATTATGGAAGCCGACCGTTTAATTTATAATGATTATTATATAGAGCTTTAT
GTTGAATAATGGCCTTTCCTATGTGATATTAGAGAATGATAGGATACTCTCCTTTATCTG
TAGTTTCTTTATGAAGAAGTAAGTAGAAAAATCTCTACGGCCTCCAAAAGATCATGATTT
TCTTCATGCAGCTAACAAGTCTTATTTCGCTGTAACGAATAAGTCGTTGACTTTTGCTAT
AGATCTCGTTGCTAGTATAATTTCAGTTGTGATATTAAATTTTCATGTTACGGACAAGGC
AAAGTGTTCACCTTACGATACTTTCCACAAAGTGTAGAGATTATTTACCTATAGCTCGCG
CGAAACCCATTTAAGTTCAACAAAATTATACTAGCTTCTATGAGACTTGATCGTGAATGA
TATGCGTGGATTTTATCATTAGATCCTTCACGTAGAAACTGCATTGTGTTCCGTGTTGGG
GCAATTTTCCGTGGTCAAGAGCTTGGGTTGATTAGCGAGCAAGGTTTTCGTGTCATCTGG
ACATAGAGTAACTCTGTGATTAGTCTCTAGATTTTTAATGGTCAGCGAGTCGATATAAGC
CCGCGGCGTGTGAAGCAGCCTCCACGTGAGCGGATTAAAGACTGACGTCTGATACTCCCA
AGTGATCTCCACTGAATGTGGCTTCCCGACAATGTCGCCGGGCAGGACAATTGTGTGCGT
GCTACCGGGTTCGTAGTACTTCGAAGTCGGACTCAGCTGCATCCTTTCAGTTTTCTTGCC
GTTCGCGCCGATCACGTGTATGACGAACATTCCGACTTCTCCGCCGTGCAACAGACTCTC
GTCCGTCTTCGAGATATTTATCGTCACCTTATAATGACCCTTGCAGAACGGTTTGTCATG
TCCAGTCATTAGGTATACAGACGCATGATAATTCCCAGGCTGAGCGTCCAAACCGAATCT
GGGACAATATTGATTTACGCAATCGAAACAACGGCCCTCCTGAAATTCTTCCCAGGAATT
GCACGGTACGGCTAAGAACGGGCACATCGAATTTATACTCTCGATGAAATACTCGTAACT
GCGAATATGGTTGCATCCCAGAAACCTCTTAATTCCGCGAAAGAAACTGCCGCGTTCCAA
GGTGATGGAATTGAGGACACCATTATTACAGCCAGGCTGATTGCGTCCGCTGTTCGGATA
GAAATCGATGTGTCCCACCGGTTGCGTAATGCCGAGGCCACCACTGATAAAAAGGTTGCA
GTCGGTGTGAATGGCAGTCACGAATGTTGCGTCCGTTGGATCCAGTCGGACCATCGTCGA
GGTGTTGCTGAAGTGCGGCTCTGCTGGATCAAGACCTATGATTCGAGCTAGCTTGTAGTT
GTAGCGACTTCGCAAATTGTATCCCACGTAACCGCAAGTGTGAGCGCCTAAACTATGCCC
GATGCAGTGCGTCTTCGAGGGTGGTAAGCCCGTGAGCTCGATCAGCTGTGCCACCAAGCG
AGCTGTCATTGCGCCCACCAGTCGCGTGTTCGCCACCGCCTGCGTGTAGGGTGGTCCAGC
ACCGGCGAGCCAATTGACGACCACGACGTTGCAATCCTCCCGCGACAGCAACTCCTTCAT
CACTCTCAAAACCCATGTTTTATCGCCATTATCCAGAAATCCATGAATGATGAGATATAA
ATTGTTCTTGTTGTTCAAAGGCGATTTCTGAATCGTCTCGAATTTATCGATCTTCAATTC
GTAAGGCTTTTCGGTTTGTTCGTGCGTATAAAGGATGTAACGAGGATTGATGCTATCCGG
GCGTGTCGGAAATGTAGACACCGGTCGGTTCTCTCCAGACCAAGGTGATCCGATGTAAAA
GCAACCGAATGGCTCGTAGCATCGCCACATGTACCATTGATCGTCCAAATCGAATTTGTT
CTCCACCTCTTCCGGTGATAAGGTTGTGGTAGTGATATTCTGCGCTACGCTGATATTCTT
TAGGTCTGTTTTTTCAGGCAAGGTAGCCATCATGTTGGCTGTGTAGGCCAACGCCATCAG
AGTTCCGTTCAGAAAAGACATGTTGAAATATTCTTTGTATTAACAGATCCACAATCTTTA
CGTTGATGTGTATAACTTGTTACACTTTTAGTGACACTTTTTACAGTGTCTTACTCTTCC
GTCTTACGATAATTTATCGTTTATATTTAAAACATTGGCTTCTTCAGAAGCAAGTAAAAA
TTTCGTCGATACACGATAAGTATATCGACAAAATTATGTTATCACAGTATCTTAATGTTA
ACCCAATGTTAACGCATTTTCTAAACGAAAACTAATTATAAACTATATAATAGGAATGTC
TTTTTTCGTATCACTTCACTTTCTTGAAACTTAATAGTCGTAAACGTCCGGAAGCCTAGC
TCTTCGAAACTCTTCTGGTCAACTGAAGGTGGAACACTTTTCGCTTTAAATGCTGCAGAA
AGACAATGCAACGTCCTTGGCGTCGACTCTACGAAGATCTCGTGAGCTTTAAATGTCTGT
CTGGTCGACGAGGCAATTCATCACTGCAGCATTTAAAGCGAAAAGTGTTCCACCTTCAGT
TGACCAGAAG
>Tb9729
GCTGATAATACATTTATTTGCAAATAAGTTGTCTACTACAATGTGCTGCAATTTGTTAAT
CCTCCATGTGATCAAAAAGATCCTCTAGCAGTTGCCTTTTTACCTTCTCTATGACATCGG
TGCTGTTGGCGCAAAATGGACTAGTACTGTCTGTAGCCACGAAGAAGCTTCCACGTTGGC
TATACATTTCTGCTCTAATGCCCATTTCTGTGCAGTTATTTCTGTCGCATGGTTCCTCGA
TTATTTGTAAAAGATGCCTGTATGTCAAATTCCATCGGTGTGCCCAGAAACTGCAATTGC
GCGCAGTAGCAGATATCAAAGATTCAGTGAGGTAGACGTAAGAACGTCCGTGGCTACATA
TCGCTCGTTGCATCTCTACAAGGGCAGTAACATTTTTCTTCTCTTTTCTTTCCCTTTTTT
TTTTTTACTCTTGTACCTTACAATTAGTCCAGCTAATGATCGTCTTACTAGTACTAACCA
GTTATAGGTAATCCTATAGTTTTCCGTAAATAATCAAAATATGATGTACTCGTTCTTACA
CAGCCAGGTTGCGTTTTACCGCCATTTGGATAGAAATCAACGTGACCTATAGCTTCGGGT
AAGCCAAGACCTAGACTCGTGAGTAATCTGCCGTTTGTATGTATCACGTCAACGAACGGC
GCGTCATTTTTATGTAAATGAACAGACGCATGAGCGTTGCGGAAACACGGCTGTGCCGGG
TCCAACCCGGTGATTCTTTTTACAGCCCATATGTTCTGCCTCTTCTTTAACTCTTTCGCG
ACAAATCCGCAAATGTGAGCGCCGAGGCTGTGTCCTATCAGATGTAAAGGGCCCCAATTG
TTTACGTCCGACCCGTTGTTATTGATCGTAGCGTTTGTTATGTGTTCTATAAATCTTGTT
GAACGAGTTACACATTAGAAAGACATTACAGATTACTAACGTATACGCAGGCAGTGCAAT
TGCGAAAGCATCTTTGTAACTCTTTTTTTTTCAAGCTTATTGCATTGTCTGACAAATTAC
CGTATCGCATTTACACTTTTAGCGTACGCACTTTGCTACTTGATATCCCACTATTCTGGT
GTTAACCGCTGCCTTGTAATAATTCCACGTATTACCGCCGGCACTCCAATCTATTATCAC
CACATTAACATCATCCTGCATGTATACATAATTCCATAAGAAATAAGCGACTATTTAGAA
AAGGAGATCGCAATCACGATCGCGATAGTCTCACCCATTCGAGTAAGGCTTCTTCCATAT
CTCTGATCCATGTCTCCTGGCCGTGAGACAGGAAACCGTGCACTATGATCACCGTTCTAC
GTTCTACCTTAAAGTCTGTCCATTCTAAACCAAACTGCTCGCCGAGCACGACTTGCACGC
GGTGCGGTTGTTTCCTCGAGGAGAGAAGAAATTGCACATCCAGGGCGTTACTTCCGTTAG
GCTCGTTCGTGAAGAAGTCTTCGAGAGCCGCCGCGACTGTCTTTCCTAGTCCGAAGCAAT
CGACTCGGTGCTGTTGTACATGATCTGCAACCTGCGACGAGTTGGTGCTCAACAACTCGC
TCATGTTGCCTATGCGAGTGGACAACGTGTATGTAAAATTCGTGAGGAGAGTCTCATTAA
ACAGAGGCCCAACTCTTGGAACGAGCGTCGTTTTATTCAGTACATGTCCAAGAAACTGAT
TGTGAGTCACGTTTATCGCAAGCGGATACCATGGAAAAGCCTCCCCGATAGAAAATAGAC
ACACAACGAACGCGAGAATGATAGATACCATCGTGTCGTGCACTAGTACATTGGCTTGTG
ACGGCATGACACCTTATATATATTTGTTGCCCTTGATAATATACTATATGTACACACGCG
AAATACCCAATCATCACATTTGCCTAGATAACCCACGATTACTCGTGCTTAATCAAAACA
TTTCTAGACAAACAGCTTTTTTTTACTCTTATACGGTCAAAGTAACACTGATTAAGAATT
GCTTACCGAAAATATAAATTATCCAAGCCCGACAGTCTTGTTATTATACGTAACATATGT
ACATACTTTTATTCGTTTAGAAAAAGAGCCAATATTCTTTATTTTGAAAGAAATTTTGAA
ATAACGATATAAATTTTCCTATTTAAATAGTGCCTCATTTTTTTACAGGATACTTCTCTT
TGTGTGATCCAACACAATTAAAACTAATTACACAAAATATTTCAACATGGA
>Tb9803
TACAGCTTTTTCTTTTATTTATTTCAATTGTTAAGTCTAAATTATTGTTCAACAATGTTG
TAGAGTAAACAAAGATTTTTTAAATAGCTTGTTGATAAAAATTTGATTTTTCAAGTTTAA
TAATTTTTTTAATAACATCGATTATATAATTCGTTAATTTTCTACAAGCCGCAATTGCGA
GATTGTTAACAATAGTGCAGTCTTTAAATGTATTTACTCTGTAATGTAATTTAAATTACT
GTTACAAGAACAAGCTGTTATCTATTCAAGCATCGTCTTGCATTACAAATCTATAGTAGC
AGCTGTTGGAAATGTTGGAAATGATAGGAGAAGATTAAGTTCGTTGCAACTGTAGATTAT
CTATAAAAATTGTTTTGCTCTCATTTCGTAGAGAAAGAAGCCTTTTTTTATTCGATTGGA
AGACAATAGGTGCCCGTTGCTTTCATGTCTACGTGTGGCCCGATATAAATTCTGTCATTC
TCTTTGCAATAATCGTCATCAAGTAGAAATAAAAAACAATCTACGCATTTGGTAGCCAAA
TATTTTGTTCCGTTCATCACGGCATCAGCATATAGAACCGCCGCTTTGCGATGGCTGCAT
TTATGTATATCGGTTGATAATGAGTAACAGCCAGGCTGAGGTGCCGTTCCAATATTGATG
TAAATATTGAGACTGCCTACGTTCTTCACTGCTCCATATCCACCACGATCCGCGTAAAAA
GTATCCGTGAAATGTGCGGCTTTTGAGTTCAATCGACAACCCTTATACATGTCCGAATAA
AAGACAACTCCCGAAGGATCTAAACCTGTGATATGTAAAAAAGAAAAATCGGTACGCATG
CCGATACAACCTGCAAGATGAGCACCCATAGAATGTCCAATTAGATGCCATTTTGCTATT
TCGTATCCCTTATCATTTAAAGAATCGAAAGTAGACGCGACTATCTTTTGGTACGCGATT
AGCAATCAATACTCTTTTTCCGGTTGCTAGCTGGGACCAGTCAAGTATTGCAAAAACGGA
AACATTTTGCGAACAATAGGCTAAAAATTGAAGTATCATCAATAAATAATATTCTGTTAT
ATTAGCATTAATTGACTTTTTCTTATATTAATTATCACGTGTATATGGAATGTATCTGTA
AACCGTGACAAAAAGCAAATTTTCCGCAAGGATGACTGATCCACACATTCATTTGGACCT
AGCAAACCCACGGACCTGAGCTCAATATACTGTGGACACTTATATACATTTACACATCAT
ATAATATAATACACAACCATGTGCATATGTTTCTACTCTTATTGCACATGACAGTGCAAT
AAATATTTAAGGAAAAGTGGCAATGAGATACAATCTGACTTAATAATCAGGAGAAAAATA
AAATTAAAACACTTATTCATGTTTAATATTGAAAAAGAAGAAATAGTTTAAGTTTATTTT
TCTTTATATTTTTTAAGTAAGAGAAATTGAAAGGTAAATAATATAAAAGATACTAGATTA
AGTATTCTCTTGTTTTATATTTAAGAAACAAAGAATTGTATTTGTCATTATCATTTTTAC
AATAAAAAGAAAAATATTTCATTGTTCACTTTTCGCAAATTCCAATACGTCGAAGTGCAA
CTAATAAAAATCAAAATTATAAATCTATGGCGTAATCTCGTGTCTAATAAATCAACATTA
AATTATGTTATTGTATATGTATGAGAATTAATTATTATCGGTACCTGATATGATATCTGT
CACAGATGTAGAATTTCTATTCCCTTGATATCCATGAATATAAACTGTAATTTTATTCTT
ATCTTTTTTTATCTGATGATATGCATTTTCTATACATTTTATATTTTGTATCGAGCACTT
AATTAATGCCTCATCCGTAGCAATATCCTTATCGCTTGACATTCCGCTGATATTGCAAAA
CGAGAGAGATAAATTAAGATACATACTCTGAGTATAGTTCGCATCATTTTGCAATTTGTT
TAGTCGATCTGATTGTCGTCAAAAAAATCGCGTAGACGATAACGTACAGAGTAAATATTT
GTCAATATTCTTTTCAATTATTTGCAACTTGACTGGTCCCAGCTAGCAACCGGAAAAAGA
GTATTGATTGCTAATCGCGTACCAAAAGATAGTCGCGTCTACTTTCGATTCTTTAAATGA
TAAGGGATACGAAATAGCAAAATGGCATCTAATTGGACATTCTATGGGTGCTCATCTTGC
AGGTTGTATCGGCATGCGTACCGATTTTTCTTTGTTACATATCACAGGTTTAGATCCTTC
GGGAGTTGTCTTTTATTCGGACATGTATAAGGGTTGTCGATTGAACTCAAAAGCCGCACA
TTTCACGGATACTTTTTACGCGGATCGTGGTGGATATGGAGCAGTGAAGAACGTAGGCAG
TCTCAATATTTACATCAATATTGGAACGGCACCTCAGCCTGGCTGTTACTCATTATCAAC
CGATATACATAAATGCAGCCATCGCAAAGCGGCGGTTCTATATGCTGATGCCGTGATGAA
CGGAACAAAATATTTGGCTACCAAATGCGTAGATTGTTTTTTATTTCTACTTGATGACGA
TTATTGCAAAGAGAATGACAGAATTTATATCGGGCCACACGTAGACATGAAAGCAACGGG
CACCTATTGTCTTCCAATCGAATAAAAAAAGGCTTCTTTCTCTACGAAATGAGAGCAAAA
CAATTTTTATAGATAATCTACAGTTGCAACGAACTTAATCTTCTCCTATCATTTCCAACA
TTTCCAACAGCTGCTACTATAGATTTGTAATGCAAGACGATGCTTGAATAGATAACAGCT
TGTTCTTGTAACAGTAATTTAAATTACATTACAGAGTAAATACATTTAAAGACTGCACTA
TTGTTAACAATCTCGCAATTGCGGCTTGTAGAAAATTAACGAATTATATAATCGATGTTA
TTAAAAAAATTATTAAACTTGAAAAATCAAATTTTTATCAACAAGCTATTTAAAAAATCT
TTGTTTACTCTACAACATTGTTGAACAATAATTTAGACTTAACAATTGAAATAAATAAAA
GAAAAAGCTGT
>Tb10524
AAATATAAATCAATTCTTTAATTTATCAGTGTATTTGAATTATATACTAATATATCACAT
AAAAATTAAAGACATTGAATCATTTATATTACCATTAAAAGCTCAATTTGTTATCTATTG
TGTTGCATTATAAATCATCTTCCAAGACAGTAATTATTTAAGGCCGGAAAGAGGACAGAA
GTAACTTAAATTGGCCGCAATAGCTGTATGGATTATTTACGAAACTTATTTTTGCTCTCA
TCACAGAGGAAGAAGTTTTTTTAATCAATCGTCAAACAGTAAATACCAGTTTTATTCGCA
TCTATATGTGGGTTGAAGTAAATGCGTTCACTATTTTTGCAGAAATTATAATTTCGAAGC
ATATAACAATCCTCGCATTTAGTGGCTAAATACTTTGTTTCGTTCCTCACGGCATCGGCA
TACCATATCCCCGCTTTAATGTGGCCGCACTTACGTATATCTGTTGATGAGAGGCAACCA
GGCTGAGGTGCCGTTCCAATATTGGCGTAAACATTGAGATTGCCTACATTTTCCTCTGTG
CCTAATCCACCACGATCCGTGTAAAAAACGTCCGTAAAATGTGCAATTTCCGAATTAAAT
CGACAACCCGACGGATCCGTGAACATGAAAATTCTCGCAGGATCTAAACCTGTGATATGT
AAAAAAGAAAAATTAGTATATGTGCCAACACAACTTGCAAGATGAGCACCCACAGAATGT
CCAATTAGATGCCATTTTGCTATTTCGTATCCTTTATCATTTAAGAAATTGAAAGTATTT
GCGATTATCTCTCCGATTGTAGATATTTGATTAATGACCAATGATGGCTCGCCTCTTGCA
AACTGAGACCAGTCGAGCATTGAAAAAACGGAGAAATTTCGTGAACAATAGGCTGATACG
ATGTCTAGTGCGGGTGTTTTATATCGAGTCGCGTTATGTCCGTGAATGTAAACGGTAGTT
TCATTTTTATCCTTTTTTATTTTATTATATTCTCTTTCTATGCAATCTGTATCTTGTACG
GTACAGATTGAAATTTTATTTGTATCATCGCAGGCATAGAAAACCAGAAAGATTTTTGTC
GGATCGACTTTGTTATTGTAACTTTCTGTTGATATTGCAAACCAAGAGAGGCAAATTAAA
ATATGTACTCCGAATGTACTTTTCATCATTTTACAGTTTGTTTAATCGATATAATAGTCA
GAAAATCAAATAGATATTATGCACAGAATAAACTTTTGTGTTACTCTTTTCAACTACATA
TTTGCAACTAAAACTGGTATTTACTGTTTGACGATTGATTAAA
>Tb13469
GTCAATAATGCGGCTAATAACGACCGTATCATTTCTCATGTTGATTTTTGGTACAATAGA
AGCGGACATAAATAGCAATTTCAATAAGCTAATGCAAAAAAATTTGGATTTGAAGAGCTT
CTTGATTGGTGATCGATTAGGTTCTCTTCTTCAAAAGTTTCTGAATTTATGTCTATTCGG
CGTTAAATCGGTGTCAGCAGTTTTGTTCACAAGTGATATTATTCAAGACCAACCTCGAGG
AATATTATTCAAGGGCAAGATCGAGATAGAAAAATCCTGTAAGTTTCTTAATCGGACGAA
ACCTGTCATCTTTCTAACCCATGGATTTATTGCAAATGCATACGCCTATAACTTCTCTGA
CCTTGCTTTAGTACTCGTAGAGAACGGCTATACAGTATTTTCGGTAGATTGGTCTAATGC
ATCGTGTTATAATGACCCACCAGTGATAAATTTATTGGAATATCCTGCCGCAACACACAA
TACTCATAAAGTTGGTGAATATTTGGCGAGCTTCGTCAAATCACTGATCGACGTGTGTAA
GATTCCATTGAAAAACATTACACTCATGGGCCACAGTCTCGGAGCGCATATAAGCTCCTA
CGCCGCAAGGAATCTCTCTGATTCGGGTTACGGCAAACCCCCGCGTCTCATCGGTACTGA
TCCTGCAGCTCCCTTTTTTCTACTTGACCCCGAATTTAGCCAGTTCGACGCCCAACGTGT
AACGGCTTTTCACACATCGGTTCTAGGGATACATAAGAGTTTAGGTCATTGCGATTTGTG
GTTCAATGGCGGATACGGTCAACCAGCATGTGGCTATCCAATCATAAATGTCTTCAACGT
CAATTGCTCACATAACATAGCCATCGAGTACTTAATAACTATATACAAGGATTATGTATA
TTCGGCCACACCTTCTAAACCACATCTAATTCTCGATCTTTGGCCGGGTTGTTCCAGCAA
CAACTGCGTTACTGTGGACAAAACAATATTCAATAAGAATTCTACTTTAAGAGGAGATTA
CTGTGTACCCGTTTCATCGGAATATCCGTACTGTATAAAAAAAGATTCTAATTGTCAAAC
ATAAGTTGCAGCGAATTCGACGTTTTATCATTATAATAGAAATAGAATAGTACAATTGTC
AATTATATAAGTATCGTATAAGTGTAATCAGATTTAATTATACGATAAGTACAGATTTTT
ATCTTTAAATCCTATCTTTGCACTGTTTCTGAGAGAAAAAATAAAGCACTACAATCTATA
AATCTATAAATCTATTTTAATAAAAATAATTGTTAGAC
>Tb14289
TATAAGTATATGTGAATTCACAAAATCCATCAAGTGCTTCATATGTATCGAAAAACTTGT
CTAAAATTTATATATTTATTTTAGAATTATTATCTCGGAATTACTTATTATTTTAGGATT
TTACTATCTGCATTCTTACAAATAGTTATAAAAATTTGCGTTTTTATAGATGAGACCAAA
GTTGGCAATCACACAGGTGAATCGTCCAGCGAGGATGACTTCAAGAGCATTTTTCTACGT
ATTTATCTCGGGTCCACTATGCAAGAATATGCCGATTATTCGCTGGAGAATGCCAGCGCG
ATCACCTGTCAAATAATCGACAGCAAGCCGACAGTGATGTATGTTCACGGTTTTATGGAA
CATTTGGAAAAGGAGAGCGTGCGAACGGTAGTGCAAGCTTACTTAAAGAGAAATGATCAT
AATATCATCGCAGCGGATTATGGTAAATTAGCAAACAAATCATATGTAAGTTTGGTGGGA
AACGCCCCTGCTATTGCAGATGTTCTTGCGACGGCTCTCAATCAGATGAAGAAATCAGGC
TTTGATACGGAAAAATTGCACATTGTGTCACACTCCATGGGCAGTCAAATCTCCGGTTAT
ATCAGCAGAAAAGTCAACTTTACAGTTCCTAGAATTACAGGATTGGACCCCGCCGGCCCT
TTTTATAATGTTCTCCAGCCTAGTCTTTCGTTCTCTGATGCCCGTTTTGTGGATATTATA
CATACAGATTTTGGATTTTATGGTAGTGCCAAAATTACGGGCGCAGTGGACTTTTTCCCA
AACAATGGTATGCGCGTACAACCCGGCTGTCCGAAAAACCCATTGTTTTTCAGCAAAGAT
GATTTTTGCAGTCATCATCGTTCTTGGAGATTCTATGCCGAGTCTCTGATCAATGAATCT
GCCTTCTTGGGCGTGCAATGTTCTTCATTATCTGACTTGACCTCCGGCAAATGCAGTAAT
AATACACAGATTATCATGGGATATGCTACTCCGAGCAACGCGCAAGGAACTGTCTATCTT
TTGACAAACGACTACCAGCCTTTCGGATTGCGCGAGCAAGGAATCATCTCGACGAATTGA
TTGTGCCATATAGAGAATTGTAATATAAAAGGATATCTCAAGATTTTCAGGAAAAAAAAT
AACGCTATAAACTCTTTTAATATGAAAGAAAAAAAAACAACTAGAGAGAGAGTGTATCGG
CCTCTACGCGCATATTTTATTATGCTACGTTTATTACATATTAATAGACAATCGAAGGCA
ATGTCTTACTTTACGTTTTATAATAACCAAGTCGTCATCGCTATATTATTTCCTAATGTC
CAGACATCTTTTACCTTTCGTTACATGTAATAATGATGCCATTATTATTCATATATATAA
TTCAATTTGACGATTGTCACATCACTGCGATCATCTTGATATTATTCTCACAATTCGCCT
TTAAATATGCTAAAAGTGTTTACGCTGATGGAAGCTAATTTGAAGTTTTAAGAAATAATT
AAAGTATACAGATTAAATATTCCAGAGCGCTGAGATCCGAAGCTCGCGTATATCGATCGC
GACGGTGACAGCGGGATAGCGGACATAGCAAATTCATACTAACGTTCATTTTTAAATAAG
GCGGAATAAAGCGGAATTATAACGTAATAACTGCGGCATATGTCTTTAATAGCGTACGAC
TTTGTAGAATTTTGTAGTCTTTGTAGAATTGCTTGTAATGTTTCATGAAACGATTAGAAA
AAAAAAACTTATTTATAACTTATGCATAAATTATCTATAGCGGAAGTCAAGGTAATTCCT
AAGTGAGAGGGAAGCGATGTAGCGGTATGAAAGGCCAATGCGAAGAAATAGAAACTACAA
TATAATAGCATCCTCAGAACGTTATTTCACAAGAAATATTTTTATTGAGACCCTTAAGCT
TTTCGAGACCTTCCTTTAGACTTTCAACCGCAACAATGCATACTCTTCCCTTATCGTTCG
GTCTACTGACGTACACCGGATACTGGCGACCTGTCGAATTAACGTCCGTCAAGTATTGGG
CGTACATCGTTTATTCTATCATGATGAAATTTCTACTCTACTCATTCACGTTTTGCGGTT
TGGTCGACTGTTTCATAATTGAGGATCTCGAGACGTTTATTGAGAAATTCTCACTGTTCC
TGTCGGTACTCGGCGTCAGCTGCAAAGTGACGAACCTGGCGCTACGTCGGGACGAGATCA
TTGATCTCACTGACATGCTATTGAAGGATATGTGCGTACCCAGGAACGATCACGAAATGA
ATATCCAACGACGCTTTGATCGCAATGCGAAGTGTGTATTATAAAATTAAGCTTTATATA
AGAACTACGTTTAATATTTATATCATTATTTCGGAAATAATTTTTTTGTGCGAAATAAAA
ATTGAAGA
>Tb16435
ACCCCGCAAAGGGAATAAACTATACTGATACTGATACTGATAGTATATGTAGGATGTGAA
TCGGAATATTGTTCAAACAGTTAGTTTACAAATTAATAAAAAATCCAGTCACAATTTTTT
TTGTACTCCTTATCAACTTTCGTCTAACAATTATTTTTATTAAAATATATTTATAGATTT
ATAGATTGTAGTGCTTTATTTTTTCTCTCAGAAACAGTGCAAAGATAGGATTTAAAGATA
AAAATCTGTACTTATCGTATAATTAAATCTAATTACACTTATACGATACTTATATAATTG
ACAATTGTACTATTCCATTTTTATTATAATGATAAAATGTCAAATTTGTAGCAATTTATG
TTTGACAATTAAAATCGTTCTTTGTACAGTACGGATATTTCGATAAAACGGATACACAGT
AATCTCCTATTAAAGTAGAATCACTATCAAATATTGTTTTGTCCACAATAACGCAGTTTT
TGATGTTGCTGGAACAACCCGGCCAAAGATTGGGAATCAGATTTGGTTTAGGTGGTATGG
GACGTCCCAAATATACACAAACATCTGACCACAGAATAATAGTGTACACGATGGCTACAT
TATGTGAGCAATTGACGGCGAGGGTACCTTCGATTAGCCCGCCACATGCTGGTTGATTGA
TTCCATTATTGAACCACAAATCGAGATCACCTAAAGACTTTTGCAACCCTAGAAACGACG
TGTGTACAGCTACTACACGTTTGGCGTCTGACTTGTCAAATCTGTGGTTCCTGTTCTGAA
GCTGAAAAAGGGGAGCCGCAGGATCAGTACCGATGAGAAGTGGAACTTTGCCGTAACCCG
AATTAAAGAGATTCTTTGCGGCGAAGCTGCTTATATGTGCTCCGAGACTGTGGCCCATGA
GTGTGATGTTTTCCAATGAAACCTCACACTCCTCGATCAGTGATTTGACGTACCTCGCCA
AGTATTCACCAACTTCACGAGTATTCCATACTGCGGCAGGATATTCCAATAAATTTATCA
CTTTTGGGTCATTATAACACGATGCATTAGACCAATCTATCGAAAATACTATGCGGTCGT
TCTTTATTAATGTTGAAGCAAGGTCATCGAAGTGATAGTTGTATGCATTTGCCAAAAATC
CATGGGTCATAAAGACGAACAATTTCGATGGATCAAGAAGCTCACAGAATTCGCCTATCT
CGACAGCTTGGCCTTGAGGAATATTACTTGTGAACAAAATTGTTGACACCGATTTAACGC
CAAATAAACAGAGATCCTGAAGACCTGACCGATAACC
>Tb21120
TAACATTTTAAATGAAACAATTTTCTCACAAACTTCTTTATTACGAATGCAATAGTGAAA
ATGCAACAATCGCCTATCCCATAACAGTGCCACAGATGTTACTCAATAAGTTGGATGTTA
ATAAACGGACAATCTTTTACATTTTTGGATATATGCAATCCCCAAACAACTCAAATGTTC
AATTAATGATGGAAGCACTTTGTCATGGACAAACAGACAACGTTGTGCTACTTGATTGGA
GTAAATACGCTTACGGGCCTTACTTTTCGGTTTTCCCAAATGCTGAAAAAGTAGGAAGTT
TATTCGCGCAAAGTGTACAACTGCTTGTGAAAAGTGGCCTGAACATATCTGATATTTACA
TTATTGGGCACTCTCTTGGTGCTCATATTGCTGGTTTCGCCGGAAAATGCAATGCTTTTA
AGATACCTCGCATCACAGCACTGGATCCTGCGAATAAGATTTTTTATCCTCCTGGATGTT
ACCTCACGCGTAACGATGCGACATGGCTCGATGTTATCCACACGGACATGGGTGGATATG
GCGACCTAATGTTAAAGGGAACCGCGGACTACTACGTGAACAGTGGACATCGACCTCAAC
CTGGATGTAACTTGATTGGAGTGCCGTTAAGCGATGGCGATCTCTGCAGTCATCAAAAAT
CAGTTGTGATATATGCATACTCAAAATGGAATCCTAATATCACATTTCTTGCAAAGAAAT
GTTCTTCCTTTTGGAGCTATAAATTAAATAATTGTTTTAAAGTTGGGCAGATCGGTATTG
GATATGCAGCAAAAGATATGTAAGATAATACCTAACATTTTATTTAATCATTTCACATAA
TCTTTAATTTTTTTGCAGACGCGGA
>Tb23215
CTCTCTCTTCCAAGAAGAATATCACCCGACGTTTAACACGAGTGGGTTCTTTATATACAT
AGTAAAACAAACATGGCGATATTAGATAACAGGATATCTCATAAATTTAACAGTGTATAA
ATTAGTAGTTTGCCTTCTTATATATATTATCGCGCGAAGGAAAAAAATTCAAACTTCCGC
CCAGAAATTCTTCTTGCTAAGGCATTAGAGCCACAATGATAAATTTTACTTTTCGACAAT
TTGTTTTCACCATTGTGATAATATACGTGATAGCAATTGGTGAATCGTCCAGCGAGGATG
ACTTCAAGAGCATTTTTCTACGTATTTATCTCGGGTCCACTATGCAAGAATATGCCGATT
ATTCGCTGGAGAATGCCAGCGCGATCACCTGTCAAATAATCGACAGCAAGCCGACAGTGA
TGTATGTTCACGGTTTTATGGAACATTTGGAAAAGGAGAGCGTGCGAACGGTAGTGCAAG
CTTACTTAAAGAGAAATGATCATAATATCATCGCAGCGGATTATGGTAAATTAGCAAACA
AATCATATGTAAGTTTGGTGGGAAACGCCCCTGCTATTGCAGATGTTCTTGCGACGGCTC
TCAATCAGATGAAGAAATCAGGCTTTGATACGGAAAAATTGCACATTGTGTCACACTCCA
TGGGCAGTCAAATCTCCGGTTATATCAGCAGAAAAGTCAACTTTACAGTTCCTAGAATTA
CAGGATTGGACCCCGCCGGCCCTTTTTATAATGTTCTCCAGCCTAGTCTTTCGTTCTCTG
ATGCCCGTTTTGTGGATATTATACATACAGATTTTGGATTTTATGGTAGTGCCAAAATTA
CGGGCGCAGTGGACTTTTTCCCAAACAATGGTATGCGCGTACAACCCGGCTGTCCGAAAA
ACCCATTGTTTTTCAGCAAAGATGATTTTTGCAGTCATCATCGTTCTTGGAGATTCTATG
CCGAGTCTCTGATCAATGAATCTGCCTTCTTGGGCGTGCAATGTTCTTCATTATCTGACT
TGACCTCCGGCAAATGCAGTAATAATACACAGATTATCATGGGATATGCTACTCCGAGCA
ACGCGCAAGGAACTGTCTATCTTTTGACAAACGACTACCAGCCTTTCGGATTGCGCGAGC
AAGGAATCATCTCGACGAATTGATTGTGCCATATAGAGAATTGTAATATAAAAGGATATC
TCAAGATTTTCAGGAAAAAAAATAACGCTGTAAACTCTTTTAATATGAAAGAAAAAAAAA
CAACTAGAGAGAGAGTGTATCGGCCTCTACGCGCATATTTTATTATGCTACGTTTATTAC
ATATTAATAGACAATCGAAGGCAATGTCTTACTTTACGTTTTATAATAACCAAGTCGTCA
TCGCTATATTATTTCCTAATGTCCAGACATCTTTTACCTTTCGTTACATGTAATAATGAT
GCCATTATTATTCATATATATAATTCAATTTGACGATTGTCACATCACTGCGATCATCTT
GATATTATTCTCACAATTCGCCTTTAAATATGCTAAAAGTGTTTACGCTGATGGAAGCTA
ATTTGAAGTTTTAAGAAATAATTAAAGTATACAGATTAAATATTCCAGAGCGCTGAGATC
CGAAGCTCGCGTATATCGATCGCGACGGTGACAGCGGGATAGCGGACATAGCAAATTCAT
ACTAACGTTCATTTTTAAATAAGGCGGAATAAAGCGGAATTATAACGTAATAACTGCGGC
ATATGTCTTTAATAGCGTACGACTTTGTAGAATTTTGTAGTCTTTGTAGAATTGCTTGTA
ATGTTTCATGAAACGATTAGAAAAAAAAAAACTTATTTATAACTTATGCATAAATTATCT
ATAGCGGAAGTCAAGGTAATTCCTAAGTGAGAGGGAAGCGATGTAGCGGTATGAAAGGCC
AATGCGAAGAAATAGAAACTACAATATAATAGCATCCTCAGAACGTTATTTCACAAGAAA
TATTTTTATTGAGACCCTTAAGCTTTTCGAGACCTTCCTTTAGACTTTCAACCGCAACAA
TGCATACTCTTCCCTTATCGTTCGGTCTACTGACGTACACCGGATACTGGCGACCTGTCG
AATTAACGTCCGTCAAGTATTGGGCGTACATCGTTTATTCTATCATGATGAAATTTCTAC
TCTACTCATTCACGTTTTGCGGTTTGGTCGACTGTTTCATAATTGAGGATCTCGAGACGT
TTATTGAGAAATTCTCACTGTTCCTGTCGGTACTCGGCGTCAGCTGCAAAGTGACGAACC
TGGCGCTACGTCGGGACGAGATCATTGATCTCACTGACATGCTATTGAAGGATATGTGCG
TACCCAGGAACGATCACGAAATGAATATCCAACGACGCTTTGATCGCAATGCGAAGTGTG
TATTATAAAATTAAGCTTTATATAAGAACTACGTTTAATATTTATATCATTATTTCGGAA
ATAATTTTTTTGTGCGAAATAAAAATTGAAGAGAAAAACTGAGGATTTAGCAATTAAGAT
TAAATACTTTTAGAAATATTTATACAAGTATAGGATTTAATAAGAGCTCTATTTAAATAT
ATTCGCTCATGTTTTTCCAATATTTTCCTAATAT
>Tb24277
GGATGAATCCGCTCAAAAAACCACCTTCTATTTGTATACTCGGTAATATACACTAGATAT
ATTGTAATTTATATATACAAAATAGTAACGTAATACCAAATTACGAAAATTATCGCTTTA
AAAAAATTTTTTTTAGAAACAACTCGGTAATTGGACAGCAGCTATTTATCGATGATCTAG
ATACTGTAAAAAAGAGTTTTTGGAATCCTGCTCATCCTACTCGATTGGTCACTCATGGGT
GGAAAGGAGATGGCGAGGGAAACCCTTGCACTCACATTCGAAACGGTACAAAATTGTTGT
TAAACTCTAGGAGATCCCTACGTGTTTTCTGTTTTAAATGTAACTCGGATCTCATTGAAA
ATATTTAGACTAATATTTAGAGATAAGAATTTAATATTCTATTTAATATTCACCTACCTT
TTTGAATATAATAATTATCGATTTATTCTGTTCAAAAAGTAGACGAAATTATTTATAAGT
TGAATATTTCTTAGCAAAAAAATCAGAAATCATTTACTCTTTTTTCCCCCAAATATTCCA
CCTTCATAGCCAACTAAATTTTCAGAAAGAGCAACTCTTTTTATTTCTAAATACCCTATC
AATTGTGGTATAAAAATTTTAATTAAGTGTTAAAGATTTAAATTAGAAAAGCGTGTAGGG
GTTCCTCTTAAGACCTATAATGGGTTGATCTTAATTACTTTGAATCTCTTTGCTTCTTTG
AATTCTTTAACAAAATTTTTACTTTCTCTCTCTCTCTCTCTCTCAACTTTATTTTTAAAT
TTTTTAATATTTTCGAATTTAATATTTTGATTTCCTGAATTTTCAAAACACAATCTTATT
TTTCTCTCTTTTTTTTATTTCCAATTTTCTAATTCTTTAAAATATTGTGTTTTTTAAAAC
TCCTCAAATTTAATTTAGACATCTCCCAATCTCTTCGTTTATATACGCATAAATTATTTT
AATGTCTTGAATCTCGATGACTAATTTTCATTTCATTAATGTAATATCTTATAACGTTAT
CTTCAGCTTATCTCAATGTTAGCGATTACAATATTATCGTGATCGATTGGCGAGAAGCAG
CCAAACATTTGTATTGGAAATCCGCAAAAAGTGTGCCACTCGTGTCGCAACGCGTGGCTT
CTCTAATAGACTTCCTGGAGAACAATGCAGGTCTCGATCCTGACAAGACTATGGTAATTG
GTAACTCCTTAGGAGCACATGTCGCCAGTCTTGGCGCTCGTTTTGCGACTAGCAAGATCG
CCGAGGTAGTCGCTTTAGATCCTGCGGGACCTGCTTTCAAGTCAAAAGGACCAGGAAAAA
GAGTGGACAAGTCAGACGCGGTTCTGGTACAAGTGATACACACTTGCGCAAGATTCATGG
GCATGAAATCGGCGATCGGCGCTTCCGATTTTTATCCCAATGGCGGCGAGGAGCAACCAG
GATGCGGTCCAATCAGATGGATCAGTAAATGAGAACAACATCAATTACTCGTTAATTCAT
CAATGAATAAACCAATAATAATTTATAATTCGCAGGTGATATTATTGCGATAAGATGCGC
GCACGGGAGGGCTTTTCGATATTATGTTGAATCCATCACAAATCCCATAGGTTTTCGCGC
CGGGAACGTGTACATGGGCGGACCATCCCTCGATCGAAACGCACGCGGAGAGTATACTTT
GAAGACTGCCAAAAAATCACCGTTCGCACTTGGATAACAGTCGACACTATCGCTCTTTGT
ACCAAATATTTTTATATTTCACCTGATATTAGAAAATAAATTTTTTATGAATCTT
>Tb25949
AAGTTTTTTTAATCAATCGTCAAACAGTAAATACCAGTTTTAGTTGCAAATATGTAGTTG
AAAAGAGTAACACAAAAGTTTATTCTGTGCATAATATCTATTTGATTTTCTGACTATTAT
ATCGATTAAACAAACTGTAAAATGATGAAAAGTACATTCGGAGTACATATTTTAATTTGC
CTCTCTTGGTTTGCAATATCAACAGAAAGTTACAATAACAAAGTCGATCCGACAAAAATC
TTTCTGGTTTTCTATGCCTGCGATGATACAAATAAAATTTCAATCTGTACCGTACAAGAT
ACAGATTGCATAGAAAGAGAATATAATAAAATAAAAAAGGATAAAAATGAAACTACCGTT
TACATTCACGGACATAACGCGACTCGATATAAAACACCCGCACTAGACATCGTATCAGCC
TATTGTTCACGAAATTTCTCCGTTCTTTCAATGCTCGACTGGTCTCAGTTTGCAAGAAGC
GAGCCATCATTGGTCATTAATCAAATATCTACAATCGGAGAGATAATCGCAAATACTTTC
AATTTCTTAAATGATAAAGGATACGAAATAGCAAAATGGCATCTAATTGGACATTCTGTG
GGTGCTCATCTTGCAAGTTGTGTTGGCACATATACTAATTTTTCTTTTTTACATATCACA
GGTTTAGATCCTGCGAGAATTTTCATGTTCACGGATCCGTCGGGTTGTCGATTTAATTCG
GAAATTGCACATTTTACGGACGTTTTTTACACGGATCGTGGTGGATTAGGCACAGAGGAA
AATGTAGGCAATCTCAATGTTTACGCCAATATTGGAACGGCACCTCAGCCTGGTTGCCTC
TCATCAACAGATATACGTAGTAATTCAATTTATAATATATTTTGAACTTGTAACTGGAAT
TTTTACTTCTTTAACATTTTTTTCATTTTATTAAATATTTGTACAGGGTGTTACCGCAAC
ATACACATCACTATGCCGGGTTGCCTATCTGTCT
>Tb26460
GTAAGTATTAATTTTTAATAATAAATTCAGTTCAATTGTATGATTAAGAAAATTCCTTAA
TTGTATAATTAGAAAATTAGATAATTAGAAAATACAAACATTTTATTAAACATTCATTAT
CTCTTTTACTGAATTTCGAAAATCTCAATTACACAAGAAAATTCTTATATTACATTAAAG
AAATATCTTACAATATATAATTTTTTCTTCAACTTGTTTAAATGTAAACAATTTATTATA
TATAATATATTTTTATATATTTTGTAAGCAATTTTGAGAAAAAAACAAAGTTCAGTTAAA
TCTATTTTTTTATAGGTGAATCGTCCAGCGAGGATGACTTCAAGAGCATTTTTCTACGTA
TTTATCTCGGGTCCACTATGCAAGAATATGCCGATTATTCGCTGGAGAATGCCAGCGCGA
TCACCTGTCAAATAATCGACAGCAAGCCGACAGTGATGTATGTTCACGGTTTTATGGAAC
ATTTGGAAAAGGAGAGCGTGCGAACGGTAGTGCAAGCTTACTTAAAGAGAAATGATCATA
ATATCATCGCAGCGGATTATGGTAAATTAGCAAACAAATCATATGTAAGTTTGGTGGGAA
ACGCCCCTGCTATTGCAGATGTTCTTGCGACGGCTCTCAATCAGATGAAGAAATCAGGCT
TTGATACGGAAAAATTGCACATTGTGTCACACTCCATGGGCAGTCAAATCTCCGGTTATA
TCAGCAGAAAAGTCAACTTTACAGTTCCTAGAATTACAGGATTGGACCCCGCCGGCCCTT
TTTATAATGTTCTCCAGCCTAGTCTTTCGTTCTCTGATGCCCGTTTTGTGGATATTATAC
ATACAGATTTTGGATTTTATGGTAGTGCCAAAATTACGGGCGCAGTGGACTTTTTCCCAA
ACAATGGTATGCGCGTACAACCCGGCTGTCCGAAAAACCCATTGTTTTTCAGCAAAGATG
ATTTTTGCAGTCATCATCGTTCTTGGAGATTCTATGCCGAGTCTCTGATCAATGAATCTG
CCTTCTTGGGCGTGCAATGTTCTTCATTATCTGACTTGACCTCCGGCAAATGCAGTAATA
ATACACAGATTATCATGGGATATGCTACTCCGAGCAACGCGCAAGGAACTGTCTATCTTT
TGACAAACGACTACCAGCCTTTCGGATTGCGCGAGCAAGGAATCATCTCGACGAATTGAT
TGTGCCATATAGAGAATTGTAATATAAAAGGATATCTCAAGATTTTCAGGAAAAAAAATA
ACGCTGTAAACTCTTTTAATATGAAAGAAAAAAAAACAACTAGAGAGAGAGTGTATCGGC
CTCTACGCGCATATTTTATTATGCTACGTTTATTACATATTAATAGACAATCGAAGGCAA
TGTCTTACTTTACGTTTTATAATAACCAAGTCGTCATCGCTATATTATTTCCTAATGTCC
AGACATCTTTTACCTTTCGTTACATGTAATAATGATGCCATTATTATTCATATATATAAT
TCAATTTGACGATTGTCACATCACTGCGATCATCTTGATATTATTCTCACAATTCGCCTT
TAAATATGCTAAAAGTGTTTACGCTGATGGAAGCTAATTTGAAGTTTTAAGAAATAATTA
AAGTATACAGATTAAATATTCCAGAGCGCTGAGATCCGAAGCTCGCGTATATCGATCGCG
ACGGTGACAGCGGGATAGCGGACATAGCAAATTCATACTAACGTTCATTTTTAAATAAGG
CGGAATAAAGCGGAATTATAACGTAATAACTGCGGCATATGTCTTTAATAGCGTACGACT
TTGTAGAATTTTGTAGTCTTTGTAGAATTGCTTGTAATGTTTCATGAAACGATTAGAAAA
AAAAAAACTTATTTATAACTTATGCATAAATTATCTATAGCGGAAGTCAAGGTAATTCCT
AAGTGAGAGGGAAGCGATGTAGCGGTATGAAAGGCCAATGCGAAGAAATAGAAACTACAA
TATAATAGCATCCTCAGAACGTTATTTCACAAGAAATATTTTTATTGAGACCCTTAAGCT
TTTCGAGACCTTCCTTTAGACTTTCAACCGCAACAATGCATACTCTTCCCTTATCGTTCG
GTCTACTGACGTACACCGGATACTGGCGACCTGTCGAATTAACGTCCGTCAAGTATTGGG
CGTACATCGTTTATTCTATCATGATGAAATTTCTACTCTACTCATTCACGTTTTGCGGTT
TGGTCGACTGTTTCATAATTGAGGATCTCGAGACGTTTATTGAGAAATTCTCACTGTTCC
TGTCGGTACTCGGCGTCAGCTGCAAAGTGACGAACCTGGCGCTACGTCGGGACGAGATCA
TTGATCTCACTGACATGCTATTGAAGGATATGTGCGTACCCAGGAACGATCACGAAATGA
ATATCCAACGACGCTTTGATCGCAATGCGAAGTGTGTATTATAAAATTAAGCTTTATATA
AGAACTACGTTTAATATTTATATCATTATTTCGGAAATAATTTTTTTGTGCGAAATAAAA
ATTGAAGAGAAAAACTGAGGATTTAGCAATTAAGATTAAATACTTTTAGAAATATTTATA
CAAGTATAGGATTTAATAAGAGCTCTATT
>Tb30126
GAAGATTCATAAAAAATTTATTTTCTAATATCAGGTGAAATATAAAAATATTTGGTACAA
AGAGCGATAGTGTCGACTGTTATCCAAGTGCGAACGGTGATTTTTTGGCAGTCTTCAAAG
TATACTCTCCGCGTGCGTTTCGATCGAGGGATGGTCCGCCCATGTACACGTTCCCGGCGC
GAAAACCTATGGGATTTGTGATGGATTCAACATAATATCGAAAAGCCCTCCCGTGCGCGC
ATCTTATCGCAATAATATCACCTGCGAATTATAAATTATTATTGGTTTATTCATTGATGA
ATTAACGAGTAATTGATGTTGTTCTCATTTACTGATCCATCTGATTGGACCGCATCCTGG
TTGCTCCTCGCCGCCATTGGGATAAAAATCGGAAGCGCCGATCGCCGATTTCATGCCCAT
GAATCTTGCGCAAGTGTGTATCACTTGTACCAGAACCGCGTCTGACTTGTCCACTCTTTT
TCCTGGTCCTTTTGACTTGAAAGCAGGTCCCGCAGGATCTAAAGCGACTACCTCGGCGAT
CTTGCTAGTCGCAAAACGAGCGCCAAGACTGGCGACATGTGCTCCTAAGGAGTTACCAAT
TACCATAGTCTTGTCAGGATCGAGACCTGCATTGTTCTCCAGGAAGTCTATTAGAGAAGC
CACGCGTTGCGACACGAGTGGCACACTTTTTGCGGATTTCCAATACAAATGTTTGGCTGC
TTCTCGCCAATCGATCACGATAATATTGTAATCGCTAACATTGAGATAAGCTGAAGATAA
CGTTATAAGATATTACATTAATGAAATGAAAATTAGTCATCGAGATTCAAGACATTAAAA
TAATTTATGCGTATATAAACGAAGAGATTGGGAGATGTCTAAATTAAATTTGAGGAGTTT
TAAAAAACAAAATATTTTAAAGAATTAGAAAATTGGAAATAAAAAAAAAGAGAGAAAAAT
AAGATTGTGTTTTGAAAATTCAGGAAATCAAAATATTAAATTCGAAAATTAAAAGTTAAA
AAATTTAAAAGTTGAGAGAGAGAGAGAGAGAGAGAGAGAGAGAGAGAGAGAGAAAGTAAA
AATTTTGTTAAAGAATTCAAAGAAGCAAAGAGATTCAAAGTAATTAAGATCAACCCATTA
TAGGTCTTAAGAGGAACCCCTACACGCTTTTCTAATTTAAATCTTTAACACTTAATTAAA
ATTTTTATACCACAATTGATAGGGTATTTAGAAATAAAAAGAGTTGCTCTTTCTGAAAAT
TTAGTTGGCTATGAAGGTGGAATATTTGGGGGAAAAAAGAGTAAATGATTTCTGATTTTT
TTGCTAAGAAATATTCAACTTATAAATAATTTCGTCCACTTTTTGAACAGAATAAATTG
>Tb31783
CTCATGTTGATTTTTGGTACAATAGAAGCGGACATAAATAGCAATTTCAATAAGCTAATG
CAAAAAAATTTGGATTTGAAGAGCTTCTTGATTGGTGATCGATTAGGTTCTCTTCTTCAA
AAGTTTCTGAATTTATGTCTATTCGGCGTTAAATCGGTGTCAGCAGTTTTGTTCACAAGT
GATATTATTCAAGACCAACCTCGAGGAATATTATTCAAGGGCAAGATCGAGATAGAAAAA
TCCTGTAAGTTTCTTAATCGGACGAAACCTGTCATCTTTCTAACCCATGGATTTATTGCA
AATGCATACGCCTATAACTTCTCTGACCTTGCTTTAGTACTCGTAGAGAACGGCTATACA
GTATTTTCGGTAGATTGGTCTAATGCATCGTGTTATAATGACCCACCAGTGATAAATTTA
TTGGAATATCCTGCCGCAACACACAATACTCATAAAGTTGGTGAATATTTGGCGAGCTTC
GTCAAATCACTGATCGACGTGTGTAAGATTCCATTGAAAAACATTACACTCATGGGCCAC
AGTCTCGGAGCGCATATAAGCTCCTACGCCGCAAGGAATCTCTCTGATTCGGGTTACGGC
AAACCCCCGCGTCTCATCGGTACTGATCCTGCAGCTCCCTTTTTTCTACTTGACCCCGAA
TTTAGCCAGTTCGACGCCCAACGTGTAACGGCTTTTCACACATCGGTTCTAGGGATACAT
AAGAGTTTAGGTCATTGCGATTTGTGGTTCAATGGCGGATACGGTCAACCAGCATGTGGC
TATCCAATCATAAATGTCTTCAACGTCAATTGCTCACATAACATAGCCATCGAGTACTTA
ATAACTATATACAAGGATTATGTATATTCGGCCACACCTTCTAAACCACATCTAATTCTC
GATCTTTGGCCGGGTTGTTCCAGCAACAACTGCGTTACTGTGGACAAAACAATATTCAAT
AAGAATTCTACTTTAAGAGGAGATTACTGTGTACCCGTTTCATCGGAGTATCCGTACTGT
ATAAAAAAAGATTCTAATTGTCAAACATAAGTTGCAGCGAATTCGACGTTTTATCATTAT
AATAGAAATAGAATAGTACAATTGTCAATTATATAAGTATCGTATAAGTGTAATTAGATT
TAATTATACGATAAGTACAGATTTTTATCTTTAAATCCTATCTTTGCACTGTTTCTGAGA
GAAAAAATAAAGCACTACAATCTA
>Tb34921
GAAGATTCATAAAAAATTTATTTTCTAATATCAGGTGAAATATAAAAATATTTGGTACAA
AGAGCGATAGTGTCGACTGTTATCCAAGTGCGAACGGTGATTTTTTGGCAGTCTTCAAAG
TATACTCTCCGCGTGCGTTTCGATCGAGGGATGGTCCGCCCATGTACACGTTCCCGGCGC
GAAAACCTATGGGATTTGTGATGGATTCAACATAATATCGAAAAGCCCTCCCGTGCGCGC
ATCTTATCGCAATAATATCACTGATCCATCTGATTGGACCGCATCCTGGTTGCTCCTCGC
CGCCATTGGGATAAAAATCGGAAGCGCCGATCGCCGATTTCATGCCCATGAATCTTGCGC
AAGTGTGTATCACTTGTACCAGAACCGCGTCTGACTTGTCCACTCTTTTTCCTGGTCCTT
TTGACTTGAAAGCAGGTCCCGCAGGATCTAAAGCGACTACCTCGGCGATCTTGCTAGTCG
CAAAACGAGCGCCAAGACTGGCGACATGTGCTCCTAAGGAGTTACCAATTACCATAGTCT
TGTCAGGATCGAGACCTGCATTGTTCTCCAGGAAGTCTATTAGAGAAGCCACGCGTTGCG
ACACGAGTGGCACACTTTTTGCGGATTTCCAATACAAATGTTTGGCTGCTTCTCGCCAAT
CGATCACGATAATATTGTAATCGCTAACATTGAGATAAGCTGAAGATAACGTTATAAGAT
ATTACATTAATGAAATGAAAATTAGTCATCGAGATTCAAGACATTAAAATAATTTATGCG
TATATAAACGAAGAGATTGGGAGATGTCTAAATTAAATTTGAGGAGTTTTAAAAAACAAA
ATATTTTAAAGAATTAGAAAATTGGAAATAAAAAAAAAGAGAGAAAAATAAGATTGTGTT
TTGAAAATTCAGGAAATCAAAATATTAAATTCGAAAATTAAAAGTTAAAAAATTTAAAAG
TTTTGAGAGAGAGAGAGAGAGAGAGAGAGAGAGAGAGAGAGAGAGAAAGTAAAAATTTTG
TTAAAGAAT
>Tb35060
TACGCTGCATATGTGTATATATATATATATATATGTATATTTGTGATAACATTAGGTTTA
ACATGGATATAAAAATGAATGAACAGTAAACGCAAAATCCCTGCAATTTCGCATTCATTG
TTCGTTCGTTTCTTTTCGAGTCGCACATTCGTATACGACTAAATTCGATATTCGTTGCGT
TTATACTAAAAGTCAGAACACTTGAAAATGCAGAGATTATTGCAAGTTGAAAGTACAATG
CTTGTTTACTGGAGATTCAAAGGAGAAAGAGGAAGAAAGATAAAAAAAGGCATACTGTCG
TCACTGTATTAAAACTGTATTTTATAGTTTTGATATAATTCACTCTTTATAAGCTTTCTT
ATCGCTTTGGATTCTTTAATTTGTTTCTGCATTCTTTGCTACATTTCGATAATAACTCAG
AAGCATAAAGAAGCTCCGAACTTCAACTGCAATAATTCACTATTCATTGTAAATAGCTTA
TTTTGTCACGTATAATTATCATTGTAAGTGTAAGCATGATTAATTTTACTTGTGATAATT
GATAACTTTGCTTATAATACTTGATCTTTGCATTTATATATAATTACCAAAGATATACTT
TGTCCGCTACGACAAGACAGTTTTTAGTACAGCGTACAAGATTTACATCAATATTCCAAT
ACATGTATATTTATACCCAAAGAATTTTTAGTCTTGTCCGAGCACGACAAAAAGTTGAGT
GCCTTGCGCCACGTTTGATGAGTGAAAAAAAAGTCGTGTATGATATTTTTATACGTAAAA
TCTTTTTATATCGCATTATGTACTACTTTTAATAAGATTAATACAATGCACGCACTGCAA
AATGCTATTTTTACGAAAGAAGAATTGAAACAAGAAACAAAATCATCTCCCTGCTTGTTG
CAACGAGCGCATTCGATAATTGTAATTAAATTTTACACAATAAACGATCGCTTATGAAAG
CGTGTGCAAAAATTTTCAAAGAAGTCAAAGCGGCTCTTTGAAGATACACGAGCCAGCATT
ATTTAAAATATTTTATTATATATCATGTATCTTGAATAATGCTTGGGATTTTATCTTTCG
ACGATTTTTATACACAATATGTCACTCATATCATTAATACCATTCAATAAAAAAGAATTG
CAACAGACTCCTCGTGTTCACATAAAAAAAAAATGAAATATTTTCCTTATCATTATTTCC
ACAATAAAACTAAATAATAGTGACAGAGTATTAAATGATAAGTATAGAGATAATTGAGTT
TTGCACTTACGTGCGCAAATGTCGATTGCATTTTACAAAAATATTTTCAGACAATTTTAC
CCAATTTAACATTTCGCTGCCACGTTGCATGTTTTATGAATTTCTTCGGTCTTCAACGCG
TATTTCTTCGTTTTATTTTTATTTGGACGATCTTTTTCTGTTTTTTTTTTTGTGACCGCC
CATACATTCTTGCTATTAGCTTCTGTCTTTAAGATACAATAAGCTTCTCCTTCCCTCTCA
TCGTCGGGACGCTTCGCAAGACGACCTCCCACGCCTGTCGCGCCGTTCTTCAAGCATGCT
ATCTGCGGCACGACAAGAGTGCAAGATGTCGGGTAATGTGTCGCGCCTGTTTGTCGCCTG
TTCCGCCGGCCCACTGATTCTCTCGAGACACTTCTATGCGGATTAGTGGGGCGCCGACTC
GAGACAAGGCTACTCGACATCGTCTCGATTGACCCAAACACAAAATCCCTGAAGTACTCG
AACAAAGTGCCGTGAATTGAGGGTTTTTACAAGAAAACTGATAGAAATGAAGCGGAAAAA
CTTTGGCTCCGCTTGCTGATAAGAAAGAATTCTATTTGTTCGAAAGACTTTGTGAAAGAA
ATACTAGAGTCGAGATACTAATATAATTATATTAAAATTTCCCTACATGTAATTTAAAAA
CATTAATTAATTTAGCAGAGAGAATTGAACGAAATACAGGGGAATTGGGAGATATCTTGA
AAAGAAGAGTTTTGCGCATAACTCTCAATTAATTAGACCTATGTTTGAAACGAGTCCTTC
GCGTAATGGTTCCCAATAATTAAAATCTATCTTATTTTTTATACATAGGCAATTGTGTTT
ATAATTTTTTACTGCGCAAATAATGCATTTCACTTCGAATTTTACAATTTTTTCTCAATC
GGTTTTATTGCGTAAGTAATTTTTTTCATATTCTGTCTTTCTTACAAATCTTTCTTCTCA
TCTTCTGTCTTATTTACAATATGAGAAATTTTACAAAATTTACAGTAATGAGAGAGAAAG
AAGAAAAAAATAATCAACGAAAATGGCCTATCAACATCTGAACAAATAAGTATTTACGAT
TTTGCCGCAGATATTTTCTTTCATGAATTTTCAAAAAATAGTAACAATTTAATTAACAAT
CTTATTTCAATCTTATATCAATTTCGTGAATCGTAGTAGAAAGAATAACACTATCGATTC
TTGCTTATTATTATCGGCAATATGTTCGCCGGTTTGGTTAGTGGAACGCGTAACGGTATG
GATCGCCGGGTGTATTACGAATACATCGGGATTTTTCCGGACGCGTCGCACGGTGCGAAT
ACGTAATCAGCGACCCCGCATTCTCAGAACGGTTTATGCGCCTCTCTCCAATGTGTAAAG
TACTTTACTCAATCAATTATAAAACGGTTTTTCCCAACCGCATAAGATAGCAAAGATAGA
TCCTTTTTAATATTTTTGCCTCCAATGTAACATAATACTTGTTTGTCACACCTTTTTTTC
GAACGAGACTGTCACACTGGAACACCGTGACCTAACGCAATTTTCGATGAGCTACAGTTT
AAAAACTAAGTGTCCAAAATTTCTGAAAAAATTCTGAAATAAAGTTCAAACATAAAAAAA
TATATTTCAATTATAAAAAATTAATATTTTAATTATTTTCATTTAAAAAAAAATTGTTGA
AAACAAATTCTTTTTTAAATTACATTTTGCTTGGAAAATCATAATTTCCTTAATTTTTAA
TATTTTAAGCTAAAAATGTAAGATTACTTTCGAGATGTTACTTGTTATCAGTCCGGGTCA
TAGTGGTAGCCTAGGATTTAAAAAAATCTAACGGACTTTTGTATCAGTCGTTTCTATTCG
ATTATCGAGTATAAAGTCTGTGCATTTTATCGTGAGCAAGTTTCTATATCTATAAACTTT
TATAAACTTAATAAAGAAATCTTTTTCTCCTTCGAAGTGCTCGTTCGTAGGAAGATATAA
CATTTACGCTGAGAAAATAATGCTGAAATAATATAAATCTATAAGCCATTAGAAAACCTC
TACAAATCTAACAATTTATATAATTTACTTAACGAATAAATTCAATGTAATTAAAACGTA
CGGCGGTGCCCCAATTAACGCATCAGAGTCACGTTAAGTCGAACTCGAAGTTCGCACGGC
TTGTCGATTTGAAGCGTTTCGTTGAGTTATCGTACTTGACGTTGTTCTCTTCGATCTCCT
CGTTGTCCGTTACCTCCGGGCAGCATCTCTCGTCACCGTGGCCGTTCCAGTACCTCGGGC
AGTACGGTGGATTGGAGTTGCTGAAGCAGAAGGATCCTCTGGCACTGTCCGGGGTGTACT
GTCCCATTGGCATGTATTCTCCCGGCCTGGTGGCGGTCCTCGGACCCGACGGACACCTCC
TGGAGCAAGACTCTGCGATCAGGCTCGCCCCACCGTCATCTACGCTCTGCGCCATGTAGC
AGACCGCCCACACGTGGCTGCACAACTGGTACAGCTGCCGGTCCGCGCAGAAGGGCTGCA
CCTTGCCGCCGTTCACGCAAAAGTCCACGTGGCCGACGCGACCGATCTCGCCGTAGTATC
CGGCGTTGGTGTGTATCACCTCGACGAAGTCGGCGTCGCCGGCGTCCAAACGGTTCACCA
GGCCCGGCCGGACAAGCGGACGCGCGGGATCCAAGCCGATTATCCTGTGCATTCTGAAGA
GAAGATAATTAGCCATAATGCCGCAAATGTGACCGCCCAAAGAATGCCCGACGCAGGTGG
TTCTGGTGATCGGCAGGCCAAGATTTCTCAAGGTTGTCAGAGTGCCGGCGAGACACTTTG
CTACCGGTCGTATATTTGCCACCGCCGCCGGATAACACGGCCGGGCACATAATGCGGCAT
TATGGCTAATTATCTTCTCTTCAGAATGCACAGGATAATCGGCTTGGATCCCGCGCGTCC
GCTTGTCCGGCCGGGCCTGGTGAACCGTTTGGACGCCGGCGACGCCGACTTCGTCGAGGT
GATACACACCAACGCCGGATACTACGGCGAGATCGGTCGCGTCGGCCACGTGGACTTTTG
CGTGAACGGCGGCAAGGTGCAGCCCTTCTGCGCGGACCGGCAGCTGTACCAGTTGTGCAG
CCACGTGTGGGCGGTCTGCTACATGGCGCAGAGCGTAGATGACGGTGGGGCGAGCCTGAT
CGCAGAGTCTTGCTCCAGGAGGTGTCCGTCGGGTCCGAGGACCGCCACCAGGCCGGGAGA
ATACATGCCAATGGGACAGTACACCCCGGACAGTGCCAGAGGATCCTTCTGCTTCAGCAA
CTCCAATCCACCGTACTGCCCGAGGTACTGGAACGGCCACGGTGACGAGAGATGCTGCCC
GGAGGTAACGGACAACGAGGAGATCGAAGAGAACAACGTCAAGTACGATAACTCAACGAA
ACGCTTCAAATCGACAAGCCGTGCGAACTTCGAGTTCGACTTAACGTGACTCTGATGCGT
TAATTGGGGCACCGCCGTACGTTTTAATTACATTGAATTTATTCGTTAAGTAAATTATAT
AAATTGTTAGATTTGTAGAGGTTTTCTAATGGCTTATAGATTTATATTATTTCAGCATTA
TTTTCTCAGCGTAAATGTTATATCTTCCTACGAACGAGCACTTCGAAGGAGAAAAAGATT
TCTTTATTAAGTTTATAAAAGTTTATAGATATAGAAACTTGCTCACGATAAAATGCACAG
ACTTTATACTCGATAATCGAATAGAAACGACTGATACAAAAGTCCGTTAGATTTTTTTAA
ATCCTAGGCTACCACTATGACCCGGACTGATAACAAGTAACATCTCGAAAGTAATCTTAC
ATTTTTAGCTTAAAATATTAAAAATTAAGGAAATTATGATTTTCCAAGCAAAATGTAATT
TAAAAAAGAATTTGTTTTCAACAATTTTTTTTTAAATGAAAATAATTAAAATATTAATTT
TTTATAATTGAAATATATTTTTTTATGTTTGAACTTTATTTCAGAATTTTTTCAGAAATT
TTGGACACTTAGTTTTTAAACTGTAGCTCATCGAAAATTGCGTTAGGTCACGGTGTTCCA
GTGTGACAGTCTCGTTCGAAAAAAAGGTGTGACAAACAAGTATTATGTTACATTGGAGGC
AAAAATATTAAAAAGGATCTATCTTTGCTATCTTATGCGGTTGGGAAAAACCGTTTTATA
ATTGATTGAGTAAAGTACTTTACACATTGGAGAGAGGCGCATAAACCGTTCTGAGAATGC
GGGGTCGCTGATTACGTATTCGCATCGTGCGACGCGTCCGGAAAAATCCCGATGTATTCG
TAATACACCCAGCGATCCATACCGTTACGCGTTCCACTAACTAAACCGGCGAACATATTG
CCGATAATAATAAGCAAGAATCGATAGTGTTATTCTTTCTACTACGATT
>Tb36669
AAGTTTATAGATTGCAGTGCTTTATTTTTCTCTCAGAAACAGTGCAAAGATAGGTTTTAA
AGATAAAAATCTGTACTTATCGTATAATTAAATCTGATTACACTTATACGATACTTATAT
AATTGACAATTGTACTATTCCATTTTTATTATAATGATAAAATGTCAAATTTGTAGCAAT
TTATGTTTGACAATTAAAATCGTTCTTTGTACAGTACGGATATTTCGATAAAACGGATAC
ACAGTAATCTCCTATTAAAGTAGAATCACTATCAAATATTGTTTTGTCCACAATAACGCA
GTTTTTGATGTTGCTGGAACAACCCGGCCAAAGATTGGGTATCAGATTTGGTTTAGGTGG
TATGGGACGTCCCAAATATACACAAACATCTGACCACAGAATAATAGTGTACACGATGGC
TACATTATGTGAGCAATTGACGGCGAGGGTACCTTCGATTAGCCCGCCACATGCTGGTTG
ATTGATTCCATTATTGAACCACAAATCGAGATCACCTAAAGACTTTTGCAACCCTAGAAA
CGACGTGTGTACAGCTACTACACGTTTGGCGTCTGACTTGTCAAATCTGTGGTTCCTGTT
CTGAAGCTGAAAAAGGGGAGCCGCAGGATCAGTACCGATGAGAAGTGGAACTTTGCCGTA
ACCCGAATTAAAGAGATTCTTTGCGGCGAAGCTGCTTATATGTGCTCCGAGACTGTGGCC
CATGAGTGTGATGTTTTCCAATGAAACCTCACACTCCTCGATCAGTGATTTGACGTACCT
CGCCAAGTATTCACCAACTTCACGAGTATTCCATACTGCGGCAGGATATTCCAATAAATT
TATCACTTTTGGGTCATTATAACACGATGCATTAGACCAATCTGTCGAAAATACTATGCG
GTCGTTCTTTATTAATGTTGAAGCAAGGTCATCGAAGTGATAGTTGTATGCATTTGCCAA
AAATCCATGGGTCATAAAGACGAACAATTTCGATGGATCAAGAAGCTCACAGAATTCGCC
TATCTCGACAGCTTGGCCTTGAGGAATATTACTTGTGAACAAAATTGTTGACACCGATTT
AACGCCAAATAAACAGAGATCCTGAAGACCTGACCGATAACCAACCACGAAGTTCTTCAT
ATCCAAATCTGCATTTTGCATTAGCTCATTGAAATCGCTATTTAAGTCCGCTTGTATCGT
ACCAAAAATCAACATGAGAAATGATACAGTCGTTATCAACTGCATTCTTGACGAGTGCTT
AATAAAAAGACGAAGAAATGGATTATTTTTGAAATATTATCAATAAAATATAACCTTATT
AAAAAACGAAAGTGAAAACAAAAAATGTGTAGTCCGATTTATTGAATATTATTCCGCGAT
TTATTCAGAGAAAATAGT
>Tb36983
GACGGATCAAGAAGCTCACAGAATTCGTCTATCTCGTAAATTGGTAATGTAAAAAAGTGT
GTGTTGAATACTGTCATATGAACGACACTCATCAAGAATGCGGCTAATAACGACTGTATC
ATTTCTCATGTTGATTTTTGGTATGCTACAAGCGGACTTAAATAGCGATTTCAATGAACT
AATACAAAATGCAAATTTCGATTTGAAGAACTCCATAATTGGTGATCAGTCAGGTCTTCA
GGATCTCTGTTTATTTGGCGTTAAATCGGTGTCAATAGTTTTGTTTACAAGTAATATTCC
TCAAGGCCAAGCTGTCGAGATAGACGAATTCTGTGAGCTTCTTGATCCGTCGAAATTGTT
CGTCTTTATAACCCATGGATTTATTGCAAATGCATACAACTATCACTTCGATGACCTTGC
TTCAGCATTAATAAAGAATGGCCGTATAATATTTTCGACAGATTGGTCTAATGCATCATG
TTATAATGACCCAAAAGTGATAAATTTATTGGAATATCCCGCCGCAGTATGGAATACTCG
TGAAGTTGGTGAATACTTGGCGAGGTACGTCAAATCACTGATCGAGGAGTGTGAGGTTCC
ATTGGAAAACATCACACTCATGGGCCACAGTCTCGGAGCACATATAAGCAGCTTCGCCGC
AAAAAATCTCTCTAATTTGGGTTACGGTAAAGTTCCGCTACTCATCGGTACTGATCCTGC
GGCTCCCCTTTTTCTGCTTCAGGACAGGAACCACAGATTTGACAAGTCAGATGCCAAACG
TGTAGTAGTTGTACACACGTCGGTTCTAGGGTTGCAAAAGTCTTTAGGTCATCTCGATTT
GTGGTTTAATAACGGAATCAATCAACCTGCATGTGGCGGGCTAATCGGAGGTACCCTCGC
CGTTAATTGCTCACACAACATAGCCATCACGTATACCATTATTTTGTTTTCAGATGTTTG
TGCATATTTGGGATGTCCCATACCACCTAAACCAAATCTGATTCCCAATCTTTGGCCGGG
TTGTTCCAGCAACACCAAAAACTGCGTTATTGTGCACAAAACAATATTTGATAGTGATTC
TACTTTAAAAGGAGACTACTGTGTATCCGTTTCATCGAAATATCCGTACTGTACAAAACC
TGATTTTAATTGTCAAACATAAGTTGCTGACAAGAATTCGACATTTGATCATTATAACAG
AAATGGAATAGTACAATTGTCAATTATATAAGTATCGTATAAATGTA
