# Supplementary material for: Venomix: a simple bioinformatic pipeline for identifying and characterizing toxin gene candidates from transcriptomic data
Source: PeerJ. 2018 Jul 31;6:e5361. doi: 10.7717/peerj.5361 (PMC6074769; doi:10.7717/peerj.5361)
Supplement: Supplemental Information 6 [file peerj-06-5361-s006.gz]

Archive with 2,015 entries (1,843 files):
- FinalOutput_1E-20
- FinalOutput_1E-20/Phospholipase_D_StSicTox-betaIF1_2
- FinalOutput_1E-20/Phospholipase_D_StSicTox-betaIF1_2/uniprot.txt
- FinalOutput_1E-20/Phospholipase_D_StSicTox-betaIF1_2/finaltree.pdf
- FinalOutput_1E-20/Phospholipase_D_StSicTox-betaIF1_2/sequence.txt
- FinalOutput_1E-20/Phospholipase_D_StSicTox-betaIF1_2/mature.fasta
- FinalOutput_1E-20/Phospholipase_D_StSicTox-betaIF1_2/Species.txt
- FinalOutput_1E-20/Phospholipase_D_StSicTox-betaIF1_2/genbankfile.txt
- FinalOutput_1E-20/Phospholipase_D_StSicTox-betaIF1_2/rsemfile_expressioninfo.txt
- FinalOutput_1E-20/Phospholipase_D_StSicTox-betaIF1_2/nucleotide.fasta
- FinalOutput_1E-20/Phospholipase_D_StSicTox-betaIF1_2/signalp.txt
- FinalOutput_1E-20/Phospholipase_D_StSicTox-betaIF1_2/final.txt
- FinalOutput_1E-20/Phospholipase_D_StSicTox-betaIF1_2/aligned.fasta
- FinalOutput_1E-20/Phospholipase_D_LiSicTox-betaID1_56
- FinalOutput_1E-20/Phospholipase_D_LiSicTox-betaID1_56/uniprot.txt
- FinalOutput_1E-20/Phospholipase_D_LiSicTox-betaID1_56/finaltree.pdf
- FinalOutput_1E-20/Phospholipase_D_LiSicTox-betaID1_56/sequence.txt
- FinalOutput_1E-20/Phospholipase_D_LiSicTox-betaID1_56/mature.fasta
- FinalOutput_1E-20/Phospholipase_D_LiSicTox-betaID1_56/Species.txt
- FinalOutput_1E-20/Phospholipase_D_LiSicTox-betaID1_56/genbankfile.txt
- FinalOutput_1E-20/Phospholipase_D_LiSicTox-betaID1_56/rsemfile_expressioninfo.txt
- FinalOutput_1E-20/Phospholipase_D_LiSicTox-betaID1_56/nucleotide.fasta
- FinalOutput_1E-20/Phospholipase_D_LiSicTox-betaID1_56/signalp.txt
- FinalOutput_1E-20/Phospholipase_D_LiSicTox-betaID1_56/final.txt
- FinalOutput_1E-20/Phospholipase_D_LiSicTox-betaID1_56/aligned.fasta
- FinalOutput_1E-20/La1-like_protein_15_3
- FinalOutput_1E-20/La1-like_protein_15_3/uniprot.txt
- FinalOutput_1E-20/La1-like_protein_15_3/finaltree.pdf
- FinalOutput_1E-20/La1-like_protein_15_3/sequence.txt
- FinalOutput_1E-20/La1-like_protein_15_3/mature.fasta
- FinalOutput_1E-20/La1-like_protein_15_3/Species.txt
- FinalOutput_1E-20/La1-like_protein_15_3/genbankfile.txt
- FinalOutput_1E-20/La1-like_protein_15_3/rsemfile_expressioninfo.txt
- FinalOutput_1E-20/La1-like_protein_15_3/nucleotide.fasta
- FinalOutput_1E-20/La1-like_protein_15_3/signalp.txt
- FinalOutput_1E-20/La1-like_protein_15_3/final.txt
- FinalOutput_1E-20/La1-like_protein_15_3/aligned.fasta
- FinalOutput_1E-20/Zinc_metalloproteinase-disintegrin-like_VAP2B_272
- FinalOutput_1E-20/Zinc_metalloproteinase-disintegrin-like_VAP2B_272/uniprot.txt
- FinalOutput_1E-20/Zinc_metalloproteinase-disintegrin-like_VAP2B_272/finaltree.pdf
- FinalOutput_1E-20/Zinc_metalloproteinase-disintegrin-like_VAP2B_272/sequence.txt
- FinalOutput_1E-20/Zinc_metalloproteinase-disintegrin-like_VAP2B_272/mature.fasta
- FinalOutput_1E-20/Zinc_metalloproteinase-disintegrin-like_VAP2B_272/Species.txt
- FinalOutput_1E-20/Zinc_metalloproteinase-disintegrin-like_VAP2B_272/genbankfile.txt
- FinalOutput_1E-20/Zinc_metalloproteinase-disintegrin-like_VAP2B_272/rsemfile_expressioninfo.txt
- FinalOutput_1E-20/Zinc_metalloproteinase-disintegrin-like_VAP2B_272/nucleotide.fasta
- FinalOutput_1E-20/Zinc_metalloproteinase-disintegrin-like_VAP2B_272/signalp.txt
- FinalOutput_1E-20/Zinc_metalloproteinase-disintegrin-like_VAP2B_272/final.txt
- FinalOutput_1E-20/Zinc_metalloproteinase-disintegrin-like_VAP2B_272/aligned.fasta
- FinalOutput_1E-20/UNIPROT_SCREEN
- FinalOutput_1E-20/Astacin-like_metalloprotease_toxin_4_1
- FinalOutput_1E-20/Astacin-like_metalloprotease_toxin_4_1/uniprot.txt
- FinalOutput_1E-20/Astacin-like_metalloprotease_toxin_4_1/finaltree.pdf
- FinalOutput_1E-20/Astacin-like_metalloprotease_toxin_4_1/sequence.txt
- FinalOutput_1E-20/Astacin-like_metalloprotease_toxin_4_1/mature.fasta
- FinalOutput_1E-20/Astacin-like_metalloprotease_toxin_4_1/Species.txt
- FinalOutput_1E-20/Astacin-like_metalloprotease_toxin_4_1/genbankfile.txt
- FinalOutput_1E-20/Astacin-like_metalloprotease_toxin_4_1/rsemfile_expressioninfo.txt
- FinalOutput_1E-20/Astacin-like_metalloprotease_toxin_4_1/nucleotide.fasta
- FinalOutput_1E-20/Astacin-like_metalloprotease_toxin_4_1/signalp.txt
- FinalOutput_1E-20/Astacin-like_metalloprotease_toxin_4_1/final.txt
- FinalOutput_1E-20/Astacin-like_metalloprotease_toxin_4_1/aligned.fasta
- FinalOutput_1E-20/Factor_V_activator_RVV-V_gamma_142
- FinalOutput_1E-20/Factor_V_activator_RVV-V_gamma_142/uniprot.txt
- FinalOutput_1E-20/Factor_V_activator_RVV-V_gamma_142/finaltree.pdf
- FinalOutput_1E-20/Factor_V_activator_RVV-V_gamma_142/sequence.txt
- FinalOutput_1E-20/Factor_V_activator_RVV-V_gamma_142/mature.fasta
- FinalOutput_1E-20/Factor_V_activator_RVV-V_gamma_142/Species.txt
- FinalOutput_1E-20/Factor_V_activator_RVV-V_gamma_142/genbankfile.txt
- FinalOutput_1E-20/Factor_V_activator_RVV-V_gamma_142/rsemfile_expressioninfo.txt
- FinalOutput_1E-20/Factor_V_activator_RVV-V_gamma_142/nucleotide.fasta
- FinalOutput_1E-20/Factor_V_activator_RVV-V_gamma_142/signalp.txt
- FinalOutput_1E-20/Factor_V_activator_RVV-V_gamma_142/final.txt
- FinalOutput_1E-20/Factor_V_activator_RVV-V_gamma_142/aligned.fasta
- FinalOutput_1E-20/Sphingomyelin_phosphodiesterase_D_1
- FinalOutput_1E-20/Sphingomyelin_phosphodiesterase_D_1/uniprot.txt
- FinalOutput_1E-20/Sphingomyelin_phosphodiesterase_D_1/finaltree.pdf
- FinalOutput_1E-20/Sphingomyelin_phosphodiesterase_D_1/sequence.txt
- FinalOutput_1E-20/Sphingomyelin_phosphodiesterase_D_1/mature.fasta
- FinalOutput_1E-20/Sphingomyelin_phosphodiesterase_D_1/Species.txt
- FinalOutput_1E-20/Sphingomyelin_phosphodiesterase_D_1/genbankfile.txt
- FinalOutput_1E-20/Sphingomyelin_phosphodiesterase_D_1/rsemfile_expressioninfo.txt
- FinalOutput_1E-20/Sphingomyelin_phosphodiesterase_D_1/nucleotide.fasta
- FinalOutput_1E-20/Sphingomyelin_phosphodiesterase_D_1/signalp.txt
- FinalOutput_1E-20/Sphingomyelin_phosphodiesterase_D_1/final.txt
- FinalOutput_1E-20/Sphingomyelin_phosphodiesterase_D_1/aligned.fasta
- FinalOutput_1E-20/Hg-scorpine-like_2_3
- FinalOutput_1E-20/Hg-scorpine-like_2_3/uniprot.txt
- FinalOutput_1E-20/Hg-scorpine-like_2_3/finaltree.pdf
- FinalOutput_1E-20/Hg-scorpine-like_2_3/sequence.txt
- FinalOutput_1E-20/Hg-scorpine-like_2_3/mature.fasta
- FinalOutput_1E-20/Hg-scorpine-like_2_3/Species.txt
- FinalOutput_1E-20/Hg-scorpine-like_2_3/genbankfile.txt
- FinalOutput_1E-20/Hg-scorpine-like_2_3/rsemfile_expressioninfo.txt
- FinalOutput_1E-20/Hg-scorpine-like_2_3/nucleotide.fasta
- FinalOutput_1E-20/Hg-scorpine-like_2_3/signalp.txt
- FinalOutput_1E-20/Hg-scorpine-like_2_3/final.txt
- FinalOutput_1E-20/Hg-scorpine-like_2_3/aligned.fasta
- FinalOutput_1E-20/Phospholipase_A2_phaiodactylipin_6
- FinalOutput_1E-20/Phospholipase_A2_phaiodactylipin_6/uniprot.txt
- FinalOutput_1E-20/Phospholipase_A2_phaiodactylipin_6/sequence.txt
- FinalOutput_1E-20/Phospholipase_A2_phaiodactylipin_6/mature.fasta
- FinalOutput_1E-20/Phospholipase_A2_phaiodactylipin_6/Species.txt
- FinalOutput_1E-20/Phospholipase_A2_phaiodactylipin_6/genbankfile.txt
- FinalOutput_1E-20/Phospholipase_A2_phaiodactylipin_6/rsemfile_expressioninfo.txt
- FinalOutput_1E-20/Phospholipase_A2_phaiodactylipin_6/nucleotide.fasta
- FinalOutput_1E-20/Phospholipase_A2_phaiodactylipin_6/signalp.txt
- FinalOutput_1E-20/Phospholipase_A2_phaiodactylipin_6/final.txt
- FinalOutput_1E-20/Phospholipase_A2_phaiodactylipin_6/aligned.fasta
- FinalOutput_1E-20/U24-ctenitoxin-Pn1a_1
- FinalOutput_1E-20/U24-ctenitoxin-Pn1a_1/uniprot.txt
- FinalOutput_1E-20/U24-ctenitoxin-Pn1a_1/finaltree.pdf
- FinalOutput_1E-20/U24-ctenitoxin-Pn1a_1/sequence.txt
- FinalOutput_1E-20/U24-ctenitoxin-Pn1a_1/mature.fasta
- FinalOutput_1E-20/U24-ctenitoxin-Pn1a_1/Species.txt
- FinalOutput_1E-20/U24-ctenitoxin-Pn1a_1/genbankfile.txt
- FinalOutput_1E-20/U24-ctenitoxin-Pn1a_1/rsemfile_expressioninfo.txt
- FinalOutput_1E-20/U24-ctenitoxin-Pn1a_1/nucleotide.fasta
- FinalOutput_1E-20/U24-ctenitoxin-Pn1a_1/signalp.txt
- FinalOutput_1E-20/U24-ctenitoxin-Pn1a_1/final.txt
- FinalOutput_1E-20/U24-ctenitoxin-Pn1a_1/aligned.fasta
- FinalOutput_1E-20/Phospholipase_A1_19
- FinalOutput_1E-20/Phospholipase_A1_19/uniprot.txt
- FinalOutput_1E-20/Phospholipase_A1_19/finaltree.pdf
- FinalOutput_1E-20/Phospholipase_A1_19/sequence.txt
- FinalOutput_1E-20/Phospholipase_A1_19/mature.fasta
- FinalOutput_1E-20/Phospholipase_A1_19/Species.txt
- FinalOutput_1E-20/Phospholipase_A1_19/genbankfile.txt
- FinalOutput_1E-20/Phospholipase_A1_19/rsemfile_expressioninfo.txt
- FinalOutput_1E-20/Phospholipase_A1_19/nucleotide.fasta
- FinalOutput_1E-20/Phospholipase_A1_19/signalp.txt
- FinalOutput_1E-20/Phospholipase_A1_19/final.txt
- FinalOutput_1E-20/Phospholipase_A1_19/aligned.fasta
- FinalOutput_1E-20/Alpha-latroinsectotoxin-Lt1a_2
- FinalOutput_1E-20/Alpha-latroinsectotoxin-Lt1a_2/uniprot.txt
- FinalOutput_1E-20/Alpha-latroinsectotoxin-Lt1a_2/finaltree.pdf
- FinalOutput_1E-20/Alpha-latroinsectotoxin-Lt1a_2/sequence.txt
- FinalOutput_1E-20/Alpha-latroinsectotoxin-Lt1a_2/Species.txt
- FinalOutput_1E-20/Alpha-latroinsectotoxin-Lt1a_2/genbankfile.txt
- FinalOutput_1E-20/Alpha-latroinsectotoxin-Lt1a_2/rsemfile_expressioninfo.txt
- FinalOutput_1E-20/Alpha-latroinsectotoxin-Lt1a_2/nucleotide.fasta
- FinalOutput_1E-20/Alpha-latroinsectotoxin-Lt1a_2/signalp.txt
- FinalOutput_1E-20/Alpha-latroinsectotoxin-Lt1a_2/final.txt
- FinalOutput_1E-20/Alpha-latroinsectotoxin-Lt1a_2/aligned.fasta
- FinalOutput_1E-20/Phospholipase_A2_imperatoxin-1_4
- FinalOutput_1E-20/Phospholipase_A2_imperatoxin-1_4/uniprot.txt
- FinalOutput_1E-20/Phospholipase_A2_imperatoxin-1_4/sequence.txt
- FinalOutput_1E-20/Phospholipase_A2_imperatoxin-1_4/mature.fasta
- FinalOutput_1E-20/Phospholipase_A2_imperatoxin-1_4/Species.txt
- FinalOutput_1E-20/Phospholipase_A2_imperatoxin-1_4/genbankfile.txt
- FinalOutput_1E-20/Phospholipase_A2_imperatoxin-1_4/rsemfile_expressioninfo.txt
- FinalOutput_1E-20/Phospholipase_A2_imperatoxin-1_4/nucleotide.fasta
- FinalOutput_1E-20/Phospholipase_A2_imperatoxin-1_4/signalp.txt
- FinalOutput_1E-20/Phospholipase_A2_imperatoxin-1_4/final.txt
- FinalOutput_1E-20/Phospholipase_A2_imperatoxin-1_4/aligned.fasta
- FinalOutput_1E-20/Delta-latroinsectotoxin-Lt1a_1
- FinalOutput_1E-20/Delta-latroinsectotoxin-Lt1a_1/uniprot.txt
- FinalOutput_1E-20/Delta-latroinsectotoxin-Lt1a_1/finaltree.pdf
- FinalOutput_1E-20/Delta-latroinsectotoxin-Lt1a_1/sequence.txt
- FinalOutput_1E-20/Delta-latroinsectotoxin-Lt1a_1/Species.txt
- FinalOutput_1E-20/Delta-latroinsectotoxin-Lt1a_1/genbankfile.txt
- FinalOutput_1E-20/Delta-latroinsectotoxin-Lt1a_1/rsemfile_expressioninfo.txt
- FinalOutput_1E-20/Delta-latroinsectotoxin-Lt1a_1/nucleotide.fasta
- FinalOutput_1E-20/Delta-latroinsectotoxin-Lt1a_1/signalp.txt
- FinalOutput_1E-20/Delta-latroinsectotoxin-Lt1a_1/final.txt
- FinalOutput_1E-20/Delta-latroinsectotoxin-Lt1a_1/aligned.fasta
- FinalOutput_1E-20/SCREENING
- FinalOutput_1E-20/SCREENING/UNIPROT_SCREEN
- FinalOutput_1E-20/SCREENING/err
- FinalOutput_1E-20/SCREENING/UNIPROT_SCREEN_PUB
- FinalOutput_1E-20/SCREENING/Toxprot.pin
- FinalOutput_1E-20/SCREENING/Pub.fasta.transdecoder_dir
- FinalOutput_1E-20/SCREENING/Pub.fasta.transdecoder_dir/longest_orfs.gff3
- FinalOutput_1E-20/SCREENING/Pub.fasta.transdecoder_dir/base_freqs.dat.ok
- FinalOutput_1E-20/SCREENING/Pub.fasta.transdecoder_dir/base_freqs.dat
- FinalOutput_1E-20/SCREENING/Pub.fasta.transdecoder_dir/longest_orfs.cds
- FinalOutput_1E-20/SCREENING/Pub.fasta.transdecoder_dir/longest_orfs.pep
- FinalOutput_1E-20/SCREENING/ToxProt_Complete.fasta
- FinalOutput_1E-20/SCREENING/TOX_SCREEN_PUB
- FinalOutput_1E-20/SCREENING/TOTAL.fasta
- FinalOutput_1E-20/SCREENING/Toxprot.phr
- FinalOutput_1E-20/SCREENING/PROT.fasta
- FinalOutput_1E-20/SCREENING/Toxprot.psq
- FinalOutput_1E-20/SCREENING/list
- FinalOutput_1E-20/SCREENING/TOX_SCREEN
- FinalOutput_1E-20/SCREENING/Pub.fasta
- FinalOutput_1E-20/Cysteine-rich_venom_protein_Mr30_2
- FinalOutput_1E-20/Cysteine-rich_venom_protein_Mr30_2/uniprot.txt
- FinalOutput_1E-20/Cysteine-rich_venom_protein_Mr30_2/finaltree.pdf
- FinalOutput_1E-20/Cysteine-rich_venom_protein_Mr30_2/sequence.txt
- FinalOutput_1E-20/Cysteine-rich_venom_protein_Mr30_2/mature.fasta
- FinalOutput_1E-20/Cysteine-rich_venom_protein_Mr30_2/Species.txt
- FinalOutput_1E-20/Cysteine-rich_venom_protein_Mr30_2/genbankfile.txt
- FinalOutput_1E-20/Cysteine-rich_venom_protein_Mr30_2/rsemfile_expressioninfo.txt
- FinalOutput_1E-20/Cysteine-rich_venom_protein_Mr30_2/nucleotide.fasta
- FinalOutput_1E-20/Cysteine-rich_venom_protein_Mr30_2/signalp.txt
- FinalOutput_1E-20/Cysteine-rich_venom_protein_Mr30_2/final.txt
- FinalOutput_1E-20/Cysteine-rich_venom_protein_Mr30_2/aligned.fasta
- FinalOutput_1E-20/Phospholipase_D_LarSicTox-alphaI-1_1
- FinalOutput_1E-20/Phospholipase_D_LarSicTox-alphaI-1_1/uniprot.txt
- FinalOutput_1E-20/Phospholipase_D_LarSicTox-alphaI-1_1/finaltree.pdf
- FinalOutput_1E-20/Phospholipase_D_LarSicTox-alphaI-1_1/sequence.txt
- FinalOutput_1E-20/Phospholipase_D_LarSicTox-alphaI-1_1/mature.fasta
- FinalOutput_1E-20/Phospholipase_D_LarSicTox-alphaI-1_1/Species.txt
- FinalOutput_1E-20/Phospholipase_D_LarSicTox-alphaI-1_1/genbankfile.txt
- FinalOutput_1E-20/Phospholipase_D_LarSicTox-alphaI-1_1/rsemfile_expressioninfo.txt
- FinalOutput_1E-20/Phospholipase_D_LarSicTox-alphaI-1_1/nucleotide.fasta
- FinalOutput_1E-20/Phospholipase_D_LarSicTox-alphaI-1_1/signalp.txt
- FinalOutput_1E-20/Phospholipase_D_LarSicTox-alphaI-1_1/final.txt
- FinalOutput_1E-20/Phospholipase_D_LarSicTox-alphaI-1_1/aligned.fasta
- FinalOutput_1E-20/Putative_protein-glutamate_O-methyltransferase_1
- FinalOutput_1E-20/Putative_protein-glutamate_O-methyltransferase_1/uniprot.txt
- FinalOutput_1E-20/Putative_protein-glutamate_O-methyltransferase_1/finaltree.pdf
- FinalOutput_1E-20/Putative_protein-glutamate_O-methyltransferase_1/sequence.txt
- FinalOutput_1E-20/Putative_protein-glutamate_O-methyltransferase_1/mature.fasta
- FinalOutput_1E-20/Putative_protein-glutamate_O-methyltransferase_1/Species.txt
- FinalOutput_1E-20/Putative_protein-glutamate_O-methyltransferase_1/genbankfile.txt
- FinalOutput_1E-20/Putative_protein-glutamate_O-methyltransferase_1/rsemfile_expressioninfo.txt
- FinalOutput_1E-20/Putative_protein-glutamate_O-methyltransferase_1/nucleotide.fasta
- FinalOutput_1E-20/Putative_protein-glutamate_O-methyltransferase_1/signalp.txt
- FinalOutput_1E-20/Putative_protein-glutamate_O-methyltransferase_1/final.txt
- FinalOutput_1E-20/Putative_protein-glutamate_O-methyltransferase_1/aligned.fasta
- FinalOutput_1E-20/Venom_peptide_isomerase_heavy_chain_2
- FinalOutput_1E-20/Venom_peptide_isomerase_heavy_chain_2/uniprot.txt
- FinalOutput_1E-20/Venom_peptide_isomerase_heavy_chain_2/finaltree.pdf
- FinalOutput_1E-20/Venom_peptide_isomerase_heavy_chain_2/sequence.txt
- FinalOutput_1E-20/Venom_peptide_isomerase_heavy_chain_2/mature.fasta
- FinalOutput_1E-20/Venom_peptide_isomerase_heavy_chain_2/Species.txt
- FinalOutput_1E-20/Venom_peptide_isomerase_heavy_chain_2/genbankfile.txt
- FinalOutput_1E-20/Venom_peptide_isomerase_heavy_chain_2/rsemfile_expressioninfo.txt
- FinalOutput_1E-20/Venom_peptide_isomerase_heavy_chain_2/nucleotide.fasta
- FinalOutput_1E-20/Venom_peptide_isomerase_heavy_chain_2/signalp.txt
- FinalOutput_1E-20/Venom_peptide_isomerase_heavy_chain_2/final.txt
- FinalOutput_1E-20/Venom_peptide_isomerase_heavy_chain_2/aligned.fasta
- FinalOutput_1E-20/Snake_venom_metalloproteinase_acutolysin-C_1
- FinalOutput_1E-20/Snake_venom_metalloproteinase_acutolysin-C_1/uniprot.txt
- FinalOutput_1E-20/Snake_venom_metalloproteinase_acutolysin-C_1/finaltree.pdf
- FinalOutput_1E-20/Snake_venom_metalloproteinase_acutolysin-C_1/sequence.txt
- FinalOutput_1E-20/Snake_venom_metalloproteinase_acutolysin-C_1/mature.fasta
- FinalOutput_1E-20/Snake_venom_metalloproteinase_acutolysin-C_1/Species.txt
- FinalOutput_1E-20/Snake_venom_metalloproteinase_acutolysin-C_1/genbankfile.txt
- FinalOutput_1E-20/Snake_venom_metalloproteinase_acutolysin-C_1/rsemfile_expressioninfo.txt
- FinalOutput_1E-20/Snake_venom_metalloproteinase_acutolysin-C_1/nucleotide.fasta
- FinalOutput_1E-20/Snake_venom_metalloproteinase_acutolysin-C_1/signalp.txt
- FinalOutput_1E-20/Snake_venom_metalloproteinase_acutolysin-C_1/final.txt
- FinalOutput_1E-20/Snake_venom_metalloproteinase_acutolysin-C_1/aligned.fasta
- FinalOutput_1E-20/Hyaluronidase_conohyal-ad1_1
- FinalOutput_1E-20/Hyaluronidase_conohyal-ad1_1/uniprot.txt
- FinalOutput_1E-20/Hyaluronidase_conohyal-ad1_1/finaltree.pdf
- FinalOutput_1E-20/Hyaluronidase_conohyal-ad1_1/sequence.txt
- FinalOutput_1E-20/Hyaluronidase_conohyal-ad1_1/mature.fasta
- FinalOutput_1E-20/Hyaluronidase_conohyal-ad1_1/Species.txt
- FinalOutput_1E-20/Hyaluronidase_conohyal-ad1_1/genbankfile.txt
- FinalOutput_1E-20/Hyaluronidase_conohyal-ad1_1/rsemfile_expressioninfo.txt
- FinalOutput_1E-20/Hyaluronidase_conohyal-ad1_1/nucleotide.fasta
- FinalOutput_1E-20/Hyaluronidase_conohyal-ad1_1/signalp.txt
- FinalOutput_1E-20/Hyaluronidase_conohyal-ad1_1/final.txt
- FinalOutput_1E-20/Hyaluronidase_conohyal-ad1_1/aligned.fasta
- FinalOutput_1E-20/Phospholipase_A2_large_subunit_1
- FinalOutput_1E-20/Phospholipase_A2_large_subunit_1/uniprot.txt
- FinalOutput_1E-20/Phospholipase_A2_large_subunit_1/sequence.txt
- FinalOutput_1E-20/Phospholipase_A2_large_subunit_1/mature.fasta
- FinalOutput_1E-20/Phospholipase_A2_large_subunit_1/Species.txt
- FinalOutput_1E-20/Phospholipase_A2_large_subunit_1/genbankfile.txt
- FinalOutput_1E-20/Phospholipase_A2_large_subunit_1/rsemfile_expressioninfo.txt
- FinalOutput_1E-20/Phospholipase_A2_large_subunit_1/nucleotide.fasta
- FinalOutput_1E-20/Phospholipase_A2_large_subunit_1/signalp.txt
- FinalOutput_1E-20/Phospholipase_A2_large_subunit_1/final.txt
- FinalOutput_1E-20/Phospholipase_A2_large_subunit_1/aligned.fasta
- FinalOutput_1E-20/Zinc_metalloproteinase@disintegrin_107
- FinalOutput_1E-20/Zinc_metalloproteinase@disintegrin_107/uniprot.txt
- FinalOutput_1E-20/Zinc_metalloproteinase@disintegrin_107/finaltree.pdf
- FinalOutput_1E-20/Zinc_metalloproteinase@disintegrin_107/sequence.txt
- FinalOutput_1E-20/Zinc_metalloproteinase@disintegrin_107/mature.fasta
- FinalOutput_1E-20/Zinc_metalloproteinase@disintegrin_107/Species.txt
- FinalOutput_1E-20/Zinc_metalloproteinase@disintegrin_107/genbankfile.txt
- FinalOutput_1E-20/Zinc_metalloproteinase@disintegrin_107/rsemfile_expressioninfo.txt
- FinalOutput_1E-20/Zinc_metalloproteinase@disintegrin_107/nucleotide.fasta
- FinalOutput_1E-20/Zinc_metalloproteinase@disintegrin_107/signalp.txt
- FinalOutput_1E-20/Zinc_metalloproteinase@disintegrin_107/final.txt
- FinalOutput_1E-20/Zinc_metalloproteinase@disintegrin_107/aligned.fasta
- FinalOutput_1E-20/Thrombin-like_enzyme_ancrod_11
- FinalOutput_1E-20/Thrombin-like_enzyme_ancrod_11/uniprot.txt
- FinalOutput_1E-20/Thrombin-like_enzyme_ancrod_11/finaltree.pdf
- FinalOutput_1E-20/Thrombin-like_enzyme_ancrod_11/sequence.txt
- FinalOutput_1E-20/Thrombin-like_enzyme_ancrod_11/mature.fasta
- FinalOutput_1E-20/Thrombin-like_enzyme_ancrod_11/Species.txt
- FinalOutput_1E-20/Thrombin-like_enzyme_ancrod_11/genbankfile.txt
- FinalOutput_1E-20/Thrombin-like_enzyme_ancrod_11/rsemfile_expressioninfo.txt
- FinalOutput_1E-20/Thrombin-like_enzyme_ancrod_11/nucleotide.fasta
- FinalOutput_1E-20/Thrombin-like_enzyme_ancrod_11/signalp.txt
- FinalOutput_1E-20/Thrombin-like_enzyme_ancrod_11/final.txt
- FinalOutput_1E-20/Thrombin-like_enzyme_ancrod_11/aligned.fasta
- FinalOutput_1E-20/Nematocyte_expressed_protein_6_1
- FinalOutput_1E-20/Nematocyte_expressed_protein_6_1/uniprot.txt
- FinalOutput_1E-20/Nematocyte_expressed_protein_6_1/finaltree.pdf
- FinalOutput_1E-20/Nematocyte_expressed_protein_6_1/sequence.txt
- FinalOutput_1E-20/Nematocyte_expressed_protein_6_1/mature.fasta
- FinalOutput_1E-20/Nematocyte_expressed_protein_6_1/Species.txt
- FinalOutput_1E-20/Nematocyte_expressed_protein_6_1/genbankfile.txt
[truncated: 1,715 more entries]
