# Supplementary material for: Venomix: a simple bioinformatic pipeline for identifying and characterizing toxin gene candidates from transcriptomic data
Source: PeerJ. 2018 Jul 31;6:e5361. doi: 10.7717/peerj.5361 (PMC6074769; doi:10.7717/peerj.5361)
Supplement: Supplemental Information 6 [file peerj-06-5361-s006.gz › FinalOutput_1E-20/Phospholipase_D_StSicTox-betaIF1_2/mature.fasta]

>Q202J4 ; MatureChain: 18-364
QDDRRPFYVIGHMVNSIPQVSQFLELGTNAIESDVEFSENGTALRTFHGLPCDCLRRCKE
SADIVDYFQYIRNVTGFRHSEYSEKLLLVFLDLKVSKLPPESKYAAGVDIATKLVLHLWD
GVPFYDAMNVLLSIGRASDMAVLTGAIDTIIGFDPSLSLFNHVGFDVGLNDKLENIAKMY
ERLGVNGHRWQGDGITNCLVNLRSPLRLKETISYRDTNKRESYVDKVYYWTVDKVATIRK
TIRRGVDAIITNRPKRVTGVLEEDEFKKTVRPATYRDDPWMRLQSKTTGRGNELDSDMDE
MGDEASEFDFEPFSYPLSPRRPLSSRSPAIRDSYNVWPQYNPLSPFY
>TRINITY_DN36354_c0_g1::TRINITY_DN36354_c0_g1_i1::g.1::m.1  type:complete len:426 gc:universal TRINITY_DN36354_c0_g1_i1:97-1374(+); MatureChain: 19-426
KEKDGRHPVYIIAHMVNSIPEVDDYLRRGANAIEADVKFNYNALPEATYHGYPCDCFRVC
TRKEALPHFISYIRNITTPGSKDYKEQLALLFLDLKTSSVPPQRKYSAGTSLAKLLVKYL
WNGGDNVTSLNVLISIGHTYDSQLIRGVIRTLKEQNLDYLLSKIGFDVGLNEHPLKIERM
WKSLGMNLNIWQGDGITNCLFPMRSTKRIESYYRMKRDGENYMSKLYQWTVDFTVSFRKS
LGLGVEAFITNYPERLQSLLQESQIRQHFRLATMDDDCWEPVAIYPTVITDLTAVQPVSS
KVYSIAQEVVDSLATFVGDAFNISQSTNNPEYVSLMKYLVKIDRSEEIQMPESENFCQYS
LCTLYELYSKRHSSHRLRFDSECMNKTNTPGVEISTICTHLHKLVYQ*
>TRINITY_DN36354_c0_g1::TRINITY_DN36354_c0_g1_i2::g.2::m.2  type:complete len:426 gc:universal TRINITY_DN36354_c0_g1_i2:154-1431(+); MatureChain: 19-426
KEKDGRHPVYIIAHMVNSIPEVDDYLRRGANAIEADVKFNYNALPEATYHGYPCDCFRVC
TRKEALPHFISYIRNITTPGSKDYKEQLALLFLDLKTSSVPPQRKYSAGTSLAKLLVKYL
WNGGDNVTSLNVLISIGHTYDSQLIRGVIRTLKEQNLDYLLSKIGFDVGLNEHPLKIERM
WKSLGMNLNIWQGDGITNCLFPMRSTKRIESYYRMKRDGENYMSKLYQWTVDFTVSFRKS
LGLGVEAFITNYPERLQSLLQESQIRQHFRLATMDDDCWEPVAIYPTVITDLTAVQPVSS
KVYSIAQEVVDSLATFVGDAFNISQSTNNPEYVSLMKYLVKIDRSEEIQMPESENFCQYS
LCTLYELYSKRHSSHRLRFDSECMNKTNTPGVEISTICTHLHKLVYQ*
