# Supplementary material for: Venomix: a simple bioinformatic pipeline for identifying and characterizing toxin gene candidates from transcriptomic data
Source: PeerJ. 2018 Jul 31;6:e5361. doi: 10.7717/peerj.5361 (PMC6074769; doi:10.7717/peerj.5361)
Supplement: Supplemental Information 6 [file peerj-06-5361-s006.gz › FinalOutput_1E-20/Phospholipase_D_StSicTox-betaIF1_2/genbankfile.txt]

VERSION     Q202J4.1  GI:121962650
DBSOURCE    UniProtKB: locus SMD_IXOSC, accession Q202J4;
            class: standard.
            created: Mar 6, 2007.
            sequence updated: Apr 18, 2006.
            annotation updated: Apr 1, 2015.
            xrefs: DQ411855.1, ABD73957.1
            xrefs (non-sequence databases): ProteinModelPortal:Q202J4,
            BRENDA:3.1.4.41, GO:0005576, GO:0046872, GO:0050290, GO:0006629,
            Gene3D:3.20.20.190, InterPro:IPR017946, SUPFAM:SSF51695
KEYWORDS    Disulfide bond; Hydrolase; Magnesium; Metal-binding; Secreted;
            Signal; Toxin; Zymogen.
SOURCE      Ixodes scapularis (black-legged tick)
  ORGANISM  Ixodes scapularis
            Eukaryota; Metazoa; Ecdysozoa; Arthropoda; Chelicerata; Arachnida;
            Acari; Parasitiformes; Ixodida; Ixodoidea; Ixodidae; Ixodinae;
            Ixodes.
REFERENCE   1  (residues 1 to 364)
  AUTHORS   Alarcon-Chaidez,F.J., Lambson,B. and Wikel,S.K.
  TITLE     Direct Submission
  JOURNAL   Submitted (??-FEB-2006)
  REMARK    NUCLEOTIDE SEQUENCE [MRNA].;
            TISSUE=Salivary gland
COMMENT     [FUNCTION] Catalyzes the hydrolysis of sphingomyelin.
            {ECO:0000250}.
            [CATALYTIC ACTIVITY] Sphingomyelin + H(2)O = ceramide phosphate +
            choline.
            [COFACTOR] Name=Mg(2+); Xref=ChEBI:CHEBI:18420;
            Evidence={ECO:0000250}; Note=Binds 1 Mg(2+) ion per subunit.
            {ECO:0000250}.
            [SUBCELLULAR LOCATION] Secreted.
            [TISSUE SPECIFICITY] Expressed by the salivary glands.
            [SIMILARITY] Belongs to the arthropod phospholipase D family.
            {ECO:0000305}.
            [SIMILARITY] Contains 1 GDPD domain. {ECO:0000305}.
FEATURES             Location/Qualifiers
     source          1..364
                     /organism="Ixodes scapularis"
                     /db_xref="taxon:6945"
     gene            1..364
                     /gene="SPH"
     Protein         1..364
                     /gene="SPH"
                     /product="Sphingomyelin phosphodiesterase D"
                     /EC_number="3.1.4.41"
                     /note="SMD; SMase D; Sphingomyelinase D"
                     /UniProtKB_evidence="Evidence at transcript level"
     Region          1..17
                     /gene="SPH"
                     /region_name="Signal"
                     /experiment="experimental evidence, no additional details
                     recorded"
                     /note="{ECO:0000255}."
     Region          18..364
                     /gene="SPH"
                     /region_name="Mature chain"
                     /experiment="experimental evidence, no additional details
                     recorded"
                     /note="Sphingomyelin phosphodiesterase D.
                     /FTId=PRO_0000279548."
     Region          25..297
                     /gene="SPH"
                     /region_name="GDPD_like_SMaseD_PLD"
                     /note="Glycerophosphodiester phosphodiesterase-like domain
                     of spider venom sphingomyelinases D, bacterial
                     phospholipase D, and similar proteins; cd08576"
                     /db_xref="CDD:176518"
     Site            order(29,49,51,65,109,247)
                     /gene="SPH"
                     /site_type="active"
                     /note="putative active site [active]"
                     /db_xref="CDD:176518"
     Site            order(29,65)
                     /gene="SPH"
                     /site_type="active"
                     /note="catalytic site [active]"
                     /db_xref="CDD:176518"
     Site            29
                     /gene="SPH"
                     /site_type="active"
                     /experiment="experimental evidence, no additional details
                     recorded"
                     /note="Nucleophile. {ECO:0000250}."
     Site            order(49,51,109)
                     /gene="SPH"
                     /site_type="other"
                     /note="Mg binding site [ion binding]"
                     /db_xref="CDD:176518"
     Site            49
                     /gene="SPH"
                     /site_type="metal-binding"
                     /experiment="experimental evidence, no additional details
                     recorded"
                     /note="Magnesium. {ECO:0000250}."
     Site            51
                     /gene="SPH"
                     /site_type="metal-binding"
                     /experiment="experimental evidence, no additional details
                     recorded"
                     /note="Magnesium. {ECO:0000250}."
     Site            order(64..71,74..78)
                     /gene="SPH"
                     /site_type="active"
                     /note="catalytic loop [active]"
                     /db_xref="CDD:176518"
     Site            65
                     /gene="SPH"
                     /site_type="active"
                     /experiment="experimental evidence, no additional details
                     recorded"
                     /note="{ECO:0000250}."
     Bond            69..75
                     /gene="SPH"
                     /bond_type="disulfide"
                     /experiment="experimental evidence, no additional details
                     recorded"
                     /note="{ECO:0000250}."
     Bond            71..215
                     /gene="SPH"
                     /bond_type="disulfide"
                     /experiment="experimental evidence, no additional details
                     recorded"
                     /note="{ECO:0000255}."
     Site            109
                     /gene="SPH"
                     /site_type="metal-binding"
                     /experiment="experimental evidence, no additional details
                     recorded"
                     /note="Magnesium. {ECO:0000250}."
     Region          243..273
                     /gene="SPH"
                     /region_name="Domain"
                     /experiment="experimental evidence, no additional details
                     recorded"
                     /note="GDPD."
ORIGIN      
        1 mirifalita laitvkcqdd rrpfyvighm vnsipqvsqf lelgtnaies dvefsengta
       61 lrtfhglpcd clrrckesad ivdyfqyirn vtgfrhseys eklllvfldl kvsklppesk
      121 yaagvdiatk lvlhlwdgvp fydamnvlls igrasdmavl tgaidtiigf dpslslfnhv
      181 gfdvglndkl eniakmyerl gvnghrwqgd gitnclvnlr splrlketis yrdtnkresy
      241 vdkvyywtvd kvatirktir rgvdaiitnr pkrvtgvlee defkktvrpa tyrddpwmrl
      301 qskttgrgne ldsdmdemgd easefdfepf syplsprrpl ssrspairds ynvwpqynpl
      361 spfy
//
