# Supplementary material for: Venomix: a simple bioinformatic pipeline for identifying and characterizing toxin gene candidates from transcriptomic data
Source: PeerJ. 2018 Jul 31;6:e5361. doi: 10.7717/peerj.5361 (PMC6074769; doi:10.7717/peerj.5361)
Supplement: Supplemental Information 6 [file peerj-06-5361-s006.gz › FinalOutput_1E-20/Phospholipase_D_StSicTox-betaIF1_2/rsemfile_expressioninfo.txt]

transcript_id	gene_id	length	effective_length	expected_count	TPM	FPKM	IsoPct
../INPUTS/RSEM.isoforms.results	TRINITY_DN36354_c0_g1_i1	TRINITY_DN36354_c0_g1_i1	1717	1549.97	817.52	16.63	14.99	100.00
../INPUTS/RSEM.isoforms.results	TRINITY_DN36354_c0_g1_i2	TRINITY_DN36354_c0_g1_i2	1774	1606.97	80.48	1.58	1.42	100.00
