# Supplementary material for: Venomix: a simple bioinformatic pipeline for identifying and characterizing toxin gene candidates from transcriptomic data
Source: PeerJ. 2018 Jul 31;6:e5361. doi: 10.7717/peerj.5361 (PMC6074769; doi:10.7717/peerj.5361)
Supplement: Supplemental Information 6 [file peerj-06-5361-s006.gz › FinalOutput_1E-20/Phospholipase_D_StSicTox-betaIF1_2/nucleotide.fasta]

>TRINITY_DN36354_c0_g1_i1 len=1717 path=[4210:0-82 4211:83-105 @4256@!:106-217 4226:218-244 4266:245-277 4261:278-334 4268:335-346 4259:347-350 4245:351-370 4264:371-374 4258:375-431 4243:432-455 4251:456-766 4223:767-790 4242:791-864 4203:865-888 4250:889-1237 4196:1238-1261 4241:1262-1349 4214:1350-1373 4257:1374-1589 4193:1590-1613 4249:1614-1696 4230:1697-1716] [-1, 4210, 4211, 4256, 4226, 4266, 4261, 4268, 4259, 4245, 4264, 4258, 4243, 4251, 4223, 4242, 4203, 4250, 4196, 4241, 4214, 4257, 4193, 4249, 4230, -2]
ATCAACGTTAGAAGTTCTATTTTATTTCCAGTTTCCTATTAGGCGCCATATAGAGATGGT
GAAAACCATTGCTTGATTATCAGAGTTGCCGCCGCTATGAAAGGGCTTTCTCTCGGGTTT
ATTCTGTTAGCAGCTGCGCAGGTGTTGGGAAAAGAAAAAGATGGAAGGCACCCTGTTTAC
ATCATCGCGCATATGGTAAACAGCATTCCTGAAGTTGACGACTATCTACGCAGAGGAGCT
AACGCTATAGAAGCCGATGTGAAGTTCAATTATAATGCGCTACCGGAAGCAACTTACCAC
GGGTATCCATGTGATTGCTTTCGCGTATGTACCAGGAAAGAGGCATTACCCCATTTCATA
TCTTACATCCGTAACATCACAACACCAGGAAGCAAAGATTACAAAGAACAACTTGCTCTA
CTATTTCTGGACTTAAAGACATCAAGTGTGCCTCCACAGCGAAAATATTCTGCTGGTACA
AGTCTTGCTAAACTTTTAGTGAAGTATCTGTGGAATGGAGGTGATAACGTGACATCTCTC
AACGTATTGATCTCCATTGGCCACACCTATGACAGCCAATTAATAAGAGGAGTAATCCGT
ACTCTGAAAGAACAAAACTTAGATTACCTACTCTCAAAAATAGGTTTTGATGTTGGATTG
AATGAACATCCACTGAAGATAGAGCGAATGTGGAAAAGCTTAGGAATGAACTTGAATATA
TGGCAAGGCGACGGAATAACAAATTGCCTTTTTCCAATGAGGTCCACGAAGAGAATTGAG
AGCTATTATAGAATGAAAAGGGATGGAGAAAATTATATGAGTAAACTGTACCAATGGACT
GTAGACTTCACTGTATCATTCAGGAAATCCCTTGGATTAGGTGTAGAGGCATTTATCACA
AATTATCCTGAGAGATTACAGAGCCTGCTACAGGAATCACAGATTCGTCAGCATTTTCGA
CTAGCTACAATGGACGATGACTGCTGGGAGCCGGTGGCCATTTACCCCACCGTCATCACC
GATTTGACTGCTGTTCAGCCGGTTTCAAGCAAGGTTTACAGCATTGCTCAAGAAGTAGTA
GATTCTCTGGCGACATTCGTCGGTGATGCTTTCAACATCAGCCAAAGCACAAACAATCCA
GAATACGTTTCCTTAATGAAATATTTGGTGAAAATCGACAGATCAGAAGAAATTCAAATG
CCAGAGTCTGAAAATTTCTGTCAGTATTCGTTATGCACCCTATACGAACTTTACAGTAAA
AGGCATTCATCTCATCGTTTGCGTTTTGACAGTGAATGTATGAACAAAACTAATACGCCA
GGAGTGGAAATTTCAACAATCTGTACGCACCTACATAAACTTGTCTATCAATGATTCATT
TTTCATTGAGCCATTTTATATAATACAAAGCATTATGTGTATTTTACCATAGAAAACGAT
GCCTTTGGATCATATTCCAATGGACATTGCAGTCTTATAAAATACGTGGATGGTGAGTTT
ATCGAAATGAAGACCAGTCACTGTATGCAATGAATGCCTTATGAGGAACTCCAATATAAT
ACCGACATTTCCTAAACAGAACTGAGGTTCATCCAAATTCGATTTCTCTACTAGTGAAGA
AGTTAATATCTATTTACGCCGTTGTATGGTCATCAAATAACAAACTCTTAGATTCTTGTG
AGAATCCTACATATTATGTATCGTCATATGTATAATA
>TRINITY_DN36354_c0_g1_i2 len=1774 path=[4174:0-82 4262:83-162 @4256@!:163-274 4226:275-301 4266:302-334 4261:335-391 4268:392-403 4259:404-407 4245:408-427 4264:428-431 4258:432-488 4243:489-512 4251:513-823 4223:824-847 4242:848-921 4203:922-945 4250:946-1294 4196:1295-1318 4241:1319-1406 4214:1407-1430 4257:1431-1646 4193:1647-1670 4249:1671-1753 4230:1754-1773] [-1, 4174, 4262, 4256, 4226, 4266, 4261, 4268, 4259, 4245, 4264, 4258, 4243, 4251, 4223, 4242, 4203, 4250, 4196, 4241, 4214, 4257, 4193, 4249, 4230, -2]
ATCAACGTTAGAAGTTCTATTTTATTTCCAGTTTCCTATTAGGCGCCATATAGAGATGGT
GAAAACCATTGCTTGATTATCAGTGAAAAATCCGAAACGTCGAGGGTTCGTAATGAGCTG
TCTGCATGGATAAATAAATAAGTTGCCGCCGCTATGAAAGGGCTTTCTCTCGGGTTTATT
CTGTTAGCAGCTGCGCAGGTGTTGGGAAAAGAAAAAGATGGAAGGCACCCTGTTTACATC
ATCGCGCATATGGTAAACAGCATTCCTGAAGTTGACGACTATCTACGCAGAGGAGCTAAC
GCTATAGAAGCCGATGTGAAGTTCAATTATAATGCGCTACCGGAAGCAACTTACCACGGG
TATCCATGTGATTGCTTTCGCGTATGTACCAGGAAAGAGGCATTACCCCATTTCATATCT
TACATCCGTAACATCACAACACCAGGAAGCAAAGATTACAAAGAACAACTTGCTCTACTA
TTTCTGGACTTAAAGACATCAAGTGTGCCTCCACAGCGAAAATATTCTGCTGGTACAAGT
CTTGCTAAACTTTTAGTGAAGTATCTGTGGAATGGAGGTGATAACGTGACATCTCTCAAC
GTATTGATCTCCATTGGCCACACCTATGACAGCCAATTAATAAGAGGAGTAATCCGTACT
CTGAAAGAACAAAACTTAGATTACCTACTCTCAAAAATAGGTTTTGATGTTGGATTGAAT
GAACATCCACTGAAGATAGAGCGAATGTGGAAAAGCTTAGGAATGAACTTGAATATATGG
CAAGGCGACGGAATAACAAATTGCCTTTTTCCAATGAGGTCCACGAAGAGAATTGAGAGC
TATTATAGAATGAAAAGGGATGGAGAAAATTATATGAGTAAACTGTACCAATGGACTGTA
GACTTCACTGTATCATTCAGGAAATCCCTTGGATTAGGTGTAGAGGCATTTATCACAAAT
TATCCTGAGAGATTACAGAGCCTGCTACAGGAATCACAGATTCGTCAGCATTTTCGACTA
GCTACAATGGACGATGACTGCTGGGAGCCGGTGGCCATTTACCCCACCGTCATCACCGAT
TTGACTGCTGTTCAGCCGGTTTCAAGCAAGGTTTACAGCATTGCTCAAGAAGTAGTAGAT
TCTCTGGCGACATTCGTCGGTGATGCTTTCAACATCAGCCAAAGCACAAACAATCCAGAA
TACGTTTCCTTAATGAAATATTTGGTGAAAATCGACAGATCAGAAGAAATTCAAATGCCA
GAGTCTGAAAATTTCTGTCAGTATTCGTTATGCACCCTATACGAACTTTACAGTAAAAGG
CATTCATCTCATCGTTTGCGTTTTGACAGTGAATGTATGAACAAAACTAATACGCCAGGA
GTGGAAATTTCAACAATCTGTACGCACCTACATAAACTTGTCTATCAATGATTCATTTTT
CATTGAGCCATTTTATATAATACAAAGCATTATGTGTATTTTACCATAGAAAACGATGCC
TTTGGATCATATTCCAATGGACATTGCAGTCTTATAAAATACGTGGATGGTGAGTTTATC
GAAATGAAGACCAGTCACTGTATGCAATGAATGCCTTATGAGGAACTCCAATATAATACC
GACATTTCCTAAACAGAACTGAGGTTCATCCAAATTCGATTTCTCTACTAGTGAAGAAGT
TAATATCTATTTACGCCGTTGTATGGTCATCAAATAACAAACTCTTAGATTCTTGTGAGA
ATCCTACATATTATGTATCGTCATATGTATAATA
