# Supplementary material for: Venomix: a simple bioinformatic pipeline for identifying and characterizing toxin gene candidates from transcriptomic data
Source: PeerJ. 2018 Jul 31;6:e5361. doi: 10.7717/peerj.5361 (PMC6074769; doi:10.7717/peerj.5361)
Supplement: Supplemental Information 6 [file peerj-06-5361-s006.gz › FinalOutput_1E-20/Phospholipase_D_StSicTox-betaIF1_2/signalp.txt]

# SignalP-4.1 euk predictions
# name                     Cmax  pos  Ymax  pos  Smax  pos  Smean   D     ?  Dmaxcut    Networks-used
Q202J4                     0.456  18  0.566  18  0.785   3  0.683   0.629 Y  0.450      SignalP-noTM
TRINITY_DN36354_c0_g1::TRINITY_DN36354_c0_g1_i1::g.1::m.1  0.484  19  0.614  19  0.864   8  0.762   0.694 Y  0.450      SignalP-noTM
TRINITY_DN36354_c0_g1::TRINITY_DN36354_c0_g1_i2::g.2::m.2  0.484  19  0.614  19  0.864   8  0.762   0.694 Y  0.450      SignalP-noTM
