# Supplementary material for: Venomix: a simple bioinformatic pipeline for identifying and characterizing toxin gene candidates from transcriptomic data
Source: PeerJ. 2018 Jul 31;6:e5361. doi: 10.7717/peerj.5361 (PMC6074769; doi:10.7717/peerj.5361)
Supplement: Supplemental Information 6 [file peerj-06-5361-s006.gz › FinalOutput_1E-20/Phospholipase_D_StSicTox-betaIF1_2/final.txt]

>Q202J4
MIRIFALITALAITVKCQDDRRPFYVIGHMVNSIPQVSQFLELGTNAIESDVEFSENGTA
LRTFHGLPCDCLRRCKESADIVDYFQYIRNVTGFRHSEYSEKLLLVFLDLKVSKLPPESK
YAAGVDIATKLVLHLWDGVPFYDAMNVLLSIGRASDMAVLTGAIDTIIGFDPSLSLFNHV
GFDVGLNDKLENIAKMYERLGVNGHRWQGDGITNCLVNLRSPLRLKETISYRDTNKRESY
VDKVYYWTVDKVATIRKTIRRGVDAIITNRPKRVTGVLEEDEFKKTVRPATYRDDPWMRL
QSKTTGRGNELDSDMDEMGDEASEFDFEPFSYPLSPRRPLSSRSPAIRDSYNVWPQYNPL
SPFY
>TRINITY_DN36354_c0_g1::TRINITY_DN36354_c0_g1_i1::g.1::m.1 type:complete len:426 gc:universal TRINITY_DN36354_c0_g1_i1:97-1374(+)
MKGLSLGFILLAAAQVLGKEKDGRHPVYIIAHMVNSIPEVDDYLRRGANAIEADVKFNYN
ALPEATYHGYPCDCFRVCTRKEALPHFISYIRNITTPGSKDYKEQLALLFLDLKTSSVPP
QRKYSAGTSLAKLLVKYLWNGGDNVTSLNVLISIGHTYDSQLIRGVIRTLKEQNLDYLLS
KIGFDVGLNEHPLKIERMWKSLGMNLNIWQGDGITNCLFPMRSTKRIESYYRMKRDGENY
MSKLYQWTVDFTVSFRKSLGLGVEAFITNYPERLQSLLQESQIRQHFRLATMDDDCWEPV
AIYPTVITDLTAVQPVSSKVYSIAQEVVDSLATFVGDAFNISQSTNNPEYVSLMKYLVKI
DRSEEIQMPESENFCQYSLCTLYELYSKRHSSHRLRFDSECMNKTNTPGVEISTICTHLH
KLVYQ*
>TRINITY_DN36354_c0_g1::TRINITY_DN36354_c0_g1_i2::g.2::m.2 type:complete len:426 gc:universal TRINITY_DN36354_c0_g1_i2:154-1431(+)
MKGLSLGFILLAAAQVLGKEKDGRHPVYIIAHMVNSIPEVDDYLRRGANAIEADVKFNYN
ALPEATYHGYPCDCFRVCTRKEALPHFISYIRNITTPGSKDYKEQLALLFLDLKTSSVPP
QRKYSAGTSLAKLLVKYLWNGGDNVTSLNVLISIGHTYDSQLIRGVIRTLKEQNLDYLLS
KIGFDVGLNEHPLKIERMWKSLGMNLNIWQGDGITNCLFPMRSTKRIESYYRMKRDGENY
MSKLYQWTVDFTVSFRKSLGLGVEAFITNYPERLQSLLQESQIRQHFRLATMDDDCWEPV
AIYPTVITDLTAVQPVSSKVYSIAQEVVDSLATFVGDAFNISQSTNNPEYVSLMKYLVKI
DRSEEIQMPESENFCQYSLCTLYELYSKRHSSHRLRFDSECMNKTNTPGVEISTICTHLH
KLVYQ*
