# Supplementary material for: Venomix: a simple bioinformatic pipeline for identifying and characterizing toxin gene candidates from transcriptomic data
Source: PeerJ. 2018 Jul 31;6:e5361. doi: 10.7717/peerj.5361 (PMC6074769; doi:10.7717/peerj.5361)
Supplement: Supplemental Information 6 [file peerj-06-5361-s006.gz › FinalOutput_1E-20/La1-like_protein_15_3/sequence.txt]

>TRINITY_DN37151_c1_g1::TRINITY_DN37151_c1_g1_i1::g.1::m.1 type:complete len:105 gc:universal TRINITY_DN37151_c1_g1_i1:800-486(-)
MKHLSDAVFFFVCLSICALFSLTLCDGEICQVGSMAIPVGKEQPDPKGCAKYECLSQSNR
VLIKKVTCASQALKRGCKSVPGPAGKRFPECCPTTLCRGKQWGQ*
