# Supplementary material for: Venomix: a simple bioinformatic pipeline for identifying and characterizing toxin gene candidates from transcriptomic data
Source: PeerJ. 2018 Jul 31;6:e5361. doi: 10.7717/peerj.5361 (PMC6074769; doi:10.7717/peerj.5361)
Supplement: Supplemental Information 6 [file peerj-06-5361-s006.gz › FinalOutput_1E-20/La1-like_protein_15_3/mature.fasta]

>L0GB04 ; MatureChain: 27-103
EICQVGNMAIPVGKEQPDPKGCAKYECLSQSNRVLIKKVTCASQALKRGCKSVPGPAGKR
FPECCPTTLCRGKQWGQ
>K7WMX6 ; MatureChain: 23-97
ESCQVGGSAIPVGKTKQELCNLYECATDSNRVVLKKLTCAEQAVKTGCRSVPGDANAPFP
DCCPTTLCRGRQWDH
>H2CYP1 ; MatureChain: 21-101
AEESCQVGGLTIPVGKTQQDRCTLYECTMESNRVVLKSMICAEQSLRRGCKRVPAQATAP
FPDCCPTTLCRGRQWDRPRTL
>TRINITY_DN37151_c1_g1::TRINITY_DN37151_c1_g1_i1::g.1::m.1  type:complete len:105 gc:universal TRINITY_DN37151_c1_g1_i1:800-486(-); MatureChain: 26-105
DGEICQVGSMAIPVGKEQPDPKGCAKYECLSQSNRVLIKKVTCASQALKRGCKSVPGPAG
KRFPECCPTTLCRGKQWGQ*
