# Supplementary material for: Venomix: a simple bioinformatic pipeline for identifying and characterizing toxin gene candidates from transcriptomic data
Source: PeerJ. 2018 Jul 31;6:e5361. doi: 10.7717/peerj.5361 (PMC6074769; doi:10.7717/peerj.5361)
Supplement: Supplemental Information 6 [file peerj-06-5361-s006.gz › FinalOutput_1E-20/La1-like_protein_15_3/genbankfile.txt]

VERSION     L0GB04.1  GI:677992276
DBSOURCE    UniProtKB: locus LA1F_UROYA, accession L0GB04;
            class: standard.
            created: Sep 3, 2014.
            sequence updated: Mar 6, 2013.
            annotation updated: Jan 7, 2015.
            xrefs: JX274247.1, AGA82761.1
            xrefs (non-sequence databases): GO:0005576, InterPro:IPR029277,
            Pfam:PF15430
KEYWORDS    Amidation; Disulfide bond; Secreted; Signal.
SOURCE      Urodacus yaschenkoi
  ORGANISM  Urodacus yaschenkoi
            Eukaryota; Metazoa; Ecdysozoa; Arthropoda; Chelicerata; Arachnida;
            Scorpiones; Iurida; Scorpionoidea; Scorpionidae; Urodacinae;
            Urodacus.
REFERENCE   1  (residues 1 to 103)
  AUTHORS   Luna-Ramirez,K., Quintero-Hernandez,V., Vargas-Jaimes,L.,
            Batista,C.V., Winkel,K.D. and Possani,L.D.
  TITLE     Characterization of the venom from the Australian scorpion Urodacus
            yaschenkoi: Molecular mass analysis of components, cDNA sequences
            and peptides with antimicrobial activity
  JOURNAL   Toxicon 63, 44-54 (2013)
   PUBMED   23182832
  REMARK    NUCLEOTIDE SEQUENCE [MRNA].;
            TISSUE=Venom gland
COMMENT     [SUBCELLULAR LOCATION] Secreted {ECO:0000250}.
            [TISSUE SPECIFICITY] Expressed by the venom gland.
            [PTM] Contains 4 disulfide bonds. {ECO:0000250}.
            [SIMILARITY] Belongs to the scorpion La1-like peptide family.
            {ECO:0000305}.
FEATURES             Location/Qualifiers
     source          1..103
                     /organism="Urodacus yaschenkoi"
                     /db_xref="taxon:1273102"
     Protein         1..103
                     /product="La1-like protein 15"
                     /UniProtKB_evidence="Evidence at transcript level"
     Region          1..24
                     /region_name="Signal"
                     /experiment="experimental evidence, no additional details
                     recorded"
                     /note="{ECO:0000255}."
     Region          25..97
                     /region_name="Mature chain"
                     /experiment="experimental evidence, no additional details
                     recorded"
                     /note="La1-like protein 15. /FTId=PRO_5001091935."
     Region          29..96
                     /region_name="SVWC"
                     /note="Single domain von Willebrand factor type C;
                     pfam15430"
                     /db_xref="CDD:259561"
     Site            97
                     /site_type="modified"
                     /experiment="experimental evidence, no additional details
                     recorded"
                     /note="Arginine amide. {ECO:0000250}."
     Region          98..103
                     /region_name="Propeptide"
                     /experiment="experimental evidence, no additional details
                     recorded"
                     /note="{ECO:0000250}. /FTId=PRO_0000430184."
ORIGIN      
        1 mkhlsdavff vclsicalfs ltlcdgeicq vgnmaipvgk eqpdpkgcak yeclsqsnrv
       61 likkvtcasq alkrgcksvp gpagkrfpec cpttlcrgkq wgq
//
VERSION     K7WMX6.1  GI:613780413
DBSOURCE    UniProtKB: locus LA1_HETSP, accession K7WMX6;
            class: standard.
            created: Apr 16, 2014.
            sequence updated: Feb 6, 2013.
            annotation updated: Jan 7, 2015.
            xrefs: JQ821370.1, AFR60582.1, KC140563.1, AFX60852.1
            xrefs (non-sequence databases): GO:0005576, InterPro:IPR029277,
            Pfam:PF15430
KEYWORDS    Disulfide bond; Secreted; Signal; Toxin.
SOURCE      Heterometrus spinifer (Asian forest scorpion)
  ORGANISM  Heterometrus spinifer
            Eukaryota; Metazoa; Ecdysozoa; Arthropoda; Chelicerata; Arachnida;
            Scorpiones; Iurida; Scorpionoidea; Scorpionidae; Scorpioninae;
            Heterometrus.
REFERENCE   1  (residues 1 to 97)
  AUTHORS   Zeng,X.C., Nie,Y., Luo,X., Wu,S., Shi,W., Zhang,L., Liu,Y., Cao,H.,
            Yang,Y. and Zhou,J.
  TITLE     Molecular and bioinformatical characterization of a novel
            superfamily of cysteine-rich peptides from arthropods
  JOURNAL   Peptides 41, 45-58 (2013)
   PUBMED   23099316
  REMARK    NUCLEOTIDE SEQUENCE [MRNA].;
            TISSUE=Venom gland
COMMENT     [SUBCELLULAR LOCATION] Secreted {ECO:0000250}.
            [TISSUE SPECIFICITY] Expressed by the venom gland.
            [PTM] Contains 4 disulfide bonds. {ECO:0000250}.
            [MISCELLANEOUS] This recombinant protein is not able to act on
            sodium channels (Nav). {ECO:0000305|PubMed:23099316}.
            [SIMILARITY] Belongs to the scorpion La1-like peptide family.
            {ECO:0000305}.
FEATURES             Location/Qualifiers
     source          1..97
                     /organism="Heterometrus spinifer"
                     /db_xref="taxon:118530"
     Protein         1..97
                     /product="Venom peptide HsVx1"
                     /note="HsTx1 protein"
                     /UniProtKB_evidence="Evidence at transcript level"
     Region          1..20
                     /region_name="Signal"
                     /experiment="experimental evidence, no additional details
                     recorded"
                     /note="{ECO:0000255}."
     Region          21..97
                     /region_name="Mature chain"
                     /experiment="experimental evidence, no additional details
                     recorded"
                     /note="Venom peptide HsVx1. /FTId=PRO_0000428818."
     Region          25..90
                     /region_name="SVWC"
                     /note="Single domain von Willebrand factor type C;
                     pfam15430"
                     /db_xref="CDD:259561"
ORIGIN      
        1 mshlriavtf lctlfaltag agescqvggs aipvgktkqe lcnlyecatd snrvvlkklt
       61 caeqavktgc rsvpgdanap fpdccpttlc rgrqwdh
//
VERSION     H2CYP1.1  GI:613782664
DBSOURCE    UniProtKB: locus LA1_PANCV, accession H2CYP1;
            class: standard.
            created: Apr 16, 2014.
            sequence updated: Mar 21, 2012.
            annotation updated: Jan 7, 2015.
            xrefs: JN315721.1, AEX09199.1
            xrefs (non-sequence databases): GO:0005576, InterPro:IPR029277,
            Pfam:PF15430
KEYWORDS    Disulfide bond; Secreted; Signal; Toxin.
SOURCE      Pandinus cavimanus (Tanzanian red clawed scorpion)
  ORGANISM  Pandinus cavimanus
            Eukaryota; Metazoa; Ecdysozoa; Arthropoda; Chelicerata; Arachnida;
            Scorpiones; Iurida; Scorpionoidea; Scorpionidae; Scorpioninae;
            Pandinus.
REFERENCE   1  (residues 1 to 101)
  AUTHORS   Diego-Garcia,E., Peigneur,S., Clynen,E., Marien,T., Czech,L.,
            Schoofs,L. and Tytgat,J.
  TITLE     Molecular diversity of the telson and venom components from
            Pandinus cavimanus (Scorpionidae Latreille 1802): transcriptome,
            venomics and function
  JOURNAL   Proteomics 12 (2), 313-328 (2012)
   PUBMED   22121013
  REMARK    NUCLEOTIDE SEQUENCE [MRNA].;
            TISSUE=Venom gland
COMMENT     [SUBCELLULAR LOCATION] Secreted {ECO:0000250}.
            [TISSUE SPECIFICITY] Expressed by the venom gland.
            [PTM] Contains 4 disulfide bonds. {ECO:0000250}.
            [SIMILARITY] Belongs to the scorpion La1-like peptide family.
            {ECO:0000305}.
FEATURES             Location/Qualifiers
     source          1..101
                     /organism="Pandinus cavimanus"
                     /db_xref="taxon:217261"
     Protein         1..101
                     /product="Venom peptide Pc"
                     /UniProtKB_evidence="Evidence at transcript level"
     Region          1..20
                     /region_name="Signal"
                     /experiment="experimental evidence, no additional details
                     recorded"
                     /note="{ECO:0000255}."
     Region          21..101
                     /region_name="Mature chain"
                     /experiment="experimental evidence, no additional details
                     recorded"
                     /note="Venom peptide Pc. /FTId=PRO_0000428819."
     Region          25..90
                     /region_name="SVWC"
                     /note="Single domain von Willebrand factor type C;
                     pfam15430"
                     /db_xref="CDD:259561"
ORIGIN      
        1 mshlriavif lctlfaltag aeescqvggl tipvgktqqd rctlyectme snrvvlksmi
       61 caeqslrrgc krvpaqatap fpdccpttlc rgrqwdrprt l
//
