# Supplementary material for: Venomix: a simple bioinformatic pipeline for identifying and characterizing toxin gene candidates from transcriptomic data
Source: PeerJ. 2018 Jul 31;6:e5361. doi: 10.7717/peerj.5361 (PMC6074769; doi:10.7717/peerj.5361)
Supplement: Supplemental Information 6 [file peerj-06-5361-s006.gz › FinalOutput_1E-20/La1-like_protein_15_3/nucleotide.fasta]

>TRINITY_DN37151_c1_g1_i1 len=1331 path=[3406:0-401 3407:402-425 3418:426-466 3421:467-490 3420:491-719 3415:720-740 3416:741-1330] [-1, 3406, 3407, 3418, 3421, 3420, 3415, 3416, -2]
GTTATAGCATTGCTTGGTGGGTGCCATAAAAACCCGCTTAACAAACCAAACTCGCACGCG
GTCGAATATTGGTTTGTTATGTTGCCTGGCACTGTTCTATCTAGTTGCAAGGTCTAAAAT
CGAGCTCTTCCACAGCATATACTGATCTGACTGATTCAGTGTTTGTTAAATTGAAAAAAT
TAGTGTGTTAGTTTTCCAATTTCACGCGCAACAACATTTTGTCGTCCTTGCTGGTCAAAA
AAAGTTCCGTGAAGGATCAAATAACGTTTTCAGTGTTTTCCGAAAATATAGTAAATTCAC
TAATTACCGCGAATAACTTTCTGTCCTAAAAGGTTGATGAGAGATAAAACACCACAAACA
ACTGAATTTTGCAGCAAATTTTATTGGTTCTCGAAAGCAGAGTCACGGTTCAAGCAGTTT
GTGTCATAACGGCCTTGCGGTAGGCGTTCTCCTGCAAGTAGGACCGGTACGAATTTCGTC
ACCCGTTATTGTCCCCATTGCTTCCCTCTGCAGAGCGTTGTAGGGCAGCATTCCGGGAAA
CGTTTGCCAGCGGGTCCTGGTACACTCTTGCATCCTCTCTTCAACGCCTGTGAAGCACAA
GTCACTTTTTTTATTAGCACCCTGTTGGACTGTGAAAGACATTCATATTTTGCACAACCC
TTTGGATCTGGCTGTTCTTTACCGACTGGTATCGCCATGCTTCCTACCTGGCAGATTTCT
CCATCACATAGTGTCAAAGAGAACAGGGCGCATATCGATAAACAAACGAAGAAAAAAACA
GCATCACTCAAATGTTTCATAATTGAGGTGCGCAGGGTAGTTATTAAAGTAGTATTAAAC
GACACTGGCGACAAACATTTTATAGTTATCGCAAGCAGACAAGTTAAAGTTGCCAAGTTG
TTTTCAAGTGACTCATTGGATGCAGAGCTTTGAAAAGTTTATGAATGGTTTATGAGCCGA
CAAAGTTCGTTAACAGGTGTCGGACAATTTTTGTAGTTATTAGCTATGCCGACTGCACAA
ACTAGTCGCAATATATTACAGTTGTTGTCAAATAGAATCAGGTCTCGCTGTATTCCATTT
TAACTGCACAACTTTGCACATTAGAATTTTATGGTTTCTTCTTAACATGGGAGCTGTGAG
AAACGACGAACATATGTTATTGTACTGAATAAAATCTAATTTATTCCATAATGCATGTTA
TTTATTGGAATCAAAGTCGTCTTCGTTGCATAGATCAATACTGTGCTTCACGCCTGAAAG
TGCAACGATCGTTAAACAGAAGTAACGATATTCATTCATTACTCATTCATTCATTTCAGC
GATGACGTCAG
>TRINITY_DN37151_c1_g1_i2 len=1408 path=[3406:0-401 3407:402-425 3418:426-466 3421:467-490 3420:491-719 3417:720-817 3411:818-1407] [-1, 3406, 3407, 3418, 3421, 3420, 3417, 3411, -2]
GTTATAGCATTGCTTGGTGGGTGCCATAAAAACCCGCTTAACAAACCAAACTCGCACGCG
GTCGAATATTGGTTTGTTATGTTGCCTGGCACTGTTCTATCTAGTTGCAAGGTCTAAAAT
CGAGCTCTTCCACAGCATATACTGATCTGACTGATTCAGTGTTTGTTAAATTGAAAAAAT
TAGTGTGTTAGTTTTCCAATTTCACGCGCAACAACATTTTGTCGTCCTTGCTGGTCAAAA
AAAGTTCCGTGAAGGATCAAATAACGTTTTCAGTGTTTTCCGAAAATATAGTAAATTCAC
TAATTACCGCGAATAACTTTCTGTCCTAAAAGGTTGATGAGAGATAAAACACCACAAACA
ACTGAATTTTGCAGCAAATTTTATTGGTTCTCGAAAGCAGAGTCACGGTTCAAGCAGTTT
GTGTCATAACGGCCTTGCGGTAGGCGTTCTCCTGCAAGTAGGACCGGTACGAATTTCGTC
ACCCGTTATTGTCCCCATTGCTTCCCTCTGCAGAGCGTTGTAGGGCAGCATTCCGGGAAA
CGTTTGCCAGCGGGTCCTGGTACACTCTTGCATCCTCTCTTCAACGCCTGTGAAGCACAA
GTCACTTTTTTTATTAGCACCCTGTTGGACTGTGAAAGACATTCATATTTTGCACAACCC
TTTGGATCTGGCTGTTCTTTACCGACTGGTATCGCCATGCTTCCTACCTGGCAGATTTCT
GAAATATCGATATTTTTGAAACAGCTATAAGTATACATACATATATCACCGACAAAAATT
ATAATATCAACTCACCTCCATCACATAGTGTCAAAGAGAACAGGGCGCATATCGATAAAC
AAACGAAGAAAAAAACAGCATCACTCAAATGTTTCATAATTGAGGTGCGCAGGGTAGTTA
TTAAAGTAGTATTAAACGACACTGGCGACAAACATTTTATAGTTATCGCAAGCAGACAAG
TTAAAGTTGCCAAGTTGTTTTCAAGTGACTCATTGGATGCAGAGCTTTGAAAAGTTTATG
AATGGTTTATGAGCCGACAAAGTTCGTTAACAGGTGTCGGACAATTTTTGTAGTTATTAG
CTATGCCGACTGCACAAACTAGTCGCAATATATTACAGTTGTTGTCAAATAGAATCAGGT
CTCGCTGTATTCCATTTTAACTGCACAACTTTGCACATTAGAATTTTATGGTTTCTTCTT
AACATGGGAGCTGTGAGAAACGACGAACATATGTTATTGTACTGAATAAAATCTAATTTA
TTCCATAATGCATGTTATTTATTGGAATCAAAGTCGTCTTCGTTGCATAGATCAATACTG
TGCTTCACGCCTGAAAGTGCAACGATCGTTAAACAGAAGTAACGATATTCATTCATTACT
CATTCATTCATTTCAGCGATGACGTCAG
