# Supplementary material for: Venomix: a simple bioinformatic pipeline for identifying and characterizing toxin gene candidates from transcriptomic data
Source: PeerJ. 2018 Jul 31;6:e5361. doi: 10.7717/peerj.5361 (PMC6074769; doi:10.7717/peerj.5361)
Supplement: Supplemental Information 6 [file peerj-06-5361-s006.gz › FinalOutput_1E-20/La1-like_protein_15_3/signalp.txt]

# SignalP-4.1 euk predictions
# name                     Cmax  pos  Ymax  pos  Smax  pos  Smean   D     ?  Dmaxcut    Networks-used
L0GB04                     0.591  27  0.712  27  0.975  16  0.868   0.796 Y  0.450      SignalP-noTM
K7WMX6                     0.379  23  0.592  23  0.969  15  0.925   0.772 Y  0.450      SignalP-noTM
H2CYP1                     0.582  21  0.745  21  0.972  14  0.952   0.857 Y  0.450      SignalP-noTM
TRINITY_DN37151_c1_g1::TRINITY_DN37151_c1_g1_i1::g.1::m.1  0.483  26  0.668  26  0.984  15  0.923   0.806 Y  0.450      SignalP-noTM
