# Supplementary material for: Venomix: a simple bioinformatic pipeline for identifying and characterizing toxin gene candidates from transcriptomic data
Source: PeerJ. 2018 Jul 31;6:e5361. doi: 10.7717/peerj.5361 (PMC6074769; doi:10.7717/peerj.5361)
Supplement: Supplemental Information 6 [file peerj-06-5361-s006.gz › FinalOutput_1E-20/Zinc_metalloproteinase-disintegrin-like_VAP2B_272/sequence.txt]

>TRINITY_DN3675_c0_g1::TRINITY_DN3675_c0_g1_i1::g.1::m.1 type:5prime_partial len:408 gc:universal TRINITY_DN3675_c0_g1_i1:2017-794(-)
ELTPIPKSDFSSCSLEIYLNVLQNNKAVCIFNKPYPLENIPSCGNGIIEADEVCDCGSMQ
DCMKNEPCCDSITCKLKPGAECSMGVCCERCKLKPKGHLCRASVSECDIAEYCDGMNGEC
PLDIYRKNGNLCGDGNNYCYVGTCPSPKLLCEHIWGRGSRPAEKICFDRLNIHGGLGGHC
GRDGHGGYRKCEPENVRCGALHCQAGVYTSPLMALDSEYTSAVFMVNETEYFCKLMQGNE
STDIWTVVPEGSKCAENKICVNKSCIDVDTVQDACPTNDETRTCSGHGICSTIDTCYCDK
GWTYFDCSMPDNLTEFPDDSTPQRTKFWEDWMTSQEVTHTEKDEQKTRYLILVLSGVTAL
VMTLFALLASCPRCSKCKKKTSEQAKDQESLESRSKIQITPPPDVFQ*
>TRINITY_DN19421_c0_g1::TRINITY_DN19421_c0_g1_i1::g.4::m.4 type:3prime_partial len:340 gc:universal TRINITY_DN19421_c0_g1_i1:1017-1(-)
MRQHLKLGVSTKYTTSDASDKHYQQTTLLIAAFGYDLRLELELNKYLLSPNLIRKSLLAD
GVVISSQAVENCFYHSTIKDIPDATAALRTCNGISGIIYLPNDTFVIKPFYGGDQSRKHP
HIIYRLQDQHDSDEALPCDITEVEEVEPIEATLDDNLTDITRARRDIQEVVKYIELGVIL
DKSMFTKENGIRSAVLGDVIQSVNYADLYYKKINTRLSIVYLETWDEEDQFETEDSLEQL
AISLIHYTVEKLTTVTRDVVFFMTTTDNEAHKGKLGTCVPSSVCTDRAVIVLKGTPETYV
VAGTMAHMLGHSLGLNHDSTECECKDWLRGCIMEEELTP
>TRINITY_DN30872_c0_g1::TRINITY_DN30872_c0_g1_i1::g.5::m.5 type:complete len:1005 gc:universal TRINITY_DN30872_c0_g1_i1:689-3703(+)
MFDNRNATRSEVVNDAIQVVNCVDMYFRTINTRVSVLYVETWAHGDQMEISNDIRQTLLN
FMEYASRKLYKVTKDATHLLTGHHFEGAEVGMSVPDRICTAKAVGVSQDTNIHEPHLVAS
TMTHMLGHNIGMSHDEYDTNDCECQDWWGCIMAETILGQNRIQPYHFSKCSLQDYINALR
IGHGICLFNKPNQLEDFKSCGNKLVEEGEQCDCGTIDECLDRDPCCDPITCKLRVEAECS
KGPCCADCRLKASGQLCREAIDECDIPEYCNGRDGQCPTDLFKRNGALCKNGVGFCFNGR
CPSADERCEYIWDFGAVSSDIQCYEQFNTQGSLNGHCGTDGKGGYIKCAPENILCGTVQC
QQGSRVPIVQGMNKQYARTIVSIGGAEYECKVASGNLDLDITDLGMMPDGSKCAENKICV
NQTCLKLDHFVEPGSCLSNNVALPCSGHGVCSNINTCFCDEGWTSADCSQRINGDDAAAD
HTDEPAGGGNHIYPPTLATQGPVSENGQNLKKTPKSTTYGKKDALSAPSLVVVLVSVVGG
VFIFFALLATCYRSTLPKQEPPHMKKHIVRKHTLPLTVATKRDEDSSQENVNRIITFGSM
PSYREDKQRQQLQLKDTSLSEEGETHGLTAETSAFIELSPNNLSKVPEKGILKHPPRSEK
EKWSDEASQSDNQDTVSQSDNNMDRNSDALTEVERTLKSLNGYHEEILEALHTASSHRPP
YAKLSPKEETKKFTESVSDYGGIGILKSSTEQLGVASGDEIEETVPPCGPIRIRNLEDLL
RQLEHTPGPHVSPAGSEDIRLSEPEADRHYRSDSASGTESQLDPSLHFLLARQRSGEVIS
GHAPPSASAHLLRRIPIEMEEEEDDDEEEGSADEEEEDDTYATPHFIRSASEEALPVTVH
GYSYERNLNEKQRQEKTMKRDSCEYFPSPPSDESYPSYGENSCYPSLLSAASGSRGDKGS
IVQTHGLSPATSSSSGSQPTSGAKRKLRKKFPEYKRDRSKPHHT*
>TRINITY_DN30872_c0_g1::TRINITY_DN30872_c0_g1_i1::g.6::m.6 type:5prime_partial len:224 gc:universal TRINITY_DN30872_c0_g1_i1:3-674(+)
DSFPFDDVGDEKWPFAEADRLRRIYPENERLIANIPSRFFEVIYPVQVRQHQKLGISTRD
ATANKVSLPSTGKHFHQTSLLVKAFNHKFRLELELNMYLLAPNLIQKHFLPEGAQQISTQ
EIEHCYYHAVIKDYPGALAALRTCNGVSGIIHVSNETFVIHPFYGGDLSRKHPHVIYKYF
GEAKEKHTCGNTGMHEWGFKQYRIKPGRVKRDVREVLNSSNLL*
>TRINITY_DN30872_c0_g1::TRINITY_DN30872_c0_g1_i2::g.9::m.9 type:complete len:1006 gc:universal TRINITY_DN30872_c0_g1_i2:689-3706(+)
MFDNRNATRSEVVNDAIQVVNCVDMYFRTINTRVSVLYVETWAHGDQMEISNDIRQTLLN
FMEYASRKLYKVTKDATHLLTGHHFEGAEVGMSVPDRICTAKAVGVSQDTNIHEPHLVAS
TMTHMLGHNIGMSHDEYDTNDCECQDWWGCIMAETILGQNRIQPYHFSKCSLQDYINALR
IGHGICLFNKPNQLEDFKSCGNKLVEEGEQCDCGTIDECLDRDPCCDPITCKLRVEAECS
KGPCCADCRLKASGQLCREAIDECDIPEYCNGRDGQCPTDLFKRNGALCKNGVGFCFNGR
CPSADERCEYIWDFGAVSSDIQCYEQFNTQGSLNGHCGTDGKGGYIKCAPENILCGTVQC
QQGSRVPIVQGMNKQYARTIVSIGGAEYECKVASGNLDLDITDLGMMPDGSKCAENKICV
NQTCLKLDHFVEPGSCLSNNVALPCSGHGVCSNINTCFCDEGWTSADCSQRINGDDAAAD
HTDEPAGGGNHIYPPTLATQGPVSENGQNLKKTPKSTTYGKKDALSAPSLVVVLVSVVGG
VFIFFALLATCYRRSTLPKQEPPHMKKHIVRKHTLPLTVATKRDEDSSQENVNRIITFGS
MPSYREDKQRQQLQLKDTSLSEEGETHGLTAETSAFIELSPNNLSKVPEKGILKHPPRSE
KEKWSDEASQSDNQDTVSQSDNNMDRNSDALTEVERTLKSLNGYHEEILEALHTASSHRP
PYAKLSPKEETKKFTESVSDYGGIGILKSSTEQLGVASGDEIEETVPPCGPIRIRNLEDL
LRQLEHTPGPHVSPAGSEDIRLSEPEADRHYRSDSASGTESQLDPSLHFLLARQRSGEVI
SGHAPPSASAHLLRRIPIEMEEEEDDDEEEGSADEEEEDDTYATPHFIRSASEEALPVTV
HGYSYERNLNEKQRQEKTMKRDSCEYFPSPPSDESYPSYGENSCYPSLLSAASGSRGDKG
SIVQTHGLSPATSSSSGSQPTSGAKRKLRKKFPEYKRDRSKPHHT*
>TRINITY_DN30872_c0_g1::TRINITY_DN30872_c0_g1_i2::g.10::m.10 type:5prime_partial len:224 gc:universal TRINITY_DN30872_c0_g1_i2:3-674(+)
DSFPFDDVGDEKWPFAEADRLRRIYPENERLIANIPSRFFEVIYPVQVRQHQKLGISTRD
ATANKVSLPSTGKHFHQTSLLVKAFNHKFRLELELNMYLLAPNLIQKHFLPEGAQQISTQ
EIEHCYYHAVIKDYPGALAALRTCNGVSGIIHVSNETFVIHPFYGGDLSRKHPHVIYKYF
GEAKEKHTCGNTGMHEWGFKQYRIKPGRVKRDVREVLNSSNLL*
>TRINITY_DN32787_c0_g1::TRINITY_DN32787_c0_g1_i1::g.13::m.13 type:5prime_partial len:991 gc:universal TRINITY_DN32787_c0_g1_i1:3-2975(+)
LSGVDVSEMVWIVRSDALFGRLVCFIIVLGICSALRSKDVRFEFHNHYVIQPKLHTFDGR
ERRDISSAKEIPKDNLVMTFEVLGRKFVLDLKMNVDLLPETYFEMYQLNSSTVLSKPMKN
LRRHCHYLGQIQGIPTSWAAISTCHGINGMVFDGKENYYVHAFNESSHILLKASDWKANN
LTCGYNEQYDNMQRSHTLNNVKRKRRSAVLHPPPGTTRDSRYVELILVNDYQEFKDLNED
IETVFERSKQIANILNGLYTPLNIYIALVGIIAWTEKDPIVMSPDGDTTLNNFLHYRRER
LARQHANDNAQLITGITFNGGVVGKALKGPICTNEYSGGVNMDHSDVVAVVATTVAHELG
HNFGMEHDTDECECPEEKCIMGPASSDVSPHYWSSCSREYVHMAFQRGMDYCLRNVPSSV
AGPICGNGFLEDGEECDCGLKEYCNNLCCNASTCQLTPNATCATGQCCDISTCKVKHVAT
LCRGSISECDLPEYCDGESEYCPSDVYVQDGTDCGDGKGYCYNSACQSHNNQCKLLWGPT
GKNSHHRCYDQNTNGNINGNCGYNSFNKTYKACAKKDIRCGMLQCTHLNEKLEFGTPSAA
LLSKTFIYVQTKTLRCQTAVIDLGLTSVDPGLTPNGAKCGDKMACLNQECVPVSNLRKKS
CPQNCNGNGICNSRINCHCNYGYGPPYCDSPGNGGSVDSGPPLDPNAGQSFFIAMLVIFL
GIIPFIVISIYVMYHYNHHLKNWWLHKIRKEPKKPPEPKSAPPPPPKKFNYPHGTIKKMD
ISAPFLQHGPSDPIVTVPLEMAQKHLHNGQVPAAAAVSQETPRPVPLRAAPPVPSAPVQR
SHSSVGAPSLSSSNRRASRPLSEASFSKRNLPPPPRPPPPKHLKSSVRPQSFSAGSSRVT
ANDSTANQNRADLSQRGNNASNQNQVRKTNSASSAGASAGKPVRPAKANSAFKPTSDSDP
SVTRTNSGQISSVASLAQWFEQKGGVNNKV*
>TRINITY_DN32787_c0_g1::TRINITY_DN32787_c0_g1_i2::g.14::m.14 type:5prime_partial len:965 gc:universal TRINITY_DN32787_c0_g1_i2:3-2897(+)
LSGVDVSEMVWIVRSDALFGRLVCFIIVLGICSALRSKDVRFEFHNHYVIQPKLHTFDGR
ERRDISSAKEIPKDNLVMTFEVLGRKFVLDLKMNVDLLPETYFEMYQLNSSTVLSKPMKN
LRRHCHYLGQIQGIPTSWAAISTCHGINGMVFDGKENYYVHAFNESSHILLKASDWKANN
LTCGYNEQYDNMQRSHTLNNVKRKRRSAVLHPPPGTTRDSRYVELILVNDYQEFKDLNED
IETVFERSKQIANILNGLYTPLNIYIALVGIIAWTEKDPIVMSPDGDTTLNNFLHYRRER
LARQHANDNAQLITGITFNGGVVGKALKGPICTNEYSGGVNMDHSDVVAVVATTVAHELG
HNFGMEHDTDECECPEEKCIMGPASSDVSPHYWSSCSREYVHMAFQRGMDYCLRNVPSSV
AGPICGNGFLEDGEECDCGLKEYCNNLCCNASTCQLTPNATCATGQCCDISTCKVKHVAT
LCRGSISECDLPEYCDGESEYCPSDVYVQDGTDCGDGKGYCYNSACQSHNNQCKLLWGPT
GKNSHHRCYDQNTNGNINGNCGYNSFNKTYKACAKKDIRCGMLQCTHLNEKLEFGTPSAA
LLSKTFIYVQTKTLRCQTAVIDLGLTSVDPGLTPNGAKCGDKMICNSRINCHCNYGYGPP
YCDSPGNGGSVDSGPPLDPNAGQSFFIAMLVIFLGIIPFIVISIYVMYHYNHHLKNWWLH
KIRKEPKKPPEPKSAPPPPPKKFNYPHGTIKKMDISAPFLQHGPSDPIVTVPLEMAQKHL
HNGQVPAAAAVSQETPRPVPLRAAPPVPSAPVQRSHSSVGAPSLSSSNRRASRPLSEASF
SKRNLPPPPRPPPPKHLKSSVRPQSFSAGSSRVTANDSTANQNRADLSQRGNNASNQNQV
RKTNSASSAGASAGKPVRPAKANSAFKPTSDSDPSVTRTNSGQISSVASLAQWFEQKGGV
NNKV*
>TRINITY_DN58847_c0_g1::TRINITY_DN58847_c0_g1_i1::g.15::m.15 type:3prime_partial len:580 gc:universal TRINITY_DN58847_c0_g1_i1:1739-3(-)
MIAKCVLIFHLIEQLVCFPLSEITFDKKQGNYVKELKSYEVIVPQKVNENGLAVSNDLSH
YYSSRSKRSIRTSLHYRLITSEHDLLISLRPNHAVVSPGYVVERYFGINNGTIRTSPKAL
KDRHCYFKGDIRNSSGSNVALSTCNGLMGIIRIKGEEYFIEPVKGKARNASDKHPHLLYK
RSAIKDVPYEYLPKEGKCGNKDDIGQAITSRAQWEKRRRSKKRRRRKRSVSLERNVETLV
VADRMMVDYYSDEDIETYILTIMNVVSSLYHDASIGNAVNIVVVRLILLENEGSQKDDPE
ISHDADHTLKSFCKWQKYVNYKDESHPNHHDVAILLTRYNICTRINEPCSTLGLAEVAGM
CQPHRSCNVNEDTGLGLAYTIAHEMGHNFGMSHDGPHNGCQAQQGQRQHLMSPHLNSDAS
PFIWSNCSRLEITKFLDREWGSCLDDEPSDRNFSLPELPPGTMYNADHQCRLQYGPDAEY
CEGMEDICQTLWCRHDNRCVTRLEPAADGTLCDRNMWCYMGKCVPVGERPASINGEWGSW
SPWTECSRTCDAGVMRSERHCDNPMPANGGRFCIGERKR
