# Supplementary material for: Venomix: a simple bioinformatic pipeline for identifying and characterizing toxin gene candidates from transcriptomic data
Source: PeerJ. 2018 Jul 31;6:e5361. doi: 10.7717/peerj.5361 (PMC6074769; doi:10.7717/peerj.5361)
Supplement: Supplemental Information 6 [file peerj-06-5361-s006.gz › FinalOutput_1E-20/Zinc_metalloproteinase-disintegrin-like_VAP2B_272/rsemfile_expressioninfo.txt]

transcript_id	gene_id	length	effective_length	expected_count	TPM	FPKM	IsoPct
../INPUTS/RSEM.isoforms.results	TRINITY_DN3675_c0_g1_i1	TRINITY_DN3675_c0_g1_i1	2019	1851.97	155.94	2.66	2.39	100.00
../INPUTS/RSEM.isoforms.results	TRINITY_DN19421_c0_g1_i1	TRINITY_DN19421_c0_g1_i1	1198	1030.97	54.00	1.65	1.49	100.00
../INPUTS/RSEM.isoforms.results	TRINITY_DN30872_c0_g1_i1	TRINITY_DN30872_c0_g1_i1	3861	3693.97	160.99	1.37	1.24	100.00
../INPUTS/RSEM.isoforms.results	TRINITY_DN30872_c0_g1_i1	TRINITY_DN30872_c0_g1_i1	3861	3693.97	160.99	1.37	1.24	100.00
../INPUTS/RSEM.isoforms.results	TRINITY_DN30872_c0_g1_i2	TRINITY_DN30872_c0_g1_i2	3864	3696.97	117.01	1.00	0.90	100.00
../INPUTS/RSEM.isoforms.results	TRINITY_DN30872_c0_g1_i2	TRINITY_DN30872_c0_g1_i2	3864	3696.97	117.01	1.00	0.90	100.00
../INPUTS/RSEM.isoforms.results	TRINITY_DN32787_c0_g1_i1	TRINITY_DN32787_c0_g1_i1	4244	4076.97	1525.58	11.80	10.63	100.00
../INPUTS/RSEM.isoforms.results	TRINITY_DN32787_c0_g1_i2	TRINITY_DN32787_c0_g1_i2	4166	3998.97	83.19	0.66	0.59	100.00
../INPUTS/RSEM.isoforms.results	TRINITY_DN58847_c0_g1_i1	TRINITY_DN58847_c0_g1_i1	1900	1732.97	108.00	1.97	1.77	100.00
