# Supplementary material for: Venomix: a simple bioinformatic pipeline for identifying and characterizing toxin gene candidates from transcriptomic data
Source: PeerJ. 2018 Jul 31;6:e5361. doi: 10.7717/peerj.5361 (PMC6074769; doi:10.7717/peerj.5361)
Supplement: Supplemental Information 6 [file peerj-06-5361-s006.gz › FinalOutput_1E-20/Zinc_metalloproteinase-disintegrin-like_VAP2B_272/nucleotide.fasta]

>TRINITY_DN3675_c0_g1_i1 len=2019 path=[4013:0-1315 4014:1316-2018] [-1, 4013, 4014, -2]
GGAAAATTAGACTTTAAATTTCAAACATCATATTTTAATTTAAAATTCATCATATAATAA
AAAAACTGAAAAATTTGCACGCAGAGCTGCATAAAGCAGCATTTATTTATACAATACAGA
AGTACAGAAAATATTTTTATGTTTACTACATTTTGACAATATAGCGTGTAAACAAATTTC
TGTAGCTGCCTTCTTTTACATAAATCTCAATGTGAGAAAATACACATTGCATTTATTGAT
CATAATAAAGCAGCTGTTCCTTAATTTATACAAAAAATAGTTTCTCTTTATGCACTGTTT
ATATTACAGTATCGAAAAAATATTCTCATTGTCTCCTCAGATGCAAAAGATAAGTAGTTG
GTCTTAACATTACTATTTAACATTATTTACATGATTTACATGAAATTGCTTCATTCATTA
AAATTTACATTATATGCAGCCAATTACTAGCCCAATGAGAATTTCCACAGTAAAATTTTC
CCAAAAATCATTAACAGTCACTACTCTCTGTAATTAGGTTGAAATTTCATACTATTTAGA
TAAAAAGGCAAAATCTCATGCTTAAAACAAGGACAGTTTTGGGTGCAAGTTTTTACTTTT
TATGCAGAAGAATCTAAGAGTTTGTGAACTGTTAAGACTGCAATTTTCAAATGGGTAGTG
TAAATCTAGGAATGCACCTAAACTATAGGAAGGGTGTTAGGGAATCTGTAGTTTGTCTCC
AAAAGAACACGTTTTACACGATATCACATTTATCAGCTCTTATGGGTCAATAAATAAGTG
ATTATTAATTGACTCACTGAAAAACATCTGGTGGTGGTGTTATCTGTATTTTAGATCTTG
ATTCTAAGCTTTCTTGATCTTTAGCTTGTTCAGAGGTCTTTTTCTTGCACTTTGAGCACC
TGGGACATGATGCCAACAAAGCAAATAATGTCATTACCAAAGCAGTCACACCACTCAAGA
CCAAAATTAAGTAACGTGTCTTTTGTTCATCCTTTTCGGTATGTGTAACTTCTTGAGACG
TCATCCAGTCTTCCCAAAATTTTGTGCGTTGTGGAGTTGAATCGTCTGGAAATTCAGTGA
GGTTGTCTGGCATGCTGCAATCAAAGTATGTCCATCCTTTGTCACAATAACAGGTGTCGA
TAGTTGAACATATCCCATGTCCAGAACATGTTCTCGTTTCATCGTTTGTAGGACAAGCAT
CTTGTACTGTATCCACGTCTATGCAACTCTTATTTACACAGATCTTGTTTTCTGCACATT
TTGATCCTTCTGGAACAACAGTCCAAATATCTGTACTTTCGTTTCCTTGCATAAGCTTGC
AAAAGTATTCGGTTTCATTGACCATGAAAACAGCTGATGTGTACTCAGAGTCCAATGCCA
TTAGAGGTGAAGTGTACACACCTGCTTGACAATGAAGTGCACCGCAACGAACATTCTCTG
GTTCACATTTTCTGTAACCTCCATGCCCATCTCTACCACAGTGTCCTCCTAACCCCCCAT
GTATATTCAAACGATCAAAGCATATTTTCTCTGCAGGTCGTGATCCTCGTCCCCAAATAT
GTTCACATAGCAATTTGGGGGAAGGACAAGTCCCCACATAACAGTAATTATTACCATCAC
CACAAAGATTGCCATTCTTTCGATAAATGTCAAGAGGACACTCCCCATTCATTCCATCAC
AGTATTCTGCAATATCACATTCAGAAACTGATGCTCGACAAAGATGTCCTTTTGGCTTAA
GTTTGCATCTCTCACAGCATACACCCATTGAACATTCTGCACCGGGTTTCAGCTTACAAG
TTATGGAGTCACAACAAGGTTCATTCTTCATGCAATCCTGCATGCTCCCACAATCACAAA
CTTCATCAGCTTCAATAATTCCATTTCCACAGGATGGTATATTCTCCAAAGGATATGGCT
TGTTGAAAATGCAAACAGCTTTGTTGTTCTGCAAAACATTCAAATAGATTTCCAAACTGC
ATGAAGAGAAGTCAGATTTGGGAATAGGCGTAAGTTCCT
>TRINITY_DN19421_c0_g1_i1 len=1198 path=[2351:0-1197] [-1, 2351, -2]
AGGCGTAAGTTCCTCTTCCATTATACATCCGCGAAGCCAATCCTTGCATTCACATTCAGT
GGAATCGTGATTGAGACCCAACGAGTGTCCTAACATATGTGCCATAGTGCCAGCCACCAC
GTAAGTTTCTGGCGTGCCCTTTAAAACAATAACAGCTCTGTCTGTGCAAACACTGCTGGG
AACGCATGTTCCTAATTTACCTTTATGAGCTTCGTTGTCTGTGGTGGTCATAAAGAAAAC
CACATCCCTAGTGACGGTAGTCAGCTTTTCCACTGTGTAATGAATTAAACTAATGGCAAG
CTGCTCCAAAGAATCTTCTGTTTCAAACTGGTCCTCTTCATCCCACGTTTCCAGATAGAC
TATTGAAAGTCTTGTATTGATCTTTTTGTAGTACAGATCTGCATAATTCACTGATTGGAT
GACATCACCTAGAACTGCTGACCTTATTCCATTTTCTTTGGTAAACATGCTCTTGTCTAG
AATCACTCCGAGCTCAATATATTTGACAACTTCTTGTATATCTCTCCTTGCACGTGTTAT
GTCTGTCAAATTGTCATCCAAGGTTGCTTCAATTGGTTCAACCTCCTCAACTTCAGTAAT
ATCACAAGGAAGTGCTTCATCACTATCGTGTTGATCTTGCAAACGATAAATGATATGTGG
ATGCTTTCTTGACTGATCGCCGCCATAGAAAGGCTTAATAACAAATGTGTCATTTGGTAA
ATATATAATGCCGCTAATTCCATTACAAGTTCTTAAAGCAGCTGTTGCATCTGGAATATC
TTTGATTGTAGAATGGTAAAAGCAATTTTCAACTGCCTGTGATGAAATAACCACTCCATC
TGCTAGCAAGCTCTTTCGAATTAAGTTTGGAGATAGTAAGTATTTATTTAACTCAAGTTC
CAATCTCAAGTCATAACCAAACGCTGCTATCAGTAGTGTTGTTTGTTGATAATGTTTATC
AGATGCATCAGATGTAGTGTACTTGGTGGATACTCCAAGTTTGAGATGTTGTCTCATTTG
TATGGGATAAATAATCTCATATGATTGGTTCTGTAGATTTTGAAGCAACAATTCATTTTC
AGGATACTCTCTCCTTAGTCGGGATTCCTCATATTAATGAAAAATGTGAAATTATATTGT
TTCATGATACGATGCAAAGTTGATATCAATACTCCATTCGGTAGTACGCTAATTTTAT
>TRINITY_DN30872_c0_g1_i1 len=3861 path=[7742:0-1214 @7759@!:1215-2241 7757:2242-2348 7747:2349-2366 7748:2367-3860] [-1, 7742, 7759, 7757, 7747, 7748, -2]
CTGATTCATTTCCATTTGATGATGTTGGAGATGAGAAATGGCCTTTTGCTGAGGCAGATC
GTCTTAGGCGAATATATCCAGAGAATGAACGTCTTATAGCCAACATTCCAAGCCGTTTTT
TTGAGGTTATCTATCCAGTGCAAGTACGGCAGCATCAAAAGCTGGGTATATCCACACGGG
ATGCCACAGCCAACAAAGTAAGCCTCCCTAGTACTGGCAAGCACTTCCATCAGACATCCC
TCCTAGTTAAAGCTTTCAACCATAAATTCCGTCTAGAATTGGAACTGAATATGTACCTTT
TGGCACCCAACCTTATACAAAAGCATTTTTTGCCAGAAGGAGCACAACAAATATCTACTC
AGGAAATAGAACACTGTTACTATCATGCAGTTATCAAAGATTATCCAGGTGCTCTTGCTG
CACTTAGGACCTGCAATGGAGTTAGTGGCATTATTCATGTCAGTAATGAAACTTTTGTAA
TTCATCCATTCTATGGAGGTGATCTTTCTAGGAAGCATCCACATGTAATTTATAAATATT
TTGGGGAAGCAAAAGAAAAACATACATGTGGAAATACAGGGATGCATGAATGGGGCTTCA
AACAATATAGGATAAAGCCTGGAAGAGTTAAGCGTGACGTGAGGGAAGTTTTAAATTCAT
CGAACTTGCTTTAGTATTAGATCAGGCAATGTTTGACAATCGGAATGCAACTAGATCAGA
AGTAGTGAATGATGCTATTCAAGTTGTTAATTGTGTGGATATGTACTTTCGAACTATTAA
CACCAGGGTATCTGTTTTGTATGTGGAAACATGGGCTCATGGTGATCAAATGGAAATTAG
CAATGATATTCGACAGACACTGCTGAACTTTATGGAATATGCTTCACGAAAGCTATATAA
AGTTACAAAGGATGCTACTCATTTATTAACTGGTCACCATTTTGAAGGTGCTGAAGTAGG
AATGTCTGTGCCAGATAGAATATGTACAGCAAAAGCAGTTGGAGTTAGTCAAGATACCAA
CATCCATGAGCCTCACCTAGTAGCAAGCACAATGACTCACATGCTAGGACATAATATTGG
AATGAGCCATGACGAGTATGATACCAATGACTGTGAGTGTCAAGATTGGTGGGGATGTAT
TATGGCAGAAACAATTCTGGGTCAAAATAGGATCCAACCATATCACTTTTCCAAGTGTAG
TTTACAGGATTATATTAATGCTCTCCGCATTGGTCATGGGATCTGTTTATTCAACAAACC
AAATCAGCTAGAAGACTTCAAGAGTTGTGGAAACAAGCTGGTGGAAGAAGGTGAACAATG
CGATTGTGGTACTATTGATGAATGTCTGGATCGTGACCCTTGCTGCGATCCCATCACTTG
CAAACTCCGGGTGGAAGCTGAATGCTCAAAAGGCCCATGTTGTGCTGATTGCAGGCTCAA
GGCTAGTGGTCAACTGTGCCGAGAAGCAATTGATGAATGTGATATTCCAGAGTACTGTAA
TGGACGTGATGGACAGTGTCCAACCGACTTATTCAAGAGAAATGGTGCCTTGTGCAAAAA
TGGTGTTGGATTTTGCTTTAATGGTAGATGCCCAAGTGCAGATGAGCGCTGTGAATATAT
CTGGGATTTTGGTGCTGTATCCTCAGATATTCAGTGCTACGAACAGTTTAACACACAAGG
AAGCTTGAATGGCCATTGTGGAACTGATGGAAAAGGAGGATATATCAAGTGTGCACCAGA
AAATATCCTATGTGGTACTGTCCAGTGTCAGCAAGGTAGCCGTGTACCTATTGTACAAGG
AATGAACAAACAATATGCACGCACAATTGTATCTATTGGTGGAGCAGAGTATGAATGCAA
AGTTGCTAGTGGAAATCTCGACTTGGATATAACTGACCTGGGAATGATGCCTGACGGTTC
AAAGTGTGCCGAAAACAAGATATGTGTGAATCAGACATGCCTCAAATTAGATCACTTTGT
GGAACCTGGCAGCTGTCTTAGCAACAATGTGGCCCTTCCTTGTTCTGGGCATGGGGTTTG
TTCCAACATCAATACATGTTTTTGCGATGAGGGCTGGACATCAGCAGACTGTAGCCAACG
TATAAATGGTGATGATGCTGCAGCTGATCATACCGATGAACCCGCTGGAGGAGGAAATCA
TATTTATCCACCTACTCTAGCAACACAGGGACCTGTATCAGAAAATGGGCAAAATTTGAA
AAAGACACCAAAATCAACTACCTATGGAAAGAAGGATGCACTCAGTGCCCCATCACTTGT
TGTTGTATTGGTATCAGTTGTTGGAGGAGTGTTTATTTTCTTCGCTCTGTTAGCTACTTG
CTATAGAAGCACACTTCCAAAGCAAGAACCACCTCATATGAAAAAGCACATTGTTAGAAA
GCACACACTGCCATTAACTGTTGCTACAAAACGTGATGAAGATTCATCCCAAGAAAATGT
GAATAGAATAATTACCTTTGGTAGTATGCCATCTTATCGGGAAGATAAACAAAGGCAGCA
GCTTCAATTAAAGGATACATCACTTTCAGAAGAAGGAGAAACTCACGGGCTAACAGCTGA
AACTTCTGCTTTTATAGAGCTTTCACCCAATAATCTCTCCAAGGTGCCTGAAAAGGGAAT
TTTGAAACACCCACCACGCTCTGAGAAGGAAAAATGGAGCGACGAGGCATCACAATCTGA
TAATCAAGATACCGTTAGTCAATCAGACAATAATATGGATCGTAACAGTGATGCATTGAC
TGAGGTAGAACGGACCTTAAAAAGCTTAAATGGATATCACGAAGAAATATTAGAAGCTCT
TCATACTGCTTCTTCACATCGTCCTCCATATGCGAAACTAAGTCCTAAGGAAGAAACAAA
GAAATTTACTGAGAGTGTTTCGGATTACGGTGGTATAGGAATTCTGAAAAGTTCTACTGA
ACAGTTAGGTGTAGCTAGTGGTGATGAAATAGAAGAAACTGTTCCTCCCTGCGGTCCAAT
AAGAATTAGAAATTTGGAGGACCTTCTAAGACAGTTAGAGCACACACCAGGACCTCACGT
GTCTCCAGCAGGTTCTGAGGACATTAGGCTGAGTGAACCAGAAGCAGACCGTCACTATAG
ATCAGATAGTGCGAGTGGCACAGAAAGCCAGCTTGACCCAAGTTTGCATTTTTTGCTTGC
ACGCCAAAGATCTGGTGAAGTTATTTCGGGACATGCACCACCATCAGCTTCTGCGCACTT
GCTCAGGAGGATTCCTATAGAAATGGAAGAGGAAGAGGATGATGACGAGGAAGAAGGATC
TGCAGATGAAGAAGAAGAAGATGATACTTATGCTACACCACACTTCATCCGCAGTGCCAG
TGAGGAGGCCCTCCCAGTGACTGTACATGGTTACAGCTACGAACGCAATCTCAATGAGAA
GCAACGACAAGAAAAGACTATGAAAAGGGACTCTTGTGAATACTTTCCAAGTCCGCCTTC
AGATGAATCTTATCCATCATATGGAGAAAATAGTTGCTATCCTTCTCTTTTATCTGCTGC
CAGTGGCTCACGTGGTGACAAGGGTTCCATTGTTCAAACCCATGGGTTATCACCTGCTAC
CTCTTCCTCATCTGGATCACAACCAACTTCCGGGGCCAAACGGAAACTAAGGAAAAAATT
TCCAGAATATAAGAGAGATCGTAGTAAACCACACCATACTTGACATCAGTGAAACTGCCT
GAAAGAGGGAATATTACTTCTAGTCATAATACTCATCCATTCATTGATCTCCAATGAGGA
ATTTGGGAACACTGCCATTCAAACAGACAGTATGTGATAAGACTCATTGTCACAATAGTT
TGTTTTCATATGTGAACAGAG
>TRINITY_DN30872_c0_g1_i2 len=3864 path=[7742:0-1214 @7759@!:1215-2241 7757:2242-2348 7754:2349-2369 7755:2370-3863] [-1, 7742, 7759, 7757, 7754, 7755, -2]
CTGATTCATTTCCATTTGATGATGTTGGAGATGAGAAATGGCCTTTTGCTGAGGCAGATC
GTCTTAGGCGAATATATCCAGAGAATGAACGTCTTATAGCCAACATTCCAAGCCGTTTTT
TTGAGGTTATCTATCCAGTGCAAGTACGGCAGCATCAAAAGCTGGGTATATCCACACGGG
ATGCCACAGCCAACAAAGTAAGCCTCCCTAGTACTGGCAAGCACTTCCATCAGACATCCC
TCCTAGTTAAAGCTTTCAACCATAAATTCCGTCTAGAATTGGAACTGAATATGTACCTTT
TGGCACCCAACCTTATACAAAAGCATTTTTTGCCAGAAGGAGCACAACAAATATCTACTC
AGGAAATAGAACACTGTTACTATCATGCAGTTATCAAAGATTATCCAGGTGCTCTTGCTG
CACTTAGGACCTGCAATGGAGTTAGTGGCATTATTCATGTCAGTAATGAAACTTTTGTAA
TTCATCCATTCTATGGAGGTGATCTTTCTAGGAAGCATCCACATGTAATTTATAAATATT
TTGGGGAAGCAAAAGAAAAACATACATGTGGAAATACAGGGATGCATGAATGGGGCTTCA
AACAATATAGGATAAAGCCTGGAAGAGTTAAGCGTGACGTGAGGGAAGTTTTAAATTCAT
CGAACTTGCTTTAGTATTAGATCAGGCAATGTTTGACAATCGGAATGCAACTAGATCAGA
AGTAGTGAATGATGCTATTCAAGTTGTTAATTGTGTGGATATGTACTTTCGAACTATTAA
CACCAGGGTATCTGTTTTGTATGTGGAAACATGGGCTCATGGTGATCAAATGGAAATTAG
CAATGATATTCGACAGACACTGCTGAACTTTATGGAATATGCTTCACGAAAGCTATATAA
AGTTACAAAGGATGCTACTCATTTATTAACTGGTCACCATTTTGAAGGTGCTGAAGTAGG
AATGTCTGTGCCAGATAGAATATGTACAGCAAAAGCAGTTGGAGTTAGTCAAGATACCAA
CATCCATGAGCCTCACCTAGTAGCAAGCACAATGACTCACATGCTAGGACATAATATTGG
AATGAGCCATGACGAGTATGATACCAATGACTGTGAGTGTCAAGATTGGTGGGGATGTAT
TATGGCAGAAACAATTCTGGGTCAAAATAGGATCCAACCATATCACTTTTCCAAGTGTAG
TTTACAGGATTATATTAATGCTCTCCGCATTGGTCATGGGATCTGTTTATTCAACAAACC
AAATCAGCTAGAAGACTTCAAGAGTTGTGGAAACAAGCTGGTGGAAGAAGGTGAACAATG
CGATTGTGGTACTATTGATGAATGTCTGGATCGTGACCCTTGCTGCGATCCCATCACTTG
CAAACTCCGGGTGGAAGCTGAATGCTCAAAAGGCCCATGTTGTGCTGATTGCAGGCTCAA
GGCTAGTGGTCAACTGTGCCGAGAAGCAATTGATGAATGTGATATTCCAGAGTACTGTAA
TGGACGTGATGGACAGTGTCCAACCGACTTATTCAAGAGAAATGGTGCCTTGTGCAAAAA
TGGTGTTGGATTTTGCTTTAATGGTAGATGCCCAAGTGCAGATGAGCGCTGTGAATATAT
CTGGGATTTTGGTGCTGTATCCTCAGATATTCAGTGCTACGAACAGTTTAACACACAAGG
AAGCTTGAATGGCCATTGTGGAACTGATGGAAAAGGAGGATATATCAAGTGTGCACCAGA
AAATATCCTATGTGGTACTGTCCAGTGTCAGCAAGGTAGCCGTGTACCTATTGTACAAGG
AATGAACAAACAATATGCACGCACAATTGTATCTATTGGTGGAGCAGAGTATGAATGCAA
AGTTGCTAGTGGAAATCTCGACTTGGATATAACTGACCTGGGAATGATGCCTGACGGTTC
AAAGTGTGCCGAAAACAAGATATGTGTGAATCAGACATGCCTCAAATTAGATCACTTTGT
GGAACCTGGCAGCTGTCTTAGCAACAATGTGGCCCTTCCTTGTTCTGGGCATGGGGTTTG
TTCCAACATCAATACATGTTTTTGCGATGAGGGCTGGACATCAGCAGACTGTAGCCAACG
TATAAATGGTGATGATGCTGCAGCTGATCATACCGATGAACCCGCTGGAGGAGGAAATCA
TATTTATCCACCTACTCTAGCAACACAGGGACCTGTATCAGAAAATGGGCAAAATTTGAA
AAAGACACCAAAATCAACTACCTATGGAAAGAAGGATGCACTCAGTGCCCCATCACTTGT
TGTTGTATTGGTATCAGTTGTTGGAGGAGTGTTTATTTTCTTCGCTCTGTTAGCTACTTG
CTATAGAAGAAGCACACTTCCAAAGCAAGAACCACCTCATATGAAAAAGCACATTGTTAG
AAAGCACACACTGCCATTAACTGTTGCTACAAAACGTGATGAAGATTCATCCCAAGAAAA
TGTGAATAGAATAATTACCTTTGGTAGTATGCCATCTTATCGGGAAGATAAACAAAGGCA
GCAGCTTCAATTAAAGGATACATCACTTTCAGAAGAAGGAGAAACTCACGGGCTAACAGC
TGAAACTTCTGCTTTTATAGAGCTTTCACCCAATAATCTCTCCAAGGTGCCTGAAAAGGG
AATTTTGAAACACCCACCACGCTCTGAGAAGGAAAAATGGAGCGACGAGGCATCACAATC
TGATAATCAAGATACCGTTAGTCAATCAGACAATAATATGGATCGTAACAGTGATGCATT
GACTGAGGTAGAACGGACCTTAAAAAGCTTAAATGGATATCACGAAGAAATATTAGAAGC
TCTTCATACTGCTTCTTCACATCGTCCTCCATATGCGAAACTAAGTCCTAAGGAAGAAAC
AAAGAAATTTACTGAGAGTGTTTCGGATTACGGTGGTATAGGAATTCTGAAAAGTTCTAC
TGAACAGTTAGGTGTAGCTAGTGGTGATGAAATAGAAGAAACTGTTCCTCCCTGCGGTCC
AATAAGAATTAGAAATTTGGAGGACCTTCTAAGACAGTTAGAGCACACACCAGGACCTCA
CGTGTCTCCAGCAGGTTCTGAGGACATTAGGCTGAGTGAACCAGAAGCAGACCGTCACTA
TAGATCAGATAGTGCGAGTGGCACAGAAAGCCAGCTTGACCCAAGTTTGCATTTTTTGCT
TGCACGCCAAAGATCTGGTGAAGTTATTTCGGGACATGCACCACCATCAGCTTCTGCGCA
CTTGCTCAGGAGGATTCCTATAGAAATGGAAGAGGAAGAGGATGATGACGAGGAAGAAGG
ATCTGCAGATGAAGAAGAAGAAGATGATACTTATGCTACACCACACTTCATCCGCAGTGC
CAGTGAGGAGGCCCTCCCAGTGACTGTACATGGTTACAGCTACGAACGCAATCTCAATGA
GAAGCAACGACAAGAAAAGACTATGAAAAGGGACTCTTGTGAATACTTTCCAAGTCCGCC
TTCAGATGAATCTTATCCATCATATGGAGAAAATAGTTGCTATCCTTCTCTTTTATCTGC
TGCCAGTGGCTCACGTGGTGACAAGGGTTCCATTGTTCAAACCCATGGGTTATCACCTGC
TACCTCTTCCTCATCTGGATCACAACCAACTTCCGGGGCCAAACGGAAACTAAGGAAAAA
ATTTCCAGAATATAAGAGAGATCGTAGTAAACCACACCATACTTGACATCAGTGAAACTG
CCTGAAAGAGGGAATATTACTTCTAGTCATAATACTCATCCATTCATTGATCTCCAATGA
GGAATTTGGGAACACTGCCATTCAAACAGACAGTATGTGATAAGACTCATTGTCACAATA
GTTTGTTTTCATATGTGAACAGAG
>TRINITY_DN32787_c0_g1_i1 len=4244 path=[9486:0-209 9495:210-361 9471:362-389 @9493@!:390-1911 9496:1912-1930 9465:1931-1935 9492:1936-2030 @9490@!:2031-3311 9474:3312-3325 9475:3326-4243] [-1, 9486, 9495, 9471, 9493, 9496, 9465, 9492, 9490, 9474, 9475, -2]
TGTTGAGTGGAGTGGACGTATCGGAAATGGTGTGGATAGTGAGAAGTGATGCTTTGTTTG
GGAGATTAGTTTGTTTTATCATCGTTTTAGGGATTTGCTCAGCGTTAAGAAGTAAAGATG
TCCGCTTCGAGTTCCACAACCATTATGTCATCCAACCTAAACTCCACACGTTTGACGGAA
GGGAGAGGCGAGACATTAGCAGTGCAAAGGAAATTCCAAAAGATAATTTGGTTATGACAT
TTGAAGTACTTGGGCGAAAGTTTGTATTAGATCTAAAAATGAATGTAGATCTACTTCCAG
AAACTTATTTTGAAATGTATCAACTTAATTCCAGCACCGTTTTAAGTAAACCAATGAAAA
ATCTCAGGAGACACTGTCATTACTTGGGACAGATCCAAGGCATTCCTACTTCTTGGGCAG
CTATAAGTACATGCCATGGAATCAATGGGATGGTATTTGATGGAAAGGAAAATTATTATG
TCCATGCATTTAATGAGAGCAGTCATATTCTACTTAAAGCTTCTGATTGGAAAGCCAACA
ACCTGACTTGTGGTTACAATGAACAGTATGATAACATGCAAAGATCTCATACATTAAACA
ATGTTAAAAGGAAACGTCGTTCAGCTGTTTTACATCCACCTCCTGGAACAACAAGAGATT
CTCGCTATGTAGAACTTATCCTTGTCAATGACTATCAAGAGTTCAAAGATTTAAATGAAG
ACATTGAAACTGTATTTGAAAGAAGTAAACAAATTGCTAACATTCTTAATGGGCTATATA
CTCCACTGAATATTTACATTGCACTGGTTGGCATCATTGCTTGGACAGAAAAGGACCCAA
TAGTTATGTCTCCAGATGGTGATACTACTCTCAACAATTTTCTTCATTATCGTCGAGAGC
GTTTAGCACGTCAACATGCAAATGACAATGCCCAGCTAATTACAGGTATTACATTTAATG
GTGGAGTAGTCGGCAAAGCATTAAAGGGACCAATCTGTACGAATGAATACTCTGGAGGAG
TTAACATGGATCATAGTGATGTTGTGGCTGTTGTTGCTACTACAGTGGCACATGAACTTG
GTCATAATTTTGGAATGGAGCACGATACTGATGAATGTGAGTGCCCAGAAGAGAAATGTA
TTATGGGTCCAGCTTCAAGCGACGTAAGTCCACACTACTGGTCGTCATGCTCAAGGGAAT
ACGTCCATATGGCTTTTCAGCGTGGCATGGATTATTGTCTAAGAAATGTTCCTTCAAGTG
TTGCTGGTCCCATATGTGGAAATGGATTTCTGGAAGATGGTGAAGAATGTGATTGTGGAT
TGAAGGAGTATTGTAATAATCTCTGTTGTAACGCATCTACTTGTCAACTCACTCCAAATG
CTACTTGTGCTACAGGGCAATGCTGTGATATTAGTACGTGCAAGGTAAAGCATGTTGCTA
CCCTTTGCCGTGGCTCAATTTCCGAATGTGATCTCCCAGAGTATTGTGATGGTGAATCAG
AATACTGCCCTTCTGATGTTTACGTACAGGATGGTACCGATTGTGGAGACGGAAAGGGTT
ATTGCTATAATAGTGCATGTCAGTCACATAATAATCAATGTAAGCTTCTTTGGGGACCAA
CTGGCAAAAATTCTCATCACCGCTGCTACGATCAAAATACAAATGGAAATATAAATGGAA
ACTGTGGCTACAATAGTTTTAACAAAACTTATAAAGCATGTGCTAAAAAGGACATCCGTT
GTGGAATGCTTCAATGTACCCATCTGAATGAAAAACTGGAATTTGGTACGCCTTCAGCCG
CTCTGTTGTCAAAAACATTTATATATGTGCAAACAAAAACTCTTCGATGTCAAACAGCTG
TGATTGACTTGGGGCTGACATCTGTTGACCCTGGTTTAACTCCTAATGGAGCCAAGTGCG
GTGATAAGATGGCATGTTTGAATCAGGAGTGTGTTCCAGTTTCTAATTTAAGGAAGAAAA
GCTGCCCACAAAACTGCAATGGCAATGGGATATGCAACAGTCGCATTAATTGCCACTGTA
ATTATGGCTATGGCCCACCATATTGTGACTCCCCTGGCAACGGAGGTAGCGTAGACAGTG
GACCTCCACTGGATCCAAATGCTGGACAGAGTTTCTTCATTGCAATGCTTGTTATTTTCC
TTGGTATCATACCATTCATTGTCATTAGTATATATGTCATGTATCACTACAATCACCATC
TCAAGAACTGGTGGCTTCATAAAATAAGAAAGGAACCAAAGAAGCCACCTGAACCTAAGA
GTGCACCACCACCACCACCAAAGAAATTCAATTATCCTCACGGTACAATAAAAAAGATGG
ATATATCAGCTCCATTTCTACAGCATGGTCCCTCTGACCCAATAGTAACAGTTCCATTAG
AAATGGCACAAAAGCATCTTCACAATGGCCAAGTGCCAGCTGCTGCGGCAGTTTCACAAG
AAACTCCTCGTCCTGTGCCTCTCCGAGCTGCTCCACCAGTGCCGTCCGCACCTGTGCAAC
GATCTCATTCATCCGTAGGTGCACCATCGTTGTCATCGTCAAATCGAAGGGCATCGCGAC
CACTGAGCGAGGCGTCCTTTAGTAAGCGTAATTTACCGCCACCTCCTCGTCCACCGCCAC
CTAAACATTTAAAATCAAGTGTTCGACCACAGTCTTTCAGTGCTGGAAGTAGTAGAGTGA
CAGCAAATGACAGTACTGCAAATCAAAATCGTGCAGACCTAAGTCAGAGAGGTAACAATG
CTTCCAACCAAAACCAAGTTAGAAAGACAAATAGTGCTTCGAGTGCAGGAGCCTCAGCAG
GAAAGCCCGTTAGACCAGCAAAAGCCAACAGTGCCTTTAAACCAACAAGTGATTCAGACC
CTAGTGTCACAAGGACCAACAGTGGACAAATATCAAGTGTGGCATCACTGGCACAATGGT
TTGAGCAAAAAGGTGGTGTAAATAATAAAGTATAGGAATTAAATTTTAACTTAAGTTGGC
ACTTGGATTGCATGCCCATTGTATTATAAGTACTGTATTTGTTGCAATACCATTATTTAT
ATTGGTGTTTCATTACTGGGATGTGATGACGTCTGTTGCTGTCAAAGATGTGAATACAAT
AGAACCTCAACTCATCCAGTGTTTTAAGAACAAAGAGACAGCATATAAAATAAAACGTCC
AGTGTGAGAGGATGTTGTGAAGCGTGAACAACAGGCAGTTAAAAGTAACAGGAAACAGCA
ATAAGCACTCATATCTTGTTTTTTGTTGAACAGTTTTTTATTCCTGGCAACAAGCATCTT
GGAAAAAAAAAAAGCAATGGATTAAAAAGCCTAACTTGTTTATATAGAAAGTCTGCAGTT
GATTTCAGCACAGTGCCATTAAACTGGATTAGTTAAAAGAGTTTCTACTGTATTTTGAGC
AATTGTTGTATACCAAATAGAATATAGAAGTGACGATATATTGTATGATGAATCTGTGTT
ATGGCCAGCGAAAAACATTGTTATGATATTGTGAAGTTACTAAAGCAAAGTGGCACAAAT
GCTTGTTAAAGAGTTTGGTTTTTTTCCCCCTACTTAAAAACTCTGTAAAGCACACTTTGC
CATTTTAAGGTAAAATTTGTAATATATACTTGGTTGTGAAATATTTTGGTCTATTATACA
TATATGGTTGTATGAACTGTGGTTATTTTCTAGTCTTTCAGTAATTATTCTATTGATAGT
TTACATATAGATTTATGAATTTCTGTGCAAATGTATCAGTATACGTTATGATGTGAAAGA
AAGAAAATGAAGCTATTTTCCCACTAATTTTTATAATTATGCATAAAATGTAAATGCTTA
CTGATGTGATTAAATTTCCAAGCAAAAAAGATAATTTATATGCCAATTGTGAATTAACAC
AAATTATCATAAATGACTGGCTTATTAGCAAGTTAAAATTTTGACTGTTAGACGAACATC
TAATCAATCTTTTTGTTTAGCATTCACGTGCGTAGGCATATTATGTTAATAATGGATTGC
AATACTTAAGTTAAGGCCTACATCACAACAATCTTTGTAAATGTTAAAAAAGCTTGATAA
ACTTTATAATGCTGGTGCTATTACTGCCTACTTAAATGTAGAGCATGACAAATATCTTTT
TCAAGGGTAAATTTTTCCTGATGACAGGCCCAAATGAAGATCATAAGAATATCTACTCTT
ATATACAAAATATGTTAATTTTCCACATATTTTGTCATTTTGAG
>TRINITY_DN32787_c0_g1_i2 len=4166 path=[9486:0-209 9495:210-361 9471:362-389 @9493@!:390-1911 9496:1912-1930 9461:1931-1952 @9490@!:1953-3233 9474:3234-3247 9475:3248-4165] [-1, 9486, 9495, 9471, 9493, 9496, 9461, 9490, 9474, 9475, -2]
TGTTGAGTGGAGTGGACGTATCGGAAATGGTGTGGATAGTGAGAAGTGATGCTTTGTTTG
GGAGATTAGTTTGTTTTATCATCGTTTTAGGGATTTGCTCAGCGTTAAGAAGTAAAGATG
TCCGCTTCGAGTTCCACAACCATTATGTCATCCAACCTAAACTCCACACGTTTGACGGAA
GGGAGAGGCGAGACATTAGCAGTGCAAAGGAAATTCCAAAAGATAATTTGGTTATGACAT
TTGAAGTACTTGGGCGAAAGTTTGTATTAGATCTAAAAATGAATGTAGATCTACTTCCAG
AAACTTATTTTGAAATGTATCAACTTAATTCCAGCACCGTTTTAAGTAAACCAATGAAAA
ATCTCAGGAGACACTGTCATTACTTGGGACAGATCCAAGGCATTCCTACTTCTTGGGCAG
CTATAAGTACATGCCATGGAATCAATGGGATGGTATTTGATGGAAAGGAAAATTATTATG
TCCATGCATTTAATGAGAGCAGTCATATTCTACTTAAAGCTTCTGATTGGAAAGCCAACA
ACCTGACTTGTGGTTACAATGAACAGTATGATAACATGCAAAGATCTCATACATTAAACA
ATGTTAAAAGGAAACGTCGTTCAGCTGTTTTACATCCACCTCCTGGAACAACAAGAGATT
CTCGCTATGTAGAACTTATCCTTGTCAATGACTATCAAGAGTTCAAAGATTTAAATGAAG
ACATTGAAACTGTATTTGAAAGAAGTAAACAAATTGCTAACATTCTTAATGGGCTATATA
CTCCACTGAATATTTACATTGCACTGGTTGGCATCATTGCTTGGACAGAAAAGGACCCAA
TAGTTATGTCTCCAGATGGTGATACTACTCTCAACAATTTTCTTCATTATCGTCGAGAGC
GTTTAGCACGTCAACATGCAAATGACAATGCCCAGCTAATTACAGGTATTACATTTAATG
GTGGAGTAGTCGGCAAAGCATTAAAGGGACCAATCTGTACGAATGAATACTCTGGAGGAG
TTAACATGGATCATAGTGATGTTGTGGCTGTTGTTGCTACTACAGTGGCACATGAACTTG
GTCATAATTTTGGAATGGAGCACGATACTGATGAATGTGAGTGCCCAGAAGAGAAATGTA
TTATGGGTCCAGCTTCAAGCGACGTAAGTCCACACTACTGGTCGTCATGCTCAAGGGAAT
ACGTCCATATGGCTTTTCAGCGTGGCATGGATTATTGTCTAAGAAATGTTCCTTCAAGTG
TTGCTGGTCCCATATGTGGAAATGGATTTCTGGAAGATGGTGAAGAATGTGATTGTGGAT
TGAAGGAGTATTGTAATAATCTCTGTTGTAACGCATCTACTTGTCAACTCACTCCAAATG
CTACTTGTGCTACAGGGCAATGCTGTGATATTAGTACGTGCAAGGTAAAGCATGTTGCTA
CCCTTTGCCGTGGCTCAATTTCCGAATGTGATCTCCCAGAGTATTGTGATGGTGAATCAG
AATACTGCCCTTCTGATGTTTACGTACAGGATGGTACCGATTGTGGAGACGGAAAGGGTT
ATTGCTATAATAGTGCATGTCAGTCACATAATAATCAATGTAAGCTTCTTTGGGGACCAA
CTGGCAAAAATTCTCATCACCGCTGCTACGATCAAAATACAAATGGAAATATAAATGGAA
ACTGTGGCTACAATAGTTTTAACAAAACTTATAAAGCATGTGCTAAAAAGGACATCCGTT
GTGGAATGCTTCAATGTACCCATCTGAATGAAAAACTGGAATTTGGTACGCCTTCAGCCG
CTCTGTTGTCAAAAACATTTATATATGTGCAAACAAAAACTCTTCGATGTCAAACAGCTG
TGATTGACTTGGGGCTGACATCTGTTGACCCTGGTTTAACTCCTAATGGAGCCAAGTGCG
GTGATAAGATGATATGCAACAGTCGCATTAATTGCCACTGTAATTATGGCTATGGCCCAC
CATATTGTGACTCCCCTGGCAACGGAGGTAGCGTAGACAGTGGACCTCCACTGGATCCAA
ATGCTGGACAGAGTTTCTTCATTGCAATGCTTGTTATTTTCCTTGGTATCATACCATTCA
TTGTCATTAGTATATATGTCATGTATCACTACAATCACCATCTCAAGAACTGGTGGCTTC
ATAAAATAAGAAAGGAACCAAAGAAGCCACCTGAACCTAAGAGTGCACCACCACCACCAC
CAAAGAAATTCAATTATCCTCACGGTACAATAAAAAAGATGGATATATCAGCTCCATTTC
TACAGCATGGTCCCTCTGACCCAATAGTAACAGTTCCATTAGAAATGGCACAAAAGCATC
TTCACAATGGCCAAGTGCCAGCTGCTGCGGCAGTTTCACAAGAAACTCCTCGTCCTGTGC
CTCTCCGAGCTGCTCCACCAGTGCCGTCCGCACCTGTGCAACGATCTCATTCATCCGTAG
GTGCACCATCGTTGTCATCGTCAAATCGAAGGGCATCGCGACCACTGAGCGAGGCGTCCT
TTAGTAAGCGTAATTTACCGCCACCTCCTCGTCCACCGCCACCTAAACATTTAAAATCAA
GTGTTCGACCACAGTCTTTCAGTGCTGGAAGTAGTAGAGTGACAGCAAATGACAGTACTG
CAAATCAAAATCGTGCAGACCTAAGTCAGAGAGGTAACAATGCTTCCAACCAAAACCAAG
TTAGAAAGACAAATAGTGCTTCGAGTGCAGGAGCCTCAGCAGGAAAGCCCGTTAGACCAG
CAAAAGCCAACAGTGCCTTTAAACCAACAAGTGATTCAGACCCTAGTGTCACAAGGACCA
ACAGTGGACAAATATCAAGTGTGGCATCACTGGCACAATGGTTTGAGCAAAAAGGTGGTG
TAAATAATAAAGTATAGGAATTAAATTTTAACTTAAGTTGGCACTTGGATTGCATGCCCA
TTGTATTATAAGTACTGTATTTGTTGCAATACCATTATTTATATTGGTGTTTCATTACTG
GGATGTGATGACGTCTGTTGCTGTCAAAGATGTGAATACAATAGAACCTCAACTCATCCA
GTGTTTTAAGAACAAAGAGACAGCATATAAAATAAAACGTCCAGTGTGAGAGGATGTTGT
GAAGCGTGAACAACAGGCAGTTAAAAGTAACAGGAAACAGCAATAAGCACTCATATCTTG
TTTTTTGTTGAACAGTTTTTTATTCCTGGCAACAAGCATCTTGGAAAAAAAAAAAGCAAT
GGATTAAAAAGCCTAACTTGTTTATATAGAAAGTCTGCAGTTGATTTCAGCACAGTGCCA
TTAAACTGGATTAGTTAAAAGAGTTTCTACTGTATTTTGAGCAATTGTTGTATACCAAAT
AGAATATAGAAGTGACGATATATTGTATGATGAATCTGTGTTATGGCCAGCGAAAAACAT
TGTTATGATATTGTGAAGTTACTAAAGCAAAGTGGCACAAATGCTTGTTAAAGAGTTTGG
TTTTTTTCCCCCTACTTAAAAACTCTGTAAAGCACACTTTGCCATTTTAAGGTAAAATTT
GTAATATATACTTGGTTGTGAAATATTTTGGTCTATTATACATATATGGTTGTATGAACT
GTGGTTATTTTCTAGTCTTTCAGTAATTATTCTATTGATAGTTTACATATAGATTTATGA
ATTTCTGTGCAAATGTATCAGTATACGTTATGATGTGAAAGAAAGAAAATGAAGCTATTT
TCCCACTAATTTTTATAATTATGCATAAAATGTAAATGCTTACTGATGTGATTAAATTTC
CAAGCAAAAAAGATAATTTATATGCCAATTGTGAATTAACACAAATTATCATAAATGACT
GGCTTATTAGCAAGTTAAAATTTTGACTGTTAGACGAACATCTAATCAATCTTTTTGTTT
AGCATTCACGTGCGTAGGCATATTATGTTAATAATGGATTGCAATACTTAAGTTAAGGCC
TACATCACAACAATCTTTGTAAATGTTAAAAAAGCTTGATAAACTTTATAATGCTGGTGC
TATTACTGCCTACTTAAATGTAGAGCATGACAAATATCTTTTTCAAGGGTAAATTTTTCC
TGATGACAGGCCCAAATGAAGATCATAAGAATATCTACTCTTATATACAAAATATGTTAA
TTTTCCACATATTTTGTCATTTTGAG
>TRINITY_DN58847_c0_g1_i1 len=1900 path=[1878:0-1899] [-1, 1878, -2]
CTCCGTTTCCTTTCTCCAATGCAGAACCTTCCTCCGTTTGCTGGCATTGGATTATCGCAA
TGCCTTTCCGACCTCATAACTCCAGCATCACACGTTCGAGAACATTCTGTCCATGGGCTC
CAAGATCCCCATTCTCCATTAATTGAGGCAGGGCGTTCTCCAACGGGAACACATTTTCCC
ATATAACACCACATATTTCTGTCACATAACGTTCCGTCAGCAGCTGGTTCCAAGCGAGTA
ACGCATCTATTGTCATGGCGACACCATAACGTTTGGCAGATGTCCTCCATACCTTCACAA
TATTCTGCATCGGGTCCGTATTGCAGTCTGCACTGGTGATCAGCATTATACATTGTGCCA
GGAGGCAATTCTGGGAGGCTAAAATTGCGGTCAGAAGGCTCGTCGTCAAGACAGCTGCCC
CATTCACGATCTAAGAATTTTGTTATTTCCAATCGGCTGCAGTTGGACCAGATAAAAGGA
CTTGCGTCGGAATTCAGGTGCGGTGACATGAGATGTTGCCTTTGTCCTTGTTGCGCTTGG
CACCCGTTATGTGGTCCATCGTGACTCATTCCAAAGTTATGACCCATTTCGTGAGCTATC
GTATACGCTAATCCAAGACCAGTATCTTCATTCACATTACAGCTCCTATGGGGTTGACAC
ATTCCAGCCACTTCCGCTAACCCTAATGTACTGCAGGGTTCGTTAATCCTGGTACATATA
TTATACCTGGTGAGTAAAATGGCTACGTCGTGGTGATTTGGATGACTCTCGTCTTTATAA
TTAACATATTTTTGCCATTTGCAGAAGCTTTTCAACGTATGATCTGCGTCGTGACTTATT
TCTGGATCATCTTTCTGGCTTCCCTCGTTTTCCAACAGAATCAACCGGACGACCACAATG
TTCACGGCATTACCGATACTGGCATCGTGGTACAAGGAGGACACCACATTCATAATTGTC
AGTATATATGTTTCGATATCCTCATCGGAGTAGTAATCCACCATCATTCTATCTGCAACT
ACAAGTGTTTCCACATTTCTCTCCAAGCTCACCGAACGCTTCCTCCTACGCCTTTTCTTG
CTTCGTCGTCTTTTCTCCCACTGTGCCCGGCTTGTGATGGCTTGCCCAATGTCATCTTTG
TTTCCGCACTTTCCCTCCTTGGGTAGATATTCATAAGGTACATCCTTAATAGCTGATCTT
TTATATAGCAGATGGGGATGCTTGTCACTGGCATTTCGAGCTTTACCTTTCACAGGCTCT
ATAAAATATTCTTCTCCTTTTATCCTAATTATGCCCATCAACCCATTACACGTTGACAAG
GCTACATTTGATCCTGACGAATTGCGTATGTCACCTTTGAAGTAACAATGTCTGTCTTTA
AGTGCTTTAGGACTCGTGCGAATGGTACCATTGTTTATACCAAAGTACCGTTCTACAACG
TAACCAGGCGATACGACAGCATGGTTGGGACGTAGCGAGATAAGTAAGTCATGCTCACTG
GTAATCAGTCTGTAATGAAGAGATGTCCTAATCGATCTCTTACTTCTGGAACTGTAATAA
TGGCTCAAATCATTGCTAACGGCGAGTCCATTTTCGTTCACCTTTTGAGGAACTATAACT
TCGTAACTTTTTAGTTCTTTCACGTAATTACCTTGTTTCTTGTCAAAAGTAATCTCCGAT
AACGGAAAGCAAACGAGTTGTTCAATCAAATGAAAAATTAAAACGCACTTAGCAATCATT
GTCGGGGTGGACTTTATAATACGAGTCAACAGCTCATTTCACATGCTTGAGGCTTTGCAG
TCTGTCATTAATACATATCTCTCTTCAGATTACATTTCATATAACAGCCGTGCAGTCAGT
CGTTTGATACCCACCTTTATCCCTGCGGACAGTGTTTCGG
