# Supplementary material for: Venomix: a simple bioinformatic pipeline for identifying and characterizing toxin gene candidates from transcriptomic data
Source: PeerJ. 2018 Jul 31;6:e5361. doi: 10.7717/peerj.5361 (PMC6074769; doi:10.7717/peerj.5361)
Supplement: Supplemental Information 6 [file peerj-06-5361-s006.gz › FinalOutput_1E-20/Zinc_metalloproteinase-disintegrin-like_VAP2B_272/signalp.txt]

# SignalP-4.1 euk predictions
# name                     Cmax  pos  Ymax  pos  Smax  pos  Smean   D     ?  Dmaxcut    Networks-used
P30431                     0.109  70  0.104  70  0.105  64  0.094   0.099 N  0.450      SignalP-noTM
P0DM97                     0.448  21  0.597  21  0.896  12  0.788   0.700 Y  0.450      SignalP-noTM
P23323                     0.121  33  0.112  33  0.121   6  0.104   0.108 N  0.450      SignalP-noTM
P18619                     0.394  21  0.551  21  0.867  10  0.760   0.664 Y  0.450      SignalP-noTM
O73795                     0.522  21  0.657  21  0.928  11  0.818   0.744 Y  0.450      SignalP-noTM
Q14FJ4                     0.305  21  0.493  21  0.897  10  0.792   0.654 Y  0.450      SignalP-noTM
P31988                     0.136  30  0.119  30  0.131   3  0.108   0.113 N  0.450      SignalP-noTM
J3S829                     0.382  21  0.546  21  0.875  11  0.772   0.668 Y  0.450      SignalP-noTM
J3SDW6                     0.382  21  0.546  21  0.875  11  0.772   0.668 Y  0.450      SignalP-noTM
J3S830                     0.515  20  0.626  20  0.849  10  0.756   0.696 Y  0.450      SignalP-noTM
F8S108                     0.276  21  0.452  21  0.859  11  0.733   0.604 Y  0.450      SignalP-noTM
F8RKW1                     0.212  19  0.359  19  0.679   1  0.592   0.485 Y  0.450      SignalP-noTM
Q8QG88                     0.411  21  0.548  21  0.858  12  0.721   0.641 Y  0.450      SignalP-noTM
J3SDW8                     0.382  21  0.546  21  0.875  11  0.772   0.668 Y  0.450      SignalP-noTM
F8RKW0                     0.290  19  0.414  19  0.660   1  0.575   0.501 Y  0.450      SignalP-noTM
F8RKV9                     0.212  19  0.359  19  0.679   1  0.592   0.485 Y  0.450      SignalP-noTM
Q9W6M5                     0.410  21  0.551  21  0.862  11  0.730   0.648 Y  0.450      SignalP-noTM
Q1PS45                     0.411  21  0.549  21  0.859  12  0.722   0.642 Y  0.450      SignalP-noTM
O42138                     0.453  21  0.609  21  0.917  10  0.810   0.718 Y  0.450      SignalP-noTM
D5LMJ3                     0.717  21  0.767  21  0.895   1  0.812   0.791 Y  0.450      SignalP-noTM
Q1PHZ4                     0.119  22  0.104  52  0.112  29  0.096   0.100 N  0.450      SignalP-noTM
Q8UVG0                     0.409  21  0.517  21  0.795   1  0.640   0.584 Y  0.450      SignalP-noTM
O93523                     0.299  21  0.441  21  0.799  12  0.636   0.546 Y  0.450      SignalP-noTM
Q7LZ61                     0.330  21  0.489  21  0.852  11  0.718   0.613 Y  0.450      SignalP-noTM
B8K1W0                     0.391  21  0.552  21  0.882  12  0.773   0.672 Y  0.450      SignalP-noTM
Q7T046                     0.330  21  0.487  21  0.847  11  0.710   0.607 Y  0.450      SignalP-noTM
Q2UXR0                     0.350  20  0.542  20  0.923  10  0.839   0.702 Y  0.450      SignalP-noTM
Q2UXQ5                     0.451  21  0.594  21  0.888  12  0.776   0.692 Y  0.450      SignalP-noTM
Q90495                     0.476  21  0.649  21  0.953   1  0.877   0.772 Y  0.450      SignalP-noTM
Q6X1T6                     0.132  51  0.111  51  0.112  64  0.094   0.102 N  0.450      SignalP-noTM
Q90ZI3                     0.395  21  0.554  21  0.873  10  0.768   0.669 Y  0.450      SignalP-noTM
P0C7B0                     0.411  21  0.548  21  0.858  12  0.721   0.641 Y  0.450      SignalP-noTM
Q98UF9                     0.412  21  0.550  21  0.860  12  0.723   0.643 Y  0.450      SignalP-noTM
Q8JIR2                     0.383  21  0.547  21  0.877  11  0.774   0.670 Y  0.450      SignalP-noTM
Q8AWI5                     0.394  21  0.549  21  0.866  10  0.758   0.662 Y  0.450      SignalP-noTM
P20164                     0.394  21  0.551  21  0.873  10  0.761   0.665 Y  0.450      SignalP-noTM
D3TTC2                     0.717  21  0.767  21  0.895   1  0.812   0.791 Y  0.450      SignalP-noTM
Q10749                     0.519  21  0.640  21  0.896   1  0.778   0.714 Y  0.450      SignalP-noTM
Q3HTN2                     0.286  21  0.447  21  0.810  11  0.690   0.578 Y  0.450      SignalP-noTM
Q3HTN1                     0.287  21  0.449  21  0.812  11  0.692   0.580 Y  0.450      SignalP-noTM
Q2LD49                     0.395  21  0.553  21  0.870  10  0.764   0.667 Y  0.450      SignalP-noTM
P82942                     0.108  41  0.106  41  0.122  35  0.096   0.101 N  0.450      SignalP-noTM
Q9DGB9                     0.275  21  0.450  21  0.856  11  0.729   0.601 Y  0.450      SignalP-noTM
C9E1S0                     0.491  21  0.625  21  0.906   9  0.784   0.711 Y  0.450      SignalP-noTM
Q4VM08                     0.328  21  0.486  21  0.847  11  0.712   0.608 Y  0.450      SignalP-noTM
A4PBQ9                     0.411  21  0.547  21  0.856  12  0.716   0.639 Y  0.450      SignalP-noTM
Q90282                     0.411  21  0.548  21  0.856  12  0.717   0.639 Y  0.450      SignalP-noTM
Q4VM07                     0.449  21  0.595  21  0.892  12  0.781   0.695 Y  0.450      SignalP-noTM
C9E1R8                     0.411  21  0.546  21  0.855  12  0.715   0.637 Y  0.450      SignalP-noTM
A8QL48                     0.118  22  0.125  22  0.187   9  0.132   0.128 N  0.450      SignalP-noTM
A8QL49                     0.394  21  0.545  21  0.847   1  0.743   0.652 Y  0.450      SignalP-noTM
D8VNS0                     0.460  21  0.526  21  0.699   7  0.593   0.562 Y  0.450      SignalP-noTM
A8QL59                     0.443  21  0.565  21  0.808   1  0.713   0.645 Y  0.450      SignalP-noTM
Q9PVK7                     0.124  25  0.150  17  0.231  12  0.188   0.170 N  0.450      SignalP-noTM
A3R0T9                     0.370  21  0.542  21  0.877  10  0.788   0.675 Y  0.450      SignalP-noTM
Q2QA02                     0.396  21  0.556  21  0.897  12  0.770   0.671 Y  0.450      SignalP-noTM
TRINITY_DN3675_c0_g1::TRINITY_DN3675_c0_g1_i1::g.1::m.1  0.127  28  0.118  11  0.205   2  0.125   0.122 N  0.450      SignalP-noTM
TRINITY_DN19421_c0_g1::TRINITY_DN19421_c0_g1_i1::g.4::m.4  0.126  19  0.108  19  0.123  38  0.092   0.100 N  0.450      SignalP-noTM
TRINITY_DN30872_c0_g1::TRINITY_DN30872_c0_g1_i1::g.5::m.5  0.195  23  0.139  23  0.142  45  0.098   0.117 N  0.450      SignalP-noTM
TRINITY_DN30872_c0_g1::TRINITY_DN30872_c0_g1_i1::g.6::m.6  0.144  19  0.121  19  0.118  22  0.101   0.111 N  0.450      SignalP-noTM
TRINITY_DN30872_c0_g1::TRINITY_DN30872_c0_g1_i2::g.9::m.9  0.195  23  0.139  23  0.142  45  0.098   0.117 N  0.450      SignalP-noTM
TRINITY_DN30872_c0_g1::TRINITY_DN30872_c0_g1_i2::g.10::m.1  0.104   1  0.000   1  0.138   1  0.000   0.000 N  0.450      SignalP-noTM
TRINITY_DN30872_c0_g1::TRINITY_DN30872_c0_g1_i2::g.10::m.1  0.104   1  0.000   1  0.130   1  0.000   0.000 N  0.450      SignalP-noTM
TRINITY_DN30872_c0_g1::TRINITY_DN30872_c0_g1_i2::g.10::m.1  0.104   1  0.000   1  0.131   1  0.000   0.000 N  0.450      SignalP-noTM
TRINITY_DN30872_c0_g1::TRINITY_DN30872_c0_g1_i2::g.10::m.1  0.106   1  0.000   1  0.139   1  0.000   0.000 N  0.450      SignalP-noTM
TRINITY_DN30872_c0_g1::TRINITY_DN30872_c0_g1_i2::g.10::m.1  0.104   1  0.000   1  0.131   1  0.000   0.000 N  0.450      SignalP-noTM
TRINITY_DN30872_c0_g1::TRINITY_DN30872_c0_g1_i2::g.10::m.1  0.104   1  0.000   1  0.138   1  0.000   0.000 N  0.450      SignalP-noTM
TRINITY_DN30872_c0_g1::TRINITY_DN30872_c0_g1_i2::g.10::m.1  0.104   1  0.000   1  0.138   1  0.000   0.000 N  0.450      SignalP-noTM
TRINITY_DN30872_c0_g1::TRINITY_DN30872_c0_g1_i2::g.10::m.1  0.104   1  0.000   1  0.140   1  0.000   0.000 N  0.450      SignalP-noTM
TRINITY_DN30872_c0_g1::TRINITY_DN30872_c0_g1_i2::g.10::m.1  0.104   1  0.000   1  0.158   1  0.000   0.000 N  0.450      SignalP-noTM
                           0.000   1  0.000   1  0.000   1  0.000   0.000 N  0.500      SignalP-TM
TRINITY_DN30872_c0_g1::TRINITY_DN30872_c0_g1_i2::g.10::m.1  0.000   1  0.000   1  0.000   1  0.000   0.000 N  0.450      SignalP-noTM
0.138000                   0.000   1  0.000   1  0.000   1  0.000   0.000 N  0.450      SignalP-noTM
TRINITY_DN30872_c0_g1::TRINITY_DN30872_c0_g1_i2::g.10::m.1  0.102   1  0.000   1  0.120   1  0.000   0.000 N  0.450      SignalP-noTM
TRINITY_DN30872_c0_g1::TRINITY_DN30872_c0_g1_i2::g.10::m.1  0.101   1  0.000   1  0.198   1  0.000   0.000 N  0.450      SignalP-noTM
TRINITY_DN30872_c0_g1::TRINITY_DN30872_c0_g1_i2::g.10::m.1  0.106   1  0.000   1  0.139   1  0.000   0.000 N  0.450      SignalP-noTM
TRINITY_DN30872_c0_g1::TRINITY_DN30872_c0_g1_i2::g.10::m.1  0.104   1  0.000   1  0.131   1  0.000   0.000 N  0.450      SignalP-noTM
TRINITY_DN30872_c0_g1::TRINITY_DN30872_c0_g1_i2::g.10::m.1  0.105   1  0.000   1  0.120   1  0.000   0.000 N  0.450      SignalP-noTM
TRINITY_DN30872_c0_g1::TRINITY_DN30872_c0_g1_i2::g.10::m.1  0.102   1  0.000   1  0.120   1  0.000   0.000 N  0.450      SignalP-noTM
TRINITY_DN30872_c0_g1::TRINITY_DN30872_c0_g1_i2::g.10::m.1  0.105   1  0.000   1  0.120   1  0.000   0.000 N  0.450      SignalP-noTM
TRINITY_DN30872_c0_g1::TRINITY_DN30872_c0_g1_i2::g.10::m.1  0.104   1  0.000   1  0.138   1  0.000   0.000 N  0.450      SignalP-noTM
TRINITY_DN30872_c0_g1::TRINITY_DN30872_c0_g1_i2::g.10::m.1  0.103   1  0.000   1  0.110   1  0.000   0.000 N  0.450      SignalP-noTM
TRINITY_DN30872_c0_g1::TRINITY_DN30872_c0_g1_i2::g.10::m.1  0.104   1  0.000   1  0.140   1  0.000   0.000 N  0.450      SignalP-noTM
TRINITY_DN30872_c0_g1::TRINITY_DN30872_c0_g1_i2::g.10::m.1  0.103   1  0.000   1  0.110   1  0.000   0.000 N  0.450      SignalP-noTM
TRINITY_DN30872_c0_g1::TRINITY_DN30872_c0_g1_i2::g.10::m.1  0.103   1  0.000   1  0.110   1  0.000   0.000 N  0.450      SignalP-noTM
TRINITY_DN30872_c0_g1::TRINITY_DN30872_c0_g1_i2::g.10::m.1  0.106   1  0.000   1  0.129   1  0.000   0.000 N  0.450      SignalP-noTM
TRINITY_DN30872_c0_g1::TRINITY_DN30872_c0_g1_i2::g.10::m.1  0.104   1  0.000   1  0.161   1  0.000   0.000 N  0.450      SignalP-noTM
TRINITY_DN30872_c0_g1::TRINITY_DN30872_c0_g1_i2::g.10::m.1  0.106   1  0.000   1  0.139   1  0.000   0.000 N  0.450      SignalP-noTM
TRINITY_DN30872_c0_g1::TRINITY_DN30872_c0_g1_i2::g.10::m.1  0.102   1  0.000   1  0.120   1  0.000   0.000 N  0.450      SignalP-noTM
TRINITY_DN30872_c0_g1::TRINITY_DN30872_c0_g1_i2::g.10::m.1  0.103   1  0.000   1  0.145   1  0.000   0.000 N  0.450      SignalP-noTM
TRINITY_DN30872_c0_g1::TRINITY_DN30872_c0_g1_i2::g.10::m.1  0.102   1  0.000   1  0.120   1  0.000   0.000 N  0.450      SignalP-noTM
TRINITY_DN30872_c0_g1::TRINITY_DN30872_c0_g1_i2::g.10::m.1  0.103   1  0.000   1  0.110   1  0.000   0.000 N  0.450      SignalP-noTM
TRINITY_DN30872_c0_g1::TRINITY_DN30872_c0_g1_i2::g.10::m.1  0.104   1  0.000   1  0.140   1  0.000   0.000 N  0.450      SignalP-noTM
TRINITY_DN30872_c0_g1::TRINITY_DN30872_c0_g1_i2::g.10::m.1  0.106   1  0.000   1  0.129   1  0.000   0.000 N  0.450      SignalP-noTM
TRINITY_DN30872_c0_g1::TRINITY_DN30872_c0_g1_i2::g.10::m.1!  0.105   1  0.000   1  0.120   1  0.000   0.000 N  0.450      SignalP-noTM
TRINITY_DN30872_c0_g1::TRINITY_DN30872_c0_g1_i2::g.10::m.1"  0.103   1  0.000   1  0.145   1  0.000   0.000 N  0.450      SignalP-noTM
TRINITY_DN30872_c0_g1::TRINITY_DN30872_c0_g1_i2::g.10::m.1#  0.106   1  0.000   1  0.129   1  0.000   0.000 N  0.450      SignalP-noTM
TRINITY_DN30872_c0_g1::TRINITY_DN30872_c0_g1_i2::g.10::m.1$  0.106   1  0.000   1  0.139   1  0.000   0.000 N  0.450      SignalP-noTM
TRINITY_DN30872_c0_g1::TRINITY_DN30872_c0_g1_i2::g.10::m.1%  0.104   1  0.000   1  0.130   1  0.000   0.000 N  0.450      SignalP-noTM
TRINITY_DN30872_c0_g1::TRINITY_DN30872_c0_g1_i2::g.10::m.1&  0.103   1  0.000   1  0.110   1  0.000   0.000 N  0.450      SignalP-noTM
TRINITY_DN30872_c0_g1::TRINITY_DN30872_c0_g1_i2::g.10::m.1'  0.104   1  0.000   1  0.131   1  0.000   0.000 N  0.450      SignalP-noTM
TRINITY_DN30872_c0_g1::TRINITY_DN30872_c0_g1_i2::g.10::m.1(  0.104   1  0.000   1  0.131   1  0.000   0.000 N  0.450      SignalP-noTM
TRINITY_DN30872_c0_g1::TRINITY_DN30872_c0_g1_i2::g.10::m.1)  0.102   1  0.000   1  0.120   1  0.000   0.000 N  0.450      SignalP-noTM
TRINITY_DN30872_c0_g1::TRINITY_DN30872_c0_g1_i2::g.10::m.1*  0.104   1  0.000   1  0.140   1  0.000   0.000 N  0.450      SignalP-noTM
TRINITY_DN30872_c0_g1::TRINITY_DN30872_c0_g1_i2::g.10::m.1+  0.106   1  0.000   1  0.129   1  0.000   0.000 N  0.450      SignalP-noTM
TRINITY_DN30872_c0_g1::TRINITY_DN30872_c0_g1_i2::g.10::m.1,  0.104   1  0.000   1  0.161   1  0.000   0.000 N  0.450      SignalP-noTM
TRINITY_DN30872_c0_g1::TRINITY_DN30872_c0_g1_i2::g.10::m.1-  0.106   1  0.000   1  0.139   1  0.000   0.000 N  0.450      SignalP-noTM
TRINITY_DN30872_c0_g1::TRINITY_DN30872_c0_g1_i2::g.10::m.1.  0.104   1  0.000   1  0.140   1  0.000   0.000 N  0.450      SignalP-noTM
TRINITY_DN30872_c0_g1::TRINITY_DN30872_c0_g1_i2::g.10::m.1/  0.104   1  0.000   1  0.159   1  0.000   0.000 N  0.450      SignalP-noTM
TRINITY_DN30872_c0_g1::TRINITY_DN30872_c0_g1_i2::g.10::m.10  0.101   1  0.000   1  0.119   1  0.000   0.000 N  0.450      SignalP-noTM
TRINITY_DN30872_c0_g1::TRINITY_DN30872_c0_g1_i2::g.10::m.11  0.102   2  0.000   1  0.119   1  0.000   0.000 N  0.450      SignalP-noTM
TRINITY_DN30872_c0_g1::TRINITY_DN30872_c0_g1_i2::g.10::m.12  0.107   3  0.000   1  0.119   1  0.000   0.000 N  0.450      SignalP-noTM
TRINITY_DN30872_c0_g1::TRINITY_DN30872_c0_g1_i2::g.10::m.13  0.107   3  0.000   1  0.119   1  0.000   0.000 N  0.450      SignalP-noTM
TRINITY_DN30872_c0_g1::TRINITY_DN30872_c0_g1_i2::g.10::m.14  0.107   3  0.000   1  0.119   1  0.000   0.000 N  0.450      SignalP-noTM
TRINITY_DN30872_c0_g1::TRINITY_DN30872_c0_g1_i2::g.10::m.15  0.107   3  0.000   1  0.119   1  0.000   0.000 N  0.450      SignalP-noTM
TRINITY_DN30872_c0_g1::TRINITY_DN30872_c0_g1_i2::g.10::m.16  0.107   3  0.000   1  0.119   1  0.000   0.000 N  0.450      SignalP-noTM
TRINITY_DN30872_c0_g1::TRINITY_DN30872_c0_g1_i2::g.10::m.17  0.107   3  0.000   1  0.119   1  0.000   0.000 N  0.450      SignalP-noTM
TRINITY_DN30872_c0_g1::TRINITY_DN30872_c0_g1_i2::g.10::m.18  0.107   3  0.000   1  0.119   1  0.000   0.000 N  0.450      SignalP-noTM
TRINITY_DN30872_c0_g1::TRINITY_DN30872_c0_g1_i2::g.10::m.19  0.107   3  0.000   1  0.119   1  0.000   0.000 N  0.450      SignalP-noTM
TRINITY_DN30872_c0_g1::TRINITY_DN30872_c0_g1_i2::g.10::m.1:  0.107   3  0.104  11  0.119   1  0.101   0.103 N  0.450      SignalP-noTM
TRINITY_DN30872_c0_g1::TRINITY_DN30872_c0_g1_i2::g.10::m.1;  0.107   3  0.105  12  0.119   1  0.100   0.102 N  0.450      SignalP-noTM
TRINITY_DN30872_c0_g1::TRINITY_DN30872_c0_g1_i2::g.10::m.1<  0.107   3  0.105  13  0.119   1  0.100   0.102 N  0.450      SignalP-noTM
TRINITY_DN30872_c0_g1::TRINITY_DN30872_c0_g1_i2::g.10::m.1=  0.107   3  0.105  14  0.119   1  0.100   0.102 N  0.450      SignalP-noTM
TRINITY_DN30872_c0_g1::TRINITY_DN30872_c0_g1_i2::g.10::m.1>  0.107   3  0.105  14  0.119   1  0.100   0.102 N  0.450      SignalP-noTM
TRINITY_DN30872_c0_g1::TRINITY_DN30872_c0_g1_i2::g.10::m.1?  0.107   3  0.106  16  0.119   1  0.099   0.102 N  0.450      SignalP-noTM
TRINITY_DN30872_c0_g1::TRINITY_DN30872_c0_g1_i2::g.10::m.1@  0.107   3  0.106  16  0.119   1  0.099   0.102 N  0.450      SignalP-noTM
TRINITY_DN30872_c0_g1::TRINITY_DN30872_c0_g1_i2::g.10::m.1A  0.107   3  0.106  16  0.119   1  0.099   0.102 N  0.450      SignalP-noTM
TRINITY_DN30872_c0_g1::TRINITY_DN30872_c0_g1_i2::g.10::m.1B  0.107   3  0.106  16  0.119   1  0.099   0.102 N  0.450      SignalP-noTM
TRINITY_DN30872_c0_g1::TRINITY_DN30872_c0_g1_i2::g.10::m.1C  0.107   3  0.106  16  0.119   1  0.099   0.102 N  0.450      SignalP-noTM
TRINITY_DN30872_c0_g1::TRINITY_DN30872_c0_g1_i2::g.10::m.1D  0.107   3  0.106  16  0.119   1  0.099   0.102 N  0.450      SignalP-noTM
TRINITY_DN30872_c0_g1::TRINITY_DN30872_c0_g1_i2::g.10::m.1E  0.107   3  0.106  16  0.119   1  0.099   0.102 N  0.450      SignalP-noTM
TRINITY_DN30872_c0_g1::TRINITY_DN30872_c0_g1_i2::g.10::m.1F  0.107   3  0.106  16  0.119   1  0.099   0.102 N  0.450      SignalP-noTM
TRINITY_DN32787_c0_g1::TRINITY_DN32787_c0_g1_i1::g.13::m.1  0.104   1  0.000   1  0.140   1  0.000   0.000 N  0.450      SignalP-noTM
TRINITY_DN32787_c0_g1::TRINITY_DN32787_c0_g1_i1::g.13::m.1  0.104   1  0.000   1  0.130   1  0.000   0.000 N  0.450      SignalP-noTM
TRINITY_DN32787_c0_g1::TRINITY_DN32787_c0_g1_i1::g.13::m.1  0.104   1  0.000   1  0.158   1  0.000   0.000 N  0.450      SignalP-noTM
TRINITY_DN32787_c0_g1::TRINITY_DN32787_c0_g1_i1::g.13::m.1  0.104   1  0.000   1  0.140   1  0.000   0.000 N  0.450      SignalP-noTM
TRINITY_DN32787_c0_g1::TRINITY_DN32787_c0_g1_i1::g.13::m.1  0.104   1  0.000   1  0.138   1  0.000   0.000 N  0.450      SignalP-noTM
TRINITY_DN32787_c0_g1::TRINITY_DN32787_c0_g1_i1::g.13::m.1  0.104   1  0.000   1  0.140   1  0.000   0.000 N  0.450      SignalP-noTM
TRINITY_DN32787_c0_g1::TRINITY_DN32787_c0_g1_i1::g.13::m.1  0.104   1  0.000   1  0.130   1  0.000   0.000 N  0.450      SignalP-noTM
TRINITY_DN32787_c0_g1::TRINITY_DN32787_c0_g1_i1::g.13::m.1  0.102   1  0.000   1  0.120   1  0.000   0.000 N  0.450      SignalP-noTM
TRINITY_DN32787_c0_g1::TRINITY_DN32787_c0_g1_i1::g.13::m.1  0.105   1  0.000   1  0.140   1  0.000   0.000 N  0.450      SignalP-noTM
                           0.000   1  0.000   1  0.000   1  0.000   0.000 N  0.500      SignalP-TM
TRINITY_DN32787_c0_g1::TRINITY_DN32787_c0_g1_i1::g.13::m.1  0.000   1  0.000   1  0.000   1  0.000   0.000 N  0.450      SignalP-noTM
0.139955                   0.000   1  0.000   1  0.000   1  0.000   0.000 N  0.450      SignalP-noTM
TRINITY_DN32787_c0_g1::TRINITY_DN32787_c0_g1_i1::g.13::m.1  0.101   1  0.000   1  0.198   1  0.000   0.000 N  0.450      SignalP-noTM
TRINITY_DN32787_c0_g1::TRINITY_DN32787_c0_g1_i1::g.13::m.1  0.104   1  0.000   1  0.140   1  0.000   0.000 N  0.450      SignalP-noTM
TRINITY_DN32787_c0_g1::TRINITY_DN32787_c0_g1_i1::g.13::m.1  0.103   1  0.000   1  0.110   1  0.000   0.000 N  0.450      SignalP-noTM
TRINITY_DN32787_c0_g1::TRINITY_DN32787_c0_g1_i1::g.13::m.1  0.104   1  0.000   1  0.130   1  0.000   0.000 N  0.450      SignalP-noTM
TRINITY_DN32787_c0_g1::TRINITY_DN32787_c0_g1_i1::g.13::m.1  0.104   1  0.000   1  0.138   1  0.000   0.000 N  0.450      SignalP-noTM
TRINITY_DN32787_c0_g1::TRINITY_DN32787_c0_g1_i1::g.13::m.1  0.105   1  0.000   1  0.120   1  0.000   0.000 N  0.450      SignalP-noTM
TRINITY_DN32787_c0_g1::TRINITY_DN32787_c0_g1_i1::g.13::m.1  0.104   1  0.000   1  0.140   1  0.000   0.000 N  0.450      SignalP-noTM
TRINITY_DN32787_c0_g1::TRINITY_DN32787_c0_g1_i1::g.13::m.1  0.104   1  0.000   1  0.131   1  0.000   0.000 N  0.450      SignalP-noTM
TRINITY_DN32787_c0_g1::TRINITY_DN32787_c0_g1_i1::g.13::m.1  0.104   1  0.000   1  0.158   1  0.000   0.000 N  0.450      SignalP-noTM
TRINITY_DN32787_c0_g1::TRINITY_DN32787_c0_g1_i1::g.13::m.1  0.103   1  0.000   1  0.110   1  0.000   0.000 N  0.450      SignalP-noTM
TRINITY_DN32787_c0_g1::TRINITY_DN32787_c0_g1_i1::g.13::m.1  0.104   1  0.000   1  0.140   1  0.000   0.000 N  0.450      SignalP-noTM
TRINITY_DN32787_c0_g1::TRINITY_DN32787_c0_g1_i1::g.13::m.1  0.104   1  0.000   1  0.140   1  0.000   0.000 N  0.450      SignalP-noTM
TRINITY_DN32787_c0_g1::TRINITY_DN32787_c0_g1_i1::g.13::m.1  0.103   1  0.000   1  0.198   1  0.000   0.000 N  0.450      SignalP-noTM
TRINITY_DN32787_c0_g1::TRINITY_DN32787_c0_g1_i1::g.13::m.1  0.104   1  0.000   1  0.131   1  0.000   0.000 N  0.450      SignalP-noTM
TRINITY_DN32787_c0_g1::TRINITY_DN32787_c0_g1_i1::g.13::m.1  0.106   1  0.000   1  0.129   1  0.000   0.000 N  0.450      SignalP-noTM
TRINITY_DN32787_c0_g1::TRINITY_DN32787_c0_g1_i1::g.13::m.1  0.106   1  0.000   1  0.129   1  0.000   0.000 N  0.450      SignalP-noTM
TRINITY_DN32787_c0_g1::TRINITY_DN32787_c0_g1_i1::g.13::m.1  0.104   1  0.000   1  0.140   1  0.000   0.000 N  0.450      SignalP-noTM
TRINITY_DN32787_c0_g1::TRINITY_DN32787_c0_g1_i1::g.13::m.1  0.104   1  0.000   1  0.140   1  0.000   0.000 N  0.450      SignalP-noTM
TRINITY_DN32787_c0_g1::TRINITY_DN32787_c0_g1_i1::g.13::m.1  0.104   1  0.000   1  0.158   1  0.000   0.000 N  0.450      SignalP-noTM
TRINITY_DN32787_c0_g1::TRINITY_DN32787_c0_g1_i1::g.13::m.1  0.106   1  0.000   1  0.129   1  0.000   0.000 N  0.450      SignalP-noTM
TRINITY_DN32787_c0_g1::TRINITY_DN32787_c0_g1_i1::g.13::m.1  0.103   1  0.000   1  0.198   1  0.000   0.000 N  0.450      SignalP-noTM
TRINITY_DN32787_c0_g1::TRINITY_DN32787_c0_g1_i1::g.13::m.1!  0.104   1  0.000   1  0.130   1  0.000   0.000 N  0.450      SignalP-noTM
TRINITY_DN32787_c0_g1::TRINITY_DN32787_c0_g1_i1::g.13::m.1"  0.105   1  0.000   1  0.120   1  0.000   0.000 N  0.450      SignalP-noTM
TRINITY_DN32787_c0_g1::TRINITY_DN32787_c0_g1_i1::g.13::m.1#  0.104   1  0.000   1  0.140   1  0.000   0.000 N  0.450      SignalP-noTM
TRINITY_DN32787_c0_g1::TRINITY_DN32787_c0_g1_i1::g.13::m.1$  0.103   1  0.000   1  0.110   1  0.000   0.000 N  0.450      SignalP-noTM
TRINITY_DN32787_c0_g1::TRINITY_DN32787_c0_g1_i1::g.13::m.1%  0.104   1  0.000   1  0.130   1  0.000   0.000 N  0.450      SignalP-noTM
TRINITY_DN32787_c0_g1::TRINITY_DN32787_c0_g1_i1::g.13::m.1&  0.104   1  0.000   1  0.121   1  0.000   0.000 N  0.450      SignalP-noTM
TRINITY_DN32787_c0_g1::TRINITY_DN32787_c0_g1_i1::g.13::m.1'  0.104   1  0.000   1  0.138   1  0.000   0.000 N  0.450      SignalP-noTM
TRINITY_DN32787_c0_g1::TRINITY_DN32787_c0_g1_i1::g.13::m.1(  0.104   1  0.000   1  0.140   1  0.000   0.000 N  0.450      SignalP-noTM
TRINITY_DN32787_c0_g1::TRINITY_DN32787_c0_g1_i1::g.13::m.1)  0.103   1  0.000   1  0.110   1  0.000   0.000 N  0.450      SignalP-noTM
TRINITY_DN32787_c0_g1::TRINITY_DN32787_c0_g1_i1::g.13::m.1*  0.104   1  0.000   1  0.131   1  0.000   0.000 N  0.450      SignalP-noTM
TRINITY_DN32787_c0_g1::TRINITY_DN32787_c0_g1_i1::g.13::m.1+  0.102   1  0.000   1  0.120   1  0.000   0.000 N  0.450      SignalP-noTM
TRINITY_DN32787_c0_g1::TRINITY_DN32787_c0_g1_i1::g.13::m.1,  0.104   1  0.000   1  0.131   1  0.000   0.000 N  0.450      SignalP-noTM
TRINITY_DN32787_c0_g1::TRINITY_DN32787_c0_g1_i1::g.13::m.1-  0.104   1  0.000   1  0.146   1  0.000   0.000 N  0.450      SignalP-noTM
TRINITY_DN32787_c0_g1::TRINITY_DN32787_c0_g1_i1::g.13::m.1.  0.103   1  0.000   1  0.145   1  0.000   0.000 N  0.450      SignalP-noTM
TRINITY_DN32787_c0_g1::TRINITY_DN32787_c0_g1_i1::g.13::m.1/  0.104   1  0.000   1  0.146   1  0.000   0.000 N  0.450      SignalP-noTM
TRINITY_DN32787_c0_g1::TRINITY_DN32787_c0_g1_i1::g.13::m.10  0.104   1  0.000   1  0.161   1  0.000   0.000 N  0.450      SignalP-noTM
TRINITY_DN32787_c0_g1::TRINITY_DN32787_c0_g1_i1::g.13::m.11  0.104   1  0.000   1  0.140   1  0.000   0.000 N  0.450      SignalP-noTM
TRINITY_DN32787_c0_g1::TRINITY_DN32787_c0_g1_i1::g.13::m.12  0.106   1  0.000   1  0.129   1  0.000   0.000 N  0.450      SignalP-noTM
TRINITY_DN32787_c0_g1::TRINITY_DN32787_c0_g1_i1::g.13::m.13  0.101   1  0.000   1  0.102   1  0.000   0.000 N  0.450      SignalP-noTM
TRINITY_DN32787_c0_g1::TRINITY_DN32787_c0_g1_i1::g.13::m.14  0.102   2  0.000   1  0.104   2  0.000   0.000 N  0.450      SignalP-noTM
TRINITY_DN32787_c0_g1::TRINITY_DN32787_c0_g1_i1::g.13::m.15  0.102   2  0.000   1  0.106   3  0.000   0.000 N  0.450      SignalP-noTM
TRINITY_DN32787_c0_g1::TRINITY_DN32787_c0_g1_i1::g.13::m.16  0.104   4  0.000   1  0.106   3  0.000   0.000 N  0.450      SignalP-noTM
TRINITY_DN32787_c0_g1::TRINITY_DN32787_c0_g1_i1::g.13::m.17  0.104   4  0.000   1  0.106   3  0.000   0.000 N  0.450      SignalP-noTM
TRINITY_DN32787_c0_g1::TRINITY_DN32787_c0_g1_i1::g.13::m.18  0.104   4  0.000   1  0.110   6  0.000   0.000 N  0.450      SignalP-noTM
TRINITY_DN32787_c0_g1::TRINITY_DN32787_c0_g1_i1::g.13::m.19  0.104   4  0.000   1  0.110   6  0.000   0.000 N  0.450      SignalP-noTM
TRINITY_DN32787_c0_g1::TRINITY_DN32787_c0_g1_i1::g.13::m.1:  0.104   8  0.000   1  0.110   6  0.000   0.000 N  0.450      SignalP-noTM
TRINITY_DN32787_c0_g1::TRINITY_DN32787_c0_g1_i1::g.13::m.1;  0.104   9  0.000   1  0.110   6  0.000   0.000 N  0.450      SignalP-noTM
TRINITY_DN32787_c0_g1::TRINITY_DN32787_c0_g1_i1::g.13::m.1<  0.104   9  0.000   1  0.110   6  0.000   0.000 N  0.450      SignalP-noTM
TRINITY_DN32787_c0_g1::TRINITY_DN32787_c0_g1_i1::g.13::m.1=  0.106  11  0.104  11  0.110   6  0.103   0.104 N  0.450      SignalP-noTM
TRINITY_DN32787_c0_g1::TRINITY_DN32787_c0_g1_i1::g.13::m.1>  0.106  11  0.104  11  0.110   6  0.103   0.104 N  0.450      SignalP-noTM
TRINITY_DN32787_c0_g1::TRINITY_DN32787_c0_g1_i1::g.13::m.1?  0.106  11  0.104  11  0.110   6  0.103   0.104 N  0.450      SignalP-noTM
TRINITY_DN32787_c0_g1::TRINITY_DN32787_c0_g1_i1::g.13::m.1@  0.106  11  0.104  11  0.110   6  0.103   0.104 N  0.450      SignalP-noTM
TRINITY_DN32787_c0_g1::TRINITY_DN32787_c0_g1_i1::g.13::m.1A  0.106  11  0.104  11  0.110   6  0.103   0.104 N  0.450      SignalP-noTM
TRINITY_DN32787_c0_g1::TRINITY_DN32787_c0_g1_i1::g.13::m.1B  0.106  11  0.104  11  0.110   6  0.103   0.104 N  0.450      SignalP-noTM
TRINITY_DN32787_c0_g1::TRINITY_DN32787_c0_g1_i1::g.13::m.1C  0.106  11  0.104  11  0.110   6  0.103   0.104 N  0.450      SignalP-noTM
TRINITY_DN32787_c0_g1::TRINITY_DN32787_c0_g1_i1::g.13::m.1D  0.106  11  0.104  11  0.110   6  0.103   0.104 N  0.450      SignalP-noTM
TRINITY_DN32787_c0_g1::TRINITY_DN32787_c0_g1_i1::g.13::m.1E  0.106  11  0.104  11  0.110   6  0.103   0.104 N  0.450      SignalP-noTM
TRINITY_DN32787_c0_g1::TRINITY_DN32787_c0_g1_i1::g.13::m.1F  0.106  11  0.104  11  0.110   6  0.103   0.104 N  0.450      SignalP-noTM
TRINITY_DN32787_c0_g1::TRINITY_DN32787_c0_g1_i2::g.14::m.1  0.104   1  0.000   1  0.140   1  0.000   0.000 N  0.450      SignalP-noTM
TRINITY_DN32787_c0_g1::TRINITY_DN32787_c0_g1_i2::g.14::m.1  0.104   1  0.000   1  0.130   1  0.000   0.000 N  0.450      SignalP-noTM
TRINITY_DN32787_c0_g1::TRINITY_DN32787_c0_g1_i2::g.14::m.1  0.104   1  0.000   1  0.158   1  0.000   0.000 N  0.450      SignalP-noTM
TRINITY_DN32787_c0_g1::TRINITY_DN32787_c0_g1_i2::g.14::m.1  0.104   1  0.000   1  0.140   1  0.000   0.000 N  0.450      SignalP-noTM
TRINITY_DN32787_c0_g1::TRINITY_DN32787_c0_g1_i2::g.14::m.1  0.104   1  0.000   1  0.138   1  0.000   0.000 N  0.450      SignalP-noTM
TRINITY_DN32787_c0_g1::TRINITY_DN32787_c0_g1_i2::g.14::m.1  0.104   1  0.000   1  0.140   1  0.000   0.000 N  0.450      SignalP-noTM
TRINITY_DN32787_c0_g1::TRINITY_DN32787_c0_g1_i2::g.14::m.1  0.104   1  0.000   1  0.130   1  0.000   0.000 N  0.450      SignalP-noTM
TRINITY_DN32787_c0_g1::TRINITY_DN32787_c0_g1_i2::g.14::m.1  0.102   1  0.000   1  0.120   1  0.000   0.000 N  0.450      SignalP-noTM
TRINITY_DN32787_c0_g1::TRINITY_DN32787_c0_g1_i2::g.14::m.1  0.105   1  0.000   1  0.140   1  0.000   0.000 N  0.450      SignalP-noTM
                           0.000   1  0.000   1  0.000   1  0.000   0.000 N  0.500      SignalP-TM
TRINITY_DN32787_c0_g1::TRINITY_DN32787_c0_g1_i2::g.14::m.1  0.000   1  0.000   1  0.000   1  0.000   0.000 N  0.450      SignalP-noTM
0.139955                   0.000   1  0.000   1  0.000   1  0.000   0.000 N  0.450      SignalP-noTM
TRINITY_DN32787_c0_g1::TRINITY_DN32787_c0_g1_i2::g.14::m.1  0.101   1  0.000   1  0.198   1  0.000   0.000 N  0.450      SignalP-noTM
TRINITY_DN32787_c0_g1::TRINITY_DN32787_c0_g1_i2::g.14::m.1  0.104   1  0.000   1  0.140   1  0.000   0.000 N  0.450      SignalP-noTM
TRINITY_DN32787_c0_g1::TRINITY_DN32787_c0_g1_i2::g.14::m.1  0.103   1  0.000   1  0.110   1  0.000   0.000 N  0.450      SignalP-noTM
TRINITY_DN32787_c0_g1::TRINITY_DN32787_c0_g1_i2::g.14::m.1  0.104   1  0.000   1  0.130   1  0.000   0.000 N  0.450      SignalP-noTM
TRINITY_DN32787_c0_g1::TRINITY_DN32787_c0_g1_i2::g.14::m.1  0.104   1  0.000   1  0.138   1  0.000   0.000 N  0.450      SignalP-noTM
TRINITY_DN32787_c0_g1::TRINITY_DN32787_c0_g1_i2::g.14::m.1  0.105   1  0.000   1  0.120   1  0.000   0.000 N  0.450      SignalP-noTM
TRINITY_DN32787_c0_g1::TRINITY_DN32787_c0_g1_i2::g.14::m.1  0.104   1  0.000   1  0.140   1  0.000   0.000 N  0.450      SignalP-noTM
TRINITY_DN32787_c0_g1::TRINITY_DN32787_c0_g1_i2::g.14::m.1  0.104   1  0.000   1  0.131   1  0.000   0.000 N  0.450      SignalP-noTM
TRINITY_DN32787_c0_g1::TRINITY_DN32787_c0_g1_i2::g.14::m.1  0.104   1  0.000   1  0.158   1  0.000   0.000 N  0.450      SignalP-noTM
TRINITY_DN32787_c0_g1::TRINITY_DN32787_c0_g1_i2::g.14::m.1  0.103   1  0.000   1  0.110   1  0.000   0.000 N  0.450      SignalP-noTM
TRINITY_DN32787_c0_g1::TRINITY_DN32787_c0_g1_i2::g.14::m.1  0.104   1  0.000   1  0.140   1  0.000   0.000 N  0.450      SignalP-noTM
TRINITY_DN32787_c0_g1::TRINITY_DN32787_c0_g1_i2::g.14::m.1  0.104   1  0.000   1  0.140   1  0.000   0.000 N  0.450      SignalP-noTM
TRINITY_DN32787_c0_g1::TRINITY_DN32787_c0_g1_i2::g.14::m.1  0.103   1  0.000   1  0.198   1  0.000   0.000 N  0.450      SignalP-noTM
TRINITY_DN32787_c0_g1::TRINITY_DN32787_c0_g1_i2::g.14::m.1  0.104   1  0.000   1  0.131   1  0.000   0.000 N  0.450      SignalP-noTM
TRINITY_DN32787_c0_g1::TRINITY_DN32787_c0_g1_i2::g.14::m.1  0.106   1  0.000   1  0.129   1  0.000   0.000 N  0.450      SignalP-noTM
TRINITY_DN32787_c0_g1::TRINITY_DN32787_c0_g1_i2::g.14::m.1  0.106   1  0.000   1  0.129   1  0.000   0.000 N  0.450      SignalP-noTM
TRINITY_DN32787_c0_g1::TRINITY_DN32787_c0_g1_i2::g.14::m.1  0.104   1  0.000   1  0.140   1  0.000   0.000 N  0.450      SignalP-noTM
TRINITY_DN32787_c0_g1::TRINITY_DN32787_c0_g1_i2::g.14::m.1  0.104   1  0.000   1  0.140   1  0.000   0.000 N  0.450      SignalP-noTM
TRINITY_DN32787_c0_g1::TRINITY_DN32787_c0_g1_i2::g.14::m.1  0.104   1  0.000   1  0.158   1  0.000   0.000 N  0.450      SignalP-noTM
TRINITY_DN32787_c0_g1::TRINITY_DN32787_c0_g1_i2::g.14::m.1  0.106   1  0.000   1  0.129   1  0.000   0.000 N  0.450      SignalP-noTM
TRINITY_DN32787_c0_g1::TRINITY_DN32787_c0_g1_i2::g.14::m.1  0.103   1  0.000   1  0.198   1  0.000   0.000 N  0.450      SignalP-noTM
TRINITY_DN32787_c0_g1::TRINITY_DN32787_c0_g1_i2::g.14::m.1!  0.104   1  0.000   1  0.130   1  0.000   0.000 N  0.450      SignalP-noTM
TRINITY_DN32787_c0_g1::TRINITY_DN32787_c0_g1_i2::g.14::m.1"  0.105   1  0.000   1  0.120   1  0.000   0.000 N  0.450      SignalP-noTM
TRINITY_DN32787_c0_g1::TRINITY_DN32787_c0_g1_i2::g.14::m.1#  0.104   1  0.000   1  0.140   1  0.000   0.000 N  0.450      SignalP-noTM
TRINITY_DN32787_c0_g1::TRINITY_DN32787_c0_g1_i2::g.14::m.1$  0.103   1  0.000   1  0.110   1  0.000   0.000 N  0.450      SignalP-noTM
TRINITY_DN32787_c0_g1::TRINITY_DN32787_c0_g1_i2::g.14::m.1%  0.104   1  0.000   1  0.130   1  0.000   0.000 N  0.450      SignalP-noTM
TRINITY_DN32787_c0_g1::TRINITY_DN32787_c0_g1_i2::g.14::m.1&  0.104   1  0.000   1  0.121   1  0.000   0.000 N  0.450      SignalP-noTM
TRINITY_DN32787_c0_g1::TRINITY_DN32787_c0_g1_i2::g.14::m.1'  0.104   1  0.000   1  0.138   1  0.000   0.000 N  0.450      SignalP-noTM
TRINITY_DN32787_c0_g1::TRINITY_DN32787_c0_g1_i2::g.14::m.1(  0.104   1  0.000   1  0.140   1  0.000   0.000 N  0.450      SignalP-noTM
TRINITY_DN32787_c0_g1::TRINITY_DN32787_c0_g1_i2::g.14::m.1)  0.103   1  0.000   1  0.110   1  0.000   0.000 N  0.450      SignalP-noTM
TRINITY_DN32787_c0_g1::TRINITY_DN32787_c0_g1_i2::g.14::m.1*  0.104   1  0.000   1  0.131   1  0.000   0.000 N  0.450      SignalP-noTM
TRINITY_DN32787_c0_g1::TRINITY_DN32787_c0_g1_i2::g.14::m.1+  0.102   1  0.000   1  0.120   1  0.000   0.000 N  0.450      SignalP-noTM
TRINITY_DN32787_c0_g1::TRINITY_DN32787_c0_g1_i2::g.14::m.1,  0.104   1  0.000   1  0.131   1  0.000   0.000 N  0.450      SignalP-noTM
TRINITY_DN32787_c0_g1::TRINITY_DN32787_c0_g1_i2::g.14::m.1-  0.104   1  0.000   1  0.146   1  0.000   0.000 N  0.450      SignalP-noTM
TRINITY_DN32787_c0_g1::TRINITY_DN32787_c0_g1_i2::g.14::m.1.  0.103   1  0.000   1  0.145   1  0.000   0.000 N  0.450      SignalP-noTM
TRINITY_DN32787_c0_g1::TRINITY_DN32787_c0_g1_i2::g.14::m.1/  0.104   1  0.000   1  0.146   1  0.000   0.000 N  0.450      SignalP-noTM
TRINITY_DN32787_c0_g1::TRINITY_DN32787_c0_g1_i2::g.14::m.10  0.104   1  0.000   1  0.161   1  0.000   0.000 N  0.450      SignalP-noTM
TRINITY_DN32787_c0_g1::TRINITY_DN32787_c0_g1_i2::g.14::m.11  0.104   1  0.000   1  0.140   1  0.000   0.000 N  0.450      SignalP-noTM
TRINITY_DN32787_c0_g1::TRINITY_DN32787_c0_g1_i2::g.14::m.12  0.106   1  0.000   1  0.129   1  0.000   0.000 N  0.450      SignalP-noTM
TRINITY_DN32787_c0_g1::TRINITY_DN32787_c0_g1_i2::g.14::m.13  0.104   1  0.000   1  0.159   1  0.000   0.000 N  0.450      SignalP-noTM
TRINITY_DN32787_c0_g1::TRINITY_DN32787_c0_g1_i2::g.14::m.14  0.101   1  0.000   1  0.105   1  0.000   0.000 N  0.450      SignalP-noTM
TRINITY_DN32787_c0_g1::TRINITY_DN32787_c0_g1_i2::g.14::m.15  0.103   2  0.000   1  0.106   2  0.000   0.000 N  0.450      SignalP-noTM
TRINITY_DN32787_c0_g1::TRINITY_DN32787_c0_g1_i2::g.14::m.16  0.103   3  0.000   1  0.107   3  0.000   0.000 N  0.450      SignalP-noTM
TRINITY_DN32787_c0_g1::TRINITY_DN32787_c0_g1_i2::g.14::m.17  0.103   3  0.000   1  0.107   3  0.000   0.000 N  0.450      SignalP-noTM
TRINITY_DN32787_c0_g1::TRINITY_DN32787_c0_g1_i2::g.14::m.18  0.103   3  0.000   1  0.109   5  0.000   0.000 N  0.450      SignalP-noTM
TRINITY_DN32787_c0_g1::TRINITY_DN32787_c0_g1_i2::g.14::m.19  0.103   3  0.000   1  0.109   6  0.000   0.000 N  0.450      SignalP-noTM
TRINITY_DN32787_c0_g1::TRINITY_DN32787_c0_g1_i2::g.14::m.1:  0.104   7  0.000   1  0.109   6  0.000   0.000 N  0.450      SignalP-noTM
TRINITY_DN32787_c0_g1::TRINITY_DN32787_c0_g1_i2::g.14::m.1;  0.105   8  0.000   1  0.109   6  0.000   0.000 N  0.450      SignalP-noTM
TRINITY_DN32787_c0_g1::TRINITY_DN32787_c0_g1_i2::g.14::m.1<  0.105   8  0.000   1  0.109   6  0.000   0.000 N  0.450      SignalP-noTM
TRINITY_DN32787_c0_g1::TRINITY_DN32787_c0_g1_i2::g.14::m.1=  0.106  10  0.000   1  0.109   6  0.000   0.000 N  0.450      SignalP-noTM
TRINITY_DN32787_c0_g1::TRINITY_DN32787_c0_g1_i2::g.14::m.1>  0.106  10  0.102  11  0.109   6  0.104   0.103 N  0.450      SignalP-noTM
TRINITY_DN32787_c0_g1::TRINITY_DN32787_c0_g1_i2::g.14::m.1?  0.106  10  0.102  11  0.109   6  0.104   0.103 N  0.450      SignalP-noTM
TRINITY_DN32787_c0_g1::TRINITY_DN32787_c0_g1_i2::g.14::m.1@  0.106  10  0.102  11  0.109   6  0.104   0.103 N  0.450      SignalP-noTM
TRINITY_DN32787_c0_g1::TRINITY_DN32787_c0_g1_i2::g.14::m.1A  0.106  10  0.102  11  0.109   6  0.104   0.103 N  0.450      SignalP-noTM
TRINITY_DN32787_c0_g1::TRINITY_DN32787_c0_g1_i2::g.14::m.1B  0.106  10  0.103  15  0.109   6  0.101   0.102 N  0.450      SignalP-noTM
TRINITY_DN32787_c0_g1::TRINITY_DN32787_c0_g1_i2::g.14::m.1C  0.106  10  0.103  15  0.109   6  0.101   0.102 N  0.450      SignalP-noTM
TRINITY_DN32787_c0_g1::TRINITY_DN32787_c0_g1_i2::g.14::m.1D  0.106  10  0.103  15  0.109   6  0.101   0.102 N  0.450      SignalP-noTM
TRINITY_DN32787_c0_g1::TRINITY_DN32787_c0_g1_i2::g.14::m.1E  0.106  10  0.103  15  0.109   6  0.101   0.102 N  0.450      SignalP-noTM
TRINITY_DN32787_c0_g1::TRINITY_DN32787_c0_g1_i2::g.14::m.1F  0.106  10  0.103  15  0.109   6  0.101   0.102 N  0.450      SignalP-noTM
TRINITY_DN58847_c0_g1::TRINITY_DN58847_c0_g1_i1::g.15::m.1  0.105   1  0.000   1  0.140   1  0.000   0.000 N  0.450      SignalP-noTM
TRINITY_DN58847_c0_g1::TRINITY_DN58847_c0_g1_i1::g.15::m.1  0.106   1  0.000   1  0.129   1  0.000   0.000 N  0.450      SignalP-noTM
TRINITY_DN58847_c0_g1::TRINITY_DN58847_c0_g1_i1::g.15::m.1  0.105   1  0.000   1  0.120   1  0.000   0.000 N  0.450      SignalP-noTM
TRINITY_DN58847_c0_g1::TRINITY_DN58847_c0_g1_i1::g.15::m.1  0.104   1  0.000   1  0.121   1  0.000   0.000 N  0.450      SignalP-noTM
TRINITY_DN58847_c0_g1::TRINITY_DN58847_c0_g1_i1::g.15::m.1  0.103   1  0.000   1  0.198   1  0.000   0.000 N  0.450      SignalP-noTM
TRINITY_DN58847_c0_g1::TRINITY_DN58847_c0_g1_i1::g.15::m.1  0.104   1  0.000   1  0.140   1  0.000   0.000 N  0.450      SignalP-noTM
TRINITY_DN58847_c0_g1::TRINITY_DN58847_c0_g1_i1::g.15::m.1  0.104   1  0.000   1  0.140   1  0.000   0.000 N  0.450      SignalP-noTM
TRINITY_DN58847_c0_g1::TRINITY_DN58847_c0_g1_i1::g.15::m.1  0.106   1  0.000   1  0.129   1  0.000   0.000 N  0.450      SignalP-noTM
TRINITY_DN58847_c0_g1::TRINITY_DN58847_c0_g1_i1::g.15::m.1  0.104   1  0.000   1  0.131   1  0.000   0.000 N  0.450      SignalP-noTM
                           0.000   1  0.000   1  0.000   1  0.000   0.000 N  0.500      SignalP-TM
TRINITY_DN58847_c0_g1::TRINITY_DN58847_c0_g1_i1::g.15::m.1  0.000   1  0.000   1  0.000   1  0.000   0.000 N  0.450      SignalP-noTM
0.146158                   0.000   1  0.000   1  0.000   1  0.000   0.000 N  0.450      SignalP-noTM
TRINITY_DN58847_c0_g1::TRINITY_DN58847_c0_g1_i1::g.15::m.1  0.104   1  0.000   1  0.140   1  0.000   0.000 N  0.450      SignalP-noTM
TRINITY_DN58847_c0_g1::TRINITY_DN58847_c0_g1_i1::g.15::m.1  0.102   1  0.000   1  0.120   1  0.000   0.000 N  0.450      SignalP-noTM
TRINITY_DN58847_c0_g1::TRINITY_DN58847_c0_g1_i1::g.15::m.1  0.104   1  0.000   1  0.159   1  0.000   0.000 N  0.450      SignalP-noTM
TRINITY_DN58847_c0_g1::TRINITY_DN58847_c0_g1_i1::g.15::m.1  0.104   1  0.000   1  0.140   1  0.000   0.000 N  0.450      SignalP-noTM
TRINITY_DN58847_c0_g1::TRINITY_DN58847_c0_g1_i1::g.15::m.1  0.104   1  0.000   1  0.140   1  0.000   0.000 N  0.450      SignalP-noTM
TRINITY_DN58847_c0_g1::TRINITY_DN58847_c0_g1_i1::g.15::m.1  0.103   1  0.000   1  0.198   1  0.000   0.000 N  0.450      SignalP-noTM
TRINITY_DN58847_c0_g1::TRINITY_DN58847_c0_g1_i1::g.15::m.1  0.104   1  0.000   1  0.131   1  0.000   0.000 N  0.450      SignalP-noTM
TRINITY_DN58847_c0_g1::TRINITY_DN58847_c0_g1_i1::g.15::m.1  0.106   1  0.000   1  0.139   1  0.000   0.000 N  0.450      SignalP-noTM
TRINITY_DN58847_c0_g1::TRINITY_DN58847_c0_g1_i1::g.15::m.1  0.104   1  0.000   1  0.140   1  0.000   0.000 N  0.450      SignalP-noTM
TRINITY_DN58847_c0_g1::TRINITY_DN58847_c0_g1_i1::g.15::m.1  0.104   1  0.000   1  0.130   1  0.000   0.000 N  0.450      SignalP-noTM
TRINITY_DN58847_c0_g1::TRINITY_DN58847_c0_g1_i1::g.15::m.1  0.102   1  0.000   1  0.120   1  0.000   0.000 N  0.450      SignalP-noTM
TRINITY_DN58847_c0_g1::TRINITY_DN58847_c0_g1_i1::g.15::m.1  0.106   1  0.000   1  0.129   1  0.000   0.000 N  0.450      SignalP-noTM
TRINITY_DN58847_c0_g1::TRINITY_DN58847_c0_g1_i1::g.15::m.1  0.103   1  0.000   1  0.166   1  0.000   0.000 N  0.450      SignalP-noTM
TRINITY_DN58847_c0_g1::TRINITY_DN58847_c0_g1_i1::g.15::m.1  0.104   1  0.000   1  0.131   1  0.000   0.000 N  0.450      SignalP-noTM
TRINITY_DN58847_c0_g1::TRINITY_DN58847_c0_g1_i1::g.15::m.1  0.104   1  0.000   1  0.138   1  0.000   0.000 N  0.450      SignalP-noTM
TRINITY_DN58847_c0_g1::TRINITY_DN58847_c0_g1_i1::g.15::m.1  0.104   1  0.000   1  0.121   1  0.000   0.000 N  0.450      SignalP-noTM
TRINITY_DN58847_c0_g1::TRINITY_DN58847_c0_g1_i1::g.15::m.1  0.104   1  0.000   1  0.121   1  0.000   0.000 N  0.450      SignalP-noTM
TRINITY_DN58847_c0_g1::TRINITY_DN58847_c0_g1_i1::g.15::m.1  0.104   1  0.000   1  0.159   1  0.000   0.000 N  0.450      SignalP-noTM
TRINITY_DN58847_c0_g1::TRINITY_DN58847_c0_g1_i1::g.15::m.1  0.104   1  0.000   1  0.158   1  0.000   0.000 N  0.450      SignalP-noTM
TRINITY_DN58847_c0_g1::TRINITY_DN58847_c0_g1_i1::g.15::m.1  0.103   1  0.000   1  0.145   1  0.000   0.000 N  0.450      SignalP-noTM
TRINITY_DN58847_c0_g1::TRINITY_DN58847_c0_g1_i1::g.15::m.1  0.104   1  0.000   1  0.161   1  0.000   0.000 N  0.450      SignalP-noTM
TRINITY_DN58847_c0_g1::TRINITY_DN58847_c0_g1_i1::g.15::m.1!  0.104   1  0.000   1  0.140   1  0.000   0.000 N  0.450      SignalP-noTM
TRINITY_DN58847_c0_g1::TRINITY_DN58847_c0_g1_i1::g.15::m.1"  0.104   1  0.000   1  0.121   1  0.000   0.000 N  0.450      SignalP-noTM
TRINITY_DN58847_c0_g1::TRINITY_DN58847_c0_g1_i1::g.15::m.1#  0.102   1  0.000   1  0.120   1  0.000   0.000 N  0.450      SignalP-noTM
TRINITY_DN58847_c0_g1::TRINITY_DN58847_c0_g1_i1::g.15::m.1$  0.104   1  0.000   1  0.140   1  0.000   0.000 N  0.450      SignalP-noTM
TRINITY_DN58847_c0_g1::TRINITY_DN58847_c0_g1_i1::g.15::m.1%  0.104   1  0.000   1  0.121   1  0.000   0.000 N  0.450      SignalP-noTM
TRINITY_DN58847_c0_g1::TRINITY_DN58847_c0_g1_i1::g.15::m.1&  0.104   1  0.000   1  0.130   1  0.000   0.000 N  0.450      SignalP-noTM
TRINITY_DN58847_c0_g1::TRINITY_DN58847_c0_g1_i1::g.15::m.1'  0.104   1  0.000   1  0.161   1  0.000   0.000 N  0.450      SignalP-noTM
TRINITY_DN58847_c0_g1::TRINITY_DN58847_c0_g1_i1::g.15::m.1(  0.102   1  0.000   1  0.120   1  0.000   0.000 N  0.450      SignalP-noTM
TRINITY_DN58847_c0_g1::TRINITY_DN58847_c0_g1_i1::g.15::m.1)  0.104   1  0.000   1  0.140   1  0.000   0.000 N  0.450      SignalP-noTM
TRINITY_DN58847_c0_g1::TRINITY_DN58847_c0_g1_i1::g.15::m.1*  0.106   1  0.000   1  0.129   1  0.000   0.000 N  0.450      SignalP-noTM
TRINITY_DN58847_c0_g1::TRINITY_DN58847_c0_g1_i1::g.15::m.1+  0.104   1  0.000   1  0.140   1  0.000   0.000 N  0.450      SignalP-noTM
TRINITY_DN58847_c0_g1::TRINITY_DN58847_c0_g1_i1::g.15::m.1,  0.106   1  0.000   1  0.139   1  0.000   0.000 N  0.450      SignalP-noTM
TRINITY_DN58847_c0_g1::TRINITY_DN58847_c0_g1_i1::g.15::m.1-  0.104   1  0.000   1  0.159   1  0.000   0.000 N  0.450      SignalP-noTM
TRINITY_DN58847_c0_g1::TRINITY_DN58847_c0_g1_i1::g.15::m.1.  0.104   1  0.000   1  0.121   1  0.000   0.000 N  0.450      SignalP-noTM
TRINITY_DN58847_c0_g1::TRINITY_DN58847_c0_g1_i1::g.15::m.1/  0.104   1  0.000   1  0.140   1  0.000   0.000 N  0.450      SignalP-noTM
TRINITY_DN58847_c0_g1::TRINITY_DN58847_c0_g1_i1::g.15::m.10  0.103   1  0.000   1  0.145   1  0.000   0.000 N  0.450      SignalP-noTM
TRINITY_DN58847_c0_g1::TRINITY_DN58847_c0_g1_i1::g.15::m.11  0.102   1  0.000   1  0.120   1  0.000   0.000 N  0.450      SignalP-noTM
TRINITY_DN58847_c0_g1::TRINITY_DN58847_c0_g1_i1::g.15::m.12  0.103   1  0.000   1  0.145   1  0.000   0.000 N  0.450      SignalP-noTM
TRINITY_DN58847_c0_g1::TRINITY_DN58847_c0_g1_i1::g.15::m.13  0.104   1  0.000   1  0.158   1  0.000   0.000 N  0.450      SignalP-noTM
TRINITY_DN58847_c0_g1::TRINITY_DN58847_c0_g1_i1::g.15::m.14  0.104   1  0.000   1  0.140   1  0.000   0.000 N  0.450      SignalP-noTM
TRINITY_DN58847_c0_g1::TRINITY_DN58847_c0_g1_i1::g.15::m.15  0.104   1  0.000   1  0.089   1  0.000   0.000 N  0.450      SignalP-noTM
TRINITY_DN58847_c0_g1::TRINITY_DN58847_c0_g1_i1::g.15::m.16  0.104   1  0.000   1  0.097   2  0.000   0.000 N  0.450      SignalP-noTM
TRINITY_DN58847_c0_g1::TRINITY_DN58847_c0_g1_i1::g.15::m.17  0.104   3  0.000   1  0.103   3  0.000   0.000 N  0.450      SignalP-noTM
TRINITY_DN58847_c0_g1::TRINITY_DN58847_c0_g1_i1::g.15::m.18  0.104   3  0.000   1  0.104   4  0.000   0.000 N  0.450      SignalP-noTM
TRINITY_DN58847_c0_g1::TRINITY_DN58847_c0_g1_i1::g.15::m.19  0.104   3  0.000   1  0.112   5  0.000   0.000 N  0.450      SignalP-noTM
TRINITY_DN58847_c0_g1::TRINITY_DN58847_c0_g1_i1::g.15::m.1:  0.104   3  0.000   1  0.125   6  0.000   0.000 N  0.450      SignalP-noTM
TRINITY_DN58847_c0_g1::TRINITY_DN58847_c0_g1_i1::g.15::m.1;  0.105   7  0.000   1  0.125   6  0.000   0.000 N  0.450      SignalP-noTM
TRINITY_DN58847_c0_g1::TRINITY_DN58847_c0_g1_i1::g.15::m.1<  0.105   7  0.000   1  0.125   6  0.000   0.000 N  0.450      SignalP-noTM
TRINITY_DN58847_c0_g1::TRINITY_DN58847_c0_g1_i1::g.15::m.1=  0.105   7  0.000   1  0.125   6  0.000   0.000 N  0.450      SignalP-noTM
TRINITY_DN58847_c0_g1::TRINITY_DN58847_c0_g1_i1::g.15::m.1>  0.105   7  0.000   1  0.125   6  0.000   0.000 N  0.450      SignalP-noTM
TRINITY_DN58847_c0_g1::TRINITY_DN58847_c0_g1_i1::g.15::m.1?  0.105   7  0.099  11  0.125   6  0.106   0.103 N  0.450      SignalP-noTM
TRINITY_DN58847_c0_g1::TRINITY_DN58847_c0_g1_i1::g.15::m.1@  0.105   7  0.099  11  0.125   6  0.106   0.103 N  0.450      SignalP-noTM
TRINITY_DN58847_c0_g1::TRINITY_DN58847_c0_g1_i1::g.15::m.1A  0.105   7  0.099  11  0.125   6  0.106   0.103 N  0.450      SignalP-noTM
TRINITY_DN58847_c0_g1::TRINITY_DN58847_c0_g1_i1::g.15::m.1B  0.105   7  0.099  11  0.125   6  0.106   0.103 N  0.450      SignalP-noTM
TRINITY_DN58847_c0_g1::TRINITY_DN58847_c0_g1_i1::g.15::m.1C  0.105   7  0.099  11  0.125   6  0.106   0.103 N  0.450      SignalP-noTM
TRINITY_DN58847_c0_g1::TRINITY_DN58847_c0_g1_i1::g.15::m.1D  0.105   7  0.099  11  0.125   6  0.106   0.103 N  0.450      SignalP-noTM
TRINITY_DN58847_c0_g1::TRINITY_DN58847_c0_g1_i1::g.15::m.1E  0.105   7  0.101  17  0.125   6  0.100   0.101 N  0.450      SignalP-noTM
TRINITY_DN58847_c0_g1::TRINITY_DN58847_c0_g1_i1::g.15::m.1F  0.105   7  0.101  17  0.125   6  0.100   0.101 N  0.450      SignalP-noTM
