# Supplementary material for: Venomix: a simple bioinformatic pipeline for identifying and characterizing toxin gene candidates from transcriptomic data
Source: PeerJ. 2018 Jul 31;6:e5361. doi: 10.7717/peerj.5361 (PMC6074769; doi:10.7717/peerj.5361)
Supplement: Supplemental Information 6 [file peerj-06-5361-s006.gz › FinalOutput_1E-20/Zinc_metalloproteinase-disintegrin-like_VAP2B_272/aligned.fasta]

>P30431
------------------------------------------------------------
------------------------ATRPKGAV---Q-----------PK--YEDAMQYEF
KVNGEPVVLHLEKNKGLFSKDY-SEIHYSPDGR-EITTYP--PVEDHCYYHGRIENDADS
TASISACNGLKGYFKLQRETYFIEPL-----KLPDSEAHAVFK--------YENVEKEDE
APKMCGVTQ---------------------------NWKS----YEPI-----KKASQLA
FTA-EQQRY-DPYKYIEFFVVVDQGTVTKNNGDLDKIKARMYELANIVNEIFRYLYMH--
-----VALVGLEI-WSNGDKITVKPDVDYTLNSFAEWRK----TDLLTRKKHDNAQLLTA
IDFNG------PTIGYAYIGSMCHPKRSVGIVQDYS-PINLVVAVIMAHEMGHNLGIHHD
----TGSCS-CGD--YPCIM---GPTI---SNEPSKFFSNCSYIQCWDFIMNHNPECIIN
EPLGTDIISPPVCGNELLEVGEECDC---GTPENC--QNECCDAATCKLKSGSQCGHGDC
CE--QCKFSKSGTECRASMSECDPAEHCTGQSSECPADVFHKNGQPCLDNYGYCYNGNCP
IMYHQCYALFGADVYEAEDSCFK-DNQKGNYYGYCRKE---NGKKIPCAPEDVKCGRLYC
K------------------------DNSPGQNNP-CKMFYSN---DDE-HKGMVLPGTKC
ADGK--------------------------------VC-SN-GH-C--------------
------------------------------------------------------------
------------------------------------VDVATAY-----------------
------------------------------------------------------------
------------------------------------------------------------
------------------------------------------------------------
------------------------------------------------------------
------------------------------------------------------------
------------------------------------------------------------
------------------------------------------------------------
-------------------------------------------------
>P0DM97
--------MMQ--VL--------LVTICLAVFPY---------------------QGSSI
ILE--SGNV----NDYEVVYPQKVTALPKGAV---QQ--------AEQK--YEDAMQYEF
EVNGQPVVLHLEKNKDLFSEDY-SETHYSPDGK-EITTNP--PIEDHCYYHGRIQNDAHS
TASISACNGLKGHFKLRGETYLIEPL-----KIPDSEAHAVYK--------YENIEKEDD
APKMCGVTQT--------------------------NWES----DEPI-----KEASQLV
ATS-DQQRYYDHFRYIKYFIVVDHRMVEKYNGNLRTIRRRIYQLVNILNEIYLPWNIR--
-----APLVGIEF-WNQRDLINVTSSAPYTLDLFGKWRA----SDLLNRKIHDYTHLLTA
IVFVE------QILGMAHIATMCHSELSVGLVQDYM-PSEHVVAAIMVHEMGHNLGISHD
----EKYCN-CGA--DSCIM---YPQI---SIPPPVYFSNCSWEQYQNFLTIYKPDCTLI
RPSRTDIVSPPVCGNDILEQGEECDC---GSPEKC--QDPCCDAASCKLHSWIECEFGEC
CD--QCRFKPAGTECRGIRSECDLPEYCTGQSVDCPIDHFHRNGKPCLNNNG--------
----------------AEKGEFQ-HT--GGRY----------------------------
------------------------------------------------------------
------------------------------------------------------------
------------------------------------------------------------
------------------------------------------------------------
------------------------------------------------------------
------------------------------------------------------------
------------------------------------------------------------
------------------------------------------------------------
------------------------------------------------------------
------------------------------------------------------------
------------------------------------------------------------
-------------------------------------------------
>P23323
------------------------------------------------------------
------------------------------------------------------------
------------------------------------------------------------
------------------------------------------------------------
------------------------------------------------------------
------------------------------------------------------------
------------------------------------------------------------
------------------------------------------------------------
------------------------------------------------------------
---------------ELLEEGEDCYC---HIPPN-----PCCDPATCKLTPGSQCAEGLC
CD--QCRFKKKGTICRIARGD-FPDDRCTGLSDDCPR-----------------WN----
------------------------------------------------------------
------------------------------------------------------------
------------------------------------------------------------
------------------------------------------------------------
-------------------------------------DL---------------------
------------------------------------------------------------
------------------------------------------------------------
------------------------------------------------------------
------------------------------------------------------------
------------------------------------------------------------
------------------------------------------------------------
------------------------------------------------------------
-------------------------------------------------
>P18619
--------MIQ--VL--------LVTICLAVFPY---------------------QGSSI
ILE--SGNV----NDYEVVYPRKVTALPKRAV---Q-----------QK--YEDAMQYEL
KVNGEPVVLHLEKNKGLFSEDY-SETHYSPDGR-EITTYP--SVEDHCYYHGRIHNDADS
TASISACDGLKGYFKLQGETYLIEPL-----KLSDSEAHAVYK--------YENIEKEDE
APKMCGVTQ---------------------------NWES----DESI-----KKASQLY
LTP-EQQRF--PQRYIELAIVVDHGMYKKYNHDSDKIKVRVHQMVNHINEMYRPLNIA--
-----ITLSLLQI-WSNKDLITVKSASNVTLNLFGNWRE----TVLLKRRSHDCAHLLTD
INFTG------NIIGLAYKQGMCNPKLSVGLVQDYS-SNVFVVAVIMTHELGHNLGMEHD
EEKNGKKCN-C----KTCIM---SPAI---SDPPAQLFSDCSKNDYHTFLTNRNPQCILN
APLRTDTVSTPVSGNEFLEAGEECDC---GSPSN-----PCCDAATCKLRPGAQCADGLC
CD--QCRFKKKRTICRIARGD-FPDDRCTGLSNDCPR-----------------WN----
------------------------------------------------------------
------------------------------------------------------------
------------------------------------------------------------
------------------------------------------------------------
-------------------------------------DL---------------------
------------------------------------------------------------
------------------------------------------------------------
------------------------------------------------------------
------------------------------------------------------------
------------------------------------------------------------
------------------------------------------------------------
------------------------------------------------------------
-------------------------------------------------
>O73795
--------MIQ--VL--------LVIICLAAFPY---------------------QGTSI
ILE--SGNV----NDYEVVYPRKVTALPKGAV---Q-----------PK--YEDAMQYEL
KVNGEPVVLHLPKNKALPSKDY-IETHYSPDGR-KITTNP--PVEDHCYYHGRIQNDADS
TASISACNGLKGHFKLQGETYLIEPL-----KLSNSEAHAVYK--------YEDVEKEDE
APKMCGVTQNWESYEPIKYEDVEKEDEAPKMCGVTQNWES----YEPI-----KKASQSN
LTP-AHQRY------IELVIVADHGMFTKYNGDSDKIREWVRQMVNTVDEIYSYMYID--
-----VALAGLQI-WSNEDLINVQPAAPHTLDSFGKWRE----RDLLHRIHHDNAMLLTA
IDFDG------PTIGLAYVGTMSNPKGSTGVVQDHS-TINFRVAVTMAHEIGHNLGIHHD
----TGSCS-CGG--YSCIM---SPVI---SHEPSKYFSDCSYTQCWDFIMNQKPQCILN
KPLRTDTVSTPVSGNELLEAGEECDC---GSPGN-----PCCDAATCKLRQGAQCAEGLC
CD--QCRFMKEGTICRRGRGD-DLDDYCNGISAGCPRNPFHA------------------
------------------------------------------------------------
------------------------------------------------------------
------------------------------------------------------------
------------------------------------------------------------
------------------------------------------------------------
------------------------------------------------------------
------------------------------------------------------------
------------------------------------------------------------
------------------------------------------------------------
------------------------------------------------------------
------------------------------------------------------------
------------------------------------------------------------
-------------------------------------------------
>Q14FJ4
--------MIQ--VL--------LVTICLAVFPF---------------------QGSSK
TLK--SGNV----NDYEVVNPQKITGLPVGAFK--Q---------PEKK--YEDAVQYEF
EVNGEPVVLHLEKNKGLFSEDY-SETHYSPDGS-EITTNP--PVEDHCYYHGRVQNDADS
TASISTCNGLKGFFTLRGETYLIEPL-----KVPDSESHAVYK--------YEDAKKKDE
APKMCGVTLT--------------------------NWES----DEPI-----KKASHLV
ATS-EQQHF--HPRYVQLVIVADHSMVTKNNNDLTALTTWIHQIVNDMIVMYRILNIH--
-----ITLANVEI-WSSGDLIAVTSSAPTTLRSFGEWRA----RNLVNRITHDNAQLITA
VHLD-------NLIGYGYLGTMCDPQSSVAITEDHS-TDHLWVAATMAHEMGHNLGMNHD
----GNQCN-CGA--AGCIM---SAII---SQYRSYQFSDCSMNEYRNYITTHNPPCILN
QALRTDTVSTPVSENELLQ--------------NS--VNPCYDPVTCQPKEKEDCESGPC
CD--NCKFLKEGTICKMARGD-NMHDYCNGKTCDCPRNPYKGEHDP--------------
------------------------------------MEW----------PAPAKGSVLM-
------------------------------------------------------------
------------------------------------------------------------
------------------------------------------------------------
------------------------------------------------------------
------------------------------------------------------------
------------------------------------------------------------
------------------------------------------------------------
------------------------------------------------------------
------------------------------------------------------------
------------------------------------------------------------
------------------------------------------------------------
-------------------------------------------------
>P31988
------------------------------------------------------------
------------------------------------------------------------
------------------------------------------------------------
------------------------------------------------------------
------------------------------------------------------------
------------------------------------------------------------
------------------------------------------------------------
------------------------------------------------------------
------------------------------------------------------------
------------------EAGEECDC---GAPEN-----PCCDAATCKLRPGAQCAEGLC
CD--QCRFKGAGKICRRARGD-NPDDRCTGQSADCPRNRFH-------------------
------------------------------------------------------------
------------------------------------------------------------
------------------------------------------------------------
------------------------------------------------------------
------------------------------------------------------------
------------------------------------------------------------
------------------------------------------------------------
------------------------------------------------------------
------------------------------------------------------------
------------------------------------------------------------
------------------------------------------------------------
------------------------------------------------------------
-------------------------------------------------
>J3S829
--------MIQ--VL--------LVTICLAVFPY---------------------QGSSI
ILG--SGNV----NDYEVVYPRKVTALPKGAA---Q-----------PK--YEDTMQYEF
KVNGEPVVLHLEKNKGLFSEDY-SETHYSPDGR-EITTYP--PVEDHCYYHGRIQNDADS
TASISACNGLKGHFKLQGEMYLIEPL-----ELSDSEAHAVFK--------YENVEKEDE
APKMCGVTQ---------------------------NWES----YEPI-----KKASQLN
LTP-EQQRYLNTKKYIELVIVADNVMVKKYTSNSTAIRTRIYACVNTLNLIYRAFNIH--
-----IALVGIEI-WSNKDLINVISASNVTLDLFGNWRR----RVLLRRKRHDNAQLLTA
IDLDG------PTIGLARVGSMCDPKCSTGIVQDHS-KLDVMVAVTMAHELAHNLGINHD
----GNQCN-CGG--NPCIM---SATL---NFEPAYRFSDCSRDEHWRYLIDNRPPCILN
KPLITDIVSPPVCGNYFVEVGEECDC---GLPAHC--QNPCCNAATCKLRPGTQCEDGEC
CE--QCQFTSAGTECRAAKSECDIAESCTGQSADCPTDNFQRNGRPCLNNNGYCYNGKCP
TLDHQCISFFGSSATVAPDVCFN-LNLKGEGNFYCRRE---NTRIFPCAPQDKKCGRLFC
V------------------------LGPTGNTIS-CQSTYSQ---SDL-DIGMVDLGTKC
GDGR--------------------------------VCNST-RQ-C--------------
------------------------------------------------------------
------------------------------------VDVNTAY-----------------
------------------------------------------------------------
------------------------------------------------------------
------------------------------------------------------------
------------------------------------------------------------
------------------------------------------------------------
------------------------------------------------------------
------------------------------------------------------------
-------------------------------------------------
>J3SDW6
--------MIQ--VL--------LVTICLAVFPY---------------------QGSSI
ILG--SGNV----NDYEVVYPRKVTALPKGAA---Q-----------PK--YEDTMQYEF
KVNGEPVVLHLEKNKGLFSEDY-SETHYSPDGR-EITTYP--PVEDHCYYHGRIQNDADS
TASISACNGLKGHFKLQGEMYLIEPL-----ELSDSEAHAVFK--------YENVEKEDE
APKMCGVTQ---------------------------NWES----YEPI-----KKASQLN
LTP-EQQRYLNTKKYIELVIVADNVMVKKYTSNSTAIRTRIYACVNTLNLIYRAFNIH--
-----IALVGIEI-WSNKDLINVISASNVTLDLFGNWRR----RVLLRRKRHDNAQLLTA
IDLDG------PTIGLARVGSMCDPKCSTGIVQDHS-KLDVMVAVTMAHELAHNLGINHD
----GNQCN-CGG--NPCIM---SATL---NFEPAYRFSDCSRDEHWRYLIDNRPPCILN
KPLITDIVSPPVCGNYFVEVGEECDC---GLPAHC--QNPCCNAATCKLRPGTQCEDGEC
CE--QCQFTSAGTECRAAKSECDIAESCTGQSADCPTDNFQRNGRPCLNNNGYCYNGKCP
TLDHQCISFFGSSATVAPDVCFN-LNLKGEGNFYCRRE---NTRIFPCAPQDKKCGRLFC
V------------------------LGPTGNTIS-CQATSSQ---SNV-DIGMVDLGTKC
GDGR--------------------------------VCNSN-RQ-C--------------
------------------------------------------------------------
------------------------------------VDVNTAY-----------------
------------------------------------------------------------
------------------------------------------------------------
------------------------------------------------------------
------------------------------------------------------------
------------------------------------------------------------
------------------------------------------------------------
------------------------------------------------------------
-------------------------------------------------
>J3S830
--------MIQ--VL--------LVTI-LAVFPY---------------------QGSSI
ILG--SGNV----NDYEVVYPRKVTALPKGAV---Q-----------PK--YEDAMQYEL
KVNGEPMVLHLEKNKQLFSKDY-SETHYSPDGR-EITTYP--LVEDHCYYHGRIENDADS
TASISACNGLKGHFKLQGEIYLIEPL-----KLRDSEAHAVFK--------YENVEKEDE
APKMCGVTQ---------------------------NWES----YEPI-----KKASQLV
VTA-EQQRYLNPYRYVELVIVADHGMFTKYNRNLTEVKTWVYEIVNTLNEIYRYLYIR--
-----VALVGLEI-WSDGDLSNVTLSSGNTLDSFGEWRK----RDLLRRKRHDNAQLLTA
IDFSG------NTIGRASIANMCDPKYSTGIVQDHS-PINLLVAVTMAHEMGHNLGLHHD
----GKSCT-CGD--YICIM---NATL---SHQHSKYFSNCSYNQYWDYINTYTPKCILN
EPLRTDIISPPVCGNELLEAGEECDC---GSPRNC--QYQCCDAATCKLHSWVECESGVC
CE--QCKFRTAGTECRARRSECDIAESCTGQSADCPTDDFHKNGQPCLNNFGYCYNGNCP
IMYHQCYALFGSNVYEAEDSCFE-SNQKGDDYGYCRKE---NGEKIPCAPEDVKCGRLYC
N------------------------DNSPGQNDP-CKIFPSN---EDE-HKEMVLPGTKC
ADGK--------------------------------FC-TN-GH-C--------------
------------------------------------------------------------
------------------------------------VDVATAY-----------------
------------------------------------------------------------
------------------------------------------------------------
------------------------------------------------------------
------------------------------------------------------------
------------------------------------------------------------
------------------------------------------------------------
------------------------------------------------------------
-------------------------------------------------
>F8S108
--------MIQ--VL--------LVTISLAVFPY---------------------QGSSV
ILE--SGNV----NDYEVVYPRKVTALPKGAV---Q-----------PK--YEDTMQYEF
KVNGEPVVLHLEKNKGLFSEDY-SETHYSPDGR-EITTYP--TVEDHCYYHGRIENDADS
TASISACNGLKGHFKLQGEMYLIEPL-----KLPDSEAHAVFK--------YENVEKEDE
APKMCGVTQ---------------------------NWES----YEPI-----KKASQSN
LTP-EQQRYLNAKKYVKLFLVADYIMYLKYGRNLTAVRTRMYDIVNVITPIYHRMNIH--
-----VALVGLEI-WSNTDKIIVQSSADVTLNLFGNWRA----TDLLRRKSHDNAQLLTG
INFNG------PTAGLAYLGGICNTMYSAGIVQDHS-KIHHLVAIAMAHEMGHNLGMDHD
----KDTCT-CGT--RPCVM---AGAL---SCEASFLFSDCSQKDHREFLIKNMPQCILK
KPLKTDVVSPAVCGNYFVEVGEECDC---GSPRTC--RDPCCDATTCKLRQGAQCAEGLC
CD--QCRFKGAGTECRAAKDECDMADVCTGRSAEC-TDSFQRNGQPCKNNNGYCYNGKCP
IMADQCIALFGPSATVSQDACFQ-FNREGNHYGYCRKE---QNTKIACEPQDVKCGRLYC
F------------------------PNSPENKNP-CNIYYSP---NDE-DKGMVLPGTKC
ADGK--------------------------------AC-SN-GQ-C--------------
------------------------------------------------------------
------------------------------------VDVTTPY-----------------
------------------------------------------------------------
------------------------------------------------------------
------------------------------------------------------------
------------------------------------------------------------
------------------------------------------------------------
------------------------------------------------------------
------------------------------------------------------------
-------------------------------------------------
>F8RKW1
--------MIE--VL--------LVTICFTVFPY---------------------QGSSI
ILE--SGNV----NDYEVVYPQKVPALPKGGVQNPQ---------PETK--YEDTMQYEF
HVNGEPVVLHLERNKGLFSEDY-TETHYAPDGR-EITTSP--PVQDHCYYHGYIQNEADS
SAAISACDGLKGHFKHRGETYFIEPL-----KLSNSESHAIYK--------DEHVEKEDE
IPKICGVTQT--------------------------TSES----DEPI-----EKISQLT
NTP-EQDRYLQVKKYIELYVVVDNRMYRNYNSNRDAINERVYEMVNTLNVMYRPLNFF--
-----IALIGLEI-WSNQDEINIEPEVAVTLRSFGEWRN----TTLLPRKRNDNAQLLTG
IDFNG------ATVGLAYVGTLCSPTQSVAVIQDHS-KRTSMVASTMAHELGHNLGINHD
----SASCN-CNA--GPCIM---SATI---SNQPFSKFSSCSVQEHQRYLLRVRPQCILN
KPLSTDIVTPPVCGNYFVERGEECDC---GSPQDC--QSACCNATTCKPQHEAQCDSGEC
CE--KCKFKKAGAECRAAKDDCDLPESCTGQSAKCPTDSFQRNGHPCQNNEGYCYNGKCP
IMTNQCIALGGPGVNVSPDECFT-LKQNVPECGFCRIE---NGRKIPCAEKDKMCGKLLC
---------------------------EKGNA-T-CICFPTT---HDP-DYGMVEPGTKC
GDGK--------------------------------VC-IN-RQ-C--------------
------------------------------------------------------------
------------------------------------VDVQTAY-----------------
------------------------------------------------------------
------------------------------------------------------------
------------------------------------------------------------
------------------------------------------------------------
------------------------------------------------------------
------------------------------------------------------------
------------------------------------------------------------
-------------------------------------------------
>Q8QG88
--------MIQ--VL--------LVTICLAAFPY---------------------QGSSI
ILE--SGNV----NDYEVVYPRKVTALPKGAV---Q-----------PK--YEDAMQYEF
KVNGEPVVLHLEKNKGLFSKDY-SETHYSPDGR-EITTYP--AVEDHCYYHGRIENDADS
TASISACNGLKGHFKLQRETYFIEPL-----KLSNSEAHAVFK--------YENVEKEDE
APKMCGVTQ---------------------------NWKS----YEPI-----KKASQLV
VTA-EQQKY-NPFRYVELFIVVDQEMVTKNNGDLDKIKARMYELANIVNEILRYLYMH--
-----AALVGLEI-WSNGDKITVKPDVDYTLNSFAEWRK----TDLLTRKKHDNAQLLTA
IDFNG------PTIGYAYIGSMCHPKRSVAIVEDYS-PINLVVAVIMAHEMGHNLGIHHD
----TDFCS-CGD--YPCIM---GPTI---SNEPSKFFSNCSYIQCWDFIMKENPQCILN
EPLGTDIVSPPVCGNELLEVGEECDC---GTPENC--QNECCDAATCKLKSGSQCGHGDC
CE--QCKFSKSGTECRASMSECDPAEHCTGQSSECPADVFHKNGQPCLDNYGYCYNGNCP
IMYHQCYALFGADVYEAEDSCFK-DNQKGNYYGYCRKE---NGKKIPCAPEDVKCGRLYC
K------------------------DNSPGQNNP-CKMFYSN---DDE-HKGMVLPGTKC
ADGK--------------------------------VC-SN-GH-C--------------
------------------------------------------------------------
------------------------------------VDVATAY-----------------
------------------------------------------------------------
------------------------------------------------------------
------------------------------------------------------------
------------------------------------------------------------
------------------------------------------------------------
------------------------------------------------------------
------------------------------------------------------------
-------------------------------------------------
>J3SDW8
--------MIQ--VL--------LVTICLAVFPY---------------------QGSSI
ILG--SGNV----NDYEVVYPRKVTALPKGAA---Q-----------PK--YEDTMQYEF
KVNGEPVVLHLEKNKGLFSEDY-SETHYSPDGR-EITTYP--PVEDHCYYHGRIQNDADS
TASISACNGLKGHFKLQGEMYLIEPL-----ELSDSEAHAVFK--------YENVEKEDE
APKMCGVTQ---------------------------NWES----YEPI-----KKASQLN
LTP-EQQRYLNTKKYIELVIVADNVMVKKYTSNSTAIRTRIYACVNTLNLIYRAFNIH--
-----IALVGIEI-WSNGDLINVTSAANVTLDLFGNWRR----RVLLRHKRHDNAQLLTA
IDFDG------PTVGLAYGASMCDPRFATGIVQDHS-KLDIMVAVTMAHELGHNLGMNHD
----GNQCN-CGG--NPCIM---SATL---NFEPAYQFSDCSRDEHWRYLIDNRPPCILN
KPSITDIVSPPVCGNYFVEVGEECDC---GLPARC--QNPCCNAATCKLRPGTQCEDGEC
CE--QCQFKGAGTECRAASSECDIAESCTGQSADCPTDDFQRNGQPCLNNNGYCYNGTCP
TLDDQCISFFGSSKTVAPDVCFN-LNLQGQGDFYCRRE---NTRIFPCAPQDKKCGRLFC
V------------------------LGPTGNTIS-CQSTYSQ---SDL-DIGMVDLGTKC
GDGR--------------------------------VCNST-RQ-C--------------
------------------------------------------------------------
------------------------------------VDVNTAY-----------------
------------------------------------------------------------
------------------------------------------------------------
------------------------------------------------------------
------------------------------------------------------------
------------------------------------------------------------
------------------------------------------------------------
------------------------------------------------------------
-------------------------------------------------
>F8RKW0
--------MIE--VL--------LVTICFTVFPY---------------------QGSPI
ILE--SGNV----NDYEVVYPQKVPALPKGGVQNPQ---------PETK--YEDTMQYEF
HVNGEPVVLHLERNKGLFSEDY-TETHYAPDGR-EITTSP--PVQDHCYYHGYIQNEADS
SAAISACDGLKGHFKHRGETYFIEPL-----KLSNSESHAIYK--------DEHVEKEDE
IPKICGVTQT--------------------------TSES----DETI-----EKISQLT
NTP-EQDRYLQVKKYIELYVVVDNRMYRNYNSNRDAINERVYEMVNTLNVMYRPLNFF--
-----IALIGLEI-WSNQDEINIEPEVAVTLRSFGEWRN----TTLLPRKRNDNAQLLTG
IDFNG------ATVGLAYVGTLCRPTQSVAVIQDHS-KRTSMVASTMAHELGHNLGINHD
----SASCN-CNA--GPCIM---SATI---SNQPLSEFSSCSVQEHQRYLLRVRPQCILN
KPLRKDIVTPPVCGNYFVERGEECDC---GSPQDC--QSACCNATTCKLQHEAQCDSGEC
CE--QCKFKKAGAECRAAKDDCDLPESCTGQSAKCPTDSFQRNGHPCQNNQGYCYNGKCL
IMTNQCIALKGPGVNVSPDECFT-LKQNDPECGFCRIE---NGTKIPCAEKDKMCGKLLC
---------------------------QEGNA-T-CICFPTT---DDP-DYGMVEPGTKC
GDGK--------------------------------VC-IN-RQ-C--------------
------------------------------------------------------------
------------------------------------VDVQTAY-----------------
------------------------------------------------------------
------------------------------------------------------------
------------------------------------------------------------
------------------------------------------------------------
------------------------------------------------------------
------------------------------------------------------------
------------------------------------------------------------
-------------------------------------------------
>F8RKV9
--------MIE--VL--------LVTICFTVFPY---------------------QGSSI
ILE--SGNV----NDYEVVYPQKVPALPKGGVQNPQ---------PETK--YEDTMQYEF
HVNGEPVVLHLERNKGLFSEDY-TETHYAPDGR-EITTSP--PVQDHCYYHGYIQNEADS
SAAISACDGLKGHFKHRGETYFIEPL-----KLSNSESHAIYK--------DEHVEKEDE
IPKICGVTQT--------------------------TSES----DEPI-----EKISQLT
NTP-EQDRYLQVKKYIELYVVVDNRMYRNYNSNRDAINERVYEMVNTLNVMYRPLNFF--
-----IALIGLEI-WSNQDEINIEPEVAVTLRSFGEWRN----TTLLPRKRNDNAQLLTG
IDFNG------ATVGLAYVGTLCRPTQSVAVIQDHS-KRTSMVASTMAHELGHNLGINHD
----SASCN-CNA--GPCIM---SATI---SNQPLSEFSSCSVQEHQRYLLRVRPQCILN
KPLSTDIVTPPVCGNYFVERGEECDC---GSPQDC--QDACCNAATCKLQHD--CDSGEC
CE--QCKFKKAGAECRAAKDDCDLPESCTGQSAECPTDSFQRNGHPCQNNQGYCYNGKCP
IMTNQCIALKGPGVNVSPDECFT-LKQNDPECGFCRIE---NGTKIPCAEKDKMCGKLLC
---------------------------QEGNA-T-CICFPTT---DDP-DYGMVEPGTKC
GDGK--------------------------------VC-IN-RQ-C--------------
------------------------------------------------------------
------------------------------------VDVQTAY-----------------
------------------------------------------------------------
------------------------------------------------------------
------------------------------------------------------------
------------------------------------------------------------
------------------------------------------------------------
------------------------------------------------------------
------------------------------------------------------------
-------------------------------------------------
>Q9W6M5
--------MIQ--VL--------LVTICLAAFPY---------------------QGSSI
ILE--SGDV----NDYEVVYPRKVTALPKGAV---Q-----------QK--YEDAMQYEF
KVNGEPVVLHLEKNKHLFSKDY-SETHYSPDGR-EITINP--PVEDHCYYHGRIENDGDS
TASISACNGLKGNFKLQGETYLIEPM-----KLSDSEAHAVFK--------YENVEKEDE
APKMCGVTQ---------------------------KWKS----YEPI-----KKISQLN
LIP-EQQIY-DPFKYVETVVVVDKAMVTKYNGDLDKIKTKMYEAANNMNEMYRYMFFR--
-----VVMVGLII-WTEEDKITVKPDVDYTLNAFAEWRK----TYLLAEKKHDNAQLITG
IDFRG------SIIGYAYIGSMCHPKRSVGIIQDYS-PINLVLAVIMAHEMGHNLGIHHD
----DGYCY-CGG--YPCIM---GPSI---SPEPSKFFSNCSYIQCWDFIMNHNPECIDN
EPLGTDIISPPLCGNELLEVGEECDC---GTPENC--QNECCDAATCKLKSGSQCGHGDC
CE--QCKFRTSGTECRASMSECDPAEHCTGQSSECPADVFHKNGEPCLDNYGYCYNGNCP
IMYHQCYALFGADIYEAEDSCFE-SNKKGNYYGYCRKE---NGKKIPCASEDVKCGRLYC
K------------------------DDSPGQNNP-CKMFYSN---DDE-HKGMVLPGTKC
ADGK--------------------------------VC-SN-GH-C--------------
------------------------------------------------------------
------------------------------------VDVTTAY-----------------
------------------------------------------------------------
------------------------------------------------------------
------------------------------------------------------------
------------------------------------------------------------
------------------------------------------------------------
------------------------------------------------------------
------------------------------------------------------------
-------------------------------------------------
>Q1PS45
--------MIQ--VL--------LVTICLAAFPY---------------------QGSSI
ILE--SGNV----NDYEVVYPRKVTALPEGAV---Q-----------QK--YEDAMQYEF
KVNGEPVVLHLEKNKGLFSEDY-SETHYSPDGR-EITTYP--SVEDHCYYHGRIQNDADL
TASISACNGLKGHFMLQGEMYLIEPL-----KLSDSEAHAVFK--------YENVEKEDE
APKMCGVTQ---------------------------NWKS----YEPI-----KKASQSN
LTP-EQQRYLNAPKFVKLFLVADNIMYLKYGRSLTNVRTRMYDMANILNLIFRRMNIH--
-----VAVTDLEI-WSDKDKIIVQPSADDTLKSFATWRE----SVLLKHKSHDNAQLLTG
INFNG------PTAGLAYLGGICDPMYSTAIVQDHN-KIHHLVAIAMAHEMGHNLGIDHD
----KDTCT-CAA--KSCVM---AGTL---SCEASYLFSDCSRKEHRAFLIKNMPQCILK
KPSKTDVVSPPVCGNYFVEMGEDCDC---GSPATC--RDPCCDAATCKLKQGAQCAEGLC
CD--QCRFKGAGTQCRAAMDECDMADLCTGQSADC-TDRFQKNGQPCQNNNGYCYNGTCP
TMIKQCTVFFGSNAAVSQDACFQ-FNLQGNNYGYCRKE---QNTKIACEPQNVKCGRLYC
--------------------------TSPEKQNP-CNIYYSP---SNE-DKGMVLPGTKC
ADGK--------------------------------AC-SN-GQ-C--------------
------------------------------------------------------------
------------------------------------VDVTTPY-----------------
------------------------------------------------------------
------------------------------------------------------------
------------------------------------------------------------
------------------------------------------------------------
------------------------------------------------------------
------------------------------------------------------------
------------------------------------------------------------
-------------------------------------------------
>O42138
--------MIQ--VL--------LVTLCLAVFPY---------------------QGSSI
ILE--SGNV----NDYEVVYPRKVTVLPKGAV---Q-----------PK--YEDAMQYEF
KVNGEPVVLHLEKNKQLFSKDY-SETHYSPDGR-EITTYP--LVEDHCYYHGRIENDADS
TASISACNGLKGHFKLQGEMYLIDPL-----KLPDSEAHAVFK--------YENVEKEDE
APKMCGVTQ---------------------------NWES----YEPI-----KKASQLN
LTP-EQQAYLDAKKYVEFVVVLDHGMYTKYKDNLDKIKTRIFEIVNTMNEMFIPLNIR--
-----VALICLEI-WSDKDKFNMTSAANVTSISFRNWRA----TDLLKRKSHDNAQLLTV
IDFDG------PTIGKAYMASMCDPKRSVGIIQDHS-TINLMMAVTMAHEMGHNLGMDHD
----EKYCT-CGA--KSCVM---AKAL---SRQPSKLFSNCSQEDYRKYLIKRRPKCILN
EPNGTDIVSPPVCGNELLEVGEECDC---GSPTNC--QNPCCDAATCKLTPGSQCADGVC
CD--QCRFTRAGTECRQAKDDCDMADLCTGQSAECPTDRFQRNGHPCLNDNGYCYNRTCP
TLKNQCIYFFGPNAAVAKDSCFK-GNQKSNNHTYCRKE---NGKKIPCAPQDIKCGRLYC
F------------------------RNLPGKKNI-CSVIYTP---TDE-DIGMVLPGTKC
EDGK--------------------------------VC-SN-GH-C--------------
------------------------------------------------------------
------------------------------------VDVNIAYK----------------
------------------------------------------------------------
------------------------------------------------------------
------------------------------------------------------------
--------------------------------------STTGFSQI--------------
------------------------------------------------------------
------------------------------------------------------------
------------------------------------------------------------
-------------------------------------------------
>D5LMJ3
--------MIQ--AL--------LVIICLAVFPH---------------------QGSSI
ILE--SGNV----NDYEVVYPQKVPALLKGGVQNPQ---------PETK--YEDTMRYEF
QVNGEPVVLHLERNKGLFSEDY-TETHYAPDGR-EITTSP--PVQDHCYYHGYIQNEADS
SAVISACNGLKGHFKHQGETYFIEPL-----ELSESEAHAIYK--------DENVEKEDE
TPKICAVTQT--------------------------TWES----DESI-----EKTSQLT
NTP-EQDRYLQVKKYIEFYLVVDNKMYKNHTSNQE-LRTRVYEMVNYLNTKYRRLNFH--
-----IALIGLEI-WSNQDKVDMDPGANVTLKSFAEWR-----AKLPPHKRNDNAQLLTG
IDFNG------TTVGLAYTGTLCTWG-SVAVVQDYS-RRTILMASTMAHELGHNMGIHHD
----KANCR-CSH--SPCIM---SDTI---SDEPFYEFSSCSVREHQEYLLRERPQCILN
KPSRKAIVSRPVCGNNFVEVGEQCDC---GSLQDC--QSTCCNATTCKLQPHAQCDSEEC
CE--KCKFKGAETECRAAKDDCDLPEFCTGQSAECPTDSLQRNGHPCQNNQGYCYNGKCP
TMENQCITLLGPNYTVGPAGCFK-NNRKGDDVSHCRKE---NGAKIPCAAKDEKCGTLYC
---------------------------TEIKKTG-CIVPVSP---RDP-DSRMVEPGTKC
EDKK--------------------------------VC-SK-SQ-C--------------
------------------------------------------------------------
------------------------------------VKV---------------------
------------------------------------------------------------
------------------------------------------------------------
------------------------------------------------------------
------------------------------------------------------------
------------------------------------------------------------
------------------------------------------------------------
------------------------------------------------------------
-------------------------------------------------
>Q1PHZ4
------------------------------------------------------------
----------------------------------------------------------EF
KVNGEPVVLHLEKNKGLFSEDY-SETHYSPDGR-QITTYP--PVEDHCYYHGRIENDADS
TASISACNGLKGHFKLQGETYLIEPL-----KLSDSEAHAVYK--------YENVEKEDE
APKMCGVTET--------------------------NWEY----EEPI-----KKASKLV
VTA-EQQKF--PYRYVEIVVVVDRRMVTKYNGDLKKIRKWVYELVNIVNNIYRSLNVH--
-----VALVGLEI-WSKGDKITVQPDSDYTLNSFGEWRE----RDLLPRKKHDNAQLLTA
VVFDG------PTIGRAYIAGMCDPRHSVGVVMDHS-KENLQVAVTMAHELGHNLGMEHD
----ENQCH-CDA--PSCVM---ASVL---SVVLSYEFSDCSQNQYQTYLTKHNPQCILN
EPLLT------VSGNELLEAGEECDC---GAPEN-----PCCDAATCKLRPGAQCAEGLC
CD--QCRFKGAGKICRRARGD-NPDDRCTGQSADCPRNRFHRNGQPCLYNHGYCYNGKCP
IMFYQCYFLFGSNATVAEDDCFN-NNKKGDKYFYCRKE---NEKYIPCAQEDVKCGRLFC
----------------------------DNKKYP-CHYNYS----EDL-DFGMVDHGTKC
ADGK--------------------------------VC-SN-RQ-C--------------
------------------------------------------------------------
------------------------------------VDVNEAYK----------------
------------------------------------------------------------
------------------------------------------------------------
------------------------------------------------------------
--------------------------------------STTVFSLI--------------
------------------------------------------------------------
------------------------------------------------------------
------------------------------------------------------------
-------------------------------------------------
>Q8UVG0
--------MIQ--VL--------LVIICLEAFPY---------------------QGSSI
ILE--SGNV----NDYEVVYPRKVTALSKGAV---H-----------PK--YEDAMQYEF
KVNGEPVVLHLEKNKGLFSEDY-SEIHYSPDGR-EITTYP--LVEDHCYYHGRIQNDADS
SASISACNGLKGHFKLQGEMYLIEPF-----KLPDSEAHAVFK--------YENVEKEDE
APKMCGVTET--------------------------NWES----DEPI-----KKASLLN
LTP-EQQAYLDAKKYVEFVVVLDHGMYKKYKDDLDKIKRRIYEIVNTMNEMFIPLNIC--
-----VALTGLEI-WSKGDKINVTSESWFTLILFTNWRG----ADLLKRKSHDNAQLLTN
TDFDG------STIGRAHIGSMCHPYLSVGIIQDYS-PVNLLVASTMAHEMGHNLGMHHD
----NDTCT-CGA--PSCVM---AAAI---SKDPSKLFSNCSQEYQRKYLIKNRPQCLLN
KPLRTDIISPPVCGNELLEVGEECDC---GTPENC--RDPCCNATTCKLTPGSQCVEGLC
CD--QCRFRKTGTECRAAKHDCDLPESCTGQSADCPMDDFQRNGHPCQNNNGYCYNGKCP
TMENQCIDLVGPKATVAEDSCFK-DNQKGNDYGYCRKE---NGKKIPCEPQDVKCGRLYC
N------------------------DNSPGQNNP-CKCIYFP---RNE-DRGMVLPGTKC
ADGK--------------------------------VC-SN-RH-C--------------
------------------------------------------------------------
------------------------------------VDVATAY-----------------
------------------------------------------------------------
------------------------------------------------------------
------------------------------------------------------------
------------------------------------------------------------
------------------------------------------------------------
------------------------------------------------------------
------------------------------------------------------------
-------------------------------------------------
>O93523
--------MIE--VL--------LVTICLAAFPY---------------------QGSSI
ILE--SGNV----NDYEVVYPRKVTALPKGAV---Q-----------PK--YEDAMQYEF
KVNGEPVVLHLEKNKGLFSKDY-SETHYSPDGR-EITTYP--AVEDHCYYHGRIENDADS
TASISACNGLKGHFKLQRETYFIEPL-----KLSNSEAHAVFK--------YENVEKEDE
APKMCGVTQ---------------------------NWKS----YEPI-----KKASQLV
VTA-EQQKY-NPFRYVELFIVVDQGMVTKNNGDLDKIKARMYELANIVNEILRYLYMH--
-----AALVGLEI-WSNGDKITVKPDVDYTLNSFAEWRK----TDLLTRKKHDNAQLLTA
IDFNG------PTIGYAYIGSMCHPKRSVAIVEDYS-PINLVVAVIMAHEMGHNLGIHHD
----TDFCS-CGD--YPCIM---GPTI---SNEPSKFFSNCSYIQCWDFIMKENPQCILN
EPLGTDIVSPPVCGNELLEVGEECDC---GTPENC--QNECCDAATCKLKSGSQCGHGDC
CE--QCKFSKSGTECRASMSECDPAEHCTGQSSECPADVFHKNGQPCLDNYGYCYNGNCP
IMYHQCYALFGADVYEAEDSCFK-DNQKGNYYGYCRKE---NGKKIPCAPEDVKCGRLYC
K------------------------DNSPGQNNP-CKMFYSN---DDE-HKGMVLPGTKC
ADGK--------------------------------VC-SN-GH-C--------------
------------------------------------------------------------
------------------------------------VDVATAY-----------------
------------------------------------------------------------
------------------------------------------------------------
------------------------------------------------------------
------------------------------------------------------------
------------------------------------------------------------
------------------------------------------------------------
------------------------------------------------------------
-------------------------------------------------
>Q7LZ61
--------MMQ--VL--------LVTISLAVFPY---------------------QGSSI
ILE--SGNV----NDYEVVYPQKVTALPKGAV---QQ--------PEQK--YEDTMQYEF
EVNGEPVVLHLEKNKILFSEDY-SETHYYPDGR-EITTNP--PVEDHCYYHGRIQNDAHS
SASISACNGLKGHFKLRGEMYFIEPL-----KLSNSEAHAVYK--------YENIEKEDE
IPKMCGVTQT--------------------------NWES----DKPI-----KKASQLV
STS-A--QF--NKIFIELVIIVDHSMAKKC--NSTATNTKIYEIVNSANEIFNPLNIH--
-----VTLIGVEF-WCDRDLINVTSSADETLNSFGEWRA----SDLMTRKSHDNALLFTD
MRFDL------NTLGITFLAGMCQAYRSVEIVQEQG-NRNFKTAVIMAHELSHNLGMYHD
----GKNCI-CND--SSCVM---SPVL---SDQPSKLFSNCSIHDYQRYLTRYKPKCIFN
PPLRKDIVSPPVCGNEIWEEGEECDC---GSPANC--QNPCCDAATCKLKPGAECGNGLC
CY--QCKIKTAGTVCRRARDECDVPEHCTGQSAECPRDQLQQNGKPCQNNRGYCYNGDCP
IMRNQCISLFGSRANVAKDSCFQ-ENLKGSYYGYCRKE---NGRKIPCAPQDVKCGRLFC
L------------------------NNSPRNKNP-CNMHYSC---MDQ-HKGMVDPGTKC
EDGK--------------------------------VC-NNKRQ-C--------------
------------------------------------------------------------
------------------------------------VDVNTAYQ----------------
------------------------------------------------------------
------------------------------------------------------------
------------------------------------------------------------
--------------------------------------STTGFSQI--------------
------------------------------------------------------------
------------------------------------------------------------
------------------------------------------------------------
-------------------------------------------------
>B8K1W0
--------MMQ--VL--------LVTICLAVFPY---------------------HGSSI
ILE--SGNV----NDYEVVYPQKVTAMPKEAVKQPE-----------QK--YEDAMQYKF
EVNGEPVLLHLEKNKDLFSEDY-SETHYSPDGR-EITTKP--LVQDHCYYHGHIQNDAHS
SASISACNGLKGHFKLRGEMYLIEPL-----KLSDSEAHAVYK--------YENVEKEDE
ALKMCGVTQT--------------------------NWES----DEPI-----KKASLLV
ATS-ERNRYFNPYSYVELIITVDHSMVTKYKNDLTAIRTWVFELVNTINEIFKYLYIR--
-----VPLVGLEI-WKNRDLINVTSAANVTLDLFGEWRK----SYLLPRKIHDNSQLLTA
IDLNG------LTIGMAYVSTMCQSKYSVGVVQDHS-KINLRVAVTMAHEIGHNLGLTHD
----GVYCT-CGG--YSCIM---SAVL---GDQPSKYFSNCSYNQYRRFLTEHNPECIIN
PPLRTDIVSPPACGNELLERGEECDC---GSPENC--RDPCCDAASCKLHSWVECESGKC
CN--QCRFKRAGTECRPARDECDKAEQCTGRSANCPVDEFHENGRPCLHNFGYCYNGKCP
IMYHQCHALFGQNVTGVQDSCFQ-YNRLGVYYAYCRKE---NGRKIPCAPKDEKCGRLYC
S------------------------YKSPGNQIP-CLPYYIP---SDE-NKGMVDHGTKC
GDGK--------------------------------VC-SN-GQ-C--------------
------------------------------------------------------------
------------------------------------VDLNIAY-----------------
------------------------------------------------------------
------------------------------------------------------------
------------------------------------------------------------
------------------------------------------------------------
------------------------------------------------------------
------------------------------------------------------------
------------------------------------------------------------
-------------------------------------------------
>Q7T046
--------MMQ--VL--------LVTISLAVFPY---------------------QGSSI
ILE--SGNV----NDYEVVYPQKITALPEEAV---QQ--------PEQK--YEDTMQYEF
EVNGEPVVLHLEKNKDLFSEDY-SETRYSPDGR-ETTTKP--PVQDHCYYHGRIQNDAYS
SASISACNGLKGHFKLQGETYLIEPL-----KIPDSEAHAVYK--------YENIEKEDE
APKMCGVTQT--------------------------NWES----DEPI-----KKASQLV
ATS-AKRKF--HKTFIELVIVVDHRVVKKY--DSAATNTKIYEIVNTVNEIFIPLNIR--
-----LTLIGVEF-WCNRDLINVTSSADDTLDSFGEWRG----SDLLNRKRHDNAQLFTD
MKFDL------STLGITFLDGMCQAYRSVGIVQEHG-NKNFKTAVIMAHELGHNLGMYHD
----RKNCI-CND--SSCIM---SAVL---SSQPSKLFSNCSNHDYRRYLTTYKPKCILN
PPLRKDIASPPICGNEIWEEGEECDC---GSPKDC--QNPCCDAATCKLTPGAECGNGLC
CE--KCKIKTAGTVCRRARDECDVPEHCTGQSAECPADGFHANGQPCQNNNGYCYNGDCP
IMTKQCISLFGSRATVAEDSCFQ-ENQKGSYYGYCRKE---NGRKIPCAPQDIKCGRLYC
L------------------------DNSPGNKNP-CKMHYRC---RDQ-HKGMVEPGTKC
EDGK--------------------------------VC-NNKRQ-C--------------
------------------------------------------------------------
------------------------------------VDVNTAY-----------------
------------------------------------------------------------
------------------------------------------------------------
------------------------------------------------------------
------------------------------------------------------------
------------------------------------------------------------
------------------------------------------------------------
------------------------------------------------------------
-------------------------------------------------
>Q2UXR0
---------MQ--VL--------LITISLAVLPY---------------------LGSSI
ILE--SGIV----NDYEVVNPQKVTAMLKGAV---KQ--------PEQK--YEDTMQYEF
KVKGEPVVLHLEKNKGLFSEDY-SETHYSPDGR-EITTNP--PVEDHCYYHGRIQNDADS
SASISACNGLKGHFKLRGEMYFIEPL-----KIPDSEAHAVYK--------YENIEEEDE
APKMCGVKHT--------------------------NRES----DKSI-----KKASQLN
LTP-EQQRYLNTPKHIKVAIVADYLIFRKYGRNLFTIRAKIYEILNILNEIYKAFNIH--
-----VALVFLEI-WSNGDKINLFPAANVTLDLFGKWRE----RDLMNRKNHDNTQLLTG
MNFDG------PTAGLGYVGTMCHPQFSAAVVQDHN-KINFLVALAMAHELGHNLGMTHD
----EQFCT-CGA--KSCIM---SATL---SCEGSYRFSNCSREENRRYLINKMPQCILI
KPSRTDIVSPPVCGNSLVEVGEDCDC---GSPGYC--RNPCCNAATCKLTPGSQCADGEC
CD--QCRFTRAGTECRPARDECDKADLCTGQSAECPADQFQRNGQPCQNNSGYCYNGICP
VMRNQCISLFGSRAIVAEDACFQ-FNSLGIDYGYCRKE---NGRKIPCAPEDVKCGRLYC
F------------------------DNLPEHKNP-CQIFYTP---RDE-DKGMVDPGTKC
ENGK--------------------------------VC-IN-GK-C--------------
------------------------------------------------------------
------------------------------------VDVNTAY-----------------
------------------------------------------------------------
------------------------------------------------------------
------------------------------------------------------------
------------------------------------------------------------
------------------------------------------------------------
------------------------------------------------------------
------------------------------------------------------------
-------------------------------------------------
>Q2UXQ5
--------MMQ--VL--------LVTICLAVFPY---------------------QGSSI
ILE--SGNV----NDYEIVYPQKVTALPIEAILQPE-----------QK--YEDAMQYEF
EVNGEPVVLHLEKNKNLFTKDY-SETHYSPDGR-EITTKP--LIEDHCYYHGRIQNDAHS
TASISACNGLKGHFKLQGETYLIEPL-----KIPDSEAHAVYK--------YENIEKEDE
ALKMCGVKHT--------------------------NWES----DEPI-----KEASQLF
ATS-EQHRFRE--RYIEFFIVVDQRMYNKHNNDSAAIRTWIFEMLNTVNEIYLPWNIH--
-----VPLVGLEF-WTQGDLINVVSSADKTLDSFGEWRR----RDLLNRKAHDNAHLITA
MHFDA------QTLGLAYTGSMCHPKYSTGVFQDSS-EINIFVAITLAHELGHNLGISHD
----VPSCT-CQT--KACIM---SPYL---SDQPTKLFSNCSEIQYERFLTQRNPKCMIN
KPLRTDIISPPVCGNGLLEREEECDC---GSPENC--RDPCCDAASCKLHSWVECESGEC
CD--QCRFKRAGTLCRPARDDCDMAESCSGHSADCPIDGFHANGQPCSHNLGYCYNGKCP
LTLYQCRAFLGKDVVGVQESCFQ-YNRLGNTYAYCRKE---NGRKIPCAPKDEKCGRLYC
S------------------------YKSFGDYIS-CLPCYRA---NEE-DKGMVDEGTKC
GEGK--------------------------------VC-SN-GY-C--------------
------------------------------------------------------------
------------------------------------VDLNVAY-----------------
------------------------------------------------------------
------------------------------------------------------------
------------------------------------------------------------
------------------------------------------------------------
------------------------------------------------------------
------------------------------------------------------------
------------------------------------------------------------
-------------------------------------------------
>Q90495
--------MIQ--IL--------LVIICLAVFPY---------------------QGCSI
ILG--SGNV----NDYEVVYPQKVTALPKGAV---QQ--------PEQK--YEDAMQYEF
EVKGEPVVLHLEKNKELFSEDY-SETHYSSDDR-EITTNP--SVEDHCYYHGRIQNDAES
TASISACNGLKGHFKLRGETYFIEPL-----KIPDSEAHAVYK--------YENIENEDE
APKMCGVTQD--------------------------NWES----DEPI-----KKTLGLI
VPP-HERKF--EKKFIELVVVVDHSMVTKYNNDSTAIRTWIYEMLNTVNEIYLPFNIR--
-----VALVGLEF-WCNGDLINVTSTADDTLHSFGEWRA----SDLLNRKRHDHAQLLTN
VTLDH------STLGITFVYGMCKSDRSVELILDYS-NITFNMAYIIAHEMGHSLGMLHD
----TKFCT-CGA--KPCIM---FGKE---SIPPPKEFSSCSYDQYNKYLLKYNPKCILD
PPLRKDIASPAVCGNEIWEEGEECDC---GSPADC--RNPCCDAATCKLKPGAECGNGEC
CD--KCKIRKAGTECRPARDDCDVAEHCTGQSAECPRNEFQRNGQPCLNNSGYCYNGDCP
IMLNQCIALFSPSATVAQDSCFQ-RNLQGSYYGYCTKEIGYYGKRFPCAPQDVKCGRLYC
L------------------------DNSFKKNMR-CKNDYSY---ADE-NKGIVEPGTKC
EDGK--------------------------------VC-IN-RK-C--------------
------------------------------------------------------------
------------------------------------VDVNTAY-----------------
------------------------------------------------------------
------------------------------------------------------------
------------------------------------------------------------
------------------------------------------------------------
------------------------------------------------------------
------------------------------------------------------------
------------------------------------------------------------
-------------------------------------------------
>Q6X1T6
------------------------------------------------------------
------------------------------------------------------------
-------------------------------------------VEDHCYYHGRVQNDAES
TASISACNGLKGHFKLQGETYFIEPL-----KIPNSEAHAVYK--------YENIEKEDE
APKMCGVTQT--------------------------NWES----DEPI-----KKTLGLI
VPP-HGQKF--EKKFIELIIVVDHSMVTKYNNDLTAVRTEIYERLNTVNEIYLPLNIH--
-----VALVGIVF-WSNRDLINVTSSAADTLHSFGEWRG----SDLLNQKRHDHAQLLTN
VTLDG------TTLGITFVFGMCKSDRSVELIRDYS-NITFNMAYIMAHEMGHSLGMLHD
----TKSCT-CGD--KPCIM---FSKE---SVPPPKEFSSCSYDQYNKYLLKYNPKCIVD
PPLRKDIASPAVCGNGVWEEGEECDC---GSPEDC--ENPCCDAATCKLKPGAECGNGEC
CD--NCKIRKAGTECRPARDDCDVAEHCTGQSAECPRNEFQRNGQPCLNNSGYCYNGDCP
IMLNQCIALFSPSATVAQDSCFQ-RNLQGSYYGHCRKEIGHYGKRFPCAAQDVKCGRLYC
L------------------------DNSFKKNMR-CKKDFSY---SDE-NKGIVEPGTKC
EDGK--------------------------------VC-IN-RK-C--------------
------------------------------------------------------------
------------------------------------VDVNTAY-----------------
------------------------------------------------------------
------------------------------------------------------------
------------------------------------------------------------
------------------------------------------------------------
------------------------------------------------------------
------------------------------------------------------------
------------------------------------------------------------
-------------------------------------------------
>Q90ZI3
--------MIQ--VL--------LVTICLAVFPY---------------------QGSSI
ILE--SGNV----NDYEVVYPRKVTALPKGAV---Q-----------QK--YEDAMQYEF
TVNGEPVVLHLEKNKGLFSEDY-SETHYSPDGR-EITTNP--PVEDHCYYHGRIQNDADL
TASISACDGLKGHFKLQGETYIIEPL-----KLPDSEAHAVFK--------YENVEKEDE
APKMCGVTQS--------------------------NWES----DESI-----KEDSQSN
LTP-AQQKYLNAKKYVKFFLVADHIMYLKYGRNLTTLRTRMFDTVNIVNQILQRINIH--
-----VALIGIEI-WSKEDKIIVQSVPDVTLKLFATWRE----SVLLKRKNHDNAHLLTG
INFNG------PTAGLAYLGGICKPMYSAGIVQDHN-KIHHLVAIAMAHEMGHNLGMDHD
----KDTCT-CRA--KACVM---AGTL---SCDASYLFSDCSRQEHRAFLIKNMPQCILK
KPLKTDVVSPPVCGNYFVEVGEDCDC---GSPATC--RDPCCDAATCKLRQGAQCAEGLC
CD--QCRFKAAGTECRAATDECDMADLCTGRSAEC-TDRFQRNGQPCQNNNGYCYNRTCP
TMNNQCIALFGPNAAVSQDACFQ-FNRQGNYYGYCRKE---QNTKIACEPQNVKCGRLYC
I------------------------DSSPAKKNP-CNIIYSP---NDE-DKGMVLPGTKC
ADGM--------------------------------ACNSN-GQ-C--------------
------------------------------------------------------------
------------------------------------VDVNRTY-----------------
------------------------------------------------------------
------------------------------------------------------------
------------------------------------------------------------
------------------------------------------------------------
------------------------------------------------------------
------------------------------------------------------------
------------------------------------------------------------
-------------------------------------------------
>P0C7B0
--------MIQ--VL--------LVTICLAAFPY---------------------QGSSI
ILE--SGNV----NDYEVVYPRKVTALPKGAV---Q-----------PK--YEDAMQYEF
KVNGEPVVLHLGKNKQLFSKDY-SETHYSPDGR-EITTNP--PVEDHCYYHGRIENDADS
TRSISACNGLKGHFKLQGETYLIEPL-----KLSDSEAHAVYK--------YENILKEDE
APKMCGVTQ---------------------------NWES----YEPI-----KKASQLN
LTP-EQQRY-NPFRFVELVLVADKGMVTKNNGDLNKIKTRMYELANNLNDIYRYMYIH--
-----VALVGVEI-WSDGDKITVTPNVDDTLSSFAEWRK----THLLTRKKHDNAQLLTA
IDFNG------PTIGYAYIASMCHPKRSVGIVQDYS-PINLVLSVVMAHEMGHNLGIHHD
----HSYCS-CGD--YACIM---GATI---SHEPSTFFSNCSYIQCWDFIMDHNPECIVN
EPLGTDIVSPPVCGNELLEVGEECDC---GTPENC--QNECCDAATCKLKSGSQCGHGDC
CE--QCKFSKSGTECRESMSECDPAEHCTGQSSECPADVFHKNGQPCLHNYGYCYNGNCP
IMYHQCYALWGADVYEAEDSCFE-SNKKGNYYGYCRKE---NGKKIPCAPEDVKCGRLYC
K------------------------DNSPGQNNP-CKMFYSN---EDE-HKGMVLPGTKC
GDGK--------------------------------VC-SN-GH-C--------------
------------------------------------------------------------
------------------------------------VDVATAY-----------------
------------------------------------------------------------
------------------------------------------------------------
------------------------------------------------------------
------------------------------------------------------------
------------------------------------------------------------
------------------------------------------------------------
------------------------------------------------------------
-------------------------------------------------
>Q98UF9
--------MIQ--VL--------LVTICLAAFPY---------------------QGSSI
ILE--SGNV----NDYEVVYARKVTALPKGAV---Q-----------PK--YEDTMQYEL
KVNGEPVVLHLEKNKQLFSKDY-SETHYSPDGR-EITTYP--PVEDHCYYHGRIENDADS
TASISACNGLKGHFKLQGETYFIEPL-----KLPNSEAHAVFK--------YENVEKEDE
VPKMCGVTQT--------------------------NWES----DEPI-----KKASQLV
VTA-EQQRY-NHYKYIELVILADYRMVTKNNGDLGKIRTKIYEIVNILNEIFRYLYIR--
-----IALVGIEI-WSNADLSNVTLSADDTLASFGTWRG----TVLLKRKSHDNAQLLTA
IDFDG------QTIGIANIASMCNQNKSVGVVMDYS-PINLVVAVIMAHEMGHNLGINHD
----TGSCS-CGG--YSCIM---APEI---SDQPSKLFSNCSKQAYQRYINYYKPQCILN
EPLRTDIVSPPVCGNELLEMGEECDC---GSPRNC--RDPCCDAATCKLHSWVECESGEC
CD--QCRFKGAGTECRAARSECDIAESCTGQSADCPTDDFKRNGQPCLHNYGYCYNGNCP
IMYHQCYALFGSNATVAEDGCFE-FNENGDKYFYCRKQ---SGVNIPCAQEDVKCGRLFC
H------------------------T----KKHP-CDYKYS----EDP-DYGMVDNGTKC
ADGK--------------------------------VC-SN-GH-C--------------
------------------------------------------------------------
------------------------------------VDVATAY-----------------
------------------------------------------------------------
------------------------------------------------------------
------------------------------------------------------------
------------------------------------------------------------
------------------------------------------------------------
------------------------------------------------------------
------------------------------------------------------------
-------------------------------------------------
>Q8JIR2
--------MIQ--VL--------LVTICLAVFPY---------------------QGSSI
ILG--SGNV----NDYEVVYPRKVTAVPKGAV---Q-----------PK--YEDTMQYEF
KVNGEPVVLHLEKNKGLFSKDY-SETHYSPDGR-EITTYP--SVEDHCYYHGRIQNDADS
TASISACNGLKGHFKLQGEMYLIEPL-----RFSDSEAHAVFK--------YENVEKEDE
APKMCGVTQT--------------------------NWES----DEPI-----KKASKLV
VTA-EQQRYLNNFRFIELVIVADYRMFTKFNSNLNEVKTWVYEIVNTLNEIYRYLYVR--
-----VALVALEV-WSNGDLSSVTLSAYDTLDSFGEWRK----RDLLKRKSHDNAQLLTA
IDFNG------TIIGLAHVASMCDPKCSTGIVQDYS-SRNLVVAVIMAHEMGHNLGIRHD
----RENCT-CHA--NSCIM---SAVI---SDQPSKYFSNCSHVQYWNYINDDEPQCILN
EPLRTDIVSPPVCGNELLEVGEECDC---GSPATC--RYPCCDAATCKLHSWVECESGEC
CE--QCRFRTAGTECRARRSECDIAESCTGHSADCPTDRFHRNGQPCLHNFGYCYNGNCP
IMYHQCYALWGANATVAKDSCFE-DNQKGNDYGYCRKE---NGRKIPCEPQDVKCGRLYC
---------------------------SLGNQLP-CRFFYTP---TDE-NIGMVDTGTKC
GDKK--------------------------------VC-SN-RQ-C--------------
------------------------------------------------------------
------------------------------------VDVNTAY-----------------
------------------------------------------------------------
------------------------------------------------------------
------------------------------------------------------------
------------------------------------------------------------
------------------------------------------------------------
------------------------------------------------------------
------------------------------------------------------------
-------------------------------------------------
>Q8AWI5
--------MIQ--VL--------LVTICLAVFPY---------------------QGSSI
ILE--SGNV----NDYEVVYPRKVPALPKGAV---Q-----------PK--YEDAMQYEF
KVNGEPVVLHLEKNKGLFSEDY-SETHYSPDGR-EITTNP--PVEDHCYYHGRIQNDADS
TASISACNGLKGHFTLQGETYLIEPL-----KLPDSEAHAVFK--------YENVEKEDE
APKMCGVTQ---------------------------NWES----YEPI-----KKASQSN
LTP-EQQRYLNAKKYVKLVMVADYIMYLKYDRNLTTVRTRMYDIVNVINVIYQRMNIH--
-----VALVGLEI-WSNKDKFILRSAADVTLKLFATWRE----TDLLKRKSHDNAQLLTG
INFNG------PTAGLGYLGGICNPMYSAGIVQDHN-KIHHLVAIAMAHEMGHNLGIDHD
----KDTCT-CGA--KSCVM---AGTL---SCEASYLFSDCSRKEHQAFLIKDMPQCILK
KPLKTDVVSPPVCGNYFVEVGEDCDC---GSPATC--RDSCCDAATCKLRQGAQCAEGLC
CD--QCRFKGAGTECRAATDECDMADLCTGRSAEC-TDRFQRNGQPCQNNNGYCYNGKCP
IMTDQCIALFGPNAAVSEDACFQ-FNLEGNHYGYCRKE---QNTKIACEPQNVKCGRLYC
I------------------------DSSPANKNP-CNIYYSP---GDE-DKGMVLPGTKC
ADGK--------------------------------AC-SN-GQ-C--------------
------------------------------------------------------------
------------------------------------VDVNRAS-----------------
------------------------------------------------------------
------------------------------------------------------------
------------------------------------------------------------
------------------------------------------------------------
------------------------------------------------------------
------------------------------------------------------------
------------------------------------------------------------
-------------------------------------------------
>P20164
--------MIQ--VL--------LVTICLAVFPY---------------------QGSSI
ILE--SGNV----NDYEVMYPQKVAALPKGAV---Q-----------QK--YEDTMQYEF
KVNGEPVVLHLEKNKGLFSEDY-SETHYSPDGR-EITTNP--PVEDHCYYHGRIQNDADS
TASISACNGLKGHFKLQGEMYLIEPL-----KFSDSEAHAVYK--------YENVEKEEE
APKMCGVTQT--------------------------NWES----DEPI-----KKASKLV
VTA-EQQRF--PRRYIKLAIVVDHGIVTKHHGNLKKIRKWIYQLVNTINNIYRSLNIL--
-----VALVYLEI-WSKQNKITVQSASNVTLDLFGDWRE----SVLLKQRSHDCAQLLTT
IDFDG------PTIGKAYTASMCDPKRSVGIVQDYS-PINLVVAVIMTHEMGHNLGIPHD
----GNSCT-CGG--FPCIM---SPMI---SDPPSELFSNCSKAYYQTFLTDHKPQCILN
APSKTDIVSPPVCGNELLEAGEECDC---GSPENC--QYQCCDAASCKLHSWVKCESGEC
CD--QCRFRTAGTECRAAESECDIPESCTGQSADCPTDRFHRNGQPCLYNHGYCYNGKCP
IMFYQCYFLFGSNATVAEDDCFN-NNKKGDKYFYCRKE---NEKYIPCAQEDVKCGRLFC
----------------------------DNKKYP-CHYNYS----EDL-DFGMVDHGTKC
ADGK--------------------------------VC-SN-RQ-C--------------
------------------------------------------------------------
------------------------------------VDVNEAYK----------------
------------------------------------------------------------
------------------------------------------------------------
------------------------------------------------------------
--------------------------------------STTVFSLI--------------
------------------------------------------------------------
------------------------------------------------------------
------------------------------------------------------------
-------------------------------------------------
>D3TTC2
--------MIQ--AL--------LVIICLAVFPH---------------------QGSSI
ILE--SGNV----NDYEVVYPQKVPALLKGGVQNPQ---------PETK--YEDTMRYEF
QVNGEPVVLHLERNKGLFSEDY-TETHYAPDGR-EITTSP--PVQDHCYYHGYIQNEADS
SAVISACDGLKGHFEHQGETYFIEPL-----KISNSEAHAIYK--------DENVENEDE
TPEICGVTET--------------------------TWES----DESI-----EKTSQLT
NTP-EQDRYLQAKKYIEFYVVVDNIMYRHYKRDQPVIKRKVYEMINTMNMIYRRLNFH--
-----IALIGLEI-WSNINEINVQSDVRATLNLFGEWRE----KKLLPRKRNDNAQLLTG
IDFNG------TPVGLAYIGSICNPKTSAAVVQDYS-SRTRMVAITMAHEMGHNLGMNHD
----RGFCT-CGF--NKCVM---S-TR---RTKPAYQFSSCSVREHQRYLLRDRPQCILN
KPLSTDIVSPPICGNYFVEVGEECDC---GSPADC--QSACCNATTCKLQHEAQCDSEEC
CE--KCKFKGARAECRAAKDDCDLPELCTGQSAECPTDVFQRNGLPCQNNQGYCYNGKCP
IMTNQCIALRGPGVKVSRDSCFT-LNQRTRGCGLCRME---YGRKIPCAAKDVKCGRLFC
---------------------------KRRNSMI-CNCSISP---RDP-NYGMVEPGTKC
GDGM--------------------------------VC-SN-RQ-C--------------
------------------------------------------------------------
------------------------------------VDVKTAY-----------------
------------------------------------------------------------
------------------------------------------------------------
------------------------------------------------------------
------------------------------------------------------------
------------------------------------------------------------
------------------------------------------------------------
------------------------------------------------------------
-------------------------------------------------
>Q10749
--------MIQ--AL--------LVAICLAVFPY---------------------QGSSI
ILE--SGNV----NDYEVVYPQKVPALSKGGVQNPQ---------PETK--YEDTMQYEF
HVNGEPVVLHLERNKGLFSEDY-TETHYAPDGR-EITTSS--PVQDHCYYHGYIQNEADS
SAVISACDGLKGHFKHQGETYFIEPL-----ELSDSEAHAIYK--------DENVEEEEE
IPKICGVTQT--------------------------TWES----DEPI-----EKSSQLT
NTP-EQDRYLQAKKYIEFYVVVDNVMYRKYTGKLHVITRRVYEMVNALNTMYRRLNFH--
-----IALIGLEI-WSNGNEINVQSDVQATLDLFGEWRE----NKLLPRKRNDNAQLLTS
TEFNG------TTTGLGYIGSLCSPKKSVAVVQDHS-KSTSMVAITMAHQMGHNLGMNDD
----RASCT-CGS--NKCIM---S-TK---YYESLSEFSSCSVQEHREYLLRDRPQCILN
KPSRKAIVTPPVCGNYFVERGEECDC---GSPEDC--QNTCCDAATCKLQHEAQCDSGEC
CE--KCKFKGAGAECRAAKNDCDFPELCTGRSAKCPKDSFQRNGHPCQNNQGYCYNGTCP
TLTNQCATLWGPGAKMSPGLCFM-LNWNARSCGLCRKE---NGRKILCAAKDVKCGRLFC
---------------------------KKKNSMI-CHCPPPS---KDP-NYGMVAPGTKC
GVKK--------------------------------VC-RN-RQ-C--------------
------------------------------------------------------------
------------------------------------VKV---------------------
------------------------------------------------------------
------------------------------------------------------------
------------------------------------------------------------
------------------------------------------------------------
------------------------------------------------------------
------------------------------------------------------------
------------------------------------------------------------
-------------------------------------------------
>Q3HTN2
--------MIE--VL--------LVTICLAVFPY---------------------QGSSI
ILE--SGNV----NDYEVVYPRKVTAVPKGAV---Q-----------QK--YEDAMQYEF
KVNGEPVVLHLEKNKELFSEDY-SETHYSPDGR-EITTYP--SVEDHCYYHGRIQNEADS
TASISACNGLKGHFKLQGETYLIEPL-----KLPDSEAHAVFK--------YENVEKEEE
APKMCGVTET--------------------------NWKS----DEPI-----KKASQLV
VTA-EQQRF--PRRYVKLAIVADHRMYTKHKKNLK---PWVFQMVNSVHQIYRSMNVL--
-----IALVYLNI-WKKNDKITAQSASNVTLDLFGNWRE----TVLLKRKRHDCAQLLTA
IDFDG------PTIGRAHVSSVCDPKRSTGIVQNYT-EINLVNAVIMAHELGHNLGMDHD
----GNQCN-C----HACIM---SAVI---NNPPSERFSGCSMGYYQTFLTAYNPQCILN
ALSKRDIITPPVCGNELLEEGEECDC---GSPENC--QYQCCNATTCKLHSWVECESGEC
CE--QCRFKKAGAVCRAARTECDIPENCTDQSADCPTDSFHRNGQPCLYNHGYCYNGNCP
VMHYQCYGLFGPNATVGQDGCFD-ANDRGDEYFYCRKE---NEKYIPCAQEDVKCGRLFC
T--------------------------YIYDINL-CRYDYS--------ANGMVAQGTKC
ADGK--------------------------------VCNSN-RQ-C--------------
------------------------------------------------------------
------------------------------------ADVNTAY-----------------
------------------------------------------------------------
------------------------------------------------------------
------------------------------------------------------------
------------------------------------------------------------
------------------------------------------------------------
------------------------------------------------------------
------------------------------------------------------------
-------------------------------------------------
>Q3HTN1
--------MIE--VL--------LVTICLAVFPY---------------------QGSSI
ILE--SGNV----NDYEVVYPRKVTTLPKGAL---Q-----------QN--YEDAMQYEF
KVNGEPVVLHLEKNKELFSEDY-SETHYSPDGR-EITTYP--SVEDHCYYHGRIQNEADS
TASISACNGLKGHFKLQGETYLIEPL-----KLPDSEAHAVFK--------YENVVKEDE
APKMCGVTET--------------------------NWKS----DEPI-----KKASQLV
VTA-EQQRF--PRRYVKLAIVADRRMYMKHQKNLK---PWVFQMVNSVHQIYRSMNVL--
-----IALVYLNI-WKKNDKITVQSASDVTLDLFAEWRE----TVLLRRKKHDCAHLLTA
IDFDG------PTIGRAHIASMCNSKLSVGIVQNYT-EINLVNAIVMAHELGHNLGISHD
----GNQCN-C----HTCIM---SAVI---SNPPSERFSNCSEDYHQSFLTAYNPQCILN
APSKTDIITPPVCGNELLEEGEECDC---GSPENC--QYQCCDAASCKLHSWVKCESGEC
CD--QCRFTSAGTECRAARSECDIAESCTGQSADCPTDDFHRNGQPCLSNHGYCYNGNCP
VMHYQCIALFGSNAIVGQDECFD-FNMKGEQYFYCRKE---YEKYIPCAQEDVKCGRLFC
F--------------------------YTNNMDI-CRYNYS--------DIGIVDHGTKC
ADGK--------------------------------VCNSN-RH-C--------------
------------------------------------------------------------
------------------------------------VDVTTVY-----------------
------------------------------------------------------------
------------------------------------------------------------
------------------------------------------------------------
------------------------------------------------------------
------------------------------------------------------------
------------------------------------------------------------
------------------------------------------------------------
-------------------------------------------------
>Q2LD49
--------MIQ--VL--------LVTICLAVFPY---------------------QGSSI
ILE--SGNV----NDYEVVYPRKVTSLPKGAV---Q-----------QK--YEDAMQYEL
KVNGEPVVLHLEKNKGLFSKDY-SETHYSPDGR-KITTKP--PVKDHCYYHGHIQNDADS
TASISACNGLKGHFKLQGEMYLIEPL-----KLPDSEAHAVFK--------YENVEKEDE
APKMCGVTET--------------------------NWES----DEPI-----KEASQSN
LTP-EQQSYLNAPKYVKFFLVADHIMYLKYGRNLTTLRTRIFDTVNVVYLILLRINIH--
-----VLLVGMEI-WSHKDKIIVQSVPAVTLKLFATWRE----ADLLKHKSHGCAHLLTG
INFNG------PTAGLAYLGAICNPMYSAGIVQDHN-KIHHLVAIAMAHELGHNLGINHD
----KDTCT-CRA--KACVM---AGTI---SCDASYLFSDCSRQEHREFLIKNMPQCILK
KPLKTDVVSPPVCGNYFVEVGEDCDC---GSPATC--RDSCCNPTNCKLRQGAQCAEGLC
CD--QCRFKGAGTECRPASSECDMADLCTGRSAEC-TDRFQRNGQPCQNNNGYCYNGTCP
SMTDQCIALFGPNAAVSQDACFQ-FNREGNHYGYCRKE---QNTKIACEPENVKCGRLYC
I------------------------DSSPANKNP-CNIVYLP---NDE-EKGMVLAGTKC
ADGR--------------------------------ACNSN-GQ-C--------------
------------------------------------------------------------
------------------------------------VGVNGAYK----------------
------------------------------------------------------------
------------------------------------------------------------
------------------------------------------------------------
--------------------------------------STTGFSQI--------------
------------------------------------------------------------
------------------------------------------------------------
------------------------------------------------------------
-------------------------------------------------
>P82942
------------------------------------------------------------
------------------------------------------------------------
------------------------------------------------------------
------------------------------------------------------------
-----------------------------------------------------------T
NTP-EQDRYLQAEKYIEFYVIVDNRMYRYYNYDKPAIKIRVYEMINAVNTKFRPLKIH--
-----IALIGLEI-WSNEDKFEVKPAASVTLKSFREWRQ----TVLLPRKRNDNAQLLTG
INLNG------TAVGIAYPGSLCTQR-SVFVVQDYN-RRMSLVASTMTHELGHNLGIHHD
----EASCI-CIP--GPCIM---L-KK---RTAPAFQFSSCSIRDYQEYLLRDRPQCILN
KPLSTDIVSPAICGNYFVEEGEECDC---GSPAAC--QSACCDAAT--------------
-----CKFNGAGAECRAAKHDCDLPELCTGQSAECPTDSLQRNGHPCQNNQGYCYNGKCP
TLTNQCIALLGPHFTVSPKGCFD-LNMRGDDGSFCRME---DGTKIPCAAKDVKCGRLYC
---------------------------TEKNTMS-CLIPP------NP-DGIMAEPGTKC
GDGM--------------------------------VC-SK-GQ-C--------------
------------------------------------------------------------
------------------------------------VDVQTAY-----------------
------------------------------------------------------------
------------------------------------------------------------
------------------------------------------------------------
------------------------------------------------------------
------------------------------------------------------------
------------------------------------------------------------
------------------------------------------------------------
-------------------------------------------------
>Q9DGB9
--------MIQ--VL--------LVTISLAVFPY---------------------QGSSV
ILE--SGNV----NDYEVVYPRKVTALPKGAV---Q-----------PK--YEDAMQYEF
KVNGEPVVLHLEKNKGLFSEDY-SETHYSPDGR-EITTYP--PVEDHCYYHGRIENDADS
TASISACNGLKGHFKLQGEMYLIEPL-----KLPDSEAHAVFK--------YENVEKEDE
APKMCGVTQ---------------------------NWES----YEPI-----KKASQSN
LTP-EQQRYLNAKKYVKLFLVADYIMYLKYGRNLTAVRTRMYDIVNVITPIYHRMNIH--
-----VALVGLEI-WSNTDKIIVQSSADVTLDLFAKWRA----TDLLSRKSHDNAQLLTG
INFNG------PTAGLGYLGGICNTMYSAGIVQDHS-KIHHLVAIAMAHEMGHNLGMDHD
----KDTCT-CGT--RPCVM---AGAL---SCEASFLFSDCSQKDHREFLIKNMPQCILK
KPLKTDVVSPAVCGNYFVEVGEECDC---GSPRTC--RDPCCDATTCKLRQGAQCAEGLC
CD--QCRFKGAGTECRAAKDECDMADVCTGRSAEC-TDRFQRNGQPCKNNNGYCYNGKCP
IMADQCIALFGPGATVSQDACFQ-FNREGNHYGYCRKE---QNTKIACEPQDVKCGRLYC
F------------------------PNSPENKNP-CNIYYSP---NDE-DKGMVLPGTKC
ADRK--------------------------------AC-SN-GQ-C--------------
------------------------------------------------------------
------------------------------------VDVTTPY-----------------
------------------------------------------------------------
------------------------------------------------------------
------------------------------------------------------------
------------------------------------------------------------
------------------------------------------------------------
------------------------------------------------------------
------------------------------------------------------------
-------------------------------------------------
>C9E1S0
--------MIQ--VL--------LVTLCLAAFPY---------------------QGSSI
ILD--SGNV----NDYEVVYPRKVTALPKGAV---Q-----------PK--YEDTMQYEF
KVNGEPVVLHLEKNKGLFSEDY-SETHYSPDGR-EITTYP--SIEDHCYYRGRIQNDADS
TASISACNGLKGHFKLQGEMYLIEPL-----KLPDSEAHAVYK--------YENIEKEDE
APKMCGVTQT--------------------------NWKS----DEPI-----KKASQLV
VTP-EEQRYLNTKKYIELVIVADNVMVKKYTSNSTAIRTRIYACVNTLNLIYRAFNIY--
-----IALIGLEI-WSNRDLINVQSASSVTLDLFGTWRE----TVLLRHKRHDNAQLLTG
INFDG------DTVGLAYVGSMCDPKRSAGIIQDHN-KLDVMVAIAMAHELGHDLGINHD
----GNQCN-CGG--NPCIM---SATL---NFEPVYRFSDCSRDEHWRYLIDNRPPCILN
KPSITDIVSPPVCGNYFVEVGEECDC---GLPAHC--QNPCCDAATCKLRPETQCEDGEC
CE--QCQFTRAGTECRAARSECDIAESCTGQSAECPTDDFQRNGQPCLNNNGYCYNGTCP
ILTNQCISFFGSSATVAPDVCFD-FNLQGQGNFYCRRE---RARIFPCAPQDKKCGRLFC
V------------------------KGPIGNTIS-CQSTSSQ---SDL-DIGMVDLGTKC
GDGR--------------------------------VCNSN-RQ-C--------------
------------------------------------------------------------
------------------------------------VDVNTAY-----------------
------------------------------------------------------------
------------------------------------------------------------
------------------------------------------------------------
------------------------------------------------------------
------------------------------------------------------------
------------------------------------------------------------
------------------------------------------------------------
-------------------------------------------------
>Q4VM08
--------MMQ--VL--------LVTISLAVFPY---------------------QGSSI
ILE--SGNV----NDYEVVYPQKVTAMPKGAV---KQ--------PEQK--YEDAMQYEF
KVKGEPVVLLLEKNKDLFSEDY-SETHYSPDGR-EITTNP--PVEDHCYYHGRIQNDADS
SASISACNGLKGHFMLQGETYLIEPL-----KLPDSEAHAVYK--------YENVEKEDE
APKMCGVTQT--------------------------NWES----DEPI-----KKASQLN
LTP-EQRRYLNSPKYIKLVIVADYIMFLKYGRSLITIRTRIYEIVNILNVIYRVLNIY--
-----IALLGLEI-WNNGDKINVLPETKVTLDLFGKWRE----RDLLNRRKHDNAQLLTD
INFNG------PTAGLGYVGSMCDPQYSAGIVQDHN-KVNFLVALAMAHEMGHNLGMEHD
----EIHCT-CGA--KSCIM---SGTL---SCEASIRFSNCSREEHQKYLINKMPQCILN
KPLKTDIVSPAVCGNYLVELGEDCDC---GSPRDC--QNPCCNAATCKLTPGSQCADGEC
CD--QCKFRRAGTVCRPANGECDVSDLCTGQSAECPTDQFQRNGQPCQNNNGYCYSGTCP
IMGKQCISLFGASATVAQDACFQ-FNSLGNEYGYCRKE---NGRKIPCAPQDVKCGRLYC
F------------------------DNLPEHKNP-CQIYYTP---SDE-NKGMVDPGTKC
GDGK--------------------------------ACSSN-RQ-C--------------
------------------------------------------------------------
------------------------------------VDVNTAY-----------------
------------------------------------------------------------
------------------------------------------------------------
------------------------------------------------------------
------------------------------------------------------------
------------------------------------------------------------
------------------------------------------------------------
------------------------------------------------------------
-------------------------------------------------
>A4PBQ9
--------MIQ--VL--------LVTICLAAFPY---------------------QGSSI
ILE--SGNV----NDYEIVYPRKVTALPKGAV---Q-----------PK--YEDAMQYEL
KVNGEPVVLHLEKNKQLFSKDY-SETHYSPDGR-EITTYP--LVEDHCYYHGRIENDADS
TASISACNGLKGHFKLQGEMYLIEPL-----KLSDSEAHAVYK--------YENVEKEDE
APKMCGVTQ---------------------------NWKS----YEPI-----KKASQLV
VTA-EHQKY-NPFRFVELVLVVDKAMVTKNNGDLDKIKTRMYELANTVNDIYRYMYIH--
-----VALVGLEI-WSNEDKITVKPEADYTLNAFGEWRK----TDLLTRKKHDNAQLLTA
IDLD-------RVIGLAYVGSMCHPKRSTGIIQDYS-PINLVVAVIMAHEMGHNLGINHD
----RGYCS-CGD--YACIM---RPEI---SPEPSTFFSNCSYFDCWDFITNHNPECIVN
EPLGTDIISPPVCGNELLEVGEECDC---GTPENC--QNECCDAATCKLKSGSQCGHGDC
CE--QCKFSKSGTECRASMSECDPAEHCTGQSSECPADVFHKNGQPCLDNYG--YNGNCP
IMYHQCYDLFGADVYEAEDSCFE-RNQKGNYYGYCRKE---NGNKIPCAPEDVKCGRLYC
K------------------------DNSPGQNNS-CKMFYSN---EDE-HKGMVLPGTKC
ADGK--------------------------------VC-SN-GH-C--------------
------------------------------------------------------------
------------------------------------VDVATAY-----------------
------------------------------------------------------------
------------------------------------------------------------
------------------------------------------------------------
------------------------------------------------------------
------------------------------------------------------------
------------------------------------------------------------
------------------------------------------------------------
-------------------------------------------------
>Q90282
--------MIQ--VL--------LVTICLAAFPY---------------------QGSSI
ILE--SGNV----NDYEVIYPRKVTALPKGAV---Q-----------PK--YEDAMQYEL
KVNGEPVVLHLGKNKGLFSKDY-SETHYSPDGR-EITTYP--LVEDHCYYHGRIENDADS
TASISACNGLKGHFKLQGEMYLIEPL-----KLPDSEAHAVYK--------YENVEKEDE
ALKMCGVTQ---------------------------NWES----YEPI-----KKASQLV
VTA-EHQKY-NPFRFVELFLVVDKAMVTKNNGDLDKIKTRMYEIVNTVNEIYRYMYIH--
-----VALVGLEI-WSNEDKITVKPEAGYTLNAFGEWRK----TDLLTRKKHDNAQLLTA
IDLD-------RVIGLAYVGSMCHPKRSTGIIQDYS-EINLVVAVIMAHEMGHNLGINHD
----SGYCS-CGD--YACIM---RPEI---SPEPSTFFSNCSYFECWDFIMNHNPECILN
EPLGTDIISPPVCGNELLEVGEECDC---GTPENC--QNECCDAATCKLKSGSQCGHGDC
CE--QCKFSKSGTECRASMSECDPAEHCTGQSSECPADVFHKNGQPCLDNYGYCYNGNCP
IMYHQCYDLFGADVYEAEDSCFE-RNQKGNYYGYCRKE---NGNKIPCAPEDVKCGRLYC
K------------------------DNSPGQNNP-CKMFYSN---EDE-HKGMVLPGTKC
ADGK--------------------------------VC-SN-GH-C--------------
------------------------------------------------------------
------------------------------------VDVATAY-----------------
------------------------------------------------------------
------------------------------------------------------------
------------------------------------------------------------
------------------------------------------------------------
------------------------------------------------------------
------------------------------------------------------------
------------------------------------------------------------
-------------------------------------------------
>Q4VM07
--------MMQ--VL--------LVTICLAVFPY---------------------QGSSI
ILE--SGNV----NDYEVVYPQKITALPKGAI---QQ--------PEQK--YEDAIKYEF
KVNGKPVVLHLEKNKGLFSEDY-SETHYTPDGR-EITINP--PVEDHCYYHGRIQNDADS
TASISACNGLKGHFKLQGEMYLIEPL-----RIPDSEAHAIYK--------YENIEKEDE
APKMCGVTQT--------------------------NWES----DEPI------KASQLN
LTP-EQRTYLKSKKYVELVIVADYIMFWKYDRSLSTIRTRIYEIVNTLNVIYRFLNIY--
-----IALVAVEI-WSKGDLINVTSSAYDTLDSFGEWRE----RDLLNRKRHDNAQLLTG
INFNG------PSAGRGFVGRMCQPKYSVGIVQDHS-KIYLLVASAMAHEMGHNLGMDHD
----RIDCT-CGA--KSCIM---SGIL---RCETSYLFSDCSREEHRKYLINKMPQCILN
KPLKTDIVSPAVCGNYFVEVGEECDC---GSPANC--QDRCCDAATCKLRPGAQCGDGVC
CY--QCKFRRAGTVCRPANGECDVSDLCTGQSAECPTDQFQRNGQPCQNNKGYCYNGTCP
IMEKQCISLFGASATVAQDSCFQ-FNRRGNHYGYCRKE---NNTKIACAPEDVKCGRLYC
L------------------------DNSSGHKNP-CQIYYIP---SDE-NKGMVDPGTKC
GDGM--------------------------------VC-SN-GK-C--------------
------------------------------------------------------------
------------------------------------VDVTIAY-----------------
------------------------------------------------------------
------------------------------------------------------------
------------------------------------------------------------
------------------------------------------------------------
------------------------------------------------------------
------------------------------------------------------------
------------------------------------------------------------
-------------------------------------------------
>C9E1R8
--------MIQ--VL--------LVTICLAAFPY---------------------QGSSI
ILE--SGNV----NDYEIVYPRKVTALPKGAV---Q-----------PK--YEDAMQYEL
KVSGEPVVLHLEKNKQLFSKDY-SETHYSPDGR-EITTYP--LVEDHCYYHGRIENDADS
TASISACNGLKGHFKLQGEMYLIEPL-----KLPDSEAHAVYK--------YENVEKEDE
ALKMCGVTQ---------------------------NWES----YEPI-----KKASQLV
VTA-EHQKY-NPFRFVELFLVVDKAMVTKNNGDLDKIKTRMYEIVNTVNEIYRYMYIH--
-----VALVGLEI-WSNEDKITVKPEAGYTLNAFGEWRK----TDLLTRKKHDNAQLLTA
IDLD-------RVIGLAYVGSMCHPKRSTGIIQDYS-EINLVVAVIMAHEMGHNLGINHD
----SGYCS-CGD--YACIM---RPEI---SPEPSTFFSNCSYFECWDFIMNHNPECILN
EPLGTDIISPPVCGNELLEVGEECDC---GTPENC--QNECCDAATCKLKSGSQCGHGDC
CE--QCKFSKSGTECRASMSECDPAEHCTGQSSECPADVFHKNGQPCLDNYGYCYNGNCP
IMYHQCYDLFGADVYEAEDSCFE-RNQKGNYYGYCRKE---NGNKIPCAPEDVKCGRLYC
K------------------------DNSPGQNNP-CKMFYSN---EDE-HKGMVLPGTKC
ADGK--------------------------------VC-SN-GH-C--------------
------------------------------------------------------------
------------------------------------VDVATAY-----------------
------------------------------------------------------------
------------------------------------------------------------
------------------------------------------------------------
------------------------------------------------------------
------------------------------------------------------------
------------------------------------------------------------
------------------------------------------------------------
-------------------------------------------------
>A8QL48
---------------------------MLVVFPY---------------------QGSSI
ILE--SGNV----NDYEVVYPQKVPSLPKGGVQNPQ---------PETK--YEDTMQYEF
HVNGEPVVPHLEKNKGLFSEDY-TETHYASDGR-EITTSP--SVQDHCYYYGYIQNEADS
SAAISACDGLKGHFKHQGETYFIEPL-----KLSNSEAHAIYK--------DENVEEEDE
TPKICGLTQT--------------------------TWES----DEPF-----KNTSLLI
YTP-EQNRYLQAKKYIEFYVAVDNRMYRHYKRNKTVIKRRVYELVNILNTIFRRLNFY--
-----IALIGLEI-WSKRDKVNVQSDVKVTLKSFGKWRE----KKVAATQKEYNAQLLTR
IDFNG------NTVGLAALGALCSVKYSVAVIQDYS-KRTSMVASTMAHEMGHNLGINHD
----RASCTSCGS--NKCIM---S-TK---RTKPAYRFSSCSVREHRRYLLRDRPQCILN
KPLITDIVAPAICGNYFVEVGEECDC---GSPRDC--QSACCNAATCKLKHGAQCDSGEC
CR--KCKFKKAGAKCRAVKDDCDLPERCTGRSAECPTDIFRRNGLPCQNNQGYCYNGKCP
TLTNQCIAFMGPNVKVSRDSCFT-LNQRGKGCGYCRMQ---NGAKFPCAAKDIKCGKLFC
---------------------------KKRNSKI-CNCLISP---DDP-NYGMVEPGTKC
GDGV--------------------------------VC-SN-RK-C--------------
------------------------------------------------------------
------------------------------------VKLQRVY-----------------
------------------------------------------------------------
------------------------------------------------------------
------------------------------------------------------------
------------------------------------------------------------
------------------------------------------------------------
------------------------------------------------------------
------------------------------------------------------------
-------------------------------------------------
>A8QL49
--------MIQ--AL--------LVTICLAVFPY---------------------QGSSI
ILE--SGNV----NDYEVVYPQKVPLLPKGGVQNPQ---------PKTK--YEDTVQYEF
EVNGEPVVLHLERNKGLFSEDY-TEAHYAPDGR-EITTRP--PVQDHCYYHGYIQNEADS
SAAISACDGLKGHFKHQGETYFIEPL-----KLSDSEAHAIYK--------DENVEEENE
TPKICGLTET--------------------------TWES----DEPI-----RNASLLI
YTP-EQNRYLKVKKYIEFYVAVDNRMYRHYKRNKPIIKRRVYELVNILNTILRRLNFH--
-----IALIGLEI-WSKRDKINVQSDVKATLKSFGKWRE----KKLLPRKRNDNAQLLTR
IDFNG------NTVGLAALGSLCSVKYSVAVIQDYS-KRTSMVASTMAHEMGHNLGINHD
----RASCTSCGS--NKCIM---A-TK---RTKPASRFSSCSVREHQRYLLRDRPQCILN
KPLITDIVAPAICGNYFVEVGEECDC---GSPRDC--RSACCNAATCKLKHEAQCDSGEC
CG--KCKFKKVGAKCRAAKDDCDLPERCTGRSAECPTDIFRRNGLPCQNKQGYCYNGKCP
TLTNQCIALMGPNVKVSRDSCFT-LNQRGKGCGYCRMQ---NGAKIPCAAKDIKCGKLFC
---------------------------KKRNSGV-CNCLILP---DDP-NYGMVETGTKC
GDGM--------------------------------VC-SD-RK-C--------------
------------------------------------------------------------
------------------------------------VKLQTVY-----------------
------------------------------------------------------------
------------------------------------------------------------
------------------------------------------------------------
------------------------------------------------------------
------------------------------------------------------------
------------------------------------------------------------
------------------------------------------------------------
-------------------------------------------------
>D8VNS0
--------MIQ--AL--------LVTICLVGFPH---------------------QGSSI
ILE--SGNV----KDYEVVYPQKIPALPKGGIQRAE---------PETK--YEDTMQYQF
KVNGEPVVLHLERNKGLFSEDY-SETHYSPDGR-EITTSP--PVQDHCYYHGRIQNDADS
TASISACNGLKGRFKHQGETYLIEPL-----KISDSEAHKIYK--------SENLEKEDE
APKTCGVTQT--------------------------SLET----DETI-----KMNFQSA
NNP-EED-YVRKRKYIKLAVVVDNSMYIKYDRNLNDIRSRIYEIVNDVNVFYRLLNIH--
-----IALIFIEI-WSHQDKINVQPMVRVTLDSFGTWRE----TDLLPRRSHDNAQLYTN
VDFDG------PTVGYAYVGSLCKPKHSVAIIQDHT-ETANMMASTVAHELGHNLGMNHD
----SGNCI-CQP--TLCVM---SETL---SSVPFNDFSACSRVDHRNYLIRDLPQCILN
KPLRTDIVAPAVCGNNFVEVGGECDC---GSPQDC--QSTCCDAATCRLRDGAQCDTEEC
CE--QCRFRRAGTVCRAAKDDCDVAEFCTGRTADCPMDGLQRNGEPCQHNQGYCYNGKCP
IMTNQCIALWGPDATVSQDGCFH-FNENGQGDLYCRRE---NGVNIQCEPQDNKCGRLFC
---------------------------VQSTSTVQCNYRSSA---TDP-DYGMVAIGTKC
GDGR--------------------------------VC-NN-NRFC--------------
------------------------------------------------------------
------------------------------------VDIRIAY-----------------
------------------------------------------------------------
------------------------------------------------------------
------------------------------------------------------------
------------------------------------------------------------
------------------------------------------------------------
------------------------------------------------------------
------------------------------------------------------------
-------------------------------------------------
>A8QL59
--------MIQ--PL--------LVAICLVVFPY---------------------QGSST
ILE--SGKV----RDYEVVYPQKIPSLPKGRL---QR--------REEKTKYENTMKYEF
KVNGEPVVLNLEKNKRLFSKDY-TETHYSPDGR-EITTSP--PVQDHCYYHGHIQNDADS
TAVIRACDGLNGYFKSNGEMYIIEPL-----KLSDSEAHAVFK--------YESLEKEDE
TPKTCGAIHN--------------------------SGES----DETI-----KKISNTF
VTPEKGEEYLEAEKHIELYMVADNLVYRKYSSNITVVRMRIFEILNYVNLYYKILNIH--
-----VVLIGLEV-WSDEDKILINGSSELTVRSFAAWRH----SDLLKHKRNDNAQLLTG
IHFDK------RVLGIAFIGGMCNNFTSVGAIQDNS-IHAVLIAATMTHELGHNLGMNHD
----TDSCT-CNT--GPCIM---KAAL---NFKPPYEFSSCSYWDFQNYIMTKSAQCILN
DPLTTDIVPTAICGNGFVEEGEECDC---GPPEIC--KNECCEAATCKLKPEAQCASGAC
CE--ECQFRRAGELCRAAKDDCDLDELCTGQSAECPMNHFHMNGHPCQNNQGYCFRGTCP
TLTKQCIALWGPDAEVAPDGCFM-NNQKGNYYGYCKKK---NGTNIPCEPENVKCGRLYC
I-------------------------DDSTEENS-CKFHFSN---ENA-NSGMVQPGTKC
GEGM--------------------------------VC-GF-GE-C--------------
------------------------------------------------------------
------------------------------------IGLETAL-----------------
------------------------------------------------------------
------------------------------------------------------------
------------------------------------------------------------
-----------------------------------------GINQ---------------
------------------------------------------------------------
------------------------------------------------------------
------------------------------------------------------------
-------------------------------------------------
>Q9PVK7
--------MIQ--L-----------------------------------------SWSSI
ILE--SGNV----NDYEVVYPQKVPALLKGGVQNPQ---------PETK--YEDTMQYEF
QVNGEPVVLHLERNKGLFSEDY-TETHYAPDGR-EITTSP--PVQDHCYYHGYFQNEADS
SAVISACDGLKGHFKLQGEIYFIEPL-----KISDSEAHAIYK--------DENVEEEDE
TPKICGVTDT--------------------------TWES----DEPI-----KKTSLLT
NTP-EQDRYLQAEKYIEFYMVVDNIMYRHYKRNQLVIKRKVYEMINTMNMIYRRLNFH--
-----IALIGLEI-WSNINEINVQSDVKATLDLFGEWRE----KKLLPRKRNDNAQLLTG
IDFNG------TPVGLAYIGSICNPKTSAAVVQDYS-KSTRMVAITMAHEMGHNLGMNHD
----KGFCT-CGF--NKCVM---S-TR---RTKPAYQFSSCSVREHQRYLLRDRPQCILN
KPLSTDIVSPPICGNYFVEVGEECDC---GSPADC--QSACCNATTCKLQHEAQCDSEEC
CE--KCKFKGAGAECRAAKDDCDLPELCTGQSAECPTDVFQRNGLPCQNN-GYCYNGKCP
IMTNQCIALRGPGVKVSRDSCFT-LNQRTRGCGLCRME---YGRKIPCAAKDVKCGRLFC
---------------------------KKRNSMI-CNCSISP---RDP-SYGMVEPGTKC
GDGM--------------------------------VC-SN-RQ-C--------------
------------------------------------------------------------
------------------------------------VDVKTAY-----------------
------------------------------------------------------------
------------------------------------------------------------
------------------------------------------------------------
------------------------------------------------------------
------------------------------------------------------------
------------------------------------------------------------
------------------------------------------------------------
-------------------------------------------------
>A3R0T9
--------MIQ--VL--------LVTICLVVFPY---------------------QGSSI
ILE--SGKV----NDYEVVYPQKIPVLPKSKI---QR--------REQKM-YEDTMKYEF
KVNGEPVVLHLERNKELFSKDY-TETHYSPDGR-EITTSP--PVEDHCYYHGYIQSDIDS
TAILNACNGLKGYFRHHGEAYHIEPL-----KFSDSEAHAVYK--------YENIEKEDE
TPKICGVKHS--------------------------TWES----DEPI-----EKIS---
----QKKDFLEEKKYLELYIVADYVMFRKYGRNVTTIRMRVFDMVNYITVVYKALNIH--
-----VALIGFEI-WSLKDKFVINASTKNNLLHFSIWRS----TVL--RKRNDNAQLLTG
VDLNG------YTLGSAYLKAMCDVLQSVGIVQDYS-KSPYLVGAAMAHEIGHNLGMEHD
----TKTCS-CMR--GNCIMSPEEEGS---DF--PMEFSSCSLYDFQNYMLTDTPQCLIN
KPSNTSIIKNAVCGNYVEEEGEECDC---GSPEQC--ENNCCEAATCKLKPGAKCAKGAC
CK--KCQFKKAGAECRAARNECDLPEFCIGQSAECPMDRFHKNGHSCQNDQGYCFRGYCP
TLAKQCITLWGSDAKVAPDECFQ-NNTNGNEYDYCKKT---NNVIIPCKPTDVKCGRLYC
TGGTE-----------------NPSEGEKISSDP-CKASYS----EIE-DIGMVDHRTKC
GEKM--------------------------------VC-SD-GK-C--------------
------------------------------------------------------------
------------------------------------IPL---------------------
------------------------------------------------------------
------------------------------------------------------------
------------------------------------------------------------
------------------------------------------------------------
------------------------------------------------------------
------------------------------------------------------------
------------------------------------------------------------
-------------------------------------------------
>Q2QA02
--------MIQ--VL--------LVTICLAALPY---------------------QGSSI
ILE--SGNV----NDYEIVYPRKVTALPKGAV---Q-----------PK--YEDAMQYEL
KVNGEPVVLYLEKNKQLFSKDY-SETHYSPDGR-EITTYP--LVEDHCYYHGRIENDADS
TASISACNGLKGHFKLQGEMYLIEPL-----KLSNSEAHAVYK--------YENVEKEDE
APKMCGVTQ---------------------------NWKS----YEPI-----KKASQLV
VTA-EHQKY-NPFRFVELVLVVDKAMVTKNNDDLDKIKTRMYELANTVNEIYRYMYIH--
-----VALVGLEI-WSNEDKITVKPEAGYTLNAFGEWRK----TDLLTRKKHDNAQLLTA
IDLD-------RVIGLAYVGSMCHPKRSTGIIQDYS-PINLVVAVIMAHEMGHNLGIHHD
----SGYCS-CGD--YACIM---RPEI---SPEPSTFFSNCSYFDCWDFIMNQNPECIVN
EPLGTDIISPPVCGNELLEVGEECDC---GTPENC--QNECCDAATCKLKSGSQCGHGDC
CE--QCKFSKSGTECRASMSECDPAEHCTGQSSECPADVFHKNGQPCLDNYGYCYNGNCP
IMYHQCYDLFGADVYEAEDSCFE-RNQKGNYYGYCRKE---NGNKIPCAPEDVKCGRLYC
K------------------------DNSPGQNNP-CKMFYSN---EDE-HKGMVLPGTKC
ADGK--------------------------------VC-SN-GH-C--------------
------------------------------------------------------------
------------------------------------VDVATAY-----------------
------------------------------------------------------------
------------------------------------------------------------
------------------------------------------------------------
------------------------------------------------------------
------------------------------------------------------------
------------------------------------------------------------
------------------------------------------------------------
-------------------------------------------------
>TRINITY_DN3675_c0_g1::TRINITY_DN3675_c0_g1_i1::g.1::m.1 type:5prime_partial len:408 gc:universal TRINITY_DN3675_c0_g1_i1:2017-794(-)
------------------------------------------------------------
------------------------------------------------------------
------------------------------------------------------------
------------------------------------------------------------
------------------------------------------------------------
------------------------------------------------------------
--------------------------------------------ELTPIPKS--------
------------------------------------------------------------
------------------------------------DFSSCSLEIYLNVLQNNKAVCIFN
KPYPLENI--PSCGNGIIEADEVCDC---GSMQDCMKNEPCCDSITCKLKPGAECSMGVC
CE--RCKLKPKGHLCRASVSECDIAEYCDGMNGECPLDIYRKNGNLCGDGNNYCYVGTCP
SPKLLCEHIWGRGSRPAEKICFDRLNIHGGLGGHCGRDG--HGGYRKCEPENVRCGALHC
QAGVY-----TSPLMALDSEYTSAVFMVNETEYF-CKLMQGNES-TDI--WTVVPEGSKC
AENKICVNKSCIDVDTVQD--ACPTNDETRTCSGHGIC-STIDT-C-------YCDKGWT
YFDCSM------------------------------------------------------
-------------PDNLTEFPDDSTPQRTKFWEDWMTSQEVTHTEKDEQKTRYLILVLSG
VTALVMTLFALLASC---------------------------------------------
------------------------------------------------------------
PRCSKCK-----------------------------------------------------
---------------KKTSEQAKD------------QESLESRSKIQITPPP--------
------------------------------------------------------------
-------------------------------------------DVFQ-------------
------------------------------------------------------------
-------------------------------------------------
>TRINITY_DN19421_c0_g1::TRINITY_DN19421_c0_g1_i1::g.4::m.4 type:3prime_partial len:340 gc:universal TRINITY_DN19421_c0_g1_i1:1017-1(-)
------------------------------------------------------------
-----------------------MRQHLKLGVSTKYTTSD-----ASDK--HYQQTTLLI
AAFGYDLRLELELNKYLLSPNL-IRKSLLADGV-VISSQAV----ENCFYHSTIKDIPDA
TAALRTCNGISGIIYLPNDTFVIKPFYG--GDQSRKHPHIIYR--------LQDQHDSDE
A-LPCDITEV-------------------------EE-------VEPI---EATLDDNLT
DITRARRDIQEVVKYIELGVILDKSMFTKENGIRSAVLGDVIQSVNYADLYYKKINTR--
-----LSIVYLET-WDEEDQFETEDSLEQLAISLIHYTV----EKLTTVTR-DVVFFMTT
TDNEAH----KGKLGTCVPSSVCTDR--AVIVLKGT-PETYVVAGTMAHMLGHSLGLNHD
----STECE-CKDWLRGCIM---EEEL---------------------------------
------------------------------TP----------------------------
------------------------------------------------------------
------------------------------------------------------------
------------------------------------------------------------
------------------------------------------------------------
------------------------------------------------------------
------------------------------------------------------------
------------------------------------------------------------
------------------------------------------------------------
------------------------------------------------------------
------------------------------------------------------------
------------------------------------------------------------
------------------------------------------------------------
------------------------------------------------------------
-------------------------------------------------
>TRINITY_DN30872_c0_g1::TRINITY_DN30872_c0_g1_i1::g.5::m.5 type:complete len:1005 gc:universal TRINITY_DN30872_c0_g1_i1:689-3703(+)
------------------------------------------------------------
MFD--NRNA----TRSEVV-----------------------------------------
-------------------------------------------------------NDA--
------------------------------------------------------------
-----------------------------------------------I------------
------------------------------------------QVVNCVDMYFRTINTR--
-----VSVLYVET-WAHGDQMEISNDIRQTLLNFMEYAS----RKLYKVTKDA-THLLTG
HHFEG------AEVGMSVPDRICTAK-AVGVSQDTNIHEPHLVASTMTHMLGHNIGMSHD
-EYDTNDCE-CQDW-WGCIM---AETILGQNRIQPYHFSKCSLQDYINALRIGHGICLFN
KPNQLEDF--KSCGNKLVEEGEQCDC---GTIDECLDRDPCCDPITCKLRVEAECSKGPC
CA--DCRLKASGQLCREAIDECDIPEYCNGRDGQCPTDLFKRNGALCKNGVGFCFNGRCP
SADERCEYIWDFGAVSSDIQCYEQFNTQGSLNGHCGTDG--KGGYIKCAPENILCGTVQC
QQGSR-----VPIVQGMNKQYARTIVSIGGAEYE-CKVASGNLD-LDITDLGMMPDGSKC
AENKICVNQTCLKLDHFVEPGSCLSNNVALPCSGHGVC-SNINT-C-------FCDEGWT
SADCSQRINGDDAAADHTD--EPAGGGN------------------HIY-----------
------------PPTLATQGPVSENGQNLK-----KTPKSTTYGKKDALSAPSLVVVLVS
VVGGVFIFFALLATCY-RSTLPKQEPPHMKKHIVRKHTLPLTVATKRDEDSSQENVNRII
TFGSMPSYREDKQRQQLQLKDTSLSEEGETHGLTAETSAFIELSPNNLSKVPEKGILKHP
PRSEKEKWSDEASQSDNQDTVSQSDNNMDRNSDALTEVERTLKSLNGYHEEILEALHTAS
SHRPPYAKLSPKEETKKFTESVSDYGGIGILKSSTEQLGVASGDEIEETVPPCGPIRIRN
LEDLLRQLEHTPGPHVSPAGSEDIRLSEPEADRHYRSDSASGTESQLDPSLHFLLARQRS
GEVISGHAPPSASAHLLRRIPIEMEEEEDDDEEEGSADEEEEDDTYATPHFIRSASEEAL
PVTVHGYSYERNLNEKQRQEKTMKRDSCEYFPSPPSDESYPSYGENSCYPSLLSAASGSR
GDKGSIVQTHGLSPATSSSSGSQPTSGAKRKLRKKFPEYKRDRSKPHHT
>TRINITY_DN30872_c0_g1::TRINITY_DN30872_c0_g1_i1::g.6::m.6 type:5prime_partial len:224 gc:universal TRINITY_DN30872_c0_g1_i1:3-674(+)
-----------------------------DSFPFDDVGDEKWPFAEADRLRRIYPENERL
I-----ANI--PSRFFEVIYPVQVRQHQKLGISTRDATANKVSLPSTGK--HFHQTSLLV
KAFNHKFRLELELNMYLLAPNL-IQKHFLPEGAQQISTQEI----EHCYYHAVIKDYPGA
LAALRTCNGVSGIIHVSNETFVIHPFYG--GDLSRKHPHVIYK--------YFGE--AKE
K-HTCGNTGM-------------------------HEWGFKQYRIKP-------------
--GRVKRDVREV--------------------------------LNSSNLL---------
------------------------------------------------------------
------------------------------------------------------------
------------------------------------------------------------
------------------------------------------------------------
------------------------------------------------------------
------------------------------------------------------------
------------------------------------------------------------
------------------------------------------------------------
------------------------------------------------------------
------------------------------------------------------------
------------------------------------------------------------
------------------------------------------------------------
------------------------------------------------------------
------------------------------------------------------------
------------------------------------------------------------
------------------------------------------------------------
------------------------------------------------------------
-------------------------------------------------
>TRINITY_DN30872_c0_g1::TRINITY_DN30872_c0_g1_i2::g.9::m.9 type:complete len:1006 gc:universal TRINITY_DN30872_c0_g1_i2:689-3706(+)
------------------------------------------------------------
MFD--NRNA----TRSEVV-----------------------------------------
-------------------------------------------------------NDA--
------------------------------------------------------------
-----------------------------------------------I------------
------------------------------------------QVVNCVDMYFRTINTR--
-----VSVLYVET-WAHGDQMEISNDIRQTLLNFMEYAS----RKLYKVTKDA-THLLTG
HHFEG------AEVGMSVPDRICTAK-AVGVSQDTNIHEPHLVASTMTHMLGHNIGMSHD
-EYDTNDCE-CQDW-WGCIM---AETILGQNRIQPYHFSKCSLQDYINALRIGHGICLFN
KPNQLEDF--KSCGNKLVEEGEQCDC---GTIDECLDRDPCCDPITCKLRVEAECSKGPC
CA--DCRLKASGQLCREAIDECDIPEYCNGRDGQCPTDLFKRNGALCKNGVGFCFNGRCP
SADERCEYIWDFGAVSSDIQCYEQFNTQGSLNGHCGTDG--KGGYIKCAPENILCGTVQC
QQGSR-----VPIVQGMNKQYARTIVSIGGAEYE-CKVASGNLD-LDITDLGMMPDGSKC
AENKICVNQTCLKLDHFVEPGSCLSNNVALPCSGHGVC-SNINT-C-------FCDEGWT
SADCSQRINGDDAAADHTD--EPAGGGN------------------HIY-----------
------------PPTLATQGPVSENGQNLK-----KTPKSTTYGKKDALSAPSLVVVLVS
VVGGVFIFFALLATCYRRSTLPKQEPPHMKKHIVRKHTLPLTVATKRDEDSSQENVNRII
TFGSMPSYREDKQRQQLQLKDTSLSEEGETHGLTAETSAFIELSPNNLSKVPEKGILKHP
PRSEKEKWSDEASQSDNQDTVSQSDNNMDRNSDALTEVERTLKSLNGYHEEILEALHTAS
SHRPPYAKLSPKEETKKFTESVSDYGGIGILKSSTEQLGVASGDEIEETVPPCGPIRIRN
LEDLLRQLEHTPGPHVSPAGSEDIRLSEPEADRHYRSDSASGTESQLDPSLHFLLARQRS
GEVISGHAPPSASAHLLRRIPIEMEEEEDDDEEEGSADEEEEDDTYATPHFIRSASEEAL
PVTVHGYSYERNLNEKQRQEKTMKRDSCEYFPSPPSDESYPSYGENSCYPSLLSAASGSR
GDKGSIVQTHGLSPATSSSSGSQPTSGAKRKLRKKFPEYKRDRSKPHHT
>TRINITY_DN30872_c0_g1::TRINITY_DN30872_c0_g1_i2::g.10::m.10 type:5prime_partial len:224 gc:universal TRINITY_DN30872_c0_g1_i2:3-674(+)
-----------------------------DSFPFDDVGDEKWPFAEADRLRRIYPENERL
I-----ANI--PSRFFEVIYPVQVRQHQKLGISTRDATANKVSLPSTGK--HFHQTSLLV
KAFNHKFRLELELNMYLLAPNL-IQKHFLPEGAQQISTQEI----EHCYYHAVIKDYPGA
LAALRTCNGVSGIIHVSNETFVIHPFYG--GDLSRKHPHVIYK--------YFGE--AKE
K-HTCGNTGM-------------------------HEWGFKQYRIKP-------------
--GRVKRDVREV--------------------------------LNSSNLL---------
------------------------------------------------------------
------------------------------------------------------------
------------------------------------------------------------
------------------------------------------------------------
------------------------------------------------------------
------------------------------------------------------------
------------------------------------------------------------
------------------------------------------------------------
------------------------------------------------------------
------------------------------------------------------------
------------------------------------------------------------
------------------------------------------------------------
------------------------------------------------------------
------------------------------------------------------------
------------------------------------------------------------
------------------------------------------------------------
------------------------------------------------------------
-------------------------------------------------
>TRINITY_DN32787_c0_g1::TRINITY_DN32787_c0_g1_i1::g.13::m.13 type:5prime_partial len:991 gc:universal TRINITY_DN32787_c0_g1_i1:3-2975(+)
LSGVDVSEMVW--IVRSDALFGRLVCFIIVL-------------------------GICS
ALR--SKDVRFEFHNHYVIQPKLHTFDGRERR---DI--------SSAKEIPKDNLVMTF
EVLGRKFVLDLKMNVDLLPETY-FEM-YQLNSS-TVLSKPMKNLRRHCHYLGQIQGIPTS
WAAISTCHGINGMVFDGKENYYVHAF--------NESSHILLK--------ASDWKANNL
T---CGYNEQYD------------------------NMQR----SHTLNNVKRKRRSAVL
HPPPGTTR---DSRYVELILVNDYQEFKDLNEDIETVFERSKQIANILNGLYTPLNIY--
-----IALVGIIA-WTEKDPIVMSPDGDTTLNNFLHYRR----ERLARQHANDNAQLITG
ITFNG------GVVGKALKGPICTNEYSGGVNMDHS-DVVAVVATTVAHELGHNFGMEHD
----TDECE-CPE--EKCIM---GPAS---SDVSPHYWSSCSREYVHMAFQRGMDYCLRN
VPSS---VAGPICGNGFLEDGEECDC---GLKEYC--NNLCCNASTCQLTPNATCATGQC
CDISTCKVKHVATLCRGSISECDLPEYCDGESEYCPSDVYVQDGTDCGDGKGYCYNSACQ
SHNNQCKLLWGPTGKNSHHRCYD-QNTNGNINGNCGYNS-FNKTYKACAKKDIRCGMLQC
THLNEKLEFGTPSAALL----SKTFIYVQTKTLR-CQTAVIDLGLTSV-DPGLTPNGAKC
GDKMACLNQECVPVSNLRK-KSCPQN-----CNGNGICNSRINCHCNYGYGPPYCDS---
--------PGNGGSVDSGPPLDPNAGQSFFIAMLVIFLGIIPFIVISIYVMYHYNHHLKN
WWLHKIRKEPKKPPEPKSAPPPPPKKFNYPHGTIKKMDISAPFLQHGP------------
-----------------------SDP------IV---TVPLEMAQKHLHN----------
--GQVPA----------------------AAAVSQET-----------------------
PRPVPLR-----------------------------------------------------
-AAPP----VPSAPVQRSHSSVGAPSLSSSNRRASRPLSEASFSKRNLPPPP-RPPPPKH
LKSSVR-------PQSFSAGSSRVTANDSTANQNRADLSQRGNNA------------SNQ
NQVRKTNSASSAGASAGK--PVR---------------PAKANSAFK-------------
----------------------------------PTSDSDPSV---------------TR
TNSGQI------SSVASLAQWFEQKGGVNNKV-----------------
>TRINITY_DN32787_c0_g1::TRINITY_DN32787_c0_g1_i2::g.14::m.14 type:5prime_partial len:965 gc:universal TRINITY_DN32787_c0_g1_i2:3-2897(+)
LSGVDVSEMVW--IVRSDALFGRLVCFIIVL-------------------------GICS
ALR--SKDVRFEFHNHYVIQPKLHTFDGRERR---DI--------SSAKEIPKDNLVMTF
EVLGRKFVLDLKMNVDLLPETY-FEM-YQLNSS-TVLSKPMKNLRRHCHYLGQIQGIPTS
WAAISTCHGINGMVFDGKENYYVHAF--------NESSHILLK--------ASDWKANNL
T---CGYNEQYD------------------------NMQR----SHTLNNVKRKRRSAVL
HPPPGTTR---DSRYVELILVNDYQEFKDLNEDIETVFERSKQIANILNGLYTPLNIY--
-----IALVGIIA-WTEKDPIVMSPDGDTTLNNFLHYRR----ERLARQHANDNAQLITG
ITFNG------GVVGKALKGPICTNEYSGGVNMDHS-DVVAVVATTVAHELGHNFGMEHD
----TDECE-CPE--EKCIM---GPAS---SDVSPHYWSSCSREYVHMAFQRGMDYCLRN
VPSS---VAGPICGNGFLEDGEECDC---GLKEYC--NNLCCNASTCQLTPNATCATGQC
CDISTCKVKHVATLCRGSISECDLPEYCDGESEYCPSDVYVQDGTDCGDGKGYCYNSACQ
SHNNQCKLLWGPTGKNSHHRCYD-QNTNGNINGNCGYNS-FNKTYKACAKKDIRCGMLQC
THLNEKLEFGTPSAALL----SKTFIYVQTKTLR-CQTAVIDLGLTSV-DPGLTPNGAKC
GDKM--------------------------------ICNSRINCHCNYGYGPPYCDS---
--------PGNGGSVDSGPPLDPNAGQSFFIAMLVIFLGIIPFIVISIYVMYHYNHHLKN
WWLHKIRKEPKKPPEPKSAPPPPPKKFNYPHGTIKKMDISAPFLQHGP------------
-----------------------SDP------IV---TVPLEMAQKHLHN----------
--GQVPA----------------------AAAVSQET-----------------------
PRPVPLR-----------------------------------------------------
-AAPP----VPSAPVQRSHSSVGAPSLSSSNRRASRPLSEASFSKRNLPPPP-RPPPPKH
LKSSVR-------PQSFSAGSSRVTANDSTANQNRADLSQRGNNA------------SNQ
NQVRKTNSASSAGASAGK--PVR---------------PAKANSAFK-------------
----------------------------------PTSDSDPSV---------------TR
TNSGQI------SSVASLAQWFEQKGGVNNKV-----------------
>TRINITY_DN58847_c0_g1::TRINITY_DN58847_c0_g1_i1::g.15::m.15 type:3prime_partial len:580 gc:universal TRINITY_DN58847_c0_g1_i1:1739-3(-)
--------MIAKCVL----IFH-LIE-QLVCFPL-----------------------SEI
TFDKKQGNYVKELKSYEVIVPQKVN---ENGLAVSNDLSHYYS--SRSKRSIRTSLHYRL
ITSEHDLLISLRPNHAVVSPGYVVERYFGINNG-TIRTSPKALKDRHCYFKGDIRNSSGS
NVALSTCNGLMGIIRIKGEEYFIEPVKGKARNASDKHPHLLYKRSAIKDVPYEYLPKEGK
----CGNKDD-----------------IGQAITSRAQWEKRR---------RSKKRR---
----RRKRSVSLERNVETLVVADRMMVDYYSDE--DIETYILTIMNVVSSLYHDASIGNA
VNIVVVRLILLENEGSQKDDPEISHDADHTLKSFCKWQKYVNYKDESHPNHHDVAILLTR
YNICTRINEPCSTLGLAEVAGMCQPHRSCNVNEDTG----LGLAYTIAHEMGHNFGMSHD
GP--HNGCQ-AQQGQRQHLM---SPHL--NSDASPFIWSNCSRLEITKFLDREWGSCLDD
EPSDRNFSLPELPPGTMYNADHQCRLQYGPDAEYCEGMEDICQTLWCR-------HDNRC
VT--RLEPAADGTLC---------------------------------DRNMWCYMGKCV
PVGERPASI--------------------------------NGEWGSWSPW-TECSRT--
-----------------------------------C-------------DAGVMRSERHC
DNPMP----------------------------------ANGGRFC--------------
------------------------------------------------------------
------------------------------------IGERKR------------------
------------------------------------------------------------
------------------------------------------------------------
------------------------------------------------------------
------------------------------------------------------------
------------------------------------------------------------
------------------------------------------------------------
------------------------------------------------------------
-------------------------------------------------
