# Supplementary material for: Venomix: a simple bioinformatic pipeline for identifying and characterizing toxin gene candidates from transcriptomic data
Source: PeerJ. 2018 Jul 31;6:e5361. doi: 10.7717/peerj.5361 (PMC6074769; doi:10.7717/peerj.5361)
Supplement: Supplemental Information 6 [file peerj-06-5361-s006.gz › FinalOutput_1E-20/Astacin-like_metalloprotease_toxin_4_1/sequence.txt]

>TRINITY_DN34711_c0_g2::TRINITY_DN34711_c0_g2_i1::g.1::m.1 type:complete len:1013 gc:universal TRINITY_DN34711_c0_g2_i1:3275-237(-)
MWTTCVSRSLASNTERCEERQPGCCNREKIMAPTADSIISAFKCRQLCGYLAVAVLLAVA
CIRCVSARNFTIQELVTTEFPHLVSDDIYLDPSKSESFLGDIALGRAENELYERELSRQR
GIFREENDTESINRKQRAATARPERLWEHAVIPYVIESNFSGEHRALFRQAMRHWENHTC
VKFVEKGPEHQDYIEFTERPCGCCSFVGKRGNGAQAISIGKNCDKFGIVVHELGHVVGFW
HEHTRPDRDNHVKIITKNIMIGQEYNFNKLTEEEVNSLGLPYDYDSIMHYARNTFSKNTY
LDTILPQEEPKTKKMPEIGQRRRLSSGDIAQTNMLYNCPRCGHTIQEPSGKLTSPQYSPP
EGQHCEWRITAAHGERIVLNITELDMYDSPKCDTDYLEVRDGYWIRSPMLGRLCASNVVM
PQSFISTSYRLLVTYKTSSKHQGHKGFVGNYEAICGGDIMMDEGVLQSPNFPEDYRPNKE
CNWRITVPDDHHVALQFQSFEVENHDNCVYDYLEVHDGHDHTSKLLGKFCGYKVPEDLLS
TTNKMTVKFVSDSSVQKAGFSAKFMKELDECKKTEHGCDHECVNTLGSYRCECRIGYELH
SDGKKCEDACGGIIDDMNGTIVSPSFPDMYPPNKNCAWEIIALPQYRISLNFTHFDLEGQ
NQDCEYDSVDIRSKLPEHEERKHGVFCGSHLPPTITSEGNNLRIEFNSDNSVQKSGFAAV
FFTDRDECATNNGGCQHICKNTLGSYACSCHDGFVLHDNRQDCKEGTCTYQINSPYGEIS
SPNYPDYYPSKKECAWLFTTTPGHRIKLLFDEFELEPHQECAYDHIVVYDGDTNEAPTLG
RFCGSKVPHPVQASANRMYMMFKSDASVQRSGFKATHKTVCGGRLVARHIVEHLYSHAKY
GDQNYDNKEDCDWVISATNGDHIRLTFLTFEVEHEQDCGYDYVDVYDGYDDSSPLIGKYC
GNKVPAEVISSTDSLVLRFRSDDTISNKGFSVAYAATALYEEEDDDDEDFID*
>TRINITY_DN34711_c0_g2::TRINITY_DN34711_c0_g2_i2::g.3::m.3 type:complete len:554 gc:universal TRINITY_DN34711_c0_g2_i2:1898-237(-)
MMDEGVLQSPNFPEDYRPNKECNWRITVPDDHHVALQFQSFEVENHDNCVYDYLEVHDGH
DHTSKLLGKFCGYKVPEDLLSTTNKMTVKFVSDSSVQKAGFSAKFMKELDECKKTEHGCD
HECVNTLGSYRCECRIGYELHSDGKKCEDACGGIIDDMNGTIVSPSFPDMYPPNKNCAWE
IIALPQYRISLNFTHFDLEGQNQDCEYDSVDIRSKLPEHEERKHGVFCGSHLPPTITSEG
NNLRIEFNSDNSVQKSGFAAVFFTDRDECATNNGGCQHICKNTLGSYACSCHDGFVLHDN
RQDCKEGTCTYQINSPYGEISSPNYPDYYPSKKECAWLFTTTPGHRIKLLFDEFELEPHQ
ECAYDHIVVYDGDTNEAPTLGRFCGSKVPHPVQASANRMYMMFKSDASVQRSGFKATHKT
VCGGRLVARHIVEHLYSHAKYGDQNYDNKEDCDWVISATNGDHIRLTFLTFEVEHEQDCG
YDYVDVYDGYDDSSPLIGKYCGNKVPAEVISSTDSLVLRFRSDDTISNKGFSVAYAATAL
YEEEDDDDEDFID*
>TRINITY_DN34711_c0_g2::TRINITY_DN34711_c0_g2_i2::g.4::m.4 type:complete len:466 gc:universal TRINITY_DN34711_c0_g2_i2:3381-1984(-)
MWTTCVSRSLASNTERCEERQPGCCNREKIMAPTADSIISAFKCRQLCGYLAVAVLLAVA
CIRCVSARNFTIQELVTTEFPHLVSDDIYLDPSKSESFLGDIALGRAENELYERELSRQR
GIFREENDTESINRKQRAATARPERLWEHAVIPYVIESNFSGEHRALFRQAMRHWENHTC
VKFVEKGPEHQDYIEFTERPCGPLSPNSCCSFVGKRGNGAQAISIGKNCDKFGIVVHELG
HVVGFWHEHTRPDRDNHVKIITKNIMIGQEYNFNKLTEEEVNSLGLPYDYDSIMHYARNT
FSKNTYLDTILPQEEPKTKKMPEIGQRRRLSSGDIAQTNMLYNCPRCGHTIQEPSGKLTS
PQYSPPEGQHCEWRITAAHGERIVLNITELDMYDSPKCDTDYLEVRDGYWIRSPMLGRLC
ASNVVMPQSFISTSYRLLVTYKTSSKHQGHKGFVGNYGGIFNFFV*
>TRINITY_DN34711_c0_g2::TRINITY_DN34711_c0_g2_i3::g.6::m.6 type:complete len:554 gc:universal TRINITY_DN34711_c0_g2_i3:1898-237(-)
MMDEGVLQSPNFPEDYRPNKECNWRITVPDDHHVALQFQSFEVENHDNCVYDYLEVHDGH
DHTSKLLGKFCGYKVPEDLLSTTNKMTVKFVSDSSVQKAGFSAKFMKELDECKKTEHGCD
HECVNTLGSYRCECRIGYELHSDGKKCEDACGGIIDDMNGTIVSPSFPDMYPPNKNCAWE
IIALPQYRISLNFTHFDLEGQNQDCEYDSVDIRSKLPEHEERKHGVFCGSHLPPTITSEG
NNLRIEFNSDNSVQKSGFAAVFFTDRDECATNNGGCQHICKNTLGSYACSCHDGFVLHDN
RQDCKEGTCTYQINSPYGEISSPNYPDYYPSKKECAWLFTTTPGHRIKLLFDEFELEPHQ
ECAYDHIVVYDGDTNEAPTLGRFCGSKVPHPVQASANRMYMMFKSDASVQRSGFKATHKT
VCGGRLVARHIVEHLYSHAKYGDQNYDNKEDCDWVISATNGDHIRLTFLTFEVEHEQDCG
YDYVDVYDGYDDSSPLIGKYCGNKVPAEVISSTDSLVLRFRSDDTISNKGFSVAYAATAL
YEEEDDDDEDFID*
>TRINITY_DN34711_c0_g2::TRINITY_DN34711_c0_g2_i3::g.7::m.7 type:complete len:460 gc:universal TRINITY_DN34711_c0_g2_i3:3363-1984(-)
MWTTCVSRSLASNTERCEERQPGCCNREKIMAPTADSIISAFKCRQLCGYLAVAVLLAVA
CIRCVSARNFTIQELVTTEFPHLVSDDIYLDPSKSESFLGDIALGRAENELYERELSRQR
GIFREENDTESINRKQRAATARPERLWEHAVIPYVIESNFSGEHRALFRQAMRHWENHTC
VKFVEKGPEHQDYIEFTERPCGCCSFVGKRGNGAQAISIGKNCDKFGIVVHELGHVVGFW
HEHTRPDRDNHVKIITKNIMIGQEYNFNKLTEEEVNSLGLPYDYDSIMHYARNTFSKNTY
LDTILPQEEPKTKKMPEIGQRRRLSSGDIAQTNMLYNCPRCGHTIQEPSGKLTSPQYSPP
EGQHCEWRITAAHGERIVLNITELDMYDSPKCDTDYLEVRDGYWIRSPMLGRLCASNVVM
PQSFISTSYRLLVTYKTSSKHQGHKGFVGNYGGIFNFFV*
>TRINITY_DN34711_c0_g2::TRINITY_DN34711_c0_g2_i4::g.9::m.9 type:complete len:1019 gc:universal TRINITY_DN34711_c0_g2_i4:3293-237(-)
MWTTCVSRSLASNTERCEERQPGCCNREKIMAPTADSIISAFKCRQLCGYLAVAVLLAVA
CIRCVSARNFTIQELVTTEFPHLVSDDIYLDPSKSESFLGDIALGRAENELYERELSRQR
GIFREENDTESINRKQRAATARPERLWEHAVIPYVIESNFSGEHRALFRQAMRHWENHTC
VKFVEKGPEHQDYIEFTERPCGPLSPNSCCSFVGKRGNGAQAISIGKNCDKFGIVVHELG
HVVGFWHEHTRPDRDNHVKIITKNIMIGQEYNFNKLTEEEVNSLGLPYDYDSIMHYARNT
FSKNTYLDTILPQEEPKTKKMPEIGQRRRLSSGDIAQTNMLYNCPRCGHTIQEPSGKLTS
PQYSPPEGQHCEWRITAAHGERIVLNITELDMYDSPKCDTDYLEVRDGYWIRSPMLGRLC
ASNVVMPQSFISTSYRLLVTYKTSSKHQGHKGFVGNYEAICGGDIMMDEGVLQSPNFPED
YRPNKECNWRITVPDDHHVALQFQSFEVENHDNCVYDYLEVHDGHDHTSKLLGKFCGYKV
PEDLLSTTNKMTVKFVSDSSVQKAGFSAKFMKELDECKKTEHGCDHECVNTLGSYRCECR
IGYELHSDGKKCEDACGGIIDDMNGTIVSPSFPDMYPPNKNCAWEIIALPQYRISLNFTH
FDLEGQNQDCEYDSVDIRSKLPEHEERKHGVFCGSHLPPTITSEGNNLRIEFNSDNSVQK
SGFAAVFFTDRDECATNNGGCQHICKNTLGSYACSCHDGFVLHDNRQDCKEGTCTYQINS
PYGEISSPNYPDYYPSKKECAWLFTTTPGHRIKLLFDEFELEPHQECAYDHIVVYDGDTN
EAPTLGRFCGSKVPHPVQASANRMYMMFKSDASVQRSGFKATHKTVCGGRLVARHIVEHL
YSHAKYGDQNYDNKEDCDWVISATNGDHIRLTFLTFEVEHEQDCGYDYVDVYDGYDDSSP
LIGKYCGNKVPAEVISSTDSLVLRFRSDDTISNKGFSVAYAATALYEEEDDDDEDFID*
>TRINITY_DN97130_c0_g1::TRINITY_DN97130_c0_g1_i1::g.11::m.11 type:5prime_partial len:243 gc:universal TRINITY_DN97130_c0_g1_i1:2-730(+)
VVPTMLSLVALFLVVAAAEEPLNLGDLPMQNPNLFEGDIIGVDGDLNDKNAISNLGLRWP
NGKVPYVIDGGLAMHRNIILRAMEDYHSHTCVRFVPRTFESNYIRLFPGEGCYSNVGCVG
GAQPVSLGKGCIFTGTIVHELGHAVGFYHEQNRSDRDDYLIIYWSNIQPGMSSQFQKLMP
SQNILYTSFDHNSIMCYGETAFSRDGRSKTMVHKQGFRLSETYDKPGLSSSDIQRVNKLY
CQ*
