# Supplementary material for: Venomix: a simple bioinformatic pipeline for identifying and characterizing toxin gene candidates from transcriptomic data
Source: PeerJ. 2018 Jul 31;6:e5361. doi: 10.7717/peerj.5361 (PMC6074769; doi:10.7717/peerj.5361)
Supplement: Supplemental Information 6 [file peerj-06-5361-s006.gz › FinalOutput_1E-20/Astacin-like_metalloprotease_toxin_4_1/mature.fasta]

>Q1L658 ; MatureChain: 23-463
NVFLKSKVANRFLQRTKRANSLVEEFKSGNIERECIEERCSKEEAREAFEDDEKTETFWN
VYVDGDQCSSNPCHYRGICKDGIGSYTCTCLSGYEGKNCERVLYKSCRVDNGNCWHFCKH
VQNDIQCSCAEGYLLGEDGHSCVAGGNFSCGRNIKTRNKREANLPDFVQSQNATLLKKSD
NPSPDIRIVNGMDCKLGECPWQAALVDEKEGVFCGGTILSPIYVLTAAHCINETETISVV
VGEIDKSRIETGPLLSVDKIYVHKKFVPPQKAYKFDLAAYDYDIAIIQMKTPIQFSENVV
PACLPTADFANQVLMKQDFGIVSGFGRIFEKGPKSKTLKVLKVPYVDRHTCMVSSETPIT
PNMFCAGYDTLPRDACQGDSGGPHTTVYRDTHFITGIVSSGEGCARNGKYGIYTKLSKFI
PWIKRIMRQKLPSTESSTGRL
>Q58L95 ; MatureChain: 23-467
NVFLKSKVANRFLQRTKRANSLFEEFRSGNIERECIEERCSKEEAREVFEDDEKTETFWN
VYVDGDQCSSNPCHYRGTCKDGIGSYTCTCLFGYEGKNCERVLYKSCRVDNGNCWHFCKP
VQNDIQCSCAEGYLLGEDGHSCVAGGNFSCGRNIKTRNKREASLPDFVQSQNATLLKKSD
NPSPDIRIVNGMDCKLGECPWQAVLVDEKEGVFCGGTILSPIYVLTAAHCINQTEKISVV
VGEIDKSRVETGHLLSVDKIYVHKKFVPPKKGYKFYEKFDLVSYDYDIAIIQMKTPIQFS
ENVVPACLPTADFANQVLMKQDFGIISGFGRIFEKGPKSNTLKVLKVPYVDRHTCMVSSE
SPITPTMFCAGYDTLPRDACQGDSGGPHITAYRDTHFITGIVSWGEGCAKKGKYGIYTKV
SKFILWIKRIMRQKLPSTESSTGRL
>Q58L96 ; MatureChain: 23-467
NVFLKSKVANRFLQRTKRANSLYEEFRSGNIERECIEERCSKEEAREVFEDDEKTETFWN
VYVDGDQCSSNPCHYRGTCKDGIGSYTCTCLSGYEGKNCERVLYKSCRVDNGNCWHFCKP
VQNDIQCSCAEGYLLGEDGHSCVAGGNFSCGRNIKTRNKREASLPDFVQSQNAILLKKSD
NPSPDIRIVNGMDCKLGECPWQAVLVDEKEDAFCGGTILSPIYVLTAAHCINQTKMISVV
VGEINISRKNPGRLLSVDKIYVHQKFVPPKKGYEFYEKFDLVSYDYDIAILQMKTPIQFS
ENVVPACLPTADFANQVLMKQDFGIVSGFGRIFEKGPQSKTLKVLKVPYVDRHTCMLSSE
SPITPTMFCAGYDTLPRDACQGDSGGPHITAYRDTHFITGIVSWGEGCAQTGKYGVYTKV
SKFILWIKRIMRQKLPSTESSTGRL
>Q56VR3 ; MatureChain: 23-467
NVFLKSKVANRFLQRTKRANSLVEEFKSGNIERECIEERCSKEEAREVFEDDEKTETFWN
VYVDGDQCSSNPCHYRGICKDGIGSYTCTCLSGYEGKNCERVLYKSCRVDNGNCWHFCKS
VQNDIQCSCAEGYLLGEDGHSCVAGGNFSCGRNIKTRNKREASLPDFVQSHNATLLKKSD
NPSPDIRIVNGMDCKLGECPWQAALVDDKKGVFCGGTILSPIYVLTAAHCINETETISVV
VGEIDRSRAETGPLLSVDKVYVHKKFVPPKKSQEFYEKFDLVSYDYDIAIIQMKTPIQFS
ENVVPACLPTADFANQVLMKQDFGIVSGFGGIFERGPNSKTLKVLKVPYVDRHTCMLSSN
FPITPTMFCAGYDTLPQDACQGDSGGPHITAYRDTHFITGIVSWGEGCARKGRYGIYTKL
SKFIPWIKRIMRQKLPSTESSTGRL
>Q58L94 ; MatureChain: 23-453
NVFLKSKVANRFLQRTKRSNSLFEEIRPGNIERECIEEKCSKEEAREVFEDNEKTETFWN
VYVDGDQCSSNPCHYRGTCKDGIGSYTCTCLPNYEGKNCEKVLFKSCRAFNGNCWHFCKR
VQSETQCSCAESYLLGVDGHSCVAEGDFSCGRNIKARNKREASLPDFVQSQKATVLKKSD
NPSPDIRIVNGMDCKLGECPWQAVLINEKGEVFCGGTILSPIHVLTAAHCINQTKSVSVI
VGEIDISRKETRRLLSVDKIYVHKKFVPPNSYYQNIDRFAYDYDIAIIRMKTPIQFSENV
VPACLPTADFAKEVLMKQDSGIVSGFGRTQSIGYTSNILKVITVPYVDRHTCMLSSNFRI
TQNMFCAGYDTLPQDACQGDSGGPHITAYGDTHFVTGIISWGEGCARKGKYGVYTKVSNF
IPWIKKIMSLK
>B5G6G5 ; MatureChain: 23-455
NVFLKSKVANRFLQRTKRSNSIFEEFKAGNIERECIEEKCSKEEAREVFEDNEKTETFWN
VYVDGDQCSSNPCHYRGTCKDGIGSYTCTCLPNYEGKNCEKVLFESCRVFNGNCWHFCKS
VQNEIQCSCAESYRLGDDGHSCVAEGDFSCGRNIKARNKREASLPDFVQSQKAILLKKSD
NPSPDIRIINGMDCKLGECPWQAVLLDEDDDVFCGGTILSSIHVLTAAHCINQTKNISVI
VGEIDISRKETIRLLPVDKVYVHTKFVPPSYLYGHQNVDRKTYDYDIAIIRMKTPIQFSE
NVVPACLPTADFVKQVLMKQDFGIVSGFGRTQYRGQTSNTLKVITVPYVDRRTCMLSSDF
PITPNMFCAGYDTLPQDACQGDSGGPHITAYGDTHFITGINSWGEGCAKKGKYGVYTKVS
NFIPWIKAIMSLK
>P82807 ; MatureChain: 23-455
NVFLKSKVANRFLQRTKRSNSLFEEIRPGNIERECIEEKCSKEEAREVFEDNEKTETFWN
VYVDGDQCSSNPCHYRGTCKDGIGSYTCTCLPNYEGKNCEKVLYQSCRVDNGNCWHFCKR
VQSETQCSCAESYRLGVDGHSCVAEGDFSCGRNIKARNKREASLPDFVQSQKATLLKKSD
NPSPDIRIVNGMDCKLGECPWQAVLINEKGEVFCGGTILSPIHVLTAAHCINQTKSVSVI
VGEIDISRKETRRLLSVDKIYVHTKFVPPNYYYVHQNFDRVAYDYDIAIIRMKTPIQFSE
NVVPACLPTADFANEVLMKQDSGIVSGFGRIRFKEPTSNTLKVITVPYVDRHTCMLSSDF
RITQNMFCAGYDTLPQDACQGDSGGPHITAYRDTHFITGIISWGEGCARKGKYGVYTKVS
RFIPWIKKIMSLK
>P83370 ; MatureChain: 23-455
NVFLKSKVANRFLQRTKRSNSLFEEIRPGNIERECIEEKCSKEEAREVFEDNEKTETFWN
VYVDGDQCSSNPCHYHGTCKDGIGSYTCTCLPNYEGKNCEKVLFKSCRAFNGNCWHFCKR
VQSETQCSCAESYRLGVDGHSCVAEGDFSCGRNIKARNKREASLPDFVQSQKATLLKKSD
NPSPDIRIVNGMDSKLGECPWQAVLINEKGEVFCGGTILSPIHVLTAAHCINQTKSVSVI
VGEIDISRKETRRLLSVDKIYVHTKFVPPNYYYGHQNFDRVAYDYDIAIIRMKTPIQFSE
NVVPACLPTADFANEVLMKQDSGIVSGFGRIRFKEPTSNTLKVITVPYVDRHTCMLSSDF
RITQNMFCAGYDTLPQDACEGDSGGPHITAYGDTHFITGIVSWGEGCARKGKYGVYTKVS
RFIPWIKKIMSLK
>Q58L93 ; MatureChain: 23-454
NVFLKSKEANRFLQRTKRSNSLFEEFRPGNIERECIEEKCSKEEAREIFKDNEKTEAFWN
VYVDGDQCSSNPCHYGGTCKDGIGSYTCTCLPNYEGKNCEHLLFKSCRFFNGNCWHFCKP
VQNDTQCSCAESYRLGDDGHSCVAEGDFSCGRNIKARNKREASLPDFVQSQNATLLKKSD
NPSPDIRIINGMDCKLGECPWQAVLLDKEGDVFCGGTILSPIYVLTAAHCITQSKHISVV
VGEIDISRKETRHLLSVDKAYVHTKFVLATYDYDIAIIQLKTPIQFSENVVPACLPTADF
ANQVLMKQDFGIISGFGHTRSGGQTSNTLKVVTIPYVDRHTCMLSSDFRITPNMFCAGYD
TLPRDACQGDSGGPHITAYRDTHFITGIISWGEGCAKKGKYGVYTKVSNFIPWIKAVMRK
HQPSTESSTGRL
>P81428 ; MatureChain: 23-455
NVFLKSKVANRFLQRTKRSNSLFEEIRPGNIERECIEEKCSKEEAREVFEDNEKTETFWN
VYVDGDQCSSNPCHYRGTCKDGIGSYTCTCLPNYEGKNCEKVLYQSCRVDNGNCWHFCKR
VQSETQCSCAESYRLGVDGHSCVAEGDFSCGRNIKARNKREASLPDFVQSQKATLLKKSD
NPSPDIRIVNGMDCKLGECPWQAVLINEKGEVFCGGTILSPIHVLTAAHCINQTKSVSVI
VGEIDISRKETRRLLSVDKIYVHTKFVPPNYYYVHQNFDRVAYDYDIAIIRMKTPIQFSE
NVVPACLPTADFANEVLMKQDSGIVSGFGRIQFKQPTSNTLKVITVPYVDRHTCMLSSDF
RITQNMFCAGYDTLPQDACQGDSGGPHITAYRDTHFITGIISWGEGCARKGKYGVYTKVS
KFIPWIKKIMSLK
>A0FKN6 ; MatureChain: 17-264
HDFETVISNQDPIVDGMRLVEGDMLFDDGPLFTERNAVKYDQQLWPNGEIVYEISPGLRQ
YEQIIREAMRTYEDNTCIKFRRRTNEADYVNIHVGDRCYSRVGKSFRGGPQPLSLGRGCT
DFGTILHELGHSVGFDHEHSRADRDEFLIIHKENIKNGSEHNFDKLWENNTRTIGPFDYD
SIMLYGAYAFSKDTRKFKTMEPVEPGLPMKSVIQKGKLSYYDIVKVNKLYKCPPVNPYPG
GIRPYVNV
>K7Z9Q9 ; MatureChain: 21-287
KPFDNLELVEDDMLMTKEQKEAYLAHQNGRVRRAALRDRYLWPQGKIPYTFSDDIDQAGR
ELAERAMNHWMSRTCLRFSPRRREHAYIEFQYDGRCRARVGYTGEARQKVSIGSALDPCP
LGSVIHELGHGIGFFHEHSRPDRDEYVNINVNNMREGAESNFRKDNGYFVDSRGQDYDYG
SIMHYSKYQGNNAFNAVVMEPIQRGAEIGQRDGLSAGDIRQTNLMYKCNAQGDSELQPVN
DEDEDKDGGDSKKKPDPKGPKPGEIEE
