# Supplementary material for: Venomix: a simple bioinformatic pipeline for identifying and characterizing toxin gene candidates from transcriptomic data
Source: PeerJ. 2018 Jul 31;6:e5361. doi: 10.7717/peerj.5361 (PMC6074769; doi:10.7717/peerj.5361)
Supplement: Supplemental Information 6 [file peerj-06-5361-s006.gz › FinalOutput_1E-20/Astacin-like_metalloprotease_toxin_4_1/Species.txt]

Loxosceles intermedia (Brown spider)Nematostella vectensis (Starlet sea anemone)Pseudonaja textilis (Eastern brown snake)Oxyuranus scutellatus (Coastal taipan)Oxyuranus microlepidotus (Inland taipan)Pseudonaja textilis textilis (Eastern brown snake)Pseudechis porphyriacus (Red-bellied black snake)Cryptophis nigrescens (Eastern small-eyed snake) (Rhinoplocephalus nigrescens)Notechis scutatus scutatus (Mainland tiger snake) (Common tiger snake)Hoplocephalus stephensii (Stephens banded snake)Tropidechis carinatus (Australian rough-scaled snake)
