# Supplementary material for: Venomix: a simple bioinformatic pipeline for identifying and characterizing toxin gene candidates from transcriptomic data
Source: PeerJ. 2018 Jul 31;6:e5361. doi: 10.7717/peerj.5361 (PMC6074769; doi:10.7717/peerj.5361)
Supplement: Supplemental Information 6 [file peerj-06-5361-s006.gz › FinalOutput_1E-20/Astacin-like_metalloprotease_toxin_4_1/genbankfile.txt]

VERSION     Q1L658.1  GI:123906964
DBSOURCE    UniProtKB: locus FA102_PSETE, accession Q1L658;
            class: standard.
            created: Jun 28, 2011.
            sequence updated: May 30, 2006.
            annotation updated: Mar 4, 2015.
            xrefs: DQ017706.1, AAY85308.1
            xrefs (non-sequence databases): ProteinModelPortal:Q1L658,
            SMR:Q1L658, MEROPS:S01.446, HOVERGEN:HBG013304, GO:0005576,
            GO:0005509, GO:0004252, GO:0007596, Gene3D:4.10.740.10,
            InterPro:IPR017857, InterPro:IPR000742, InterPro:IPR001881,
            InterPro:IPR013032, InterPro:IPR000152, InterPro:IPR018097,
            InterPro:IPR000294, InterPro:IPR012224, InterPro:IPR001254,
            InterPro:IPR018114, InterPro:IPR001314, InterPro:IPR009003,
            Pfam:PF00008, Pfam:PF00594, Pfam:PF00089, PIRSF:PIRSF001143,
            PRINTS:PR00722, PRINTS:PR00001, SMART:SM00181, SMART:SM00179,
            SMART:SM00069, SMART:SM00020, SUPFAM:SSF50494, SUPFAM:SSF57630,
            PROSITE:PS00010, PROSITE:PS00022, PROSITE:PS01186, PROSITE:PS50026,
            PROSITE:PS01187, PROSITE:PS00011, PROSITE:PS50998, PROSITE:PS50240,
            PROSITE:PS00134, PROSITE:PS00135
KEYWORDS    Blood coagulation; Calcium; Cleavage on pair of basic residues;
            Disulfide bond; EGF-like domain; Gamma-carboxyglutamic acid;
            Glycoprotein; Hemostasis; Hydrolase; Hydroxylation; Protease;
            Repeat; Secreted; Serine protease; Signal; Zymogen.
SOURCE      Pseudonaja textilis
  ORGANISM  Pseudonaja textilis
            Eukaryota; Metazoa; Chordata; Craniata; Vertebrata; Euteleostomi;
            Lepidosauria; Squamata; Bifurcata; Unidentata; Episquamata;
            Toxicofera; Serpentes; Colubroidea; Elapidae; Acanthophiinae;
            Pseudonaja.
REFERENCE   1  (residues 1 to 463)
  AUTHORS   Reza,M.A., Minh Le,T.N., Swarup,S. and Manjunatha Kini,R.
  TITLE     Molecular evolution caught in action: gene duplication and
            evolution of molecular isoforms of prothrombin activators in
            Pseudonaja textilis (brown snake)
  JOURNAL   J. Thromb. Haemost. 4 (6), 1346-1353 (2006)
   PUBMED   16706981
  REMARK    NUCLEOTIDE SEQUENCE [MRNA].;
            TISSUE=Liver
REFERENCE   2  (residues 1 to 463)
  AUTHORS   Birrell,G.W., Earl,S., Masci,P.P., de Jersey,J., Wallis,T.P.,
            Gorman,J.J. and Lavin,M.F.
  TITLE     Molecular diversity in venom from the Australian Brown snake,
            Pseudonaja textilis
  JOURNAL   Mol. Cell Proteomics 5 (2), 379-389 (2006)
   PUBMED   16284125
  REMARK    IDENTIFICATION BY MASS SPECTROMETRY.;
            TISSUE=Venom
COMMENT     [FUNCTION] Factor Xa is a vitamin K-dependent glycoprotein that
            converts prothrombin to thrombin in the presence of factor Va,
            calcium and phospholipid during blood clotting. {ECO:0000250}.
            [CATALYTIC ACTIVITY] Selective cleavage of Arg-|-Thr and then
            Arg-|-Ile bonds in prothrombin to form thrombin.
            [SUBUNIT] Heterodimer of a light chain and a heavy chain;
            disulfide-linked. {ECO:0000250}.
            [SUBCELLULAR LOCATION] Secreted {ECO:0000250}.
            [TISSUE SPECIFICITY] Plasma; synthesized in the liver
            (PubMed:16706981). Also detected in the venom (PubMed:16284125).
            {ECO:0000269|PubMed:16284125, ECO:0000269|PubMed:16706981}.
            [PTM] Gamma-carboxyglutamate residues are formed by vitamin K
            dependent carboxylation. These residues are essential for the
            binding of calcium.
            [PTM] The activation peptide is cleaved by factor IXa (in the
            intrinsic pathway), or by factor VIIa (in the extrinsic pathway).
            {ECO:0000250}.
            [PTM] The iron and 2-oxoglutarate dependent 3-hydroxylation of
            aspartate and asparagine is (R) stereospecific within EGF domains.
            {ECO:0000250}.
            [SIMILARITY] Belongs to the peptidase S1 family.
            {ECO:0000255|PROSITE-ProRule:PRU00274}.
            [SIMILARITY] Contains 2 EGF-like domains.
            {ECO:0000255|PROSITE-ProRule:PRU00076}.
            [SIMILARITY] Contains 1 Gla (gamma-carboxy-glutamate) domain.
            {ECO:0000255|PROSITE-ProRule:PRU00463}.
            [SIMILARITY] Contains 1 peptidase S1 domain.
            {ECO:0000255|PROSITE-ProRule:PRU00274}.
            [WEB RESOURCE] Name=Wikipedia; Note=Factor X entry;
            URL='http://en.wikipedia.org/wiki/Factor_X'.
FEATURES             Location/Qualifiers
     source          1..463
                     /organism="Pseudonaja textilis"
                     /db_xref="taxon:8673"
     gene            1..463
                     /gene="F10"
     Protein         1..463
                     /gene="F10"
                     /product="Coagulation factor X isoform 2"
                     /EC_number="3.4.21.6"
                     /note="PFX2"
                     /UniProtKB_evidence="Evidence at protein level"
     Region          1..20
                     /gene="F10"
                     /region_name="Signal"
                     /experiment="experimental evidence, no additional details
                     recorded"
                     /note="{ECO:0000255}."
     Region          21..40
                     /gene="F10"
                     /region_name="Propeptide"
                     /experiment="experimental evidence, no additional details
                     recorded"
                     /note="{ECO:0000250}. /FTId=PRO_0000409920."
     Region          23..85
                     /gene="F10"
                     /region_name="GLA"
                     /note="Domain containing Gla (gamma-carboxyglutamate)
                     residues; smart00069"
                     /db_xref="CDD:214503"
     Region          41..463
                     /gene="F10"
                     /region_name="Mature chain"
                     /experiment="experimental evidence, no additional details
                     recorded"
                     /note="Coagulation factor X isoform 2.
                     /FTId=PRO_0000409921."
     Region          41..180
                     /gene="F10"
                     /region_name="Mature chain"
                     /experiment="experimental evidence, no additional details
                     recorded"
                     /note="Factor X light chain. /FTId=PRO_0000409922."
     Region          41..86
                     /gene="F10"
                     /region_name="Domain"
                     /experiment="experimental evidence, no additional details
                     recorded"
                     /note="Gla. {ECO:0000255|PROSITE-ProRule:PRU00463}."
     Site            46
                     /gene="F10"
                     /site_type="modified"
                     /experiment="experimental evidence, no additional details
                     recorded"
                     /note="4-carboxyglutamate.
                     {ECO:0000255|PROSITE-ProRule:PRU00463}."
     Site            47
                     /gene="F10"
                     /site_type="modified"
                     /experiment="experimental evidence, no additional details
                     recorded"
                     /note="4-carboxyglutamate.
                     {ECO:0000255|PROSITE-ProRule:PRU00463}."
     Site            54
                     /gene="F10"
                     /site_type="modified"
                     /experiment="experimental evidence, no additional details
                     recorded"
                     /note="4-carboxyglutamate.
                     {ECO:0000255|PROSITE-ProRule:PRU00463}."
     Site            56
                     /gene="F10"
                     /site_type="modified"
                     /experiment="experimental evidence, no additional details
                     recorded"
                     /note="4-carboxyglutamate.
                     {ECO:0000255|PROSITE-ProRule:PRU00463}."
     Bond            57..62
                     /gene="F10"
                     /bond_type="disulfide"
                     /experiment="experimental evidence, no additional details
                     recorded"
                     /note="{ECO:0000250}."
     Site            59
                     /gene="F10"
                     /site_type="modified"
                     /experiment="experimental evidence, no additional details
                     recorded"
                     /note="4-carboxyglutamate.
                     {ECO:0000255|PROSITE-ProRule:PRU00463}."
     Site            60
                     /gene="F10"
                     /site_type="modified"
                     /experiment="experimental evidence, no additional details
                     recorded"
                     /note="4-carboxyglutamate.
                     {ECO:0000255|PROSITE-ProRule:PRU00463}."
     Site            65
                     /gene="F10"
                     /site_type="modified"
                     /experiment="experimental evidence, no additional details
                     recorded"
                     /note="4-carboxyglutamate.
                     {ECO:0000255|PROSITE-ProRule:PRU00463}."
     Site            66
                     /gene="F10"
                     /site_type="modified"
                     /experiment="experimental evidence, no additional details
                     recorded"
                     /note="4-carboxyglutamate.
                     {ECO:0000255|PROSITE-ProRule:PRU00463}."
     Site            69
                     /gene="F10"
                     /site_type="modified"
                     /experiment="experimental evidence, no additional details
                     recorded"
                     /note="4-carboxyglutamate.
                     {ECO:0000255|PROSITE-ProRule:PRU00463}."
     Site            72
                     /gene="F10"
                     /site_type="modified"
                     /experiment="experimental evidence, no additional details
                     recorded"
                     /note="4-carboxyglutamate.
                     {ECO:0000255|PROSITE-ProRule:PRU00463}."
     Site            75
                     /gene="F10"
                     /site_type="modified"
                     /experiment="experimental evidence, no additional details
                     recorded"
                     /note="4-carboxyglutamate.
                     {ECO:0000255|PROSITE-ProRule:PRU00463}."
     Region          86..122
                     /gene="F10"
                     /region_name="Domain"
                     /experiment="experimental evidence, no additional details
                     recorded"
                     /note="EGF-like 1; calcium-binding.
                     {ECO:0000255|PROSITE-ProRule:PRU00076}."
     Region          86..122
                     /gene="F10"
                     /region_name="EGF_CA"
                     /note="Calcium-binding EGF-like domain, present in a large
                     number of membrane-bound and extracellular (mostly animal)
                     proteins. Many of these proteins require calcium for their
                     biological function and calcium-binding sites have been
                     found to be located at the...; cd00054"
                     /db_xref="CDD:238011"
     Site            order(86,89,103)
                     /gene="F10"
                     /site_type="other"
                     /note="Ca2+ binding site [ion binding]"
                     /db_xref="CDD:238011"
     Bond            90..101
                     /gene="F10"
                     /bond_type="disulfide"
                     /experiment="experimental evidence, no additional details
                     recorded"
                     /note="{ECO:0000250}."
     Site            92
                     /gene="F10"
                     /site_type="glycosylation"
                     /experiment="experimental evidence, no additional details
                     recorded"
                     /note="O-linked (Hex...). {ECO:0000250}."
     Bond            95..110
                     /gene="F10"
                     /bond_type="disulfide"
                     /experiment="experimental evidence, no additional details
                     recorded"
                     /note="{ECO:0000250}."
     Site            103
                     /gene="F10"
                     /site_type="modified"
                     /experiment="experimental evidence, no additional details
                     recorded"
                     /note="(3R)-3-hydroxyaspartate. {ECO:0000250}."
     Bond            112..121
                     /gene="F10"
                     /bond_type="disulfide"
                     /experiment="experimental evidence, no additional details
                     recorded"
                     /note="{ECO:0000250}."
     Region          125..165
                     /gene="F10"
                     /region_name="Domain"
                     /experiment="experimental evidence, no additional details
                     recorded"
                     /note="EGF-like 2.
                     {ECO:0000255|PROSITE-ProRule:PRU00076}."
     Region          129..164
                     /gene="F10"
                     /region_name="FXa_inhibition"
                     /note="Coagulation Factor Xa inhibitory site; pfam14670"
                     /db_xref="CDD:258808"
     Bond            129..140
                     /gene="F10"
                     /bond_type="disulfide"
                     /experiment="experimental evidence, no additional details
                     recorded"
                     /note="{ECO:0000250}."
     Bond            136..149
                     /gene="F10"
                     /bond_type="disulfide"
                     /experiment="experimental evidence, no additional details
                     recorded"
                     /note="{ECO:0000250}."
     Bond            151..164
                     /gene="F10"
                     /bond_type="disulfide"
                     /experiment="experimental evidence, no additional details
                     recorded"
                     /note="{ECO:0000250}."
     Bond            172..325
                     /gene="F10"
                     /bond_type="disulfide"
                     /experiment="experimental evidence, no additional details
                     recorded"
                     /note="Interchain (between light and heavy chains).
                     {ECO:0000255|PROSITE-ProRule:PRU00076,
                     ECO:0000255|PROSITE-ProRule:PRU00274,
                     ECO:0000255|PROSITE-ProRule:PRU00463}."
     Region          183..463
                     /gene="F10"
                     /region_name="Mature chain"
                     /experiment="experimental evidence, no additional details
                     recorded"
                     /note="Factor X heavy chain. /FTId=PRO_0000409923."
     Region          183..209
                     /gene="F10"
                     /region_name="Propeptide"
                     /experiment="experimental evidence, no additional details
                     recorded"
                     /note="Activation peptide. {ECO:0000250}.
                     /FTId=PRO_0000409924."
     Region          209..445
                     /gene="F10"
                     /region_name="Tryp_SPc"
                     /note="Trypsin-like serine protease; smart00020"
                     /db_xref="CDD:214473"
     Region          210..463
                     /gene="F10"
                     /region_name="Mature chain"
                     /experiment="experimental evidence, no additional details
                     recorded"
                     /note="Activated factor Xa heavy chain.
                     /FTId=PRO_0000409925."
     Region          210..450
                     /gene="F10"
                     /region_name="Domain"
                     /experiment="experimental evidence, no additional details
                     recorded"
                     /note="Peptidase S1.
                     {ECO:0000255|PROSITE-ProRule:PRU00274}."
     Region          210..448
                     /gene="F10"
                     /region_name="Tryp_SPc"
                     /note="Trypsin-like serine protease; Many of these are
                     synthesized as inactive precursor zymogens that are
                     cleaved during limited proteolysis to generate their
                     active forms. Alignment contains also inactive enzymes
                     that have substitutions of the catalytic triad...;
                     cd00190"
                     /db_xref="CDD:238113"
     Site            210
                     /gene="F10"
                     /site_type="cleavage"
                     /db_xref="CDD:238113"
     Bond            216..221
                     /gene="F10"
                     /bond_type="disulfide"
                     /experiment="experimental evidence, no additional details
                     recorded"
                     /note="{ECO:0000250}."
     Bond            236..252
                     /gene="F10"
                     /bond_type="disulfide"
                     /experiment="experimental evidence, no additional details
                     recorded"
                     /note="{ECO:0000250}."
     Site            order(251,305,402)
                     /gene="F10"
                     /site_type="active"
                     /db_xref="CDD:238113"
     Site            251
                     /gene="F10"
                     /site_type="active"
                     /experiment="experimental evidence, no additional details
                     recorded"
                     /note="Charge relay system. {ECO:0000250}."
     Site            254
                     /gene="F10"
                     /site_type="glycosylation"
                     /experiment="experimental evidence, no additional details
                     recorded"
                     /note="N-linked (GlcNAc...). {ECO:0000255}."
     Site            305
                     /gene="F10"
                     /site_type="active"
                     /experiment="experimental evidence, no additional details
                     recorded"
                     /note="Charge relay system. {ECO:0000250}."
     Bond            373..387
                     /gene="F10"
                     /bond_type="disulfide"
                     /experiment="experimental evidence, no additional details
                     recorded"
                     /note="{ECO:0000250}."
     Site            order(396,421,423)
                     /gene="F10"
                     /site_type="other"
                     /note="substrate binding sites [chemical binding]"
                     /db_xref="CDD:238113"
     Bond            398..426
                     /gene="F10"
                     /bond_type="disulfide"
                     /experiment="experimental evidence, no additional details
                     recorded"
                     /note="{ECO:0000250}."
     Site            402
                     /gene="F10"
                     /site_type="active"
                     /experiment="experimental evidence, no additional details
                     recorded"
                     /note="Charge relay system. {ECO:0000250}."
ORIGIN      
        1 mapqlllcli ltflwslpea esnvflkskv anrflqrtkr anslveefks gniereciee
       61 rcskeearea feddektetf wnvyvdgdqc ssnpchyrgi ckdgigsytc tclsgyegkn
      121 cervlykscr vdngncwhfc khvqndiqcs caegyllged ghscvaggnf scgrniktrn
      181 kreanlpdfv qsqnatllkk sdnpspdiri vngmdcklge cpwqaalvde kegvfcggti
      241 lspiyvltaa hcinetetis vvvgeidksr ietgpllsvd kiyvhkkfvp pqkaykfdla
      301 aydydiaiiq mktpiqfsen vvpaclptad fanqvlmkqd fgivsgfgri fekgpksktl
      361 kvlkvpyvdr htcmvssetp itpnmfcagy dtlprdacqg dsggphttvy rdthfitgiv
      421 ssgegcarng kygiytklsk fipwikrimr qklpstesst grl
//
            {ECO:0000250}.
            [SUBCELLULAR LOCATION] Secreted {ECO:0000250}.
            [TISSUE SPECIFICITY] Expressed by the venom gland.
            [PTM] In physiological conditions, blood coagulation factor V and
            factor Va are inactivated by activated protein C (APC) through
            proteolytic degradation of the heavy chain. However, omicarin-C
            non-catalytic subunit (factor V-like protein) retains its full
            activity even at high concentration of APC. This has two
            explanations: this protein has only one of the three cleavage sites
            present in factor V that are targeted by the APC for inactivation,
            and the binding with the catalytic subunit protect the cleavage
            site from inactivation (By similarity). {ECO:0000250}.
            [MISCELLANEOUS] In contrast to blood coagulation factors that
            circulate as inactive zymogen in plasma, venom prothrombin
            activators are always found in the active form in the venom. Hence,
            catalytic and non-catalytic subunits are found naturally in venom
            as stable complexes.
            [SIMILARITY] Belongs to the multicopper oxidase family.
            {ECO:0000305}.
            [SIMILARITY] Contains 3 F5/8 type A domains. {ECO:0000305}.
            [SIMILARITY] Contains 2 F5/8 type C domains.
            {ECO:0000255|PROSITE-ProRule:PRU00081}.
            [SIMILARITY] Contains 6 plastocyanin-like domains. {ECO:0000305}.
FEATURES             Location/Qualifiers
     source          1..1460
                     /organism="Oxyuranus microlepidotus"
                     /db_xref="taxon:111177"
     Protein         1..1460
                     /product="Venom prothrombin activator omicarin-C
                     non-catalytic subunit"
                     /note="vPA; Venom coagulation factor Va-like protein"
                     /UniProtKB_evidence="Evidence at transcript level"
     Region          1..30
                     /region_name="Signal"
                     /experiment="experimental evidence, no additional details
                     recorded"
                     /note="{ECO:0000250}."
     Region          31..771
                     /region_name="Mature chain"
                     /experiment="experimental evidence, no additional details
                     recorded"
                     /note="Omicarin-C non-catalytic subunit heavy chain.
                     /FTId=PRO_0000409904."
     Region          32..330
                     /region_name="Domain"
                     /experiment="experimental evidence, no additional details
                     recorded"
                     /note="F5/8 type A 1."
     Region          32..196
                     /region_name="Domain"
                     /experiment="experimental evidence, no additional details
                     recorded"
                     /note="Plastocyanin-like 1."
     Region          34..199
                     /region_name="CuRO_1_FV_like"
                     /note="The first cupredoxin domain of coagulation factor
                     VIII and similar proteins; cd04226"
                     /db_xref="CDD:259888"
     Site            order(45..46,64..66,84..89,110..111,118,166..168,170..174,
                     182..183,185..186,190,192,194)
                     /site_type="other"
                     /note="Domain 2 interface [polypeptide binding]"
                     /db_xref="CDD:259888"
     Site            order(116,118,120..125,127,131,133..134,136,160,162,164,
                     166..167,171,173,176,178,181..182)
                     /site_type="other"
                     /note="heterodimer interface [polypeptide binding]"
                     /db_xref="CDD:259888"
     Site            order(124,139,142..143)
                     /site_type="metal-binding"
                     /note="metal binding site [ion binding]"
                     /db_xref="CDD:259888"
     Site            142
                     /site_type="metal-binding"
                     /experiment="experimental evidence, no additional details
                     recorded"
                     /note="Calcium. {ECO:0000250}."
     Site            143
                     /site_type="metal-binding"
                     /experiment="experimental evidence, no additional details
                     recorded"
                     /note="Calcium. {ECO:0000250}."
     Site            156
                     /site_type="glycosylation"
                     /experiment="experimental evidence, no additional details
                     recorded"
                     /note="N-linked (GlcNAc...). {ECO:0000255}."
     Bond            170..196
                     /bond_type="disulfide"
                     /experiment="experimental evidence, no additional details
                     recorded"
                     /note="{ECO:0000255|PROSITE-ProRule:PRU00081}."
     Region          206..330
                     /region_name="Domain"
                     /experiment="experimental evidence, no additional details
                     recorded"
                     /note="Plastocyanin-like 2."
     Region          211..329
                     /region_name="CuRO_2_FV_like"
                     /note="The second cupredoxin domain of coagulation factor
                     V and similar proteins; cd14453"
                     /db_xref="CDD:259995"
     Site            order(214..215,217,220..223,225..227,232,238..240,244,246,
                     248,259,261,263..265,282,294,296..298)
                     /site_type="other"
                     /note="Domain 1 interface [polypeptide binding]"
                     /db_xref="CDD:259995"
     Site            242
                     /site_type="glycosylation"
                     /experiment="experimental evidence, no additional details
                     recorded"
                     /note="N-linked (GlcNAc...). {ECO:0000255}."
     Bond            251..332
                     /bond_type="disulfide"
                     /experiment="experimental evidence, no additional details
                     recorded"
                     /note="{ECO:0000255|PROSITE-ProRule:PRU00081}."
     Site            order(265..268,282,292,294..295)
                     /site_type="other"
                     /note="heterodimer interface [polypeptide binding]"
                     /db_xref="CDD:259995"
     Site            300
                     /site_type="glycosylation"
                     /experiment="experimental evidence, no additional details
                     recorded"
                     /note="N-linked (GlcNAc...). {ECO:0000255}."
     Region          350..685
                     /region_name="Domain"
                     /experiment="experimental evidence, no additional details
                     recorded"
                     /note="F5/8 type A 2."
     Region          351..529
                     /region_name="Domain"
                     /experiment="experimental evidence, no additional details
                     recorded"
                     /note="Plastocyanin-like 3."
     Region          352..530
                     /region_name="CuRO_3_FV_like"
                     /note="The third cupredoxin domain of coagulation factor V
                     and similar proteins; cd14450"
                     /db_xref="CDD:259992"
     Site            385
                     /site_type="glycosylation"
                     /experiment="experimental evidence, no additional details
                     recorded"
                     /note="N-linked (GlcNAc...). {ECO:0000255}."
     Site            406
                     /site_type="glycosylation"
                     /experiment="experimental evidence, no additional details
                     recorded"
                     /note="N-linked (GlcNAc...). {ECO:0000255}."
     Site            471
                     /site_type="glycosylation"
                     /experiment="experimental evidence, no additional details
                     recorded"
                     /note="N-linked (GlcNAc...). {ECO:0000255}."
     Bond            503..529
                     /bond_type="disulfide"
                     /experiment="experimental evidence, no additional details
                     recorded"
                     /note="{ECO:0000255|PROSITE-ProRule:PRU00081}."
     Site            537..538
                     /site_type="cleavage"
                     /experiment="experimental evidence, no additional details
                     recorded"
                     /note="Cleavage; by activated protein C. {ECO:0000250}."
     Region          539..685
                     /region_name="Domain"
                     /experiment="experimental evidence, no additional details
                     recorded"
                     /note="Plastocyanin-like 4."
     Region          544..687
                     /region_name="CuRO_4_FV_like"
                     /note="The fourth cupredoxin domain of coagulation factor
                     V and similar proteins; cd14454"
                     /db_xref="CDD:259996"
     Site            557
                     /site_type="glycosylation"
                     /experiment="experimental evidence, no additional details
                     recorded"
                     /note="N-linked (GlcNAc...). {ECO:0000255}."
     Region          693..817
                     /region_name="Region of interest in the sequence"
                     /experiment="experimental evidence, no additional details
                     recorded"
                     /note="B."
     Region          695..699
                     /region_name="Compositionally biased region"
                     /experiment="experimental evidence, no additional details
                     recorded"
                     /note="Poly-Glu."
     Site            771..772
                     /site_type="cleavage"
                     /experiment="experimental evidence, no additional details
                     recorded"
                     /note="Cleavage; by thrombin. {ECO:0000250}."
     Region          772..817
                     /region_name="Propeptide"
                     /experiment="experimental evidence, no additional details
                     recorded"
                     /note="Activation peptide (connecting region).
                     {ECO:0000250}. /FTId=PRO_0000409905."
     Site            817..818
                     /site_type="cleavage"
                     /experiment="experimental evidence, no additional details
                     recorded"
                     /note="Cleavage; by thrombin. {ECO:0000250}."
     Region          818..1460
                     /region_name="Mature chain"
                     /experiment="experimental evidence, no additional details
                     recorded"
                     /note="Omicarin-C non-catalytic subunit light chain.
                     /FTId=PRO_0000409906."
     Region          823..1143
                     /region_name="Domain"
                     /experiment="experimental evidence, no additional details
                     recorded"
                     /note="F5/8 type A 3."
     Region          823..991
                     /region_name="Domain"
                     /experiment="experimental evidence, no additional details
                     recorded"
                     /note="Plastocyanin-like 5."
     Region          824..994
                     /region_name="Cupredoxin"
                     /note="Cupredoxin superfamily; cl19115"
                     /db_xref="CDD:277509"
     Site            943
                     /site_type="glycosylation"
                     /experiment="experimental evidence, no additional details
                     recorded"
                     /note="N-linked (GlcNAc...). {ECO:0000255}."
     Bond            965..991
                     /bond_type="disulfide"
                     /experiment="experimental evidence, no additional details
                     recorded"
                     /note="{ECO:0000255|PROSITE-ProRule:PRU00081}."
     Region          1000..1143
                     /region_name="Domain"
                     /experiment="experimental evidence, no additional details
                     recorded"
                     /note="Plastocyanin-like 6."
     Site            1000
                     /site_type="glycosylation"
                     /experiment="experimental evidence, no additional details
                     recorded"
                     /note="N-linked (GlcNAc...). {ECO:0000255}."
     Region          1005..1142
                     /region_name="Cupredoxin"
                     /note="Cupredoxin superfamily; cl19115"
                     /db_xref="CDD:277509"
     Region          1147..1298
                     /region_name="Domain"
                     /experiment="experimental evidence, no additional details
                     recorded"
                     /note="F5/8 type C 1.
                     {ECO:0000255|PROSITE-ProRule:PRU00081}."
     Bond            1147..1298
                     /bond_type="disulfide"
                     /experiment="experimental evidence, no additional details
                     recorded"
                     /note="{ECO:0000255|PROSITE-ProRule:PRU00081}."
     Region          1150..1297
                     /region_name="FA58C"
                     /note="Coagulation factor 5/8 C-terminal domain, discoidin
                     domain; Cell surface-attached carbohydrate-binding domain,
                     present in eukaryotes and assumed to have horizontally
                     transferred to eubacterial genomes; cd00057"
                     /db_xref="CDD:238014"
     Site            1180
                     /site_type="glycosylation"
                     /experiment="experimental evidence, no additional details
                     recorded"
                     /note="N-linked (GlcNAc...). {ECO:0000255}."
     Site            order(1189,1218,1225)
                     /site_type="other"
                     /note="sugar binding site [chemical binding]"
                     /db_xref="CDD:238014"
     Region          1303..1457
                     /region_name="Domain"
                     /experiment="experimental evidence, no additional details
                     recorded"
                     /note="F5/8 type C 2.
                     {ECO:0000255|PROSITE-ProRule:PRU00081}."
     Bond            1303..1457
                     /bond_type="disulfide"
                     /experiment="experimental evidence, no additional details
                     recorded"
                     /note="{ECO:0000255|PROSITE-ProRule:PRU00081}."
     Region          1306..1456
                     /region_name="FA58C"
                     /note="Coagulation factor 5/8 C-terminal domain, discoidin
                     domain; Cell surface-attached carbohydrate-binding domain,
                     present in eukaryotes and assumed to have horizontally
                     transferred to eubacterial genomes; cd00057"
                     /db_xref="CDD:238014"
     Site            order(1349,1377,1384)
                     /site_type="other"
                     /note="sugar binding site [chemical binding]"
                     /db_xref="CDD:238014"
     Site            1397
                     /site_type="glycosylation"
                     /experiment="experimental evidence, no additional details
                     recorded"
                     /note="N-linked (GlcNAc...). {ECO:0000255}."
ORIGIN      
        1 mgrysvspvp kclllmflgw sglkyyqvna aqlreyriaa qledwdynpq peelsrlses
       61 eltfkkivyr eyeldfkqek prdelsgllg ptlrgevgdi liiyfknfat qpvsihpqsa
      121 vynkwsegss ysdgtsdver lddavppgqs fkyvwnitae igpkkadppc ltyayyshvn
      181 mvrdfnsgli gallickegs lnangaqkff nreyvlmfsv fdesknwyrk pslqytingf
      241 angtlpdvqa caydhiswhl igmssspeif svhfngqtle qnhykvstin lvggasvtan
      301 msvsrtgkwl isslvakhlq agmygylnik dcghpntltr klsfrelrri mnweyfiaae
      361 eitwdyapei pssvdrryka qyldnfsnfi gkkykkavfr qyedgnftkp tyaiwpkerg
      421 ilgpvikakv rdtvtivfkn lasrpysiyv hgvsvskdae gaiypsdpke nithgkavep
      481 gqvytykwtv ldtdeptvkd secitklyhs avdmtrdias gligpllvck lkalsvkgvq
      541 nkadveqhav favfdenksw ylednikkyc snpssvkkdd pkfyksnvmy tlngyasdrt
      601 evlgfhqsev vqwhltsvgt vdeivpvhls ghtflskgkh qdilnlfpms gesatvtmdn
      661 lgtwllsswg scemsngmrl rfldanydde degneeeeed dgdifadifs ppevvkkkee
      721 vpvnfvpdpe sdalakelgl lddednpeqs rseqteddee qlmiasvlgl rsfkgsvaee
      781 elkhtalale edahasdpri dsnsarnsdd iagrylrtin rrnkrryyia aeevlwdysp
      841 igksqvrslp akttfkkaif rsylddtfqt pstggeyekh lgilgpiira evddvievqf
      901 rnlasrpysl hahgllyeks segrsyddns pelfkkddai mpngtytyvw qvpprsgptd
      961 ntekcksway ysgvnpekdi hsgligpili cqkgmidkyn rtidirefvl ffmvfdeeks
     1021 wyfpksdkst ceekligvqs shhtfpaing ipyqlqglmm ykdenvhwhl lnmggpkdih
     1081 vvnfhgqtft eegrednqlg vlpllpgtfa sikmkpskig twlletevge nqergmqalf
     1141 tvidkdcklp mglasgiiqd sqisasghve ywepklarln ntgmfnawsi ikkehehpwi
     1201 qidlqrqvvi tgiqtqgtvq llkhsytvey fvtyskdgqn witfkgrhse tqmhfegnsd
     1261 gttvkenhid ppiiaryirl hptkfyntpt friellgcev egcsvplgme sgaiknseit
     1321 assykktwws swepflarln leggtnawqp evnnkdqwlq idlqhltkit siitqgatsm
     1381 ttamyvktfs ihytddnstw kpyldvrtsm ekvftgnins dghvkhffkp pilsrfirii
     1441 pktwnqyial rielfgcevf
//
            {ECO:0000250}.
            [SUBCELLULAR LOCATION] Secreted {ECO:0000269|PubMed:15993914,
            ECO:0000269|PubMed:3531198, ECO:0000269|PubMed:6986908}.
            [TISSUE SPECIFICITY] Expressed by the venom gland.
            {ECO:0000269|PubMed:15993914, ECO:0000269|PubMed:3531198,
            ECO:0000269|PubMed:6986908}.
            [PTM] In physiological conditions, blood coagulation factor V and
            factor Va are inactivated by activated protein C (APC) through
            proteolytic degradation of the heavy chain. However, oscutarin-C
            non-catalytic subunit (factor V-like protein) retains its full
            activity even at high concentration of APC. This has two
            explanations: this protein has only one of the three cleavage sites
            present in factor V that are targeted by the APC for inactivation,
            and the binding with the catalytic subunit protect the cleavage
            site from inactivation (By similarity). {ECO:0000250}.
            [MISCELLANEOUS] In contrast to blood coagulation factors that
            circulate as inactive zymogen in plasma, venom prothrombin
            activators are always found in the active form in the venom. Hence,
            catalytic and non-catalytic subunits are found naturally in venom
            as stable complexes.
            [SIMILARITY] Belongs to the multicopper oxidase family.
            {ECO:0000305}.
            [SIMILARITY] Contains 3 F5/8 type A domains. {ECO:0000305}.
            [SIMILARITY] Contains 2 F5/8 type C domains.
            {ECO:0000255|PROSITE-ProRule:PRU00081}.
            [SIMILARITY] Contains 6 plastocyanin-like domains. {ECO:0000305}.
FEATURES             Location/Qualifiers
     source          1..1459
                     /organism="Oxyuranus scutellatus"
                     /db_xref="taxon:8668"
     Protein         1..1459
                     /product="Venom prothrombin activator oscutarin-C
                     non-catalytic subunit"
                     /note="vPA; Venom coagulation factor Va-like protein"
                     /UniProtKB_evidence="Evidence at protein level"
     Region          1..30
                     /region_name="Signal"
                     /experiment="experimental evidence, no additional details
                     recorded"
                     /note="{ECO:0000255}."
     Region          31..771
                     /region_name="Mature chain"
                     /experiment="experimental evidence, no additional details
                     recorded"
                     /note="Oscutarin-C non-catalytic subunit heavy chain.
                     /FTId=PRO_0000409907."
     Region          32..330
                     /region_name="Domain"
                     /experiment="experimental evidence, no additional details
                     recorded"
                     /note="F5/8 type A 1."
     Region          32..196
                     /region_name="Domain"
                     /experiment="experimental evidence, no additional details
                     recorded"
                     /note="Plastocyanin-like 1."
     Region          34..199
                     /region_name="CuRO_1_FV_like"
                     /note="The first cupredoxin domain of coagulation factor
                     VIII and similar proteins; cd04226"
                     /db_xref="CDD:259888"
     Region          38
                     /region_name="Conflict"
                     /experiment="experimental evidence, no additional details
                     recorded"
                     /note="L -> I (in Ref. 2; AAY47065). {ECO:0000305}."
     Site            order(45..46,64..66,84..89,110..111,118,166..168,170..174,
                     182..183,185..186,190,192,194)
                     /site_type="other"
                     /note="Domain 2 interface [polypeptide binding]"
                     /db_xref="CDD:259888"
     Site            order(116,118,120..125,127,131,133..134,136,160,162,164,
                     166..167,171,173,176,178,181..182)
                     /site_type="other"
                     /note="heterodimer interface [polypeptide binding]"
                     /db_xref="CDD:259888"
     Site            order(124,139,142..143)
                     /site_type="metal-binding"
                     /note="metal binding site [ion binding]"
                     /db_xref="CDD:259888"
     Site            142
                     /site_type="metal-binding"
                     /experiment="experimental evidence, no additional details
                     recorded"
                     /note="Calcium. {ECO:0000250}."
     Site            143
                     /site_type="metal-binding"
                     /experiment="experimental evidence, no additional details
                     recorded"
                     /note="Calcium. {ECO:0000250}."
     Site            156
                     /site_type="glycosylation"
                     /experiment="experimental evidence, no additional details
                     recorded"
                     /note="N-linked (GlcNAc...). {ECO:0000255}."
     Bond            170..196
                     /bond_type="disulfide"
                     /experiment="experimental evidence, no additional details
                     recorded"
                     /note="{ECO:0000255|PROSITE-ProRule:PRU00081}."
     Region          206..330
                     /region_name="Domain"
                     /experiment="experimental evidence, no additional details
                     recorded"
                     /note="Plastocyanin-like 2."
     Region          211..329
                     /region_name="CuRO_2_FV_like"
                     /note="The second cupredoxin domain of coagulation factor
                     V and similar proteins; cd14453"
                     /db_xref="CDD:259995"
     Site            order(214..215,217,220..223,225..227,232,238..240,244,246,
                     248,259,261,263..265,282,294,296..298)
                     /site_type="other"
                     /note="Domain 1 interface [polypeptide binding]"
                     /db_xref="CDD:259995"
     Site            242
                     /site_type="glycosylation"
                     /experiment="experimental evidence, no additional details
                     recorded"
                     /note="N-linked (GlcNAc...). {ECO:0000255}."
     Bond            251..332
                     /bond_type="disulfide"
                     /experiment="experimental evidence, no additional details
                     recorded"
                     /note="{ECO:0000255|PROSITE-ProRule:PRU00081}."
     Site            order(265..268,282,292,294..295)
                     /site_type="other"
                     /note="heterodimer interface [polypeptide binding]"
                     /db_xref="CDD:259995"
     Site            300
                     /site_type="glycosylation"
                     /experiment="experimental evidence, no additional details
                     recorded"
                     /note="N-linked (GlcNAc...). {ECO:0000255}."
     Region          347
                     /region_name="Conflict"
                     /experiment="experimental evidence, no additional details
                     recorded"
                     /note="R -> W (in Ref. 2; AAY47065). {ECO:0000305}."
     Region          351..685
                     /region_name="Domain"
                     /experiment="experimental evidence, no additional details
                     recorded"
                     /note="F5/8 type A 2."
     Region          351..529
                     /region_name="Domain"
                     /experiment="experimental evidence, no additional details
                     recorded"
                     /note="Plastocyanin-like 3."
     Region          353..530
                     /region_name="CuRO_3_FV_like"
                     /note="The third cupredoxin domain of coagulation factor V
                     and similar proteins; cd14450"
                     /db_xref="CDD:259992"
     Region          385
                     /region_name="Conflict"
                     /experiment="experimental evidence, no additional details
                     recorded"
                     /note="Missing (in Ref. 2; AAY47065). {ECO:0000305}."
     Site            385
                     /site_type="glycosylation"
                     /experiment="experimental evidence, no additional details
                     recorded"
                     /note="N-linked (GlcNAc...). {ECO:0000255}."
     Site            406
                     /site_type="glycosylation"
                     /experiment="experimental evidence, no additional details
                     recorded"
                     /note="N-linked (GlcNAc...). {ECO:0000255}."
     Site            471
                     /site_type="glycosylation"
                     /experiment="experimental evidence, no additional details
                     recorded"
                     /note="N-linked (GlcNAc...). {ECO:0000255}."
     Bond            503..529
                     /bond_type="disulfide"
                     /experiment="experimental evidence, no additional details
                     recorded"
                     /note="{ECO:0000255|PROSITE-ProRule:PRU00081}."
     Region          526
                     /region_name="Conflict"
                     /experiment="experimental evidence, no additional details
                     recorded"
                     /note="P -> L (in Ref. 2; AAY47065). {ECO:0000305}."
     Site            537..538
                     /site_type="cleavage"
                     /experiment="experimental evidence, no additional details
                     recorded"
                     /note="Cleavage; by activated protein C. {ECO:0000250}."
     Region          539..685
                     /region_name="Domain"
                     /experiment="experimental evidence, no additional details
                     recorded"
                     /note="Plastocyanin-like 4."
     Region          544..687
                     /region_name="CuRO_4_FV_like"
                     /note="The fourth cupredoxin domain of coagulation factor
                     V and similar proteins; cd14454"
                     /db_xref="CDD:259996"
     Site            557
                     /site_type="glycosylation"
                     /experiment="experimental evidence, no additional details
                     recorded"
                     /note="N-linked (GlcNAc...). {ECO:0000255}."
     Region          693..817
                     /region_name="Region of interest in the sequence"
                     /experiment="experimental evidence, no additional details
                     recorded"
                     /note="B."
     Region          695..699
                     /region_name="Compositionally biased region"
                     /experiment="experimental evidence, no additional details
                     recorded"
                     /note="Poly-Glu."
     Site            771..772
                     /site_type="cleavage"
                     /experiment="experimental evidence, no additional details
                     recorded"
                     /note="Cleavage; by thrombin. {ECO:0000250}."
     Region          772..817
                     /region_name="Propeptide"
                     /experiment="experimental evidence, no additional details
                     recorded"
                     /note="Activation peptide (connecting region).
                     {ECO:0000250}. /FTId=PRO_0000409908."
     Site            817..818
                     /site_type="cleavage"
                     /experiment="experimental evidence, no additional details
                     recorded"
                     /note="Cleavage; by thrombin. {ECO:0000250}."
     Region          818..1459
                     /region_name="Mature chain"
                     /experiment="experimental evidence, no additional details
                     recorded"
                     /note="Oscutarin-C non-catalytic subunit light chain.
                     /FTId=PRO_0000409909."
     Region          820
                     /region_name="Conflict"
                     /experiment="experimental evidence, no additional details
                     recorded"
                     /note="N -> Y (in Ref. 2; AAY47065). {ECO:0000305}."
     Region          823..1142
                     /region_name="Domain"
                     /experiment="experimental evidence, no additional details
                     recorded"
                     /note="F5/8 type A 3."
     Region          823..991
                     /region_name="Domain"
                     /experiment="experimental evidence, no additional details
                     recorded"
                     /note="Plastocyanin-like 5."
     Region          824..994
                     /region_name="Cupredoxin"
                     /note="Cupredoxin superfamily; cl19115"
                     /db_xref="CDD:277509"
     Site            943
                     /site_type="glycosylation"
                     /experiment="experimental evidence, no additional details
                     recorded"
                     /note="N-linked (GlcNAc...). {ECO:0000255}."
     Bond            965..991
                     /bond_type="disulfide"
                     /experiment="experimental evidence, no additional details
                     recorded"
                     /note="{ECO:0000255|PROSITE-ProRule:PRU00081}."
     Region          1000..1142
                     /region_name="Domain"
                     /experiment="experimental evidence, no additional details
                     recorded"
                     /note="Plastocyanin-like 6."
     Site            1000
                     /site_type="glycosylation"
                     /experiment="experimental evidence, no additional details
                     recorded"
                     /note="N-linked (GlcNAc...). {ECO:0000255}."
     Region          1005..1141
                     /region_name="Cupredoxin"
                     /note="Cupredoxin superfamily; cl19115"
                     /db_xref="CDD:277509"
     Region          1146..1297
                     /region_name="Domain"
                     /experiment="experimental evidence, no additional details
                     recorded"
                     /note="F5/8 type C 1.
                     {ECO:0000255|PROSITE-ProRule:PRU00081}."
     Bond            1146..1297
                     /bond_type="disulfide"
                     /experiment="experimental evidence, no additional details
                     recorded"
                     /note="{ECO:0000255|PROSITE-ProRule:PRU00081}."
     Region          1149..1296
                     /region_name="FA58C"
                     /note="Coagulation factor 5/8 C-terminal domain, discoidin
                     domain; Cell surface-attached carbohydrate-binding domain,
                     present in eukaryotes and assumed to have horizontally
                     transferred to eubacterial genomes; cd00057"
                     /db_xref="CDD:238014"
     Site            1179
                     /site_type="glycosylation"
                     /experiment="experimental evidence, no additional details
                     recorded"
                     /note="N-linked (GlcNAc...). {ECO:0000255}."
     Site            order(1188,1217,1224)
                     /site_type="other"
                     /note="sugar binding site [chemical binding]"
                     /db_xref="CDD:238014"
     Region          1219
                     /region_name="Conflict"
                     /experiment="experimental evidence, no additional details
                     recorded"
                     /note="Q -> H (in Ref. 2; AAY47065). {ECO:0000305}."
     Region          1302..1456
                     /region_name="Domain"
                     /experiment="experimental evidence, no additional details
                     recorded"
                     /note="F5/8 type C 2.
                     {ECO:0000255|PROSITE-ProRule:PRU00081}."
     Bond            1302..1456
                     /bond_type="disulfide"
                     /experiment="experimental evidence, no additional details
                     recorded"
                     /note="{ECO:0000255|PROSITE-ProRule:PRU00081}."
     Region          1305..1455
                     /region_name="FA58C"
                     /note="Coagulation factor 5/8 C-terminal domain, discoidin
                     domain; Cell surface-attached carbohydrate-binding domain,
                     present in eukaryotes and assumed to have horizontally
                     transferred to eubacterial genomes; cd00057"
                     /db_xref="CDD:238014"
     Site            order(1348,1376,1383)
                     /site_type="other"
                     /note="sugar binding site [chemical binding]"
                     /db_xref="CDD:238014"
     Site            1396
                     /site_type="glycosylation"
                     /experiment="experimental evidence, no additional details
                     recorded"
                     /note="N-linked (GlcNAc...). {ECO:0000255}."
ORIGIN      
        1 mgrysvspvp kclllmflgw sglkyyqvna aqlreyrlaa qledwdynpq peelsrlses
       61 dltfkkivyr eyeldfkqek prdelsgllg ptlrgevgds liiyfknfat qpvsihpqsa
      121 vynkwsegss ysdgtsdver lddavppgqs fkyvwnitae igpkkadppc ltyayyshvn
      181 mvrdfnsgli gallickegs lnadgaqkff nreyvlmfsv fdesknwyrk pslqytingf
      241 angtlpdvqa caydhiswhl igmssspeif svhfngqtle qnhykvstin lvggasvtan
      301 msvsrtgkwl isslvakhlq agmygylnik dcgnpdtltr klsfrerrri mkweyfiaae
      361 eitwdyapei pssvdrryka qyldnfsnfi gkkykkavfr qyedsnftkp tyaiwpkerg
      421 ilgpvikakv rdtvtivfkn lasrpysiyv hgvsvskdae gavypsdpke nithgkavep
      481 gqvytykwtv ldtdeptvkd secitklyhs avdmtrdias gligpplvck rkalsirgvq
      541 nkadveqhav favfdenksw ylednikkyc snpssvkkdd pkfyksnvmy tlngyasdrt
      601 evwgfhqsev vewhltsvgt vdeivpvhls ghtflskgkh qdilnlfpms gesatvtmdn
      661 lgtwllsswg scemsngmrl rfldanydde degneeeeed dgdifadifn ppevvikkee
      721 vpvnfvpdpe sdalakelgl fddednpkqs rseqteddee qlmiasmlgl rsfkgsvaee
      781 elkhtalale edahasdpri dsnsahnsdd iagrylrtin rrnkrryyia aeevlwdysp
      841 igksqvrslp akttfkkaif rsylddtfqt pstggeyekh lgilgpiira evddvievqf
      901 rnlasrpysl hahgllyeks segrsyddns pelfkkddai mpngtytyvw qvpprsgptd
      961 ntekcksway ysgvnpekdi hsgligpili cqkgmidkyn rtidirefvl ffmvfdeeks
     1021 wyfpksdkst ceekligvqs rhtfpaingi pyqlqglmmy kdenvhwhll nmggpkdvhv
     1081 vnfhgqtfte egrednqlgv lpllpgtfas ikmkpskigt wlletevgen qergmqalft
     1141 vidkdcklpm glasgiiqds qisasghvgy wepklarlnn tgmfnawsii kkehehpwiq
     1201 idlqrqvvit giqtqgtvql lkhsytveyf vtyskdgqnw itfkgrhskt qmhfegnsdg
     1261 ttvkenhidp piiaryirlh ptkfyntptf riellgceve gcsvplgmes gaikdseita
     1321 ssykktwwss wepflarlnl kgrtnawqpk vnnkdqwlqi dlqhltkits iitqgatsmt
     1381 tsmyvktfsi hytddnstwk pyldvrtsme kvftgninsd ghvkhffnpp ilsrfiriip
     1441 ktwnqyialr ielfgcevf
//
            {ECO:0000250, ECO:0000269|PubMed:12362232}.
            [SUBCELLULAR LOCATION] Secreted {ECO:0000269|PubMed:12362232,
            ECO:0000269|PubMed:12730119}.
            [TISSUE SPECIFICITY] Expressed by the venom gland.
            {ECO:0000269|PubMed:12362232, ECO:0000269|PubMed:12730119,
            ECO:0000269|PubMed:15735790}.
            [PTM] In physiological conditions, blood coagulation factor V and
            factor Va are inactivated by activated protein C (APC) through
            proteolytic degradation of the heavy chain. However, pseutarin-C
            non-catalytic subunit (factor V-like protein) retains its full
            activity even at high concentration of APC. This has two
            explanations: this protein has only one of the three cleavage sites
            present in factor V that are targeted by the APC for inactivation,
            and the binding with the catalytic subunit protect the cleavage
            site from inactivation.
            [PHARMACEUTICAL] Is under preclinical trial by the Australian
            biopharmaceutical company QRxPharma Ltd, its subsidiary Venomics
            Pty Ltd (VPL) and the University of Queensland (UQ) under the name
            CoVase (V0801). Tested as a procoagulant cofactor that may have
            application as a systemic anti-bleeding agent in the treatment of
            internal bleeding and non-compressible haemorrhage.
            [MISCELLANEOUS] In contrast to blood coagulation factors that
            circulate as inactive zymogen in plasma, venom prothrombin
            activators are always found in the active form in the venom. Hence,
            catalytic and non-catalytic subunits are found naturally in venom
            as stable complexes.
            [SIMILARITY] Belongs to the multicopper oxidase family.
            {ECO:0000305}.
            [SIMILARITY] Contains 3 F5/8 type A domains. {ECO:0000305}.
            [SIMILARITY] Contains 2 F5/8 type C domains.
            {ECO:0000255|PROSITE-ProRule:PRU00081}.
            [SIMILARITY] Contains 6 plastocyanin-like domains. {ECO:0000305}.
FEATURES             Location/Qualifiers
     source          1..1460
                     /organism="Pseudonaja textilis"
                     /db_xref="taxon:8673"
     Protein         1..1460
                     /product="Venom prothrombin activator pseutarin-C
                     non-catalytic subunit"
                     /note="PCNS; vPA; Venom coagulation factor Va-like
                     protein"
                     /UniProtKB_evidence="Evidence at protein level"
     Region          1..30
                     /region_name="Signal"
                     /experiment="experimental evidence, no additional details
                     recorded"
                     /note="{ECO:0000269|PubMed:12730119}."
     Region          31..772
                     /region_name="Mature chain"
                     /experiment="experimental evidence, no additional details
                     recorded"
                     /note="Pseutarin-C non-catalytic subunit heavy chain.
                     {ECO:0000305}. /FTId=PRO_5000089286."
     Region          32..330
                     /region_name="Domain"
                     /experiment="experimental evidence, no additional details
                     recorded"
                     /note="F5/8 type A 1."
     Region          32..196
                     /region_name="Domain"
                     /experiment="experimental evidence, no additional details
                     recorded"
                     /note="Plastocyanin-like 1."
     Region          33..36
                     /region_name="Beta-strand region"
                     /experiment="experimental evidence, no additional details
                     recorded"
                     /note="{ECO:0000244|PDB:4BXS}."
     Region          34..199
                     /region_name="CuRO_1_FV_like"
                     /note="The first cupredoxin domain of coagulation factor
                     VIII and similar proteins; cd04226"
                     /db_xref="CDD:259888"
     Region          39..45
                     /region_name="Beta-strand region"
                     /experiment="experimental evidence, no additional details
                     recorded"
                     /note="{ECO:0000244|PDB:4BXS}."
     Site            order(45..46,64..66,84..89,110..111,118,166..168,170..174,
                     182..183,185..186,190,192,194)
                     /site_type="other"
                     /note="Domain 2 interface [polypeptide binding]"
                     /db_xref="CDD:259888"
     Region          64..69
                     /region_name="Beta-strand region"
                     /experiment="experimental evidence, no additional details
                     recorded"
                     /note="{ECO:0000244|PDB:4BXS}."
     Region          74..76
                     /region_name="Helical region"
                     /experiment="experimental evidence, no additional details
                     recorded"
                     /note="{ECO:0000244|PDB:4BXS}."
     Region          80..82
                     /region_name="Conflict"
                     /experiment="experimental evidence, no additional details
                     recorded"
                     /note="EPR -> KPQ (in Ref. 1; AA sequence).
                     {ECO:0000305}."
     Region          84..86
                     /region_name="Beta-strand region"
                     /experiment="experimental evidence, no additional details
                     recorded"
                     /note="{ECO:0000244|PDB:4BXS}."
     Region          100..111
                     /region_name="Beta-strand region"
                     /experiment="experimental evidence, no additional details
                     recorded"
                     /note="{ECO:0000244|PDB:4BXS}."
     Region          103
                     /region_name="Conflict"
                     /experiment="experimental evidence, no additional details
                     recorded"
                     /note="I -> Q (in Ref. 1; AA sequence). {ECO:0000305}."
     Site            order(116,118,120..125,127,131,133..134,136,160,162,164,
                     166..167,171,173,176,178,181..182)
                     /site_type="other"
                     /note="heterodimer interface [polypeptide binding]"
                     /db_xref="CDD:259888"
     Region          117..120
                     /region_name="Beta-strand region"
                     /experiment="experimental evidence, no additional details
                     recorded"
                     /note="{ECO:0000244|PDB:4BXS}."
     Region          119..124
                     /region_name="Conflict"
                     /experiment="experimental evidence, no additional details
                     recorded"
                     /note="SAVYNK -> DAVKIG (in Ref. 1; AA sequence).
                     {ECO:0000305}."
     Site            order(124,139,142..143)
                     /site_type="metal-binding"
                     /note="metal binding site [ion binding]"
                     /db_xref="CDD:259888"
     Region          124..126
                     /region_name="Hydrogen bonded turn"
                     /experiment="experimental evidence, no additional details
                     recorded"
                     /note="{ECO:0000244|PDB:4BXS}."
     Region          137..139
                     /region_name="Hydrogen bonded turn"
                     /experiment="experimental evidence, no additional details
                     recorded"
                     /note="{ECO:0000244|PDB:4BXS}."
     Region          141..143
                     /region_name="Hydrogen bonded turn"
                     /experiment="experimental evidence, no additional details
                     recorded"
                     /note="{ECO:0000244|PDB:4BXS}."
     Site            142
                     /site_type="metal-binding"
                     /experiment="experimental evidence, no additional details
                     recorded"
                     /note="Calcium. {ECO:0000250}."
     Site            143
                     /site_type="metal-binding"
                     /experiment="experimental evidence, no additional details
                     recorded"
                     /note="Calcium. {ECO:0000250}."
     Region          146
                     /region_name="Conflict"
                     /experiment="experimental evidence, no additional details
                     recorded"
                     /note="P -> A (in Ref. 1; AA sequence). {ECO:0000305}."
     Region          150..155
                     /region_name="Beta-strand region"
                     /experiment="experimental evidence, no additional details
                     recorded"
                     /note="{ECO:0000244|PDB:4BXS}."
     Region          156
                     /region_name="Conflict"
                     /experiment="experimental evidence, no additional details
                     recorded"
                     /note="N -> E (in Ref. 1; AA sequence). {ECO:0000305}."
     Site            156
                     /site_type="glycosylation"
                     /experiment="experimental evidence, no additional details
                     recorded"
                     /note="N-linked (GlcNAc...). {ECO:0000255}."
     Region          159..162
                     /region_name="Beta-strand region"
                     /experiment="experimental evidence, no additional details
                     recorded"
                     /note="{ECO:0000244|PDB:4BXS}."
     Region          164..166
                     /region_name="Hydrogen bonded turn"
                     /experiment="experimental evidence, no additional details
                     recorded"
                     /note="{ECO:0000244|PDB:4BXS}."
     Region          169..175
                     /region_name="Beta-strand region"
                     /experiment="experimental evidence, no additional details
                     recorded"
                     /note="{ECO:0000244|PDB:4BXS}."
     Bond            170..196
                     /bond_type="disulfide"
                     /experiment="experimental evidence, no additional details
                     recorded"
                     /note="{ECO:0000255|PROSITE-ProRule:PRU00081}."
     Region          178..180
                     /region_name="Hydrogen bonded turn"
                     /experiment="experimental evidence, no additional details
                     recorded"
                     /note="{ECO:0000244|PDB:4BXS}."
     Region          181..185
                     /region_name="Helical region"
                     /experiment="experimental evidence, no additional details
                     recorded"
                     /note="{ECO:0000244|PDB:4BXS}."
     Region          186..188
                     /region_name="Hydrogen bonded turn"
                     /experiment="experimental evidence, no additional details
                     recorded"
                     /note="{ECO:0000244|PDB:4BXS}."
     Region          191..196
                     /region_name="Beta-strand region"
                     /experiment="experimental evidence, no additional details
                     recorded"
                     /note="{ECO:0000244|PDB:4BXS}."
     Site            204
                     /site_type="glycosylation"
                     /experiment="experimental evidence, no additional details
                     recorded"
                     /note="N-linked (GlcNAc...). {ECO:0000255}."
     Region          205..209
                     /region_name="Beta-strand region"
                     /experiment="experimental evidence, no additional details
                     recorded"
                     /note="{ECO:0000244|PDB:4BXS}."
     Region          206..330
                     /region_name="Domain"
                     /experiment="experimental evidence, no additional details
                     recorded"
                     /note="Plastocyanin-like 2."
     Region          211..329
                     /region_name="CuRO_2_FV_like"
                     /note="The second cupredoxin domain of coagulation factor
                     V and similar proteins; cd14453"
                     /db_xref="CDD:259995"
     Region          211..221
                     /region_name="Beta-strand region"
                     /experiment="experimental evidence, no additional details
                     recorded"
                     /note="{ECO:0000244|PDB:4BXS}."
     Site            order(214..215,217,220..223,225..227,232,238..240,244,246,
                     248,259,261,263..265,282,294,296..298)
                     /site_type="other"
                     /note="Domain 1 interface [polypeptide binding]"
                     /db_xref="CDD:259995"
     Region          223..225
                     /region_name="Hydrogen bonded turn"
                     /experiment="experimental evidence, no additional details
                     recorded"
                     /note="{ECO:0000244|PDB:4BXS}."
     Region          226..228
                     /region_name="Beta-strand region"
                     /experiment="experimental evidence, no additional details
                     recorded"
                     /note="{ECO:0000244|PDB:4BXS}."
     Region          234..237
                     /region_name="Beta-strand region"
                     /experiment="experimental evidence, no additional details
                     recorded"
                     /note="{ECO:0000244|PDB:4BXS}."
     Site            242
                     /site_type="glycosylation"
                     /experiment="experimental evidence, no additional details
                     recorded"
                     /note="N-linked (GlcNAc...). {ECO:0000255}."
     Region          248..251
                     /region_name="Beta-strand region"
                     /experiment="experimental evidence, no additional details
                     recorded"
                     /note="{ECO:0000244|PDB:4BXS}."
     Bond            251..332
                     /bond_type="disulfide"
                     /experiment="experimental evidence, no additional details
                     recorded"
                     /note="{ECO:0000255|PROSITE-ProRule:PRU00081}."
     Region          256..263
                     /region_name="Beta-strand region"
                     /experiment="experimental evidence, no additional details
                     recorded"
                     /note="{ECO:0000244|PDB:4BXS}."
     Site            order(265..268,282,292,294..295)
                     /site_type="other"
                     /note="heterodimer interface [polypeptide binding]"
                     /db_xref="CDD:259995"
     Region          272..274
                     /region_name="Beta-strand region"
                     /experiment="experimental evidence, no additional details
                     recorded"
                     /note="{ECO:0000244|PDB:4BXS}."
     Region          287..289
                     /region_name="Beta-strand region"
                     /experiment="experimental evidence, no additional details
                     recorded"
                     /note="{ECO:0000244|PDB:4BXS}."
     Region          295..300
                     /region_name="Beta-strand region"
                     /experiment="experimental evidence, no additional details
                     recorded"
                     /note="{ECO:0000244|PDB:4BXS}."
     Region          307..313
                     /region_name="Beta-strand region"
                     /experiment="experimental evidence, no additional details
                     recorded"
                     /note="{ECO:0000244|PDB:4BXS}."
     Region          316..320
                     /region_name="Helical region"
                     /experiment="experimental evidence, no additional details
                     recorded"
                     /note="{ECO:0000244|PDB:4BXS}."
     Region          325..330
                     /region_name="Beta-strand region"
                     /experiment="experimental evidence, no additional details
                     recorded"
                     /note="{ECO:0000244|PDB:4BXS}."
     Region          350..363
                     /region_name="Conflict"
                     /experiment="experimental evidence, no additional details
                     recorded"
                     /note="IKNWEYFIAAEEIT -> AQLWEYHIAAQKED (in Ref. 1; AA
                     sequence). {ECO:0000305}."
     Region          351..685
                     /region_name="Domain"
                     /experiment="experimental evidence, no additional details
                     recorded"
                     /note="F5/8 type A 2."
     Region          351..531
                     /region_name="CuRO_3_FV_like"
                     /note="The third cupredoxin domain of coagulation factor V
                     and similar proteins; cd14450"
                     /db_xref="CDD:259992"
     Region          351..529
                     /region_name="Domain"
                     /experiment="experimental evidence, no additional details
                     recorded"
                     /note="Plastocyanin-like 3."
     Region          355..366
                     /region_name="Beta-strand region"
                     /experiment="experimental evidence, no additional details
                     recorded"
                     /note="{ECO:0000244|PDB:4BXS}."
     Region          378..381
                     /region_name="Helical region"
                     /experiment="experimental evidence, no additional details
                     recorded"
                     /note="{ECO:0000244|PDB:4BXS}."
     Site            385
                     /site_type="other"
                     /experiment="experimental evidence, no additional details
                     recorded"
                     /note="Not glycosylated."
     Region          392..404
                     /region_name="Beta-strand region"
                     /experiment="experimental evidence, no additional details
                     recorded"
                     /note="{ECO:0000244|PDB:4BXS}."
     Site            406
                     /site_type="glycosylation"
                     /experiment="experimental evidence, no additional details
                     recorded"
                     /note="N-linked (GlcNAc...). {ECO:0000255}."
     Region          409..411
                     /region_name="Beta-strand region"
                     /experiment="experimental evidence, no additional details
                     recorded"
                     /note="{ECO:0000244|PDB:4BXS}."
     Region          413..415
                     /region_name="Beta-strand region"
                     /experiment="experimental evidence, no additional details
                     recorded"
                     /note="{ECO:0000244|PDB:4BXS}."
     Region          417..419
                     /region_name="Beta-strand region"
                     /experiment="experimental evidence, no additional details
                     recorded"
                     /note="{ECO:0000244|PDB:4BXS}."
     Region          426..428
                     /region_name="Beta-strand region"
                     /experiment="experimental evidence, no additional details
                     recorded"
                     /note="{ECO:0000244|PDB:4BXS}."
     Region          433..440
                     /region_name="Beta-strand region"
                     /experiment="experimental evidence, no additional details
                     recorded"
                     /note="{ECO:0000244|PDB:4BXS}."
     Region          440..444
                     /region_name="Conflict"
                     /experiment="experimental evidence, no additional details
                     recorded"
                     /note="NLASR -> DLAVQ (in Ref. 1; AA sequence).
                     {ECO:0000305}."
     Region          442..444
                     /region_name="Beta-strand region"
                     /experiment="experimental evidence, no additional details
                     recorded"
                     /note="{ECO:0000244|PDB:4BXS}."
     Region          449..453
                     /region_name="Beta-strand region"
                     /experiment="experimental evidence, no additional details
                     recorded"
                     /note="{ECO:0000244|PDB:4BXS}."
     Site            471
                     /site_type="glycosylation"
                     /experiment="experimental evidence, no additional details
                     recorded"
                     /note="N-linked (GlcNAc...). {ECO:0000255}."
     Region          475..478
                     /region_name="Beta-strand region"
                     /experiment="experimental evidence, no additional details
                     recorded"
                     /note="{ECO:0000244|PDB:4BXS}."
     Region          483..489
                     /region_name="Beta-strand region"
                     /experiment="experimental evidence, no additional details
                     recorded"
                     /note="{ECO:0000244|PDB:4BXS}."
     Region          492..494
                     /region_name="Hydrogen bonded turn"
                     /experiment="experimental evidence, no additional details
                     recorded"
                     /note="{ECO:0000244|PDB:4BXS}."
     Region          498..500
                     /region_name="Beta-strand region"
                     /experiment="experimental evidence, no additional details
                     recorded"
                     /note="{ECO:0000244|PDB:4BXS}."
     Region          502..509
                     /region_name="Beta-strand region"
                     /experiment="experimental evidence, no additional details
                     recorded"
                     /note="{ECO:0000244|PDB:4BXS}."
     Bond            503..529
                     /bond_type="disulfide"
                     /experiment="experimental evidence, no additional details
                     recorded"
                     /note="{ECO:0000255|PROSITE-ProRule:PRU00081}."
     Region          514..519
                     /region_name="Helical region"
                     /experiment="experimental evidence, no additional details
                     recorded"
                     /note="{ECO:0000244|PDB:4BXS}."
     Region          522..523
                     /region_name="Conflict"
                     /experiment="experimental evidence, no additional details
                     recorded"
                     /note="LI -> IL (in Ref. 1; AA sequence). {ECO:0000305}."
     Region          524..529
                     /region_name="Beta-strand region"
                     /experiment="experimental evidence, no additional details
                     recorded"
                     /note="{ECO:0000244|PDB:4BXS}."
     Site            537..538
                     /site_type="cleavage"
                     /experiment="experimental evidence, no additional details
                     recorded"
                     /note="Cleavage; by activated protein C. {ECO:0000250}."
     Region          539..685
                     /region_name="Domain"
                     /experiment="experimental evidence, no additional details
                     recorded"
                     /note="Plastocyanin-like 4."
     Region          544..687
                     /region_name="CuRO_4_FV_like"
                     /note="The fourth cupredoxin domain of coagulation factor
                     V and similar proteins; cd14454"
                     /db_xref="CDD:259996"
     Region          556..558
                     /region_name="Helical region"
                     /experiment="experimental evidence, no additional details
                     recorded"
                     /note="{ECO:0000244|PDB:4BXS}."
     Site            557
                     /site_type="glycosylation"
                     /experiment="experimental evidence, no additional details
                     recorded"
                     /note="N-linked (GlcNAc...). {ECO:0000255}."
     Region          562..569
                     /region_name="Helical region"
                     /experiment="experimental evidence, no additional details
                     recorded"
                     /note="{ECO:0000244|PDB:4BXS}."
     Region          573..575
                     /region_name="Helical region"
                     /experiment="experimental evidence, no additional details
                     recorded"
                     /note="{ECO:0000244|PDB:4BXS}."
     Region          581..587
                     /region_name="Helical region"
                     /experiment="experimental evidence, no additional details
                     recorded"
                     /note="{ECO:0000244|PDB:4BXS}."
     Region          595..597
                     /region_name="Beta-strand region"
                     /experiment="experimental evidence, no additional details
                     recorded"
                     /note="{ECO:0000244|PDB:4BXS}."
     Region          603..605
                     /region_name="Beta-strand region"
                     /experiment="experimental evidence, no additional details
                     recorded"
                     /note="{ECO:0000244|PDB:4BXS}."
     Region          610..612
                     /region_name="Beta-strand region"
                     /experiment="experimental evidence, no additional details
                     recorded"
                     /note="{ECO:0000244|PDB:4BXS}."
     Region          630..632
                     /region_name="Beta-strand region"
                     /experiment="experimental evidence, no additional details
                     recorded"
                     /note="{ECO:0000244|PDB:4BXS}."
     Region          634..636
                     /region_name="Beta-strand region"
                     /experiment="experimental evidence, no additional details
                     recorded"
                     /note="{ECO:0000244|PDB:4BXS}."
     Region          639..643
                     /region_name="Beta-strand region"
                     /experiment="experimental evidence, no additional details
                     recorded"
                     /note="{ECO:0000244|PDB:4BXS}."
     Region          655..657
                     /region_name="Beta-strand region"
                     /experiment="experimental evidence, no additional details
                     recorded"
                     /note="{ECO:0000244|PDB:4BXS}."
     Region          664..667
                     /region_name="Beta-strand region"
                     /experiment="experimental evidence, no additional details
                     recorded"
                     /note="{ECO:0000244|PDB:4BXS}."
     Region          674..677
                     /region_name="Helical region"
                     /experiment="experimental evidence, no additional details
                     recorded"
                     /note="{ECO:0000244|PDB:4BXS}."
     Region          678..684
                     /region_name="Beta-strand region"
                     /experiment="experimental evidence, no additional details
                     recorded"
                     /note="{ECO:0000244|PDB:4BXS}."
     Region          692..698
                     /region_name="Helical region"
                     /experiment="experimental evidence, no additional details
                     recorded"
                     /note="{ECO:0000244|PDB:4BXS}."
     Region          693..818
                     /region_name="Region of interest in the sequence"
                     /experiment="experimental evidence, no additional details
                     recorded"
                     /note="B."
     Region          695..699
                     /region_name="Compositionally biased region"
                     /experiment="experimental evidence, no additional details
                     recorded"
                     /note="Poly-Glu."
     Site            772..773
                     /site_type="cleavage"
                     /experiment="experimental evidence, no additional details
                     recorded"
                     /note="Cleavage; by thrombin. {ECO:0000250}."
     Region          773..818
                     /region_name="Propeptide"
                     /experiment="experimental evidence, no additional details
                     recorded"
                     /note="Activation peptide (connecting region).
                     /FTId=PRO_0000408521."
     Site            818..819
                     /site_type="cleavage"
                     /experiment="experimental evidence, no additional details
                     recorded"
                     /note="Cleavage; by thrombin. {ECO:0000250}."
     Region          819..1460
                     /region_name="Mature chain"
                     /experiment="experimental evidence, no additional details
                     recorded"
                     /note="Pseutarin-C non-catalytic subunit light chain.
                     /FTId=PRO_0000408522."
     Region          820..827
                     /region_name="Conflict"
                     /experiment="experimental evidence, no additional details
                     recorded"
                     /note="INRGNKRR -> QNTGNKLY (in Ref. 1; AA sequence).
                     {ECO:0000305}."
     Region          824..1143
                     /region_name="Domain"
                     /experiment="experimental evidence, no additional details
                     recorded"
                     /note="F5/8 type A 3."
     Region          824..992
                     /region_name="Domain"
                     /experiment="experimental evidence, no additional details
                     recorded"
                     /note="Plastocyanin-like 5."
     Region          825..995
                     /region_name="CuRO_5_FV_like"
                     /note="The fifth cupredoxin domain of coagulation factor V
                     and similar proteins; cd14451"
                     /db_xref="CDD:259993"
     Site            order(834,837,839..840,842..843,856..859,880..885,890,906,
                     909,914,962..969,978..979,981..983,986,988,990)
                     /site_type="other"
                     /note="Domain 6 interface [polypeptide binding]"
                     /db_xref="CDD:259993"
     Region          834..839
                     /region_name="Beta-strand region"
                     /experiment="experimental evidence, no additional details
                     recorded"
                     /note="{ECO:0000244|PDB:4BXS}."
     Region          840
                     /region_name="Conflict"
                     /experiment="experimental evidence, no additional details
                     recorded"
                     /note="S -> I (in Ref. 1; AA sequence). {ECO:0000305}."
     Region          855..859
                     /region_name="Beta-strand region"
                     /experiment="experimental evidence, no additional details
                     recorded"
                     /note="{ECO:0000244|PDB:4BXS}."
     Region          863..866
                     /region_name="Beta-strand region"
                     /experiment="experimental evidence, no additional details
                     recorded"
                     /note="{ECO:0000244|PDB:4BXS}."
     Region          870..872
                     /region_name="Beta-strand region"
                     /experiment="experimental evidence, no additional details
                     recorded"
                     /note="{ECO:0000244|PDB:4BXS}."
     Region          876
                     /region_name="Conflict"
                     /experiment="experimental evidence, no additional details
                     recorded"
                     /note="G -> GK (in Ref. 1; AA sequence). {ECO:0000305}."
     Region          878..880
                     /region_name="Helical region"
                     /experiment="experimental evidence, no additional details
                     recorded"
                     /note="{ECO:0000244|PDB:4BXS}."
     Region          889..892
                     /region_name="Beta-strand region"
                     /experiment="experimental evidence, no additional details
                     recorded"
                     /note="{ECO:0000244|PDB:4BXS}."
     Region          896..899
                     /region_name="Beta-strand region"
                     /experiment="experimental evidence, no additional details
                     recorded"
                     /note="{ECO:0000244|PDB:4BXS}."
     Region          902
                     /region_name="Conflict"
                     /experiment="experimental evidence, no additional details
                     recorded"
                     /note="K -> R (in Ref. 1; AA sequence). {ECO:0000305}."
     Region          905..907
                     /region_name="Beta-strand region"
                     /experiment="experimental evidence, no additional details
                     recorded"
                     /note="{ECO:0000244|PDB:4BXS}."
     Region          912..917
                     /region_name="Beta-strand region"
                     /experiment="experimental evidence, no additional details
                     recorded"
                     /note="{ECO:0000244|PDB:4BXS}."
     Region          933..935
                     /region_name="Helical region"
                     /experiment="experimental evidence, no additional details
                     recorded"
                     /note="{ECO:0000244|PDB:4BXS}."
     Region          936..938
                     /region_name="Hydrogen bonded turn"
                     /experiment="experimental evidence, no additional details
                     recorded"
                     /note="{ECO:0000244|PDB:4BXS}."
     Region          944
                     /region_name="Conflict"
                     /experiment="experimental evidence, no additional details
                     recorded"
                     /note="N -> F (in Ref. 1; AA sequence). {ECO:0000305}."
     Site            944
                     /site_type="glycosylation"
                     /experiment="experimental evidence, no additional details
                     recorded"
                     /note="N-linked (GlcNAc...). {ECO:0000255}."
     Region          949..952
                     /region_name="Beta-strand region"
                     /experiment="experimental evidence, no additional details
                     recorded"
                     /note="{ECO:0000244|PDB:4BXS}."
     Region          955..957
                     /region_name="Helical region"
                     /experiment="experimental evidence, no additional details
                     recorded"
                     /note="{ECO:0000244|PDB:4BXS}."
     Bond            966..992
                     /bond_type="disulfide"
                     /experiment="experimental evidence, no additional details
                     recorded"
                     /note="{ECO:0000305}."
     Region          966..972
                     /region_name="Beta-strand region"
                     /experiment="experimental evidence, no additional details
                     recorded"
                     /note="{ECO:0000244|PDB:4BXS}."
     Region          974..976
                     /region_name="Beta-strand region"
                     /experiment="experimental evidence, no additional details
                     recorded"
                     /note="{ECO:0000244|PDB:4BXS}."
     Region          977..981
                     /region_name="Helical region"
                     /experiment="experimental evidence, no additional details
                     recorded"
                     /note="{ECO:0000244|PDB:4BXS}."
     Region          981..995
                     /region_name="Conflict"
                     /experiment="experimental evidence, no additional details
                     recorded"
                     /note="IHSGLIGPILICQKG -> VEPGLIGPLYSIAEEAV (in Ref. 1; AA
                     sequence). {ECO:0000305}."
     Region          982..984
                     /region_name="Hydrogen bonded turn"
                     /experiment="experimental evidence, no additional details
                     recorded"
                     /note="{ECO:0000244|PDB:4BXS}."
     Region          987..992
                     /region_name="Beta-strand region"
                     /experiment="experimental evidence, no additional details
                     recorded"
                     /note="{ECO:0000244|PDB:4BXS}."
     Region          999..1002
                     /region_name="Beta-strand region"
                     /experiment="experimental evidence, no additional details
                     recorded"
                     /note="{ECO:0000244|PDB:4BXS}."
     Region          1001..1143
                     /region_name="Domain"
                     /experiment="experimental evidence, no additional details
                     recorded"
                     /note="Plastocyanin-like 6."
     Site            1001
                     /site_type="glycosylation"
                     /experiment="experimental evidence, no additional details
                     recorded"
                     /note="N-linked (GlcNAc...). {ECO:0000255}."
     Region          1004..1017
                     /region_name="Beta-strand region"
                     /experiment="experimental evidence, no additional details
                     recorded"
                     /note="{ECO:0000244|PDB:4BXS}."
     Region          1006..1142
                     /region_name="Cupredoxin"
                     /note="Cupredoxin superfamily; cl19115"
                     /db_xref="CDD:277509"
     Region          1018..1020
                     /region_name="Hydrogen bonded turn"
                     /experiment="experimental evidence, no additional details
                     recorded"
                     /note="{ECO:0000244|PDB:4BXS}."
     Region          1021..1023
                     /region_name="Beta-strand region"
                     /experiment="experimental evidence, no additional details
                     recorded"
                     /note="{ECO:0000244|PDB:4BXS}."
     Region          1041..1043
                     /region_name="Conflict"
                     /experiment="experimental evidence, no additional details
                     recorded"
                     /note="SLH -> NLG (in Ref. 1; AA sequence).
                     {ECO:0000305}."
     Region          1044..1048
                     /region_name="Beta-strand region"
                     /experiment="experimental evidence, no additional details
                     recorded"
                     /note="{ECO:0000244|PDB:4BXS}."
     Region          1051..1053
                     /region_name="Beta-strand region"
                     /experiment="experimental evidence, no additional details
                     recorded"
                     /note="{ECO:0000244|PDB:4BXS}."
     Region          1055..1058
                     /region_name="Conflict"
                     /experiment="experimental evidence, no additional details
                     recorded"
                     /note="LQGL -> GK (in Ref. 1; AA sequence).
                     {ECO:0000305}."
     Region          1059..1064
                     /region_name="Beta-strand region"
                     /experiment="experimental evidence, no additional details
                     recorded"
                     /note="{ECO:0000244|PDB:4BXS}."
     Region          1066..1072
                     /region_name="Beta-strand region"
                     /experiment="experimental evidence, no additional details
                     recorded"
                     /note="{ECO:0000244|PDB:4BXS}."
     Region          1080..1084
                     /region_name="Beta-strand region"
                     /experiment="experimental evidence, no additional details
                     recorded"
                     /note="{ECO:0000244|PDB:4BXS}."
     Region          1100..1104
                     /region_name="Beta-strand region"
                     /experiment="experimental evidence, no additional details
                     recorded"
                     /note="{ECO:0000244|PDB:4BXS}."
     Region          1111..1113
                     /region_name="Beta-strand region"
                     /experiment="experimental evidence, no additional details
                     recorded"
                     /note="{ECO:0000244|PDB:4BXS}."
     Region          1120..1127
                     /region_name="Beta-strand region"
                     /experiment="experimental evidence, no additional details
                     recorded"
                     /note="{ECO:0000244|PDB:4BXS}."
     Region          1129..1132
                     /region_name="Helical region"
                     /experiment="experimental evidence, no additional details
                     recorded"
                     /note="{ECO:0000244|PDB:4BXS}."
     Region          1139..1143
                     /region_name="Beta-strand region"
                     /experiment="experimental evidence, no additional details
                     recorded"
                     /note="{ECO:0000244|PDB:4BXS}."
     Region          1147..1298
                     /region_name="Domain"
                     /experiment="experimental evidence, no additional details
                     recorded"
                     /note="F5/8 type C 1.
                     {ECO:0000255|PROSITE-ProRule:PRU00081}."
     Bond            1147..1298
                     /bond_type="disulfide"
                     /experiment="experimental evidence, no additional details
                     recorded"
                     /note="{ECO:0000255|PROSITE-ProRule:PRU00081}."
     Region          1150..1297
                     /region_name="FA58C"
                     /note="Coagulation factor 5/8 C-terminal domain, discoidin
                     domain; Cell surface-attached carbohydrate-binding domain,
                     present in eukaryotes and assumed to have horizontally
                     transferred to eubacterial genomes; cd00057"
                     /db_xref="CDD:238014"
     Region          1152..1155
                     /region_name="Beta-strand region"
                     /experiment="experimental evidence, no additional details
                     recorded"
                     /note="{ECO:0000244|PDB:4BXS}."
     Region          1160..1162
                     /region_name="Hydrogen bonded turn"
                     /experiment="experimental evidence, no additional details
                     recorded"
                     /note="{ECO:0000244|PDB:4BXS}."
     Region          1163..1166
                     /region_name="Beta-strand region"
                     /experiment="experimental evidence, no additional details
                     recorded"
                     /note="{ECO:0000244|PDB:4BXS}."
     Region          1166..1170
                     /region_name="Conflict"
                     /experiment="experimental evidence, no additional details
                     recorded"
                     /note="SGHVG -> AGHVQ (in Ref. 1; AA sequence).
                     {ECO:0000305}."
     Region          1169..1171
                     /region_name="Beta-strand region"
                     /experiment="experimental evidence, no additional details
                     recorded"
                     /note="{ECO:0000244|PDB:4BXS}."
     Site            1180
                     /site_type="glycosylation"
                     /experiment="experimental evidence, no additional details
                     recorded"
                     /note="N-linked (GlcNAc...). {ECO:0000255}."
     Region          1183..1185
                     /region_name="Beta-strand region"
                     /experiment="experimental evidence, no additional details
                     recorded"
                     /note="{ECO:0000244|PDB:4BXS}."
     Site            order(1189,1218,1225)
                     /site_type="other"
                     /note="sugar binding site [chemical binding]"
                     /db_xref="CDD:238014"
     Region          1200..1215
                     /region_name="Beta-strand region"
                     /experiment="experimental evidence, no additional details
                     recorded"
                     /note="{ECO:0000244|PDB:4BXS}."
     Region          1226..1232
                     /region_name="Beta-strand region"
                     /experiment="experimental evidence, no additional details
                     recorded"
                     /note="{ECO:0000244|PDB:4BXS}."
     Region          1235..1237
                     /region_name="Beta-strand region"
                     /experiment="experimental evidence, no additional details
                     recorded"
                     /note="{ECO:0000244|PDB:4BXS}."
     Region          1254..1256
                     /region_name="Beta-strand region"
                     /experiment="experimental evidence, no additional details
                     recorded"
                     /note="{ECO:0000244|PDB:4BXS}."
     Region          1259..1262
                     /region_name="Beta-strand region"
                     /experiment="experimental evidence, no additional details
                     recorded"
                     /note="{ECO:0000244|PDB:4BXS}."
     Region          1265..1267
                     /region_name="Beta-strand region"
                     /experiment="experimental evidence, no additional details
                     recorded"
                     /note="{ECO:0000244|PDB:4BXS}."
     Region          1273..1288
                     /region_name="Beta-strand region"
                     /experiment="experimental evidence, no additional details
                     recorded"
                     /note="{ECO:0000244|PDB:4BXS}."
     Region          1274
                     /region_name="Conflict"
                     /experiment="experimental evidence, no additional details
                     recorded"
                     /note="I -> V (in Ref. 1; AA sequence). {ECO:0000305}."
     Region          1293..1298
                     /region_name="Beta-strand region"
                     /experiment="experimental evidence, no additional details
                     recorded"
                     /note="{ECO:0000244|PDB:4BXS}."
     Region          1303..1457
                     /region_name="Domain"
                     /experiment="experimental evidence, no additional details
                     recorded"
                     /note="F5/8 type C 2.
                     {ECO:0000255|PROSITE-ProRule:PRU00081}."
     Bond            1303..1457
                     /bond_type="disulfide"
                     /experiment="experimental evidence, no additional details
                     recorded"
                     /note="{ECO:0000255|PROSITE-ProRule:PRU00081}."
     Region          1306..1456
                     /region_name="FA58C"
                     /note="Coagulation factor 5/8 C-terminal domain, discoidin
                     domain; Cell surface-attached carbohydrate-binding domain,
                     present in eukaryotes and assumed to have horizontally
                     transferred to eubacterial genomes; cd00057"
                     /db_xref="CDD:238014"
     Region          1309..1311
                     /region_name="Hydrogen bonded turn"
                     /experiment="experimental evidence, no additional details
                     recorded"
                     /note="{ECO:0000244|PDB:4BXS}."
     Region          1316..1318
                     /region_name="Hydrogen bonded turn"
                     /experiment="experimental evidence, no additional details
                     recorded"
                     /note="{ECO:0000244|PDB:4BXS}."
     Region          1319..1322
                     /region_name="Beta-strand region"
                     /experiment="experimental evidence, no additional details
                     recorded"
                     /note="{ECO:0000244|PDB:4BXS}."
     Region          1343..1345
                     /region_name="Beta-strand region"
                     /experiment="experimental evidence, no additional details
                     recorded"
                     /note="{ECO:0000244|PDB:4BXS}."
     Site            order(1349,1377,1384)
                     /site_type="other"
                     /note="sugar binding site [chemical binding]"
                     /db_xref="CDD:238014"
     Region          1359..1362
                     /region_name="Beta-strand region"
                     /experiment="experimental evidence, no additional details
                     recorded"
                     /note="{ECO:0000244|PDB:4BXS}."
     Region          1368..1374
                     /region_name="Beta-strand region"
                     /experiment="experimental evidence, no additional details
                     recorded"
                     /note="{ECO:0000244|PDB:4BXS}."
     Region          1369
                     /region_name="Conflict"
                     /experiment="experimental evidence, no additional details
                     recorded"
                     /note="I -> K (in Ref. 1; AA sequence). {ECO:0000305}."
     Region          1376..1378
                     /region_name="Beta-strand region"
                     /experiment="experimental evidence, no additional details
                     recorded"
                     /note="{ECO:0000244|PDB:4BXS}."
     Region          1383..1389
                     /region_name="Beta-strand region"
                     /experiment="experimental evidence, no additional details
                     recorded"
                     /note="{ECO:0000244|PDB:4BXS}."
     Region          1392..1394
                     /region_name="Beta-strand region"
                     /experiment="experimental evidence, no additional details
                     recorded"
                     /note="{ECO:0000244|PDB:4BXS}."
     Region          1396..1398
                     /region_name="Beta-strand region"
                     /experiment="experimental evidence, no additional details
                     recorded"
                     /note="{ECO:0000244|PDB:4BXS}."
     Site            1397
                     /site_type="other"
                     /experiment="experimental evidence, no additional details
                     recorded"
                     /note="Not glycosylated."
     Region          1400..1404
                     /region_name="Conflict"
                     /experiment="experimental evidence, no additional details
                     recorded"
                     /note="WKPYL -> YKPYG (in Ref. 1; AA sequence).
                     {ECO:0000305}."
     Region          1400..1402
                     /region_name="Beta-strand region"
                     /experiment="experimental evidence, no additional details
                     recorded"
                     /note="{ECO:0000244|PDB:4BXS}."
     Region          1408..1410
                     /region_name="Beta-strand region"
                     /experiment="experimental evidence, no additional details
                     recorded"
                     /note="{ECO:0000244|PDB:4BXS}."
     Region          1418..1421
                     /region_name="Beta-strand region"
                     /experiment="experimental evidence, no additional details
                     recorded"
                     /note="{ECO:0000244|PDB:4BXS}."
     Region          1426..1432
                     /region_name="Beta-strand region"
                     /experiment="experimental evidence, no additional details
                     recorded"
                     /note="{ECO:0000244|PDB:4BXS}."
     Region          1433..1434
                     /region_name="Conflict"
                     /experiment="experimental evidence, no additional details
                     recorded"
                     /note="LS -> SL (in Ref. 1; AA sequence). {ECO:0000305}."
     Region          1435..1438
                     /region_name="Beta-strand region"
                     /experiment="experimental evidence, no additional details
                     recorded"
                     /note="{ECO:0000244|PDB:4BXS}."
     Region          1441..1447
                     /region_name="Beta-strand region"
                     /experiment="experimental evidence, no additional details
                     recorded"
                     /note="{ECO:0000244|PDB:4BXS}."
     Region          1452..1457
                     /region_name="Beta-strand region"
                     /experiment="experimental evidence, no additional details
                     recorded"
                     /note="{ECO:0000244|PDB:4BXS}."
ORIGIN      
        1 mgrysvspvp kclllmflgw sglkyyqvna aqlreyhiaa qledwdynpq peelsrlses
       61 dltfkkivyr eyeldfkqee prdalsgllg ptlrgevgds liiyfknfat qpvsihpqsa
      121 vynkwsegss ysdgtsdver lddavppgqs fkyvwnitae igpkkadppc ltyayyshvn
      181 mvrdfnsgli gallickegs lnangsqkff nreyvlmfsv fdesknwyrk pslqytingf
      241 angtlpdvqa caydhiswhl igmssspeif svhfngqtle qnhykvstin lvggasvtad
      301 msvsrtgkwl isslvakhlq agmygylnik dcgnpdtltr klsfrelmki knweyfiaae
      361 eitwdyapei pssvdrryka qyldnfsnfi gkkykkavfr qyedgnftkp tyaiwpkerg
      421 ilgpvikakv rdtvtivfkn lasrpysiyv hgvsvskdae gaiypsdpke nithgkavep
      481 gqvytykwtv ldtdeptvkd secitklyhs avdmtrdias gligpllvck hkalsvkgvq
      541 nkadveqhav favfdenksw ylednikkyc snpsavkkdd pkfyksnvmy tlngyasdrt
      601 evlrfhqsev vqwhltsvgt vdeivpvhls ghtflskgkh qdilnlfpms gesatvtmdn
      661 lgtwllsswg scemsngmrl rfldanydde degneeeeed dgdifadifi psevvkkkee
      721 vpvnfvpdpe sdalakelgl iddegnpiiq prreqtedde eqlmkasmlg lrsfkgsvae
      781 eelkhtalal eedahasdpr idsnsarnpd diagrylrti nrgnkrryyi aaeevlwdys
      841 pigksqvrsr aakttfkkai frsylddtfq tpstggeyek hlgilgpiir aevddvieiq
      901 fknlasrpys lhahgllyek ssegrsyddk spelfkkdda impngtytyv wqvpprsgpt
      961 dntekckswa yysgvnpekd ihsgligpil icqkgmidky nrtidirefv lffmvfdeek
     1021 swyfpksdks tceekligvq slhtfpaing ipyqlqgltm ykdenvhwhl lnmggpkdih
     1081 vvnfhgqtft eegrednqlg vlpllpgtfa sikmkpskig twlletevge nqergmqalf
     1141 tvidkdcklp mglasgiiqd sqisasghvg ywepklarln ntgkynawsi ikkehehpwi
     1201 qidlqrqvvi tgiqtqgtvq llqhsytvey fvtysedgqn witfkgrhse tqmhfegnsd
     1261 gttvkenhid ppiiaryirl hptkfynrpt friellgcev egcsvplgme sgaiknseit
     1321 assykktwws swepslarln leggtnawqp evnnkdqwlq idlqhltkit siitqgatsm
     1381 ttsmyvktfs ihytddnstw kpyldvrtsm ekvftgnins dghvkhffkp pilsrfirii
     1441 pktwnqyial rielfgcevf
//
VERSION     Q58L94.1  GI:82073030
DBSOURCE    UniProtKB: locus FAXD2_NOTSC, accession Q58L94;
            class: standard.
            created: Jun 28, 2011.
            sequence updated: Apr 26, 2005.
            annotation updated: Oct 29, 2014.
            xrefs: AY940206.1, AAX37262.1
            xrefs (non-sequence databases): ProteinModelPortal:Q58L94,
            SMR:Q58L94, MEROPS:S01.425, HOVERGEN:HBG013304, GO:0005576,
            GO:0005509, GO:0016504, GO:0004252, GO:0007596, GO:0044469,
            GO:0035807, Gene3D:4.10.740.10, InterPro:IPR017857,
            InterPro:IPR000742, InterPro:IPR001881, InterPro:IPR013032,
            InterPro:IPR000152, InterPro:IPR018097, InterPro:IPR000294,
            InterPro:IPR012224, InterPro:IPR001254, InterPro:IPR018114,
            InterPro:IPR001314, InterPro:IPR009003, Pfam:PF00008, Pfam:PF00594,
            Pfam:PF00089, PIRSF:PIRSF001143, PRINTS:PR00722, PRINTS:PR00001,
            SMART:SM00181, SMART:SM00179, SMART:SM00069, SMART:SM00020,
            SUPFAM:SSF50494, SUPFAM:SSF57630, PROSITE:PS00010, PROSITE:PS00022,
            PROSITE:PS50026, PROSITE:PS01187, PROSITE:PS00011, PROSITE:PS50998,
            PROSITE:PS50240, PROSITE:PS00134, PROSITE:PS00135
KEYWORDS    Blood coagulation cascade activating toxin; Calcium; Cleavage on
            pair of basic residues; Direct protein sequencing; Disulfide bond;
            EGF-like domain; Gamma-carboxyglutamic acid; Glycoprotein;
            Hemostasis impairing toxin; Hydrolase; Protease; Prothrombin
            activator; Repeat; Secreted; Serine protease; Signal; Toxin.
SOURCE      Notechis scutatus scutatus
  ORGANISM  Notechis scutatus scutatus
            Eukaryota; Metazoa; Chordata; Craniata; Vertebrata; Euteleostomi;
            Lepidosauria; Squamata; Bifurcata; Unidentata; Episquamata;
            Toxicofera; Serpentes; Colubroidea; Elapidae; Acanthophiinae;
            Notechis.
REFERENCE   1  (residues 1 to 453)
  AUTHORS   St Pierre,L., Masci,P.P., Filippovich,I., Sorokina,N., Marsh,N.,
            Miller,D.J. and Lavin,M.F.
  TITLE     Comparative analysis of prothrombin activators from the venom of
            Australian elapids
  JOURNAL   Mol. Biol. Evol. 22 (9), 1853-1864 (2005)
   PUBMED   15930152
  REMARK    NUCLEOTIDE SEQUENCE [MRNA].;
            TISSUE=Venom gland
REFERENCE   2  (residues 1 to 453)
  AUTHORS   Rao,V.S., Joseph,J.S. and Kini,R.M.
  TITLE     Group D prothrombin activators from snake venom are structural
            homologues of mammalian blood coagulation factor Xa
  JOURNAL   Biochem. J. 369 (PT 3), 635-642 (2003)
   PUBMED   12403650
  REMARK    PROTEIN SEQUENCE OF 41-76 AND 210-235, FUNCTION, SUBUNIT,
            SUBCELLULAR LOCATION, TISSUE SPECIFICITY, GAMMA-CARBOXYGLUTAMATION
            AT GLU-46; GLU-47; GLU-54; GLU-56; GLU-59; GLU-60; GLU-65; GLU-66;
            GLU-69; GLU-72 AND GLU-75, AND IDENTIFICATION BY MASS
            SPECTROMETRY.;
            TISSUE=Venom
REFERENCE   3  (residues 1 to 453)
  AUTHORS   Manjunatha Kini,R., Morita,T. and Rosing,J.
  CONSRTM   Registry of Exogenous Hemostatic Factors of the Scientific and
            Standardization Committee of the International Society on
            Thrombosis and Haemostasis
  TITLE     Classification and nomenclature of prothrombin activators isolated
            from snake venoms
  JOURNAL   Thromb. Haemost. 86 (2), 710-711 (2001)
   PUBMED   11522026
  REMARK    NOMENCLATURE.
COMMENT     [FUNCTION] Snake prothrombin activator that attacks the hemostatic
            system of prey. This protein is functionally similar to blood
            coagulation factor Xa. {ECO:0000269|PubMed:12403650}.
            [CATALYTIC ACTIVITY] Selective cleavage of Arg-|-Thr and then
            Arg-|-Ile bonds in prothrombin to form thrombin.
            [SUBUNIT] Heterodimer of a light chain and a heavy chain;
            disulfide-linked. {ECO:0000269|PubMed:12403650}.
            [SUBCELLULAR LOCATION] Secreted {ECO:0000269|PubMed:12403650}.
            [TISSUE SPECIFICITY] Expressed by the venom gland.
            {ECO:0000269|PubMed:12403650}.
            [PTM] Gamma-carboxyglutamate residues are formed by vitamin K
            dependent carboxylation. These residues are essential for the
            binding of calcium. {ECO:0000255|PROSITE-ProRule:PRU00463,
            ECO:0000269|PubMed:12403650}.
            [MISCELLANEOUS] Is classified in the group D of snake venom
            prothrombin activators, since it requires the mammalian factor Va
            for maximal activity for the cleavage of prothrombin. The venom of
            this species does not contains its own coagulation factor V-like.
            [MISCELLANEOUS] PubMed:12403650 describes 2 isoforms of notecarin D
            (D1 and D2). We chose to name this protein D1 according to the
            masses indicated in the paper.
            [MISCELLANEOUS] In contrast to blood coagulation factors that
            circulate as inactive zymogen in plasma, venom prothrombin
            activators are always found in the active form in the venom.
            [SIMILARITY] Belongs to the peptidase S1 family. Snake venom
            subfamily. {ECO:0000255|PROSITE-ProRule:PRU00274}.
            [SIMILARITY] Contains 2 EGF-like domains.
            {ECO:0000255|PROSITE-ProRule:PRU00076}.
            [SIMILARITY] Contains 1 Gla (gamma-carboxy-glutamate) domain.
            {ECO:0000255|PROSITE-ProRule:PRU00463}.
            [SIMILARITY] Contains 1 peptidase S1 domain.
            {ECO:0000255|PROSITE-ProRule:PRU00274}.
FEATURES             Location/Qualifiers
     source          1..453
                     /organism="Notechis scutatus scutatus"
                     /sub_species="scutatus"
                     /db_xref="taxon:70142"
     Protein         1..453
                     /product="Venom prothrombin activator notecarin-D2"
                     /EC_number="3.4.21.6"
                     /note="vPA; Venom coagulation factor Xa-like protease"
                     /UniProtKB_evidence="Evidence at protein level"
     Region          1..20
                     /region_name="Signal"
                     /experiment="experimental evidence, no additional details
                     recorded"
                     /note="{ECO:0000255}."
     Region          21..40
                     /region_name="Propeptide"
                     /experiment="experimental evidence, no additional details
                     recorded"
                     /note="{ECO:0000250}. /FTId=PRO_0000409893."
     Region          23..85
                     /region_name="GLA"
                     /note="Domain containing Gla (gamma-carboxyglutamate)
                     residues; smart00069"
                     /db_xref="CDD:214503"
     Region          41..181
                     /region_name="Mature chain"
                     /experiment="experimental evidence, no additional details
                     recorded"
                     /note="Notecarin-D2 light chain. /FTId=PRO_5000095352."
     Region          41..86
                     /region_name="Domain"
                     /experiment="experimental evidence, no additional details
                     recorded"
                     /note="Gla. {ECO:0000255|PROSITE-ProRule:PRU00463}."
     Site            46
                     /site_type="modified"
                     /experiment="experimental evidence, no additional details
                     recorded"
                     /note="4-carboxyglutamate.
                     {ECO:0000255|PROSITE-ProRule:PRU00463,
                     ECO:0000269|PubMed:12403650}."
     Site            47
                     /site_type="modified"
                     /experiment="experimental evidence, no additional details
                     recorded"
                     /note="4-carboxyglutamate.
                     {ECO:0000255|PROSITE-ProRule:PRU00463,
                     ECO:0000269|PubMed:12403650}."
     Site            54
                     /site_type="modified"
                     /experiment="experimental evidence, no additional details
                     recorded"
                     /note="4-carboxyglutamate.
                     {ECO:0000255|PROSITE-ProRule:PRU00463,
                     ECO:0000269|PubMed:12403650}."
     Site            56
                     /site_type="modified"
                     /experiment="experimental evidence, no additional details
                     recorded"
                     /note="4-carboxyglutamate.
                     {ECO:0000255|PROSITE-ProRule:PRU00463,
                     ECO:0000269|PubMed:12403650}."
     Bond            57..62
                     /bond_type="disulfide"
                     /experiment="experimental evidence, no additional details
                     recorded"
                     /note="{ECO:0000250}."
     Site            59
                     /site_type="modified"
                     /experiment="experimental evidence, no additional details
                     recorded"
                     /note="4-carboxyglutamate.
                     {ECO:0000255|PROSITE-ProRule:PRU00463,
                     ECO:0000269|PubMed:12403650}."
     Site            60
                     /site_type="modified"
                     /experiment="experimental evidence, no additional details
                     recorded"
                     /note="4-carboxyglutamate.
                     {ECO:0000255|PROSITE-ProRule:PRU00463,
                     ECO:0000269|PubMed:12403650}."
     Site            65
                     /site_type="modified"
                     /experiment="experimental evidence, no additional details
                     recorded"
                     /note="4-carboxyglutamate.
                     {ECO:0000255|PROSITE-ProRule:PRU00463,
                     ECO:0000269|PubMed:12403650}."
     Site            66
                     /site_type="modified"
                     /experiment="experimental evidence, no additional details
                     recorded"
                     /note="4-carboxyglutamate.
                     {ECO:0000255|PROSITE-ProRule:PRU00463,
                     ECO:0000269|PubMed:12403650}."
     Site            69
                     /site_type="modified"
                     /experiment="experimental evidence, no additional details
                     recorded"
                     /note="4-carboxyglutamate.
                     {ECO:0000255|PROSITE-ProRule:PRU00463,
                     ECO:0000269|PubMed:12403650}."
     Site            72
                     /site_type="modified"
                     /experiment="experimental evidence, no additional details
                     recorded"
                     /note="4-carboxyglutamate.
                     {ECO:0000255|PROSITE-ProRule:PRU00463,
                     ECO:0000269|PubMed:12403650}."
     Site            75
                     /site_type="modified"
                     /experiment="experimental evidence, no additional details
                     recorded"
                     /note="4-carboxyglutamate.
                     {ECO:0000255|PROSITE-ProRule:PRU00463,
                     ECO:0000269|PubMed:12403650}."
     Region          86..122
                     /region_name="Domain"
                     /experiment="experimental evidence, no additional details
                     recorded"
                     /note="EGF-like 1; calcium-binding.
                     {ECO:0000255|PROSITE-ProRule:PRU00076}."
     Region          86..122
                     /region_name="EGF_CA"
                     /note="Calcium-binding EGF-like domain, present in a large
                     number of membrane-bound and extracellular (mostly animal)
                     proteins. Many of these proteins require calcium for their
                     biological function and calcium-binding sites have been
                     found to be located at the...; cd00054"
                     /db_xref="CDD:238011"
     Site            order(86,89,103)
                     /site_type="other"
                     /note="Ca2+ binding site [ion binding]"
                     /db_xref="CDD:238011"
     Bond            90..101
                     /bond_type="disulfide"
                     /experiment="experimental evidence, no additional details
                     recorded"
                     /note="{ECO:0000250}."
     Site            92
                     /site_type="glycosylation"
                     /experiment="experimental evidence, no additional details
                     recorded"
                     /note="O-linked (Hex...). {ECO:0000250}."
     Bond            95..110
                     /bond_type="disulfide"
                     /experiment="experimental evidence, no additional details
                     recorded"
                     /note="{ECO:0000250}."
     Bond            112..121
                     /bond_type="disulfide"
                     /experiment="experimental evidence, no additional details
                     recorded"
                     /note="{ECO:0000250}."
     Region          129..164
                     /region_name="Domain"
                     /experiment="experimental evidence, no additional details
                     recorded"
                     /note="EGF-like 2.
                     {ECO:0000255|PROSITE-ProRule:PRU00076}."
     Region          129..164
                     /region_name="FXa_inhibition"
                     /note="Coagulation Factor Xa inhibitory site; pfam14670"
                     /db_xref="CDD:258808"
     Bond            129..140
                     /bond_type="disulfide"
                     /experiment="experimental evidence, no additional details
                     recorded"
                     /note="{ECO:0000250}."
     Bond            136..149
                     /bond_type="disulfide"
                     /experiment="experimental evidence, no additional details
                     recorded"
                     /note="{ECO:0000250}."
     Bond            151..164
                     /bond_type="disulfide"
                     /experiment="experimental evidence, no additional details
                     recorded"
                     /note="{ECO:0000250}."
     Bond            172..326
                     /bond_type="disulfide"
                     /experiment="experimental evidence, no additional details
                     recorded"
                     /note="Interchain (between light and heavy chains).
                     {ECO:0000255|PROSITE-ProRule:PRU00076,
                     ECO:0000255|PROSITE-ProRule:PRU00274,
                     ECO:0000255|PROSITE-ProRule:PRU00463}."
     Region          182..209
                     /region_name="Propeptide"
                     /experiment="experimental evidence, no additional details
                     recorded"
                     /note="Activation peptide. {ECO:0000250}.
                     /FTId=PRO_5000095353."
     Region          209..446
                     /region_name="Tryp_SPc"
                     /note="Trypsin-like serine protease; smart00020"
                     /db_xref="CDD:214473"
     Region          210..453
                     /region_name="Mature chain"
                     /experiment="experimental evidence, no additional details
                     recorded"
                     /note="Notecarin-D2 heavy chain. /FTId=PRO_5000095354."
     Region          210..451
                     /region_name="Domain"
                     /experiment="experimental evidence, no additional details
                     recorded"
                     /note="Peptidase S1.
                     {ECO:0000255|PROSITE-ProRule:PRU00274}."
     Region          210..449
                     /region_name="Tryp_SPc"
                     /note="Trypsin-like serine protease; Many of these are
                     synthesized as inactive precursor zymogens that are
                     cleaved during limited proteolysis to generate their
                     active forms. Alignment contains also inactive enzymes
                     that have substitutions of the catalytic triad...;
                     cd00190"
                     /db_xref="CDD:238113"
     Site            210
                     /site_type="cleavage"
                     /db_xref="CDD:238113"
     Bond            216..221
                     /bond_type="disulfide"
                     /experiment="experimental evidence, no additional details
                     recorded"
                     /note="{ECO:0000250}."
     Bond            236..252
                     /bond_type="disulfide"
                     /experiment="experimental evidence, no additional details
                     recorded"
                     /note="{ECO:0000250}."
     Site            order(251,306,403)
                     /site_type="active"
                     /db_xref="CDD:238113"
     Site            251
                     /site_type="active"
                     /experiment="experimental evidence, no additional details
                     recorded"
                     /note="Charge relay system. {ECO:0000250}."
     Site            254
                     /site_type="glycosylation"
                     /experiment="experimental evidence, no additional details
                     recorded"
                     /note="N-linked (GlcNAc...). {ECO:0000255}."
     Site            306
                     /site_type="active"
                     /experiment="experimental evidence, no additional details
                     recorded"
                     /note="Charge relay system. {ECO:0000250}."
     Bond            374..388
                     /bond_type="disulfide"
                     /experiment="experimental evidence, no additional details
                     recorded"
                     /note="{ECO:0000250}."
     Site            order(397,422,424)
                     /site_type="other"
                     /note="substrate binding sites [chemical binding]"
                     /db_xref="CDD:238113"
     Bond            399..427
                     /bond_type="disulfide"
                     /experiment="experimental evidence, no additional details
                     recorded"
                     /note="{ECO:0000250}."
     Site            403
                     /site_type="active"
                     /experiment="experimental evidence, no additional details
                     recorded"
                     /note="Charge relay system. {ECO:0000250}."
ORIGIN      
        1 mapqlllcli ltflwslpea esnvflkskv anrflqrtkr snslfeeirp gniereciee
       61 kcskeearev fednektetf wnvyvdgdqc ssnpchyrgt ckdgigsytc tclpnyegkn
      121 cekvlfkscr afngncwhfc krvqsetqcs caesyllgvd ghscvaegdf scgrnikarn
      181 kreaslpdfv qsqkatvlkk sdnpspdiri vngmdcklge cpwqavline kgevfcggti
      241 lspihvltaa hcinqtksvs vivgeidisr ketrrllsvd kiyvhkkfvp pnsyyqnidr
      301 faydydiaii rmktpiqfse nvvpaclpta dfakevlmkq dsgivsgfgr tqsigytsni
      361 lkvitvpyvd rhtcmlssnf ritqnmfcag ydtlpqdacq gdsggphita ygdthfvtgi
      421 iswgegcark gkygvytkvs nfipwikkim slk
//
VERSION     B5G6G5.1  GI:338818100
DBSOURCE    UniProtKB: locus FAXD_CRYNI, accession B5G6G5;
            class: standard.
            created: Jun 28, 2011.
            sequence updated: Oct 14, 2008.
            annotation updated: Jul 22, 2015.
            xrefs: DQ917550.1, ABK63579.1
            xrefs (non-sequence databases): ProteinModelPortal:B5G6G5,
            MEROPS:S01.425, HOVERGEN:HBG013304, GO:0005576, GO:0005509,
            GO:0016504, GO:0004252, GO:0007596, GO:0044469, GO:0035807,
            Gene3D:4.10.740.10, InterPro:IPR017857, InterPro:IPR000742,
            InterPro:IPR001881, InterPro:IPR013032, InterPro:IPR000152,
            InterPro:IPR018097, InterPro:IPR000294, InterPro:IPR012224,
            InterPro:IPR001254, InterPro:IPR018114, InterPro:IPR001314,
            InterPro:IPR009003, Pfam:PF00008, Pfam:PF00594, Pfam:PF00089,
            PIRSF:PIRSF001143, PRINTS:PR00722, PRINTS:PR00001, SMART:SM00181,
            SMART:SM00179, SMART:SM00069, SMART:SM00020, SUPFAM:SSF50494,
            SUPFAM:SSF57630, PROSITE:PS00010, PROSITE:PS00022, PROSITE:PS50026,
            PROSITE:PS01187, PROSITE:PS00011, PROSITE:PS50998, PROSITE:PS50240,
            PROSITE:PS00134, PROSITE:PS00135
KEYWORDS    Blood coagulation cascade activating toxin; Calcium; Cleavage on
            pair of basic residues; Disulfide bond; EGF-like domain;
            Gamma-carboxyglutamic acid; Glycoprotein; Hemostasis impairing
            toxin; Hydrolase; Protease; Prothrombin activator; Repeat;
            Secreted; Serine protease; Signal; Toxin.
SOURCE      Cryptophis nigrescens
  ORGANISM  Cryptophis nigrescens
            Eukaryota; Metazoa; Chordata; Craniata; Vertebrata; Euteleostomi;
            Lepidosauria; Squamata; Bifurcata; Unidentata; Episquamata;
            Toxicofera; Serpentes; Colubroidea; Elapidae; Cryptophis.
REFERENCE   1  (residues 1 to 455)
  AUTHORS   St Pierre,L.
  TITLE     Direct Submission
  JOURNAL   Submitted (??-AUG-2006)
  REMARK    NUCLEOTIDE SEQUENCE [MRNA].;
            TISSUE=Venom gland
REFERENCE   2  (residues 1 to 455)
  AUTHORS   Manjunatha Kini,R., Morita,T. and Rosing,J.
  CONSRTM   Registry of Exogenous Hemostatic Factors of the Scientific and
            Standardization Committee of the International Society on
            Thrombosis and Haemostasis
  TITLE     Classification and nomenclature of prothrombin activators isolated
            from snake venoms
  JOURNAL   Thromb. Haemost. 86 (2), 710-711 (2001)
   PUBMED   11522026
  REMARK    NOMENCLATURE.
COMMENT     [FUNCTION] Snake prothrombin activator that attacks the hemostatic
            system of prey. This protein is functionally similar to blood
            coagulation factor Xa (By similarity). {ECO:0000250}.
            [CATALYTIC ACTIVITY] Selective cleavage of Arg-|-Thr and then
            Arg-|-Ile bonds in prothrombin to form thrombin.
            [SUBUNIT] Heterodimer of a light chain and a heavy chain;
            disulfide-linked. {ECO:0000250}.
            [SUBCELLULAR LOCATION] Secreted {ECO:0000250}.
            [TISSUE SPECIFICITY] Expressed by the venom gland.
            [PTM] The vitamin K-dependent, enzymatic carboxylation of some
            glutamate residues allows the modified protein to bind calcium.
            {ECO:0000250}.
            [MISCELLANEOUS] Is classified in the group D of snake venom
            prothrombin activators, since it requires the mammalian factor Va
            for maximal activity for the cleavage of prothrombin.
            [MISCELLANEOUS] In contrast to blood coagulation factors that
            circulate as inactive zymogen in plasma, venom prothrombin
            activators are always found in the active form in the venom.
            [SIMILARITY] Belongs to the peptidase S1 family. Snake venom
            subfamily. {ECO:0000255|PROSITE-ProRule:PRU00274}.
            [SIMILARITY] Contains 2 EGF-like domains.
            {ECO:0000255|PROSITE-ProRule:PRU00076}.
            [SIMILARITY] Contains 1 Gla (gamma-carboxy-glutamate) domain.
            {ECO:0000255|PROSITE-ProRule:PRU00463}.
            [SIMILARITY] Contains 1 peptidase S1 domain.
            {ECO:0000255|PROSITE-ProRule:PRU00274}.
FEATURES             Location/Qualifiers
     source          1..455
                     /organism="Cryptophis nigrescens"
                     /db_xref="taxon:292442"
     Protein         1..455
                     /product="Venom prothrombin activator nigrarin-D"
                     /EC_number="3.4.21.6"
                     /note="vPA; Venom coagulation factor Xa-like protease"
                     /UniProtKB_evidence="Evidence at transcript level"
     Region          1..20
                     /region_name="Signal"
                     /experiment="experimental evidence, no additional details
                     recorded"
                     /note="{ECO:0000255}."
     Region          21..40
                     /region_name="Propeptide"
                     /experiment="experimental evidence, no additional details
                     recorded"
                     /note="{ECO:0000250}. /FTId=PRO_0000409901."
     Region          23..85
                     /region_name="GLA"
                     /note="Domain containing Gla (gamma-carboxyglutamate)
                     residues; smart00069"
                     /db_xref="CDD:214503"
     Region          41..181
                     /region_name="Mature chain"
                     /experiment="experimental evidence, no additional details
                     recorded"
                     /note="Nigrarin-D light chain. /FTId=PRO_5000395565."
     Region          41..86
                     /region_name="Domain"
                     /experiment="experimental evidence, no additional details
                     recorded"
                     /note="Gla. {ECO:0000255|PROSITE-ProRule:PRU00463}."
     Site            46
                     /site_type="modified"
                     /experiment="experimental evidence, no additional details
                     recorded"
                     /note="4-carboxyglutamate.
                     {ECO:0000255|PROSITE-ProRule:PRU00463}."
     Site            47
                     /site_type="modified"
                     /experiment="experimental evidence, no additional details
                     recorded"
                     /note="4-carboxyglutamate.
                     {ECO:0000255|PROSITE-ProRule:PRU00463}."
     Site            54
                     /site_type="modified"
                     /experiment="experimental evidence, no additional details
                     recorded"
                     /note="4-carboxyglutamate.
                     {ECO:0000255|PROSITE-ProRule:PRU00463}."
     Site            56
                     /site_type="modified"
                     /experiment="experimental evidence, no additional details
                     recorded"
                     /note="4-carboxyglutamate.
                     {ECO:0000255|PROSITE-ProRule:PRU00463}."
     Bond            57..62
                     /bond_type="disulfide"
                     /experiment="experimental evidence, no additional details
                     recorded"
                     /note="{ECO:0000250}."
     Site            59
                     /site_type="modified"
                     /experiment="experimental evidence, no additional details
                     recorded"
                     /note="4-carboxyglutamate.
                     {ECO:0000255|PROSITE-ProRule:PRU00463}."
     Site            60
                     /site_type="modified"
                     /experiment="experimental evidence, no additional details
                     recorded"
                     /note="4-carboxyglutamate.
                     {ECO:0000255|PROSITE-ProRule:PRU00463}."
     Site            65
                     /site_type="modified"
                     /experiment="experimental evidence, no additional details
                     recorded"
                     /note="4-carboxyglutamate.
                     {ECO:0000255|PROSITE-ProRule:PRU00463}."
     Site            66
                     /site_type="modified"
                     /experiment="experimental evidence, no additional details
                     recorded"
                     /note="4-carboxyglutamate.
                     {ECO:0000255|PROSITE-ProRule:PRU00463}."
     Site            69
                     /site_type="modified"
                     /experiment="experimental evidence, no additional details
                     recorded"
                     /note="4-carboxyglutamate.
                     {ECO:0000255|PROSITE-ProRule:PRU00463}."
     Site            72
                     /site_type="modified"
                     /experiment="experimental evidence, no additional details
                     recorded"
                     /note="4-carboxyglutamate.
                     {ECO:0000255|PROSITE-ProRule:PRU00463}."
     Site            75
                     /site_type="modified"
                     /experiment="experimental evidence, no additional details
                     recorded"
                     /note="4-carboxyglutamate.
                     {ECO:0000255|PROSITE-ProRule:PRU00463}."
     Region          86..122
                     /region_name="Domain"
                     /experiment="experimental evidence, no additional details
                     recorded"
                     /note="EGF-like 1; calcium-binding.
                     {ECO:0000255|PROSITE-ProRule:PRU00076}."
     Region          86..122
                     /region_name="EGF_CA"
                     /note="Calcium-binding EGF-like domain, present in a large
                     number of membrane-bound and extracellular (mostly animal)
                     proteins. Many of these proteins require calcium for their
                     biological function and calcium-binding sites have been
                     found to be located at the...; cd00054"
                     /db_xref="CDD:238011"
     Site            order(86,89,103)
                     /site_type="other"
                     /note="Ca2+ binding site [ion binding]"
                     /db_xref="CDD:238011"
     Bond            90..101
                     /bond_type="disulfide"
                     /experiment="experimental evidence, no additional details
                     recorded"
                     /note="{ECO:0000250}."
     Site            92
                     /site_type="glycosylation"
                     /experiment="experimental evidence, no additional details
                     recorded"
                     /note="O-linked (Hex...). {ECO:0000250}."
     Bond            95..110
                     /bond_type="disulfide"
                     /experiment="experimental evidence, no additional details
                     recorded"
                     /note="{ECO:0000250}."
     Bond            112..121
                     /bond_type="disulfide"
                     /experiment="experimental evidence, no additional details
                     recorded"
                     /note="{ECO:0000250}."
     Region          129..164
                     /region_name="Domain"
                     /experiment="experimental evidence, no additional details
                     recorded"
                     /note="EGF-like 2.
                     {ECO:0000255|PROSITE-ProRule:PRU00076}."
     Region          129..164
                     /region_name="FXa_inhibition"
                     /note="Coagulation Factor Xa inhibitory site; pfam14670"
                     /db_xref="CDD:258808"
     Bond            129..140
                     /bond_type="disulfide"
                     /experiment="experimental evidence, no additional details
                     recorded"
                     /note="{ECO:0000250}."
     Bond            136..149
                     /bond_type="disulfide"
                     /experiment="experimental evidence, no additional details
                     recorded"
                     /note="{ECO:0000250}."
     Bond            151..164
                     /bond_type="disulfide"
                     /experiment="experimental evidence, no additional details
                     recorded"
                     /note="{ECO:0000250}."
     Bond            172..328
                     /bond_type="disulfide"
                     /experiment="experimental evidence, no additional details
                     recorded"
                     /note="Interchain (between light and heavy chains).
                     {ECO:0000255|PROSITE-ProRule:PRU00076,
                     ECO:0000255|PROSITE-ProRule:PRU00274,
                     ECO:0000255|PROSITE-ProRule:PRU00463}."
     Region          182..209
                     /region_name="Propeptide"
                     /experiment="experimental evidence, no additional details
                     recorded"
                     /note="Activation peptide. {ECO:0000250}.
                     /FTId=PRO_0000409902."
     Region          209..448
                     /region_name="Tryp_SPc"
                     /note="Trypsin-like serine protease; smart00020"
                     /db_xref="CDD:214473"
     Region          210..455
                     /region_name="Mature chain"
                     /experiment="experimental evidence, no additional details
                     recorded"
                     /note="Nigrarin-D heavy chain. /FTId=PRO_0000409903."
     Region          210..453
                     /region_name="Domain"
                     /experiment="experimental evidence, no additional details
                     recorded"
                     /note="Peptidase S1.
                     {ECO:0000255|PROSITE-ProRule:PRU00274}."
     Region          210..451
                     /region_name="Tryp_SPc"
                     /note="Trypsin-like serine protease; Many of these are
                     synthesized as inactive precursor zymogens that are
                     cleaved during limited proteolysis to generate their
                     active forms. Alignment contains also inactive enzymes
                     that have substitutions of the catalytic triad...;
                     cd00190"
                     /db_xref="CDD:238113"
     Site            210
                     /site_type="cleavage"
                     /db_xref="CDD:238113"
     Bond            216..221
                     /bond_type="disulfide"
                     /experiment="experimental evidence, no additional details
                     recorded"
                     /note="{ECO:0000250}."
     Bond            236..252
                     /bond_type="disulfide"
                     /experiment="experimental evidence, no additional details
                     recorded"
                     /note="{ECO:0000250}."
     Site            order(251,308,405)
                     /site_type="active"
                     /db_xref="CDD:238113"
     Site            251
                     /site_type="active"
                     /experiment="experimental evidence, no additional details
                     recorded"
                     /note="Charge relay system. {ECO:0000250}."
     Site            254
                     /site_type="glycosylation"
                     /experiment="experimental evidence, no additional details
                     recorded"
                     /note="N-linked (GlcNAc...). {ECO:0000255}."
     Site            308
                     /site_type="active"
                     /experiment="experimental evidence, no additional details
                     recorded"
                     /note="Charge relay system. {ECO:0000250}."
     Bond            376..390
                     /bond_type="disulfide"
                     /experiment="experimental evidence, no additional details
                     recorded"
                     /note="{ECO:0000250}."
     Site            order(399,424,426)
                     /site_type="other"
                     /note="substrate binding sites [chemical binding]"
                     /db_xref="CDD:238113"
     Bond            401..429
                     /bond_type="disulfide"
                     /experiment="experimental evidence, no additional details
                     recorded"
                     /note="{ECO:0000250}."
     Site            405
                     /site_type="active"
                     /experiment="experimental evidence, no additional details
                     recorded"
                     /note="Charge relay system. {ECO:0000250}."
ORIGIN      
        1 mapplllcli ltflwnlpea esnvflkskv anrflqrtkr snsifeefka gniereciee
       61 kcskeearev fednektetf wnvyvdgdqc ssnpchyrgt ckdgigsytc tclpnyegkn
      121 cekvlfescr vfngncwhfc ksvqneiqcs caesyrlgdd ghscvaegdf scgrnikarn
      181 kreaslpdfv qsqkaillkk sdnpspdiri ingmdcklge cpwqavllde dddvfcggti
      241 lssihvltaa hcinqtknis vivgeidisr ketirllpvd kvyvhtkfvp psylyghqnv
      301 drktydydia iirmktpiqf senvvpaclp tadfvkqvlm kqdfgivsgf grtqyrgqts
      361 ntlkvitvpy vdrrtcmlss dfpitpnmfc agydtlpqda cqgdsggphi taygdthfit
      421 ginswgegca kkgkygvytk vsnfipwika imslk
//
            [COFACTOR] Name=a divalent metal cation; Xref=ChEBI:CHEBI:60240;
            Evidence={ECO:0000269|Ref.1}; Note=Binds divalent metal cations.
            {ECO:0000269|Ref.1}.
            [ENZYME REGULATION] Inhibited by EDTA, but not by PMSF. Activity is
            not dependent on the presence of calcium ions, phospholipids or FXa
            inhibitor. {ECO:0000269|Ref.1}.
            [SUBUNIT] Monomer. {ECO:0000269|Ref.1}.
            [TISSUE SPECIFICITY] Expressed by the venom gland. {ECO:0000305}.
            [PTM] N-glycosylated. {ECO:0000269|Ref.1}.
            [MISCELLANEOUS] The molecular weight was determined to be 72 kDa
            with an isoelectric point of 6.67. {ECO:0000269|Ref.1}.
FEATURES             Location/Qualifiers
     source          1..15
                     /organism="Bothrops atrox"
                     /db_xref="taxon:8725"
     Protein         1..>15
                     /product="Venom prothrombin activator"
                     /note="vPA"
                     /UniProtKB_evidence="Evidence at protein level"
     Region          1..>15
                     /region_name="Mature chain"
                     /experiment="experimental evidence, no additional details
                     recorded"
                     /note="Venom prothrombin activator. /FTId=PRO_0000414616."
ORIGIN      
        1 alvliafaqv lqqcp
//
VERSION     P83370.2  GI:338817876
DBSOURCE    UniProtKB: locus FAXD_HOPST, accession P83370;
            class: standard.
            extra accessions:Q58L92
            created: Jul 11, 2003.
            sequence updated: Jun 28, 2011.
            annotation updated: Mar 4, 2015.
            xrefs: AY940208.1, AAX37264.1
            xrefs (non-sequence databases): ProteinModelPortal:P83370,
            SMR:P83370, HOVERGEN:HBG013304, GO:0005576, GO:0005509, GO:0016504,
            GO:0004252, GO:0007596, GO:0044469, GO:0035807, Gene3D:4.10.740.10,
            InterPro:IPR017857, InterPro:IPR000742, InterPro:IPR001881,
            InterPro:IPR013032, InterPro:IPR000152, InterPro:IPR018097,
            InterPro:IPR000294, InterPro:IPR012224, InterPro:IPR001254,
            InterPro:IPR018114, InterPro:IPR001314, InterPro:IPR009003,
            Pfam:PF00008, Pfam:PF00594, Pfam:PF00089, PIRSF:PIRSF001143,
            PRINTS:PR00722, PRINTS:PR00001, SMART:SM00181, SMART:SM00179,
            SMART:SM00069, SMART:SM00020, SUPFAM:SSF50494, SUPFAM:SSF57630,
            PROSITE:PS00010, PROSITE:PS00022, PROSITE:PS50026, PROSITE:PS01187,
            PROSITE:PS00011, PROSITE:PS50998, PROSITE:PS50240, PROSITE:PS00134,
            PROSITE:PS00135
KEYWORDS    Blood coagulation cascade activating toxin; Calcium; Direct protein
            sequencing; Disulfide bond; EGF-like domain; Gamma-carboxyglutamic
            acid; Glycoprotein; Hemostasis impairing toxin; Hydrolase;
            Protease; Prothrombin activator; Repeat; Secreted; Serine protease;
            Signal; Toxin.
SOURCE      Hoplocephalus stephensii
  ORGANISM  Hoplocephalus stephensii
            Eukaryota; Metazoa; Chordata; Craniata; Vertebrata; Euteleostomi;
            Lepidosauria; Squamata; Bifurcata; Unidentata; Episquamata;
            Toxicofera; Serpentes; Colubroidea; Elapidae; Notechinae;
            Hoplocephalus.
REFERENCE   1  (residues 1 to 455)
  AUTHORS   St Pierre,L., Masci,P.P., Filippovich,I., Sorokina,N., Marsh,N.,
            Miller,D.J. and Lavin,M.F.
  TITLE     Comparative analysis of prothrombin activators from the venom of
            Australian elapids
  JOURNAL   Mol. Biol. Evol. 22 (9), 1853-1864 (2005)
   PUBMED   15930152
  REMARK    NUCLEOTIDE SEQUENCE [MRNA].;
            TISSUE=Venom gland
REFERENCE   2  (residues 1 to 455)
  AUTHORS   Rao,V.S., Joseph,J.S. and Kini,R.M.
  TITLE     Group D prothrombin activators from snake venom are structural
            homologues of mammalian blood coagulation factor Xa
  JOURNAL   Biochem. J. 369 (PT 3), 635-642 (2003)
   PUBMED   12403650
  REMARK    PROTEIN SEQUENCE OF 41-181 AND 210-455, FUNCTION, CATALYTIC
            ACTIVITY, SUBUNIT, SUBCELLULAR LOCATION, TISSUE SPECIFICITY,
            GAMMA-CARBOXYGLUTAMATION AT GLU-46; GLU-47; GLU-54; GLU-56; GLU-59;
            GLU-60; GLU-65; GLU-66; GLU-69; GLU-72 AND GLU-75, GLYCOSYLATION AT
            SER-92 AND ASN-254, AND IDENTIFICATION BY MASS SPECTROMETRY.;
            TISSUE=Venom
REFERENCE   3  (residues 1 to 455)
  AUTHORS   Manjunatha Kini,R., Morita,T. and Rosing,J.
  CONSRTM   Registry of Exogenous Hemostatic Factors of the Scientific and
            Standardization Committee of the International Society on
            Thrombosis and Haemostasis
  TITLE     Classification and nomenclature of prothrombin activators isolated
            from snake venoms
  JOURNAL   Thromb. Haemost. 86 (2), 710-711 (2001)
   PUBMED   11522026
  REMARK    NOMENCLATURE.
COMMENT     On or before Jun 29, 2011 this sequence version replaced
            gi:82073023, gi:32699503.
            [FUNCTION] Snake prothrombin activator that attacks the hemostatic
            system of prey. This protein is functionally similar to blood
            coagulation factor Xa. The procoagulant activity of hopsarin-D is
            approximately 10-fold lower than that of trocarin-D and FXa.
            {ECO:0000269|PubMed:12403650}.
            [CATALYTIC ACTIVITY] Selective cleavage of Arg-|-Thr and then
            Arg-|-Ile bonds in prothrombin to form thrombin.
            {ECO:0000269|PubMed:12403650}.
            [SUBUNIT] Heterodimer of a light chain and a heavy chain;
            disulfide-linked. {ECO:0000269|PubMed:12403650}.
            [SUBCELLULAR LOCATION] Secreted {ECO:0000269|PubMed:12403650}.
            [TISSUE SPECIFICITY] Expressed by the venom gland.
            {ECO:0000269|PubMed:12403650}.
            [PTM] The vitamin K-dependent, enzymatic carboxylation of some
            glutamate residues allows the modified protein to bind calcium.
            {ECO:0000250}.
            [MISCELLANEOUS] Is classified in the group D of snake venom
            prothrombin activators, since it requires the mammalian factor Va
            for maximal activity for the cleavage of prothrombin.
            [MISCELLANEOUS] In contrast to blood coagulation factors that
            circulate as inactive zymogen in plasma, venom prothrombin
            activators are always found in the active form in the venom.
            [SIMILARITY] Belongs to the peptidase S1 family. Snake venom
            subfamily. {ECO:0000255|PROSITE-ProRule:PRU00274}.
            [SIMILARITY] Contains 2 EGF-like domains.
            {ECO:0000255|PROSITE-ProRule:PRU00076}.
            [SIMILARITY] Contains 1 Gla (gamma-carboxy-glutamate) domain.
            {ECO:0000255|PROSITE-ProRule:PRU00463}.
            [SIMILARITY] Contains 1 peptidase S1 domain.
            {ECO:0000255|PROSITE-ProRule:PRU00274}.
            [CAUTION] Lacks the Cys residue in position 216 that is replaced by
            a Ser residue, resulting of a loss a disulfide bond. This may
            contribute to the lower procoagulant activity. {ECO:0000305}.
FEATURES             Location/Qualifiers
     source          1..455
                     /organism="Hoplocephalus stephensii"
                     /db_xref="taxon:196418"
     Protein         1..455
                     /product="Venom prothrombin activator hopsarin-D"
                     /EC_number="3.4.21.6"
                     /note="vPA; Venom coagulation factor Xa-like protease"
                     /UniProtKB_evidence="Evidence at protein level"
     Region          1..20
                     /region_name="Signal"
                     /experiment="experimental evidence, no additional details
                     recorded"
                     /note="{ECO:0000255}."
     Region          21..40
                     /region_name="Propeptide"
                     /experiment="experimental evidence, no additional details
                     recorded"
                     /note="{ECO:0000250}. /FTId=PRO_0000409722."
     Region          23..85
                     /region_name="GLA"
                     /note="Domain containing Gla (gamma-carboxyglutamate)
                     residues; smart00069"
                     /db_xref="CDD:214503"
     Region          41..181
                     /region_name="Mature chain"
                     /experiment="experimental evidence, no additional details
                     recorded"
                     /note="Hopsarin-D light chain. /FTId=PRO_0000027816."
     Region          41..86
                     /region_name="Domain"
                     /experiment="experimental evidence, no additional details
                     recorded"
                     /note="Gla. {ECO:0000255|PROSITE-ProRule:PRU00463}."
     Site            46
                     /site_type="modified"
                     /experiment="experimental evidence, no additional details
                     recorded"
                     /note="4-carboxyglutamate.
                     {ECO:0000255|PROSITE-ProRule:PRU00463,
                     ECO:0000269|PubMed:12403650}."
     Site            47
                     /site_type="modified"
                     /experiment="experimental evidence, no additional details
                     recorded"
                     /note="4-carboxyglutamate.
                     {ECO:0000255|PROSITE-ProRule:PRU00463,
                     ECO:0000269|PubMed:12403650}."
     Site            54
                     /site_type="modified"
                     /experiment="experimental evidence, no additional details
                     recorded"
                     /note="4-carboxyglutamate.
                     {ECO:0000255|PROSITE-ProRule:PRU00463,
                     ECO:0000269|PubMed:12403650}."
     Site            56
                     /site_type="modified"
                     /experiment="experimental evidence, no additional details
                     recorded"
                     /note="4-carboxyglutamate.
                     {ECO:0000255|PROSITE-ProRule:PRU00463,
                     ECO:0000269|PubMed:12403650}."
     Bond            57..62
                     /bond_type="disulfide"
                     /experiment="experimental evidence, no additional details
                     recorded"
                     /note="{ECO:0000250}."
     Site            59
                     /site_type="modified"
                     /experiment="experimental evidence, no additional details
                     recorded"
                     /note="4-carboxyglutamate.
                     {ECO:0000255|PROSITE-ProRule:PRU00463,
                     ECO:0000269|PubMed:12403650}."
     Site            60
                     /site_type="modified"
                     /experiment="experimental evidence, no additional details
                     recorded"
                     /note="4-carboxyglutamate.
                     {ECO:0000255|PROSITE-ProRule:PRU00463,
                     ECO:0000269|PubMed:12403650}."
     Site            65
                     /site_type="modified"
                     /experiment="experimental evidence, no additional details
                     recorded"
                     /note="4-carboxyglutamate.
                     {ECO:0000255|PROSITE-ProRule:PRU00463,
                     ECO:0000269|PubMed:12403650}."
     Site            66
                     /site_type="modified"
                     /experiment="experimental evidence, no additional details
                     recorded"
                     /note="4-carboxyglutamate.
                     {ECO:0000255|PROSITE-ProRule:PRU00463,
                     ECO:0000269|PubMed:12403650}."
     Site            69
                     /site_type="modified"
                     /experiment="experimental evidence, no additional details
                     recorded"
                     /note="4-carboxyglutamate.
                     {ECO:0000255|PROSITE-ProRule:PRU00463,
                     ECO:0000269|PubMed:12403650}."
     Site            72
                     /site_type="modified"
                     /experiment="experimental evidence, no additional details
                     recorded"
                     /note="4-carboxyglutamate.
                     {ECO:0000255|PROSITE-ProRule:PRU00463,
                     ECO:0000269|PubMed:12403650}."
     Site            75
                     /site_type="modified"
                     /experiment="experimental evidence, no additional details
                     recorded"
                     /note="4-carboxyglutamate.
                     {ECO:0000255|PROSITE-ProRule:PRU00463,
                     ECO:0000269|PubMed:12403650}."
     Region          78
                     /region_name="Conflict"
                     /experiment="experimental evidence, no additional details
                     recorded"
                     /note="E -> T (in Ref. 2; AA sequence). {ECO:0000305}."
     Region          86..122
                     /region_name="EGF_CA"
                     /note="Calcium-binding EGF-like domain, present in a large
                     number of membrane-bound and extracellular (mostly animal)
                     proteins. Many of these proteins require calcium for their
                     biological function and calcium-binding sites have been
                     found to be located at the...; cd00054"
                     /db_xref="CDD:238011"
     Region          86..121
                     /region_name="Domain"
                     /experiment="experimental evidence, no additional details
                     recorded"
                     /note="EGF-like 1; calcium-binding.
                     {ECO:0000255|PROSITE-ProRule:PRU00076}."
     Site            order(86,89,103)
                     /site_type="other"
                     /note="Ca2+ binding site [ion binding]"
                     /db_xref="CDD:238011"
     Bond            90..101
                     /bond_type="disulfide"
                     /experiment="experimental evidence, no additional details
                     recorded"
                     /note="{ECO:0000250}."
     Site            92
                     /site_type="glycosylation"
                     /experiment="experimental evidence, no additional details
                     recorded"
                     /note="O-linked (Hex...). {ECO:0000269|PubMed:12403650}."
     Bond            95..110
                     /bond_type="disulfide"
                     /experiment="experimental evidence, no additional details
                     recorded"
                     /note="{ECO:0000250}."
     Region          98
                     /region_name="Conflict"
                     /experiment="experimental evidence, no additional details
                     recorded"
                     /note="H -> R (in Ref. 2; AA sequence). {ECO:0000305}."
     Site            103
                     /site_type="other"
                     /experiment="experimental evidence, no additional details
                     recorded"
                     /note="Not modified."
     Bond            112..121
                     /bond_type="disulfide"
                     /experiment="experimental evidence, no additional details
                     recorded"
                     /note="{ECO:0000250}."
     Region          129..164
                     /region_name="Domain"
                     /experiment="experimental evidence, no additional details
                     recorded"
                     /note="EGF-like 2.
                     {ECO:0000255|PROSITE-ProRule:PRU00076}."
     Region          129..164
                     /region_name="FXa_inhibition"
                     /note="Coagulation Factor Xa inhibitory site; pfam14670"
                     /db_xref="CDD:258808"
     Bond            129..140
                     /bond_type="disulfide"
                     /experiment="experimental evidence, no additional details
                     recorded"
                     /note="{ECO:0000250}."
     Bond            136..149
                     /bond_type="disulfide"
                     /experiment="experimental evidence, no additional details
                     recorded"
                     /note="{ECO:0000250}."
     Bond            151..164
                     /bond_type="disulfide"
                     /experiment="experimental evidence, no additional details
                     recorded"
                     /note="{ECO:0000250}."
     Bond            172..328
                     /bond_type="disulfide"
                     /experiment="experimental evidence, no additional details
                     recorded"
                     /note="Interchain (between light and heavy chains).
                     {ECO:0000255|PROSITE-ProRule:PRU00076,
                     ECO:0000255|PROSITE-ProRule:PRU00274,
                     ECO:0000255|PROSITE-ProRule:PRU00463}."
     Region          182..209
                     /region_name="Propeptide"
                     /experiment="experimental evidence, no additional details
                     recorded"
                     /note="Activation peptide. {ECO:0000269|PubMed:12403650}.
                     /FTId=PRO_5000095361."
     Region          209..448
                     /region_name="Tryp_SPc"
                     /note="Trypsin-like serine protease; smart00020"
                     /db_xref="CDD:214473"
     Region          210..455
                     /region_name="Mature chain"
                     /experiment="experimental evidence, no additional details
                     recorded"
                     /note="Hopsarin-D heavy chain. /FTId=PRO_0000027817."
     Region          210..453
                     /region_name="Domain"
                     /experiment="experimental evidence, no additional details
                     recorded"
                     /note="Peptidase S1.
                     {ECO:0000255|PROSITE-ProRule:PRU00274}."
     Region          210..451
                     /region_name="Tryp_SPc"
                     /note="Trypsin-like serine protease; Many of these are
                     synthesized as inactive precursor zymogens that are
                     cleaved during limited proteolysis to generate their
                     active forms. Alignment contains also inactive enzymes
                     that have substitutions of the catalytic triad...;
                     cd00190"
                     /db_xref="CDD:238113"
     Site            210
                     /site_type="cleavage"
                     /db_xref="CDD:238113"
     Bond            236..252
                     /bond_type="disulfide"
                     /experiment="experimental evidence, no additional details
                     recorded"
                     /note="{ECO:0000250}."
     Site            order(251,308,405)
                     /site_type="active"
                     /db_xref="CDD:238113"
     Site            251
                     /site_type="active"
                     /experiment="experimental evidence, no additional details
                     recorded"
                     /note="Charge relay system. {ECO:0000250}."
     Site            254
                     /site_type="glycosylation"
                     /experiment="experimental evidence, no additional details
                     recorded"
                     /note="N-linked (GlcNAc...).
                     {ECO:0000269|PubMed:12403650}."
     Region          260..270
                     /region_name="Conflict"
                     /experiment="experimental evidence, no additional details
                     recorded"
                     /note="Missing (in Ref. 2; AA sequence). {ECO:0000305}."
     Site            308
                     /site_type="active"
                     /experiment="experimental evidence, no additional details
                     recorded"
                     /note="Charge relay system. {ECO:0000250}."
     Bond            376..390
                     /bond_type="disulfide"
                     /experiment="experimental evidence, no additional details
                     recorded"
                     /note="{ECO:0000250}."
     Site            order(399,424,426)
                     /site_type="other"
                     /note="substrate binding sites [chemical binding]"
                     /db_xref="CDD:238113"
     Bond            401..429
                     /bond_type="disulfide"
                     /experiment="experimental evidence, no additional details
                     recorded"
                     /note="{ECO:0000250}."
     Region          402
                     /region_name="Conflict"
                     /experiment="experimental evidence, no additional details
                     recorded"
                     /note="E -> Q (in Ref. 2; AA sequence). {ECO:0000305}."
     Site            405
                     /site_type="active"
                     /experiment="experimental evidence, no additional details
                     recorded"
                     /note="Charge relay system. {ECO:0000250}."
ORIGIN      
        1 mapqlllcli ltflwsvpea esnvflkskv anrflqrtkr snslfeeirp gniereciee
       61 kcskeearev fednektetf wnvyvdgdqc ssnpchyhgt ckdgigsytc tclpnyegkn
      121 cekvlfkscr afngncwhfc krvqsetqcs caesyrlgvd ghscvaegdf scgrnikarn
      181 kreaslpdfv qsqkatllkk sdnpspdiri vngmdsklge cpwqavline kgevfcggti
      241 lspihvltaa hcinqtksvs vivgeidisr ketrrllsvd kiyvhtkfvp pnyyyghqnf
      301 drvaydydia iirmktpiqf senvvpaclp tadfanevlm kqdsgivsgf grirfkepts
      361 ntlkvitvpy vdrhtcmlss dfritqnmfc agydtlpqda cegdsggphi taygdthfit
      421 givswgegca rkgkygvytk vsrfipwikk imslk
//
VERSION     Q58L93.1  GI:82073027
DBSOURCE    UniProtKB: locus FAXD_PSEPO, accession Q58L93;
            class: standard.
            created: Jun 28, 2011.
            sequence updated: Apr 26, 2005.
            annotation updated: Oct 29, 2014.
            xrefs: AY940207.1, AAX37263.1
            xrefs (non-sequence databases): ProteinModelPortal:Q58L93,
            SMR:Q58L93, MEROPS:S01.396, HOVERGEN:HBG013304, GO:0005576,
            GO:0005509, GO:0016504, GO:0004252, GO:0007596, GO:0044469,
            GO:0035807, Gene3D:4.10.740.10, InterPro:IPR017857,
            InterPro:IPR000742, InterPro:IPR001881, InterPro:IPR013032,
            InterPro:IPR000152, InterPro:IPR018097, InterPro:IPR000294,
            InterPro:IPR009030, InterPro:IPR012224, InterPro:IPR001254,
            InterPro:IPR018114, InterPro:IPR001314, InterPro:IPR009003,
            Pfam:PF00008, Pfam:PF00594, Pfam:PF00089, PIRSF:PIRSF001143,
            PRINTS:PR00722, PRINTS:PR00001, SMART:SM00181, SMART:SM00179,
            SMART:SM00069, SMART:SM00020, SUPFAM:SSF50494, SUPFAM:SSF57184,
            SUPFAM:SSF57630, PROSITE:PS00010, PROSITE:PS00022, PROSITE:PS50026,
            PROSITE:PS01187, PROSITE:PS00011, PROSITE:PS50998, PROSITE:PS50240,
            PROSITE:PS00134, PROSITE:PS00135
KEYWORDS    Blood coagulation cascade activating toxin; Calcium; Cleavage on
            pair of basic residues; Disulfide bond; EGF-like domain;
            Gamma-carboxyglutamic acid; Glycoprotein; Hemostasis impairing
            toxin; Hydrolase; Protease; Prothrombin activator; Repeat;
            Secreted; Serine protease; Signal; Toxin.
SOURCE      Pseudechis porphyriacus (red-bellied black snake)
  ORGANISM  Pseudechis porphyriacus
            Eukaryota; Metazoa; Chordata; Craniata; Vertebrata; Euteleostomi;
            Lepidosauria; Squamata; Bifurcata; Unidentata; Episquamata;
            Toxicofera; Serpentes; Colubroidea; Elapidae; Acanthophiinae;
            Pseudechis.
REFERENCE   1  (residues 1 to 454)
  AUTHORS   St Pierre,L., Masci,P.P., Filippovich,I., Sorokina,N., Marsh,N.,
            Miller,D.J. and Lavin,M.F.
  TITLE     Comparative analysis of prothrombin activators from the venom of
            Australian elapids
  JOURNAL   Mol. Biol. Evol. 22 (9), 1853-1864 (2005)
   PUBMED   15930152
  REMARK    NUCLEOTIDE SEQUENCE [MRNA].;
            TISSUE=Venom gland
REFERENCE   2  (residues 1 to 454)
  AUTHORS   Manjunatha Kini,R., Morita,T. and Rosing,J.
  CONSRTM   Registry of Exogenous Hemostatic Factors of the Scientific and
            Standardization Committee of the International Society on
            Thrombosis and Haemostasis
  TITLE     Classification and nomenclature of prothrombin activators isolated
            from snake venoms
  JOURNAL   Thromb. Haemost. 86 (2), 710-711 (2001)
   PUBMED   11522026
  REMARK    NOMENCLATURE.
COMMENT     [FUNCTION] Snake prothrombin activator that attacks the hemostatic
            system of prey. This protein is functionally similar to blood
            coagulation factor Xa (By similarity). {ECO:0000250}.
            [CATALYTIC ACTIVITY] Selective cleavage of Arg-|-Thr and then
            Arg-|-Ile bonds in prothrombin to form thrombin.
            [SUBUNIT] Heterodimer of a light chain and a heavy chain;
            disulfide-linked. {ECO:0000250}.
            [SUBCELLULAR LOCATION] Secreted {ECO:0000250}.
            [TISSUE SPECIFICITY] Expressed by the venom gland.
            [PTM] The vitamin K-dependent, enzymatic carboxylation of some
            glutamate residues allows the modified protein to bind calcium.
            {ECO:0000250}.
            [MISCELLANEOUS] Is classified in the group D of snake venom
            prothrombin activators, since it requires the mammalian factor Va
            for maximal activity for the cleavage of prothrombin.
            [MISCELLANEOUS] In contrast to blood coagulation factors that
            circulate as inactive zymogen in plasma, venom prothrombin
            activators are always found in the active form in the venom.
            [SIMILARITY] Belongs to the peptidase S1 family. Snake venom
            subfamily. {ECO:0000255|PROSITE-ProRule:PRU00274}.
            [SIMILARITY] Contains 2 EGF-like domains.
            {ECO:0000255|PROSITE-ProRule:PRU00076}.
            [SIMILARITY] Contains 1 Gla (gamma-carboxy-glutamate) domain.
            {ECO:0000255|PROSITE-ProRule:PRU00463}.
            [SIMILARITY] Contains 1 peptidase S1 domain.
            {ECO:0000255|PROSITE-ProRule:PRU00274}.
FEATURES             Location/Qualifiers
     source          1..454
                     /organism="Pseudechis porphyriacus"
                     /db_xref="taxon:8671"
     Protein         1..454
                     /product="Venom prothrombin activator porpharin-D"
                     /EC_number="3.4.21.6"
                     /note="vPA; Venom coagulation factor Xa-like protease"
                     /UniProtKB_evidence="Evidence at transcript level"
     Region          1..20
                     /region_name="Signal"
                     /experiment="experimental evidence, no additional details
                     recorded"
                     /note="{ECO:0000255}."
     Region          21..40
                     /region_name="Propeptide"
                     /experiment="experimental evidence, no additional details
                     recorded"
                     /note="{ECO:0000250}. /FTId=PRO_0000409900."
     Region          23..85
                     /region_name="GLA"
                     /note="Domain containing Gla (gamma-carboxyglutamate)
                     residues; smart00069"
                     /db_xref="CDD:214503"
     Region          41..181
                     /region_name="Mature chain"
                     /experiment="experimental evidence, no additional details
                     recorded"
                     /note="Porpharin-D light chain. /FTId=PRO_5000095356."
     Region          41..86
                     /region_name="Domain"
                     /experiment="experimental evidence, no additional details
                     recorded"
                     /note="Gla. {ECO:0000255|PROSITE-ProRule:PRU00463}."
     Site            46
                     /site_type="modified"
                     /experiment="experimental evidence, no additional details
                     recorded"
                     /note="4-carboxyglutamate.
                     {ECO:0000255|PROSITE-ProRule:PRU00463}."
     Site            47
                     /site_type="modified"
                     /experiment="experimental evidence, no additional details
                     recorded"
                     /note="4-carboxyglutamate.
                     {ECO:0000255|PROSITE-ProRule:PRU00463}."
     Site            54
                     /site_type="modified"
                     /experiment="experimental evidence, no additional details
                     recorded"
                     /note="4-carboxyglutamate.
                     {ECO:0000255|PROSITE-ProRule:PRU00463}."
     Site            56
                     /site_type="modified"
                     /experiment="experimental evidence, no additional details
                     recorded"
                     /note="4-carboxyglutamate.
                     {ECO:0000255|PROSITE-ProRule:PRU00463}."
     Bond            57..62
                     /bond_type="disulfide"
                     /experiment="experimental evidence, no additional details
                     recorded"
                     /note="{ECO:0000250}."
     Site            59
                     /site_type="modified"
                     /experiment="experimental evidence, no additional details
                     recorded"
                     /note="4-carboxyglutamate.
                     {ECO:0000255|PROSITE-ProRule:PRU00463}."
     Site            60
                     /site_type="modified"
                     /experiment="experimental evidence, no additional details
                     recorded"
                     /note="4-carboxyglutamate.
                     {ECO:0000255|PROSITE-ProRule:PRU00463}."
     Site            65
                     /site_type="modified"
                     /experiment="experimental evidence, no additional details
                     recorded"
                     /note="4-carboxyglutamate.
                     {ECO:0000255|PROSITE-ProRule:PRU00463}."
     Site            66
                     /site_type="modified"
                     /experiment="experimental evidence, no additional details
                     recorded"
                     /note="4-carboxyglutamate.
                     {ECO:0000255|PROSITE-ProRule:PRU00463}."
     Site            69
                     /site_type="modified"
                     /experiment="experimental evidence, no additional details
                     recorded"
                     /note="4-carboxyglutamate.
                     {ECO:0000255|PROSITE-ProRule:PRU00463}."
     Site            75
                     /site_type="modified"
                     /experiment="experimental evidence, no additional details
                     recorded"
                     /note="4-carboxyglutamate.
                     {ECO:0000255|PROSITE-ProRule:PRU00463}."
     Region          86..122
                     /region_name="Domain"
                     /experiment="experimental evidence, no additional details
                     recorded"
                     /note="EGF-like 1; calcium-binding.
                     {ECO:0000255|PROSITE-ProRule:PRU00076}."
     Region          86..122
                     /region_name="EGF_CA"
                     /note="Calcium-binding EGF-like domain, present in a large
                     number of membrane-bound and extracellular (mostly animal)
                     proteins. Many of these proteins require calcium for their
                     biological function and calcium-binding sites have been
                     found to be located at the...; cd00054"
                     /db_xref="CDD:238011"
     Site            order(86,89,103)
                     /site_type="other"
                     /note="Ca2+ binding site [ion binding]"
                     /db_xref="CDD:238011"
     Bond            90..101
                     /bond_type="disulfide"
                     /experiment="experimental evidence, no additional details
                     recorded"
                     /note="{ECO:0000250}."
     Site            92
                     /site_type="glycosylation"
                     /experiment="experimental evidence, no additional details
                     recorded"
                     /note="O-linked (Hex...). {ECO:0000250}."
     Bond            95..110
                     /bond_type="disulfide"
                     /experiment="experimental evidence, no additional details
                     recorded"
                     /note="{ECO:0000250}."
     Bond            112..121
                     /bond_type="disulfide"
                     /experiment="experimental evidence, no additional details
                     recorded"
                     /note="{ECO:0000250}."
     Region          129..164
                     /region_name="Domain"
                     /experiment="experimental evidence, no additional details
                     recorded"
                     /note="EGF-like 2.
                     {ECO:0000255|PROSITE-ProRule:PRU00076}."
     Region          129..164
                     /region_name="FXa_inhibition"
                     /note="Coagulation Factor Xa inhibitory site; pfam14670"
                     /db_xref="CDD:258808"
     Bond            129..140
                     /bond_type="disulfide"
                     /experiment="experimental evidence, no additional details
                     recorded"
                     /note="{ECO:0000250}."
     Bond            136..149
                     /bond_type="disulfide"
                     /experiment="experimental evidence, no additional details
                     recorded"
                     /note="{ECO:0000250}."
     Bond            151..164
                     /bond_type="disulfide"
                     /experiment="experimental evidence, no additional details
                     recorded"
                     /note="{ECO:0000250}."
     Bond            172..316
                     /bond_type="disulfide"
                     /experiment="experimental evidence, no additional details
                     recorded"
                     /note="Interchain (between light and heavy chains).
                     {ECO:0000255|PROSITE-ProRule:PRU00076,
                     ECO:0000255|PROSITE-ProRule:PRU00274,
                     ECO:0000255|PROSITE-ProRule:PRU00463}."
     Region          182..209
                     /region_name="Propeptide"
                     /experiment="experimental evidence, no additional details
                     recorded"
                     /note="Activation peptide. {ECO:0000250}.
                     /FTId=PRO_5000095357."
     Region          209..436
                     /region_name="Tryp_SPc"
                     /note="Trypsin-like serine protease; smart00020"
                     /db_xref="CDD:214473"
     Region          210..454
                     /region_name="Mature chain"
                     /experiment="experimental evidence, no additional details
                     recorded"
                     /note="Porpharin-D heavy chain. /FTId=PRO_5000095358."
     Region          210..441
                     /region_name="Domain"
                     /experiment="experimental evidence, no additional details
                     recorded"
                     /note="Peptidase S1.
                     {ECO:0000255|PROSITE-ProRule:PRU00274}."
     Region          210..439
                     /region_name="Tryp_SPc"
                     /note="Trypsin-like serine protease; Many of these are
                     synthesized as inactive precursor zymogens that are
                     cleaved during limited proteolysis to generate their
                     active forms. Alignment contains also inactive enzymes
                     that have substitutions of the catalytic triad...;
                     cd00190"
                     /db_xref="CDD:238113"
     Site            210
                     /site_type="cleavage"
                     /db_xref="CDD:238113"
     Bond            216..221
                     /bond_type="disulfide"
                     /experiment="experimental evidence, no additional details
                     recorded"
                     /note="{ECO:0000250}."
     Bond            236..252
                     /bond_type="disulfide"
                     /experiment="experimental evidence, no additional details
                     recorded"
                     /note="{ECO:0000250}."
     Site            order(251,296,393)
                     /site_type="active"
                     /db_xref="CDD:238113"
     Site            251
                     /site_type="active"
                     /experiment="experimental evidence, no additional details
                     recorded"
                     /note="Charge relay system. {ECO:0000250}."
     Site            296
                     /site_type="active"
                     /experiment="experimental evidence, no additional details
                     recorded"
                     /note="Charge relay system. {ECO:0000250}."
     Bond            364..378
                     /bond_type="disulfide"
                     /experiment="experimental evidence, no additional details
                     recorded"
                     /note="{ECO:0000250}."
     Site            order(387,412,414)
                     /site_type="other"
                     /note="substrate binding sites [chemical binding]"
                     /db_xref="CDD:238113"
     Bond            389..417
                     /bond_type="disulfide"
                     /experiment="experimental evidence, no additional details
                     recorded"
                     /note="{ECO:0000250}."
     Site            393
                     /site_type="active"
                     /experiment="experimental evidence, no additional details
                     recorded"
                     /note="Charge relay system. {ECO:0000250}."
ORIGIN      
        1 mapqlllcli ltflwslpea esnvflkske anrflqrtkr snslfeefrp gniereciee
       61 kcskeearei fkdnekteaf wnvyvdgdqc ssnpchyggt ckdgigsytc tclpnyegkn
      121 cehllfkscr ffngncwhfc kpvqndtqcs caesyrlgdd ghscvaegdf scgrnikarn
      181 kreaslpdfv qsqnatllkk sdnpspdiri ingmdcklge cpwqavlldk egdvfcggti
      241 lspiyvltaa hcitqskhis vvvgeidisr ketrhllsvd kayvhtkfvl atydydiaii
      301 qlktpiqfse nvvpaclpta dfanqvlmkq dfgiisgfgh trsggqtsnt lkvvtipyvd
      361 rhtcmlssdf ritpnmfcag ydtlprdacq gdsggphita yrdthfitgi iswgegcakk
      421 gkygvytkvs nfipwikavm rkhqpstess tgrl
//
VERSION     P81428.2  GI:83302507
DBSOURCE    UniProtKB: locus FAXD_TROCA, accession P81428;
            class: standard.
            extra accessions:Q1L657,Q5UAE9
            created: May 30, 2000.
            sequence updated: Dec 6, 2005.
            annotation updated: Oct 1, 2014.
            xrefs: AY769963.1, AAV34695.1, DQ017707.1, AAY85309.1, DQ533832.1,
            ABG02404.1
            xrefs (non-sequence databases): ProteinModelPortal:P81428,
            SMR:P81428, MEROPS:S01.425, HOVERGEN:HBG013304, GO:0005576,
            GO:0005509, GO:0016504, GO:0004252, GO:0007596, GO:0044469,
            GO:0035807, Gene3D:4.10.740.10, InterPro:IPR017857,
            InterPro:IPR000742, InterPro:IPR001881, InterPro:IPR013032,
            InterPro:IPR000152, InterPro:IPR018097, InterPro:IPR000294,
            InterPro:IPR012224, InterPro:IPR001254, InterPro:IPR018114,
            InterPro:IPR001314, InterPro:IPR009003, Pfam:PF00008, Pfam:PF00594,
            Pfam:PF00089, PIRSF:PIRSF001143, PRINTS:PR00722, PRINTS:PR00001,
            SMART:SM00181, SMART:SM00179, SMART:SM00069, SMART:SM00020,
            SUPFAM:SSF50494, SUPFAM:SSF57630, PROSITE:PS00010, PROSITE:PS00022,
            PROSITE:PS50026, PROSITE:PS01187, PROSITE:PS00011, PROSITE:PS50998,
            PROSITE:PS50240, PROSITE:PS00134, PROSITE:PS00135
KEYWORDS    Blood coagulation cascade activating toxin; Calcium; Cleavage on
            pair of basic residues; Direct protein sequencing; Disulfide bond;
            EGF-like domain; Gamma-carboxyglutamic acid; Glycoprotein;
            Hemostasis impairing toxin; Hydrolase; Protease; Prothrombin
            activator; Repeat; Secreted; Serine protease; Sialic acid; Signal;
            Toxin.
SOURCE      Tropidechis carinatus
  ORGANISM  Tropidechis carinatus
            Eukaryota; Metazoa; Chordata; Craniata; Vertebrata; Euteleostomi;
            Lepidosauria; Squamata; Bifurcata; Unidentata; Episquamata;
            Toxicofera; Serpentes; Colubroidea; Elapidae; Notechinae;
            Tropidechis.
REFERENCE   1  (residues 1 to 455)
  AUTHORS   St Pierre,L., Masci,P.P., Filippovich,I., Sorokina,N., Marsh,N.,
            Miller,D.J. and Lavin,M.F.
  TITLE     Comparative analysis of prothrombin activators from the venom of
            Australian elapids
  JOURNAL   Mol. Biol. Evol. 22 (9), 1853-1864 (2005)
   PUBMED   15930152
  REMARK    NUCLEOTIDE SEQUENCE [MRNA].;
            TISSUE=Venom gland
REFERENCE   2  (residues 1 to 455)
  AUTHORS   Reza,M.A., Swarup,S. and Kini,R.M.
  TITLE     Structure of two genes encoding parallel prothrombin activators in
            Tropidechis carinatus snake: gene duplication and recruitment of
            factor X gene to the venom gland
  JOURNAL   J. Thromb. Haemost. 5 (1), 117-126 (2007)
   PUBMED   17239167
  REMARK    NUCLEOTIDE SEQUENCE [GENOMIC DNA / MRNA].;
            TISSUE=Venom gland
REFERENCE   3  (residues 1 to 455)
  AUTHORS   Joseph,J.S., Chung,M.C., Jeyaseelan,K. and Kini,R.M.
  TITLE     Amino acid sequence of trocarin, a prothrombin activator from
            Tropidechis carinatus venom: its structural similarity to
            coagulation factor Xa
  JOURNAL   Blood 94 (2), 621-631 (1999)
   PUBMED   10397729
  REMARK    PROTEIN SEQUENCE OF 41-181 AND 210-455, FUNCTION, SUBCELLULAR
            LOCATION, TISSUE SPECIFICITY, GAMMA-CARBOXYGLUTAMATION AT GLU-46;
            GLU-47; GLU-54; GLU-56; GLU-59; GLU-60; GLU-65; GLU-66; GLU-69;
            GLU-72 AND GLU-75, AND GLYCOSYLATION AT SER-92 AND ASN-254.;
            TISSUE=Venom
REFERENCE   4  (residues 1 to 455)
  AUTHORS   Manjunatha Kini,R., Morita,T. and Rosing,J.
  CONSRTM   Registry of Exogenous Hemostatic Factors of the Scientific and
            Standardization Committee of the International Society on
            Thrombosis and Haemostasis
  TITLE     Classification and nomenclature of prothrombin activators isolated
            from snake venoms
  JOURNAL   Thromb. Haemost. 86 (2), 710-711 (2001)
   PUBMED   11522026
  REMARK    NOMENCLATURE.
REFERENCE   5  (residues 1 to 455)
  AUTHORS   Joseph,J.S., Valiyaveettil,M., Gowda,D.C. and Kini,R.M.
  TITLE     Occurrence of O-linked Xyl-GlcNAc and Xyl-Glc disaccharides in
            trocarin, a factor Xa homolog from snake venom
  JOURNAL   J. Thromb. Haemost. 1 (3), 545-550 (2003)
   PUBMED   12871464
  REMARK    SUBCELLULAR LOCATION, TISSUE SPECIFICITY, GLYCOSYLATION AT SER-92
            AND ASN-254, SIALIC ACID CONTENT, AND IDENTIFICATION BY MASS
            SPECTROMETRY.;
            TISSUE=Venom
COMMENT     On or before Jun 29, 2011 this sequence version replaced
            gi:123909842, gi:82079737, gi:21617836.
            [FUNCTION] Snake prothrombin activator that attacks the hemostatic
            system of prey. This protein is functionally similar to blood
            coagulation factor Xa. Induces cyanosis and death in mice at 1
            mg/kg body weight during blood clotting.
            {ECO:0000269|PubMed:10397729}.
            [CATALYTIC ACTIVITY] Selective cleavage of Arg-|-Thr and then
            Arg-|-Ile bonds in prothrombin to form thrombin.
            [ENZYME REGULATION] Activated by calcium and phospholipids.
            [SUBUNIT] Heterodimer of a light chain and a heavy chain;
            disulfide-linked.
            [SUBCELLULAR LOCATION] Secreted {ECO:0000269|PubMed:10397729,
            ECO:0000269|PubMed:12871464}.
            [TISSUE SPECIFICITY] Expressed by the venom gland.
            {ECO:0000269|PubMed:10397729, ECO:0000269|PubMed:12871464}.
            [PTM] Gamma-carboxyglutamate residues are formed by vitamin K
            dependent carboxylation. These residues are essential for the
            binding of calcium. {ECO:0000255|PROSITE-ProRule:PRU00463,
            ECO:0000269|PubMed:10397729}.
            [PTM] The O-linked saccharides at Ser-92 are a mixture of Xyl-Glc,
            and Glc along with smaller amounts of Xyl-GlcNAc, GlcNAc, Gal,
            GalNAc, Xyl-Gal, and Xyl-GalNAc, suggesting that the glycosyl
            transferases responsible for this modification are non-specific.
            The N-linked carbohydrate at Asn-254 (Asn-45 of the heavy chain) is
            a sialylated and diantennary oligosaccharide.
            {ECO:0000269|PubMed:10397729, ECO:0000269|PubMed:12871464}.
            [MISCELLANEOUS] Is classified in the group D of snake venom
            prothrombin activators, since it requires the mammalian factor Va
            for maximal activity for the cleavage of prothrombin.
            [MISCELLANEOUS] In contrast to blood coagulation factors that
            circulate as inactive zymogen in plasma, venom prothrombin
            activators are always found in the active form in the venom.
            [SIMILARITY] Belongs to the peptidase S1 family. Snake venom
            subfamily. {ECO:0000255|PROSITE-ProRule:PRU00274}.
            [SIMILARITY] Contains 2 EGF-like domains.
            {ECO:0000255|PROSITE-ProRule:PRU00076}.
            [SIMILARITY] Contains 1 Gla (gamma-carboxy-glutamate) domain.
            {ECO:0000255|PROSITE-ProRule:PRU00463}.
            [SIMILARITY] Contains 1 peptidase S1 domain.
            {ECO:0000255|PROSITE-ProRule:PRU00274}.
FEATURES             Location/Qualifiers
     source          1..455
                     /organism="Tropidechis carinatus"
                     /db_xref="taxon:100989"
     Protein         1..455
                     /product="Venom prothrombin activator trocarin-D"
                     /EC_number="3.4.21.6"
                     /note="vPA; Venom coagulation factor Xa-like protease"
                     /UniProtKB_evidence="Evidence at protein level"
     Region          1..20
                     /region_name="Signal"
                     /experiment="experimental evidence, no additional details
                     recorded"
                     /note="{ECO:0000255}."
     Region          21..40
                     /region_name="Propeptide"
                     /experiment="experimental evidence, no additional details
                     recorded"
                     /note="{ECO:0000269|PubMed:10397729}.
                     /FTId=PRO_0000043207."
     Region          23..85
                     /region_name="GLA"
                     /note="Domain containing Gla (gamma-carboxyglutamate)
                     residues; smart00069"
                     /db_xref="CDD:214503"
     Region          41..181
                     /region_name="Mature chain"
                     /experiment="experimental evidence, no additional details
                     recorded"
                     /note="Trocarin-D light chain. /FTId=PRO_0000027822."
     Region          41..86
                     /region_name="Domain"
                     /experiment="experimental evidence, no additional details
                     recorded"
                     /note="Gla. {ECO:0000255|PROSITE-ProRule:PRU00463}."
     Site            46
                     /site_type="modified"
                     /experiment="experimental evidence, no additional details
                     recorded"
                     /note="4-carboxyglutamate.
                     {ECO:0000255|PROSITE-ProRule:PRU00463,
                     ECO:0000269|PubMed:10397729}."
     Site            47
                     /site_type="modified"
                     /experiment="experimental evidence, no additional details
                     recorded"
                     /note="4-carboxyglutamate.
                     {ECO:0000255|PROSITE-ProRule:PRU00463,
                     ECO:0000269|PubMed:10397729}."
     Site            54
                     /site_type="modified"
                     /experiment="experimental evidence, no additional details
                     recorded"
                     /note="4-carboxyglutamate.
                     {ECO:0000255|PROSITE-ProRule:PRU00463,
                     ECO:0000269|PubMed:10397729}."
     Site            56
                     /site_type="modified"
                     /experiment="experimental evidence, no additional details
                     recorded"
                     /note="4-carboxyglutamate.
                     {ECO:0000255|PROSITE-ProRule:PRU00463,
                     ECO:0000269|PubMed:10397729}."
     Bond            57..62
                     /bond_type="disulfide"
                     /experiment="experimental evidence, no additional details
                     recorded"
                     /note="{ECO:0000250}."
     Site            59
                     /site_type="modified"
                     /experiment="experimental evidence, no additional details
                     recorded"
                     /note="4-carboxyglutamate.
                     {ECO:0000255|PROSITE-ProRule:PRU00463,
                     ECO:0000269|PubMed:10397729}."
     Site            60
                     /site_type="modified"
                     /experiment="experimental evidence, no additional details
                     recorded"
                     /note="4-carboxyglutamate.
                     {ECO:0000255|PROSITE-ProRule:PRU00463,
                     ECO:0000269|PubMed:10397729}."
     Site            65
                     /site_type="modified"
                     /experiment="experimental evidence, no additional details
                     recorded"
                     /note="4-carboxyglutamate.
                     {ECO:0000255|PROSITE-ProRule:PRU00463,
                     ECO:0000269|PubMed:10397729}."
     Site            66
                     /site_type="modified"
                     /experiment="experimental evidence, no additional details
                     recorded"
                     /note="4-carboxyglutamate.
                     {ECO:0000255|PROSITE-ProRule:PRU00463,
                     ECO:0000269|PubMed:10397729}."
     Site            69
                     /site_type="modified"
                     /experiment="experimental evidence, no additional details
                     recorded"
                     /note="4-carboxyglutamate.
                     {ECO:0000255|PROSITE-ProRule:PRU00463,
                     ECO:0000269|PubMed:10397729}."
     Site            72
                     /site_type="modified"
                     /experiment="experimental evidence, no additional details
                     recorded"
                     /note="4-carboxyglutamate.
                     {ECO:0000255|PROSITE-ProRule:PRU00463,
                     ECO:0000269|PubMed:10397729}."
     Site            75
                     /site_type="modified"
                     /experiment="experimental evidence, no additional details
                     recorded"
                     /note="4-carboxyglutamate.
                     {ECO:0000255|PROSITE-ProRule:PRU00463,
                     ECO:0000269|PubMed:10397729}."
     Region          86..122
                     /region_name="Domain"
                     /experiment="experimental evidence, no additional details
                     recorded"
                     /note="EGF-like 1; calcium-binding.
                     {ECO:0000255|PROSITE-ProRule:PRU00076}."
     Region          86..122
                     /region_name="EGF_CA"
                     /note="Calcium-binding EGF-like domain, present in a large
                     number of membrane-bound and extracellular (mostly animal)
                     proteins. Many of these proteins require calcium for their
                     biological function and calcium-binding sites have been
                     found to be located at the...; cd00054"
                     /db_xref="CDD:238011"
     Site            order(86,89,103)
                     /site_type="other"
                     /note="Ca2+ binding site [ion binding]"
                     /db_xref="CDD:238011"
     Bond            90..101
                     /bond_type="disulfide"
                     /experiment="experimental evidence, no additional details
                     recorded"
                     /note="{ECO:0000250}."
     Site            92
                     /site_type="glycosylation"
                     /experiment="experimental evidence, no additional details
                     recorded"
                     /note="O-linked (Hex...). {ECO:0000269|PubMed:10397729,
                     ECO:0000269|PubMed:12871464}."
     Bond            95..110
                     /bond_type="disulfide"
                     /experiment="experimental evidence, no additional details
                     recorded"
                     /note="{ECO:0000250}."
     Site            103
                     /site_type="other"
                     /experiment="experimental evidence, no additional details
                     recorded"
                     /note="Not modified."
     Bond            112..121
                     /bond_type="disulfide"
                     /experiment="experimental evidence, no additional details
                     recorded"
                     /note="{ECO:0000250}."
     Region          129..164
                     /region_name="Domain"
                     /experiment="experimental evidence, no additional details
                     recorded"
                     /note="EGF-like 2.
                     {ECO:0000255|PROSITE-ProRule:PRU00076}."
     Region          129..164
                     /region_name="FXa_inhibition"
                     /note="Coagulation Factor Xa inhibitory site; pfam14670"
                     /db_xref="CDD:258808"
     Bond            129..140
                     /bond_type="disulfide"
                     /experiment="experimental evidence, no additional details
                     recorded"
                     /note="{ECO:0000250}."
     Bond            136..149
                     /bond_type="disulfide"
                     /experiment="experimental evidence, no additional details
                     recorded"
                     /note="{ECO:0000250}."
     Bond            151..164
                     /bond_type="disulfide"
                     /experiment="experimental evidence, no additional details
                     recorded"
                     /note="{ECO:0000250}."
     Bond            172..328
                     /bond_type="disulfide"
                     /experiment="experimental evidence, no additional details
                     recorded"
                     /note="Interchain (between light and heavy chains).
                     {ECO:0000255|PROSITE-ProRule:PRU00076,
                     ECO:0000255|PROSITE-ProRule:PRU00274,
                     ECO:0000255|PROSITE-ProRule:PRU00463}."
     Region          182..209
                     /region_name="Propeptide"
                     /experiment="experimental evidence, no additional details
                     recorded"
                     /note="Activation peptide. {ECO:0000269|PubMed:10397729}.
                     /FTId=PRO_0000043208."
     Region          209..448
                     /region_name="Tryp_SPc"
                     /note="Trypsin-like serine protease; smart00020"
                     /db_xref="CDD:214473"
     Region          210..455
                     /region_name="Mature chain"
                     /experiment="experimental evidence, no additional details
                     recorded"
                     /note="Trocarin-D heavy chain. /FTId=PRO_0000027823."
     Region          210..453
                     /region_name="Domain"
                     /experiment="experimental evidence, no additional details
                     recorded"
                     /note="Peptidase S1.
                     {ECO:0000255|PROSITE-ProRule:PRU00274}."
     Region          210..451
                     /region_name="Tryp_SPc"
                     /note="Trypsin-like serine protease; Many of these are
                     synthesized as inactive precursor zymogens that are
                     cleaved during limited proteolysis to generate their
                     active forms. Alignment contains also inactive enzymes
                     that have substitutions of the catalytic triad...;
                     cd00190"
                     /db_xref="CDD:238113"
     Site            210
                     /site_type="cleavage"
                     /db_xref="CDD:238113"
     Bond            216..221
                     /bond_type="disulfide"
                     /experiment="experimental evidence, no additional details
                     recorded"
                     /note="{ECO:0000250}."
     Bond            236..252
                     /bond_type="disulfide"
                     /experiment="experimental evidence, no additional details
                     recorded"
                     /note="{ECO:0000250}."
     Site            order(251,308,405)
                     /site_type="active"
                     /db_xref="CDD:238113"
     Site            251
                     /site_type="active"
                     /experiment="experimental evidence, no additional details
                     recorded"
                     /note="Charge relay system. {ECO:0000250}."
     Site            254
                     /site_type="glycosylation"
                     /experiment="experimental evidence, no additional details
                     recorded"
                     /note="N-linked (GlcNAc...). {ECO:0000269|PubMed:10397729,
                     ECO:0000269|PubMed:12871464}."
     Region          260..270
                     /region_name="Conflict"
                     /experiment="experimental evidence, no additional details
                     recorded"
                     /note="Missing (in Ref. 3; AA sequence). {ECO:0000305}."
     Site            308
                     /site_type="active"
                     /experiment="experimental evidence, no additional details
                     recorded"
                     /note="Charge relay system. {ECO:0000250}."
     Bond            376..390
                     /bond_type="disulfide"
                     /experiment="experimental evidence, no additional details
                     recorded"
                     /note="{ECO:0000250}."
     Site            order(399,424,426)
                     /site_type="other"
                     /note="substrate binding sites [chemical binding]"
                     /db_xref="CDD:238113"
     Bond            401..429
                     /bond_type="disulfide"
                     /experiment="experimental evidence, no additional details
                     recorded"
                     /note="{ECO:0000250}."
     Site            405
                     /site_type="active"
                     /experiment="experimental evidence, no additional details
                     recorded"
                     /note="Charge relay system. {ECO:0000250}."
ORIGIN      
        1 mapqlllcli ltflwslpea esnvflkskv anrflqrtkr snslfeeirp gniereciee
       61 kcskeearev fednektetf wnvyvdgdqc ssnpchyrgt ckdgigsytc tclpnyegkn
      121 cekvlyqscr vdngncwhfc krvqsetqcs caesyrlgvd ghscvaegdf scgrnikarn
      181 kreaslpdfv qsqkatllkk sdnpspdiri vngmdcklge cpwqavline kgevfcggti
      241 lspihvltaa hcinqtksvs vivgeidisr ketrrllsvd kiyvhtkfvp pnyyyvhqnf
      301 drvaydydia iirmktpiqf senvvpaclp tadfanevlm kqdsgivsgf griqfkqpts
      361 ntlkvitvpy vdrhtcmlss dfritqnmfc agydtlpqda cqgdsggphi tayrdthfit
      421 giiswgegca rkgkygvytk vskfipwikk imslk
//
VERSION     A0FKN6.1  GI:122130019
DBSOURCE    UniProtKB: locus VMPA_LOXIN, accession A0FKN6;
            class: standard.
            created: Jul 28, 2009.
            sequence updated: Nov 28, 2006.
            annotation updated: Jan 7, 2015.
            xrefs: EF028089.1, ABK20019.1
            xrefs (non-sequence databases): ProteinModelPortal:A0FKN6,
            MEROPS:M12.333, ArachnoServer:AS000017, GO:0005576, GO:0004222,
            GO:0008270, Gene3D:3.40.390.10, InterPro:IPR024079,
            InterPro:IPR001506, InterPro:IPR006026, Pfam:PF01400,
            PRINTS:PR00480, SMART:SM00235, PROSITE:PS00142
KEYWORDS    Disulfide bond; Glycoprotein; Hydrolase; Metal-binding;
            Metalloprotease; Protease; Secreted; Signal; Toxin; Zinc.
SOURCE      Loxosceles intermedia
  ORGANISM  Loxosceles intermedia
            Eukaryota; Metazoa; Ecdysozoa; Arthropoda; Chelicerata; Arachnida;
            Araneae; Araneomorphae; Haplogynae; Sicariidae; Loxosceles.
REFERENCE   1  (residues 1 to 264)
  AUTHORS   da Silveira,R.B., Wille,A.C., Chaim,O.M., Appel,M.H., Silva,D.T.,
            Franco,C.R., Toma,L., Mangili,O.C., Gremski,W., Dietrich,C.P.,
            Nader,H.B. and Veiga,S.S.
  TITLE     Identification, cloning, expression and functional characterization
            of an astacin-like metalloprotease toxin from Loxosceles intermedia
            (brown spider) venom
  JOURNAL   Biochem. J. 406 (2), 355-363 (2007)
   PUBMED   17535156
  REMARK    NUCLEOTIDE SEQUENCE [MRNA], FUNCTION, ENZYME REGULATION, AND
            SUBUNIT.;
            TISSUE=Venom gland
COMMENT     [FUNCTION] Zinc metalloprotease. Provoques deadhesion of
            endothelial cells from cell cultures, and also degradation of
            fibronectin, fibrinogen and gelatin in vitro. Its role in the venom
            is not fully understood but it might act as a spreading factor that
            facilitates diffusion of other venom toxins. Alternatively, it
            might be involved in the proteolytic processing of other venom
            toxins or it might play a role in extra-oral digestion of prey.
            {ECO:0000269|PubMed:17535156}.
            [COFACTOR] Name=Zn(2+); Xref=ChEBI:CHEBI:29105;
            Evidence={ECO:0000250}; Note=Binds 1 zinc ion per subunit.
            {ECO:0000250}.
            [ENZYME REGULATION] Inhibited by 1,10-phenanthroline.
            {ECO:0000269|PubMed:17535156}.
            [SUBUNIT] Monomer. {ECO:0000269|PubMed:17535156}.
            [SUBCELLULAR LOCATION] Secreted {ECO:0000250}.
            [TISSUE SPECIFICITY] Expressed by the venom gland.
            [SIMILARITY] Belongs to the peptidase M12A family. {ECO:0000305}.
FEATURES             Location/Qualifiers
     source          1..264
                     /organism="Loxosceles intermedia"
                     /db_xref="taxon:58218"
     Protein         1..264
                     /product="Astacin-like metalloprotease toxin 1"
                     /EC_number="3.4.24.-"
                     /note="Loxosceles astacin-like protease 1; LALP; LALP1"
                     /UniProtKB_evidence="Evidence at protein level"
     Region          1..16
                     /region_name="Signal"
                     /experiment="experimental evidence, no additional details
                     recorded"
                     /note="{ECO:0000255}."
     Region          17..51
                     /region_name="Propeptide"
                     /experiment="experimental evidence, no additional details
                     recorded"
                     /note="{ECO:0000250}. /FTId=PRO_5000148896."
     Region          52..264
                     /region_name="Mature chain"
                     /experiment="experimental evidence, no additional details
                     recorded"
                     /note="Astacin-like metalloprotease toxin 1.
                     /FTId=PRO_5000148897."
     Region          59..249
                     /region_name="Astacin"
                     /note="Astacin (Peptidase family M12A); pfam01400"
                     /db_xref="CDD:250590"
     Region          63..246
                     /region_name="ZnMc_astacin_like"
                     /note="Zinc-dependent metalloprotease, astacin_like
                     subfamily or peptidase family M12A, a group of
                     zinc-dependent proteolytic enzymes with a HExxH
                     zinc-binding site/active site. Members of this family may
                     have an amino terminal propeptide, which is cleaved to...;
                     cd04280"
                     /db_xref="CDD:239807"
     Bond            93..248
                     /bond_type="disulfide"
                     /experiment="experimental evidence, no additional details
                     recorded"
                     /note="{ECO:0000250}."
     Bond            114..135
                     /bond_type="disulfide"
                     /experiment="experimental evidence, no additional details
                     recorded"
                     /note="{ECO:0000250}."
     Site            order(143..144,147,153,201)
                     /site_type="active"
                     /db_xref="CDD:239807"
     Site            143
                     /site_type="metal-binding"
                     /experiment="experimental evidence, no additional details
                     recorded"
                     /note="Zinc; catalytic.
                     {ECO:0000255|PROSITE-ProRule:PRU10095}."
     Site            144
                     /site_type="active"
                     /experiment="experimental evidence, no additional details
                     recorded"
                     /note="{ECO:0000255|PROSITE-ProRule:PRU10095}."
     Site            147
                     /site_type="metal-binding"
                     /experiment="experimental evidence, no additional details
                     recorded"
                     /note="Zinc; catalytic.
                     {ECO:0000255|PROSITE-ProRule:PRU10095}."
     Site            153
                     /site_type="metal-binding"
                     /experiment="experimental evidence, no additional details
                     recorded"
                     /note="Zinc; catalytic.
                     {ECO:0000255|PROSITE-ProRule:PRU10095}."
     Site            173
                     /site_type="glycosylation"
                     /experiment="experimental evidence, no additional details
                     recorded"
                     /note="N-linked (GlcNAc...). {ECO:0000255}."
     Site            185
                     /site_type="glycosylation"
                     /experiment="experimental evidence, no additional details
                     recorded"
                     /note="N-linked (GlcNAc...). {ECO:0000255}."
ORIGIN      
        1 mikyigvfaf lvggfchdfe tvisnqdpiv dgmrlvegdm lfddgplfte rnavkydqql
       61 wpngeivyei spglrqyeqi ireamrtyed ntcikfrrrt neadyvnihv gdrcysrvgk
      121 sfrggpqpls lgrgctdfgt ilhelghsvg fdhehsradr defliihken ikngsehnfd
      181 klwenntrti gpfdydsiml ygayafskdt rkfktmepve pglpmksviq kgklsyydiv
      241 kvnklykcpp vnpypggirp yvnv
//
VERSION     K7Z9Q9.1  GI:550600168
DBSOURCE    UniProtKB: locus VMP_NEMVE, accession K7Z9Q9;
            class: standard.
            created: Oct 16, 2013.
            sequence updated: Feb 6, 2013.
            annotation updated: Jan 7, 2015.
            xrefs: JQ829079.1, AFY07204.1
            xrefs (non-sequence databases): ProteinModelPortal:K7Z9Q9,
            MEROPS:M12.A24, GO:0005576, GO:0042151, GO:0004222, GO:0008270,
            Gene3D:3.40.390.10, InterPro:IPR024079, InterPro:IPR001506,
            InterPro:IPR006026, Pfam:PF01400, PRINTS:PR00480, SMART:SM00235,
            PROSITE:PS00142
KEYWORDS    Hydrolase; Metal-binding; Nematocyst; Protease; Secreted; Signal;
            Toxin; Zinc.
SOURCE      Nematostella vectensis (starlet sea anemone)
  ORGANISM  Nematostella vectensis
            Eukaryota; Metazoa; Cnidaria; Anthozoa; Hexacorallia; Actiniaria;
            Edwardsiidae; Nematostella.
REFERENCE   1  (residues 1 to 287)
  AUTHORS   Moran,Y., Praher,D., Schlesinger,A., Ayalon,A., Tal,Y. and
            Technau,U.
  TITLE     Analysis of soluble protein contents from the nematocysts of a
            model sea anemone sheds light on venom evolution
  JOURNAL   Mar. Biotechnol. 15 (3), 329-339 (2013)
   PUBMED   23151943
  REMARK    NUCLEOTIDE SEQUENCE [MRNA], AND DEVELOPMENTAL STAGE.
COMMENT     [FUNCTION] Metalloprotease. {ECO:0000250}.
            [COFACTOR] Name=Zn(2+); Xref=ChEBI:CHEBI:29105;
            Evidence={ECO:0000250}; Note=Binds 1 zinc ion per subunit.
            {ECO:0000250}.
            [SUBCELLULAR LOCATION] Secreted. Nematocyst.
            [TISSUE SPECIFICITY] Nematocyte and pharyngeal gland.
            [DEVELOPMENTAL STAGE] Expressed in the early planula stage of
            Nematostella in single cells of the ectoderm. These cells are thin
            and elongated as would be expected of developing nematocytes. In
            the later stages, the expression expands to an additional domain of
            large thick cells in the pharynx. The size and richness of vesicles
            suggest that these cells are not nematocytes but gland cells, and
            in the polyp stage, they become the major expression domain of this
            protein. {ECO:0000269|PubMed:23151943}.
            [SIMILARITY] Belongs to the peptidase M12A family. {ECO:0000305}.
FEATURES             Location/Qualifiers
     source          1..287
                     /organism="Nematostella vectensis"
                     /db_xref="taxon:45351"
     Protein         1..287
                     /product="Nematocyte expressed protein 6"
                     /EC_number="3.4.24.-"
                     /note="NEP-6; Astacin-like metalloprotease toxin"
                     /UniProtKB_evidence="Evidence at transcript level"
     Region          1..20
                     /region_name="Signal"
                     /experiment="experimental evidence, no additional details
                     recorded"
                     /note="{ECO:0000255}."
     Region          21..287
                     /region_name="Mature chain"
                     /experiment="experimental evidence, no additional details
                     recorded"
                     /note="Nematocyte expressed protein 6.
                     /FTId=PRO_0000423642."
     Region          60..250
                     /region_name="Astacin"
                     /note="Astacin (Peptidase family M12A); pfam01400"
                     /db_xref="CDD:250590"
     Region          65..246
                     /region_name="ZnMc_astacin_like"
                     /note="Zinc-dependent metalloprotease, astacin_like
                     subfamily or peptidase family M12A, a group of
                     zinc-dependent proteolytic enzymes with a HExxH
                     zinc-binding site/active site. Members of this family may
                     have an amino terminal propeptide, which is cleaved to...;
                     cd04280"
                     /db_xref="CDD:239807"
     Site            order(146..147,150,156,205)
                     /site_type="active"
                     /db_xref="CDD:239807"
     Site            146
                     /site_type="metal-binding"
                     /experiment="experimental evidence, no additional details
                     recorded"
                     /note="Zinc; catalytic.
                     {ECO:0000255|PROSITE-ProRule:PRU10095}."
     Site            147
                     /site_type="active"
                     /experiment="experimental evidence, no additional details
                     recorded"
                     /note="{ECO:0000255|PROSITE-ProRule:PRU10095}."
     Site            150
                     /site_type="metal-binding"
                     /experiment="experimental evidence, no additional details
                     recorded"
                     /note="Zinc; catalytic.
                     {ECO:0000255|PROSITE-ProRule:PRU10095}."
     Site            156
                     /site_type="metal-binding"
                     /experiment="experimental evidence, no additional details
                     recorded"
                     /note="Zinc; catalytic.
                     {ECO:0000255|PROSITE-ProRule:PRU10095}."
ORIGIN      
        1 mkgfifagvl vsaliclaeg kpfdnlelve ddmlmtkeqk eaylahqngr vrraalrdry
       61 lwpqgkipyt fsddidqagr elaeramnhw msrtclrfsp rrrehayief qydgrcrarv
      121 gytgearqkv sigsaldpcp lgsvihelgh gigffhehsr pdrdeyvnin vnnmregaes
      181 nfrkdngyfv dsrgqdydyg simhyskyqg nnafnavvme piqrgaeigq rdglsagdir
      241 qtnlmykcna qgdselqpvn dededkdggd skkkpdpkgp kpgeiee
//
