# Supplementary material for: Venomix: a simple bioinformatic pipeline for identifying and characterizing toxin gene candidates from transcriptomic data
Source: PeerJ. 2018 Jul 31;6:e5361. doi: 10.7717/peerj.5361 (PMC6074769; doi:10.7717/peerj.5361)
Supplement: Supplemental Information 6 [file peerj-06-5361-s006.gz › FinalOutput_1E-20/Astacin-like_metalloprotease_toxin_4_1/rsemfile_expressioninfo.txt]

transcript_id	gene_id	length	effective_length	expected_count	TPM	FPKM	IsoPct
../INPUTS/RSEM.isoforms.results	TRINITY_DN34711_c0_g2_i1	TRINITY_DN34711_c0_g2_i1	3525	3357.97	693.23	6.51	5.87	100.00
../INPUTS/RSEM.isoforms.results	TRINITY_DN34711_c0_g2_i2	TRINITY_DN34711_c0_g2_i2	3631	3463.97	4.99	0.05	0.04	100.00
../INPUTS/RSEM.isoforms.results	TRINITY_DN34711_c0_g2_i2	TRINITY_DN34711_c0_g2_i2	3631	3463.97	4.99	0.05	0.04	100.00
../INPUTS/RSEM.isoforms.results	TRINITY_DN34711_c0_g2_i3	TRINITY_DN34711_c0_g2_i3	3613	3445.97	47.27	0.43	0.39	100.00
../INPUTS/RSEM.isoforms.results	TRINITY_DN34711_c0_g2_i3	TRINITY_DN34711_c0_g2_i3	3613	3445.97	47.27	0.43	0.39	100.00
../INPUTS/RSEM.isoforms.results	TRINITY_DN34711_c0_g2_i4	TRINITY_DN34711_c0_g2_i4	3543	3375.97	70.64	0.66	0.59	100.00
../INPUTS/RSEM.isoforms.results	TRINITY_DN97130_c0_g1_i1	TRINITY_DN97130_c0_g1_i1	754	586.97	31.00	1.67	1.50	100.00
