# Supplementary material for: Venomix: a simple bioinformatic pipeline for identifying and characterizing toxin gene candidates from transcriptomic data
Source: PeerJ. 2018 Jul 31;6:e5361. doi: 10.7717/peerj.5361 (PMC6074769; doi:10.7717/peerj.5361)
Supplement: Supplemental Information 6 [file peerj-06-5361-s006.gz › FinalOutput_1E-20/Astacin-like_metalloprotease_toxin_4_1/nucleotide.fasta]

>TRINITY_DN34711_c0_g2_i1 len=3525 path=[7475:0-340 7476:341-364 7502:365-947 @7504@!:948-1918 7479:1919-1943 @7503@!:1944-2487 7495:2488-2512 @7499@!:2513-2670 7470:2671-2691 7471:2692-2692 7472:2693-3524] [-1, 7475, 7476, 7502, 7504, 7479, 7503, 7495, 7499, 7470, 7471, 7472, -2]
CAAATGTATAAAAACTGAGCAGACATCACTGAAAAAATATTTGAGAAGCCAGTGGACGAT
ATGACTAGATGTTAAGACTGGTACAGGCAGGCCCAATGAAGATGCAGAGAAATGTTAAGA
CTCCGATGGATTTGACAACAAAAAAAAAGGAAATAAATGTTTGTTGGCGGTAAAAATAGG
TTTCTTCTTATCAAATGACCGAACTGTACAACTTTGGCAACTTAAAATGGCAAATATCAG
TCAATAAAATCCTCGTCGTCGTCGTCCTCCTCCTCGTAAAGTGCAGTCGCTGCGTATGCC
ACAGAGAATCCTTTGTTACTAATTGTATCGTCCGAGCGAAATCTTAACACGAGGCTGTCG
GTAGACGAAATCACTTCCGCGGGGACCTTGTTGCCACAATATTTCCCTATCAGAGGTGAT
GAATCGTCATAACCATCGTAAACATCAACATAGTCGTAGCCGCAGTCTTGTTCGTGTTCA
ACTTCAAATGTGAGAAACGTTAATCGAATGTGGTCACCGTTGGTAGCACTGATTACCCAA
TCACAGTCTTCTTTGTTATCGTAGTTCTGGTCGCCATATTTGGCGTGCGAATAAAGGTGC
TCAACGATGTGTCGGGCGACTAAACGACCACCACATACTGTTTTGTGCGTTGCCTTAAAA
CCACTCCTTTGAACGGACGCGTCAGATTTAAACATCATATACATTCTATTCGCGGAAGCT
TGTACTGGATGGGGTACCTTACTACCACAGAATCGACCCAAAGTGGGTGCCTCGTTTGTG
TCTCCGTCGTAAACCACTATATGGTCGTAGGCACATTCCTGGTGTGGCTCTAGCTCGAAT
TCGTCAAACAGCAGTTTTATTCTGTGCCCGGGTGTGGTGGTGAAGAGCCAGGCACATTCT
TTCTTGCTGGGATAATAGTCTGGGTAGTTTGGGCTACTGATTTCTCCGTAGGGACTGTTT
ATTTGGTACGTACAAGTTCCTTCTTTGCAATCTTGGCGATTGTCATGTAAAACAAACCCA
TCGTGGCAGGAACAAGCGTAGCTTCCTAACGTATTCTTGCATATATGTTGACAGCCGCCA
TTGTTTGTGGCACATTCGTCGCGATCTGTGAAAAACACGGCCGCAAAGCCGCTCTTCTGC
ACCGAATTGTCAGAGTTGAATTCGATTCTTAGGTTATTCCCTTCTGAAGTAATGGTCGGA
GGAAGATGAGATCCACAGAACACACCGTGTTTGCGCTCCTCATGTTCTGGTAATTTGCTT
CGGATATCCACGCTGTCATACTCGCAGTCTTGGTTTTGTCCTTCCAAATCGAAGTGGGTG
AAGTTAAGGGAGATCCTGTACTGTGGAAGAGCAATGATTTCCCAGGCGCAATTCTTGTTA
GGGGGGTACATGTCTGGAAAAGATGGGCTCACTATGGTTCCATTCATATCATCGATGATG
CCACCACATGCGTCTTCGCACTTCTTCCCGTCTGAGTGCAGCTCGTAACCTATTCGACAT
TCACATCTGTAGCTGCCTAAGGTGTTGACACATTCGTGGTCACATCCATGCTCAGTCTTT
TTACATTCATCCAGTTCTTTCATGAACTTGGCAGAGAAGCCAGCCTTTTGGACAGAACTA
TCGGAGACGAATTTTACGGTCATTTTGTTGGTGGTCGAAAGCAAATCTTCTGGAACTTTG
TAACCGCAAAATTTCCCCAGAAGTTTGCTGGTGTGATCGTGTCCATCGTGCACTTCAAGG
TAATCGTAGACGCAGTTGTCGTGATTCTCTACCTCAAAAGACTGAAATTGAAGAGCTACG
TGATGATCGTCTGGAACCGTAATCCTCCAGTTACATTCTTTGTTAGGTCGGTAGTCTTCG
GGAAAATTGGGACTCTGTAACACTCCTTCGTCCATCATAATATCTCCACCGCAGATAGCC
TCGTAATTCCCTACAAATCCTTTGTGCCCTTGGTGTTTCGATGACGTTTTGTAAGTTACC
AATAAGCGATAGGACGTGGAAATAAAGGATTGTGGCATAACGACATTGCTGGCACACAAG
CGTCCTAGCATTGGGGAACGGATCCAGTAACCATCCCGAACCTCCAGATAGTCCGTGTCA
CATTTAGGGGAGTCGTACATGTCTAGTTCTGTAATGTTCAAAACAATTCTTTCTCCATGC
GCAGCCGTAATCCTCCATTCGCAGTGCTGTCCTTCTGGTGGGGAATATTGTGGGGATGTC
AGTTTCCCACTTGGTTCTTGGATGGTGTGACCGCAACGAGGGCAATTATAGAGCATGTTG
GTCTGAGCAATATCACCGCTACTTAATCTCCTTCTTTGTCCAATTTCAGGCATCTTTTTT
GTCTTTGGTTCCTCTTGAGGTAAAATAGTATCGAGATACGTATTCTTCGAGAAAGTATTA
CGGGCGTAGTGCATTATGCTATCGTAATCATAGGGCAGCCCCAAGGAATTCACTTCTTCT
TCCGTCAATTTGTTGAAGTTGTACTCCTGGCCTATCATTATGTTCTTGGTAATAATCTTA
ACGTGGTTATCCCTATCTGGTCTGGTGTGCTCGTGCCAGAATCCAACTACGTGGCCCAAT
TCGTGGACGACTATGCCAAACTTATCGCAGTTCTTTCCAATGGAAATGGCTTGGGCACCA
TTTCCTCTTTTGCCCACAAAAGAACAGCAGCCGCAAGGACGCTCCGTGAATTCGATGTAA
TCCTGATGCTCTGGTCCTTTCTCGACAAACTTGACGCAGGTATGGTTTTCCCAGTGCCTC
ATGGCTTGTCTGAACAGCGCCCGATGTTCACCACTAAAATTGGACTCGATGACGTAAGGG
ATGACGGCGTGTTCCCATAGTCTTTCTGGTCTGGCTGTAGCTGCCCTTTGCTTCCTGTTA
ATGCTCTCCGTATCATTTTCTTCGCGGAAGATTCCACGTTGTCGAGACAACTCCCTCTCG
TATAGCTCGTTCTCAGCTCTTCCTAGAGCAATGTCACCTAAAAAACTTTCTGACTTAGAA
GGATCCAAATATATATCATCAGATACCAAGTGTGGAAATTCCGTAGTAACGAGTTCCTGA
ATGGTGAAATTCCTAGCACTAACACACCTTATACAAGCGACCGCTAGCAGTACTGCCACT
GCTAAATAACCACACAGCTGACGACATTTGAAGGCGGATATTATTGAGTCTGCGGTGGGC
GCCATAATCTTTTCTCTGTTGCAGCATCCAGGCTGTCTTTCCTCGCATCGCTCGGTATTA
GATGCTAGTGAACGCGATACACACGTTGTCCACATAGCTACACAGCATTGAATAACCTAC
CGTCAACATAACCGTCCCTATAATATCACCGACTTCACGACCACACCACCATTCAGCCAT
CGCGGTCCTATCTTCACTGGATGCGTGACGTCATAGCTCCCCACCCTCTCAATAGTGGAC
GGGATTCTTCCACCCCGAGTAACAGGTCTCATGTTTTTTTCCCCCTCTCTCTTTGCTATG
TCTCTCTCTCTTAGGACATTGAACGGCATGTGTGGGCGATCAAGG
>TRINITY_DN34711_c0_g2_i2 len=3631 path=[7475:0-340 7476:341-364 7502:365-947 @7504@!:948-1918 7498:1919-2031 @7503@!:2032-2575 7495:2576-2600 @7499@!:2601-2758 7491:2759-2797 7492:2798-2798 7493:2799-3630] [-1, 7475, 7476, 7502, 7504, 7498, 7503, 7495, 7499, 7491, 7492, 7493, -2]
CAAATGTATAAAAACTGAGCAGACATCACTGAAAAAATATTTGAGAAGCCAGTGGACGAT
ATGACTAGATGTTAAGACTGGTACAGGCAGGCCCAATGAAGATGCAGAGAAATGTTAAGA
CTCCGATGGATTTGACAACAAAAAAAAAGGAAATAAATGTTTGTTGGCGGTAAAAATAGG
TTTCTTCTTATCAAATGACCGAACTGTACAACTTTGGCAACTTAAAATGGCAAATATCAG
TCAATAAAATCCTCGTCGTCGTCGTCCTCCTCCTCGTAAAGTGCAGTCGCTGCGTATGCC
ACAGAGAATCCTTTGTTACTAATTGTATCGTCCGAGCGAAATCTTAACACGAGGCTGTCG
GTAGACGAAATCACTTCCGCGGGGACCTTGTTGCCACAATATTTCCCTATCAGAGGTGAT
GAATCGTCATAACCATCGTAAACATCAACATAGTCGTAGCCGCAGTCTTGTTCGTGTTCA
ACTTCAAATGTGAGAAACGTTAATCGAATGTGGTCACCGTTGGTAGCACTGATTACCCAA
TCACAGTCTTCTTTGTTATCGTAGTTCTGGTCGCCATATTTGGCGTGCGAATAAAGGTGC
TCAACGATGTGTCGGGCGACTAAACGACCACCACATACTGTTTTGTGCGTTGCCTTAAAA
CCACTCCTTTGAACGGACGCGTCAGATTTAAACATCATATACATTCTATTCGCGGAAGCT
TGTACTGGATGGGGTACCTTACTACCACAGAATCGACCCAAAGTGGGTGCCTCGTTTGTG
TCTCCGTCGTAAACCACTATATGGTCGTAGGCACATTCCTGGTGTGGCTCTAGCTCGAAT
TCGTCAAACAGCAGTTTTATTCTGTGCCCGGGTGTGGTGGTGAAGAGCCAGGCACATTCT
TTCTTGCTGGGATAATAGTCTGGGTAGTTTGGGCTACTGATTTCTCCGTAGGGACTGTTT
ATTTGGTACGTACAAGTTCCTTCTTTGCAATCTTGGCGATTGTCATGTAAAACAAACCCA
TCGTGGCAGGAACAAGCGTAGCTTCCTAACGTATTCTTGCATATATGTTGACAGCCGCCA
TTGTTTGTGGCACATTCGTCGCGATCTGTGAAAAACACGGCCGCAAAGCCGCTCTTCTGC
ACCGAATTGTCAGAGTTGAATTCGATTCTTAGGTTATTCCCTTCTGAAGTAATGGTCGGA
GGAAGATGAGATCCACAGAACACACCGTGTTTGCGCTCCTCATGTTCTGGTAATTTGCTT
CGGATATCCACGCTGTCATACTCGCAGTCTTGGTTTTGTCCTTCCAAATCGAAGTGGGTG
AAGTTAAGGGAGATCCTGTACTGTGGAAGAGCAATGATTTCCCAGGCGCAATTCTTGTTA
GGGGGGTACATGTCTGGAAAAGATGGGCTCACTATGGTTCCATTCATATCATCGATGATG
CCACCACATGCGTCTTCGCACTTCTTCCCGTCTGAGTGCAGCTCGTAACCTATTCGACAT
TCACATCTGTAGCTGCCTAAGGTGTTGACACATTCGTGGTCACATCCATGCTCAGTCTTT
TTACATTCATCCAGTTCTTTCATGAACTTGGCAGAGAAGCCAGCCTTTTGGACAGAACTA
TCGGAGACGAATTTTACGGTCATTTTGTTGGTGGTCGAAAGCAAATCTTCTGGAACTTTG
TAACCGCAAAATTTCCCCAGAAGTTTGCTGGTGTGATCGTGTCCATCGTGCACTTCAAGG
TAATCGTAGACGCAGTTGTCGTGATTCTCTACCTCAAAAGACTGAAATTGAAGAGCTACG
TGATGATCGTCTGGAACCGTAATCCTCCAGTTACATTCTTTGTTAGGTCGGTAGTCTTCG
GGAAAATTGGGACTCTGTAACACTCCTTCGTCCATCATAATATCTCCACCGCAGATAGCT
GGGAAAAACCAATCAATAACAGTTTAGTTTTGTATGACGTGATAACTAATGCACCCAAAT
TATTTACACAAAAAAATTAAAGATTCCCCCGTAATTCCCTACAAATCCTTTGTGCCCTTG
GTGTTTCGATGACGTTTTGTAAGTTACCAATAAGCGATAGGACGTGGAAATAAAGGATTG
TGGCATAACGACATTGCTGGCACACAAGCGTCCTAGCATTGGGGAACGGATCCAGTAACC
ATCCCGAACCTCCAGATAGTCCGTGTCACATTTAGGGGAGTCGTACATGTCTAGTTCTGT
AATGTTCAAAACAATTCTTTCTCCATGCGCAGCCGTAATCCTCCATTCGCAGTGCTGTCC
TTCTGGTGGGGAATATTGTGGGGATGTCAGTTTCCCACTTGGTTCTTGGATGGTGTGACC
GCAACGAGGGCAATTATAGAGCATGTTGGTCTGAGCAATATCACCGCTACTTAATCTCCT
TCTTTGTCCAATTTCAGGCATCTTTTTTGTCTTTGGTTCCTCTTGAGGTAAAATAGTATC
GAGATACGTATTCTTCGAGAAAGTATTACGGGCGTAGTGCATTATGCTATCGTAATCATA
GGGCAGCCCCAAGGAATTCACTTCTTCTTCCGTCAATTTGTTGAAGTTGTACTCCTGGCC
TATCATTATGTTCTTGGTAATAATCTTAACGTGGTTATCCCTATCTGGTCTGGTGTGCTC
GTGCCAGAATCCAACTACGTGGCCCAATTCGTGGACGACTATGCCAAACTTATCGCAGTT
CTTTCCAATGGAAATGGCTTGGGCACCATTTCCTCTTTTGCCCACAAAAGAACAGCAGCT
GTTAGGAGAAAGGGGGCCGCAAGGACGCTCCGTGAATTCGATGTAATCCTGATGCTCTGG
TCCTTTCTCGACAAACTTGACGCAGGTATGGTTTTCCCAGTGCCTCATGGCTTGTCTGAA
CAGCGCCCGATGTTCACCACTAAAATTGGACTCGATGACGTAAGGGATGACGGCGTGTTC
CCATAGTCTTTCTGGTCTGGCTGTAGCTGCCCTTTGCTTCCTGTTAATGCTCTCCGTATC
ATTTTCTTCGCGGAAGATTCCACGTTGTCGAGACAACTCCCTCTCGTATAGCTCGTTCTC
AGCTCTTCCTAGAGCAATGTCACCTAAAAAACTTTCTGACTTAGAAGGATCCAAATATAT
ATCATCAGATACCAAGTGTGGAAATTCCGTAGTAACGAGTTCCTGAATGGTGAAATTCCT
AGCACTAACACACCTTATACAAGCGACCGCTAGCAGTACTGCCACTGCTAAATAACCACA
CAGCTGACGACATTTGAAGGCGGATATTATTGAGTCTGCGGTGGGCGCCATAATCTTTTC
TCTGTTGCAGCATCCAGGCTGTCTTTCCTCGCATCGCTCGGTATTAGATGCTAGTGAACG
CGATACACACGTTGTCCACATAGCTACACAGCATTGAATAACCTACCGTCAACATAACCG
TCCCTATAATATCACCGACTTCACGACCACACCACCATTCAGCCATCGCGGTCCTATCTT
CACTGGATGCGTGACGTCATAGCTCCCCACCCTCTCAATAGTGGACGGGATTCTTCCACC
CCGAGTAACAGGTCTCATGTTTTTTTCCCCCTCTCTCTTTGCTATGTCTCTCTCTCTTAG
GACATTGAACGGCATGTGTGGGCGATCAAGG
>TRINITY_DN34711_c0_g2_i3 len=3613 path=[7475:0-340 7476:341-364 7502:365-947 @7504@!:948-1918 7498:1919-2031 @7503@!:2032-2575 7495:2576-2600 @7499@!:2601-2758 7470:2759-2779 7471:2780-2780 7472:2781-3612] [-1, 7475, 7476, 7502, 7504, 7498, 7503, 7495, 7499, 7470, 7471, 7472, -2]
CAAATGTATAAAAACTGAGCAGACATCACTGAAAAAATATTTGAGAAGCCAGTGGACGAT
ATGACTAGATGTTAAGACTGGTACAGGCAGGCCCAATGAAGATGCAGAGAAATGTTAAGA
CTCCGATGGATTTGACAACAAAAAAAAAGGAAATAAATGTTTGTTGGCGGTAAAAATAGG
TTTCTTCTTATCAAATGACCGAACTGTACAACTTTGGCAACTTAAAATGGCAAATATCAG
TCAATAAAATCCTCGTCGTCGTCGTCCTCCTCCTCGTAAAGTGCAGTCGCTGCGTATGCC
ACAGAGAATCCTTTGTTACTAATTGTATCGTCCGAGCGAAATCTTAACACGAGGCTGTCG
GTAGACGAAATCACTTCCGCGGGGACCTTGTTGCCACAATATTTCCCTATCAGAGGTGAT
GAATCGTCATAACCATCGTAAACATCAACATAGTCGTAGCCGCAGTCTTGTTCGTGTTCA
ACTTCAAATGTGAGAAACGTTAATCGAATGTGGTCACCGTTGGTAGCACTGATTACCCAA
TCACAGTCTTCTTTGTTATCGTAGTTCTGGTCGCCATATTTGGCGTGCGAATAAAGGTGC
TCAACGATGTGTCGGGCGACTAAACGACCACCACATACTGTTTTGTGCGTTGCCTTAAAA
CCACTCCTTTGAACGGACGCGTCAGATTTAAACATCATATACATTCTATTCGCGGAAGCT
TGTACTGGATGGGGTACCTTACTACCACAGAATCGACCCAAAGTGGGTGCCTCGTTTGTG
TCTCCGTCGTAAACCACTATATGGTCGTAGGCACATTCCTGGTGTGGCTCTAGCTCGAAT
TCGTCAAACAGCAGTTTTATTCTGTGCCCGGGTGTGGTGGTGAAGAGCCAGGCACATTCT
TTCTTGCTGGGATAATAGTCTGGGTAGTTTGGGCTACTGATTTCTCCGTAGGGACTGTTT
ATTTGGTACGTACAAGTTCCTTCTTTGCAATCTTGGCGATTGTCATGTAAAACAAACCCA
TCGTGGCAGGAACAAGCGTAGCTTCCTAACGTATTCTTGCATATATGTTGACAGCCGCCA
TTGTTTGTGGCACATTCGTCGCGATCTGTGAAAAACACGGCCGCAAAGCCGCTCTTCTGC
ACCGAATTGTCAGAGTTGAATTCGATTCTTAGGTTATTCCCTTCTGAAGTAATGGTCGGA
GGAAGATGAGATCCACAGAACACACCGTGTTTGCGCTCCTCATGTTCTGGTAATTTGCTT
CGGATATCCACGCTGTCATACTCGCAGTCTTGGTTTTGTCCTTCCAAATCGAAGTGGGTG
AAGTTAAGGGAGATCCTGTACTGTGGAAGAGCAATGATTTCCCAGGCGCAATTCTTGTTA
GGGGGGTACATGTCTGGAAAAGATGGGCTCACTATGGTTCCATTCATATCATCGATGATG
CCACCACATGCGTCTTCGCACTTCTTCCCGTCTGAGTGCAGCTCGTAACCTATTCGACAT
TCACATCTGTAGCTGCCTAAGGTGTTGACACATTCGTGGTCACATCCATGCTCAGTCTTT
TTACATTCATCCAGTTCTTTCATGAACTTGGCAGAGAAGCCAGCCTTTTGGACAGAACTA
TCGGAGACGAATTTTACGGTCATTTTGTTGGTGGTCGAAAGCAAATCTTCTGGAACTTTG
TAACCGCAAAATTTCCCCAGAAGTTTGCTGGTGTGATCGTGTCCATCGTGCACTTCAAGG
TAATCGTAGACGCAGTTGTCGTGATTCTCTACCTCAAAAGACTGAAATTGAAGAGCTACG
TGATGATCGTCTGGAACCGTAATCCTCCAGTTACATTCTTTGTTAGGTCGGTAGTCTTCG
GGAAAATTGGGACTCTGTAACACTCCTTCGTCCATCATAATATCTCCACCGCAGATAGCT
GGGAAAAACCAATCAATAACAGTTTAGTTTTGTATGACGTGATAACTAATGCACCCAAAT
TATTTACACAAAAAAATTAAAGATTCCCCCGTAATTCCCTACAAATCCTTTGTGCCCTTG
GTGTTTCGATGACGTTTTGTAAGTTACCAATAAGCGATAGGACGTGGAAATAAAGGATTG
TGGCATAACGACATTGCTGGCACACAAGCGTCCTAGCATTGGGGAACGGATCCAGTAACC
ATCCCGAACCTCCAGATAGTCCGTGTCACATTTAGGGGAGTCGTACATGTCTAGTTCTGT
AATGTTCAAAACAATTCTTTCTCCATGCGCAGCCGTAATCCTCCATTCGCAGTGCTGTCC
TTCTGGTGGGGAATATTGTGGGGATGTCAGTTTCCCACTTGGTTCTTGGATGGTGTGACC
GCAACGAGGGCAATTATAGAGCATGTTGGTCTGAGCAATATCACCGCTACTTAATCTCCT
TCTTTGTCCAATTTCAGGCATCTTTTTTGTCTTTGGTTCCTCTTGAGGTAAAATAGTATC
GAGATACGTATTCTTCGAGAAAGTATTACGGGCGTAGTGCATTATGCTATCGTAATCATA
GGGCAGCCCCAAGGAATTCACTTCTTCTTCCGTCAATTTGTTGAAGTTGTACTCCTGGCC
TATCATTATGTTCTTGGTAATAATCTTAACGTGGTTATCCCTATCTGGTCTGGTGTGCTC
GTGCCAGAATCCAACTACGTGGCCCAATTCGTGGACGACTATGCCAAACTTATCGCAGTT
CTTTCCAATGGAAATGGCTTGGGCACCATTTCCTCTTTTGCCCACAAAAGAACAGCAGCC
GCAAGGACGCTCCGTGAATTCGATGTAATCCTGATGCTCTGGTCCTTTCTCGACAAACTT
GACGCAGGTATGGTTTTCCCAGTGCCTCATGGCTTGTCTGAACAGCGCCCGATGTTCACC
ACTAAAATTGGACTCGATGACGTAAGGGATGACGGCGTGTTCCCATAGTCTTTCTGGTCT
GGCTGTAGCTGCCCTTTGCTTCCTGTTAATGCTCTCCGTATCATTTTCTTCGCGGAAGAT
TCCACGTTGTCGAGACAACTCCCTCTCGTATAGCTCGTTCTCAGCTCTTCCTAGAGCAAT
GTCACCTAAAAAACTTTCTGACTTAGAAGGATCCAAATATATATCATCAGATACCAAGTG
TGGAAATTCCGTAGTAACGAGTTCCTGAATGGTGAAATTCCTAGCACTAACACACCTTAT
ACAAGCGACCGCTAGCAGTACTGCCACTGCTAAATAACCACACAGCTGACGACATTTGAA
GGCGGATATTATTGAGTCTGCGGTGGGCGCCATAATCTTTTCTCTGTTGCAGCATCCAGG
CTGTCTTTCCTCGCATCGCTCGGTATTAGATGCTAGTGAACGCGATACACACGTTGTCCA
CATAGCTACACAGCATTGAATAACCTACCGTCAACATAACCGTCCCTATAATATCACCGA
CTTCACGACCACACCACCATTCAGCCATCGCGGTCCTATCTTCACTGGATGCGTGACGTC
ATAGCTCCCCACCCTCTCAATAGTGGACGGGATTCTTCCACCCCGAGTAACAGGTCTCAT
GTTTTTTTCCCCCTCTCTCTTTGCTATGTCTCTCTCTCTTAGGACATTGAACGGCATGTG
TGGGCGATCAAGG
>TRINITY_DN34711_c0_g2_i4 len=3543 path=[7475:0-340 7476:341-364 7502:365-947 @7504@!:948-1918 7479:1919-1943 @7503@!:1944-2487 7495:2488-2512 @7499@!:2513-2670 7491:2671-2709 7492:2710-2710 7493:2711-3542] [-1, 7475, 7476, 7502, 7504, 7479, 7503, 7495, 7499, 7491, 7492, 7493, -2]
CAAATGTATAAAAACTGAGCAGACATCACTGAAAAAATATTTGAGAAGCCAGTGGACGAT
ATGACTAGATGTTAAGACTGGTACAGGCAGGCCCAATGAAGATGCAGAGAAATGTTAAGA
CTCCGATGGATTTGACAACAAAAAAAAAGGAAATAAATGTTTGTTGGCGGTAAAAATAGG
TTTCTTCTTATCAAATGACCGAACTGTACAACTTTGGCAACTTAAAATGGCAAATATCAG
TCAATAAAATCCTCGTCGTCGTCGTCCTCCTCCTCGTAAAGTGCAGTCGCTGCGTATGCC
ACAGAGAATCCTTTGTTACTAATTGTATCGTCCGAGCGAAATCTTAACACGAGGCTGTCG
GTAGACGAAATCACTTCCGCGGGGACCTTGTTGCCACAATATTTCCCTATCAGAGGTGAT
GAATCGTCATAACCATCGTAAACATCAACATAGTCGTAGCCGCAGTCTTGTTCGTGTTCA
ACTTCAAATGTGAGAAACGTTAATCGAATGTGGTCACCGTTGGTAGCACTGATTACCCAA
TCACAGTCTTCTTTGTTATCGTAGTTCTGGTCGCCATATTTGGCGTGCGAATAAAGGTGC
TCAACGATGTGTCGGGCGACTAAACGACCACCACATACTGTTTTGTGCGTTGCCTTAAAA
CCACTCCTTTGAACGGACGCGTCAGATTTAAACATCATATACATTCTATTCGCGGAAGCT
TGTACTGGATGGGGTACCTTACTACCACAGAATCGACCCAAAGTGGGTGCCTCGTTTGTG
TCTCCGTCGTAAACCACTATATGGTCGTAGGCACATTCCTGGTGTGGCTCTAGCTCGAAT
TCGTCAAACAGCAGTTTTATTCTGTGCCCGGGTGTGGTGGTGAAGAGCCAGGCACATTCT
TTCTTGCTGGGATAATAGTCTGGGTAGTTTGGGCTACTGATTTCTCCGTAGGGACTGTTT
ATTTGGTACGTACAAGTTCCTTCTTTGCAATCTTGGCGATTGTCATGTAAAACAAACCCA
TCGTGGCAGGAACAAGCGTAGCTTCCTAACGTATTCTTGCATATATGTTGACAGCCGCCA
TTGTTTGTGGCACATTCGTCGCGATCTGTGAAAAACACGGCCGCAAAGCCGCTCTTCTGC
ACCGAATTGTCAGAGTTGAATTCGATTCTTAGGTTATTCCCTTCTGAAGTAATGGTCGGA
GGAAGATGAGATCCACAGAACACACCGTGTTTGCGCTCCTCATGTTCTGGTAATTTGCTT
CGGATATCCACGCTGTCATACTCGCAGTCTTGGTTTTGTCCTTCCAAATCGAAGTGGGTG
AAGTTAAGGGAGATCCTGTACTGTGGAAGAGCAATGATTTCCCAGGCGCAATTCTTGTTA
GGGGGGTACATGTCTGGAAAAGATGGGCTCACTATGGTTCCATTCATATCATCGATGATG
CCACCACATGCGTCTTCGCACTTCTTCCCGTCTGAGTGCAGCTCGTAACCTATTCGACAT
TCACATCTGTAGCTGCCTAAGGTGTTGACACATTCGTGGTCACATCCATGCTCAGTCTTT
TTACATTCATCCAGTTCTTTCATGAACTTGGCAGAGAAGCCAGCCTTTTGGACAGAACTA
TCGGAGACGAATTTTACGGTCATTTTGTTGGTGGTCGAAAGCAAATCTTCTGGAACTTTG
TAACCGCAAAATTTCCCCAGAAGTTTGCTGGTGTGATCGTGTCCATCGTGCACTTCAAGG
TAATCGTAGACGCAGTTGTCGTGATTCTCTACCTCAAAAGACTGAAATTGAAGAGCTACG
TGATGATCGTCTGGAACCGTAATCCTCCAGTTACATTCTTTGTTAGGTCGGTAGTCTTCG
GGAAAATTGGGACTCTGTAACACTCCTTCGTCCATCATAATATCTCCACCGCAGATAGCC
TCGTAATTCCCTACAAATCCTTTGTGCCCTTGGTGTTTCGATGACGTTTTGTAAGTTACC
AATAAGCGATAGGACGTGGAAATAAAGGATTGTGGCATAACGACATTGCTGGCACACAAG
CGTCCTAGCATTGGGGAACGGATCCAGTAACCATCCCGAACCTCCAGATAGTCCGTGTCA
CATTTAGGGGAGTCGTACATGTCTAGTTCTGTAATGTTCAAAACAATTCTTTCTCCATGC
GCAGCCGTAATCCTCCATTCGCAGTGCTGTCCTTCTGGTGGGGAATATTGTGGGGATGTC
AGTTTCCCACTTGGTTCTTGGATGGTGTGACCGCAACGAGGGCAATTATAGAGCATGTTG
GTCTGAGCAATATCACCGCTACTTAATCTCCTTCTTTGTCCAATTTCAGGCATCTTTTTT
GTCTTTGGTTCCTCTTGAGGTAAAATAGTATCGAGATACGTATTCTTCGAGAAAGTATTA
CGGGCGTAGTGCATTATGCTATCGTAATCATAGGGCAGCCCCAAGGAATTCACTTCTTCT
TCCGTCAATTTGTTGAAGTTGTACTCCTGGCCTATCATTATGTTCTTGGTAATAATCTTA
ACGTGGTTATCCCTATCTGGTCTGGTGTGCTCGTGCCAGAATCCAACTACGTGGCCCAAT
TCGTGGACGACTATGCCAAACTTATCGCAGTTCTTTCCAATGGAAATGGCTTGGGCACCA
TTTCCTCTTTTGCCCACAAAAGAACAGCAGCTGTTAGGAGAAAGGGGGCCGCAAGGACGC
TCCGTGAATTCGATGTAATCCTGATGCTCTGGTCCTTTCTCGACAAACTTGACGCAGGTA
TGGTTTTCCCAGTGCCTCATGGCTTGTCTGAACAGCGCCCGATGTTCACCACTAAAATTG
GACTCGATGACGTAAGGGATGACGGCGTGTTCCCATAGTCTTTCTGGTCTGGCTGTAGCT
GCCCTTTGCTTCCTGTTAATGCTCTCCGTATCATTTTCTTCGCGGAAGATTCCACGTTGT
CGAGACAACTCCCTCTCGTATAGCTCGTTCTCAGCTCTTCCTAGAGCAATGTCACCTAAA
AAACTTTCTGACTTAGAAGGATCCAAATATATATCATCAGATACCAAGTGTGGAAATTCC
GTAGTAACGAGTTCCTGAATGGTGAAATTCCTAGCACTAACACACCTTATACAAGCGACC
GCTAGCAGTACTGCCACTGCTAAATAACCACACAGCTGACGACATTTGAAGGCGGATATT
ATTGAGTCTGCGGTGGGCGCCATAATCTTTTCTCTGTTGCAGCATCCAGGCTGTCTTTCC
TCGCATCGCTCGGTATTAGATGCTAGTGAACGCGATACACACGTTGTCCACATAGCTACA
CAGCATTGAATAACCTACCGTCAACATAACCGTCCCTATAATATCACCGACTTCACGACC
ACACCACCATTCAGCCATCGCGGTCCTATCTTCACTGGATGCGTGACGTCATAGCTCCCC
ACCCTCTCAATAGTGGACGGGATTCTTCCACCCCGAGTAACAGGTCTCATGTTTTTTTCC
CCCTCTCTCTTTGCTATGTCTCTCTCTCTTAGGACATTGAACGGCATGTGTGGGCGATCA
AGG
>TRINITY_DN97130_c0_g1_i1 len=754 path=[1463:0-753] [-1, 1463, -2]
AGTGGTTCCAACTATGTTGTCTCTCGTTGCATTGTTTTTGGTGGTGGCTGCAGCGGAAGA
GCCCCTGAATTTGGGCGATCTTCCAATGCAAAATCCAAACCTGTTTGAAGGTGACATCAT
TGGTGTAGACGGTGACCTCAACGACAAAAACGCTATTTCCAACCTCGGGTTAAGATGGCC
TAATGGAAAGGTCCCATATGTCATTGATGGCGGTTTGGCGATGCACCGAAATATCATTCT
GAGAGCCATGGAAGACTATCACTCCCACACGTGCGTTCGATTCGTACCTCGAACCTTTGA
ATCAAATTACATCAGACTTTTTCCGGGTGAAGGTTGCTACTCCAATGTTGGCTGTGTTGG
TGGGGCACAACCAGTGTCTCTAGGCAAAGGATGCATTTTCACTGGAACCATCGTTCATGA
ATTGGGTCACGCAGTTGGTTTCTACCACGAACAGAACCGATCGGATCGTGATGATTATTT
GATAATTTACTGGAGCAACATTCAACCCGGAATGTCTTCTCAATTCCAAAAACTGATGCC
AAGTCAAAATATCCTGTACACTAGCTTTGATCACAACTCTATAATGTGTTATGGTGAAAC
TGCGTTTTCCAGAGATGGCCGCTCAAAAACCATGGTACACAAACAGGGATTTAGACTGAG
TGAGACCTATGATAAGCCAGGCTTGAGCTCTTCTGATATTCAACGTGTGAATAAATTGTA
CTGCCAATAGTATTATCGCAGTATTCAAATAAAG
>TRINITY_DN105899_c0_g1_i1 len=215 path=[385:0-214] [-1, 385, -2]
AGACTACTTAAGAATAATTGCAGGAGAAGGCTGTTATTCCCACGTGGGCAGAACTGGTGG
AGAACAAACGCTGTCATTAGGGGCTGGTTGTCTTTGGTCAGGCACCGTAGCTCACGAAAT
TGCGCATACTATTGGCTTTTACCATGAGCAGAACAGATCGGATCGCGACGAGTATATTGA
CATCCATTGGGAGAATATTCAAGAAGGCATGGAGG
