# Supplementary material for: Venomix: a simple bioinformatic pipeline for identifying and characterizing toxin gene candidates from transcriptomic data
Source: PeerJ. 2018 Jul 31;6:e5361. doi: 10.7717/peerj.5361 (PMC6074769; doi:10.7717/peerj.5361)
Supplement: Supplemental Information 6 [file peerj-06-5361-s006.gz › FinalOutput_1E-20/Astacin-like_metalloprotease_toxin_4_1/signalp.txt]

# SignalP-4.1 euk predictions
# name                     Cmax  pos  Ymax  pos  Smax  pos  Smean   D     ?  Dmaxcut    Networks-used
Q1L658                     0.814  23  0.841  23  0.950   2  0.868   0.855 Y  0.450      SignalP-noTM
Q58L95                     0.814  23  0.841  23  0.949   2  0.868   0.855 Y  0.450      SignalP-noTM
Q58L96                     0.814  23  0.841  23  0.950   2  0.869   0.856 Y  0.450      SignalP-noTM
Q56VR3                     0.814  23  0.841  23  0.950   2  0.869   0.856 Y  0.450      SignalP-noTM
Q58L94                     0.815  23  0.841  23  0.950   2  0.868   0.856 Y  0.450      SignalP-noTM
B5G6G5                     0.853  23  0.845  23  0.935   2  0.837   0.840 Y  0.450      SignalP-noTM
P82807                     0.815  23  0.841  23  0.950   2  0.868   0.856 Y  0.450      SignalP-noTM
P83370                     0.830  23  0.841  23  0.948   2  0.853   0.848 Y  0.450      SignalP-noTM
Q58L93                     0.815  23  0.840  23  0.949   2  0.866   0.854 Y  0.450      SignalP-noTM
P81428                     0.815  23  0.841  23  0.950   2  0.868   0.856 Y  0.450      SignalP-noTM
A0FKN6                     0.200  17  0.331  17  0.664  10  0.571   0.461 Y  0.450      SignalP-noTM
K7Z9Q9                     0.836  21  0.822  21  0.911  11  0.802   0.811 Y  0.450      SignalP-noTM
TRINITY_DN34711_c0_g2::TRINITY_DN34711_c0_g2_i1::g.1::m.1  0.337  68  0.195  68  0.175   7  0.122   0.166 N  0.500      SignalP-TM
TRINITY_DN34711_c0_g2::TRINITY_DN34711_c0_g2_i2::g.3::m.3  0.109  61  0.104  26  0.114  24  0.101   0.102 N  0.450      SignalP-noTM
TRINITY_DN34711_c0_g2::TRINITY_DN34711_c0_g2_i2::g.4::m.4  0.337  68  0.195  68  0.175   7  0.122   0.166 N  0.500      SignalP-TM
TRINITY_DN34711_c0_g2::TRINITY_DN34711_c0_g2_i3::g.6::m.6  0.109  61  0.104  26  0.114  24  0.101   0.102 N  0.450      SignalP-noTM
TRINITY_DN34711_c0_g2::TRINITY_DN34711_c0_g2_i3::g.7::m.7  0.337  68  0.195  68  0.175   7  0.122   0.166 N  0.500      SignalP-TM
TRINITY_DN34711_c0_g2::TRINITY_DN34711_c0_g2_i4::g.9::m.9  0.337  68  0.195  68  0.175   7  0.122   0.166 N  0.500      SignalP-TM
TRINITY_DN97130_c0_g1::TRINITY_DN97130_c0_g1_i1::g.11::m.1  0.104   1  0.000   1  0.140   1  0.000   0.000 N  0.450      SignalP-noTM
TRINITY_DN97130_c0_g1::TRINITY_DN97130_c0_g1_i1::g.11::m.1  0.104   1  0.000   1  0.140   1  0.000   0.000 N  0.450      SignalP-noTM
TRINITY_DN97130_c0_g1::TRINITY_DN97130_c0_g1_i1::g.11::m.1  0.106   1  0.000   1  0.139   1  0.000   0.000 N  0.450      SignalP-noTM
TRINITY_DN97130_c0_g1::TRINITY_DN97130_c0_g1_i1::g.11::m.1  0.103   1  0.000   1  0.166   1  0.000   0.000 N  0.450      SignalP-noTM
TRINITY_DN97130_c0_g1::TRINITY_DN97130_c0_g1_i1::g.11::m.1  0.105   1  0.000   1  0.140   1  0.000   0.000 N  0.450      SignalP-noTM
TRINITY_DN97130_c0_g1::TRINITY_DN97130_c0_g1_i1::g.11::m.1  0.104   1  0.000   1  0.140   1  0.000   0.000 N  0.450      SignalP-noTM
TRINITY_DN97130_c0_g1::TRINITY_DN97130_c0_g1_i1::g.11::m.1  0.104   1  0.000   1  0.130   1  0.000   0.000 N  0.450      SignalP-noTM
TRINITY_DN97130_c0_g1::TRINITY_DN97130_c0_g1_i1::g.11::m.1  0.104   1  0.000   1  0.140   1  0.000   0.000 N  0.450      SignalP-noTM
TRINITY_DN97130_c0_g1::TRINITY_DN97130_c0_g1_i1::g.11::m.1  0.104   1  0.000   1  0.140   1  0.000   0.000 N  0.450      SignalP-noTM
                           0.000   1  0.000   1  0.000   1  0.000   0.000 N  0.500      SignalP-TM
TRINITY_DN97130_c0_g1::TRINITY_DN97130_c0_g1_i1::g.11::m.1  0.000   1  0.000   1  0.000   1  0.000   0.000 N  0.450      SignalP-noTM
0.120431                   0.000   1  0.000   1  0.000   1  0.000   0.000 N  0.450      SignalP-noTM
TRINITY_DN97130_c0_g1::TRINITY_DN97130_c0_g1_i1::g.11::m.1  0.104   1  0.000   1  0.140   1  0.000   0.000 N  0.450      SignalP-noTM
TRINITY_DN97130_c0_g1::TRINITY_DN97130_c0_g1_i1::g.11::m.1  0.104   1  0.000   1  0.140   1  0.000   0.000 N  0.450      SignalP-noTM
TRINITY_DN97130_c0_g1::TRINITY_DN97130_c0_g1_i1::g.11::m.1  0.104   1  0.000   1  0.140   1  0.000   0.000 N  0.450      SignalP-noTM
TRINITY_DN97130_c0_g1::TRINITY_DN97130_c0_g1_i1::g.11::m.1  0.104   1  0.000   1  0.140   1  0.000   0.000 N  0.450      SignalP-noTM
TRINITY_DN97130_c0_g1::TRINITY_DN97130_c0_g1_i1::g.11::m.1  0.105   1  0.000   1  0.120   1  0.000   0.000 N  0.450      SignalP-noTM
TRINITY_DN97130_c0_g1::TRINITY_DN97130_c0_g1_i1::g.11::m.1  0.105   1  0.000   1  0.120   1  0.000   0.000 N  0.450      SignalP-noTM
TRINITY_DN97130_c0_g1::TRINITY_DN97130_c0_g1_i1::g.11::m.1  0.105   1  0.000   1  0.120   1  0.000   0.000 N  0.450      SignalP-noTM
TRINITY_DN97130_c0_g1::TRINITY_DN97130_c0_g1_i1::g.11::m.1  0.102   1  0.000   1  0.120   1  0.000   0.000 N  0.450      SignalP-noTM
TRINITY_DN97130_c0_g1::TRINITY_DN97130_c0_g1_i1::g.11::m.1  0.102   1  0.000   1  0.120   1  0.000   0.000 N  0.450      SignalP-noTM
TRINITY_DN97130_c0_g1::TRINITY_DN97130_c0_g1_i1::g.11::m.1  0.106   1  0.000   1  0.139   1  0.000   0.000 N  0.450      SignalP-noTM
TRINITY_DN97130_c0_g1::TRINITY_DN97130_c0_g1_i1::g.11::m.1  0.104   1  0.000   1  0.140   1  0.000   0.000 N  0.450      SignalP-noTM
TRINITY_DN97130_c0_g1::TRINITY_DN97130_c0_g1_i1::g.11::m.1  0.103   1  0.000   1  0.145   1  0.000   0.000 N  0.450      SignalP-noTM
TRINITY_DN97130_c0_g1::TRINITY_DN97130_c0_g1_i1::g.11::m.1  0.104   1  0.000   1  0.140   1  0.000   0.000 N  0.450      SignalP-noTM
TRINITY_DN97130_c0_g1::TRINITY_DN97130_c0_g1_i1::g.11::m.1  0.104   1  0.000   1  0.158   1  0.000   0.000 N  0.450      SignalP-noTM
TRINITY_DN97130_c0_g1::TRINITY_DN97130_c0_g1_i1::g.11::m.1  0.104   1  0.000   1  0.138   1  0.000   0.000 N  0.450      SignalP-noTM
TRINITY_DN97130_c0_g1::TRINITY_DN97130_c0_g1_i1::g.11::m.1  0.104   1  0.000   1  0.140   1  0.000   0.000 N  0.450      SignalP-noTM
TRINITY_DN97130_c0_g1::TRINITY_DN97130_c0_g1_i1::g.11::m.1  0.106   1  0.000   1  0.139   1  0.000   0.000 N  0.450      SignalP-noTM
TRINITY_DN97130_c0_g1::TRINITY_DN97130_c0_g1_i1::g.11::m.1  0.105   1  0.000   1  0.140   1  0.000   0.000 N  0.450      SignalP-noTM
TRINITY_DN97130_c0_g1::TRINITY_DN97130_c0_g1_i1::g.11::m.1  0.104   1  0.000   1  0.159   1  0.000   0.000 N  0.450      SignalP-noTM
TRINITY_DN97130_c0_g1::TRINITY_DN97130_c0_g1_i1::g.11::m.1  0.103   1  0.000   1  0.145   1  0.000   0.000 N  0.450      SignalP-noTM
TRINITY_DN97130_c0_g1::TRINITY_DN97130_c0_g1_i1::g.11::m.1  0.106   1  0.000   1  0.139   1  0.000   0.000 N  0.450      SignalP-noTM
TRINITY_DN97130_c0_g1::TRINITY_DN97130_c0_g1_i1::g.11::m.1!  0.103   1  0.000   1  0.145   1  0.000   0.000 N  0.450      SignalP-noTM
TRINITY_DN97130_c0_g1::TRINITY_DN97130_c0_g1_i1::g.11::m.1"  0.104   1  0.000   1  0.140   1  0.000   0.000 N  0.450      SignalP-noTM
TRINITY_DN97130_c0_g1::TRINITY_DN97130_c0_g1_i1::g.11::m.1#  0.104   1  0.000   1  0.131   1  0.000   0.000 N  0.450      SignalP-noTM
TRINITY_DN97130_c0_g1::TRINITY_DN97130_c0_g1_i1::g.11::m.1$  0.102   1  0.000   1  0.120   1  0.000   0.000 N  0.450      SignalP-noTM
TRINITY_DN97130_c0_g1::TRINITY_DN97130_c0_g1_i1::g.11::m.1%  0.104   1  0.000   1  0.158   1  0.000   0.000 N  0.450      SignalP-noTM
TRINITY_DN97130_c0_g1::TRINITY_DN97130_c0_g1_i1::g.11::m.1&  0.104   1  0.000   1  0.138   1  0.000   0.000 N  0.450      SignalP-noTM
TRINITY_DN97130_c0_g1::TRINITY_DN97130_c0_g1_i1::g.11::m.1'  0.106   1  0.000   1  0.129   1  0.000   0.000 N  0.450      SignalP-noTM
TRINITY_DN97130_c0_g1::TRINITY_DN97130_c0_g1_i1::g.11::m.1(  0.106   1  0.000   1  0.129   1  0.000   0.000 N  0.450      SignalP-noTM
TRINITY_DN97130_c0_g1::TRINITY_DN97130_c0_g1_i1::g.11::m.1)  0.104   1  0.000   1  0.158   1  0.000   0.000 N  0.450      SignalP-noTM
TRINITY_DN97130_c0_g1::TRINITY_DN97130_c0_g1_i1::g.11::m.1*  0.104   1  0.000   1  0.140   1  0.000   0.000 N  0.450      SignalP-noTM
TRINITY_DN97130_c0_g1::TRINITY_DN97130_c0_g1_i1::g.11::m.1+  0.104   1  0.000   1  0.138   1  0.000   0.000 N  0.450      SignalP-noTM
TRINITY_DN97130_c0_g1::TRINITY_DN97130_c0_g1_i1::g.11::m.1,  0.104   1  0.000   1  0.158   1  0.000   0.000 N  0.450      SignalP-noTM
TRINITY_DN97130_c0_g1::TRINITY_DN97130_c0_g1_i1::g.11::m.1-  0.104   1  0.000   1  0.138   1  0.000   0.000 N  0.450      SignalP-noTM
TRINITY_DN97130_c0_g1::TRINITY_DN97130_c0_g1_i1::g.11::m.1.  0.104   1  0.000   1  0.140   1  0.000   0.000 N  0.450      SignalP-noTM
TRINITY_DN97130_c0_g1::TRINITY_DN97130_c0_g1_i1::g.11::m.1/  0.103   1  0.000   1  0.145   1  0.000   0.000 N  0.450      SignalP-noTM
TRINITY_DN97130_c0_g1::TRINITY_DN97130_c0_g1_i1::g.11::m.10  0.104   1  0.000   1  0.138   1  0.000   0.000 N  0.450      SignalP-noTM
TRINITY_DN97130_c0_g1::TRINITY_DN97130_c0_g1_i1::g.11::m.11  0.102   1  0.000   1  0.127   1  0.000   0.000 N  0.450      SignalP-noTM
TRINITY_DN97130_c0_g1::TRINITY_DN97130_c0_g1_i1::g.11::m.12  0.103   2  0.000   1  0.127   1  0.000   0.000 N  0.450      SignalP-noTM
TRINITY_DN97130_c0_g1::TRINITY_DN97130_c0_g1_i1::g.11::m.13  0.104   3  0.000   1  0.127   1  0.000   0.000 N  0.450      SignalP-noTM
TRINITY_DN97130_c0_g1::TRINITY_DN97130_c0_g1_i1::g.11::m.14  0.104   3  0.000   1  0.127   1  0.000   0.000 N  0.450      SignalP-noTM
TRINITY_DN97130_c0_g1::TRINITY_DN97130_c0_g1_i1::g.11::m.15  0.106   5  0.000   1  0.127   1  0.000   0.000 N  0.450      SignalP-noTM
TRINITY_DN97130_c0_g1::TRINITY_DN97130_c0_g1_i1::g.11::m.16  0.106   5  0.000   1  0.127   1  0.000   0.000 N  0.450      SignalP-noTM
TRINITY_DN97130_c0_g1::TRINITY_DN97130_c0_g1_i1::g.11::m.17  0.106   5  0.000   1  0.133   7  0.000   0.000 N  0.450      SignalP-noTM
TRINITY_DN97130_c0_g1::TRINITY_DN97130_c0_g1_i1::g.11::m.18  0.106   5  0.000   1  0.133   7  0.000   0.000 N  0.450      SignalP-noTM
TRINITY_DN97130_c0_g1::TRINITY_DN97130_c0_g1_i1::g.11::m.19  0.106   5  0.000   1  0.133   7  0.000   0.000 N  0.450      SignalP-noTM
TRINITY_DN97130_c0_g1::TRINITY_DN97130_c0_g1_i1::g.11::m.1:  0.107  10  0.000   1  0.133   7  0.000   0.000 N  0.450      SignalP-noTM
TRINITY_DN97130_c0_g1::TRINITY_DN97130_c0_g1_i1::g.11::m.1;  0.107  10  0.112  11  0.133   7  0.122   0.117 N  0.450      SignalP-noTM
TRINITY_DN97130_c0_g1::TRINITY_DN97130_c0_g1_i1::g.11::m.1<  0.107  12  0.115  12  0.133   7  0.121   0.118 N  0.450      SignalP-noTM
TRINITY_DN97130_c0_g1::TRINITY_DN97130_c0_g1_i1::g.11::m.1=  0.107  12  0.115  12  0.133   7  0.121   0.118 N  0.450      SignalP-noTM
TRINITY_DN97130_c0_g1::TRINITY_DN97130_c0_g1_i1::g.11::m.1>  0.107  12  0.115  12  0.133   7  0.121   0.118 N  0.450      SignalP-noTM
TRINITY_DN97130_c0_g1::TRINITY_DN97130_c0_g1_i1::g.11::m.1?  0.107  12  0.115  12  0.133   7  0.121   0.118 N  0.450      SignalP-noTM
TRINITY_DN97130_c0_g1::TRINITY_DN97130_c0_g1_i1::g.11::m.1@  0.107  12  0.115  12  0.133   7  0.121   0.118 N  0.450      SignalP-noTM
TRINITY_DN97130_c0_g1::TRINITY_DN97130_c0_g1_i1::g.11::m.1A  0.107  12  0.115  12  0.133   7  0.121   0.118 N  0.450      SignalP-noTM
TRINITY_DN97130_c0_g1::TRINITY_DN97130_c0_g1_i1::g.11::m.1B  0.107  12  0.115  12  0.133   7  0.121   0.118 N  0.450      SignalP-noTM
TRINITY_DN97130_c0_g1::TRINITY_DN97130_c0_g1_i1::g.11::m.1C  0.107  12  0.115  12  0.133   7  0.121   0.118 N  0.450      SignalP-noTM
TRINITY_DN97130_c0_g1::TRINITY_DN97130_c0_g1_i1::g.11::m.1D  0.107  12  0.115  12  0.133   7  0.121   0.118 N  0.450      SignalP-noTM
TRINITY_DN97130_c0_g1::TRINITY_DN97130_c0_g1_i1::g.11::m.1E  0.107  12  0.115  12  0.133   7  0.121   0.118 N  0.450      SignalP-noTM
TRINITY_DN97130_c0_g1::TRINITY_DN97130_c0_g1_i1::g.11::m.1F  0.107  12  0.115  12  0.133   7  0.121   0.118 N  0.450      SignalP-noTM
