# Supplementary material for: Venomix: a simple bioinformatic pipeline for identifying and characterizing toxin gene candidates from transcriptomic data
Source: PeerJ. 2018 Jul 31;6:e5361. doi: 10.7717/peerj.5361 (PMC6074769; doi:10.7717/peerj.5361)
Supplement: Supplemental Information 6 [file peerj-06-5361-s006.gz › FinalOutput_1E-20/Astacin-like_metalloprotease_toxin_4_1/final.txt]

>Q1L658
MAPQLLLCLILTFLWSLPEAESNVFLKSKVANRFLQRTKRANSLVEEFKSGNIERECIEE
RCSKEEAREAFEDDEKTETFWNVYVDGDQCSSNPCHYRGICKDGIGSYTCTCLSGYEGKN
CERVLYKSCRVDNGNCWHFCKHVQNDIQCSCAEGYLLGEDGHSCVAGGNFSCGRNIKTRN
KREANLPDFVQSQNATLLKKSDNPSPDIRIVNGMDCKLGECPWQAALVDEKEGVFCGGTI
LSPIYVLTAAHCINETETISVVVGEIDKSRIETGPLLSVDKIYVHKKFVPPQKAYKFDLA
AYDYDIAIIQMKTPIQFSENVVPACLPTADFANQVLMKQDFGIVSGFGRIFEKGPKSKTL
KVLKVPYVDRHTCMVSSETPITPNMFCAGYDTLPRDACQGDSGGPHTTVYRDTHFITGIV
SSGEGCARNGKYGIYTKLSKFIPWIKRIMRQKLPSTESSTGRL
>Q58L95
MAPQLLLCLILTFLWSLPEAESNVFLKSKVANRFLQRTKRANSLFEEFRSGNIERECIEE
RCSKEEAREVFEDDEKTETFWNVYVDGDQCSSNPCHYRGTCKDGIGSYTCTCLFGYEGKN
CERVLYKSCRVDNGNCWHFCKPVQNDIQCSCAEGYLLGEDGHSCVAGGNFSCGRNIKTRN
KREASLPDFVQSQNATLLKKSDNPSPDIRIVNGMDCKLGECPWQAVLVDEKEGVFCGGTI
LSPIYVLTAAHCINQTEKISVVVGEIDKSRVETGHLLSVDKIYVHKKFVPPKKGYKFYEK
FDLVSYDYDIAIIQMKTPIQFSENVVPACLPTADFANQVLMKQDFGIISGFGRIFEKGPK
SNTLKVLKVPYVDRHTCMVSSESPITPTMFCAGYDTLPRDACQGDSGGPHITAYRDTHFI
TGIVSWGEGCAKKGKYGIYTKVSKFILWIKRIMRQKLPSTESSTGRL
>Q58L96
MAPQLLLCLILTFLWSLPEAESNVFLKSKVANRFLQRTKRANSLYEEFRSGNIERECIEE
RCSKEEAREVFEDDEKTETFWNVYVDGDQCSSNPCHYRGTCKDGIGSYTCTCLSGYEGKN
CERVLYKSCRVDNGNCWHFCKPVQNDIQCSCAEGYLLGEDGHSCVAGGNFSCGRNIKTRN
KREASLPDFVQSQNAILLKKSDNPSPDIRIVNGMDCKLGECPWQAVLVDEKEDAFCGGTI
LSPIYVLTAAHCINQTKMISVVVGEINISRKNPGRLLSVDKIYVHQKFVPPKKGYEFYEK
FDLVSYDYDIAILQMKTPIQFSENVVPACLPTADFANQVLMKQDFGIVSGFGRIFEKGPQ
SKTLKVLKVPYVDRHTCMLSSESPITPTMFCAGYDTLPRDACQGDSGGPHITAYRDTHFI
TGIVSWGEGCAQTGKYGVYTKVSKFILWIKRIMRQKLPSTESSTGRL
>Q56VR3
MAPQLLLCLILTFLWSLPEAESNVFLKSKVANRFLQRTKRANSLVEEFKSGNIERECIEE
RCSKEEAREVFEDDEKTETFWNVYVDGDQCSSNPCHYRGICKDGIGSYTCTCLSGYEGKN
CERVLYKSCRVDNGNCWHFCKSVQNDIQCSCAEGYLLGEDGHSCVAGGNFSCGRNIKTRN
KREASLPDFVQSHNATLLKKSDNPSPDIRIVNGMDCKLGECPWQAALVDDKKGVFCGGTI
LSPIYVLTAAHCINETETISVVVGEIDRSRAETGPLLSVDKVYVHKKFVPPKKSQEFYEK
FDLVSYDYDIAIIQMKTPIQFSENVVPACLPTADFANQVLMKQDFGIVSGFGGIFERGPN
SKTLKVLKVPYVDRHTCMLSSNFPITPTMFCAGYDTLPQDACQGDSGGPHITAYRDTHFI
TGIVSWGEGCARKGRYGIYTKLSKFIPWIKRIMRQKLPSTESSTGRL
>Q58L94
MAPQLLLCLILTFLWSLPEAESNVFLKSKVANRFLQRTKRSNSLFEEIRPGNIERECIEE
KCSKEEAREVFEDNEKTETFWNVYVDGDQCSSNPCHYRGTCKDGIGSYTCTCLPNYEGKN
CEKVLFKSCRAFNGNCWHFCKRVQSETQCSCAESYLLGVDGHSCVAEGDFSCGRNIKARN
KREASLPDFVQSQKATVLKKSDNPSPDIRIVNGMDCKLGECPWQAVLINEKGEVFCGGTI
LSPIHVLTAAHCINQTKSVSVIVGEIDISRKETRRLLSVDKIYVHKKFVPPNSYYQNIDR
FAYDYDIAIIRMKTPIQFSENVVPACLPTADFAKEVLMKQDSGIVSGFGRTQSIGYTSNI
LKVITVPYVDRHTCMLSSNFRITQNMFCAGYDTLPQDACQGDSGGPHITAYGDTHFVTGI
ISWGEGCARKGKYGVYTKVSNFIPWIKKIMSLK
>B5G6G5
MAPPLLLCLILTFLWNLPEAESNVFLKSKVANRFLQRTKRSNSIFEEFKAGNIERECIEE
KCSKEEAREVFEDNEKTETFWNVYVDGDQCSSNPCHYRGTCKDGIGSYTCTCLPNYEGKN
CEKVLFESCRVFNGNCWHFCKSVQNEIQCSCAESYRLGDDGHSCVAEGDFSCGRNIKARN
KREASLPDFVQSQKAILLKKSDNPSPDIRIINGMDCKLGECPWQAVLLDEDDDVFCGGTI
LSSIHVLTAAHCINQTKNISVIVGEIDISRKETIRLLPVDKVYVHTKFVPPSYLYGHQNV
DRKTYDYDIAIIRMKTPIQFSENVVPACLPTADFVKQVLMKQDFGIVSGFGRTQYRGQTS
NTLKVITVPYVDRRTCMLSSDFPITPNMFCAGYDTLPQDACQGDSGGPHITAYGDTHFIT
GINSWGEGCAKKGKYGVYTKVSNFIPWIKAIMSLK
>P82807
MAPQLLLCLILTFLWSLPEAESNVFLKSKVANRFLQRTKRSNSLFEEIRPGNIERECIEE
KCSKEEAREVFEDNEKTETFWNVYVDGDQCSSNPCHYRGTCKDGIGSYTCTCLPNYEGKN
CEKVLYQSCRVDNGNCWHFCKRVQSETQCSCAESYRLGVDGHSCVAEGDFSCGRNIKARN
KREASLPDFVQSQKATLLKKSDNPSPDIRIVNGMDCKLGECPWQAVLINEKGEVFCGGTI
LSPIHVLTAAHCINQTKSVSVIVGEIDISRKETRRLLSVDKIYVHTKFVPPNYYYVHQNF
DRVAYDYDIAIIRMKTPIQFSENVVPACLPTADFANEVLMKQDSGIVSGFGRIRFKEPTS
NTLKVITVPYVDRHTCMLSSDFRITQNMFCAGYDTLPQDACQGDSGGPHITAYRDTHFIT
GIISWGEGCARKGKYGVYTKVSRFIPWIKKIMSLK
>P83370
MAPQLLLCLILTFLWSVPEAESNVFLKSKVANRFLQRTKRSNSLFEEIRPGNIERECIEE
KCSKEEAREVFEDNEKTETFWNVYVDGDQCSSNPCHYHGTCKDGIGSYTCTCLPNYEGKN
CEKVLFKSCRAFNGNCWHFCKRVQSETQCSCAESYRLGVDGHSCVAEGDFSCGRNIKARN
KREASLPDFVQSQKATLLKKSDNPSPDIRIVNGMDSKLGECPWQAVLINEKGEVFCGGTI
LSPIHVLTAAHCINQTKSVSVIVGEIDISRKETRRLLSVDKIYVHTKFVPPNYYYGHQNF
DRVAYDYDIAIIRMKTPIQFSENVVPACLPTADFANEVLMKQDSGIVSGFGRIRFKEPTS
NTLKVITVPYVDRHTCMLSSDFRITQNMFCAGYDTLPQDACEGDSGGPHITAYGDTHFIT
GIVSWGEGCARKGKYGVYTKVSRFIPWIKKIMSLK
>Q58L93
MAPQLLLCLILTFLWSLPEAESNVFLKSKEANRFLQRTKRSNSLFEEFRPGNIERECIEE
KCSKEEAREIFKDNEKTEAFWNVYVDGDQCSSNPCHYGGTCKDGIGSYTCTCLPNYEGKN
CEHLLFKSCRFFNGNCWHFCKPVQNDTQCSCAESYRLGDDGHSCVAEGDFSCGRNIKARN
KREASLPDFVQSQNATLLKKSDNPSPDIRIINGMDCKLGECPWQAVLLDKEGDVFCGGTI
LSPIYVLTAAHCITQSKHISVVVGEIDISRKETRHLLSVDKAYVHTKFVLATYDYDIAII
QLKTPIQFSENVVPACLPTADFANQVLMKQDFGIISGFGHTRSGGQTSNTLKVVTIPYVD
RHTCMLSSDFRITPNMFCAGYDTLPRDACQGDSGGPHITAYRDTHFITGIISWGEGCAKK
GKYGVYTKVSNFIPWIKAVMRKHQPSTESSTGRL
>P81428
MAPQLLLCLILTFLWSLPEAESNVFLKSKVANRFLQRTKRSNSLFEEIRPGNIERECIEE
KCSKEEAREVFEDNEKTETFWNVYVDGDQCSSNPCHYRGTCKDGIGSYTCTCLPNYEGKN
CEKVLYQSCRVDNGNCWHFCKRVQSETQCSCAESYRLGVDGHSCVAEGDFSCGRNIKARN
KREASLPDFVQSQKATLLKKSDNPSPDIRIVNGMDCKLGECPWQAVLINEKGEVFCGGTI
LSPIHVLTAAHCINQTKSVSVIVGEIDISRKETRRLLSVDKIYVHTKFVPPNYYYVHQNF
DRVAYDYDIAIIRMKTPIQFSENVVPACLPTADFANEVLMKQDSGIVSGFGRIQFKQPTS
NTLKVITVPYVDRHTCMLSSDFRITQNMFCAGYDTLPQDACQGDSGGPHITAYRDTHFIT
GIISWGEGCARKGKYGVYTKVSKFIPWIKKIMSLK
>A0FKN6
MIKYIGVFAFLVGGFCHDFETVISNQDPIVDGMRLVEGDMLFDDGPLFTERNAVKYDQQL
WPNGEIVYEISPGLRQYEQIIREAMRTYEDNTCIKFRRRTNEADYVNIHVGDRCYSRVGK
SFRGGPQPLSLGRGCTDFGTILHELGHSVGFDHEHSRADRDEFLIIHKENIKNGSEHNFD
KLWENNTRTIGPFDYDSIMLYGAYAFSKDTRKFKTMEPVEPGLPMKSVIQKGKLSYYDIV
KVNKLYKCPPVNPYPGGIRPYVNV
>K7Z9Q9
MKGFIFAGVLVSALICLAEGKPFDNLELVEDDMLMTKEQKEAYLAHQNGRVRRAALRDRY
LWPQGKIPYTFSDDIDQAGRELAERAMNHWMSRTCLRFSPRRREHAYIEFQYDGRCRARV
GYTGEARQKVSIGSALDPCPLGSVIHELGHGIGFFHEHSRPDRDEYVNINVNNMREGAES
NFRKDNGYFVDSRGQDYDYGSIMHYSKYQGNNAFNAVVMEPIQRGAEIGQRDGLSAGDIR
QTNLMYKCNAQGDSELQPVNDEDEDKDGGDSKKKPDPKGPKPGEIEE
>TRINITY_DN34711_c0_g2::TRINITY_DN34711_c0_g2_i1::g.1::m.1 type:complete len:1013 gc:universal TRINITY_DN34711_c0_g2_i1:3275-237(-)
MWTTCVSRSLASNTERCEERQPGCCNREKIMAPTADSIISAFKCRQLCGYLAVAVLLAVA
CIRCVSARNFTIQELVTTEFPHLVSDDIYLDPSKSESFLGDIALGRAENELYERELSRQR
GIFREENDTESINRKQRAATARPERLWEHAVIPYVIESNFSGEHRALFRQAMRHWENHTC
VKFVEKGPEHQDYIEFTERPCGCCSFVGKRGNGAQAISIGKNCDKFGIVVHELGHVVGFW
HEHTRPDRDNHVKIITKNIMIGQEYNFNKLTEEEVNSLGLPYDYDSIMHYARNTFSKNTY
LDTILPQEEPKTKKMPEIGQRRRLSSGDIAQTNMLYNCPRCGHTIQEPSGKLTSPQYSPP
EGQHCEWRITAAHGERIVLNITELDMYDSPKCDTDYLEVRDGYWIRSPMLGRLCASNVVM
PQSFISTSYRLLVTYKTSSKHQGHKGFVGNYEAICGGDIMMDEGVLQSPNFPEDYRPNKE
CNWRITVPDDHHVALQFQSFEVENHDNCVYDYLEVHDGHDHTSKLLGKFCGYKVPEDLLS
TTNKMTVKFVSDSSVQKAGFSAKFMKELDECKKTEHGCDHECVNTLGSYRCECRIGYELH
SDGKKCEDACGGIIDDMNGTIVSPSFPDMYPPNKNCAWEIIALPQYRISLNFTHFDLEGQ
NQDCEYDSVDIRSKLPEHEERKHGVFCGSHLPPTITSEGNNLRIEFNSDNSVQKSGFAAV
FFTDRDECATNNGGCQHICKNTLGSYACSCHDGFVLHDNRQDCKEGTCTYQINSPYGEIS
SPNYPDYYPSKKECAWLFTTTPGHRIKLLFDEFELEPHQECAYDHIVVYDGDTNEAPTLG
RFCGSKVPHPVQASANRMYMMFKSDASVQRSGFKATHKTVCGGRLVARHIVEHLYSHAKY
GDQNYDNKEDCDWVISATNGDHIRLTFLTFEVEHEQDCGYDYVDVYDGYDDSSPLIGKYC
GNKVPAEVISSTDSLVLRFRSDDTISNKGFSVAYAATALYEEEDDDDEDFID*
>TRINITY_DN34711_c0_g2::TRINITY_DN34711_c0_g2_i2::g.3::m.3 type:complete len:554 gc:universal TRINITY_DN34711_c0_g2_i2:1898-237(-)
MMDEGVLQSPNFPEDYRPNKECNWRITVPDDHHVALQFQSFEVENHDNCVYDYLEVHDGH
DHTSKLLGKFCGYKVPEDLLSTTNKMTVKFVSDSSVQKAGFSAKFMKELDECKKTEHGCD
HECVNTLGSYRCECRIGYELHSDGKKCEDACGGIIDDMNGTIVSPSFPDMYPPNKNCAWE
IIALPQYRISLNFTHFDLEGQNQDCEYDSVDIRSKLPEHEERKHGVFCGSHLPPTITSEG
NNLRIEFNSDNSVQKSGFAAVFFTDRDECATNNGGCQHICKNTLGSYACSCHDGFVLHDN
RQDCKEGTCTYQINSPYGEISSPNYPDYYPSKKECAWLFTTTPGHRIKLLFDEFELEPHQ
ECAYDHIVVYDGDTNEAPTLGRFCGSKVPHPVQASANRMYMMFKSDASVQRSGFKATHKT
VCGGRLVARHIVEHLYSHAKYGDQNYDNKEDCDWVISATNGDHIRLTFLTFEVEHEQDCG
YDYVDVYDGYDDSSPLIGKYCGNKVPAEVISSTDSLVLRFRSDDTISNKGFSVAYAATAL
YEEEDDDDEDFID*
>TRINITY_DN34711_c0_g2::TRINITY_DN34711_c0_g2_i2::g.4::m.4 type:complete len:466 gc:universal TRINITY_DN34711_c0_g2_i2:3381-1984(-)
MWTTCVSRSLASNTERCEERQPGCCNREKIMAPTADSIISAFKCRQLCGYLAVAVLLAVA
CIRCVSARNFTIQELVTTEFPHLVSDDIYLDPSKSESFLGDIALGRAENELYERELSRQR
GIFREENDTESINRKQRAATARPERLWEHAVIPYVIESNFSGEHRALFRQAMRHWENHTC
VKFVEKGPEHQDYIEFTERPCGPLSPNSCCSFVGKRGNGAQAISIGKNCDKFGIVVHELG
HVVGFWHEHTRPDRDNHVKIITKNIMIGQEYNFNKLTEEEVNSLGLPYDYDSIMHYARNT
FSKNTYLDTILPQEEPKTKKMPEIGQRRRLSSGDIAQTNMLYNCPRCGHTIQEPSGKLTS
PQYSPPEGQHCEWRITAAHGERIVLNITELDMYDSPKCDTDYLEVRDGYWIRSPMLGRLC
ASNVVMPQSFISTSYRLLVTYKTSSKHQGHKGFVGNYGGIFNFFV*
>TRINITY_DN34711_c0_g2::TRINITY_DN34711_c0_g2_i3::g.6::m.6 type:complete len:554 gc:universal TRINITY_DN34711_c0_g2_i3:1898-237(-)
MMDEGVLQSPNFPEDYRPNKECNWRITVPDDHHVALQFQSFEVENHDNCVYDYLEVHDGH
DHTSKLLGKFCGYKVPEDLLSTTNKMTVKFVSDSSVQKAGFSAKFMKELDECKKTEHGCD
HECVNTLGSYRCECRIGYELHSDGKKCEDACGGIIDDMNGTIVSPSFPDMYPPNKNCAWE
IIALPQYRISLNFTHFDLEGQNQDCEYDSVDIRSKLPEHEERKHGVFCGSHLPPTITSEG
NNLRIEFNSDNSVQKSGFAAVFFTDRDECATNNGGCQHICKNTLGSYACSCHDGFVLHDN
RQDCKEGTCTYQINSPYGEISSPNYPDYYPSKKECAWLFTTTPGHRIKLLFDEFELEPHQ
ECAYDHIVVYDGDTNEAPTLGRFCGSKVPHPVQASANRMYMMFKSDASVQRSGFKATHKT
VCGGRLVARHIVEHLYSHAKYGDQNYDNKEDCDWVISATNGDHIRLTFLTFEVEHEQDCG
YDYVDVYDGYDDSSPLIGKYCGNKVPAEVISSTDSLVLRFRSDDTISNKGFSVAYAATAL
YEEEDDDDEDFID*
>TRINITY_DN34711_c0_g2::TRINITY_DN34711_c0_g2_i3::g.7::m.7 type:complete len:460 gc:universal TRINITY_DN34711_c0_g2_i3:3363-1984(-)
MWTTCVSRSLASNTERCEERQPGCCNREKIMAPTADSIISAFKCRQLCGYLAVAVLLAVA
CIRCVSARNFTIQELVTTEFPHLVSDDIYLDPSKSESFLGDIALGRAENELYERELSRQR
GIFREENDTESINRKQRAATARPERLWEHAVIPYVIESNFSGEHRALFRQAMRHWENHTC
VKFVEKGPEHQDYIEFTERPCGCCSFVGKRGNGAQAISIGKNCDKFGIVVHELGHVVGFW
HEHTRPDRDNHVKIITKNIMIGQEYNFNKLTEEEVNSLGLPYDYDSIMHYARNTFSKNTY
LDTILPQEEPKTKKMPEIGQRRRLSSGDIAQTNMLYNCPRCGHTIQEPSGKLTSPQYSPP
EGQHCEWRITAAHGERIVLNITELDMYDSPKCDTDYLEVRDGYWIRSPMLGRLCASNVVM
PQSFISTSYRLLVTYKTSSKHQGHKGFVGNYGGIFNFFV*
>TRINITY_DN34711_c0_g2::TRINITY_DN34711_c0_g2_i4::g.9::m.9 type:complete len:1019 gc:universal TRINITY_DN34711_c0_g2_i4:3293-237(-)
MWTTCVSRSLASNTERCEERQPGCCNREKIMAPTADSIISAFKCRQLCGYLAVAVLLAVA
CIRCVSARNFTIQELVTTEFPHLVSDDIYLDPSKSESFLGDIALGRAENELYERELSRQR
GIFREENDTESINRKQRAATARPERLWEHAVIPYVIESNFSGEHRALFRQAMRHWENHTC
VKFVEKGPEHQDYIEFTERPCGPLSPNSCCSFVGKRGNGAQAISIGKNCDKFGIVVHELG
HVVGFWHEHTRPDRDNHVKIITKNIMIGQEYNFNKLTEEEVNSLGLPYDYDSIMHYARNT
FSKNTYLDTILPQEEPKTKKMPEIGQRRRLSSGDIAQTNMLYNCPRCGHTIQEPSGKLTS
PQYSPPEGQHCEWRITAAHGERIVLNITELDMYDSPKCDTDYLEVRDGYWIRSPMLGRLC
ASNVVMPQSFISTSYRLLVTYKTSSKHQGHKGFVGNYEAICGGDIMMDEGVLQSPNFPED
YRPNKECNWRITVPDDHHVALQFQSFEVENHDNCVYDYLEVHDGHDHTSKLLGKFCGYKV
PEDLLSTTNKMTVKFVSDSSVQKAGFSAKFMKELDECKKTEHGCDHECVNTLGSYRCECR
IGYELHSDGKKCEDACGGIIDDMNGTIVSPSFPDMYPPNKNCAWEIIALPQYRISLNFTH
FDLEGQNQDCEYDSVDIRSKLPEHEERKHGVFCGSHLPPTITSEGNNLRIEFNSDNSVQK
SGFAAVFFTDRDECATNNGGCQHICKNTLGSYACSCHDGFVLHDNRQDCKEGTCTYQINS
PYGEISSPNYPDYYPSKKECAWLFTTTPGHRIKLLFDEFELEPHQECAYDHIVVYDGDTN
EAPTLGRFCGSKVPHPVQASANRMYMMFKSDASVQRSGFKATHKTVCGGRLVARHIVEHL
YSHAKYGDQNYDNKEDCDWVISATNGDHIRLTFLTFEVEHEQDCGYDYVDVYDGYDDSSP
LIGKYCGNKVPAEVISSTDSLVLRFRSDDTISNKGFSVAYAATALYEEEDDDDEDFID*
>TRINITY_DN97130_c0_g1::TRINITY_DN97130_c0_g1_i1::g.11::m.11 type:5prime_partial len:243 gc:universal TRINITY_DN97130_c0_g1_i1:2-730(+)
VVPTMLSLVALFLVVAAAEEPLNLGDLPMQNPNLFEGDIIGVDGDLNDKNAISNLGLRWP
NGKVPYVIDGGLAMHRNIILRAMEDYHSHTCVRFVPRTFESNYIRLFPGEGCYSNVGCVG
GAQPVSLGKGCIFTGTIVHELGHAVGFYHEQNRSDRDDYLIIYWSNIQPGMSSQFQKLMP
SQNILYTSFDHNSIMCYGETAFSRDGRSKTMVHKQGFRLSETYDKPGLSSSDIQRVNKLY
CQ*
