# Supplementary material for: Venomix: a simple bioinformatic pipeline for identifying and characterizing toxin gene candidates from transcriptomic data
Source: PeerJ. 2018 Jul 31;6:e5361. doi: 10.7717/peerj.5361 (PMC6074769; doi:10.7717/peerj.5361)
Supplement: Supplemental Information 6 [file peerj-06-5361-s006.gz › FinalOutput_1E-20/Astacin-like_metalloprotease_toxin_4_1/aligned.fasta]

>Q1L658
------------------------------MAPQLLLCLILTFLWSL-------------
----------------------------PEAESNVFLKSKVANRFL---QRTKRANSLVE
E--------FKSGNIE-----------------------------------RECIEERCS
KEEAREAFEDDEKTETFWNVYVDGDQCSSNPC--HYRGICKDGIGSY--TCTCLSGYEGK
N---C--------------------------ERVLYKSCRVDNGNCWHFCKHVQNDIQCS
CAEGYLLGEDGHSCVAGGNFSCGRNIKTRNKREANLPDFVQ----SQNATLLKKSDNPSP
DIRIVNGMDCKLGECPWQAALVDEKEGVFCGGTILSPIYV----------LTAAHCINET
ETISVVVGEIDKSRIETG-------------------------------------PLL--
--SVDKIYVHKKFV--------------------P--PQKAY------------------
---------KFDLAAYDY------------------------DIAIIQMKTPIQFSENVV
PACLPTADFANQVLMKQD-----------------------------------------F
GIVS-----------------------------------GFGRIFEKGPK----------
---------------------------SKTLKV-------------LKVPYVDRHTC---
------------------------------------------------------------
----------------MVSSETPITPNMFCA-----------------------------
--------------------GYDTLPRDACQGDSGGPHTTVYRDTHFITGIVSS--GEGC
-----ARNGK---------------------YGIYTKLSKFIPWIKRIMRQKLP-----S
TESSTGRL---------------------------------
>Q58L95
------------------------------MAPQLLLCLILTFLWSL-------------
----------------------------PEAESNVFLKSKVANRFL---QRTKRANSLFE
E--------FRSGNIE-----------------------------------RECIEERCS
KEEAREVFEDDEKTETFWNVYVDGDQCSSNPC--HYRGTCKDGIGSY--TCTCLFGYEGK
N---C--------------------------ERVLYKSCRVDNGNCWHFCKPVQNDIQCS
CAEGYLLGEDGHSCVAGGNFSCGRNIKTRNKREASLPDFVQ----SQNATLLKKSDNPSP
DIRIVNGMDCKLGECPWQAVLVDEKEGVFCGGTILSPIYV----------LTAAHCINQT
EKISVVVGEIDKSRVETG-------------------------------------HLL--
--SVDKIYVHKKFV--------------------P--PKKGYK-----------------
------FYEKFDLVSYDY------------------------DIAIIQMKTPIQFSENVV
PACLPTADFANQVLMKQD-----------------------------------------F
GIIS-----------------------------------GFGRIFEKGPK----------
---------------------------SNTLKV-------------LKVPYVDRHTC---
------------------------------------------------------------
----------------MVSSESPITPTMFCA-----------------------------
--------------------GYDTLPRDACQGDSGGPHITAYRDTHFITGIVSW--GEGC
-----AKKGK---------------------YGIYTKVSKFILWIKRIMRQKLP-----S
TESSTGRL---------------------------------
>Q58L96
------------------------------MAPQLLLCLILTFLWSL-------------
----------------------------PEAESNVFLKSKVANRFL---QRTKRANSLYE
E--------FRSGNIE-----------------------------------RECIEERCS
KEEAREVFEDDEKTETFWNVYVDGDQCSSNPC--HYRGTCKDGIGSY--TCTCLSGYEGK
N---C--------------------------ERVLYKSCRVDNGNCWHFCKPVQNDIQCS
CAEGYLLGEDGHSCVAGGNFSCGRNIKTRNKREASLPDFVQ----SQNAILLKKSDNPSP
DIRIVNGMDCKLGECPWQAVLVDEKEDAFCGGTILSPIYV----------LTAAHCINQT
KMISVVVGEINISRKNPG-------------------------------------RLL--
--SVDKIYVHQKFV--------------------P--PKKGYE-----------------
------FYEKFDLVSYDY------------------------DIAILQMKTPIQFSENVV
PACLPTADFANQVLMKQD-----------------------------------------F
GIVS-----------------------------------GFGRIFEKGPQ----------
---------------------------SKTLKV-------------LKVPYVDRHTC---
------------------------------------------------------------
----------------MLSSESPITPTMFCA-----------------------------
--------------------GYDTLPRDACQGDSGGPHITAYRDTHFITGIVSW--GEGC
-----AQTGK---------------------YGVYTKVSKFILWIKRIMRQKLP-----S
TESSTGRL---------------------------------
>Q56VR3
------------------------------MAPQLLLCLILTFLWSL-------------
----------------------------PEAESNVFLKSKVANRFL---QRTKRANSLVE
E--------FKSGNIE-----------------------------------RECIEERCS
KEEAREVFEDDEKTETFWNVYVDGDQCSSNPC--HYRGICKDGIGSY--TCTCLSGYEGK
N---C--------------------------ERVLYKSCRVDNGNCWHFCKSVQNDIQCS
CAEGYLLGEDGHSCVAGGNFSCGRNIKTRNKREASLPDFVQ----SHNATLLKKSDNPSP
DIRIVNGMDCKLGECPWQAALVDDKKGVFCGGTILSPIYV----------LTAAHCINET
ETISVVVGEIDRSRAETG-------------------------------------PLL--
--SVDKVYVHKKFV--------------------P--PKKSQE-----------------
------FYEKFDLVSYDY------------------------DIAIIQMKTPIQFSENVV
PACLPTADFANQVLMKQD-----------------------------------------F
GIVS-----------------------------------GFGGIFERGPN----------
---------------------------SKTLKV-------------LKVPYVDRHTC---
------------------------------------------------------------
----------------MLSSNFPITPTMFCA-----------------------------
--------------------GYDTLPQDACQGDSGGPHITAYRDTHFITGIVSW--GEGC
-----ARKGR---------------------YGIYTKLSKFIPWIKRIMRQKLP-----S
TESSTGRL---------------------------------
>Q58L94
------------------------------MAPQLLLCLILTFLWSL-------------
----------------------------PEAESNVFLKSKVANRFL---QRTKRSNSLFE
E--------IRPGNIE-----------------------------------RECIEEKCS
KEEAREVFEDNEKTETFWNVYVDGDQCSSNPC--HYRGTCKDGIGSY--TCTCLPNYEGK
N---C--------------------------EKVLFKSCRAFNGNCWHFCKRVQSETQCS
CAESYLLGVDGHSCVAEGDFSCGRNIKARNKREASLPDFVQ----SQKATVLKKSDNPSP
DIRIVNGMDCKLGECPWQAVLINEKGEVFCGGTILSPIHV----------LTAAHCINQT
KSVSVIVGEIDISRKETR-------------------------------------RLL--
--SVDKIYVHKKFV--------------------P--PNSYY------------------
--------QNIDRFAYDY------------------------DIAIIRMKTPIQFSENVV
PACLPTADFAKEVLMKQD-----------------------------------------S
GIVS-----------------------------------GFGRTQSIGYT----------
---------------------------SNILKV-------------ITVPYVDRHTC---
------------------------------------------------------------
----------------MLSSNFRITQNMFCA-----------------------------
--------------------GYDTLPQDACQGDSGGPHITAYGDTHFVTGIISW--GEGC
-----ARKGK---------------------YGVYTKVSNFIPWIKKIMSLK--------
-----------------------------------------
>B5G6G5
------------------------------MAPPLLLCLILTFLWNL-------------
----------------------------PEAESNVFLKSKVANRFL---QRTKRSNSIFE
E--------FKAGNIE-----------------------------------RECIEEKCS
KEEAREVFEDNEKTETFWNVYVDGDQCSSNPC--HYRGTCKDGIGSY--TCTCLPNYEGK
N---C--------------------------EKVLFESCRVFNGNCWHFCKSVQNEIQCS
CAESYRLGDDGHSCVAEGDFSCGRNIKARNKREASLPDFVQ----SQKAILLKKSDNPSP
DIRIINGMDCKLGECPWQAVLLDEDDDVFCGGTILSSIHV----------LTAAHCINQT
KNISVIVGEIDISRKETI-------------------------------------RLL--
--PVDKVYVHTKFV--------------------P--PSYLYG-----------------
-------HQNVDRKTYDY------------------------DIAIIRMKTPIQFSENVV
PACLPTADFVKQVLMKQD-----------------------------------------F
GIVS-----------------------------------GFGRTQYRGQT----------
---------------------------SNTLKV-------------ITVPYVDRRTC---
------------------------------------------------------------
----------------MLSSDFPITPNMFCA-----------------------------
--------------------GYDTLPQDACQGDSGGPHITAYGDTHFITGINSW--GEGC
-----AKKGK---------------------YGVYTKVSNFIPWIKAIMSLK--------
-----------------------------------------
>P82807
------------------------------MAPQLLLCLILTFLWSL-------------
----------------------------PEAESNVFLKSKVANRFL---QRTKRSNSLFE
E--------IRPGNIE-----------------------------------RECIEEKCS
KEEAREVFEDNEKTETFWNVYVDGDQCSSNPC--HYRGTCKDGIGSY--TCTCLPNYEGK
N---C--------------------------EKVLYQSCRVDNGNCWHFCKRVQSETQCS
CAESYRLGVDGHSCVAEGDFSCGRNIKARNKREASLPDFVQ----SQKATLLKKSDNPSP
DIRIVNGMDCKLGECPWQAVLINEKGEVFCGGTILSPIHV----------LTAAHCINQT
KSVSVIVGEIDISRKETR-------------------------------------RLL--
--SVDKIYVHTKFV--------------------P--PNYYYV-----------------
-------HQNFDRVAYDY------------------------DIAIIRMKTPIQFSENVV
PACLPTADFANEVLMKQD-----------------------------------------S
GIVS-----------------------------------GFGRIRFKEPT----------
---------------------------SNTLKV-------------ITVPYVDRHTC---
------------------------------------------------------------
----------------MLSSDFRITQNMFCA-----------------------------
--------------------GYDTLPQDACQGDSGGPHITAYRDTHFITGIISW--GEGC
-----ARKGK---------------------YGVYTKVSRFIPWIKKIMSLK--------
-----------------------------------------
>P83370
------------------------------MAPQLLLCLILTFLWSV-------------
----------------------------PEAESNVFLKSKVANRFL---QRTKRSNSLFE
E--------IRPGNIE-----------------------------------RECIEEKCS
KEEAREVFEDNEKTETFWNVYVDGDQCSSNPC--HYHGTCKDGIGSY--TCTCLPNYEGK
N---C--------------------------EKVLFKSCRAFNGNCWHFCKRVQSETQCS
CAESYRLGVDGHSCVAEGDFSCGRNIKARNKREASLPDFVQ----SQKATLLKKSDNPSP
DIRIVNGMDSKLGECPWQAVLINEKGEVFCGGTILSPIHV----------LTAAHCINQT
KSVSVIVGEIDISRKETR-------------------------------------RLL--
--SVDKIYVHTKFV--------------------P--PNYYYG-----------------
-------HQNFDRVAYDY------------------------DIAIIRMKTPIQFSENVV
PACLPTADFANEVLMKQD-----------------------------------------S
GIVS-----------------------------------GFGRIRFKEPT----------
---------------------------SNTLKV-------------ITVPYVDRHTC---
------------------------------------------------------------
----------------MLSSDFRITQNMFCA-----------------------------
--------------------GYDTLPQDACEGDSGGPHITAYGDTHFITGIVSW--GEGC
-----ARKGK---------------------YGVYTKVSRFIPWIKKIMSLK--------
-----------------------------------------
>Q58L93
------------------------------MAPQLLLCLILTFLWSL-------------
----------------------------PEAESNVFLKSKEANRFL---QRTKRSNSLFE
E--------FRPGNIE-----------------------------------RECIEEKCS
KEEAREIFKDNEKTEAFWNVYVDGDQCSSNPC--HYGGTCKDGIGSY--TCTCLPNYEGK
N---C--------------------------EHLLFKSCRFFNGNCWHFCKPVQNDTQCS
CAESYRLGDDGHSCVAEGDFSCGRNIKARNKREASLPDFVQ----SQNATLLKKSDNPSP
DIRIINGMDCKLGECPWQAVLLDKEGDVFCGGTILSPIYV----------LTAAHCITQS
KHISVVVGEIDISRKETR-------------------------------------HLL--
--SVDKAYVHTKFV----------------------------------------------
------------LATYDY------------------------DIAIIQLKTPIQFSENVV
PACLPTADFANQVLMKQD-----------------------------------------F
GIIS-----------------------------------GFGHTRSGGQT----------
---------------------------SNTLKV-------------VTIPYVDRHTC---
------------------------------------------------------------
----------------MLSSDFRITPNMFCA-----------------------------
--------------------GYDTLPRDACQGDSGGPHITAYRDTHFITGIISW--GEGC
-----AKKGK---------------------YGVYTKVSNFIPWIKAVMRKHQP-----S
TESSTGRL---------------------------------
>P81428
------------------------------MAPQLLLCLILTFLWSL-------------
----------------------------PEAESNVFLKSKVANRFL---QRTKRSNSLFE
E--------IRPGNIE-----------------------------------RECIEEKCS
KEEAREVFEDNEKTETFWNVYVDGDQCSSNPC--HYRGTCKDGIGSY--TCTCLPNYEGK
N---C--------------------------EKVLYQSCRVDNGNCWHFCKRVQSETQCS
CAESYRLGVDGHSCVAEGDFSCGRNIKARNKREASLPDFVQ----SQKATLLKKSDNPSP
DIRIVNGMDCKLGECPWQAVLINEKGEVFCGGTILSPIHV----------LTAAHCINQT
KSVSVIVGEIDISRKETR-------------------------------------RLL--
--SVDKIYVHTKFV--------------------P--PNYYYV-----------------
-------HQNFDRVAYDY------------------------DIAIIRMKTPIQFSENVV
PACLPTADFANEVLMKQD-----------------------------------------S
GIVS-----------------------------------GFGRIQFKQPT----------
---------------------------SNTLKV-------------ITVPYVDRHTC---
------------------------------------------------------------
----------------MLSSDFRITQNMFCA-----------------------------
--------------------GYDTLPQDACQGDSGGPHITAYRDTHFITGIISW--GEGC
-----ARKGK---------------------YGVYTKVSKFIPWIKKIMSLK--------
-----------------------------------------
>A0FKN6
-----------------------------------MIKYIGVFAFLVGGFCHDF------
--ETVISNQDPI------VDGM------RLVEGDMLFD----------------DGPLF-
---------------------TERNAVKYDQQLWPNGEIVYEISPGLRQY-EQIIREAMR
TYEDNTCIKFRRRTNEA--DYVNI----------HVGDRCYSRVGKSFRGGP-QPLSLGR
G---CTDFGTILHELGHSVGFDHEHSRADRDEFLIIHKENIKNGSEHNFDKLWENNTRTI
GP------FDYDSIMLY-----GAYAFSKDTRKFKTMEPVEPGL--PMKSVIQKGKLSYY
DIVKVN----KLYKC---------------------------------------------
--------------PPVN------------------------------------------
----------------------------------------PYP-----------------
------------------------------------------------------------
-----------------------------------------------------------G
GI----------------------------------------------------------
------------------------------------------------------------
------------------------------------------------------------
------------------------RPY---------------------------------
------------------------------------------------------------
-------------------------------VNV--------------------------
-----------------------------------------
>K7Z9Q9
-----------------------------------MKGFI--FA----G-----------
---VLVSALICLAEGK-PFDNL------ELVEDDMLMTKEQKEAY-----LAHQNGRV--
-----------------------RRAALRDRYLWPQGKIPYTFSDDIDQAGRELAERAMN
HWMSRTCLRFSPRRREH--AYIEF----------QYDGRCRARVGYT--GEARQKVSIGS
ALDPCP-LGSVIHELGHGIGFFHEHSRPDRDEYVNINVNNMREGAESNFRK---DNGYFV
DSRG--QDYDYGSIMHYSKY-QGNNAFNA-----VVMEPIQRG-----AEIGQRDGLSAG
DIRQTN----LMYKCNAQG-----------------------------------------
----------DSELQPVNDED--EDKDG--------------------------------
--GDSKKK--------------------------PD-PKGPKP-----------------
------------------------------------------------------------
-----------------------------------------------------------G
EI----------------------------------------------------------
------------------------------------------------------------
------------------------------------------------------------
------------------------EE----------------------------------
------------------------------------------------------------
------------------------------------------------------------
-----------------------------------------
>TRINITY_DN34711_c0_g2::TRINITY_DN34711_c0_g2_i1::g.1::m.1 type:complete len:1013 gc:universal TRINITY_DN34711_c0_g2_i1:3275-237(-)
MWTTCVSRSLASNTERCEERQPGCCNREKIMAP-TADSIISAFK------CRQLCGYLAV
AVLLAVACIRCVSARNFTIQELVTTEFPHLVSDDIYLDPSKSESFLGDIALGRAENELYE
RELSRQRGIFREENDTESINRKQRAATARPERLWEHAVIPYVIESNFSGEHRALFRQAMR
HWENHTCVKFVEKGPEH-QDYIEFTE---RPCG------CCSFVGKR--GNGAQAISIGK
N---CDKFGIVVHELGHVVGFWHEHTRPDRDNHVKIITKNIMIGQEYNFNKLTEEE---V
NSLG--LPYDYDSIMHY-----ARNTFSKNTYL-DTILPQEEPKTKKMPEIGQRRRLSSG
DIAQTN----MLYNCPRCGHTIQEP-----SGKLTSPQYSPPEGQHCEWRITAAH----G
ERIVLNITELDMYDSPKCDTDYLEVRDGYWIRSPMLGRLCASNVVMPQSFISTSYRLLVT
YKTSSKHQGHKGFVGNYEAICGGDIMMDEGVLQSPNFPEDYRPNKECNWRITVPDDHHVA
LQFQSFEVENHDNCVYDYLEVHDGHDHTSKLLGKFCGYKVPEDLLSTTNKMTVKF---VS
DSSVQKAGFSAKFMKELDECKKTEHGCDHECVNTLGSYRCECRIGYELHSDGKKCEDACG
GIIDDMNGTIVSPSFPDMYPPNKNCAWEIIALPQYRISLNFTHFDLEGQNQDCEYDSVDI
RSKLPEHEERKHGVFCGSHLPPTITSEGNNLRIEFNSDNSVQKSGFAAVFFTDRDECATN
NGGCQHICKNTLGSYACSCHDGFVLHDNRQDCKEGTCTYQINSPYGEISSPNYPDYYPSK
KECAWLFTTTPGHRIKLLFDEFELEPHQECAYDHIVVYDGDTNEAPTLGRFCGSKVPHPV
QASANRMYMMFKSDASVQRSGFKATHKTVCGGRLVARHIVEHLYSHAKYGDQNYDNKEDC
DWVISATNGDHIRLTFLTFEVEHEQDCGYDYVDVYDGYDDSSPLIGKYCGNKVPAEVISS
TDSLVLRFRSDDTISNKGFSVAYAATALYEEEDDDDEDFID
>TRINITY_DN34711_c0_g2::TRINITY_DN34711_c0_g2_i2::g.3::m.3 type:complete len:554 gc:universal TRINITY_DN34711_c0_g2_i2:1898-237(-)
------------------------------------------------------------
------------------------------------------------------------
------------------------------------------------------------
------------------------------------------------------------
------------------------------------------------------------
------------------------------------------------------------
------------------------------------------------------------
------------------------------------------------------------
-------------------------MMDEGVLQSPNFPEDYRPNKECNWRITVPDDHHVA
LQFQSFEVENHDNCVYDYLEVHDGHDHTSKLLGKFCGYKVPEDLLSTTNKMTVKF---VS
DSSVQKAGFSAKFMKELDECKKTEHGCDHECVNTLGSYRCECRIGYELHSDGKKCEDACG
GIIDDMNGTIVSPSFPDMYPPNKNCAWEIIALPQYRISLNFTHFDLEGQNQDCEYDSVDI
RSKLPEHEERKHGVFCGSHLPPTITSEGNNLRIEFNSDNSVQKSGFAAVFFTDRDECATN
NGGCQHICKNTLGSYACSCHDGFVLHDNRQDCKEGTCTYQINSPYGEISSPNYPDYYPSK
KECAWLFTTTPGHRIKLLFDEFELEPHQECAYDHIVVYDGDTNEAPTLGRFCGSKVPHPV
QASANRMYMMFKSDASVQRSGFKATHKTVCGGRLVARHIVEHLYSHAKYGDQNYDNKEDC
DWVISATNGDHIRLTFLTFEVEHEQDCGYDYVDVYDGYDDSSPLIGKYCGNKVPAEVISS
TDSLVLRFRSDDTISNKGFSVAYAATALYEEEDDDDEDFID
>TRINITY_DN34711_c0_g2::TRINITY_DN34711_c0_g2_i2::g.4::m.4 type:complete len:466 gc:universal TRINITY_DN34711_c0_g2_i2:3381-1984(-)
MWTTCVSRSLASNTERCEERQPGCCNREKIMAP-TADSIISAFK------CRQLCGYLAV
AVLLAVACIRCVSARNFTIQELVTTEFPHLVSDDIYLDPSKSESFLGDIALGRAENELYE
RELSRQRGIFREENDTESINRKQRAATARPERLWEHAVIPYVIESNFSGEHRALFRQAMR
HWENHTCVKFVEKGPEH-QDYIEFTE---RPCGPLSPNSCCSFVGKR--GNGAQAISIGK
N---CDKFGIVVHELGHVVGFWHEHTRPDRDNHVKIITKNIMIGQEYNFNKLTEEE---V
NSLG--LPYDYDSIMHY-----ARNTFSKNTYL-DTILPQEEPKTKKMPEIGQRRRLSSG
DIAQTN----MLYNCPRCGHTIQEP-----SGKLTSPQYSPPEGQHCEWRITAAH----G
ERIVLNITELDMYDSPKCDTDYLEVRDGYWIRSPMLGRLCASNVVMPQSFISTSYRLLVT
YKTSSKHQGHKGFVGNY-------------------------------------------
------------------------------------------------------------
-----------------------------------------------------------G
GI----------------------------------------------------------
----------------------------------FN-------------FFV--------
------------------------------------------------------------
------------------------------------------------------------
------------------------------------------------------------
------------------------------------------------------------
-----------------------------------------
>TRINITY_DN34711_c0_g2::TRINITY_DN34711_c0_g2_i3::g.6::m.6 type:complete len:554 gc:universal TRINITY_DN34711_c0_g2_i3:1898-237(-)
------------------------------------------------------------
------------------------------------------------------------
------------------------------------------------------------
------------------------------------------------------------
------------------------------------------------------------
------------------------------------------------------------
------------------------------------------------------------
------------------------------------------------------------
-------------------------MMDEGVLQSPNFPEDYRPNKECNWRITVPDDHHVA
LQFQSFEVENHDNCVYDYLEVHDGHDHTSKLLGKFCGYKVPEDLLSTTNKMTVKF---VS
DSSVQKAGFSAKFMKELDECKKTEHGCDHECVNTLGSYRCECRIGYELHSDGKKCEDACG
GIIDDMNGTIVSPSFPDMYPPNKNCAWEIIALPQYRISLNFTHFDLEGQNQDCEYDSVDI
RSKLPEHEERKHGVFCGSHLPPTITSEGNNLRIEFNSDNSVQKSGFAAVFFTDRDECATN
NGGCQHICKNTLGSYACSCHDGFVLHDNRQDCKEGTCTYQINSPYGEISSPNYPDYYPSK
KECAWLFTTTPGHRIKLLFDEFELEPHQECAYDHIVVYDGDTNEAPTLGRFCGSKVPHPV
QASANRMYMMFKSDASVQRSGFKATHKTVCGGRLVARHIVEHLYSHAKYGDQNYDNKEDC
DWVISATNGDHIRLTFLTFEVEHEQDCGYDYVDVYDGYDDSSPLIGKYCGNKVPAEVISS
TDSLVLRFRSDDTISNKGFSVAYAATALYEEEDDDDEDFID
>TRINITY_DN34711_c0_g2::TRINITY_DN34711_c0_g2_i3::g.7::m.7 type:complete len:460 gc:universal TRINITY_DN34711_c0_g2_i3:3363-1984(-)
MWTTCVSRSLASNTERCEERQPGCCNREKIMAP-TADSIISAFK------CRQLCGYLAV
AVLLAVACIRCVSARNFTIQELVTTEFPHLVSDDIYLDPSKSESFLGDIALGRAENELYE
RELSRQRGIFREENDTESINRKQRAATARPERLWEHAVIPYVIESNFSGEHRALFRQAMR
HWENHTCVKFVEKGPEH-QDYIEFTE---RPCG------CCSFVGKR--GNGAQAISIGK
N---CDKFGIVVHELGHVVGFWHEHTRPDRDNHVKIITKNIMIGQEYNFNKLTEEE---V
NSLG--LPYDYDSIMHY-----ARNTFSKNTYL-DTILPQEEPKTKKMPEIGQRRRLSSG
DIAQTN----MLYNCPRCGHTIQEP-----SGKLTSPQYSPPEGQHCEWRITAAH----G
ERIVLNITELDMYDSPKCDTDYLEVRDGYWIRSPMLGRLCASNVVMPQSFISTSYRLLVT
YKTSSKHQGHKGFVGNY-------------------------------------------
------------------------------------------------------------
-----------------------------------------------------------G
GI----------------------------------------------------------
----------------------------------FN-------------FFV--------
------------------------------------------------------------
------------------------------------------------------------
------------------------------------------------------------
------------------------------------------------------------
-----------------------------------------
>TRINITY_DN34711_c0_g2::TRINITY_DN34711_c0_g2_i4::g.9::m.9 type:complete len:1019 gc:universal TRINITY_DN34711_c0_g2_i4:3293-237(-)
MWTTCVSRSLASNTERCEERQPGCCNREKIMAP-TADSIISAFK------CRQLCGYLAV
AVLLAVACIRCVSARNFTIQELVTTEFPHLVSDDIYLDPSKSESFLGDIALGRAENELYE
RELSRQRGIFREENDTESINRKQRAATARPERLWEHAVIPYVIESNFSGEHRALFRQAMR
HWENHTCVKFVEKGPEH-QDYIEFTE---RPCGPLSPNSCCSFVGKR--GNGAQAISIGK
N---CDKFGIVVHELGHVVGFWHEHTRPDRDNHVKIITKNIMIGQEYNFNKLTEEE---V
NSLG--LPYDYDSIMHY-----ARNTFSKNTYL-DTILPQEEPKTKKMPEIGQRRRLSSG
DIAQTN----MLYNCPRCGHTIQEP-----SGKLTSPQYSPPEGQHCEWRITAAH----G
ERIVLNITELDMYDSPKCDTDYLEVRDGYWIRSPMLGRLCASNVVMPQSFISTSYRLLVT
YKTSSKHQGHKGFVGNYEAICGGDIMMDEGVLQSPNFPEDYRPNKECNWRITVPDDHHVA
LQFQSFEVENHDNCVYDYLEVHDGHDHTSKLLGKFCGYKVPEDLLSTTNKMTVKF---VS
DSSVQKAGFSAKFMKELDECKKTEHGCDHECVNTLGSYRCECRIGYELHSDGKKCEDACG
GIIDDMNGTIVSPSFPDMYPPNKNCAWEIIALPQYRISLNFTHFDLEGQNQDCEYDSVDI
RSKLPEHEERKHGVFCGSHLPPTITSEGNNLRIEFNSDNSVQKSGFAAVFFTDRDECATN
NGGCQHICKNTLGSYACSCHDGFVLHDNRQDCKEGTCTYQINSPYGEISSPNYPDYYPSK
KECAWLFTTTPGHRIKLLFDEFELEPHQECAYDHIVVYDGDTNEAPTLGRFCGSKVPHPV
QASANRMYMMFKSDASVQRSGFKATHKTVCGGRLVARHIVEHLYSHAKYGDQNYDNKEDC
DWVISATNGDHIRLTFLTFEVEHEQDCGYDYVDVYDGYDDSSPLIGKYCGNKVPAEVISS
TDSLVLRFRSDDTISNKGFSVAYAATALYEEEDDDDEDFID
>TRINITY_DN97130_c0_g1::TRINITY_DN97130_c0_g1_i1::g.11::m.11 type:5prime_partial len:243 gc:universal TRINITY_DN97130_c0_g1_i1:2-730(+)
------------------------------VVP-TMLSLVALFL----------------
---VVAAAEEPLNLGDLPMQNP------NLFEGDIIGV----------------DGDL--
---------------------NDKNAISNLGLRWPNGKVPYVIDGGLAMH-RNIILRAME
DYHSHTCVRFVPRTFES--NYIRL----------FPGEGCYSNVGCV--GGA-QPVSLGK
G---CIFTGTIVHELGHAVGFYHEQNRSDRDDYLIIYWSNIQPGMSSQFQKLMPSQNILY
TS------FDHNSIMCY-----GETAFSRDGRS-KTMVHKQ-GF--RLSETYDKPGLSSS
DIQRVN----KLY-C---------------------------------------------
--------------Q---------------------------------------------
------------------------------------------------------------
------------------------------------------------------------
------------------------------------------------------------
------------------------------------------------------------
------------------------------------------------------------
------------------------------------------------------------
------------------------------------------------------------
------------------------------------------------------------
------------------------------------------------------------
-----------------------------------------
