# Supplementary material for: Venomix: a simple bioinformatic pipeline for identifying and characterizing toxin gene candidates from transcriptomic data
Source: PeerJ. 2018 Jul 31;6:e5361. doi: 10.7717/peerj.5361 (PMC6074769; doi:10.7717/peerj.5361)
Supplement: Supplemental Information 6 [file peerj-06-5361-s006.gz › FinalOutput_1E-20/Factor_V_activator_RVV-V_gamma_142/nucleotide.fasta]

>TRINITY_DN39743_c4_g4_i1 len=2412 path=[16058:0-297 16235:298-943 15798:944-967 16374:968-1829 15708:1830-1858 16207:1859-2406 15469:2407-2411] [-1, 16058, 16235, 15798, 16374, 15708, 16207, 15469, -2]
CGCTTTTATTTGTCAATTTCATTCTCTTACATCAATTAGTGATGCTAATAAAATTATTCC
AATATAAGAAATCAGTATGCAATGTTGTACTGCTTCATCTGAATTGTCTTTCCAACTTAT
TTCCAATTACTCTCTGTGATATATAGTATCATATTAGTCTAAATATGAGCTATCACAGTT
TTTTCCAAATATGAAAGTTATATGCTGTTTGCAGTCAATGACTATATAGTGTTCAAAATC
CTCAGCGTTGATGCACTACCAGGATAAATTAATATAAGTGGATTTGTTCTCTTGGCTTCG
GTCATTACTGATTGTAACCCAGTAACTGATGATGAACATCAACACTGCTCAAAACATTGT
TTTACTACATTAAATTTTGAGTTTTGAATCTGCTTGTAAGTCTATTTTTATTAATTTTTC
CTGGTAGTTTGCAGTTTGATGTAAAGCTCTTCTGGTAATCTCAGATAAGTGTTTGAAGTG
TTATCAACCTTGAATAGTAATGTACATACAAATGTAATGGTAATCTGTTTATTAAAAAAC
AAACATTACTTAATAATTCCTTTTATCCAGGTATGATAATTGTCCACCTTTGTGTAAAAT
CCATACTGTCCTGATCTTCCACATCCATCACCCCAACTCACTACTCCAACTAAATACCAA
ATTCCATCTTGCTCCATTACAAAAGGTCCACCACTATCACCTTTGCAAGCATCTCCAATA
ATTTCTTGGGCATATCCAGCACAAAGCATATTCTTGGTCACATGATATCTTGTAGATTGA
CGACAAGTTTCCCAGTCCACTATAGGAACACGGAGCTCTTGTAAATATTGAGGTCGTGGT
CCCTTTTCTGTTAATTTTCCCCATCCTGTCACTGTGCCCATCCGCAGAGGTTTTTCAAAA
AACATATCTCTGATAAATTCCTTATCACCTAAGCATACCGGAGATATGTAATTTGTAAAG
GGAATACTGTCTTGTAGTCTAATGAGAGCTATGTCATTGTCATAAGTGCGTCTCCCAAAT
GCTGGATGAATTATAAATCTTTCAATTCCTGTCACTATTTCCTCAGGTTCCAAAACATAT
TGATTATGTTTTCCTAATTTAACAGTTATTGTGGTTTTGTCAACCAGCTGAGTTCGTTTT
GGCACATAAAGGCAATGAGCGGCCGTCAAGACCCAACGTTCGTTAAGCAGTGAACCTCCA
CAGAACCCTCGGCGACTTGTATCAAACAGCATTACCTGCCATGGATATGCTCCTTTCTCT
GTGTTGTTACCACCTATTATTTTCTCACGAAGTATTTGTGGTTTTGTGATATTTGGCTTT
CCTGTGACAGGGCGACCACAAATGTTCTTTATATTTACTCTCTGTGGTATGAATACATAA
GCAGATGAGTGCCTCATGCATCCAATTGTTTTGTTTTCAGCAACACAGGTATAAACACCA
CTCATATTTGGATCTGCTTTCTCCAGTATCAGACCGCTTGTTGATGTTTGATAATGCTTT
CCAGATGAGGGAATCCGAATGCCATTTTTCATCCATGATATTTCAGCCTTTGACCTGGAC
AGAGAGCACCTAACAAAACCAAAATCACCTTCAGCTATTGTCATGTTTGTCGGATGATGT
TTAAAATCTATACTGCAGTTTGTTGGCTGTTTTTTCACATTAATTTCTGCCTGAACAGAA
TAAGAAACACCATCAGGTGTGACTGCAGCACATGTGTAAGTTCCTTTAAAATCTGCTGAC
ATGGAATGTACCCACAATATTGTCCCATTTTCCATTAAGCTAATGCCTGGTAAAGGCTCA
GGCCCTCCTAAAAATTGCCCATCTTTCAACCATCTTACTTTTGCTGTAGAAATCTTTGGC
TTACATGGCATGACGTGAGATTCACCCAAAATGGCAGTGGAATTTTGAGGAAATTCATTA
AAAACATGCATAGAAAATGGTATATCCTTGGTAGCTGGTTTTACTTGTAACTTATCACGT
ACAACACCATTATCTTCCATACGTCCTTCTTTCTTATGCATCCAATATTGCAGATGAAAG
CCTTTAAATTCTCCAAAATTATCACTGATGAAAACAAAGTACAACATGTTATCTGTAGAT
GTTACACTGGTATCTTCATTCAGTCTTCCACAGAAGCTTCCTAACAGTGGTGACTCTTGA
ATAAGGCCATCCCATATTTCCAATCTATCATATGTACAGTTATCACTTGTTTCAAGTAAA
ATATCATCAATGAATACACTTATAACAAAATTTTCTGGTGCTTGAATCTTTATAATGCAT
TTGGAATTTCTTCCATAGTTATACGGATAATTAGGACTAGCAACTGTACCATTCTTTTCA
TCTTTCACCCATCTGCAAGCTCCTGCTTCATCATTCTTGGAGAAAATGGATGAATATGTG
GCATTGAATCCA
