# Supplementary material for: Venomix: a simple bioinformatic pipeline for identifying and characterizing toxin gene candidates from transcriptomic data
Source: PeerJ. 2018 Jul 31;6:e5361. doi: 10.7717/peerj.5361 (PMC6074769; doi:10.7717/peerj.5361)
Supplement: Supplemental Information 6 [file peerj-06-5361-s006.gz › FinalOutput_1E-20/Factor_V_activator_RVV-V_gamma_142/signalp.txt]

# SignalP-4.1 euk predictions
# name                     Cmax  pos  Ymax  pos  Smax  pos  Smean   D     ?  Dmaxcut    Networks-used
Q4QXT9                     0.899  21  0.913  21  0.959  12  0.926   0.920 Y  0.450      SignalP-noTM
A6MFK7                     0.611  23  0.652  23  0.854  14  0.696   0.676 Y  0.450      SignalP-noTM
A6MFK8                     0.815  23  0.842  23  0.950   2  0.870   0.857 Y  0.450      SignalP-noTM
TRINITY_DN39743_c4_g4::TRINITY_DN39743_c4_g4_i1::g.1::m.1  0.115  19  0.108  35  0.128  12  0.106   0.107 N  0.450      SignalP-noTM
