# Supplementary material for: Venomix: a simple bioinformatic pipeline for identifying and characterizing toxin gene candidates from transcriptomic data
Source: PeerJ. 2018 Jul 31;6:e5361. doi: 10.7717/peerj.5361 (PMC6074769; doi:10.7717/peerj.5361)
Supplement: Supplemental Information 6 [file peerj-06-5361-s006.gz › FinalOutput_1E-20/Factor_V_activator_RVV-V_gamma_142/final.txt]

>Q4QXT9
MAPQLLLCLILTFLWSLSEAESNVFLKSKVANRFLQRTKRANSLFEEFKAGNIERECIEE
RCSKEEAREAFEDNEKTETFWNVYVDGDQCSSNPCHYGGTCKDGIGSYTCTCLAGYEGKN
CQYVLYQSCRVDNGNCWHFCKPVQNEIQCSCAESYLLGDDGYSCVAGGDFSCGRNIKARN
KREASLPDFQTDFSDDYDAIDENNFVETPTNFSGLVPTVQSQNATLLKKSDNPSPDIRVV
NGTDCKLGECPWQALLINDQGDGFCGGTILSPIYVLTAAHCINQTKYIRVVVGEIDISRK
KTGRLLSVDKIYVHQKFVPSTYDYDIALIQMKTPIQFSENVVPACLPTADFANQVLMKQD
FGIVSGFGRTRERGQTSNTLKVVTLPYVDRHTCMLSSNFPITQNMFCAGYNTLPQDACQG
DSGGPHITAYRDTHFITGIISWGEGCAQTGKYGAYTKVSRFILWIKRIMRLKLPSTESST
GRL
>A6MFK7
MAPQLLLCLIQTFLWSLPEAESNVFLKSNVANRFLQRTKRANSGFEEIYPANFERECVEE
RCSKEEAREVFEDDEKTEAFWTVYVDGDQCLSNPCHYGGTCKDGIGSYTCTCLAGYEGKN
CEHDLLKSCRVDNGNCWHFCKPVQNDTQCSCAEGYRLGDNGFSCIAEGEFSCGRNIKSRN
KREASLPDFQTDFSDDYDAIDENNLIETVQSQSATLLKKSDNPNPDIRIVNGLDCKLGEC
PWQAVLIDEKGTAFGGGTILSPYFVLTAAHCINKTKSIAVVVGQVDISRKETRRLLSVDK
VYTHPKYVHVTNDYDIAIIQLKTPIQFSENVVPACLPTADFANHVLMKQDFGIVSGFGRI
EEKGPTSNILKVVMVPYVDRHTCILSTKIPITRNMFCAGYGNQPEDACEGDSGGPHITAY
KDTHFLTGIVSWGEGCGRDGKYGIYTKVSNFLPWIKTIMRRKQPSTESSTGRL
>A6MFK8
MAPQLLLCLILTFLWSLPEAESNVFLKSNVANRFLQRTKRANSIFEEIRPGNIERECVEE
KCSKEEAREVFQDNEKTEAFWTVYVDGDQCLSNPCHYRGTCKDGIGSYTCTCLPGYEGKN
CEHVVVKSCRLFNGNCWHFCKTVQNDTQCSCAEGYRLGVDGFSCIAEGDFSCGRIIKSRN
KREASLPDFHFSDDYDAIDENNLVETVQSQSATLLKKSDNPSPDIRIVSGLDCKLGECPW
QAVLIDEHGKAFGGGTILSPYFVLTAAHCLNQTKSIAVVVGQVDISRKETRHLLHVDKAY
MHSKYVRATYDHDIAILRLRTPIQFSENVVPACLPTADFADEVLMKQDFGIVSGFGRLHE
RGSTSDILKVIRVPYVDRYTCMLSSNYRITPSMFCAGYGNQPQDACQGDSGGPHITAYGD
THFITGIISWGEGCGRKGKYGIYTKVSNFIPWIKTIMRRNQPSTESSTGRL
>TRINITY_DN39743_c4_g4::TRINITY_DN39743_c4_g4_i1::g.1::m.1 type:5prime_partial len:622 gc:universal TRINITY_DN39743_c4_g4_i1:2411-546(-)
GFNATYSSIFSKNDEAGACRWVKDEKNGTVASPNYPYNYGRNSKCIIKIQAPENFVISVF
IDDILLETSDNCTYDRLEIWDGLIQESPLLGSFCGRLNEDTSVTSTDNMLYFVFISDNFG
EFKGFHLQYWMHKKEGRMEDNGVVRDKLQVKPATKDIPFSMHVFNEFPQNSTAILGESHV
MPCKPKISTAKVRWLKDGQFLGGPEPLPGISLMENGTILWVHSMSADFKGTYTCAAVTPD
GVSYSVQAEINVKKQPTNCSIDFKHHPTNMTIAEGDFGFVRCSLSRSKAEISWMKNGIRI
PSSGKHYQTSTSGLILEKADPNMSGVYTCVAENKTIGCMRHSSAYVFIPQRVNIKNICGR
PVTGKPNITKPQILREKIIGGNNTEKGAYPWQVMLFDTSRRGFCGGSLLNERWVLTAAHC
LYVPKRTQLVDKTTITVKLGKHNQYVLEPEEIVTGIERFIIHPAFGRRTYDNDIALIRLQ
DSIPFTNYISPVCLGDKEFIRDMFFEKPLRMGTVTGWGKLTEKGPRPQYLQELRVPIVDW
ETCRQSTRYHVTKNMLCAGYAQEIIGDACKGDSGGPFVMEQDGIWYLVGVVSWGDGCGRS
GQYGFYTKVDNYHTWIKGIIK*
