# Supplementary material for: Venomix: a simple bioinformatic pipeline for identifying and characterizing toxin gene candidates from transcriptomic data
Source: PeerJ. 2018 Jul 31;6:e5361. doi: 10.7717/peerj.5361 (PMC6074769; doi:10.7717/peerj.5361)
Supplement: Supplemental Information 6 [file peerj-06-5361-s006.gz › FinalOutput_1E-20/Factor_V_activator_RVV-V_gamma_142/aligned.fasta]

>Q4QXT9
MAPQLLLCLILTFLWSLSEAESNVFLKSKVAN--RFLQRTKRANSLFEEFKAGNIER--E
CIEERCSKEEAREAFEDNEKTETFWNVYVD------GDQCSSNPCH-YGGTCKDG--IGS
YTCTCL----------------------AGYEGKNCQYVLYQ------------------
--------SCRVDNGNCWHF---------------CKPVQNEIQCSCAE-----------
------SYLLGDDG---------------YSC----------------------------
---------VAGGDFSCGRNIKARNKREAS-------LPD----FQT------------D
FSDDYDAIDENNFVETPTNFSGLVPTVQSQNATLL----------------KKSDNPSPD
I---RVVNGTDCKLGECPWQALLINDQGDGFCGGTILSPIYVLTAAHCINQTKYIRVVVG
EIDISRKKTGR----------LLSVDKIYVHQKFVPSTYDYDIALIQMKTPIQFSENVVP
ACLPTADFANQVLMKQDF--GIVSGFGRTRERGQTSNTLKVVTLPYVDRHTCMLSSNFPI
TQNMFCAGYNTL-PQDACQGDSGGPHITAYRDTHFITGIISWGEGCAQTGKYGAYTKVSR
FILWIKRIMRLKLPSTESSTGRL
>A6MFK7
MAPQLLLCLIQTFLWSLPEAESNVFLKSNVAN--RFLQRTKRANSGFEEIYPANFER--E
CVEERCSKEEAREVFEDDEKTEAFWTVYVD------GDQCLSNPCH-YGGTCKDG--IGS
YTCTCL----------------------AGYEGKNCEHDLLK------------------
--------SCRVDNGNCWHF---------------CKPVQNDTQCSCAE-----------
------GYRLGDNG---------------FSC----------------------------
---------IAEGEFSCGRNIKSRNKREAS-------LPD----FQT------------D
FSDDYDAIDENNLIE----------TVQSQSATLL----------------KKSDNPNPD
I---RIVNGLDCKLGECPWQAVLIDEKGTAFGGGTILSPYFVLTAAHCINKTKSIAVVVG
QVDISRKETRR----------LLSVDKVYTHPKYVHVTNDYDIAIIQLKTPIQFSENVVP
ACLPTADFANHVLMKQDF--GIVSGFGRIEEKGPTSNILKVVMVPYVDRHTCILSTKIPI
TRNMFCAGYGNQ-PEDACEGDSGGPHITAYKDTHFLTGIVSWGEGCGRDGKYGIYTKVSN
FLPWIKTIMRRKQPSTESSTGRL
>A6MFK8
MAPQLLLCLILTFLWSLPEAESNVFLKSNVAN--RFLQRTKRANSIFEEIRPGNIER--E
CVEEKCSKEEAREVFQDNEKTEAFWTVYVD------GDQCLSNPCH-YRGTCKDG--IGS
YTCTCL----------------------PGYEGKNCEHVVVK------------------
--------SCRLFNGNCWHF---------------CKTVQNDTQCSCAE-----------
------GYRLGVDG---------------FSC----------------------------
---------IAEGDFSCGRIIKSRNKREAS-------LPD----FH--------------
FSDDYDAIDENNLVE----------TVQSQSATLL----------------KKSDNPSPD
I---RIVSGLDCKLGECPWQAVLIDEHGKAFGGGTILSPYFVLTAAHCLNQTKSIAVVVG
QVDISRKETRH----------LLHVDKAYMHSKYVRATYDHDIAILRLRTPIQFSENVVP
ACLPTADFADEVLMKQDF--GIVSGFGRLHERGSTSDILKVIRVPYVDRYTCMLSSNYRI
TPSMFCAGYGNQ-PQDACQGDSGGPHITAYGDTHFITGIISWGEGCGRKGKYGIYTKVSN
FIPWIKTIMRRNQPSTESSTGRL
>TRINITY_DN39743_c4_g4::TRINITY_DN39743_c4_g4_i1::g.1::m.1 type:5prime_partial len:622 gc:universal TRINITY_DN39743_c4_g4_i1:2411-546(-)
---------------GFNATYSSIFSKNDEAGACRWVKDEKNG-TVASPNYPYNYGRNSK
CI----IKIQAPENF--------VISVFIDDILLETSDNCTYDRLEIWDGLIQESPLLGS
F-CGRLNEDTSVTSTDNMLYFVFISDNFGEFKGFHLQYWMHKKEGRMEDNGVVRDKLQVK
PATKDIPFSMHVFN----EFPQNSTAILGESHVMPCKP-----KISTAKVRWLKDGQFLG
GPEPLPGISLMENGTILWVHSMSADFKGTYTCAAVTPDGVSYSVQAEINVKKQPTNCSID
FKHHPTNMTIAEGDFGFVRCSLSRSKAEISWMKNGIRIPSSGKHYQTSTSGLILEKADPN
MSGVYTCVAENKTIG----------CMRHSSAYVFIPQRVNIKNICGRPVTGKPNITKPQ
ILREKIIGGNNTEKGAYPWQVMLFDTSRRGFCGGSLLNERWVLTAAHCLYVPKRTQ-LVD
KTTITVKLGKHNQYVLEPEEIVTGIERFIIHPAFGRRTYDNDIALIRLQDSIPFTNYISP
VCLGDKEFIRDMFFEKPLRMGTVTGWGKLTEKGPRPQYLQELRVPIVDWETCRQSTRYHV
TKNMLCAGYAQEIIGDACKGDSGGPFVMEQDGIWYLVGVVSWGDGCGRSGQYGFYTKVDN
YHTWIKGIIK-------------
