# Supplementary material for: Venomix: a simple bioinformatic pipeline for identifying and characterizing toxin gene candidates from transcriptomic data
Source: PeerJ. 2018 Jul 31;6:e5361. doi: 10.7717/peerj.5361 (PMC6074769; doi:10.7717/peerj.5361)
Supplement: Supplemental Information 6 [file peerj-06-5361-s006.gz › FinalOutput_1E-20/Hg-scorpine-like_2_3/rsemfile_expressioninfo.txt]

transcript_id	gene_id	length	effective_length	expected_count	TPM	FPKM	IsoPct
../INPUTS/RSEM.isoforms.results	TRINITY_DN39701_c0_g1_i1	TRINITY_DN39701_c0_g1_i1	2553	2385.97	5437.03	71.86	64.75	100.00
../INPUTS/RSEM.isoforms.results	TRINITY_DN39701_c0_g1_i3	TRINITY_DN39701_c0_g1_i3	2551	2383.97	7763.30	102.69	92.54	100.00
../INPUTS/RSEM.isoforms.results	TRINITY_DN39701_c0_g1_i4	TRINITY_DN39701_c0_g1_i4	2555	2387.97	5574.03	73.60	66.33	100.00
