# Supplementary material for: Venomix: a simple bioinformatic pipeline for identifying and characterizing toxin gene candidates from transcriptomic data
Source: PeerJ. 2018 Jul 31;6:e5361. doi: 10.7717/peerj.5361 (PMC6074769; doi:10.7717/peerj.5361)
Supplement: Supplemental Information 6 [file peerj-06-5361-s006.gz › FinalOutput_1E-20/Hg-scorpine-like_2_3/nucleotide.fasta]

>TRINITY_DN39701_c0_g1_i1 len=2553 path=[7313:0-129 7457:130-175 7428:176-189 7429:190-217 7470:218-309 7370:310-333 7455:334-387 7367:388-411 7484:412-640 7387:641-676 @7497@!:677-753 7483:754-789 7493:790-835 7467:836-886 7481:887-913 7279:914-945 7466:946-1108 7502:1109-1132 7503:1133-1145 7492:1146-1240 7480:1241-1310 7465:1311-1345 7496:1346-1350 @7490@!:1351-1430 7479:1431-1587 7447:1588-1644 7501:1645-1645 7500:1646-1662 7499:1663-1686 7489:1687-1709 7495:1710-1769 7498:1770-1802 7488:1803-1849 7494:1850-1900 7443:1901-1940 7474:1941-1948 7460:1949-1972 7442:1973-2029 7300:2030-2053 7301:2054-2060 7302:2061-2084 7473:2085-2158 7440:2159-2193 7486:2194-2251 7472:2252-2275 7458:2276-2446 7401:2447-2462 7402:2463-2470 7403:2471-2552] [-1, 7313, 7457, 7428, 7429, 7470, 7370, 7455, 7367, 7484, 7387, 7497, 7483, 7493, 7467, 7481, 7279, 7466, 7502, 7503, 7492, 7480, 7465, 7496, 7490, 7479, 7447, 7501, 7500, 7499, 7489, 7495, 7498, 7488, 7494, 7443, 7474, 7460, 7442, 7300, 7301, 7302, 7473, 7440, 7486, 7472, 7458, 7401, 7402, 7403, -2]
GGCTATTGCCTCTTATTCTCATTAAATAGCGATCTAATAATTACACTTCTAATTGAGCAT
TTAATTATTTTCCAGAATTTGGGTTATATCTTATCATGATTCATAGTTATTCTAATTAGA
AAGAGGCTGATGAATATTGCTTAAAGTTTGTTATTATACAGGTTTCAACGAGCATAAACA
CTTTGGACTATCTAATGCTATCTAATTTGAGAAAAAAATCTGATAGGACGATTCAGAACC
AAAATACTTGAACATTTAGCCGACTATGTGATTTCTGTGATTGTTAAATACCATCTATCA
TGCCTTTATCGCAATATTGGGGTCAGTAGCAAACAAATGGAGAAGTCATTCCACCTGCGA
TTATCCACCGTTGTAATGATGTAATATATTTTTCGCTGTTATGGTGATGTTTTCGTTTTT
TCCCTCTGTCTTATGAAAGTGAAATCCTAGTTTGATTGAAATCAGGTTTGCTTTTGTGGA
AAGGAACGAGTTCGCAAAAGAAACCTGCAGGTAAGTGACATAAGTAGGTCGTGAAAACAA
TGTTTATATGCAAGTATATTTTACAGCAACAGTAACGATAAGAGGTGGCCGCGAAAACAG
TGTGGTTTGCAGTATTCATGGGTGAACGTCACGAATGTTCATCTGACAGAATAGACAAAG
GTTGGAGAAGTCCATACGATTATGAAATCGGGCCACCGTATGGATGTTTCACTTATCTCA
GGCAATGTGTGTTCAGTATGTGTGAAAAATTAAACGTGGACTCCTTGCCACTGACTCCAT
ACTCCTGAATTCATCTAAACATGAACTATTGAGCTCCCTTGACATTGTTTTCCCTACGTA
CCATGACCAAATTTGCCATAGGTTTCTCAAGACAACTTACGATATGTTTTTTTAAGCATG
TACAATATAACTATCTCTGTAACATTTACACCAAGATAACATACATTATGAACAACTCAC
CCTCACATGAAAAGAGGACATCATCAATAACTGCATCACTCGAAACTTATATCCCTTCTG
CAGGTTCAAACTATAATTGTGATGCATCACGAATGTTGGCTCCATAATAATTAGAAACGA
TTTTTAAGACTACTCAAAATAGAGCTTAACCAAATATTGTATCTCAAAAGCGCATCATCA
CTCATACAATAGGCTTGGTCTGTGGGTGGGTCACACTTGGTATCTGCACGTCTTAGGCTA
TTTCAAGTCTTACATAACCCGAAATTGTGAGTACAGCAGAACATTTCCTCAAAAGATTAA
ATAATTCACTGTAGACTTATTATTCCTTTGGATTAGATTCGAACTCACTTAAAAGATTTT
TTCTCTAGTTGAATTTAACATGGTGTAATCAAACTGCACACCGCAATAGTAGTGGTTTAA
AGTGGAATAGTAATGGAATTGTAGCAATATTCAATTTCGATTGTACTTCTCAGCCACTTG
GGATAAAATTGTCATCTAGAGATAATTGCTTCAGGGAACCTAGCATGGGGTCAAAATGTG
TTTCGGTCGTGGTACGGAGCAGAGAATTCCTTGGGAGCACTCTGTAATGATTGTAAGAAG
TACTGCATCATTAAAAGACAGTTTTAATCTGTGTGTTTGCCAATCAAAGATTTCCATGCT
TTCTTACACTACAATACCACCGATGAGCAAATATTAGCATATAAATTCTTGGGAGTTTCG
ATCTACCATTGACTTAGGAAAGAATATGATGAGTGCAGCAACCGAGTTTTGGTTGAGGCT
AGCGGAGAAAGGTATCTGCTAGGCACCAAGAATGAATATTATGTTAAACCCCTTATAGGA
TAGGTCCATTTCGAATCCAATAATATTTCGTTTGTAGTTTGATGAGTTTCTGTTGGAATC
AGATAATTATATATAAGATTAATAATGTATAGAGTCAGGCTGGGAACAAAACGTAGCGAG
TTTTTTCAGTCGAAATTCATTTTTATGTACTGATAATATTTCCTGTTGAAAGAACCGATC
AAATCACTTTTCAAAAGTTCTTTATTGATGTTGACGCAAACTATATGCGTGTAATAGTTT
GGGATATTTTAATGTTTAATTGATAAGCTTCATTTAATGCATCGCACTCTTACTTGCAAC
CATAGATTAAGGAAATGACTAAAAAGTTAATACAGAATAAAAAAGAACAAAGAAGTAGGC
GATCCTCCTATTTCAGTGATATATTGTTATGGTTACTGTTTTCAGTAGGATACTTTGATA
CCACACTTGCACTTCGTGCCATGACAGTATCCCTCTTTATTTTCAGCAGCCAGGCAACTC
TTGTTGCACCATTGGACTGTGTCGACAATCAAACATAACTGTTGGTTTTTGGAGATCTTG
TGTACCAACTGTTTGGCAGCGCTCTTCACAACATCCTTTACTACTGGTATGGGGATATGT
GATGTTAAATAATCAACTCCTTTTTGGAAATATTTCTCTTTCAGTATACCTCCGCAGGAA
CAAAGTGCCACCAACACCAGCAATTGTAGTACTGTACATTGTGTCTGCATTTTCCAAGTA
CTTTGAACGGCCGACAACGCTACTGTCTAGATG
>TRINITY_DN39701_c0_g1_i3 len=2551 path=[7331:0-129 7471:130-174 7485:175-188 7456:189-215 7470:216-307 7370:308-331 7455:332-385 7367:386-409 7484:410-638 7387:639-674 @7497@!:675-751 7483:752-787 7493:788-833 7467:834-884 7481:885-911 7279:912-943 7466:944-1106 7502:1107-1130 7503:1131-1143 7491:1144-1238 7480:1239-1308 7465:1309-1343 7496:1344-1348 @7490@!:1349-1428 7479:1429-1585 7447:1586-1642 7501:1643-1643 7500:1644-1660 7499:1661-1684 7489:1685-1707 7495:1708-1767 7498:1768-1800 7488:1801-1847 7494:1848-1898 7443:1899-1938 7474:1939-1946 7460:1947-1970 7442:1971-2027 7300:2028-2051 7301:2052-2058 7302:2059-2082 7473:2083-2156 7441:2157-2191 7486:2192-2249 7472:2250-2273 7458:2274-2444 7401:2445-2460 7402:2461-2468 7403:2469-2550] [-1, 7331, 7471, 7485, 7456, 7470, 7370, 7455, 7367, 7484, 7387, 7497, 7483, 7493, 7467, 7481, 7279, 7466, 7502, 7503, 7491, 7480, 7465, 7496, 7490, 7479, 7447, 7501, 7500, 7499, 7489, 7495, 7498, 7488, 7494, 7443, 7474, 7460, 7442, 7300, 7301, 7302, 7473, 7441, 7486, 7472, 7458, 7401, 7402, 7403, -2]
GGCTATTGCCTCTTATTCTCATTAAATAGCGATCTAATAATTACACTTCTAATTGAGCAT
TTAATTATTTTCCAGAATTTGGGTTATATCTTATCATGATTCATAGTTATTCTAATTAGA
AAGAGGCTGACGAATATTGCTTAAAGTTTGTTTTATACAGGTTTCAACGAGCATAAACAC
TTTGGACTACGAGTGCTATCTAATTTGAGAAAAAAATCTGATAGGACGATTCAGAACCAA
AATACTTGAACATTTAGCCGACTATGTGATTTCTGTGATTGTTAAATACCATCTATCATG
CCTTTATCGCAATATTGGGGTCAGTAGCAAACAAATGGAGAAGTCATTCCACCTGCGATT
ATCCACCGTTGTAATGATGTAATATATTTTTCGCTGTTATGGTGATGTTTTCGTTTTTTC
CCTCTGTCTTATGAAAGTGAAATCCTAGTTTGATTGAAATCAGGTTTGCTTTTGTGGAAA
GGAACGAGTTCGCAAAAGAAACCTGCAGGTAAGTGACATAAGTAGGTCGTGAAAACAATG
TTTATATGCAAGTATATTTTACAGCAACAGTAACGATAAGAGGTGGCCGCGAAAACAGTG
TGGTTTGCAGTATTCATGGGTGAACGTCACGAATGTTCATCTGACAGAATAGACAAAGGT
TGGAGAAGTCCATACGATTATGAAATCGGGCCACCGTATGGATGTTTCACTTATCTCAGG
CAATGTGTGTTCAGTATGTGTGAAAAATTAAACGTGGACTCCTTGCCACTGACTCCATAC
TCCTGAATTCATCTAAACATGAACTATTGAGCTCCCTTGACATTGTTTTCCCTACGTACC
ATGACCAAATTTGCCATAGGTTTCTCAAGACAACTTACGATATGTTTTTTTAAGCATGTA
CAATATAACTATCTCTGTAACATTTACACCAAGATAACATACATTATGAACAACTCACCC
TCACATGAAAAGAGGACATCATCAATAACTGCATCACTCGAAACTTATATCCCTTCTGCA
GGTTCAAACTATAATTGTGATGCATCACGAATGTTGGCTCCATAATAATTAGAAACGATT
TTTAAGACTACTCAAAATAGAGCTTAACCAAATATTGTATCTCAAAAGCGCATCATCACT
CATATAATAGTTTTGGCCTGTGGATAGGTCACACTTGGCATCTGCACATCTCAGGCTGTT
TCGTGTCTTACATAATCCGAAATTGTGAGTACAGCAGAACATTTCCTCAAAAGATTAAAT
AATTCACTGTAGACTTATTATTCCTTTGGATTAGATTCGAACTCACTTAAAAGATTTTTT
CTCTAGTTGAATTTAACATGGTGTAATCAAACTGCACACCGCAATAGTAGTGGTTTAAAG
TGGAATAGTAATGGAATTGTAGCAATATTCAATTTCGATTGTACTTCTCAGCCACTTGGG
ATAAAATTGTCATCTAGAGATAATTGCTTCAGGGAACCTAGCATGGGGTCAAAATGTGTT
TCGGTCGTGGTACGGAGCAGAGAATTCCTTGGGAGCACTCTGTAATGATTGTAAGAAGTA
CTGCATCATTAAAAGACAGTTTTAATCTGTGTGTTTGCCAATCAAAGATTTCCATGCTTT
CTTACACTACAATACCACCGATGAGCAAATATTAGCATATAAATTCTTGGGAGTTTCGAT
CTACCATTGACTTAGGAAAGAATATGATGAGTGCAGCAACCGAGTTTTGGTTGAGGCTAG
CGGAGAAAGGTATCTGCTAGGCACCAAGAATGAATATTATGTTAAACCCCTTATAGGATA
GGTCCATTTCGAATCCAATAATATTTCGTTTGTAGTTTGATGAGTTTCTGTTGGAATCAG
ATAATTATATATAAGATTAATAATGTATAGAGTCAGGCTGGGAACAAAACGTAGCGAGTT
TTTTCAGTCGAAATTCATTTTTATGTACTGATAATATTTCCTGTTGAAAGAACCGATCAA
ATCACTTTTCAAAAGTTCTTTATTGATGTTGACGCAAACTATATGCGTGTAATAGTTTGG
GATATTTTAATGTTTAATTGATAAGCTTCATTTAATGCATCGCACTCTTACTTGCAACCA
TAGATTAAGGAAATGACTAAAAAGTTAATACAGAATAAAAAAGAACAAAGAAGTAGGTGA
TCCTCCTACTTCAGTGATATATTGTTATGGTTACTGTTTTCAGTAGGATACTTTGATACC
ACACTTGCACTTCGTGCCATGACAGTATCCCTCTTTATTTTCAGCAGCCAGGCAACTCTT
GTTGCACCATTGGACTGTGTCGACAATCAAACATAACTGTTGGTTTTTGGAGATCTTGTG
TACCAACTGTTTGGCAGCGCTCTTCACAACATCCTTTACTACTGGTATGGGGATATGTGA
TGTTAAATAATCAACTCCTTTTTGGAAATATTTCTCTTTCAGTATACCTCCGCAGGAACA
AAGTGCCACCAACACCAGCAATTGTAGTACTGTACATTGTGTCTGCATTTTCCAAGTACT
TTGAACGGCCGACAACGCTACTGTCTAGATG
>TRINITY_DN39701_c0_g1_i4 len=2555 path=[7331:0-129 7471:130-174 7485:175-188 7456:189-215 7470:216-307 7370:308-331 7455:332-385 7367:386-409 7484:410-638 7387:639-674 @7497@!:675-751 7483:752-787 7493:788-833 7467:834-884 7481:885-911 7279:912-943 7466:944-1106 7502:1107-1130 7503:1131-1143 7491:1144-1238 7480:1239-1308 7305:1309-1345 @7490@!:1346-1425 7479:1426-1582 7448:1583-1623 7478:1624-1647 7500:1648-1664 7499:1665-1688 7489:1689-1711 7495:1712-1771 7498:1772-1804 7488:1805-1851 7494:1852-1902 7443:1903-1942 7474:1943-1950 7460:1951-1974 7442:1975-2031 7300:2032-2055 7301:2056-2062 7302:2063-2086 7473:2087-2160 7440:2161-2195 7486:2196-2253 7472:2254-2277 7458:2278-2448 7401:2449-2464 7402:2465-2472 7403:2473-2554] [-1, 7331, 7471, 7485, 7456, 7470, 7370, 7455, 7367, 7484, 7387, 7497, 7483, 7493, 7467, 7481, 7279, 7466, 7502, 7503, 7491, 7480, 7305, 7490, 7479, 7448, 7478, 7500, 7499, 7489, 7495, 7498, 7488, 7494, 7443, 7474, 7460, 7442, 7300, 7301, 7302, 7473, 7440, 7486, 7472, 7458, 7401, 7402, 7403, -2]
GGCTATTGCCTCTTATTCTCATTAAATAGCGATCTAATAATTACACTTCTAATTGAGCAT
TTAATTATTTTCCAGAATTTGGGTTATATCTTATCATGATTCATAGTTATTCTAATTAGA
AAGAGGCTGACGAATATTGCTTAAAGTTTGTTTTATACAGGTTTCAACGAGCATAAACAC
TTTGGACTACGAGTGCTATCTAATTTGAGAAAAAAATCTGATAGGACGATTCAGAACCAA
AATACTTGAACATTTAGCCGACTATGTGATTTCTGTGATTGTTAAATACCATCTATCATG
CCTTTATCGCAATATTGGGGTCAGTAGCAAACAAATGGAGAAGTCATTCCACCTGCGATT
ATCCACCGTTGTAATGATGTAATATATTTTTCGCTGTTATGGTGATGTTTTCGTTTTTTC
CCTCTGTCTTATGAAAGTGAAATCCTAGTTTGATTGAAATCAGGTTTGCTTTTGTGGAAA
GGAACGAGTTCGCAAAAGAAACCTGCAGGTAAGTGACATAAGTAGGTCGTGAAAACAATG
TTTATATGCAAGTATATTTTACAGCAACAGTAACGATAAGAGGTGGCCGCGAAAACAGTG
TGGTTTGCAGTATTCATGGGTGAACGTCACGAATGTTCATCTGACAGAATAGACAAAGGT
TGGAGAAGTCCATACGATTATGAAATCGGGCCACCGTATGGATGTTTCACTTATCTCAGG
CAATGTGTGTTCAGTATGTGTGAAAAATTAAACGTGGACTCCTTGCCACTGACTCCATAC
TCCTGAATTCATCTAAACATGAACTATTGAGCTCCCTTGACATTGTTTTCCCTACGTACC
ATGACCAAATTTGCCATAGGTTTCTCAAGACAACTTACGATATGTTTTTTTAAGCATGTA
CAATATAACTATCTCTGTAACATTTACACCAAGATAACATACATTATGAACAACTCACCC
TCACATGAAAAGAGGACATCATCAATAACTGCATCACTCGAAACTTATATCCCTTCTGCA
GGTTCAAACTATAATTGTGATGCATCACGAATGTTGGCTCCATAATAATTAGAAACGATT
TTTAAGACTACTCAAAATAGAGCTTAACCAAATATTGTATCTCAAAAGCGCATCATCACT
CATATAATAGTTTTGGCCTGTGGATAGGTCACACTTGGCATCTGCACATCTCAGGCTGTT
TCGTGTCTTACATAATCCGAAATTGTGAGTACAGCAGAACATTTCCTCAAAAGATTAAAT
AATTCACTGTAGACTTATTATTCCTTTGGATTAGATTCGAACTCACTTAGATTTTTTCTC
TAATTGAATTTAACATGGTGTAATCAAACTGCACACCGCAATAGTAGTGGTTTAAAGTGG
AATAGTAATGGAATTGTAGCAATATTCAATTTCGATTGTACTTCTCAGCCACTTGGGATA
AAATTGTCATCTAGAGATAATTGCTTCAGGGAACCTAGCATGGGGTCAAAATGTGTTTCG
GTCGTGGTACGGAGCAGAGAATTCCTTGGGAGCACTCTGTAATGATTGTAAGAAGTACTG
CATCATTAAAAGACAGTTTTAATTTGTGTGTTTGCCACTCAAACATTTTCCATGCTTTCT
TATATTTACACTACAATACCACCGATGAGCAAATATTAGCATATAAATTCTTGGGAGTTT
CGATCTACCATTGACTTAGGAAAGAATATGATGAGTGCAGCAACCGAGTTTTGGTTGAGG
CTAGCGGAGAAAGGTATCTGCTAGGCACCAAGAATGAATATTATGTTAAACCCCTTATAG
GATAGGTCCATTTCGAATCCAATAATATTTCGTTTGTAGTTTGATGAGTTTCTGTTGGAA
TCAGATAATTATATATAAGATTAATAATGTATAGAGTCAGGCTGGGAACAAAACGTAGCG
AGTTTTTTCAGTCGAAATTCATTTTTATGTACTGATAATATTTCCTGTTGAAAGAACCGA
TCAAATCACTTTTCAAAAGTTCTTTATTGATGTTGACGCAAACTATATGCGTGTAATAGT
TTGGGATATTTTAATGTTTAATTGATAAGCTTCATTTAATGCATCGCACTCTTACTTGCA
ACCATAGATTAAGGAAATGACTAAAAAGTTAATACAGAATAAAAAAGAACAAAGAAGTAG
GCGATCCTCCTATTTCAGTGATATATTGTTATGGTTACTGTTTTCAGTAGGATACTTTGA
TACCACACTTGCACTTCGTGCCATGACAGTATCCCTCTTTATTTTCAGCAGCCAGGCAAC
TCTTGTTGCACCATTGGACTGTGTCGACAATCAAACATAACTGTTGGTTTTTGGAGATCT
TGTGTACCAACTGTTTGGCAGCGCTCTTCACAACATCCTTTACTACTGGTATGGGGATAT
GTGATGTTAAATAATCAACTCCTTTTTGGAAATATTTCTCTTTCAGTATACCTCCGCAGG
AACAAAGTGCCACCAACACCAGCAATTGTAGTACTGTACATTGTGTCTGCATTTTCCAAG
TACTTTGAACGGCCGACAACGCTACTGTCTAGATG
