# Supplementary material for: Venomix: a simple bioinformatic pipeline for identifying and characterizing toxin gene candidates from transcriptomic data
Source: PeerJ. 2018 Jul 31;6:e5361. doi: 10.7717/peerj.5361 (PMC6074769; doi:10.7717/peerj.5361)
Supplement: Supplemental Information 6 [file peerj-06-5361-s006.gz › FinalOutput_1E-20/Hg-scorpine-like_2_3/aligned.fasta]

>TRINITY_DN39701_c0_g1::TRINITY_DN39701_c0_g1_i1::g.1::m.1 type:complete len:103 gc:universal TRINITY_DN39701_c0_g1_i1:2510-2202(-)
MQTQCTVLQLLVLVALCSCGGILKEKYFQKGVDYLTSHIPIPVVKDVVKSAAKQLVHKIS
KNQQLCLIVDTVQWCNKSCLAAENKEGYCHGTKCKCGIKVSY
>TRINITY_DN39701_c0_g1::TRINITY_DN39701_c0_g1_i3::g.2::m.2 type:complete len:103 gc:universal TRINITY_DN39701_c0_g1_i3:2508-2200(-)
MQTQCTVLQLLVLVALCSCGGILKEKYFQKGVDYLTSHIPIPVVKDVVKSAAKQLVHKIS
KNQQLCLIVDTVQWCNKSCLAAENKEGYCHGTKCKCGIKVSY
>TRINITY_DN39701_c0_g1::TRINITY_DN39701_c0_g1_i4::g.3::m.3 type:complete len:103 gc:universal TRINITY_DN39701_c0_g1_i4:2512-2204(-)
MQTQCTVLQLLVLVALCSCGGILKEKYFQKGVDYLTSHIPIPVVKDVVKSAAKQLVHKIS
KNQQLCLIVDTVQWCNKSCLAAENKEGYCHGTKCKCGIKVSY
