# Supplementary material for: Venomix: a simple bioinformatic pipeline for identifying and characterizing toxin gene candidates from transcriptomic data
Source: PeerJ. 2018 Jul 31;6:e5361. doi: 10.7717/peerj.5361 (PMC6074769; doi:10.7717/peerj.5361)
Supplement: Supplemental Information 6 [file peerj-06-5361-s006.gz › FinalOutput_1E-20/Phospholipase_A2_phaiodactylipin_6/uniprot.txt]

>P0C8L9
MSLIIVLVISVLSADAVLSMDNELYLNLEPSQRSSWPVARAVRMQFSKRSEGGRESRKMQ
GCQILESLNDIAREALRTPRHTTKRISKDEMEFFEGRCLSVGESERTVLGTKWCGAGNEA
ANYSDLGYFNNVDRCCREHDHCDNIPAGETKYGLKNEGTYTMMNCKCEKAFDKCLSDISG
YFTRKAVSAVKFTYFTLYGNGCYNVKCENGRSPSNECPNGVAEYTGETGLGAKVINFGK
