# Supplementary material for: Venomix: a simple bioinformatic pipeline for identifying and characterizing toxin gene candidates from transcriptomic data
Source: PeerJ. 2018 Jul 31;6:e5361. doi: 10.7717/peerj.5361 (PMC6074769; doi:10.7717/peerj.5361)
Supplement: Supplemental Information 6 [file peerj-06-5361-s006.gz › FinalOutput_1E-20/Phospholipase_A2_phaiodactylipin_6/sequence.txt]

>TRINITY_DN34500_c0_g2::TRINITY_DN34500_c0_g2_i1::g.1::m.1 type:5prime_partial len:256 gc:universal TRINITY_DN34500_c0_g2_i1:1-768(+)
KHPSSYSYPRRTFDMGALTLLAFALLTCVAAELNPDNELYVNFEPLPDQTDAWPMARAVR
MQFTRRSENGREFRSFQGCQVLESLNHIAREASRTPEQAIQKISKEEMRFFEGRCQRMGD
AERTIWGTKWCGAGNTAKKYSDLGIFNNLDACCRDHDHCDNIPAGKTKYGLKNNGTFTMM
NCKCEEAFKKCLDAITGKWSSAAIKAFKAVYFEIYGNGCYNVKCATGRSSRGGECPNGVA
TYTGETGLGAVIINS*
