# Supplementary material for: Venomix: a simple bioinformatic pipeline for identifying and characterizing toxin gene candidates from transcriptomic data
Source: PeerJ. 2018 Jul 31;6:e5361. doi: 10.7717/peerj.5361 (PMC6074769; doi:10.7717/peerj.5361)
Supplement: Supplemental Information 6 [file peerj-06-5361-s006.gz › FinalOutput_1E-20/Phospholipase_A2_phaiodactylipin_6/genbankfile.txt]

VERSION     P0C8L9.1  GI:218546750
DBSOURCE    UniProtKB: locus PA2_HADGE, accession P0C8L9;
            class: standard.
            created: Dec 16, 2008.
            sequence updated: Dec 16, 2008.
            annotation updated: Jan 7, 2015.
            xrefs: EL698905.1
            xrefs (non-sequence databases): GO:0005576, GO:0005509, GO:0004623,
            GO:0016042, GO:0006644, Gene3D:1.20.90.10, InterPro:IPR001211,
            InterPro:IPR013090, InterPro:IPR016090, Pfam:PF05826,
            SUPFAM:SSF48619, PROSITE:PS00118
KEYWORDS    Calcium; Calcium channel impairing toxin; Disulfide bond;
            Hydrolase; Ion channel impairing toxin; Lipid degradation; Lipid
            metabolism; Metal-binding; Neurotoxin; Ryanodine-sensitive
            calcium-release channel impairing toxin; Secreted; Signal; Toxin;
            Zymogen.
SOURCE      Hadrurus gertschi
  ORGANISM  Hadrurus gertschi
            Eukaryota; Metazoa; Ecdysozoa; Arthropoda; Chelicerata; Arachnida;
            Scorpiones; Iurida; Iuroidea; Hadrurus.
REFERENCE   1  (residues 1 to 239)
  AUTHORS   Schwartz,E.F., Diego-Garcia,E., Rodriguez de la Vega,R.C. and
            Possani,L.D.
  TITLE     Transcriptome analysis of the venom gland of the Mexican scorpion
            Hadrurus gertschi (Arachnida: Scorpiones)
  JOURNAL   BMC Genomics 8, 119 (2007)
   PUBMED   17506894
  REMARK    NUCLEOTIDE SEQUENCE [LARGE SCALE MRNA].;
            TISSUE=Venom gland
            Publication Status: Online-Only
COMMENT     [FUNCTION] Toxic phosholipase A2, which may catalyze the
            calcium-dependent hydrolysis of the 2-acyl groups in
            3-sn-phosphoglycerides. Inhibits both skeletal (RYR1) and cardiac
            (RYR2) ryanodine receptors (calcium release channels). Probably
            blocks ryanodine receptors by generating a lipid product (By
            similarity). {ECO:0000250}.
            [CATALYTIC ACTIVITY] Phosphatidylcholine + H(2)O =
            1-acylglycerophosphocholine + a carboxylate.
            {ECO:0000255|PROSITE-ProRule:PRU10035}.
            [COFACTOR] Name=Ca(2+); Xref=ChEBI:CHEBI:29108;
            Evidence={ECO:0000250}; Note=Binds 1 Ca(2+) ion. {ECO:0000250}.
            [SUBUNIT] Heterodimer composed of a small subunit and a large
            subunit; disulfid-linked. {ECO:0000250}.
            [SUBCELLULAR LOCATION] Secreted {ECO:0000250}.
            [TISSUE SPECIFICITY] Expressed by the venom gland.
            [SIMILARITY] Belongs to the phospholipase A2 family. Group III
            subfamily. {ECO:0000305}.
FEATURES             Location/Qualifiers
     source          1..239
                     /organism="Hadrurus gertschi"
                     /db_xref="taxon:380989"
     Protein         1..239
                     /product="Phospholipase A2"
                     /EC_number="3.1.1.4"
                     /note="HgPLA2; Group III heterodimeric phospholipase A2;
                     Phosphatidylcholine 2-acylhydrolase"
                     /UniProtKB_evidence="Evidence at transcript level"
     Region          1..19
                     /region_name="Signal"
                     /experiment="experimental evidence, no additional details
                     recorded"
                     /note="{ECO:0000255}."
     Region          20..105
                     /region_name="Propeptide"
                     /experiment="experimental evidence, no additional details
                     recorded"
                     /note="{ECO:0000250}. /FTId=PRO_0000358874."
     Region          107..210
                     /region_name="Mature chain"
                     /experiment="experimental evidence, no additional details
                     recorded"
                     /note="Phospholipase A2 large subunit.
                     /FTId=PRO_0000358875."
     Region          107..205
                     /region_name="PLA2_like"
                     /note="PLA2_like: Phospholipase A2, a super-family of
                     secretory and cytosolic enzymes; the latter are either Ca
                     dependent or Ca independent. PLA2 cleaves the sn-2
                     position of the glycerol backbone of phospholipids (PC or
                     phosphatidylethanolamine), usually in a...; cl05417"
                     /db_xref="CDD:262530"
     Site            order(113,115,117,140)
                     /site_type="other"
                     /note="primary metal binding site"
                     /db_xref="CDD:153092"
     Site            113
                     /site_type="metal-binding"
                     /experiment="experimental evidence, no additional details
                     recorded"
                     /note="Calcium; via carbonyl oxygen. {ECO:0000250}."
     Bond            114..136
                     /bond_type="disulfide"
                     /experiment="experimental evidence, no additional details
                     recorded"
                     /note="{ECO:0000250}."
     Site            115
                     /site_type="metal-binding"
                     /experiment="experimental evidence, no additional details
                     recorded"
                     /note="Calcium; via carbonyl oxygen. {ECO:0000250}."
     Site            117
                     /site_type="metal-binding"
                     /experiment="experimental evidence, no additional details
                     recorded"
                     /note="Calcium; via carbonyl oxygen. {ECO:0000250}."
     Bond            135..174
                     /bond_type="disulfide"
                     /experiment="experimental evidence, no additional details
                     recorded"
                     /note="{ECO:0000250}."
     Site            order(139,168)
                     /site_type="active"
                     /note="catalytic residues [active]"
                     /db_xref="CDD:153092"
     Site            139
                     /site_type="active"
                     /experiment="experimental evidence, no additional details
                     recorded"
                     /note="{ECO:0000255|PROSITE-ProRule:PRU10035}."
     Site            140
                     /site_type="metal-binding"
                     /experiment="experimental evidence, no additional details
                     recorded"
                     /note="Calcium. {ECO:0000250}."
     Bond            142..167
                     /bond_type="disulfide"
                     /experiment="experimental evidence, no additional details
                     recorded"
                     /note="{ECO:0000250}."
     Bond            165..202
                     /bond_type="disulfide"
                     /experiment="experimental evidence, no additional details
                     recorded"
                     /note="{ECO:0000250}."
     Bond            207..217
                     /bond_type="disulfide"
                     /experiment="experimental evidence, no additional details
                     recorded"
                     /note="Interchain (between large and small chains).
                     {ECO:0000255}."
     Region          211..213
                     /region_name="Propeptide"
                     /experiment="experimental evidence, no additional details
                     recorded"
                     /note="{ECO:0000250}. /FTId=PRO_0000358876."
     Region          214..239
                     /region_name="Mature chain"
                     /experiment="experimental evidence, no additional details
                     recorded"
                     /note="Phospholipase A2 small subunit.
                     /FTId=PRO_0000358877."
ORIGIN      
        1 msliivlvis vlsadavlsm dnelylnlep sqrsswpvar avrmqfskrs eggresrkmq
       61 gcqileslnd iarealrtpr httkriskde meffegrcls vgesertvlg tkwcgagnea
      121 anysdlgyfn nvdrccrehd hcdnipaget kyglknegty tmmnckceka fdkclsdisg
      181 yftrkavsav kftyftlygn gcynvkceng rspsnecpng vaeytgetgl gakvinfgk
//
