# Supplementary material for: Venomix: a simple bioinformatic pipeline for identifying and characterizing toxin gene candidates from transcriptomic data
Source: PeerJ. 2018 Jul 31;6:e5361. doi: 10.7717/peerj.5361 (PMC6074769; doi:10.7717/peerj.5361)
Supplement: Supplemental Information 6 [file peerj-06-5361-s006.gz › FinalOutput_1E-20/Phospholipase_A2_phaiodactylipin_6/nucleotide.fasta]

>TRINITY_DN34500_c0_g2_i1 len=997 path=[2673:0-97 2710:98-103 2695:104-134 2702:135-138 2708:139-172 2693:173-173 2699:174-200 2634:201-203 2690:204-744 2669:745-751 2705:752-779 2697:780-799 2688:800-822 2649:823-996] [-1, 2673, 2710, 2695, 2702, 2708, 2693, 2699, 2634, 2690, 2669, 2705, 2697, 2688, 2649, -2]
AAGCACCCTAGTAGCTACAGTTATCCCAGAAGGACATTCGATATGGGCGCATTGACTTTA
CTGGCATTTGCTCTGCTAACATGCGTAGCTGCAGAATTGAATCCTGATAATGAGCTTTAT
GTAAATTTTGAGCCTCTGCCTGATCAGACCGACGCTTGGCCAATGGCAAGAGCTGTCCGC
ATGCAATTCACGAGAAGATCAGAAAATGGAAGGGAATTTAGAAGCTTCCAAGGTTGTCAA
GTTCTCGAGTCACTAAACCACATTGCAAGAGAAGCCTCGCGTACCCCAGAACAGGCTATA
CAGAAAATATCAAAAGAAGAGATGCGGTTCTTCGAAGGAAGGTGTCAACGCATGGGAGAT
GCCGAACGAACAATTTGGGGAACAAAATGGTGTGGAGCTGGAAATACGGCTAAAAAATAT
TCGGACCTTGGCATCTTCAATAACTTAGACGCTTGTTGTAGGGACCACGACCACTGTGAC
AACATTCCAGCCGGAAAAACTAAATATGGCCTGAAGAATAACGGAACATTCACAATGATG
AATTGCAAATGTGAAGAGGCGTTCAAGAAATGTCTGGATGCCATTACTGGAAAGTGGAGC
TCCGCAGCAATTAAGGCATTTAAAGCAGTTTATTTTGAAATTTATGGTAACGGATGCTAT
AATGTGAAGTGTGCTACGGGAAGGTCATCAAGAGGTGGGGAATGTCCTAATGGTGTGGCA
ACCTATACAGGAGAAACTGGACTTGGTGCAGTAATAATAAATAGTTAAATGGAAGTATCT
AATACGCCTCGAATTAAATATCTGAGATAATAACCGTCTGAAAATAATAACTTGGACATA
CAGTATATCTCTCATGTTCAGATAATAACCAAACAGCAAATAAATATACATGATGAAAAT
TTGTATCTGTCATGAAACCCGTTGTCCTGAAATGACATTTTTATACAAGATAATTTTAAA
GTGGACAGCTCTTTATTGGCCCTCAAAAGACCAATAA
