# Supplementary material for: Venomix: a simple bioinformatic pipeline for identifying and characterizing toxin gene candidates from transcriptomic data
Source: PeerJ. 2018 Jul 31;6:e5361. doi: 10.7717/peerj.5361 (PMC6074769; doi:10.7717/peerj.5361)
Supplement: Supplemental Information 6 [file peerj-06-5361-s006.gz › FinalOutput_1E-20/Phospholipase_A2_phaiodactylipin_6/signalp.txt]

# SignalP-4.1 euk predictions
# name                     Cmax  pos  Ymax  pos  Smax  pos  Smean   D     ?  Dmaxcut    Networks-used
P0C8L9                     0.647  20  0.724  20  0.933   1  0.791   0.760 Y  0.450      SignalP-noTM
TRINITY_DN34500_c0_g2::TRINITY_DN34500_c0_g2_i1::g.1::m.1  0.399  31  0.589  31  0.924  29  0.782   0.693 Y  0.450      SignalP-noTM
