# Supplementary material for: Venomix: a simple bioinformatic pipeline for identifying and characterizing toxin gene candidates from transcriptomic data
Source: PeerJ. 2018 Jul 31;6:e5361. doi: 10.7717/peerj.5361 (PMC6074769; doi:10.7717/peerj.5361)
Supplement: Supplemental Information 6 [file peerj-06-5361-s006.gz › FinalOutput_1E-20/U24-ctenitoxin-Pn1a_1/sequence.txt]

>TRINITY_DN23232_c0_g1::TRINITY_DN23232_c0_g1_i1::g.1::m.1 type:complete len:142 gc:universal TRINITY_DN23232_c0_g1_i1:450-25(-)
MKLLVVLCIVAAVYAREKSECERRRERELANKEIIGRLIPECEDNGDYKGLQCHGGNKYC
QCWDKEGNPITLPSTKLRACECHREKKIAEDGNLIGAFIPSCEENGKYSKKQCWGSTGQC
WCVDENGKKTSDPTRDEVDCE*
>TRINITY_DN23232_c0_g2::TRINITY_DN23232_c0_g2_i1::g.2::m.2 type:3prime_partial len:136 gc:universal TRINITY_DN23232_c0_g2_i1:406-2(-)
MKLLVVLCIVAAVYAREKSECERRRERELANKEIIGRLIPECEDNGDYKGLQCHGGNKYC
QCWDKEGNPITLPSTKLRACECHREKKIAEDGNLIGAFIPSCEENGKYSKKQCWGSTGQC
WCVDENGKKTSDPTR
