# Supplementary material for: Venomix: a simple bioinformatic pipeline for identifying and characterizing toxin gene candidates from transcriptomic data
Source: PeerJ. 2018 Jul 31;6:e5361. doi: 10.7717/peerj.5361 (PMC6074769; doi:10.7717/peerj.5361)
Supplement: Supplemental Information 6 [file peerj-06-5361-s006.gz › FinalOutput_1E-20/U24-ctenitoxin-Pn1a_1/genbankfile.txt]

VERSION     P84032.1  GI:50400849
DBSOURCE    UniProtKB: locus PN16_PHONI, accession P84032;
            class: standard.
            created: Jul 19, 2004.
            sequence updated: Jul 19, 2004.
            annotation updated: Jan 7, 2015.
            
            xrefs (non-sequence databases): ProteinModelPortal:P84032,
            ArachnoServer:AS000010, GO:0005576, GO:0004869, Gene3D:4.10.800.10,
            InterPro:IPR000716, Pfam:PF00086, SMART:SM00211, SUPFAM:SSF57610,
            PROSITE:PS51162
KEYWORDS    Direct protein sequencing; Disulfide bond; Protease inhibitor;
            Repeat; Secreted; Thiol protease inhibitor.
SOURCE      Phoneutria nigriventer (Brazilian armed spider)
  ORGANISM  Phoneutria nigriventer
            Eukaryota; Metazoa; Ecdysozoa; Arthropoda; Chelicerata; Arachnida;
            Araneae; Araneomorphae; Entelegynae; Lycosoidea; Ctenidae;
            Phoneutria.
REFERENCE   1  (residues 1 to 128)
  AUTHORS   Richardson,M., Pimenta,A.M.C., Bemquerer,M.P., Santoro,M.M.,
            Figueiredo,S.G. and Cordeiro,M.N.
  TITLE     Direct Submission
  JOURNAL   Submitted (??-JUN-2004) to UniProtKB
  REMARK    PROTEIN SEQUENCE, SUBCELLULAR LOCATION, TISSUE SPECIFICITY, MASS
            SPECTROMETRY, AND VARIANTS GLY-31; TYR-119 AND ASN-126.;
            TISSUE=Venom
COMMENT     [FUNCTION] Cysteine proteinase inhibitor.
            {ECO:0000250|UniProtKB:P81439}.
            [SUBCELLULAR LOCATION] Secreted {ECO:0000269|Ref.1}.
            [TISSUE SPECIFICITY] Expressed by the venom gland.
            {ECO:0000269|Ref.1}.
            [MASS SPECTROMETRY] Mass=14778.05; Mass_error=0.03;
            Method=Electrospray; Range=1-128; Evidence={ECO:0000269|Ref.1}.
            [SIMILARITY] Contains 2 thyroglobulin type-1 domains.
            {ECO:0000255|PROSITE-ProRule:PRU00500}.
FEATURES             Location/Qualifiers
     source          1..128
                     /organism="Phoneutria nigriventer"
                     /db_xref="taxon:6918"
     Protein         1..128
                     /product="U24-ctenitoxin-Pn1a"
                     /note="U24-CNTX-Pn1a; Venom protein PN16C3"
                     /UniProtKB_evidence="Evidence at protein level"
     Region          1..128
                     /region_name="Mature chain"
                     /experiment="experimental evidence, no additional details
                     recorded"
                     /note="U24-ctenitoxin-Pn1a. /FTId=PRO_0000058475."
     Region          4..67
                     /region_name="Domain"
                     /experiment="experimental evidence, no additional details
                     recorded"
                     /note="Thyroglobulin type-1 1.
                     {ECO:0000255|PROSITE-ProRule:PRU00500}."
     Region          7..>53
                     /region_name="TY"
                     /note="Thyroglobulin type I repeats.; The N-terminal
                     region of human thyroglobulin contains 11 type-1 repeats
                     TY repeats are proposed to be inhibitors of cysteine
                     proteases; cl00150"
                     /db_xref="CDD:260218"
     Bond            7..27
                     /bond_type="disulfide"
                     /experiment="experimental evidence, no additional details
                     recorded"
                     /note="{ECO:0000255|PROSITE-ProRule:PRU00500}."
     Site            order(11,40,44)
                     /site_type="other"
                     /note="protease interaction site"
                     /db_xref="CDD:238114"
     Region          31
                     /region_name="Variant"
                     /experiment="experimental evidence, no additional details
                     recorded"
                     /note="S -> G. {ECO:0000269|Ref.1}."
     Bond            38..45
                     /bond_type="disulfide"
                     /experiment="experimental evidence, no additional details
                     recorded"
                     /note="{ECO:0000255|PROSITE-ProRule:PRU00500}."
     Bond            47..67
                     /bond_type="disulfide"
                     /experiment="experimental evidence, no additional details
                     recorded"
                     /note="{ECO:0000255|PROSITE-ProRule:PRU00500}."
     Region          72..127
                     /region_name="Domain"
                     /experiment="experimental evidence, no additional details
                     recorded"
                     /note="Thyroglobulin type-1 2.
                     {ECO:0000255|PROSITE-ProRule:PRU00500}."
     Region          <84..115
                     /region_name="TY"
                     /note="Thyroglobulin type I repeats.; The N-terminal
                     region of human thyroglobulin contains 11 type-1 repeats
                     TY repeats are proposed to be inhibitors of cysteine
                     proteases; cl00150"
                     /db_xref="CDD:260218"
     Site            order(100,104)
                     /site_type="other"
                     /note="protease interaction site"
                     /db_xref="CDD:238114"
     Bond            107..127
                     /bond_type="disulfide"
                     /experiment="experimental evidence, no additional details
                     recorded"
                     /note="{ECO:0000255|PROSITE-ProRule:PRU00500}."
     Region          119
                     /region_name="Variant"
                     /experiment="experimental evidence, no additional details
                     recorded"
                     /note="H -> Y. {ECO:0000269|Ref.1}."
     Region          126
                     /region_name="Variant"
                     /experiment="experimental evidence, no additional details
                     recorded"
                     /note="K -> N. {ECO:0000269|Ref.1}."
ORIGIN      
        1 arpksdcekh restektgti mklipkcken sdyeelqcye dskfcvcydk kghaaspist
       61 kvkecgcylk qkerkdsgre saiipqceed gkwakkqlwe fnkscwcvde kgeqvgkihh
      121 dcdslkce
//
