# Supplementary material for: Venomix: a simple bioinformatic pipeline for identifying and characterizing toxin gene candidates from transcriptomic data
Source: PeerJ. 2018 Jul 31;6:e5361. doi: 10.7717/peerj.5361 (PMC6074769; doi:10.7717/peerj.5361)
Supplement: Supplemental Information 6 [file peerj-06-5361-s006.gz › FinalOutput_1E-20/U24-ctenitoxin-Pn1a_1/rsemfile_expressioninfo.txt]

transcript_id	gene_id	length	effective_length	expected_count	TPM	FPKM	IsoPct
../INPUTS/RSEM.isoforms.results	TRINITY_DN23232_c0_g1_i1	TRINITY_DN23232_c0_g1_i1	608	440.97	17.58	1.26	1.13	100.00
../INPUTS/RSEM.isoforms.results	TRINITY_DN23232_c0_g2_i1	TRINITY_DN23232_c0_g2_i1	564	396.97	7.42	0.59	0.53	100.00
