# Supplementary material for: Venomix: a simple bioinformatic pipeline for identifying and characterizing toxin gene candidates from transcriptomic data
Source: PeerJ. 2018 Jul 31;6:e5361. doi: 10.7717/peerj.5361 (PMC6074769; doi:10.7717/peerj.5361)
Supplement: Supplemental Information 6 [file peerj-06-5361-s006.gz › FinalOutput_1E-20/U24-ctenitoxin-Pn1a_1/nucleotide.fasta]

>TRINITY_DN23232_c0_g1_i1 len=608 path=[1205:0-83 1206:84-607] [-1, 1205, 1206, -2]
TCACGTTTCAAATATTTCCATCGGTTATTCGCAGTCCACCTCATCTCGCGTAGGGTCGGA
TGTCTTCTTGCCATTTTCGTCAACGCACCAACATTGGCCTGTGCTTCCCCAGCATTGCTT
CTTTGAGTACTTTCCATTCTCCTCACAGCTTGGAATGAATGCTCCAATTAAATTTCCGTC
TTCCGCAATTTTCTTCTCCCGATGACATTCACAAGCCCTTAGCTTCGTAGATGGGAGAGT
AATTGGATTCCCTTCCTTATCCCAACACTGGCAGTATTTATTTCCACCATGGCACTGCAA
CCCTTTATAATCACCATTATCTTCGCATTCTGGTATTAGCCGTCCAATTATTTCCTTGTT
CGCTAGTTCTCTTTCGCGACGGCGTTCACATTCTGACTTTTCTCTAGCGTAGACGGCAGC
AACAATACAAAGAACAACGAGTAACTTCATTTTCAGCAGTCTTAGTGTCGGGTACAGAAC
GCCAAGAACGCAGGAAACAATGGCAAAATAGTCAAACGCGTTTTTCTTTATATACAGTGT
TGTTAATAATACGACGTCAAGAGTGACATACTCTACTTTACAATCTTTTATTTTTAACAC
TATCTATG
>TRINITY_DN23232_c0_g2_i1 len=564 path=[1207:0-39 1208:40-563] [-1, 1207, 1208, -2]
CTCGCGTAGGGTCGGACGTCTTCTTGCCATTTTCGTCAACGCACCAACATTGGCCTGTGC
TTCCCCAGCATTGCTTCTTTGAGTACTTTCCATTCTCCTCACAGCTTGGAATGAATGCTC
CAATTAAATTTCCGTCTTCCGCAATTTTCTTCTCCCGATGACATTCACAAGCCCTTAGCT
TCGTAGATGGGAGAGTAATTGGATTCCCTTCCTTATCCCAACACTGGCAGTATTTATTTC
CACCATGGCACTGCAACCCTTTATAATCACCATTATCTTCGCATTCTGGTATTAGCCGTC
CAATTATTTCCTTGTTCGCTAGTTCTCTTTCGCGACGGCGTTCACATTCTGACTTTTCTC
TAGCGTAGACGGCAGCAACAATACAAAGAACAACGAGTAACTTCATTTTCAGCAGTCTTA
GTGTCGGGTACAGAACGCCAAGAACGCAGGAAACAATGGCAAAATAGTCAAACGCGTTTT
TCTTTATATACAGTGTTGTTAATAATACGACGTCAAGAGTGACATACTCTACTTTACAAT
CTTTTATTTTTAACACTATCTATG
