# Supplementary material for: Venomix: a simple bioinformatic pipeline for identifying and characterizing toxin gene candidates from transcriptomic data
Source: PeerJ. 2018 Jul 31;6:e5361. doi: 10.7717/peerj.5361 (PMC6074769; doi:10.7717/peerj.5361)
Supplement: Supplemental Information 6 [file peerj-06-5361-s006.gz › FinalOutput_1E-20/U24-ctenitoxin-Pn1a_1/signalp.txt]

# SignalP-4.1 euk predictions
# name                     Cmax  pos  Ymax  pos  Smax  pos  Smean   D     ?  Dmaxcut    Networks-used
P84032                     0.109  54  0.104  54  0.121   7  0.099   0.101 N  0.450      SignalP-noTM
TRINITY_DN23232_c0_g1::TRINITY_DN23232_c0_g1_i1::g.1::m.1  0.735  16  0.780  16  0.889   6  0.825   0.804 Y  0.450      SignalP-noTM
TRINITY_DN23232_c0_g2::TRINITY_DN23232_c0_g2_i1::g.2::m.2  0.735  16  0.780  16  0.889   6  0.825   0.804 Y  0.450      SignalP-noTM
