# Supplementary material for: Venomix: a simple bioinformatic pipeline for identifying and characterizing toxin gene candidates from transcriptomic data
Source: PeerJ. 2018 Jul 31;6:e5361. doi: 10.7717/peerj.5361 (PMC6074769; doi:10.7717/peerj.5361)
Supplement: Supplemental Information 6 [file peerj-06-5361-s006.gz › FinalOutput_1E-20/Phospholipase_A1_19/sequence.txt]

>TRINITY_DN929_c0_g1::TRINITY_DN929_c0_g1_i1::g.1::m.1 type:complete len:589 gc:universal TRINITY_DN929_c0_g1_i1:198-1964(+)
MKLVVCFVVIFAVGEASTDCLKNRTGERCPGVYDCFPSDGSAFDPERLLEEMMFLAENTR
YTEYHLYTRRNPNHYQTLVLGDPESIRQSTFDGRNPTKVLVHGYRRDANDDWAQMVKGAL
LRLGEFNVISVDWSKAALAFYPYAIVNAYRTSKEIAQMVTFLTEVGESDLRQFHIIGTTL
GAHVASYAGKHLNKVGRVTGLDPAGPGFINNPPNHRIDIGDALLVDVIHTNAEERFTGYG
IPQPVSHVDVYPNGGINQPGCLESVIDVLTKREYDRLPDAAFCSHRWASLLFIDSILNPQ
CPNVAYACKDWDTFLEGRCADCGPGGQDCVVLGLGADEYAPSKEIREPRKYFIKTNAQWP
YCLYHYQVIVKLSGLRSEPQYGTLYITLEGEYDRVSSQLSRRIETFIPGESYVYLVTSPR
DIGPVVKASVFWLQSVYNVQHTSDPKLFFETIQVKPMSTLSGKENAVSVVCGNLGDPAVP
NVDIVLPKCSGDTYRPPRANGIVEAPGIEIQRPPPTAYRSKPAILVEARDAEIQPPVFRQ
GFGQSRDYRQPPGQPLSEGRYEAKRLVSPRSGDGYDYRYFKLGQNEQK*
>TRINITY_DN21768_c0_g2::TRINITY_DN21768_c0_g2_i1::g.2::m.2 type:complete len:343 gc:universal TRINITY_DN21768_c0_g2_i1:209-1237(+)
MYRVAIALAFLGILVFAECGVVNLVCKVKEHDVFRGAESIPADYVQFRLYTNSNREDFVL
LNGVESIRNSAHDPNLQTIFIVHGYRSSPGASRLILLKEFLLMRDDFNVIIVDWEMGASE
EYMPHAIRNAFASAQKVASFIELLAETSGINLNGVHIIGFSLGAQLSSFVGKRLRKIGRI
SALDPAGPCFSLYGKDHRIHYTDAEFVDVIITNGDGFGMKRPSGHVNFMVQGGVTQSECG
AKVLEKYYETYDSTGLFLDSCSHQRAVQLYIDSLNSRQCVLVGYSCSSYQDFLRGECTDC
GQDGRKCAPFGYNAIEYKPKIGNETRIFYLKAAPDPPYCCKY*
>TRINITY_DN21768_c0_g2::TRINITY_DN21768_c0_g2_i2::g.4::m.4 type:complete len:474 gc:universal TRINITY_DN21768_c0_g2_i2:209-1630(+)
MYRVAIALAFLGILVFAECGVVNLVCKVKEHDVFRGAESIPADYVQFRLYTNSNREDFVL
LNGVESIRNSAHDPNLQTIFIVHGYRSSPGASRLILLKEFLLMRDDFNVIIVDWEMGASE
EYMPHAIRNAFASAQKVASFIELLAETSGINLNGVHIIGFSLGAQLSSFVGKRLRKIGRI
SALDPAGPCFSLYGKDHRIHYTDAEFVDVIITNGDGFGMKRPSGHVNFMVQGGVTQSECG
AKVLEKYYETYDSTGLFLDSCSHQRAVQLYIDSLNSRQCVLVGYSCSSYQDFLRGECTDC
GQDGRKCAPFGYNAIEYKPKIGNETRIFYLKAAPDPPYCLYHYSVLVRLGHSDDSAEEIG
QIFITLEGTQRDTQKLLTPFSQSFVPGQEYRYLVTIPYEIGYLKSVKLLWIRTSGGPPSS
HEIIVNSVYITLMNGTNDAVPQIFKSCQQRSLKSDGPQRYMNEALSGGSGGCL*
>TRINITY_DN36986_c0_g1::TRINITY_DN36986_c0_g1_i1::g.5::m.5 type:complete len:505 gc:universal TRINITY_DN36986_c0_g1_i1:1741-227(-)
MFSVRIFLSGVALFACSAIGIEEERSRHLTDGTSSDEEKDSLLTRCYEKWGCFSIGEPFF
NLHRPISMFPLHPDALDVQFLLMTRKNPDVYQKVRAGNNNSFVQSNFQEGRPIRIVIHGY
SEDGYQIWIKDLIRELLTAEDINAISVDWRIGAAPPYTQATANSRAVGVVIADFIDYMQR
RYRVLPSDVHIIGHELGAHVAGYVGEKLPRLGRITGLDPAGPYFEDTDYRVRLDPTDAQF
VDVIHTVGSTAMPVIRDPVGHVDFYPTPGWRSPRCVSSANTYSSNVGPYSKCKVPQAVDL
FSESVNSDCPFNGFACDSYANFTSGLCPLGCGTDMSQCASLGYRADEWRRYARAEPVKMY
QEVGVTEPYCRYHYHVSVLLSGTDDAVRQGNETASLFVRISGTKGRTPLFQATREVLLLS
PGKTVEFVIGSPNLGRMIRVDLLWHPLPAPRVHNIKVYKPEYPQIYVHSFRITNLETSYR
EVFCGNDEPLDPENVRTIFSGGLC*
>TRINITY_DN39067_c0_g6::TRINITY_DN39067_c0_g6_i3::g.6::m.6 type:complete len:357 gc:universal TRINITY_DN39067_c0_g6_i3:1166-96(-)
MKQLNIVFVVCIGAEFLISSSTDGLTSEIAPSETENRILSERCCGEYGCFPADPSCDATK
LLPLCQKEMRVKLFLWTRENPEKADTIIVERKDTLTSSHFLPKRITIFYIHGFSGNGEDF
YIKDTKDNLLETLDCNVISVDWSKGAISIHDQAASNTRVVGAVVAHLIQFMMETYDGELG
RVHLIGHSLGAHIAGFIGKRLNGTLYRITGLDPAKKSFRNCQPWARLNTTDALFVDVLHT
GIDDLGLATPVGHLDIFVNGGKNQPACKGFLPRYVDPRFLLFCDHMMSTIYFSRSIANPN
PDIAYECNSDDFNKGKCPKQCNNDNSSCAPMGYPADIWRNNAKDSPTVMYVKTSDE*
>TRINITY_DN39067_c0_g6::TRINITY_DN39067_c0_g6_i4::g.7::m.7 type:5prime_partial len:387 gc:universal TRINITY_DN39067_c0_g6_i4:1256-96(-)
WHSFIGLFIAFFPSSTKFRYSLSRLKDFLAMKQLNIVFVVCIGAEFLISSSTGGVTSEIA
PSETENRILSERCCGEYGCFPADPSCDATKLLPLCQKEMRVKLFLWTRENPEKADTIIVE
RKDTLTSSHFLPKRITIFYIHGFSGNGEDFYIKDTKDNLLETLDCNVISVDWSKGAISIH
DQAASNTRVVGAVVAHLIQFMMETYDGELGRVHLIGHSLGAHIAGFIGKRLNGTLYRITG
LDPAKKSFRNCQPWARLNTTDALFVDVLHTGIDDLGLATPVGHLDIFVNGGKNQPACKGF
LPRYVDPRFLLFCDHMMSTIYFSRSIANPNPDIAYECNSDDFNKGKCPKQCNNDNSSCAP
MGYPADIWRNNAKDSPTVMYVKTSDE*
>TRINITY_DN51539_c0_g1::TRINITY_DN51539_c0_g1_i1::g.8::m.8 type:5prime_partial len:301 gc:universal TRINITY_DN51539_c0_g1_i1:2-904(+)
LEGKDVHIIGFSLGSHLAGFAGKRLRDEMGIMLGRITGLDPASPMFEEADGSVHLSWNDA
DYVDVIHTSAGDSIFNGDLGMTKPIGQADFYPNGGKSQPGCDKLVCNHRRAMELFIHSIL
YHCEFRAYPCDGGYDEFENGKCFSCQNGCSRMGYHSYPVDGVRRKFYLLTRDKHPFCGRG
VQVTLESSAKQTTTYGQVEVALVGQDLLEDTIILTKSNDHTLHAGTHLTGKVAAHQAVFP
LKQVKVTYRKYKGWFTDGNHEWNIDTLTIADEAGKIKFRYCSQNTTLASDETVILHPKEC
*
>TRINITY_DN72764_c0_g1::TRINITY_DN72764_c0_g1_i1::g.9::m.9 type:internal len:370 gc:universal TRINITY_DN72764_c0_g1_i1:1108-2(-)
LVDWSKHNRFFYIEVVHRVPVVAKEIAEFIKFLQVSTGTDPQLFHLIGHSLGAHIAGHVG
KFIPNLGRITGLDPAGPDFQNVPISKRLDKSDAKFVDIIHTDGARDVISGFGIKEAIGHA
DFFPNGGNGQPGCIVNIFLAFLQHGLAKGLSNLMACDHSRAVDLFIFSINNKQCQPVGIR
CRSWRSFQRGRCGDCRDDGSQCAKMGFHADENKAIQNGHTHLFFLKTTSYPPYCYNHYQI
KIELAQSSNESVRISGLYLVLHGYKTMERITLTEGFGTLRGNGPFPYLMMTEQVLGKIER
VEFRWVDDSYYHYPPFQSRNNASHFYLRKIRVSPIASRQFVYYFCGDPEKALVSNEIVVL
NASTSCRKR
