# Supplementary material for: Venomix: a simple bioinformatic pipeline for identifying and characterizing toxin gene candidates from transcriptomic data
Source: PeerJ. 2018 Jul 31;6:e5361. doi: 10.7717/peerj.5361 (PMC6074769; doi:10.7717/peerj.5361)
Supplement: Supplemental Information 6 [file peerj-06-5361-s006.gz › FinalOutput_1E-20/Phospholipase_A1_19/mature.fasta]

>J3RZ81 ; MatureChain: 24-497
VRDAAGAGPERRQDDSVSQVQKLREEPSKVRDLQVKFIVRTTPDLDDADCYITAGQDHLL
DDCNFNVSAKTFFVIHGWTMGGMYERWLDTLVSALQEREKEANVVVVNWLALAQQLYTIA
VNNTRVVGKELAGLLDWLEEKKDFQLKNVHLIGYSLGAHIAGYTGNYARGIIGRITGLDP
AGPMFEGADPSRRLSPDDADFVDVLHTYTRETLGISIGIQMPVGHIDIYPNGGDIQPGCG
LTDILGTLALGEIGDLVICEHERSVHLFVDSLVNKDKQSFAFQCTDSGRFKKGICLSCRK
NRCNSIGYNIKKMRNKRNSKMYLKTRAGMPFKVFHYQLKIHVFSYKSLGETEPSFSVTFY
GTSGDSEPLPLEVSDQIGLNYTNTFLVYTEEDVGDILRIKLTWESTTQSWYNFWSQMKNY
WSKPDPSSKELQIRRIRVKSGETQKKAMLAVEFWELKSTCLKMVKVEKHCSRPL
>TRINITY_DN929_c0_g1::TRINITY_DN929_c0_g1_i1::g.1::m.1  type:complete len:589 gc:universal TRINITY_DN929_c0_g1_i1:198-1964(+); MatureChain: 17-589
STDCLKNRTGERCPGVYDCFPSDGSAFDPERLLEEMMFLAENTRYTEYHLYTRRNPNHYQ
TLVLGDPESIRQSTFDGRNPTKVLVHGYRRDANDDWAQMVKGALLRLGEFNVISVDWSKA
ALAFYPYAIVNAYRTSKEIAQMVTFLTEVGESDLRQFHIIGTTLGAHVASYAGKHLNKVG
RVTGLDPAGPGFINNPPNHRIDIGDALLVDVIHTNAEERFTGYGIPQPVSHVDVYPNGGI
NQPGCLESVIDVLTKREYDRLPDAAFCSHRWASLLFIDSILNPQCPNVAYACKDWDTFLE
GRCADCGPGGQDCVVLGLGADEYAPSKEIREPRKYFIKTNAQWPYCLYHYQVIVKLSGLR
SEPQYGTLYITLEGEYDRVSSQLSRRIETFIPGESYVYLVTSPRDIGPVVKASVFWLQSV
YNVQHTSDPKLFFETIQVKPMSTLSGKENAVSVVCGNLGDPAVPNVDIVLPKCSGDTYRP
PRANGIVEAPGIEIQRPPPTAYRSKPAILVEARDAEIQPPVFRQGFGQSRDYRQPPGQPL
SEGRYEAKRLVSPRSGDGYDYRYFKLGQNEQK*
>TRINITY_DN21768_c0_g2::TRINITY_DN21768_c0_g2_i1::g.2::m.2  type:complete len:343 gc:universal TRINITY_DN21768_c0_g2_i1:209-1237(+); MatureChain: 20-343
GVVNLVCKVKEHDVFRGAESIPADYVQFRLYTNSNREDFVLLNGVESIRNSAHDPNLQTI
FIVHGYRSSPGASRLILLKEFLLMRDDFNVIIVDWEMGASEEYMPHAIRNAFASAQKVAS
FIELLAETSGINLNGVHIIGFSLGAQLSSFVGKRLRKIGRISALDPAGPCFSLYGKDHRI
HYTDAEFVDVIITNGDGFGMKRPSGHVNFMVQGGVTQSECGAKVLEKYYETYDSTGLFLD
SCSHQRAVQLYIDSLNSRQCVLVGYSCSSYQDFLRGECTDCGQDGRKCAPFGYNAIEYKP
KIGNETRIFYLKAAPDPPYCCKY*
>TRINITY_DN21768_c0_g2::TRINITY_DN21768_c0_g2_i2::g.4::m.4  type:complete len:474 gc:universal TRINITY_DN21768_c0_g2_i2:209-1630(+); MatureChain: 20-474
GVVNLVCKVKEHDVFRGAESIPADYVQFRLYTNSNREDFVLLNGVESIRNSAHDPNLQTI
FIVHGYRSSPGASRLILLKEFLLMRDDFNVIIVDWEMGASEEYMPHAIRNAFASAQKVAS
FIELLAETSGINLNGVHIIGFSLGAQLSSFVGKRLRKIGRISALDPAGPCFSLYGKDHRI
HYTDAEFVDVIITNGDGFGMKRPSGHVNFMVQGGVTQSECGAKVLEKYYETYDSTGLFLD
SCSHQRAVQLYIDSLNSRQCVLVGYSCSSYQDFLRGECTDCGQDGRKCAPFGYNAIEYKP
KIGNETRIFYLKAAPDPPYCLYHYSVLVRLGHSDDSAEEIGQIFITLEGTQRDTQKLLTP
FSQSFVPGQEYRYLVTIPYEIGYLKSVKLLWIRTSGGPPSSHEIIVNSVYITLMNGTNDA
VPQIFKSCQQRSLKSDGPQRYMNEALSGGSGGCL*
>TRINITY_DN36986_c0_g1::TRINITY_DN36986_c0_g1_i1::g.5::m.5  type:complete len:505 gc:universal TRINITY_DN36986_c0_g1_i1:1741-227(-); MatureChain: 19-505
IGIEEERSRHLTDGTSSDEEKDSLLTRCYEKWGCFSIGEPFFNLHRPISMFPLHPDALDV
QFLLMTRKNPDVYQKVRAGNNNSFVQSNFQEGRPIRIVIHGYSEDGYQIWIKDLIRELLT
AEDINAISVDWRIGAAPPYTQATANSRAVGVVIADFIDYMQRRYRVLPSDVHIIGHELGA
HVAGYVGEKLPRLGRITGLDPAGPYFEDTDYRVRLDPTDAQFVDVIHTVGSTAMPVIRDP
VGHVDFYPTPGWRSPRCVSSANTYSSNVGPYSKCKVPQAVDLFSESVNSDCPFNGFACDS
YANFTSGLCPLGCGTDMSQCASLGYRADEWRRYARAEPVKMYQEVGVTEPYCRYHYHVSV
LLSGTDDAVRQGNETASLFVRISGTKGRTPLFQATREVLLLSPGKTVEFVIGSPNLGRMI
RVDLLWHPLPAPRVHNIKVYKPEYPQIYVHSFRITNLETSYREVFCGNDEPLDPENVRTI
FSGGLC*
