# Supplementary material for: Venomix: a simple bioinformatic pipeline for identifying and characterizing toxin gene candidates from transcriptomic data
Source: PeerJ. 2018 Jul 31;6:e5361. doi: 10.7717/peerj.5361 (PMC6074769; doi:10.7717/peerj.5361)
Supplement: Supplemental Information 6 [file peerj-06-5361-s006.gz › FinalOutput_1E-20/Phospholipase_A1_19/rsemfile_expressioninfo.txt]

transcript_id	gene_id	length	effective_length	expected_count	TPM	FPKM	IsoPct
../INPUTS/RSEM.isoforms.results	TRINITY_DN929_c0_g1_i1	TRINITY_DN929_c0_g1_i1	2132	1964.97	204.00	3.27	2.95	100.00
../INPUTS/RSEM.isoforms.results	TRINITY_DN21768_c0_g2_i1	TRINITY_DN21768_c0_g2_i1	2357	2189.97	162.17	2.34	2.10	100.00
../INPUTS/RSEM.isoforms.results	TRINITY_DN21768_c0_g2_i2	TRINITY_DN21768_c0_g2_i2	2103	1935.97	7996.44	130.25	117.37	100.00
../INPUTS/RSEM.isoforms.results	TRINITY_DN36986_c0_g1_i1	TRINITY_DN36986_c0_g1_i1	1865	1697.97	3884.00	72.13	65.00	100.00
../INPUTS/RSEM.isoforms.results	TRINITY_DN39067_c0_g6_i3	TRINITY_DN39067_c0_g6_i3	1276	1108.97	453.85	12.90	11.63	100.00
../INPUTS/RSEM.isoforms.results	TRINITY_DN39067_c0_g6_i4	TRINITY_DN39067_c0_g6_i4	1258	1090.97	148.52	4.29	3.87	100.00
../INPUTS/RSEM.isoforms.results	TRINITY_DN51539_c0_g1_i1	TRINITY_DN51539_c0_g1_i1	1066	898.97	96.00	3.37	3.03	100.00
../INPUTS/RSEM.isoforms.results	TRINITY_DN72764_c0_g1_i1	TRINITY_DN72764_c0_g1_i1	1109	941.97	55.00	1.84	1.66	100.00
