# Supplementary material for: Venomix: a simple bioinformatic pipeline for identifying and characterizing toxin gene candidates from transcriptomic data
Source: PeerJ. 2018 Jul 31;6:e5361. doi: 10.7717/peerj.5361 (PMC6074769; doi:10.7717/peerj.5361)
Supplement: Supplemental Information 6 [file peerj-06-5361-s006.gz › FinalOutput_1E-20/Phospholipase_A1_19/nucleotide.fasta]

>TRINITY_DN929_c0_g1_i1 len=2132 path=[4268:0-339 4269:340-363 4270:364-2131] [-1, 4268, 4269, 4270, -2]
AAGAAACTTGCCAGGAGGTCTAGACGTGCGTGGAAAGTAAAAGAGTGTTTTATCGATTGT
TGACCTGCTTAAGTCGATAAGTAGGTTCAGAACGACACTCACTTGTATGTTACTGTACCG
GAAACAGATGATATCCTATATTAAACAAGCAATTGCCTATCGCTATCAGACGCAGCTCCA
ACCTGGTCACGATTACGATGAAACTGGTAGTGTGTTTCGTAGTTATATTTGCTGTAGGAG
AAGCATCGACTGACTGCCTCAAAAACAGAACCGGAGAAAGATGTCCTGGAGTGTATGATT
GCTTTCCTTCGGATGGGTCTGCCTTTGATCCAGAGCGTCTACTTGAAGAGATGATGTTTC
TAGCAGAGAACACCCGGTACACAGAATATCATCTTTATACCAGAAGAAACCCTAATCACT
ACCAAACCTTAGTTCTGGGAGATCCAGAGAGTATTCGCCAATCTACCTTCGATGGGAGAA
ATCCAACGAAAGTATTAGTGCATGGATACAGGAGGGATGCTAATGACGATTGGGCTCAGA
TGGTTAAAGGAGCTCTTTTACGACTTGGAGAGTTCAACGTTATCAGCGTCGACTGGAGTA
AGGCAGCTCTAGCTTTTTACCCTTACGCTATTGTAAATGCTTATAGGACGAGCAAAGAAA
TCGCTCAGATGGTTACATTTCTGACTGAAGTTGGCGAATCCGATTTGAGGCAGTTCCACA
TAATAGGTACTACTTTGGGAGCCCATGTAGCGTCGTATGCTGGGAAACATCTCAACAAAG
TCGGGCGTGTCACAGGTCTAGATCCCGCTGGTCCAGGATTCATCAATAATCCACCGAATC
ACAGAATCGACATCGGGGATGCTCTTCTGGTTGACGTTATTCATACGAACGCGGAGGAAC
GATTCACAGGTTACGGCATACCACAACCTGTTTCTCACGTGGATGTGTATCCTAATGGCG
GCATTAACCAACCAGGTTGCCTAGAGAGCGTCATAGATGTATTGACCAAGAGAGAATACG
ATAGATTGCCTGACGCTGCATTCTGCAGCCACAGATGGGCGAGCCTTCTCTTTATCGATA
GCATCTTGAATCCGCAGTGCCCTAACGTTGCTTACGCCTGCAAGGACTGGGACACGTTCC
TAGAAGGGAGGTGTGCGGATTGTGGCCCCGGCGGACAAGACTGTGTAGTGCTGGGACTCG
GGGCAGACGAATACGCTCCGAGCAAAGAAATCAGAGAGCCGAGGAAGTATTTCATTAAGA
CTAATGCCCAGTGGCCTTACTGCTTGTACCATTATCAAGTCATCGTCAAGCTATCTGGTC
TAAGAAGTGAACCTCAATATGGAACGCTTTACATTACCTTGGAAGGCGAATACGATAGAG
TATCATCACAGCTTAGCAGGAGAATAGAAACATTTATCCCTGGAGAATCATACGTGTATT
TGGTAACGAGCCCTAGAGATATAGGACCAGTTGTCAAAGCCAGCGTATTTTGGCTGCAAT
CCGTGTACAACGTTCAACATACCAGTGATCCCAAACTGTTCTTTGAAACAATACAAGTTA
AACCTATGAGCACTCTTTCGGGAAAGGAAAATGCTGTTTCTGTGGTTTGCGGAAATCTCG
GAGACCCTGCAGTGCCAAACGTGGACATTGTTCTGCCCAAATGTTCGGGTGATACGTATC
GCCCACCTAGAGCTAACGGAATAGTGGAAGCACCTGGAATTGAAATACAGCGTCCTCCTC
CAACTGCGTATAGATCTAAGCCTGCGATATTAGTTGAGGCACGTGACGCCGAAATACAGC
CACCAGTGTTTCGGCAAGGCTTCGGCCAATCACGTGATTACCGCCAACCCCCAGGGCAAC
CTTTGTCAGAAGGAAGGTATGAAGCCAAAAGACTTGTCTCACCAAGATCAGGGGATGGTT
ATGACTACAGGTACTTCAAATTAGGACAGAACGAACAGAAGTAGACGAACCCTAACACTA
GCGAATGTCATATCTGGTGAGGTACGAGGCTTTACTTCAGTGACAAACGAGTTACGCTAT
ATTTTGTACCGGGATGTCCGTTTAGGCTACACGCTGTACGTTAATAAAATGGGATGTAAC
TCTACAGGGTATGAAATCGTTTATGTGGGGGG
>TRINITY_DN21768_c0_g2_i1 len=2357 path=[5077:0-784 5078:785-832 5079:833-853 5094:854-1225 5092:1226-1502 5085:1503-2356] [-1, 5077, 5078, 5079, 5094, 5092, 5085, -2]
GTAACTCAACCCGGCTGACATATCTTGGAAACAGGCTAGCTGGAAAATAATTGGACCTCG
TGTTTATGATTGGCTTTTTTTTCAGTTGCTAATTAACGATTTCGCTTTTCCACCTACACA
GGAAGCTTTAGTGATAAACTGATTGGAGCAAGAGTTATTCAGCAAAACGCTACTATGAGT
TTCTTTAGATTTTATACTTCTCCCAGTGATGTATCGCGTGGCGATAGCTCTCGCTTTTCT
TGGGATTTTAGTATTTGCTGAATGTGGAGTGGTGAATCTTGTATGCAAAGTAAAAGAACA
CGACGTATTCCGAGGCGCAGAAAGCATTCCTGCAGATTATGTCCAATTTCGTCTCTACAC
CAACAGCAACAGGGAAGACTTCGTATTATTGAATGGCGTAGAGAGTATTCGAAATTCTGC
TCATGATCCCAATTTACAAACGATATTCATTGTGCATGGCTATAGAAGCTCTCCTGGAGC
CTCTAGGCTAATTTTGCTGAAAGAATTTCTTTTAATGCGCGACGACTTCAACGTTATCAT
AGTGGACTGGGAAATGGGTGCAAGTGAGGAGTATATGCCTCATGCCATCAGGAATGCCTT
CGCTTCTGCTCAGAAAGTTGCTTCTTTCATCGAATTGCTTGCAGAAACCTCAGGAATAAA
TCTCAATGGCGTTCATATTATCGGCTTTAGTCTTGGAGCTCAGTTAAGTTCATTTGTCGG
AAAACGACTTCGTAAAATTGGCCGCATCAGTGCGTTGGATCCAGCAGGTCCGTGTTTTTC
ACTGTATGGGAAGGATCACCGGATTCATTACACTGATGCCGAATTTGTTGATGTGATAAT
CACAAACGGCGATGGATTTGGAATGAAACGGCCATCCGGACACGTGAACTTTATGGTGCA
GGGTGGAGTAACACAATCAGAATGCGGTGCAAAAGTTCTGGAAAAGTATTATGAAACGTA
TGACTCCACAGGCTTATTCCTTGATTCCTGTAGCCATCAGCGAGCAGTGCAACTTTATAT
TGATAGTTTGAATAGTAGACAGTGCGTGTTAGTTGGTTACTCGTGCTCCAGCTACCAAGA
CTTCCTGAGAGGTGAATGCACAGATTGCGGCCAAGATGGAAGGAAATGTGCACCCTTCGG
ATACAACGCTATAGAATACAAACCTAAAATTGGAAACGAAACGAGGATATTTTATTTGAA
AGCAGCTCCGGACCCTCCATATTGCTGTAAGTATTGACTATGTATATGAAATCCAGTAAA
CGTGGAATTTCTTACTACAAAGTTACGAAATGGATCGTAGGCTCTTGTCAGCTTATAAAA
ACTAAATCACTTGCTATATTCACCGAAAATGCAAGCTTTCCAGTATATCCTCCAATTGCT
CCATTATCTATTTTATGGAATCATGCCGAATGTTATTTAAACAAGTGTCACAAAGTTCCG
AACGCCGTTACGAATTATGGAGAACAAGCCTTAAAAAGAGTGTACCACTATTCTGTACTT
GTGAGATTGGGCCATTCTGACGATAGTGCAGAAGAAATTGGCCAAATATTCATCACGTTG
GAAGGAACTCAGCGAGATACGCAAAAGCTACTAACACCGTTTTCGCAATCGTTCGTACCT
GGGCAAGAATATAGATACCTCGTGACGATTCCTTATGAAATTGGATACTTGAAATCGGTG
AAATTGCTCTGGATAAGAACGTCTGGAGGTCCACCTAGCTCTCACGAAATCATTGTGAAC
AGCGTTTACATTACCCTAATGAACGGAACGAACGATGCGGTGCCGCAAATATTCAAATCT
TGTCAGCAGAGGTCGTTAAAATCGGACGGCCCTCAGCGGTATATGAATGAAGCGCTCTCT
GGTGGTAGTGGCGGATGTTTGTGAAGACCACAGAATAATTGTACCAACTTCTTTTAGATT
TTGGGAGTGAAAATATTTTTCATTAATTTAATGCAAGAAAAATCTCTTAGGTAATTTTTC
ACTAACAACTTGACAGATTTGTATTAACAAACGAATGAAATTGCTGTGAAACTAATATAA
TCTGCTCACCATAAAAGGACTATTGTTATTTCGTAGTTTCGCTAAATATTTATGGAGCTT
AAATGGAGCTTAAATTAATTTAATTCAGAGACTGATTGGCCAGTCACAAATTTGGGAATT
TCCCACAGATCCGGTCAAAAAAGTTTTAAAGCGGACATGTCGTTTGGTACACGGCCGTTA
AGAGACTTGGATTCCACCATGAAAGCTGCTATAAAGTTTACAAAGAAGGATTAGACGAAA
TGAATCACACAATCTGTTTCCTTTGGAGACACCCTTATACAAAAGCAGTTTCCTTTTTTT
TTTTTTTTTTTTTTTTT
>TRINITY_DN21768_c0_g2_i2 len=2103 path=[5077:0-784 5078:785-832 5079:833-853 5094:854-1225 5090:1226-1248 5091:1249-2102] [-1, 5077, 5078, 5079, 5094, 5090, 5091, -2]
GTAACTCAACCCGGCTGACATATCTTGGAAACAGGCTAGCTGGAAAATAATTGGACCTCG
TGTTTATGATTGGCTTTTTTTTCAGTTGCTAATTAACGATTTCGCTTTTCCACCTACACA
GGAAGCTTTAGTGATAAACTGATTGGAGCAAGAGTTATTCAGCAAAACGCTACTATGAGT
TTCTTTAGATTTTATACTTCTCCCAGTGATGTATCGCGTGGCGATAGCTCTCGCTTTTCT
TGGGATTTTAGTATTTGCTGAATGTGGAGTGGTGAATCTTGTATGCAAAGTAAAAGAACA
CGACGTATTCCGAGGCGCAGAAAGCATTCCTGCAGATTATGTCCAATTTCGTCTCTACAC
CAACAGCAACAGGGAAGACTTCGTATTATTGAATGGCGTAGAGAGTATTCGAAATTCTGC
TCATGATCCCAATTTACAAACGATATTCATTGTGCATGGCTATAGAAGCTCTCCTGGAGC
CTCTAGGCTAATTTTGCTGAAAGAATTTCTTTTAATGCGCGACGACTTCAACGTTATCAT
AGTGGACTGGGAAATGGGTGCAAGTGAGGAGTATATGCCTCATGCCATCAGGAATGCCTT
CGCTTCTGCTCAGAAAGTTGCTTCTTTCATCGAATTGCTTGCAGAAACCTCAGGAATAAA
TCTCAATGGCGTTCATATTATCGGCTTTAGTCTTGGAGCTCAGTTAAGTTCATTTGTCGG
AAAACGACTTCGTAAAATTGGCCGCATCAGTGCGTTGGATCCAGCAGGTCCGTGTTTTTC
ACTGTATGGGAAGGATCACCGGATTCATTACACTGATGCCGAATTTGTTGATGTGATAAT
CACAAACGGCGATGGATTTGGAATGAAACGGCCATCCGGACACGTGAACTTTATGGTGCA
GGGTGGAGTAACACAATCAGAATGCGGTGCAAAAGTTCTGGAAAAGTATTATGAAACGTA
TGACTCCACAGGCTTATTCCTTGATTCCTGTAGCCATCAGCGAGCAGTGCAACTTTATAT
TGATAGTTTGAATAGTAGACAGTGCGTGTTAGTTGGTTACTCGTGCTCCAGCTACCAAGA
CTTCCTGAGAGGTGAATGCACAGATTGCGGCCAAGATGGAAGGAAATGTGCACCCTTCGG
ATACAACGCTATAGAATACAAACCTAAAATTGGAAACGAAACGAGGATATTTTATTTGAA
AGCAGCTCCGGACCCTCCATATTGCTTGTACCACTATTCTGTACTTGTGAGATTGGGCCA
TTCTGACGATAGTGCAGAAGAAATTGGCCAAATATTCATCACGTTGGAAGGAACTCAGCG
AGATACGCAAAAGCTACTAACACCGTTTTCGCAATCGTTCGTACCTGGGCAAGAATATAG
ATACCTCGTGACGATTCCTTATGAAATTGGATACTTGAAATCGGTGAAATTGCTCTGGAT
AAGAACGTCTGGAGGTCCACCTAGCTCTCACGAAATCATTGTGAACAGCGTTTACATTAC
CCTAATGAACGGAACGAACGATGCGGTGCCGCAAATATTCAAATCTTGTCAGCAGAGGTC
GTTAAAATCGGACGGCCCTCAGCGGTATATGAATGAAGCGCTCTCTGGTGGTAGTGGCGG
ATGTTTGTGAAGACCACAGAATAATTGTACCAACTTCTTTTAGATTTTGGGAGTGAAAAT
ATTTTTCATTAATTTAATGCAAGAAAAATCTCTTAGGTAATTTTTCACTAACAACTTGAC
AGATTTGTATTAACAAACGAATGAAATTGCTGTGAAACTAATATAATCTGCTCACCATAA
AAGGACTATTGTTATTTCGTAGTTTCGCTAAATATTTATGGAGCTTAAATGGAGCTTAAA
TTAATTTAATTCAGAGACTGATTGGCCAGTCACAAATTTGGGAATTTCCCACAGATCCGG
TCAAAAAAGTTTTAAAGCGGACATGTCGTTTGGTACACGGCCGTTAAGAGACTTGGATTC
CACCATGAAAGCTGCTATAAAGTTTACAAAGAAGGATTAGACGAAATGAATCACACAATC
TGTTTCCTTTGGAGACACCCTTATACAAAAGCAGTTTCCTTTTTTTTTTTTTTTTTTTTT
TTT
>TRINITY_DN36986_c0_g1_i1 len=1865 path=[4161:0-108 4162:109-123 4203:124-218 4192:219-242 4208:243-409 4202:410-546 4186:547-570 4213:571-723 4177:724-747 4211:748-861 4214:862-885 4215:886-887 4206:888-918 4212:919-936 4209:937-960 4204:961-1002 4198:1003-1026 4190:1027-1864] [-1, 4161, 4162, 4203, 4192, 4208, 4202, 4186, 4213, 4177, 4211, 4214, 4215, 4206, 4212, 4209, 4204, 4198, 4190, -2]
ATGACGTTAGGATTGTATTTGGATCTTTTATTAATGTGAACTTTGTAATGACTTGGTTTA
GATGAAGAACAAAGAAACACAACGTTGTGTTTATTGCTAATAAAAAAAATGTTGATTTAT
ACACAAATTAAGTTACATTTCATGAAAGAAACAAAAATTGTTAGCGCTGGAGCGATTCCA
TCTAAAGTGAAAATTTATTTTAGTATAGCTGATTTATTTGGTGGTTTTAGCAAAGTCCTC
CACTGAATATTGTCCGAACATTTTCCGGATCCAATGGCTCGTCGTTCCCGCAGAACACTT
CCCTGTAGCTGGTTTCTAAATTGGTAATTCGAAAACTGTGGACGTAGATCTGCGGATATT
CTGGCTTGTATACTTTGATATTATGCACCCTTGGAGCGGGTAATGGGTGCCAGAGAAGAT
CGACACGTATCATCCGACCAAGGTTGGGAGAGCCAATAACAAATTCAACCGTCTTCCCTG
GAGACAATAACAGCACCTCACGAGTTGCTTGAAACAGTGGCGTCCTGCCCTTCGTGCCAG
AAATCCTGACAAATAGACTCGCCGTCTCGTTGCCTTGTCTCACAGCATCGTCCGTTCCGG
ACAACAGAACGCTGACGTGGTAATGGTACCTGCAATAAGGCTCTGTCACTCCGACTTCTT
GATACATTTTTACGGGCTCCGCCCTTGCGTATCTCCTCCATTCGTCGGCACGATACCCGA
GAGAGGCACACTGTGACATATCTGTACCGCATCCTAGAGGGCAAAGTCCAGACGTAAAAT
TGGCGTAACTATCGCAGGCAAAGCCATTGAAAGGGCAATCCGAATTCACGGATTCGCTGA
ACAGGTCAACGGCTTGAGGAACTTTGCATTTGCTGTAAGGACCGACATTCGAAGAGTAGG
TATTCGCAGACGAGACGCATCTTGGGCTCCTCCATCCGGGCGTCGGGTAAAAGTCTACGT
GACCGACGGGATCACGAATAACGGGCATAGCGGTACTTCCGACTGTGTGAATGACGTCTA
CGAATTGGGCGTCTGTTGGATCGAGTCTAACTCTATAATCTGTATCTTCGAAGTAAGGGC
CGGCAGGATCCAAACCTGTAATTCTTCCGAGGCGGGGGAGTTTCTCACCAACGTAGCCGG
CCACGTGTGCCCCAAGCTCGTGTCCAATGATGTGTACGTCCGAAGGTAACACCCTGTATC
GTCTCTGCATATAGTCGATGAAGTCTGCTATAACGACGCCAACGGCTCGAGAATTCGCTG
TGGCTTGTGTGTACGGCGGAGCCGCACCGATTCTCCAATCCACGGATATCGCGTTAATAT
CCTCTGCGGTAAGCAATTCTCTAATGAGATCCTTTATCCAAATCTGATAACCGTCTTCGG
AATACCCGTGGATTACGATTCTTATGGGCCTACCTTCCTGGAAATTCGACTGCACGAAGC
TGTTATTATTACCCGCACGCACTTTTTGGTAAACGTCTGGGTTTTTTCTCGTCATCAGCA
AAAACTGGACGTCTAGAGCATCCGGATGCAACGGGAACATGCTGATCGGACGGTGTAAGT
TGAAAAACGGCTCCCCTATGGAAAAACACCCCCACTTCTCGTAACATCTCGTCAGAAGGC
TGTCCTTCTCTTCATCTGAAGACGTTCCATCCGTTAGGTGACGACTCCTCTCCTCTTCGA
TTCCGATCGCCGAACAAGCAAATAACGCCACACCAGAGAGAAAGATTCGTACGCTAAACA
TCGAGAGCGTGGCTCACTTCAAACGATACGAACTACAGCAAAAACTAAAAAGTACCTTTC
CCTCTTAAGCATACCATTACTTTCGGCGGTTCTGACATAATTTCCCTTCCACAGCGCATG
TCTCG
>TRINITY_DN39067_c0_g6_i3 len=1276 path=[11136:0-457 12186:458-499 12139:500-564 12217:565-588 12278:589-612 12125:613-645 12290:646-650 12171:651-658 12108:659-682 12037:683-750 11262:751-774 11940:775-817 12160:818-868 12095:869-892 12020:893-1058 12284:1059-1082 12296:1083-1092 12223:1093-1121 12192:1122-1172 12085:1173-1218 12010:1219-1222 11913:1223-1246 11113:1247-1275] [-1, 11136, 12186, 12139, 12217, 12278, 12125, 12290, 12171, 12108, 12037, 11262, 11940, 12160, 12095, 12020, 12284, 12296, 12223, 12192, 12085, 12010, 11913, 11113, -2]
TGAGTTATAACTATTATGGCGGCCAATAATATAAAAGAAGGCAATAATTACTTAAGTTAA
ATTAGGTGTGCTTAAAACATAATTATACAAGTTGATCATTCATCAGATGTTTTAACATAC
ATGACAGTAGGAGAATCTTTCGCGTTATTACGCCAAATGTCTGCTGGATAACCCATTGGA
GCACAGCTGGAATTGTCATTATTGCATTGTTTGGGACACTTTCCTTTGTTAAAATCATCG
CTGTTACATTCGTAAGCAATATCTGGGTTTGGATTAGCAATGCTTCTGCTGAAGTAAATG
GTTGACATCATATGGTCGCAGAAGAGCAAGAAACGAGGATCCACATAACGTGGAAGGAAG
CCCTTGCAAGCAGGTTGATTCTTTCCGCCATTTACAAAGATGTCCAAATGACCCACTGGT
GTTGCCAAACCGAGATCATCTATACCAGTATGCAATACGTCTACGAATAAGGCGTCCGTC
GTGTTCAAACGGGCCCAAGGTTGGCAGTTTCTAAAGGATTTTTTTGCTGGATCCAAACCC
GTAATTCTATAAAGAGTCCCATTCAGTCTTTTGCCAATAAATCCAGCAATATGGGCCCCA
AGGCTATGGCCAATCAGATGCACCCGACCCAGCTCACCATCATACGTCTCCATCATAAAC
TGGATCAAATGTGCAACAACGGCCCCAACCACTCGTGTGTTCGAAGCCGCTTGGTCATGA
ATTGAAATAGCTCCCTTTGACCAGTCCACAGATATAACGTTGCAGTCAAGCGTTTCCAAG
AGATTATCTTTCGTGTCCTTTATATAGAAATCTTCACCATTGCCAGAAAAGCCGTGGATG
TAGAAAATCGTAATTCGTTTCGGTAGAAAGTGCGAGGAAGTTAGGGTGTCCTTCCTTTCT
ACGATAATGGTGTCTGCCTTTTCTGGATTTTCTCTTGTCCAAAGAAAAAGTTTCACGCGC
ATTTCCTTCTGACATAAAGGGAGCAATTTTGTTGCATCGCACGAGGGATCGGCTGGGAAA
CAGCCATATTCGCCACAACATCTTTCTGACAAAATCCTGTTTTCTGTTTCAGAGGGAGCT
ATTTCTGACGTTAATCCGTCCGTCGAGCTAGAGATAAGGAACTCTGCCCCGATACAAACG
ACAAACACTATGTTGAGTTGTTTCATCGCTAAATAATCTTTGAGCCGGATTCCAACTGAA
ACGTTTGCTACTGCACAAAATTCACTATGGTGATACCACCTCTATGCGTAATTTGCGCTC
TATTTCGAACGCGACG
>TRINITY_DN39067_c0_g6_i4 len=1258 path=[11136:0-457 12186:458-499 12139:500-564 12217:565-588 12278:589-612 12125:613-645 12290:646-650 12171:651-658 12108:659-682 12037:683-750 11262:751-774 11940:775-817 12160:818-868 12095:869-892 12020:893-1058 12284:1059-1082 12296:1083-1092 12224:1093-1121 12192:1122-1172 12289:1173-1185 10766:1186-1257] [-1, 11136, 12186, 12139, 12217, 12278, 12125, 12290, 12171, 12108, 12037, 11262, 11940, 12160, 12095, 12020, 12284, 12296, 12224, 12192, 12289, 10766, -2]
TGAGTTATAACTATTATGGCGGCCAATAATATAAAAGAAGGCAATAATTACTTAAGTTAA
ATTAGGTGTGCTTAAAACATAATTATACAAGTTGATCATTCATCAGATGTTTTAACATAC
ATGACAGTAGGAGAATCTTTCGCGTTATTACGCCAAATGTCTGCTGGATAACCCATTGGA
GCACAGCTGGAATTGTCATTATTGCATTGTTTGGGACACTTTCCTTTGTTAAAATCATCG
CTGTTACATTCGTAAGCAATATCTGGGTTTGGATTAGCAATGCTTCTGCTGAAGTAAATG
GTTGACATCATATGGTCGCAGAAGAGCAAGAAACGAGGATCCACATAACGTGGAAGGAAG
CCCTTGCAAGCAGGTTGATTCTTTCCGCCATTTACAAAGATGTCCAAATGACCCACTGGT
GTTGCCAAACCGAGATCATCTATACCAGTATGCAATACGTCTACGAATAAGGCGTCCGTC
GTGTTCAAACGGGCCCAAGGTTGGCAGTTTCTAAAGGATTTTTTTGCTGGATCCAAACCC
GTAATTCTATAAAGAGTCCCATTCAGTCTTTTGCCAATAAATCCAGCAATATGGGCCCCA
AGGCTATGGCCAATCAGATGCACCCGACCCAGCTCACCATCATACGTCTCCATCATAAAC
TGGATCAAATGTGCAACAACGGCCCCAACCACTCGTGTGTTCGAAGCCGCTTGGTCATGA
ATTGAAATAGCTCCCTTTGACCAGTCCACAGATATAACGTTGCAGTCAAGCGTTTCCAAG
AGATTATCTTTCGTGTCCTTTATATAGAAATCTTCACCATTGCCAGAAAAGCCGTGGATG
TAGAAAATCGTAATTCGTTTCGGTAGAAAGTGCGAGGAAGTTAGGGTGTCCTTCCTTTCT
ACGATAATGGTGTCTGCCTTTTCTGGATTTTCTCTTGTCCAAAGAAAAAGTTTCACGCGC
ATTTCCTTCTGACATAAAGGGAGCAATTTTGTTGCATCGCACGAGGGATCGGCTGGGAAA
CAGCCATATTCGCCACAACATCTTTCTGACAAAATCCTGTTTTCTGTTTCAGAGGGAGCT
ATTTCTGACGTTACTCCGCCCGTCGAGCTAGAGATAAGGAACTCTGCCCCGATACAAACG
ACAAACACTATGTTGAGTTGTTTCATCGCTAAAAAATCTTTGAGCCTAGACAAAGAATAT
CGAAACTTAGTTGAAGAAGGAAAGAAAGCAATGAATAAACCAATGAAGCTATGCCAGG
>TRINITY_DN51539_c0_g1_i1 len=1066 path=[2087:0-1065] [-1, 2087, -2]
ATTGGAAGGAAAGGATGTCCATATTATTGGGTTCAGTTTAGGTTCTCATTTGGCAGGATT
TGCTGGCAAAAGACTGAGAGACGAAATGGGAATTATGTTGGGAAGAATAACAGGTTTGGA
TCCTGCAAGTCCAATGTTCGAAGAGGCTGACGGCTCCGTCCATCTAAGCTGGAATGATGC
AGATTATGTCGACGTCATCCATACTAGCGCAGGCGATAGCATTTTTAATGGCGATCTGGG
TATGACTAAACCAATTGGACAAGCAGATTTTTATCCAAACGGTGGAAAATCACAGCCGGG
ATGCGACAAGTTAGTATGCAATCATCGGAGAGCCATGGAGCTTTTCATTCACTCCATTTT
GTACCACTGCGAATTCCGTGCCTACCCATGCGATGGAGGTTATGATGAATTCGAGAACGG
GAAGTGTTTCTCTTGTCAGAATGGTTGTAGCAGAATGGGATATCACAGCTATCCCGTTGA
CGGGGTCAGAAGAAAATTTTATCTGTTGACACGAGATAAGCATCCATTTTGTGGAAGAGG
AGTTCAAGTTACATTGGAAAGTTCAGCAAAGCAGACAACTACATATGGCCAAGTAGAAGT
CGCTCTGGTTGGACAAGATCTTCTTGAAGACACAATAATACTTACTAAATCGAATGACCA
CACGTTACACGCCGGCACCCATTTGACAGGGAAAGTTGCTGCACACCAAGCAGTGTTTCC
TTTAAAGCAAGTAAAAGTAACGTATCGCAAATACAAAGGCTGGTTTACAGATGGAAATCA
TGAATGGAATATTGATACTCTTACTATTGCTGATGAAGCTGGAAAGATAAAATTTAGATA
TTGCTCACAGAACACTACCCTAGCCAGTGACGAAACAGTTATTTTACATCCAAAAGAATG
CTAAATAATTTTTAGCTGAAGAATTATTTGTGGGAGACGAAGGAAAGCTTGTAAAAGCTG
TAAATAAAAGAGTGAGGCACTTGAAGTTATTACTGTACTTGGCAACACAGTTTAATTGAT
CATAAAATTATGTAACAACTTAATAACACCTCGTATTAATCGAGAG
>TRINITY_DN72764_c0_g1_i1 len=1109 path=[2173:0-1108] [-1, 2173, -2]
GCCTCTTCCTGCACGACGTCGAAGCATTCAGTACGACAATCTCGTTCGAGACTAAAGCTT
TCTCCGGATCACCGCAAAAATAATATACAAATTGTCTCGAAGCTATTGGAGAAACTCGAA
TTTTCCTCAAGTAAAAGTGGGAAGCATTATTCCTAGACTGGAATGGAGGGTAGTGATAAT
ATGAATCATCTACCCATCGAAATTCTACTCTCTCAATTTTGCCTAACACCTGCTCTGTCA
TCATCAGGTATGGGAAAGGTCCATTGCCTCTGAGTGTGCCGAACCCCTCTGTTAGCGTTA
TACGCTCCATCGTTTTATATCCATGTAAAACTAAGTATAGTCCACTTATCCTGACACTTT
CGTTACTTGATTGCGCTAGTTCGATTTTGATCTGATAGTGATTATAGCAATAGGGAGGAT
AGCTGGTGGTCTTAAGAAAGAATAAATGCGTATGTCCGTTCTGAATAGCTTTGTTCTCGT
CGGCATGGAAACCCATCTTGGCACACTGGCTTCCGTCGTCTCTACAATCTCCACATCTCC
CTCTTTGAAACGACCTCCAACTTCGACACCTTATTCCCACAGGTTGACATTGCTTATTGT
TGATAGAAAAAATAAATAAATCGACTGCTCGCGAATGATCACAGGCCATTAAATTAGATA
AACCTTTGGCGAGTCCATGCTGGAGAAAAGCAAGGAATATGTTGACTATGCAACCTGGCT
GGCCATTCCCGCCGTTTGGAAAAAAGTCCGCGTGGCCAATGGCTTCCTTGATTCCAAACC
CTGAAATAACATCTCTGGCCCCATCTGTGTGTATTATATCGACGAATTTGGCGTCAGATT
TATCAAGGCGCTTACTTATAGGAACATTTTGAAAATCAGGACCAGCGGGATCCAGACCCG
TTATTCTTCCAAGGTTAGGTATAAATTTTCCAACATGTCCGGCTATGTGAGCCCCTAAAC
TATGTCCAATTAAATGGAAAAGCTGCGGATCTGTTCCCGTTGAGACCTGTAGGAACTTGA
TGAATTCTGCTATTTCCTTTGCAACCACTGGAACTCGATGAACAACCTCAATATAGAAAA
AGCGATTATGTTTGCTCCAGTCTACCAAA
