# Supplementary material for: Venomix: a simple bioinformatic pipeline for identifying and characterizing toxin gene candidates from transcriptomic data
Source: PeerJ. 2018 Jul 31;6:e5361. doi: 10.7717/peerj.5361 (PMC6074769; doi:10.7717/peerj.5361)
Supplement: Supplemental Information 6 [file peerj-06-5361-s006.gz › FinalOutput_1E-20/Phospholipase_A1_19/signalp.txt]

# SignalP-4.1 euk predictions
# name                     Cmax  pos  Ymax  pos  Smax  pos  Smean   D     ?  Dmaxcut    Networks-used
J3RZ81                     0.653  24  0.791  24  0.992  15  0.955   0.879 Y  0.450      SignalP-noTM
TRINITY_DN929_c0_g1::TRINITY_DN929_c0_g1_i1::g.1::m.1  0.482  17  0.641  17  0.896   1  0.835   0.746 Y  0.450      SignalP-noTM
TRINITY_DN21768_c0_g2::TRINITY_DN21768_c0_g2_i1::g.2::m.2  0.412  20  0.541  20  0.799  12  0.702   0.606 Y  0.500      SignalP-TM
TRINITY_DN21768_c0_g2::TRINITY_DN21768_c0_g2_i2::g.4::m.4  0.412  20  0.541  20  0.799  12  0.702   0.606 Y  0.500      SignalP-TM
TRINITY_DN36986_c0_g1::TRINITY_DN36986_c0_g1_i1::g.5::m.5  0.236  19  0.438  19  0.880   1  0.796   0.631 Y  0.450      SignalP-noTM
TRINITY_DN39067_c0_g6::TRINITY_DN39067_c0_g6_i3::g.6::m.6  0.192  25  0.322  25  0.710  11  0.548   0.444 N  0.450      SignalP-noTM
TRINITY_DN39067_c0_g6::TRINITY_DN39067_c0_g6_i4::g.7::m.7  0.177  18  0.258  18  0.551   3  0.401   0.315 N  0.500      SignalP-TM
TRINITY_DN51539_c0_g1::TRINITY_DN51539_c0_g1_i1::g.8::m.8  0.125  23  0.129  23  0.181   2  0.134   0.132 N  0.450      SignalP-noTM
TRINITY_DN72764_c0_g1::TRINITY_DN72764_c0_g1_i1::g.9::m.9  0.159  24  0.138  24  0.183   3  0.121   0.129 N  0.450      SignalP-noTM
