# Supplementary material for: Venomix: a simple bioinformatic pipeline for identifying and characterizing toxin gene candidates from transcriptomic data
Source: PeerJ. 2018 Jul 31;6:e5361. doi: 10.7717/peerj.5361 (PMC6074769; doi:10.7717/peerj.5361)
Supplement: Supplemental Information 6 [file peerj-06-5361-s006.gz › FinalOutput_1E-20/Phospholipase_A1_19/aligned.fasta]

>J3RZ81
------------------------MRACPFLLLLLLPLLLSLGRIAAVR-----DAAGAG
PERRQDDSVSQVQKLREE-------------------------------PSK--------
---------VRDLQVKFIVRT--TPDLDDADCYITAGQDHLLDDCNFNVSAKTFFVIHGW
TMGGMYERWLDTLVSALQEREKEANVVVVNWL-ALAQQLYTIAVNNTRVVGKELAGLLDW
LEEKKDFQLKNVHLIGYSLGAHIAGYTGNYARG----IIGRITGLDPAGPMFEGADPSRR
LSPDDADFVDVLHTYTRETLGISI-----------GIQMPVGHIDIYPNGGDIQPGCGLT
-------DILGTLALGEIGDLVICEHERSVHLFVDSLVNKDKQSFAFQC------TDSG-
-RFKKGIC-LSCRKNR--CNSIGYNIKKMRN----KRNSKMYLKTRAGMPF--KVFHYQL
KIH--VFSYKSLGETEPSFSVTFYGTSGDSEPLPLEVSDQIGL-NYTNTFL---VYTEED
VGDILRIKLTWESTTQSWYNFWSQMKNY-W--------SKPDPSSKELQIRRIRVKSGET
-------------QKKAMLAVEFWELKSTCLKMVKVEKHCS-------------------
--------------------------------------------RPL-------------
-------------------
>TRINITY_DN929_c0_g1::TRINITY_DN929_c0_g1_i1::g.1::m.1 type:complete len:589 gc:universal TRINITY_DN929_c0_g1_i1:198-1964(+)
-------------------------------MKLVVCFVVIF------------AVGEAS
TDCLKNRT-GE-------------RCPGVYDCF----------------PSDGSAFDPER
LLEEMMFLAENTRYTEYHLYTRRNPNHYQ---TLVLGDPESIRQSTFDGRNPTKVLVHGY
RRDA-NDDWAQMVKGALLRLG-EFNVISVDWS-KAALAFYPYAIVNAYRTSKEIAQMVTF
LTEVGESDLRQFHIIGTTLGAHVASYAGKHLN-----KVGRVTGLDPAGPGFINNPPNHR
IDIGDALLVDVIHT-----------NAEER-FTGYGIPQPVSHVDVYPNGGINQPGCLES
VIDVLTKREYDRLPDAAF-----CSHRWASLLFIDSILNPQCPNVAYAC--------KDW
DTFLEGRC-ADCGPGGQDCVVLGLGADEYAPSKEIREPRKYFIKTNAQWPYCLYHYQVIV
KLS-GLRSEPQYG----TLYITLEGEYDRVSS-QLSRRIETFIPGESYVYL---VTSPRD
IGPVVKASVFWLQSV---YN-------------------VQHTSDPKLFFETIQVKPMST
LSGKENAVSVVCGNLGDPAVPN----VDIVL------PKCSGDTYRPPRANGIVEAPGIE
IQRPPPTAYRSKPAILVEARDAEIQPPVFRQGFGQSRDYRQPPGQPLSEGRYEAKRLVSP
RSGDGYDYRYFKLGQNEQK
>TRINITY_DN21768_c0_g2::TRINITY_DN21768_c0_g2_i1::g.2::m.2 type:complete len:343 gc:universal TRINITY_DN21768_c0_g2_i1:209-1237(+)
----------------------------MYRVAIALAFLGIL------------VFAECG
VVNLVCKV-KE------------------HDVFRGAES----------IPAD--------
-------------YVQFRLYT--NSNRED---FVLLNGVESIRNSAHDPNLQTIFIVHGY
RSSP-GASRLILLKEFLLMRD-DFNVIIVDWEMGASEEYMPHAIRNAFASAQKVASFIEL
LAETSGINLNGVHIIGFSLGAQLSSFVGKRLR-----KIGRISALDPAGPCFSLYGKDHR
IHYTDAEFVDVIIT-----------NGD-----GFGMKRPSGHVNFMVQGGVTQSECGAK
VLE----KYYETYDSTGLF-LDSCSHQRAVQLYIDSLNSRQCVLVGYSC--------SSY
QDFLRGEC-TDCGQDGRKCAPFGYNAIEYKP-KIGNETRIFYLKAAPDPPYC--------
------------------------------------------------------------
------------------------------------------------------------
---------------------------------------CK---Y---------------
------------------------------------------------------------
-------------------
>TRINITY_DN21768_c0_g2::TRINITY_DN21768_c0_g2_i2::g.4::m.4 type:complete len:474 gc:universal TRINITY_DN21768_c0_g2_i2:209-1630(+)
----------------------------MYRVAIALAFLGIL------------VFAECG
VVNLVCKV-KE------------------HDVFRGAES----------IPAD--------
-------------YVQFRLYT--NSNRED---FVLLNGVESIRNSAHDPNLQTIFIVHGY
RSSP-GASRLILLKEFLLMRD-DFNVIIVDWEMGASEEYMPHAIRNAFASAQKVASFIEL
LAETSGINLNGVHIIGFSLGAQLSSFVGKRLR-----KIGRISALDPAGPCFSLYGKDHR
IHYTDAEFVDVIIT-----------NGD-----GFGMKRPSGHVNFMVQGGVTQSECGAK
VLE----KYYETYDSTGLF-LDSCSHQRAVQLYIDSLNSRQCVLVGYSC--------SSY
QDFLRGEC-TDCGQDGRKCAPFGYNAIEYKP-KIGNETRIFYLKAAPDPPYCLYHYSVLV
RLGHSDDSAEEIG----QIFITLEGTQRDTQK-LLTPFSQSFVPGQEYRYL---VTIPYE
IGYLKSVKLLWIRT----------------------------SGGPPSSHEIIV------
-----NSVYITLMNGTNDAVPQ-------IF------KSCQ---QRSLKSDG--------
-----PQRYMN---------------------------------EALSGG----------
-SGGCL-------------
>TRINITY_DN36986_c0_g1::TRINITY_DN36986_c0_g1_i1::g.5::m.5 type:complete len:505 gc:universal TRINITY_DN36986_c0_g1_i1:1741-227(-)
----------------------------MFSVRIFLSGVALF------------ACSAIG
IEEERSRHLTDGTSSDEEKDSLLTRCYEKWGCFSIGEPFFNLHRPISMFPLHPDALD---
--------------VQFLLMTRKNPDVYQ---KVRAGNNNSFVQSNFQEGRPIRIVIHGY
SEDG-YQIWIKDLIRELLTAE-DINAISVDWR-IGAAPPYTQATANSRAVGVVIADFIDY
MQRRYRVLPSDVHIIGHELGAHVAGYVGEKLP-----RLGRITGLDPAGPYFEDTDYRVR
LDPTDAQFVDVIHT-----------VGS---TAMPVIRDPVGHVDFYPTPGWRSPRCVSS
------ANTYSSNVGP----YSKCKVPQAVDLFSESV-NSDCPFNGFAC--------DSY
ANFTSGLCPLGCGTDMSQCASLGYRADEWRR-YARAEPVKMYQEVGVTEPYCRYHYHVSV
LLS-GTDDAVRQGNETASLFVRISGTKGRTPLFQATREVLLLSPGKTVEFV---IGSP-N
LGRMIRVDLLW----------------HPLPAPRVHNIKVYKPEYPQIYVHSFRITNLET
-----SYREVFCGNDEPLDPEN----VRTIF----SGGLC--------------------
------------------------------------------------------------
-------------------
>TRINITY_DN39067_c0_g6::TRINITY_DN39067_c0_g6_i3::g.6::m.6 type:complete len:357 gc:universal TRINITY_DN39067_c0_g6_i3:1166-96(-)
------------------------------MKQLNIVFVVCIGAEFLISSSTDGLTSEIA
PSETENRILSE-------------RCCGEYGCF----------------PADPSC-DATK
LLP----LCQKEMRVKLFLWTRENPEKAD---TIIVERKDTLTSSHFLPKRITIFYIHGF
SGNG-EDFYIKDTKDNLLETL-DCNVISVDWS-KGAISIHDQAASNTRVVGAVVAHLIQF
MMETYDGELGRVHLIGHSLGAHIAGFIGKRLNG----TLYRITGLDPAKKSFRNCQPWAR
LNTTDALFVDVLHT-----------GID-----DLGLATPVGHLDIFVNGGKNQPAC---
------KGFLPRYVDPRFL-LF-CDHMMSTIYFSRSIANPN-PDIAYEC--------NS-
DDFNKGKCPKQCNNDNSSCAPMGYPADIWRN-NAKDSPTVMYVKTSDE------------
------------------------------------------------------------
------------------------------------------------------------
------------------------------------------------------------
------------------------------------------------------------
-------------------
>TRINITY_DN39067_c0_g6::TRINITY_DN39067_c0_g6_i4::g.7::m.7 type:5prime_partial len:387 gc:universal TRINITY_DN39067_c0_g6_i4:1256-96(-)
WHSFIGLFIAFFPSSTKFRYSLSRLKDFLAMKQLNIVFVVCIGAEFLISSSTGGVTSEIA
PSETENRILSE-------------RCCGEYGCF----------------PADPSC-DATK
LLP----LCQKEMRVKLFLWTRENPEKAD---TIIVERKDTLTSSHFLPKRITIFYIHGF
SGNG-EDFYIKDTKDNLLETL-DCNVISVDWS-KGAISIHDQAASNTRVVGAVVAHLIQF
MMETYDGELGRVHLIGHSLGAHIAGFIGKRLNG----TLYRITGLDPAKKSFRNCQPWAR
LNTTDALFVDVLHT-----------GID-----DLGLATPVGHLDIFVNGGKNQPAC---
------KGFLPRYVDPRFL-LF-CDHMMSTIYFSRSIANPN-PDIAYEC--------NS-
DDFNKGKCPKQCNNDNSSCAPMGYPADIWRN-NAKDSPTVMYVKTSDE------------
------------------------------------------------------------
------------------------------------------------------------
------------------------------------------------------------
------------------------------------------------------------
-------------------
>TRINITY_DN51539_c0_g1::TRINITY_DN51539_c0_g1_i1::g.8::m.8 type:5prime_partial len:301 gc:universal TRINITY_DN51539_c0_g1_i1:2-904(+)
------------------------------------------------------------
------------------------------------------------------------
------------------------------------------------------------
-----------------------------------------------------LEG----
---------KDVHIIGFSLGSHLAGFAGKRLRDEMGIMLGRITGLDPASPMFEEADGSVH
LSWNDADYVDVIHT----SAGDSIFNGD------LGMTKPIGQADFYPNGGKSQPGC---
-------------------DKLVCNHRRAMELFIHSIL--------YHCEFRAYPCDGGY
DEFENGKC-FSC-QNG--CSRMGYHSYPVDG----VR-RKFYLLTRDKHPFCGRGVQVTL
ESS--AKQTTTYGQVE----VALVGQDLLEDTIILTKSNDHTL--HAGTHLTGKVAAHQA
VFPLKQVKVTYRK-----YKGWFTDGNHEWN---IDTLTIADEAGK--------IKFRYC
-------------SQNTTLASD----ETVILH----PKEC--------------------
------------------------------------------------------------
-------------------
>TRINITY_DN72764_c0_g1::TRINITY_DN72764_c0_g1_i1::g.9::m.9 type:internal len:370 gc:universal TRINITY_DN72764_c0_g1_i1:1108-2(-)
------------------------------------------------------------
------------------------------------------------------------
------------------------------------------------------------
---------------------------LVDWS-KHNRFFYIEVVHRVPVVAKEIAEFIKF
LQVSTGTDPQLFHLIGHSLGAHIAGHVGKFIP-----NLGRITGLDPAGPDFQNVPISKR
LDKSDAKFVDIIHT-----------DGARDVISGFGIKEAIGHADFFPNGGNGQPGCIVN
IFL----AFLQHGLAKGLSNLMACDHSRAVDLFIFSINNKQCQPVGIRC--------RSW
RSFQRGRC-GDCRDDGSQCAKMGFHADENKA-IQNGHTHLFFLKTTSYPPYCYNHYQIKI
ELAQSSNESVRIS----GLYLVLHGYKTMERI-TLTEGFGTLRGNGPFPYL---MMTEQV
LGKIERVEFRWVDDS---YY------HYP---P-----FQSRNNASHFYLRKIRVSPIAS
----RQFVYYFCGDPEKALVSN----EIVVLN---ASTSCR-------------------
------------------------------------------------------KR----
-------------------
