# Supplementary material for: Venomix: a simple bioinformatic pipeline for identifying and characterizing toxin gene candidates from transcriptomic data
Source: PeerJ. 2018 Jul 31;6:e5361. doi: 10.7717/peerj.5361 (PMC6074769; doi:10.7717/peerj.5361)
Supplement: Supplemental Information 6 [file peerj-06-5361-s006.gz › FinalOutput_1E-20/Alpha-latroinsectotoxin-Lt1a_2/rsemfile_expressioninfo.txt]

transcript_id	gene_id	length	effective_length	expected_count	TPM	FPKM	IsoPct
../INPUTS/RSEM.isoforms.results	TRINITY_DN31888_c0_g1_i1	TRINITY_DN31888_c0_g1_i1	4543	4375.97	1274.27	9.18	8.27	100.00
../INPUTS/RSEM.isoforms.results	TRINITY_DN33776_c0_g2_i1	TRINITY_DN33776_c0_g2_i1	7326	7158.97	555.67	2.45	2.21	100.00
../INPUTS/RSEM.isoforms.results	TRINITY_DN33776_c0_g2_i10	TRINITY_DN33776_c0_g2_i10	7437	7269.97	1.42	0.01	0.01	100.00
../INPUTS/RSEM.isoforms.results	TRINITY_DN33776_c0_g2_i11	TRINITY_DN33776_c0_g2_i11	7327	7159.97	933.06	4.11	3.70	100.00
../INPUTS/RSEM.isoforms.results	TRINITY_DN33776_c0_g2_i12	TRINITY_DN33776_c0_g2_i12	7098	6930.97	1.21	0.01	0.00	100.00
../INPUTS/RSEM.isoforms.results	TRINITY_DN33776_c0_g2_i13	TRINITY_DN33776_c0_g2_i13	7419	7251.97	307.78	1.34	1.21	100.00
../INPUTS/RSEM.isoforms.results	TRINITY_DN33776_c0_g2_i14	TRINITY_DN33776_c0_g2_i14	7347	7179.97	77.06	0.34	0.30	100.00
../INPUTS/RSEM.isoforms.results	TRINITY_DN33776_c0_g2_i15	TRINITY_DN33776_c0_g2_i15	7440	7272.97	0.23	0.00	0.00	100.00
../INPUTS/RSEM.isoforms.results	TRINITY_DN33776_c0_g2_i16	TRINITY_DN33776_c0_g2_i16	7422	7254.97	48.99	0.21	0.19	100.00
../INPUTS/RSEM.isoforms.results	TRINITY_DN33776_c0_g2_i17	TRINITY_DN33776_c0_g2_i17	7081	6913.97	2.32	0.01	0.01	100.00
../INPUTS/RSEM.isoforms.results	TRINITY_DN33776_c0_g2_i18	TRINITY_DN33776_c0_g2_i18	7402	7234.97	583.60	2.54	2.29	100.00
../INPUTS/RSEM.isoforms.results	TRINITY_DN33776_c0_g2_i19	TRINITY_DN33776_c0_g2_i19	7083	6915.97	50.30	0.23	0.21	100.00
../INPUTS/RSEM.isoforms.results	TRINITY_DN33776_c0_g2_i2	TRINITY_DN33776_c0_g2_i2	6988	6820.97	1086.21	5.02	4.53	100.00
../INPUTS/RSEM.isoforms.results	TRINITY_DN33776_c0_g2_i20	TRINITY_DN33776_c0_g2_i20	7063	6895.97	667.91	3.05	2.75	100.00
../INPUTS/RSEM.isoforms.results	TRINITY_DN33776_c0_g2_i21	TRINITY_DN33776_c0_g2_i21	6970	6802.97	1240.60	5.75	5.18	100.00
../INPUTS/RSEM.isoforms.results	TRINITY_DN33776_c0_g2_i22	TRINITY_DN33776_c0_g2_i22	7309	7141.97	1053.63	4.65	4.19	100.00
../INPUTS/RSEM.isoforms.results	TRINITY_DN33776_c0_g2_i23	TRINITY_DN33776_c0_g2_i23	7420	7252.97	2.67	0.01	0.01	100.00
../INPUTS/RSEM.isoforms.results	TRINITY_DN33776_c0_g2_i3	TRINITY_DN33776_c0_g2_i3	7005	6837.97	561.10	2.59	2.33	100.00
../INPUTS/RSEM.isoforms.results	TRINITY_DN33776_c0_g2_i4	TRINITY_DN33776_c0_g2_i4	6987	6819.97	642.82	2.97	2.68	100.00
../INPUTS/RSEM.isoforms.results	TRINITY_DN33776_c0_g2_i5	TRINITY_DN33776_c0_g2_i5	7008	6840.97	80.38	0.37	0.33	100.00
../INPUTS/RSEM.isoforms.results	TRINITY_DN33776_c0_g2_i6	TRINITY_DN33776_c0_g2_i6	7080	6912.97	345.96	1.58	1.42	100.00
../INPUTS/RSEM.isoforms.results	TRINITY_DN33776_c0_g2_i7	TRINITY_DN33776_c0_g2_i7	7329	7161.97	87.52	0.39	0.35	100.00
../INPUTS/RSEM.isoforms.results	TRINITY_DN33776_c0_g2_i8	TRINITY_DN33776_c0_g2_i8	7344	7176.97	490.72	2.16	1.94	100.00
../INPUTS/RSEM.isoforms.results	TRINITY_DN33776_c0_g2_i9	TRINITY_DN33776_c0_g2_i9	6990	6822.97	92.37	0.43	0.38	100.00
../INPUTS/RSEM.isoforms.results	TRINITY_DN33776_c0_g2_i10	TRINITY_DN33776_c0_g2_i10	7437	7269.97	1.42	0.01	0.01	100.00
../INPUTS/RSEM.isoforms.results	TRINITY_DN33776_c0_g2_i11	TRINITY_DN33776_c0_g2_i11	7327	7159.97	933.06	4.11	3.70	100.00
../INPUTS/RSEM.isoforms.results	TRINITY_DN33776_c0_g2_i12	TRINITY_DN33776_c0_g2_i12	7098	6930.97	1.21	0.01	0.00	100.00
../INPUTS/RSEM.isoforms.results	TRINITY_DN33776_c0_g2_i13	TRINITY_DN33776_c0_g2_i13	7419	7251.97	307.78	1.34	1.21	100.00
../INPUTS/RSEM.isoforms.results	TRINITY_DN33776_c0_g2_i14	TRINITY_DN33776_c0_g2_i14	7347	7179.97	77.06	0.34	0.30	100.00
../INPUTS/RSEM.isoforms.results	TRINITY_DN33776_c0_g2_i15	TRINITY_DN33776_c0_g2_i15	7440	7272.97	0.23	0.00	0.00	100.00
../INPUTS/RSEM.isoforms.results	TRINITY_DN33776_c0_g2_i16	TRINITY_DN33776_c0_g2_i16	7422	7254.97	48.99	0.21	0.19	100.00
../INPUTS/RSEM.isoforms.results	TRINITY_DN33776_c0_g2_i17	TRINITY_DN33776_c0_g2_i17	7081	6913.97	2.32	0.01	0.01	100.00
../INPUTS/RSEM.isoforms.results	TRINITY_DN33776_c0_g2_i18	TRINITY_DN33776_c0_g2_i18	7402	7234.97	583.60	2.54	2.29	100.00
../INPUTS/RSEM.isoforms.results	TRINITY_DN33776_c0_g2_i19	TRINITY_DN33776_c0_g2_i19	7083	6915.97	50.30	0.23	0.21	100.00
../INPUTS/RSEM.isoforms.results	TRINITY_DN33776_c0_g2_i20	TRINITY_DN33776_c0_g2_i20	7063	6895.97	667.91	3.05	2.75	100.00
../INPUTS/RSEM.isoforms.results	TRINITY_DN33776_c0_g2_i21	TRINITY_DN33776_c0_g2_i21	6970	6802.97	1240.60	5.75	5.18	100.00
../INPUTS/RSEM.isoforms.results	TRINITY_DN33776_c0_g2_i22	TRINITY_DN33776_c0_g2_i22	7309	7141.97	1053.63	4.65	4.19	100.00
../INPUTS/RSEM.isoforms.results	TRINITY_DN33776_c0_g2_i23	TRINITY_DN33776_c0_g2_i23	7420	7252.97	2.67	0.01	0.01	100.00
../INPUTS/RSEM.isoforms.results	TRINITY_DN34017_c0_g1_i1	TRINITY_DN34017_c0_g1_i1	1267	1099.97	240.00	6.88	6.20	100.00
../INPUTS/RSEM.isoforms.results	TRINITY_DN34017_c0_g2_i1	TRINITY_DN34017_c0_g2_i1	4417	4249.97	239.16	1.77	1.60	100.00
../INPUTS/RSEM.isoforms.results	TRINITY_DN34017_c0_g2_i2	TRINITY_DN34017_c0_g2_i2	4459	4291.97	651.84	4.79	4.32	100.00
../INPUTS/RSEM.isoforms.results	TRINITY_DN35002_c0_g1_i1	TRINITY_DN35002_c0_g1_i1	2910	2742.97	388.00	4.46	4.02	100.00
../INPUTS/RSEM.isoforms.results	TRINITY_DN35013_c0_g1_i1	TRINITY_DN35013_c0_g1_i1	3052	2884.97	611.58	6.68	6.02	100.00
../INPUTS/RSEM.isoforms.results	TRINITY_DN35013_c0_g1_i2	TRINITY_DN35013_c0_g1_i2	4739	4571.97	520.55	3.59	3.24	100.00
../INPUTS/RSEM.isoforms.results	TRINITY_DN35013_c0_g1_i3	TRINITY_DN35013_c0_g1_i3	4824	4656.97	214.87	1.45	1.31	100.00
../INPUTS/RSEM.isoforms.results	TRINITY_DN37565_c0_g2_i1	TRINITY_DN37565_c0_g2_i1	8632	8464.97	0.00	0.00	0.00	100.00
../INPUTS/RSEM.isoforms.results	TRINITY_DN37565_c0_g2_i2	TRINITY_DN37565_c0_g2_i2	3986	3818.97	141.84	1.17	1.06	100.00
../INPUTS/RSEM.isoforms.results	TRINITY_DN37565_c0_g2_i3	TRINITY_DN37565_c0_g2_i3	8495	8327.97	1589.99	6.02	5.43	100.00
../INPUTS/RSEM.isoforms.results	TRINITY_DN37565_c0_g2_i5	TRINITY_DN37565_c0_g2_i5	8472	8304.97	1234.12	4.69	4.22	100.00
../INPUTS/RSEM.isoforms.results	TRINITY_DN37565_c0_g2_i7	TRINITY_DN37565_c0_g2_i7	7090	6922.97	592.73	2.70	2.43	100.00
../INPUTS/RSEM.isoforms.results	TRINITY_DN37565_c0_g2_i8	TRINITY_DN37565_c0_g2_i8	9849	9681.97	19169.19	62.43	56.26	100.00
../INPUTS/RSEM.isoforms.results	TRINITY_DN37768_c0_g1_i1	TRINITY_DN37768_c0_g1_i1	4993	4825.97	1182.00	7.72	6.96	100.00
../INPUTS/RSEM.isoforms.results	TRINITY_DN38610_c0_g1_i1	TRINITY_DN38610_c0_g1_i1	3802	3634.97	82.27	0.71	0.64	100.00
../INPUTS/RSEM.isoforms.results	TRINITY_DN38610_c0_g1_i2	TRINITY_DN38610_c0_g1_i2	3652	3484.97	184.02	1.67	1.50	100.00
../INPUTS/RSEM.isoforms.results	TRINITY_DN38610_c0_g1_i3	TRINITY_DN38610_c0_g1_i3	3756	3588.97	215.99	1.90	1.71	100.00
../INPUTS/RSEM.isoforms.results	TRINITY_DN38610_c0_g1_i4	TRINITY_DN38610_c0_g1_i4	1283	1115.97	0.08	0.00	0.00	100.00
../INPUTS/RSEM.isoforms.results	TRINITY_DN38610_c0_g1_i5	TRINITY_DN38610_c0_g1_i5	1387	1219.97	9.36	0.24	0.22	100.00
../INPUTS/RSEM.isoforms.results	TRINITY_DN38610_c0_g1_i6	TRINITY_DN38610_c0_g1_i6	3906	3738.97	92.17	0.78	0.70	100.00
../INPUTS/RSEM.isoforms.results	TRINITY_DN38610_c0_g1_i7	TRINITY_DN38610_c0_g1_i7	3983	3815.97	251.65	2.08	1.87	100.00
../INPUTS/RSEM.isoforms.results	TRINITY_DN38610_c0_g1_i8	TRINITY_DN38610_c0_g1_i8	3879	3711.97	223.45	1.90	1.71	100.00
../INPUTS/RSEM.isoforms.results	TRINITY_DN38921_c0_g1_i1	TRINITY_DN38921_c0_g1_i1	3632	3464.97	26.72	0.24	0.22	100.00
../INPUTS/RSEM.isoforms.results	TRINITY_DN38921_c0_g1_i1	TRINITY_DN38921_c0_g1_i1	3632	3464.97	26.72	0.24	0.22	100.00
../INPUTS/RSEM.isoforms.results	TRINITY_DN38921_c0_g1_i3	TRINITY_DN38921_c0_g1_i3	3739	3571.97	17.34	0.15	0.14	100.00
../INPUTS/RSEM.isoforms.results	TRINITY_DN38921_c0_g1_i3	TRINITY_DN38921_c0_g1_i3	3739	3571.97	17.34	0.15	0.14	100.00
../INPUTS/RSEM.isoforms.results	TRINITY_DN38921_c0_g1_i6	TRINITY_DN38921_c0_g1_i6	3728	3560.97	64.86	0.57	0.52	100.00
