# Supplementary material for: Venomix: a simple bioinformatic pipeline for identifying and characterizing toxin gene candidates from transcriptomic data
Source: PeerJ. 2018 Jul 31;6:e5361. doi: 10.7717/peerj.5361 (PMC6074769; doi:10.7717/peerj.5361)
Supplement: Supplemental Information 6 [file peerj-06-5361-s006.gz › FinalOutput_1E-20/Alpha-latroinsectotoxin-Lt1a_2/nucleotide.fasta]

>TRINITY_DN31888_c0_g1_i1 len=4543 path=[9416:0-2360 9436:2361-2467 9439:2468-3214 9438:3215-3478 9437:3479-3767 9440:3768-3791 9441:3792-3792 9430:3793-4542] [-1, 9416, 9436, 9439, 9438, 9437, 9440, 9441, 9430, -2]
ATGGCTGCCAGGCGTTCAGCTCTCAACAGTACTAGAGATTTTACGCAAAATTCAGCAGAT
GCTGGTCGTGAATTGTTCGATGCTTGTAGGAATGGTGATATTTCACGTGTAAGGAAACTC
GTTAATGTCCACAACGTTAATTCTAGAGACGCTAGCGGGAGGAAATCAACACCATTGCAT
TTCGCTGCAGGCTTTGGCCGTAAAGATGTTGTAGAGCACTTACTGCAGAATGGGGCCAAT
GTCCATGCTCGAGATGATGGTGGCTTAATTCCTCTGCATAATGCATGTTCATTTGGTCAT
GCTGAAGTAGTTCAACTATTACTGAAACATGGTGCGGATCCAAATGCTAGAGATAATTGG
AACTACACACCTTTACATGAATCAGCTATTAAAGGGAAAACAGATGTGTGCATTGTATTG
CTTCAACGTGACGCTGACCCCACTATTCGTAATACTGATGGGAAAACTCCAATTGACTTA
GCTGATTCTTCTGCTAGAGCTGTACTGAACGGAGAATATCACAAAGATGAACTTTTGGAG
GCAGCCAGAAGTGGCAACGAAGAGAAACTGATGGCACTGTTCACACCACTTAATGTAAAT
TGCCATGCCAGCGATGGCAGAAAGTCTACCCCGCTTCACCTAGCTGCTGGTTATAATCGT
ATTAGAATAGTACAGTTGTTGCTACAGCATGGAGCTGATGTGCATGCCAAAGACAAAGGT
GGCTTGGTTCCTCTACATAATGCTTGTTCCTATGGTCATTTTGAAGTTACTGAGATGCTG
ATAAAGCATGGTGCAAATGTGAATGCAATGGATTTGTGGCAGTTTACACCATTGCATGAA
GCAGCATCGAAATCCAGGGTGGAAGTGTGTTCACTTTTACTCAGTCATGGTGCTGACCCA
ACTCTCTTAAATTGCCATTCCAAAAGTGCCATTGATGTTGCTCCTACAAGGGAACTGCAA
GAGAGGCTATCTTATGAATATAAAGGGCACAGCTTGCTGGAAGCCGCTCGTCAAGCTGAC
CCAGCAAGGTTGAAAAAGTACCTGAGTTTAGAAACTGTGAATTTCAAGCATCCATTCTCA
GGAGATACTTCACTGCATTGTGCAGTGTGTTCACCCTATCCAAAGAGAAAACAAGTTACA
GAAGCATTAATTAGGAAAGGAGCCAACTTGAATGAGAAAAATAAAGAATTTTTGACTCCA
CTTCATCTAACGGCAGATAAATCTCATTTTGATGTCATGGACCTGCTGTTAAAGCATGGT
GCAAAGGTGAATAGCCTTGATGGATTGGGTCAGACAGCATTGCATAGGTGTGCAAGAGAG
GGAAATGTACAGGCTTGTAGGATTATGCTATCTTATGGTGTTGACCCAACGATAGTGAGC
CTTCAAGGTTATACAGCAGCCCAGGTAGCCAGCGAAGGTGTACAGAAGTTGCTCAGTGAT
CCTCCTGGAGGCGTAGTTGATATTGAGTACCAATTGTTAGAATCAGCCAAGGCTGGAGAT
GTTGAAATAGTGAAGAGAATACTGCTGGAACATTCCCATGTTGTAAATTGTCGCGATGTA
GATGGGAGACAATCCACGGCTCTTCACTTTGCTGCTGGTTACAACAGAGTGGCAGTGGTT
GAACACCTCTTGCAAAATGGAGCCGATGTACATGCCAAGGACAAGGGGGGATTAGTTCCA
TTGCATAATGCTTGCTCGTACGGGCACTATGAAGTGGCAGAATTGCTTGTTAAGCACGGT
GCAAATGTTAACGTTGCAGATCTTTGGAAATTTACTCCTCTTCATGAAGCCGCAGCAAAG
GGGAAATGTGAAATTGTGAAATTGCTCTTAAAGCATGGAGCAGACCCAAACAAGAAAAAT
CGGGATGGTCACACGCCATTAGACTTAGTTAAGGAAGGAGATCAAGATGTTGCTGACTTA
CTAAGAGGTGATGCTGCGTTGTTAGATGCTGCAAAGAAAGGAAATCTAGCCAGGGTAATG
AAACTTTTAGGACCAGAAAACATCAACTGCAGAGACTCTCAGGGAAGAAACTCCACCCCT
CTGCATCTTGCAGCTGGCTATAATAATTTGGATGTGGCTGAATTTCTACTTGAACACGGT
GCTGACGTTAATTCACAAGATAAAGGAGGTCTTATTCCATTGCACAATGCATCATCTTAT
GGGCATCTAGACATTGCAGCTTTATTGATTAAATTCAACACGGTTGTAAACGCCACTGAC
CGATGGGGATTCACCCCTCTTCACGAAGCTGCTCAGAAAGGGAGGACACAGCTGTGTGCA
TTGCTATTAGCCCATGGTGCAGATCCTACAATGAAAAATCATGAAGGACAGACTCCATTG
GATTTAGCTTCAGCAGATGATGTCAGGTGTTTGCTTTCAGATGCTATGCCCCCATCCACT
CTACCTACATCAACAAAGAGTATACCCTTGTCAGGAAATATTTCACCCCTTCCACCTCCT
AGCTTTTCCACCCAAAATACATCTCCGTCATCCATTACAAGTGTGAAAATTGAAAACGAT
CTTCCGCCAGCCATCAACTTGCTGAATAGTCGTAGGTCATCAAGCATTGTCACTTCCTCT
GCTAATACACAGCATGGGGACGGTTGTATTGATTTTGATCGGACTGAACTACTAGAGTCT
ACAACTATTCACCACAATATGACCATTGGCGCTTTTCTGTGCAGCCTGGGTTTAGAACAC
CTCCGGGATTTGTTTGAAAAGGAGCAGATTACTTTAGATATTCTGGCTGAAATGGGCCAT
GAAGAGCTAAAGCAAATTGGTGTAAATGCATATGGTCATAGGCATAAACTGATCAAGGGT
ATGGAAAAGCTATATGGAGGGCACACACCCATTCAGTATCTGCCAACCACACCTGGCACA
ATATTATTGGACCTTTGTCCAGAAGATAAAGAATATATAGCTGTTGAAGAGGAGATGCAA
GGTTCAATCAGAGAACATCGAGATAACGGACATGCAGGAGGAGTATTTAATAAGTACAAC
ATCCATAAGATTCAGAAAGTTAGAAACAAGAAACTTTGGGAGAAATACTGTCATCGGCGA
GCTGAAGTGTCTGAGGAAAATCACGGACAAGCCAACGAACGTATGCTTTTTCATGGTTCT
CCATTCATAAATGCCATTGTTCAGAAAGGATTTGATGAAAGACATGCATATATAGGAGGG
ATGTTTGGTGCTGGAATATATTTTGCGGAGAATTCTTCCAAAAGCAACCAGTACGTTTAT
GGAATTGGAGGTGGCACAGGATGTCCTATTCACAAGGATAGATCTTGTTATATATGCCAC
AGGCAAATGTTATTATGCAGAGTGACTTTAGGTAAATCTTTTCTGCAGTTCAGTGCAATG
AAAATGGCCCATGCTCCACCAGGCCATCATTCTGTTATTGGCCGACCAAGTGTTGGTGGG
CTTTCCTATCCAGAATATGTTGTATATCGAGGAGAACAGGCTTTTCCAGAATATCTCATC
TCATACCAGATTGTGAAACCGGAACTGGAACATCCTTCATTATGATGACAATTTCCACCT
CCAAAACGTTTGTCCCCTGTTTTGGAGGTTTGTACAGATAGCCAGCTCTGTATGTGTAGT
TCACTCTTCACTATGTCATGTGTGCCATGTGTTGCATCATCCTTCAATAAACTACGACGC
TCCTCATAACAAAGTGATATGTGCCACTGGCAAAGACCAGTGAAGAATATTAGAAATGGT
AGATACTTCTGGAGAACTGAATAAGCTCAATTTGTGCATAATTAACTCGTGATGACTTTC
TTCAGGCTTTGTTTCTGTCTGAATGGACAGTAACTTGAGGCAAAGCTACCTAAAGAGACA
ATTACAAAATTGTGTTATTATTATATTATTATTGTAAAGAAGAAACTGCAAGCAGTCTGT
GATATTTTTCCCAAACAGCTGTGAGAGGGAACAGCTATAAACCAGTGAGTGCTTTTTCTT
ACCACGTGACGTCATTTGTTCTCATACTTTTTTTTATTATTTAATTTTGTTGTGAGTATG
AGTCTTCCACTCTGCACAGTTTGAATTTGTGGCCATAGGCTAGCTTCTCTGTACTCCCTA
ATTCTCAGGTACAATTTCCACACAATCATTTGTTCCACTTTAAAGTAGATAAAAATATTT
TATGAAAAAATGGCTTAGCCACATTTATCATACCACTTGGTTGTACAACCAGATTATATC
CCATTGTCCAAAGAAGTTCAAATTGTGTATATATTGTATCTATACATAAATATATTATAT
ATATATATAAGCACGCACATTTGTTTTCTTTCATAAAATGTAATCATCAGCATTTATGTG
ATGTCGACATAAACATTTGCATACATTCCAAGTTCCTGTAGCCCTGATGTGTCACTCTTT
TTCTATAGACTGTATTTGAATTTTATTGTTGCACATGTTTCACCAAGCAGAGGAAAAAAT
AAGCAGTAAAATGTGAAGCTTTGGACAGATCAATCTTTGCTGTTGTTTAAATGACTCATA
ATCTCAAAACATGCTTTGCACACATCAAGAAATTGTACATTAT
>TRINITY_DN33776_c0_g2_i1 len=7326 path=[16217:0-1560 16218:1561-1564 16219:1565-1585 @16255@!:1586-2063 16251:2064-2422 @16248@!:2423-4360 16202:4361-4383 @16256@!:4384-4619 16205:4620-4638 @16250@!:4639-7072 16210:7073-7325] [-1, 16217, 16218, 16219, 16255, 16251, 16248, 16202, 16256, 16205, 16250, 16210, -2]
CCCATATTTCATTCTGAGACACTTGGATTAAAGCAACCATTAGGCATATAGATAGTTTCC
AAACAGAGAAGTAAAAGTAGACAGAGTATATATATATATGAGAAAAGCTTTTATTTGATC
GATAAGGATTTGTATTTTGCTCTGCTTTATAACCAATATAAATTTATAATCACAGTTGAA
AAAAACAGAAGACAAAAAATTAAGAAATAAAATTAGTGCACTTTTGTAATGTTTGTATTA
TTAATATTTTCTCTTTTGAGATGTTTCAGTTCAACAAGAATTAATAAATCTGATAATTTG
GAATGAACAGATACATTTTACCAAACATATCTGCAAAGGACAAAAAATAAAAGAAACTAG
TTTATAAATGCTTCGGAGCACACCTGTTTATACACACAATAAAAATTGGAAAACAAACAA
AAAACATCTTGTTCACTTTATTGTAAAATCCCAACATATTTCTCTGTTTTTAAATTCCTT
TTCAACACTAACTTACAATAGACAGGAGTTGATGCAATGCATGCTTACTTCTGTACTGTA
GGACTTTGTATGCATTTTGAAACAATTCACGTTACAATGTAAACAAATTTTTGTGTGCAA
GCAATCAACACTGGTATTGTAGATGCTTGGAGTTATTAAGAAGTAACAAGTAAATTGTGT
TGTCATAAAGTTAAAAATATGCTGCTCTATCAGTATTATTCAAGCACTTTCCTTATATCT
AGCGGTTGCGAACGTTAAAAAAAAGTTACTACGCCAAAGAACTAGAAAGTCCTTGAATAC
TCCCGATTCAGCATAATAAATTTTACAATAAAATTCCATGCATCTCAACAACTAGGTTAT
TGATGATCCCAAGTTTAAACATGAGGCAACTGTTTTAATGTTTTCATACTTCTAGAATCT
GGAGAAGCACCTATACAATATTGTTAAGCTTGGCTGGAACAACTTTACATATATTTATTC
CACATGGACCTAGAACTTAGGAACATCTGACTTCCCATTCTAGTAATGCTTCTACTGTTT
GTAGAAATTAATAGAATGCTTAATACATAAACTGCTGTATAGTGTCATTTTGAGTGAACG
ACGGAAGATTCCAATCAACAAAAAGCCCTGCTGCTTTGGTGGATAAAGGCAAAAATATGG
CACCGACAAAGTCACTGCTTGCTTTGTGAAATCAAAATGAAATTCTTTTATACCACAGAA
GGAAATTCCAGTCTATAGAAGCATGACAAAACACAATATCACGGCTGCCATGTTAGGGGA
CAGCTATCTTGCAGCGTCATCTCAACAAATGGATTTAATGTCTCTGTTTGACTTTTCTTC
AACAAATAAGACTTAATATTTTTTACTTCCCATCTTGTTTCTTCTGAGTCGATTCGTCGC
TCATGAAATCATCTAATATTTGCTGCATGCTCTCTCTTAGATTGCTGTTTTCTTCAGTGG
GCTCACTAACGTCTTGTCCGTCAGTTTTTATGGTTGTTTTTGTTACTATTCTTGTTGTAA
CAGTACACTCATCGTCGTCATCTATTGTTCCATTATCCTTTGCATCTCCATAGTCTTTTT
TGCCTTTGCCTTTCATTATCATAATTTCTTCAGGTTCACTGACTGTTACTATGGTTTTCT
TTTGAATCACATGTCGAATTCCTCCGGACTCATCTGTCTCAGTCCACTCTTTCTCTTCTG
TGTGCGTATCAACTTGGGGTTTATCTCCTTCTGCTGATGATATATCTTGCTCAGCAGTTG
TGCCACTGGACATTGTAGCAGTAGTAGGCTCTGATTTTTCATCTTCTGGAAGACTAGATA
CTGACACTTGGCTAGTATCCATCTCCCCAGAAGGCCATGTTTCAGATTCCACTAATTTTG
CAAGCTGATCCTTGTCTAGTATAGGTTCTTCACCATCTTGTGTAATTGTAGTTTTAGTCA
CTGTTGTAACAGTATGCTTTATTGTTCCATCTTCAAGAACTTCTTTCTTTTCACGAACAG
TTGTTTCATGATCAGCTTTAGCTTCTCGTTCTGCAGGTGATGGAGGAGGTGTCTTTGTTT
CTTTTATGCGTTGCACTGGGCCTTCAACAGTTGGAAGTGAGAGTGAAACATCTTGAAATG
CTTGCTGCAAATCTTCCAATAGTTCTTTTTCCAAAGTGACTGGTTGATCACCAGTTACTT
CAGCTGGTTTTGTGTCAATGCTAGTTGGTGGTGACACATTCACATCAACAAGAATGAAAC
CTTCTGTGGCACTTGTGTCATCTTCTCTCTCTTCCTCCTTTGGTTTTTCTTTTGGTACCT
CTTTAACTTCTACGACATCAGGCGGTTCTGGAATCTCGTTTTCTCCTTTCATGGCACTTA
ATTCTTCTTCCCTGGTTTCTGGCTGTGGAATTTCTGCAGGTGATGGAACCTTCTTTGCTT
CTTTTGCTTGAGCATCTTTTTCACATACAGAACCTGATTCACTACTTGTTTCTGCTGCAG
ATTCAGCCTCTTTCATCAGATCCTGTTCATCATATGAGATTTCAAGTGATGTCTCCCTCC
TTAAGGAAGCATCTCTGGAAGGACCTAGCTCTTCTTTGAATGCATCAAAACCTGACTGGT
CAAGGTGTACTTTTGCCACAGCCTTTTCAACATCATCTGTAACCAACTCCACATTGAACA
TACAATTACTAACTATGTCTTCTCTGTTTATCCTCCTTAATGCCTTCTCAAGGGTGTTAC
CATTTGCCTTATTTGCTTGCTTTTGCATCCATAACCTAAGCATAACAATTGCCTGTTGGT
TGGAGTCATTTGGATATTCTGATTTTATCGAGTTAATGTCAGATTCAGGTATATCTAATT
GTAGTGCTAATGGTATCCAGTCATCCCCAAGCTGCTTGGAAATGTCCGATAACCTTAAAT
CTGCCCTATGTATTAATTCTGGTTTTGAGAGGCCTGTTTCCTCGACGAAACCATATTTCT
TCTCTACTGTGACTAGTTCACTGACTGCTGTTGGATCAACCTTACACACATCTGGAAGAG
CAATATTGAGATTACATATTGGTGATTGAGGAGGCTCTCCCCTTCCCACTCTTGGTTCCC
TCATAAATGCTAAACGTCCCATTGGTTCTTGATGAGGATCTTTCACCCTTATAATGAAAG
GTAATCGATTCTCTCTGAATGCTTGGAAAGTGAGGAATAACTGCTCTCCAGACTTGGTTA
CTGGTATTAAATTTCCTGCAAATTCCAGGTACTGGCATTTTGCTTCTTGGACCTCTACAT
CTCTACTTTTTGCTACTTCCACAAAATGTTCTTGCGATTCTAATGTTTTATCTTCTTTGT
CATCAGTCATACAGAATACCCTTAAATAGGCTTCCATTGGGTCATACCGCTTTGCGAACA
CAACAAACTTTGCCATGAAAGGCACATGAATGGCTTCTTTGTACAATTCTGTGGCAAACC
TTGTTGCTTCGTTCACCTGCCTACAGTCCATTAGCCAGAACCGTGCTGAAACTGTTGTTG
TAAAAGATACGCAATCATTTACGAATGTGAGAGGAGTTGAGCCAGTAACGTCTTCCCACT
GTGCCTTTGTTGTTCCACCTGTTATGCTGCATAACAACCTCAGAGTAGGTGCATCACCAC
TGTACTGGTTGATCATGCCTTTAGTAGCAGCCTGTGGTACAGGAATGGTGAGAGTGATAG
GTTTGTGAAACTTGCGCCTTCTTGGTTCTACTGTAACTATAGGGCTGACTGCCACACGAT
TACCCAAAAGTTTGGCAACAAGTTCAGGTGGTATTGGTTGAGCCTGTAGTCCAACCTTGA
TCTTCTTCGTTAAAGCACCCTCTGGAAATATAGCCTGCACCTGTGGCACCACTGTTGAGC
TGACCATGCCACCTTCTGGACCAATAGCATGTACTTCCTGGCGAACACGTGTAATAATGG
CAAAGTACTGTGGGAAATCCGTTGTTAAGATGCGAGTGATGCGATTAGTATTCAGATCTT
CCAGGGCACTCAATTCTTCTCCTTCAAAGCTTTCATTAAGAACATCATGGACTGCATCCT
CAGTTGCTTCCAGTGTGTGCTCTCTCCATGTTTCTCCGTTGTCACTCCGTAATATTGTTA
TCTCACGTTCTCTTCCTCTTAATGATGCGAAATGGGGTATCTCCAGGATTACTGGGCCTA
AAAATTTTGCAGTGGCAGGGCCAACTTCTAAAATTCGTGAGGCACAAGCTTCTCCTTCCA
TAAGTGGTGGTGGATGTGCAAGTTTCTCTCTTCTCAAATACCGACATGTAATACGCATAG
GCATAGGAGCTTTTCTTGGTGGAATAATCACACGAACACCTGAATGCCTGCAACCTCTCA
TTGCCCCTCCTCTTGCATCAACCATGAAGCTCACGAGGAAACCAGCATGGACAGGTGCCC
GGGCAATGTCAACATTATCTGGAACATATGAACCTGCAAATACAGTTTCCAGATGTGATA
CATGCGCAGGCGAAAGATGTTCCTCTTCCACAGTTAGTGGAGCTTCTGAATCTTTGCTCA
TAATCATGGAATCTGTTCCTCTTTCATCTTTTGTCACATCAATTGGTAATGAATCATCTC
CTAGTGATTTCATCTCATCAACAGTTAAGTAACGGAAAGACTGATCACCAAGATCTTCAC
CTCCTTCGTCTTCTGAGTCGCTCATAAATGTCTCCTGCATAATTTCTGGTGCTACTACCT
TATATTTCTCTTCTGTTATGGTTGTAGTAGTAGTGGTGACAACAGTTTCTGTAACAACTT
TTAGTGTTTCTACAACAGATATATATCCTAGTCTCTGTGCTATGGACAACGCGGTCTGCC
CTTGATTTGTCACAGTATTAGGAGAAGCATTATTTTCGAGCAGAAGATTGATTATCAGCG
TATGTCCTTGTTGAGCAGCTTGGTGAAGTGGGGTATATCCATGCGATGTAATGGCGTTGA
CATCAGCGTCATGCTGCAGAAGGAAGCGAACCATATTTATTTGCCCAAAATGACAAGCTA
CATGTAATGGAGTATAACCTGCTTTAGTCTGTGGACCTATCTCGGCACCATTTTTAACCA
ATATAGCAGCAACATTCACTCTGTCCTCTTGAGCACAGAGATGCAATGGGGTTAAACCAT
TCTTGGCTCCAAAATTCACATCTGCATGATGTTCTATTAAAAGCGTTGTCATATCTGTAT
GCCCTTCCTGGGCTGCCAGATGCAAAGGTGTAAAGCCAGCTTTAGATTCTGCATTTGGTT
TTGCCCCATATTCCAACAAGGTGGTTGCTATATCCATCTGGTTCTTCTTTGCAGCAATAT
GCAATGGTGTATATCCATTTTTCGCAGTGGCATGTGGAGAGGCTCCTTTGTCCAGGAGTA
ATAGTGCTACATTCACATGGTCATAATGAGCAGCAACATGTAGTGGTGTCACTCCATTCT
TTCCCTGGGCATCAACCTGTGCATCCTTCTGCAGCAAAAGACGAGCCACTTTGATGTTAC
CATATTTAGCGGCAAGATGGAGAGGAGTAAATCCCTTCTTGTTCGTTGCTGTCAGTGAAG
CACCATTGTCAAGCAATACTGAAGCTACTTCTTCTTGGCCTTCTTTGGCTGCTATATGTA
GTGCAGTATACATATCCTTAGTTGTAGCATCAACCGCTGCACCATGTTGGAGTAGCAATC
CAACAATATCTACATTGCCAAGACGTGCAGCTATGTGAAGGGGTGTTTGCTGCTCTCTAG
CACACGCATCCACATGTGCTCCATTTCGTAACAAAATTCTTATTATATCTGCCTGATTTG
CACGTGCTGCCAAATGTAATGGAGTTTCTCCCCTGACAGTTGGTACATCAGGATTAGCAC
CATGCTGAATCAGGTAAATGACTATATTCATACATCCCATAAATGAAGCAACATGTAATG
GTGTAAGCCCAGACTCAGTAGTAGCTTCTATTGAAGCACCATGTTTCAATAGTAGCTCCA
CCACCTTGATGCGGTTTTTCTTACAAGCAATATGCAAAGGGGTGAAGCCATTCAGTGCAC
GAGCATTGGCATCAGCTTTGCGATCTAAAAGAAGCTTTGCTACTTTCACATGTCCGCAAT
GTGCTGCTACGTGAAGTGCTGTTAGGTAATCCACTGTCACATCATCAACAGGGGCTTTAT
GATACAGCAATATTCGGGCACCATCCACATGGTCCCCTTGAGCTGCCATATGAAGTGGTG
CCAGTCCATTCTTTGTTTTTGCTGTAATTGGAGCTCCTTTCTCCAACAAAAGATCAACAA
CTTGGTCATGGCCACTACGTGCAGCACAATGTAATGGTGTCAGTCCATCTCTGGTTGAGG
CATCAATTTTTGCTCCATTCTCCACAAGAATATTAACCATATTTTTCTTGCCCCATTTGG
ATGCAACATGCAATGGTGTAATTTGATGCTTAGCTCCAAAATTTACATCAGCTGATTTCT
CTAAAAGCAAGTGTGCTATATTCTCATTTCCGTAATGTGAAGCAATGTGTAGAGGTGTAA
ATCCACTCTTAGATGTCACGTCAGGATCGTGATCATTCTGGAGCAAAAGTGCAGCAGCTT
TGCAATCATCTTTTTTTGCAGCAATGTGTAATGCTGGTAAACGTACTCTTCCCTTTGTAT
CATTTTCCAGTAACACAGCAACCACTTTGTCATGCCCTTGCTGAAGTGCCACTGCTAGAG
GTGTAAATCCATCCTCTGTTGCAAGACTCTGATTTGCTCCATTAGCCAGCAAATATCGAA
CAACATTATCATGATTTTCTTGTGCAGCCATATATAATGGAGTGAACCCATTCTGAGACT
GCACATTAACATTTGCCCCATTACGTACCAATATCTTTACAACCTCTTCCTGGCCTGCCA
GTGAAGCAATATGTAAAGCTGTGTTCCCTTTCTTGGTAGCTGCATTCACATTTGCTCCTC
TTTTCAATAATTCATTAACTACTGTAACATGGCCTTCTTTTGAGGCAAGATGTAGTGCAT
TTAGTCCATTAGCATTACTAGTATTAATATCAATGCTGCCTTTCAAATACTCCAGAACTT
TCTCCAAATTTCCTGCCCTAGCAGCCCGCAGAAAGCTTGCATTGCCATCAGTCTGAGGAT
GGGTCTGTGGCTCAGGTTCGGTGCTATTACCGGCATCGACCCCTCCCTTGTTAGTCATTG
TTCTGATTTTCTTTCAAATAAATGGAAATTCACTTTTTCTTACTGTTCAACAGGAAATGA
TCACCAAGTGTCAAATTATTAATTTGTAAACAGCTTCGTCGCCTTGCTGTTAAGTAACAA
CACAACAGTAACACTCGTTATCGCCGTCATTCGACACACGAGACTTTTCGTTAATTTGGT
TTCTCG
>TRINITY_DN33776_c0_g2_i2 len=6988 path=[16217:0-1560 16218:1561-1564 16219:1565-1585 @16255@!:1586-2063 16224:2064-2083 @16248@!:2084-4021 16231:4022-4062 @16256@!:4063-4298 16205:4299-4317 @16250@!:4318-6751 16257:6752-6752 16237:6753-6987] [-1, 16217, 16218, 16219, 16255, 16224, 16248, 16231, 16256, 16205, 16250, 16257, 16237, -2]
CCCATATTTCATTCTGAGACACTTGGATTAAAGCAACCATTAGGCATATAGATAGTTTCC
AAACAGAGAAGTAAAAGTAGACAGAGTATATATATATATGAGAAAAGCTTTTATTTGATC
GATAAGGATTTGTATTTTGCTCTGCTTTATAACCAATATAAATTTATAATCACAGTTGAA
AAAAACAGAAGACAAAAAATTAAGAAATAAAATTAGTGCACTTTTGTAATGTTTGTATTA
TTAATATTTTCTCTTTTGAGATGTTTCAGTTCAACAAGAATTAATAAATCTGATAATTTG
GAATGAACAGATACATTTTACCAAACATATCTGCAAAGGACAAAAAATAAAAGAAACTAG
TTTATAAATGCTTCGGAGCACACCTGTTTATACACACAATAAAAATTGGAAAACAAACAA
AAAACATCTTGTTCACTTTATTGTAAAATCCCAACATATTTCTCTGTTTTTAAATTCCTT
TTCAACACTAACTTACAATAGACAGGAGTTGATGCAATGCATGCTTACTTCTGTACTGTA
GGACTTTGTATGCATTTTGAAACAATTCACGTTACAATGTAAACAAATTTTTGTGTGCAA
GCAATCAACACTGGTATTGTAGATGCTTGGAGTTATTAAGAAGTAACAAGTAAATTGTGT
TGTCATAAAGTTAAAAATATGCTGCTCTATCAGTATTATTCAAGCACTTTCCTTATATCT
AGCGGTTGCGAACGTTAAAAAAAAGTTACTACGCCAAAGAACTAGAAAGTCCTTGAATAC
TCCCGATTCAGCATAATAAATTTTACAATAAAATTCCATGCATCTCAACAACTAGGTTAT
TGATGATCCCAAGTTTAAACATGAGGCAACTGTTTTAATGTTTTCATACTTCTAGAATCT
GGAGAAGCACCTATACAATATTGTTAAGCTTGGCTGGAACAACTTTACATATATTTATTC
CACATGGACCTAGAACTTAGGAACATCTGACTTCCCATTCTAGTAATGCTTCTACTGTTT
GTAGAAATTAATAGAATGCTTAATACATAAACTGCTGTATAGTGTCATTTTGAGTGAACG
ACGGAAGATTCCAATCAACAAAAAGCCCTGCTGCTTTGGTGGATAAAGGCAAAAATATGG
CACCGACAAAGTCACTGCTTGCTTTGTGAAATCAAAATGAAATTCTTTTATACCACAGAA
GGAAATTCCAGTCTATAGAAGCATGACAAAACACAATATCACGGCTGCCATGTTAGGGGA
CAGCTATCTTGCAGCGTCATCTCAACAAATGGATTTAATGTCTCTGTTTGACTTTTCTTC
AACAAATAAGACTTAATATTTTTTACTTCCCATCTTGTTTCTTCTGAGTCGATTCGTCGC
TCATGAAATCATCTAATATTTGCTGCATGCTCTCTCTTAGATTGCTGTTTTCTTCAGTGG
GCTCACTAACGTCTTGTCCGTCAGTTTTTATGGTTGTTTTTGTTACTATTCTTGTTGTAA
CAGTACACTCATCGTCGTCATCTATTGTTCCATTATCCTTTGCATCTCCATAGTCTTTTT
TGCCTTTGCCTTTCATTATCATAATTTCTTCAGGTTCACTGACTGTTACTATGGTTTTCT
TTTGAATCACATGTCGAATTCCTCCGGACTCATCTGTCTCAGTCCACTCTTTCTCTTCTG
TGTGCGTATCAACTTGGGGTTTATCTCCTTCTGCTGATGATATATCTTGCTCAGCAGTTG
TGCCACTGGACATTGTAGCAGTAGTAGGCTCTGATTTTTCATCTTCTGGAAGACTAGATA
CTGACACTTGGCTAGTATCCATCTCCCCAGAAGGCCATGTTTCAGATTCCACTAATTTTG
CAAGCTGATCCTTGTCTAGTATAGGTTCTTCACCATCTTGTGTAATTGTAGTTTTAGTCA
CTGTTGTAACAGTATGCTTTATTGTTCCATCTTCAAGAACTTCTTTCTTTTCACGAACAG
TTGTTTCATGATCAGCTTTAGCTTCTCGTTCTGCAGGTGATGGAGGAGGTGTCTTTGTTT
CTTTTATGCGTTGCACTGGGCCTTTTGCTTGAGCATCTTTTTCACATACAGAACCTGATT
CACTACTTGTTTCTGCTGCAGATTCAGCCTCTTTCATCAGATCCTGTTCATCATATGAGA
TTTCAAGTGATGTCTCCCTCCTTAAGGAAGCATCTCTGGAAGGACCTAGCTCTTCTTTGA
ATGCATCAAAACCTGACTGGTCAAGGTGTACTTTTGCCACAGCCTTTTCAACATCATCTG
TAACCAACTCCACATTGAACATACAATTACTAACTATGTCTTCTCTGTTTATCCTCCTTA
ATGCCTTCTCAAGGGTGTTACCATTTGCCTTATTTGCTTGCTTTTGCATCCATAACCTAA
GCATAACAATTGCCTGTTGGTTGGAGTCATTTGGATATTCTGATTTTATCGAGTTAATGT
CAGATTCAGGTATATCTAATTGTAGTGCTAATGGTATCCAGTCATCCCCAAGCTGCTTGG
AAATGTCCGATAACCTTAAATCTGCCCTATGTATTAATTCTGGTTTTGAGAGGCCTGTTT
CCTCGACGAAACCATATTTCTTCTCTACTGTGACTAGTTCACTGACTGCTGTTGGATCAA
CCTTACACACATCTGGAAGAGCAATATTGAGATTACATATTGGTGATTGAGGAGGCTCTC
CCCTTCCCACTCTTGGTTCCCTCATAAATGCTAAACGTCCCATTGGTTCTTGATGAGGAT
CTTTCACCCTTATAATGAAAGGTAATCGATTCTCTCTGAATGCTTGGAAAGTGAGGAATA
ACTGCTCTCCAGACTTGGTTACTGGTATTAAATTTCCTGCAAATTCCAGGTACTGGCATT
TTGCTTCTTGGACCTCTACATCTCTACTTTTTGCTACTTCCACAAAATGTTCTTGCGATT
CTAATGTTTTATCTTCTTTGTCATCAGTCATACAGAATACCCTTAAATAGGCTTCCATTG
GGTCATACCGCTTTGCGAACACAACAAACTTTGCCATGAAAGGCACATGAATGGCTTCTT
TGTACAATTCTGTGGCAAACCTTGTTGCTTCGTTCACCTGCCTACAGTCCATTAGCCAGA
ACCGTGCTGAAACTGTTGTTGTAAAAGATACGCAATCATTTACGAATGTGAGAGGAGTTG
AGCCAGTAACGTCTTCCCACTGTGCCTTTGTTGTTCCACCTGTTATGCTGCATAACAACC
TCAGAGTAGGTGCATCACCACTGTACTGGTTGATCATGCCTTTAGTAGCAGCCTGTGGTA
CAGGAATGGTGAGAGTGATAGGTTTGTGAAACTTGCGCCTTCTTGGTTCTACTGTAACTA
TAGGGCTGACTGCCACACGATTACCCAAAAGTTTGGCAACAAGTTCAGGTGGTATTGGTT
GAGCCTGTAGTCCAACCTTGATCTTCTTCGTTAAAGCACCCTCTGGAAATATAGCCTGCA
CCTGTGGCACCACTGTTGAGCTGACCATGCCACCTTCTGGACCAATAGCATGTACTTCCT
GGCGAACACGTGTAATAATGGCAAAGTACTGTGGGAAATCCGTTGTTAAGATGCGAGTGA
TGCGATTAGTATTCAGATCTTCCAGGGCACTCAATTCTTCTCCTTCAAAGCTTTCATTAA
GAACATCATGGACTGCATCCTCAGTTGCTTCCAGTGTGTGCTCTCTCCATGTTTCTCCGT
TGTCACTCCGTAATATTGTTATCTCACGTTCTCTTCCTCTTAATGATGCGAAATGGGGTA
TCTCCAGGATTACTGGGCCTAAAAATTTTGCAGTGGCAGGGCCAACTTCTAAAATTCGTG
AGGCACAAGCTTCTCCTTCCATAAGTGGTGGTGGATGTGCAAGTTTCTCTCTTCTCAAAT
ACCGACATGTAATACGCATAGGCATAGGAGCTTTTCTTGGTGGAATAATCACACGAACAC
CTGAATGCCTGCAACCTCTCATTGCCCCTCCTCTTGCATCAACCATGAAGCTCACGAGGA
AAGTCTTCCACTTTAGCTTCCCAGCATGGACAGGTGCCCGGGCAATGTCAACATTATCTG
GAACATATGAACCTGCAAATACAGTTTCCAGATGTGATACATGCGCAGGCGAAAGATGTT
CCTCTTCCACAGTTAGTGGAGCTTCTGAATCTTTGCTCATAATCATGGAATCTGTTCCTC
TTTCATCTTTTGTCACATCAATTGGTAATGAATCATCTCCTAGTGATTTCATCTCATCAA
CAGTTAAGTAACGGAAAGACTGATCACCAAGATCTTCACCTCCTTCGTCTTCTGAGTCGC
TCATAAATGTCTCCTGCATAATTTCTGGTGCTACTACCTTATATTTCTCTTCTGTTATGG
TTGTAGTAGTAGTGGTGACAACAGTTTCTGTAACAACTTTTAGTGTTTCTACAACAGATA
TATATCCTAGTCTCTGTGCTATGGACAACGCGGTCTGCCCTTGATTTGTCACAGTATTAG
GAGAAGCATTATTTTCGAGCAGAAGATTGATTATCAGCGTATGTCCTTGTTGAGCAGCTT
GGTGAAGTGGGGTATATCCATGCGATGTAATGGCGTTGACATCAGCGTCATGCTGCAGAA
GGAAGCGAACCATATTTATTTGCCCAAAATGACAAGCTACATGTAATGGAGTATAACCTG
CTTTAGTCTGTGGACCTATCTCGGCACCATTTTTAACCAATATAGCAGCAACATTCACTC
TGTCCTCTTGAGCACAGAGATGCAATGGGGTTAAACCATTCTTGGCTCCAAAATTCACAT
CTGCATGATGTTCTATTAAAAGCGTTGTCATATCTGTATGCCCTTCCTGGGCTGCCAGAT
GCAAAGGTGTAAAGCCAGCTTTAGATTCTGCATTTGGTTTTGCCCCATATTCCAACAAGG
TGGTTGCTATATCCATCTGGTTCTTCTTTGCAGCAATATGCAATGGTGTATATCCATTTT
TCGCAGTGGCATGTGGAGAGGCTCCTTTGTCCAGGAGTAATAGTGCTACATTCACATGGT
CATAATGAGCAGCAACATGTAGTGGTGTCACTCCATTCTTTCCCTGGGCATCAACCTGTG
CATCCTTCTGCAGCAAAAGACGAGCCACTTTGATGTTACCATATTTAGCGGCAAGATGGA
GAGGAGTAAATCCCTTCTTGTTCGTTGCTGTCAGTGAAGCACCATTGTCAAGCAATACTG
AAGCTACTTCTTCTTGGCCTTCTTTGGCTGCTATATGTAGTGCAGTATACATATCCTTAG
TTGTAGCATCAACCGCTGCACCATGTTGGAGTAGCAATCCAACAATATCTACATTGCCAA
GACGTGCAGCTATGTGAAGGGGTGTTTGCTGCTCTCTAGCACACGCATCCACATGTGCTC
CATTTCGTAACAAAATTCTTATTATATCTGCCTGATTTGCACGTGCTGCCAAATGTAATG
GAGTTTCTCCCCTGACAGTTGGTACATCAGGATTAGCACCATGCTGAATCAGGTAAATGA
CTATATTCATACATCCCATAAATGAAGCAACATGTAATGGTGTAAGCCCAGACTCAGTAG
TAGCTTCTATTGAAGCACCATGTTTCAATAGTAGCTCCACCACCTTGATGCGGTTTTTCT
TACAAGCAATATGCAAAGGGGTGAAGCCATTCAGTGCACGAGCATTGGCATCAGCTTTGC
GATCTAAAAGAAGCTTTGCTACTTTCACATGTCCGCAATGTGCTGCTACGTGAAGTGCTG
TTAGGTAATCCACTGTCACATCATCAACAGGGGCTTTATGATACAGCAATATTCGGGCAC
CATCCACATGGTCCCCTTGAGCTGCCATATGAAGTGGTGCCAGTCCATTCTTTGTTTTTG
CTGTAATTGGAGCTCCTTTCTCCAACAAAAGATCAACAACTTGGTCATGGCCACTACGTG
CAGCACAATGTAATGGTGTCAGTCCATCTCTGGTTGAGGCATCAATTTTTGCTCCATTCT
CCACAAGAATATTAACCATATTTTTCTTGCCCCATTTGGATGCAACATGCAATGGTGTAA
TTTGATGCTTAGCTCCAAAATTTACATCAGCTGATTTCTCTAAAAGCAAGTGTGCTATAT
TCTCATTTCCGTAATGTGAAGCAATGTGTAGAGGTGTAAATCCACTCTTAGATGTCACGT
CAGGATCGTGATCATTCTGGAGCAAAAGTGCAGCAGCTTTGCAATCATCTTTTTTTGCAG
CAATGTGTAATGCTGGTAAACGTACTCTTCCCTTTGTATCATTTTCCAGTAACACAGCAA
CCACTTTGTCATGCCCTTGCTGAAGTGCCACTGCTAGAGGTGTAAATCCATCCTCTGTTG
CAAGACTCTGATTTGCTCCATTAGCCAGCAAATATCGAACAACATTATCATGATTTTCTT
GTGCAGCCATATATAATGGAGTGAACCCATTCTGAGACTGCACATTAACATTTGCCCCAT
TACGTACCAATATCTTTACAACCTCTTCCTGGCCTGCCAGTGAAGCAATATGTAAAGCTG
TGTTCCCTTTCTTGGTAGCTGCATTCACATTTGCTCCTCTTTTCAATAATTCATTAACTA
CTGTAACATGGCCTTCTTTTGAGGCAAGATGTAGTGCATTTAGTCCATTAGCATTACTAG
TATTAATATCAATGCTGCCTTTCAAATACTCCAGAACTTTCTCCAAATTTCCTGCCCTAG
CAGCCCGCAGAAAGCTTGCATTGCCATCAGTCACAGTAAAGATATCCTCGGCTACCATAT
CGTTGTTAATCAAACTCTCGGGCAGCGTTCGTAGGTGTCGATAAGGGGTCGGGAAGAAGG
GGTGACAATGCCGGAGAATTCGCCACACACAAACACACAGGAAGCTTTGTATCCGGCCGG
CGAGCAGCGATGCGTAGTCCCCTAACTACTCGTCTATACTCTACTCTACTCTACTCAACC
GGTCTCCCGGTCTAGCAATCCGGCTAAA
>TRINITY_DN33776_c0_g2_i3 len=7005 path=[16217:0-1560 16218:1561-1564 16219:1565-1585 @16255@!:1586-2063 16224:2064-2083 @16248@!:2084-4021 16231:4022-4062 @16256@!:4063-4298 16205:4299-4317 @16250@!:4318-6751 16210:6752-7004] [-1, 16217, 16218, 16219, 16255, 16224, 16248, 16231, 16256, 16205, 16250, 16210, -2]
CCCATATTTCATTCTGAGACACTTGGATTAAAGCAACCATTAGGCATATAGATAGTTTCC
AAACAGAGAAGTAAAAGTAGACAGAGTATATATATATATGAGAAAAGCTTTTATTTGATC
GATAAGGATTTGTATTTTGCTCTGCTTTATAACCAATATAAATTTATAATCACAGTTGAA
AAAAACAGAAGACAAAAAATTAAGAAATAAAATTAGTGCACTTTTGTAATGTTTGTATTA
TTAATATTTTCTCTTTTGAGATGTTTCAGTTCAACAAGAATTAATAAATCTGATAATTTG
GAATGAACAGATACATTTTACCAAACATATCTGCAAAGGACAAAAAATAAAAGAAACTAG
TTTATAAATGCTTCGGAGCACACCTGTTTATACACACAATAAAAATTGGAAAACAAACAA
AAAACATCTTGTTCACTTTATTGTAAAATCCCAACATATTTCTCTGTTTTTAAATTCCTT
TTCAACACTAACTTACAATAGACAGGAGTTGATGCAATGCATGCTTACTTCTGTACTGTA
GGACTTTGTATGCATTTTGAAACAATTCACGTTACAATGTAAACAAATTTTTGTGTGCAA
GCAATCAACACTGGTATTGTAGATGCTTGGAGTTATTAAGAAGTAACAAGTAAATTGTGT
TGTCATAAAGTTAAAAATATGCTGCTCTATCAGTATTATTCAAGCACTTTCCTTATATCT
AGCGGTTGCGAACGTTAAAAAAAAGTTACTACGCCAAAGAACTAGAAAGTCCTTGAATAC
TCCCGATTCAGCATAATAAATTTTACAATAAAATTCCATGCATCTCAACAACTAGGTTAT
TGATGATCCCAAGTTTAAACATGAGGCAACTGTTTTAATGTTTTCATACTTCTAGAATCT
GGAGAAGCACCTATACAATATTGTTAAGCTTGGCTGGAACAACTTTACATATATTTATTC
CACATGGACCTAGAACTTAGGAACATCTGACTTCCCATTCTAGTAATGCTTCTACTGTTT
GTAGAAATTAATAGAATGCTTAATACATAAACTGCTGTATAGTGTCATTTTGAGTGAACG
ACGGAAGATTCCAATCAACAAAAAGCCCTGCTGCTTTGGTGGATAAAGGCAAAAATATGG
CACCGACAAAGTCACTGCTTGCTTTGTGAAATCAAAATGAAATTCTTTTATACCACAGAA
GGAAATTCCAGTCTATAGAAGCATGACAAAACACAATATCACGGCTGCCATGTTAGGGGA
CAGCTATCTTGCAGCGTCATCTCAACAAATGGATTTAATGTCTCTGTTTGACTTTTCTTC
AACAAATAAGACTTAATATTTTTTACTTCCCATCTTGTTTCTTCTGAGTCGATTCGTCGC
TCATGAAATCATCTAATATTTGCTGCATGCTCTCTCTTAGATTGCTGTTTTCTTCAGTGG
GCTCACTAACGTCTTGTCCGTCAGTTTTTATGGTTGTTTTTGTTACTATTCTTGTTGTAA
CAGTACACTCATCGTCGTCATCTATTGTTCCATTATCCTTTGCATCTCCATAGTCTTTTT
TGCCTTTGCCTTTCATTATCATAATTTCTTCAGGTTCACTGACTGTTACTATGGTTTTCT
TTTGAATCACATGTCGAATTCCTCCGGACTCATCTGTCTCAGTCCACTCTTTCTCTTCTG
TGTGCGTATCAACTTGGGGTTTATCTCCTTCTGCTGATGATATATCTTGCTCAGCAGTTG
TGCCACTGGACATTGTAGCAGTAGTAGGCTCTGATTTTTCATCTTCTGGAAGACTAGATA
CTGACACTTGGCTAGTATCCATCTCCCCAGAAGGCCATGTTTCAGATTCCACTAATTTTG
CAAGCTGATCCTTGTCTAGTATAGGTTCTTCACCATCTTGTGTAATTGTAGTTTTAGTCA
CTGTTGTAACAGTATGCTTTATTGTTCCATCTTCAAGAACTTCTTTCTTTTCACGAACAG
TTGTTTCATGATCAGCTTTAGCTTCTCGTTCTGCAGGTGATGGAGGAGGTGTCTTTGTTT
CTTTTATGCGTTGCACTGGGCCTTTTGCTTGAGCATCTTTTTCACATACAGAACCTGATT
CACTACTTGTTTCTGCTGCAGATTCAGCCTCTTTCATCAGATCCTGTTCATCATATGAGA
TTTCAAGTGATGTCTCCCTCCTTAAGGAAGCATCTCTGGAAGGACCTAGCTCTTCTTTGA
ATGCATCAAAACCTGACTGGTCAAGGTGTACTTTTGCCACAGCCTTTTCAACATCATCTG
TAACCAACTCCACATTGAACATACAATTACTAACTATGTCTTCTCTGTTTATCCTCCTTA
ATGCCTTCTCAAGGGTGTTACCATTTGCCTTATTTGCTTGCTTTTGCATCCATAACCTAA
GCATAACAATTGCCTGTTGGTTGGAGTCATTTGGATATTCTGATTTTATCGAGTTAATGT
CAGATTCAGGTATATCTAATTGTAGTGCTAATGGTATCCAGTCATCCCCAAGCTGCTTGG
AAATGTCCGATAACCTTAAATCTGCCCTATGTATTAATTCTGGTTTTGAGAGGCCTGTTT
CCTCGACGAAACCATATTTCTTCTCTACTGTGACTAGTTCACTGACTGCTGTTGGATCAA
CCTTACACACATCTGGAAGAGCAATATTGAGATTACATATTGGTGATTGAGGAGGCTCTC
CCCTTCCCACTCTTGGTTCCCTCATAAATGCTAAACGTCCCATTGGTTCTTGATGAGGAT
CTTTCACCCTTATAATGAAAGGTAATCGATTCTCTCTGAATGCTTGGAAAGTGAGGAATA
ACTGCTCTCCAGACTTGGTTACTGGTATTAAATTTCCTGCAAATTCCAGGTACTGGCATT
TTGCTTCTTGGACCTCTACATCTCTACTTTTTGCTACTTCCACAAAATGTTCTTGCGATT
CTAATGTTTTATCTTCTTTGTCATCAGTCATACAGAATACCCTTAAATAGGCTTCCATTG
GGTCATACCGCTTTGCGAACACAACAAACTTTGCCATGAAAGGCACATGAATGGCTTCTT
TGTACAATTCTGTGGCAAACCTTGTTGCTTCGTTCACCTGCCTACAGTCCATTAGCCAGA
ACCGTGCTGAAACTGTTGTTGTAAAAGATACGCAATCATTTACGAATGTGAGAGGAGTTG
AGCCAGTAACGTCTTCCCACTGTGCCTTTGTTGTTCCACCTGTTATGCTGCATAACAACC
TCAGAGTAGGTGCATCACCACTGTACTGGTTGATCATGCCTTTAGTAGCAGCCTGTGGTA
CAGGAATGGTGAGAGTGATAGGTTTGTGAAACTTGCGCCTTCTTGGTTCTACTGTAACTA
TAGGGCTGACTGCCACACGATTACCCAAAAGTTTGGCAACAAGTTCAGGTGGTATTGGTT
GAGCCTGTAGTCCAACCTTGATCTTCTTCGTTAAAGCACCCTCTGGAAATATAGCCTGCA
CCTGTGGCACCACTGTTGAGCTGACCATGCCACCTTCTGGACCAATAGCATGTACTTCCT
GGCGAACACGTGTAATAATGGCAAAGTACTGTGGGAAATCCGTTGTTAAGATGCGAGTGA
TGCGATTAGTATTCAGATCTTCCAGGGCACTCAATTCTTCTCCTTCAAAGCTTTCATTAA
GAACATCATGGACTGCATCCTCAGTTGCTTCCAGTGTGTGCTCTCTCCATGTTTCTCCGT
TGTCACTCCGTAATATTGTTATCTCACGTTCTCTTCCTCTTAATGATGCGAAATGGGGTA
TCTCCAGGATTACTGGGCCTAAAAATTTTGCAGTGGCAGGGCCAACTTCTAAAATTCGTG
AGGCACAAGCTTCTCCTTCCATAAGTGGTGGTGGATGTGCAAGTTTCTCTCTTCTCAAAT
ACCGACATGTAATACGCATAGGCATAGGAGCTTTTCTTGGTGGAATAATCACACGAACAC
CTGAATGCCTGCAACCTCTCATTGCCCCTCCTCTTGCATCAACCATGAAGCTCACGAGGA
AAGTCTTCCACTTTAGCTTCCCAGCATGGACAGGTGCCCGGGCAATGTCAACATTATCTG
GAACATATGAACCTGCAAATACAGTTTCCAGATGTGATACATGCGCAGGCGAAAGATGTT
CCTCTTCCACAGTTAGTGGAGCTTCTGAATCTTTGCTCATAATCATGGAATCTGTTCCTC
TTTCATCTTTTGTCACATCAATTGGTAATGAATCATCTCCTAGTGATTTCATCTCATCAA
CAGTTAAGTAACGGAAAGACTGATCACCAAGATCTTCACCTCCTTCGTCTTCTGAGTCGC
TCATAAATGTCTCCTGCATAATTTCTGGTGCTACTACCTTATATTTCTCTTCTGTTATGG
TTGTAGTAGTAGTGGTGACAACAGTTTCTGTAACAACTTTTAGTGTTTCTACAACAGATA
TATATCCTAGTCTCTGTGCTATGGACAACGCGGTCTGCCCTTGATTTGTCACAGTATTAG
GAGAAGCATTATTTTCGAGCAGAAGATTGATTATCAGCGTATGTCCTTGTTGAGCAGCTT
GGTGAAGTGGGGTATATCCATGCGATGTAATGGCGTTGACATCAGCGTCATGCTGCAGAA
GGAAGCGAACCATATTTATTTGCCCAAAATGACAAGCTACATGTAATGGAGTATAACCTG
CTTTAGTCTGTGGACCTATCTCGGCACCATTTTTAACCAATATAGCAGCAACATTCACTC
TGTCCTCTTGAGCACAGAGATGCAATGGGGTTAAACCATTCTTGGCTCCAAAATTCACAT
CTGCATGATGTTCTATTAAAAGCGTTGTCATATCTGTATGCCCTTCCTGGGCTGCCAGAT
GCAAAGGTGTAAAGCCAGCTTTAGATTCTGCATTTGGTTTTGCCCCATATTCCAACAAGG
TGGTTGCTATATCCATCTGGTTCTTCTTTGCAGCAATATGCAATGGTGTATATCCATTTT
TCGCAGTGGCATGTGGAGAGGCTCCTTTGTCCAGGAGTAATAGTGCTACATTCACATGGT
CATAATGAGCAGCAACATGTAGTGGTGTCACTCCATTCTTTCCCTGGGCATCAACCTGTG
CATCCTTCTGCAGCAAAAGACGAGCCACTTTGATGTTACCATATTTAGCGGCAAGATGGA
GAGGAGTAAATCCCTTCTTGTTCGTTGCTGTCAGTGAAGCACCATTGTCAAGCAATACTG
AAGCTACTTCTTCTTGGCCTTCTTTGGCTGCTATATGTAGTGCAGTATACATATCCTTAG
TTGTAGCATCAACCGCTGCACCATGTTGGAGTAGCAATCCAACAATATCTACATTGCCAA
GACGTGCAGCTATGTGAAGGGGTGTTTGCTGCTCTCTAGCACACGCATCCACATGTGCTC
CATTTCGTAACAAAATTCTTATTATATCTGCCTGATTTGCACGTGCTGCCAAATGTAATG
GAGTTTCTCCCCTGACAGTTGGTACATCAGGATTAGCACCATGCTGAATCAGGTAAATGA
CTATATTCATACATCCCATAAATGAAGCAACATGTAATGGTGTAAGCCCAGACTCAGTAG
TAGCTTCTATTGAAGCACCATGTTTCAATAGTAGCTCCACCACCTTGATGCGGTTTTTCT
TACAAGCAATATGCAAAGGGGTGAAGCCATTCAGTGCACGAGCATTGGCATCAGCTTTGC
GATCTAAAAGAAGCTTTGCTACTTTCACATGTCCGCAATGTGCTGCTACGTGAAGTGCTG
TTAGGTAATCCACTGTCACATCATCAACAGGGGCTTTATGATACAGCAATATTCGGGCAC
CATCCACATGGTCCCCTTGAGCTGCCATATGAAGTGGTGCCAGTCCATTCTTTGTTTTTG
CTGTAATTGGAGCTCCTTTCTCCAACAAAAGATCAACAACTTGGTCATGGCCACTACGTG
CAGCACAATGTAATGGTGTCAGTCCATCTCTGGTTGAGGCATCAATTTTTGCTCCATTCT
CCACAAGAATATTAACCATATTTTTCTTGCCCCATTTGGATGCAACATGCAATGGTGTAA
TTTGATGCTTAGCTCCAAAATTTACATCAGCTGATTTCTCTAAAAGCAAGTGTGCTATAT
TCTCATTTCCGTAATGTGAAGCAATGTGTAGAGGTGTAAATCCACTCTTAGATGTCACGT
CAGGATCGTGATCATTCTGGAGCAAAAGTGCAGCAGCTTTGCAATCATCTTTTTTTGCAG
CAATGTGTAATGCTGGTAAACGTACTCTTCCCTTTGTATCATTTTCCAGTAACACAGCAA
CCACTTTGTCATGCCCTTGCTGAAGTGCCACTGCTAGAGGTGTAAATCCATCCTCTGTTG
CAAGACTCTGATTTGCTCCATTAGCCAGCAAATATCGAACAACATTATCATGATTTTCTT
GTGCAGCCATATATAATGGAGTGAACCCATTCTGAGACTGCACATTAACATTTGCCCCAT
TACGTACCAATATCTTTACAACCTCTTCCTGGCCTGCCAGTGAAGCAATATGTAAAGCTG
TGTTCCCTTTCTTGGTAGCTGCATTCACATTTGCTCCTCTTTTCAATAATTCATTAACTA
CTGTAACATGGCCTTCTTTTGAGGCAAGATGTAGTGCATTTAGTCCATTAGCATTACTAG
TATTAATATCAATGCTGCCTTTCAAATACTCCAGAACTTTCTCCAAATTTCCTGCCCTAG
CAGCCCGCAGAAAGCTTGCATTGCCATCAGTCTGAGGATGGGTCTGTGGCTCAGGTTCGG
TGCTATTACCGGCATCGACCCCTCCCTTGTTAGTCATTGTTCTGATTTTCTTTCAAATAA
ATGGAAATTCACTTTTTCTTACTGTTCAACAGGAAATGATCACCAAGTGTCAAATTATTA
ATTTGTAAACAGCTTCGTCGCCTTGCTGTTAAGTAACAACACAACAGTAACACTCGTTAT
CGCCGTCATTCGACACACGAGACTTTTCGTTAATTTGGTTTCTCG
>TRINITY_DN33776_c0_g2_i4 len=6987 path=[16217:0-1560 16218:1561-1564 16219:1565-1585 @16255@!:1586-2063 16224:2064-2083 @16248@!:2084-4021 16202:4022-4044 @16256@!:4045-4280 16205:4281-4299 @16250@!:4300-6733 16210:6734-6986] [-1, 16217, 16218, 16219, 16255, 16224, 16248, 16202, 16256, 16205, 16250, 16210, -2]
CCCATATTTCATTCTGAGACACTTGGATTAAAGCAACCATTAGGCATATAGATAGTTTCC
AAACAGAGAAGTAAAAGTAGACAGAGTATATATATATATGAGAAAAGCTTTTATTTGATC
GATAAGGATTTGTATTTTGCTCTGCTTTATAACCAATATAAATTTATAATCACAGTTGAA
AAAAACAGAAGACAAAAAATTAAGAAATAAAATTAGTGCACTTTTGTAATGTTTGTATTA
TTAATATTTTCTCTTTTGAGATGTTTCAGTTCAACAAGAATTAATAAATCTGATAATTTG
GAATGAACAGATACATTTTACCAAACATATCTGCAAAGGACAAAAAATAAAAGAAACTAG
TTTATAAATGCTTCGGAGCACACCTGTTTATACACACAATAAAAATTGGAAAACAAACAA
AAAACATCTTGTTCACTTTATTGTAAAATCCCAACATATTTCTCTGTTTTTAAATTCCTT
TTCAACACTAACTTACAATAGACAGGAGTTGATGCAATGCATGCTTACTTCTGTACTGTA
GGACTTTGTATGCATTTTGAAACAATTCACGTTACAATGTAAACAAATTTTTGTGTGCAA
GCAATCAACACTGGTATTGTAGATGCTTGGAGTTATTAAGAAGTAACAAGTAAATTGTGT
TGTCATAAAGTTAAAAATATGCTGCTCTATCAGTATTATTCAAGCACTTTCCTTATATCT
AGCGGTTGCGAACGTTAAAAAAAAGTTACTACGCCAAAGAACTAGAAAGTCCTTGAATAC
TCCCGATTCAGCATAATAAATTTTACAATAAAATTCCATGCATCTCAACAACTAGGTTAT
TGATGATCCCAAGTTTAAACATGAGGCAACTGTTTTAATGTTTTCATACTTCTAGAATCT
GGAGAAGCACCTATACAATATTGTTAAGCTTGGCTGGAACAACTTTACATATATTTATTC
CACATGGACCTAGAACTTAGGAACATCTGACTTCCCATTCTAGTAATGCTTCTACTGTTT
GTAGAAATTAATAGAATGCTTAATACATAAACTGCTGTATAGTGTCATTTTGAGTGAACG
ACGGAAGATTCCAATCAACAAAAAGCCCTGCTGCTTTGGTGGATAAAGGCAAAAATATGG
CACCGACAAAGTCACTGCTTGCTTTGTGAAATCAAAATGAAATTCTTTTATACCACAGAA
GGAAATTCCAGTCTATAGAAGCATGACAAAACACAATATCACGGCTGCCATGTTAGGGGA
CAGCTATCTTGCAGCGTCATCTCAACAAATGGATTTAATGTCTCTGTTTGACTTTTCTTC
AACAAATAAGACTTAATATTTTTTACTTCCCATCTTGTTTCTTCTGAGTCGATTCGTCGC
TCATGAAATCATCTAATATTTGCTGCATGCTCTCTCTTAGATTGCTGTTTTCTTCAGTGG
GCTCACTAACGTCTTGTCCGTCAGTTTTTATGGTTGTTTTTGTTACTATTCTTGTTGTAA
CAGTACACTCATCGTCGTCATCTATTGTTCCATTATCCTTTGCATCTCCATAGTCTTTTT
TGCCTTTGCCTTTCATTATCATAATTTCTTCAGGTTCACTGACTGTTACTATGGTTTTCT
TTTGAATCACATGTCGAATTCCTCCGGACTCATCTGTCTCAGTCCACTCTTTCTCTTCTG
TGTGCGTATCAACTTGGGGTTTATCTCCTTCTGCTGATGATATATCTTGCTCAGCAGTTG
TGCCACTGGACATTGTAGCAGTAGTAGGCTCTGATTTTTCATCTTCTGGAAGACTAGATA
CTGACACTTGGCTAGTATCCATCTCCCCAGAAGGCCATGTTTCAGATTCCACTAATTTTG
CAAGCTGATCCTTGTCTAGTATAGGTTCTTCACCATCTTGTGTAATTGTAGTTTTAGTCA
CTGTTGTAACAGTATGCTTTATTGTTCCATCTTCAAGAACTTCTTTCTTTTCACGAACAG
TTGTTTCATGATCAGCTTTAGCTTCTCGTTCTGCAGGTGATGGAGGAGGTGTCTTTGTTT
CTTTTATGCGTTGCACTGGGCCTTTTGCTTGAGCATCTTTTTCACATACAGAACCTGATT
CACTACTTGTTTCTGCTGCAGATTCAGCCTCTTTCATCAGATCCTGTTCATCATATGAGA
TTTCAAGTGATGTCTCCCTCCTTAAGGAAGCATCTCTGGAAGGACCTAGCTCTTCTTTGA
ATGCATCAAAACCTGACTGGTCAAGGTGTACTTTTGCCACAGCCTTTTCAACATCATCTG
TAACCAACTCCACATTGAACATACAATTACTAACTATGTCTTCTCTGTTTATCCTCCTTA
ATGCCTTCTCAAGGGTGTTACCATTTGCCTTATTTGCTTGCTTTTGCATCCATAACCTAA
GCATAACAATTGCCTGTTGGTTGGAGTCATTTGGATATTCTGATTTTATCGAGTTAATGT
CAGATTCAGGTATATCTAATTGTAGTGCTAATGGTATCCAGTCATCCCCAAGCTGCTTGG
AAATGTCCGATAACCTTAAATCTGCCCTATGTATTAATTCTGGTTTTGAGAGGCCTGTTT
CCTCGACGAAACCATATTTCTTCTCTACTGTGACTAGTTCACTGACTGCTGTTGGATCAA
CCTTACACACATCTGGAAGAGCAATATTGAGATTACATATTGGTGATTGAGGAGGCTCTC
CCCTTCCCACTCTTGGTTCCCTCATAAATGCTAAACGTCCCATTGGTTCTTGATGAGGAT
CTTTCACCCTTATAATGAAAGGTAATCGATTCTCTCTGAATGCTTGGAAAGTGAGGAATA
ACTGCTCTCCAGACTTGGTTACTGGTATTAAATTTCCTGCAAATTCCAGGTACTGGCATT
TTGCTTCTTGGACCTCTACATCTCTACTTTTTGCTACTTCCACAAAATGTTCTTGCGATT
CTAATGTTTTATCTTCTTTGTCATCAGTCATACAGAATACCCTTAAATAGGCTTCCATTG
GGTCATACCGCTTTGCGAACACAACAAACTTTGCCATGAAAGGCACATGAATGGCTTCTT
TGTACAATTCTGTGGCAAACCTTGTTGCTTCGTTCACCTGCCTACAGTCCATTAGCCAGA
ACCGTGCTGAAACTGTTGTTGTAAAAGATACGCAATCATTTACGAATGTGAGAGGAGTTG
AGCCAGTAACGTCTTCCCACTGTGCCTTTGTTGTTCCACCTGTTATGCTGCATAACAACC
TCAGAGTAGGTGCATCACCACTGTACTGGTTGATCATGCCTTTAGTAGCAGCCTGTGGTA
CAGGAATGGTGAGAGTGATAGGTTTGTGAAACTTGCGCCTTCTTGGTTCTACTGTAACTA
TAGGGCTGACTGCCACACGATTACCCAAAAGTTTGGCAACAAGTTCAGGTGGTATTGGTT
GAGCCTGTAGTCCAACCTTGATCTTCTTCGTTAAAGCACCCTCTGGAAATATAGCCTGCA
CCTGTGGCACCACTGTTGAGCTGACCATGCCACCTTCTGGACCAATAGCATGTACTTCCT
GGCGAACACGTGTAATAATGGCAAAGTACTGTGGGAAATCCGTTGTTAAGATGCGAGTGA
TGCGATTAGTATTCAGATCTTCCAGGGCACTCAATTCTTCTCCTTCAAAGCTTTCATTAA
GAACATCATGGACTGCATCCTCAGTTGCTTCCAGTGTGTGCTCTCTCCATGTTTCTCCGT
TGTCACTCCGTAATATTGTTATCTCACGTTCTCTTCCTCTTAATGATGCGAAATGGGGTA
TCTCCAGGATTACTGGGCCTAAAAATTTTGCAGTGGCAGGGCCAACTTCTAAAATTCGTG
AGGCACAAGCTTCTCCTTCCATAAGTGGTGGTGGATGTGCAAGTTTCTCTCTTCTCAAAT
ACCGACATGTAATACGCATAGGCATAGGAGCTTTTCTTGGTGGAATAATCACACGAACAC
CTGAATGCCTGCAACCTCTCATTGCCCCTCCTCTTGCATCAACCATGAAGCTCACGAGGA
AACCAGCATGGACAGGTGCCCGGGCAATGTCAACATTATCTGGAACATATGAACCTGCAA
ATACAGTTTCCAGATGTGATACATGCGCAGGCGAAAGATGTTCCTCTTCCACAGTTAGTG
GAGCTTCTGAATCTTTGCTCATAATCATGGAATCTGTTCCTCTTTCATCTTTTGTCACAT
CAATTGGTAATGAATCATCTCCTAGTGATTTCATCTCATCAACAGTTAAGTAACGGAAAG
ACTGATCACCAAGATCTTCACCTCCTTCGTCTTCTGAGTCGCTCATAAATGTCTCCTGCA
TAATTTCTGGTGCTACTACCTTATATTTCTCTTCTGTTATGGTTGTAGTAGTAGTGGTGA
CAACAGTTTCTGTAACAACTTTTAGTGTTTCTACAACAGATATATATCCTAGTCTCTGTG
CTATGGACAACGCGGTCTGCCCTTGATTTGTCACAGTATTAGGAGAAGCATTATTTTCGA
GCAGAAGATTGATTATCAGCGTATGTCCTTGTTGAGCAGCTTGGTGAAGTGGGGTATATC
CATGCGATGTAATGGCGTTGACATCAGCGTCATGCTGCAGAAGGAAGCGAACCATATTTA
TTTGCCCAAAATGACAAGCTACATGTAATGGAGTATAACCTGCTTTAGTCTGTGGACCTA
TCTCGGCACCATTTTTAACCAATATAGCAGCAACATTCACTCTGTCCTCTTGAGCACAGA
GATGCAATGGGGTTAAACCATTCTTGGCTCCAAAATTCACATCTGCATGATGTTCTATTA
AAAGCGTTGTCATATCTGTATGCCCTTCCTGGGCTGCCAGATGCAAAGGTGTAAAGCCAG
CTTTAGATTCTGCATTTGGTTTTGCCCCATATTCCAACAAGGTGGTTGCTATATCCATCT
GGTTCTTCTTTGCAGCAATATGCAATGGTGTATATCCATTTTTCGCAGTGGCATGTGGAG
AGGCTCCTTTGTCCAGGAGTAATAGTGCTACATTCACATGGTCATAATGAGCAGCAACAT
GTAGTGGTGTCACTCCATTCTTTCCCTGGGCATCAACCTGTGCATCCTTCTGCAGCAAAA
GACGAGCCACTTTGATGTTACCATATTTAGCGGCAAGATGGAGAGGAGTAAATCCCTTCT
TGTTCGTTGCTGTCAGTGAAGCACCATTGTCAAGCAATACTGAAGCTACTTCTTCTTGGC
CTTCTTTGGCTGCTATATGTAGTGCAGTATACATATCCTTAGTTGTAGCATCAACCGCTG
CACCATGTTGGAGTAGCAATCCAACAATATCTACATTGCCAAGACGTGCAGCTATGTGAA
GGGGTGTTTGCTGCTCTCTAGCACACGCATCCACATGTGCTCCATTTCGTAACAAAATTC
TTATTATATCTGCCTGATTTGCACGTGCTGCCAAATGTAATGGAGTTTCTCCCCTGACAG
TTGGTACATCAGGATTAGCACCATGCTGAATCAGGTAAATGACTATATTCATACATCCCA
TAAATGAAGCAACATGTAATGGTGTAAGCCCAGACTCAGTAGTAGCTTCTATTGAAGCAC
CATGTTTCAATAGTAGCTCCACCACCTTGATGCGGTTTTTCTTACAAGCAATATGCAAAG
GGGTGAAGCCATTCAGTGCACGAGCATTGGCATCAGCTTTGCGATCTAAAAGAAGCTTTG
CTACTTTCACATGTCCGCAATGTGCTGCTACGTGAAGTGCTGTTAGGTAATCCACTGTCA
CATCATCAACAGGGGCTTTATGATACAGCAATATTCGGGCACCATCCACATGGTCCCCTT
GAGCTGCCATATGAAGTGGTGCCAGTCCATTCTTTGTTTTTGCTGTAATTGGAGCTCCTT
TCTCCAACAAAAGATCAACAACTTGGTCATGGCCACTACGTGCAGCACAATGTAATGGTG
TCAGTCCATCTCTGGTTGAGGCATCAATTTTTGCTCCATTCTCCACAAGAATATTAACCA
TATTTTTCTTGCCCCATTTGGATGCAACATGCAATGGTGTAATTTGATGCTTAGCTCCAA
AATTTACATCAGCTGATTTCTCTAAAAGCAAGTGTGCTATATTCTCATTTCCGTAATGTG
AAGCAATGTGTAGAGGTGTAAATCCACTCTTAGATGTCACGTCAGGATCGTGATCATTCT
GGAGCAAAAGTGCAGCAGCTTTGCAATCATCTTTTTTTGCAGCAATGTGTAATGCTGGTA
AACGTACTCTTCCCTTTGTATCATTTTCCAGTAACACAGCAACCACTTTGTCATGCCCTT
GCTGAAGTGCCACTGCTAGAGGTGTAAATCCATCCTCTGTTGCAAGACTCTGATTTGCTC
CATTAGCCAGCAAATATCGAACAACATTATCATGATTTTCTTGTGCAGCCATATATAATG
GAGTGAACCCATTCTGAGACTGCACATTAACATTTGCCCCATTACGTACCAATATCTTTA
CAACCTCTTCCTGGCCTGCCAGTGAAGCAATATGTAAAGCTGTGTTCCCTTTCTTGGTAG
CTGCATTCACATTTGCTCCTCTTTTCAATAATTCATTAACTACTGTAACATGGCCTTCTT
TTGAGGCAAGATGTAGTGCATTTAGTCCATTAGCATTACTAGTATTAATATCAATGCTGC
CTTTCAAATACTCCAGAACTTTCTCCAAATTTCCTGCCCTAGCAGCCCGCAGAAAGCTTG
CATTGCCATCAGTCTGAGGATGGGTCTGTGGCTCAGGTTCGGTGCTATTACCGGCATCGA
CCCCTCCCTTGTTAGTCATTGTTCTGATTTTCTTTCAAATAAATGGAAATTCACTTTTTC
TTACTGTTCAACAGGAAATGATCACCAAGTGTCAAATTATTAATTTGTAAACAGCTTCGT
CGCCTTGCTGTTAAGTAACAACACAACAGTAACACTCGTTATCGCCGTCATTCGACACAC
GAGACTTTTCGTTAATTTGGTTTCTCG
>TRINITY_DN33776_c0_g2_i5 len=7008 path=[16217:0-1560 16218:1561-1564 16219:1565-1585 @16255@!:1586-2063 16224:2064-2083 @16248@!:2084-4021 16231:4022-4062 @16256@!:4063-4298 16205:4299-4317 @16250@!:4318-6751 16257:6752-6752 16228:6753-6773 16229:6774-7007] [-1, 16217, 16218, 16219, 16255, 16224, 16248, 16231, 16256, 16205, 16250, 16257, 16228, 16229, -2]
CCCATATTTCATTCTGAGACACTTGGATTAAAGCAACCATTAGGCATATAGATAGTTTCC
AAACAGAGAAGTAAAAGTAGACAGAGTATATATATATATGAGAAAAGCTTTTATTTGATC
GATAAGGATTTGTATTTTGCTCTGCTTTATAACCAATATAAATTTATAATCACAGTTGAA
AAAAACAGAAGACAAAAAATTAAGAAATAAAATTAGTGCACTTTTGTAATGTTTGTATTA
TTAATATTTTCTCTTTTGAGATGTTTCAGTTCAACAAGAATTAATAAATCTGATAATTTG
GAATGAACAGATACATTTTACCAAACATATCTGCAAAGGACAAAAAATAAAAGAAACTAG
TTTATAAATGCTTCGGAGCACACCTGTTTATACACACAATAAAAATTGGAAAACAAACAA
AAAACATCTTGTTCACTTTATTGTAAAATCCCAACATATTTCTCTGTTTTTAAATTCCTT
TTCAACACTAACTTACAATAGACAGGAGTTGATGCAATGCATGCTTACTTCTGTACTGTA
GGACTTTGTATGCATTTTGAAACAATTCACGTTACAATGTAAACAAATTTTTGTGTGCAA
GCAATCAACACTGGTATTGTAGATGCTTGGAGTTATTAAGAAGTAACAAGTAAATTGTGT
TGTCATAAAGTTAAAAATATGCTGCTCTATCAGTATTATTCAAGCACTTTCCTTATATCT
AGCGGTTGCGAACGTTAAAAAAAAGTTACTACGCCAAAGAACTAGAAAGTCCTTGAATAC
TCCCGATTCAGCATAATAAATTTTACAATAAAATTCCATGCATCTCAACAACTAGGTTAT
TGATGATCCCAAGTTTAAACATGAGGCAACTGTTTTAATGTTTTCATACTTCTAGAATCT
GGAGAAGCACCTATACAATATTGTTAAGCTTGGCTGGAACAACTTTACATATATTTATTC
CACATGGACCTAGAACTTAGGAACATCTGACTTCCCATTCTAGTAATGCTTCTACTGTTT
GTAGAAATTAATAGAATGCTTAATACATAAACTGCTGTATAGTGTCATTTTGAGTGAACG
ACGGAAGATTCCAATCAACAAAAAGCCCTGCTGCTTTGGTGGATAAAGGCAAAAATATGG
CACCGACAAAGTCACTGCTTGCTTTGTGAAATCAAAATGAAATTCTTTTATACCACAGAA
GGAAATTCCAGTCTATAGAAGCATGACAAAACACAATATCACGGCTGCCATGTTAGGGGA
CAGCTATCTTGCAGCGTCATCTCAACAAATGGATTTAATGTCTCTGTTTGACTTTTCTTC
AACAAATAAGACTTAATATTTTTTACTTCCCATCTTGTTTCTTCTGAGTCGATTCGTCGC
TCATGAAATCATCTAATATTTGCTGCATGCTCTCTCTTAGATTGCTGTTTTCTTCAGTGG
GCTCACTAACGTCTTGTCCGTCAGTTTTTATGGTTGTTTTTGTTACTATTCTTGTTGTAA
CAGTACACTCATCGTCGTCATCTATTGTTCCATTATCCTTTGCATCTCCATAGTCTTTTT
TGCCTTTGCCTTTCATTATCATAATTTCTTCAGGTTCACTGACTGTTACTATGGTTTTCT
TTTGAATCACATGTCGAATTCCTCCGGACTCATCTGTCTCAGTCCACTCTTTCTCTTCTG
TGTGCGTATCAACTTGGGGTTTATCTCCTTCTGCTGATGATATATCTTGCTCAGCAGTTG
TGCCACTGGACATTGTAGCAGTAGTAGGCTCTGATTTTTCATCTTCTGGAAGACTAGATA
CTGACACTTGGCTAGTATCCATCTCCCCAGAAGGCCATGTTTCAGATTCCACTAATTTTG
CAAGCTGATCCTTGTCTAGTATAGGTTCTTCACCATCTTGTGTAATTGTAGTTTTAGTCA
CTGTTGTAACAGTATGCTTTATTGTTCCATCTTCAAGAACTTCTTTCTTTTCACGAACAG
TTGTTTCATGATCAGCTTTAGCTTCTCGTTCTGCAGGTGATGGAGGAGGTGTCTTTGTTT
CTTTTATGCGTTGCACTGGGCCTTTTGCTTGAGCATCTTTTTCACATACAGAACCTGATT
CACTACTTGTTTCTGCTGCAGATTCAGCCTCTTTCATCAGATCCTGTTCATCATATGAGA
TTTCAAGTGATGTCTCCCTCCTTAAGGAAGCATCTCTGGAAGGACCTAGCTCTTCTTTGA
ATGCATCAAAACCTGACTGGTCAAGGTGTACTTTTGCCACAGCCTTTTCAACATCATCTG
TAACCAACTCCACATTGAACATACAATTACTAACTATGTCTTCTCTGTTTATCCTCCTTA
ATGCCTTCTCAAGGGTGTTACCATTTGCCTTATTTGCTTGCTTTTGCATCCATAACCTAA
GCATAACAATTGCCTGTTGGTTGGAGTCATTTGGATATTCTGATTTTATCGAGTTAATGT
CAGATTCAGGTATATCTAATTGTAGTGCTAATGGTATCCAGTCATCCCCAAGCTGCTTGG
AAATGTCCGATAACCTTAAATCTGCCCTATGTATTAATTCTGGTTTTGAGAGGCCTGTTT
CCTCGACGAAACCATATTTCTTCTCTACTGTGACTAGTTCACTGACTGCTGTTGGATCAA
CCTTACACACATCTGGAAGAGCAATATTGAGATTACATATTGGTGATTGAGGAGGCTCTC
CCCTTCCCACTCTTGGTTCCCTCATAAATGCTAAACGTCCCATTGGTTCTTGATGAGGAT
CTTTCACCCTTATAATGAAAGGTAATCGATTCTCTCTGAATGCTTGGAAAGTGAGGAATA
ACTGCTCTCCAGACTTGGTTACTGGTATTAAATTTCCTGCAAATTCCAGGTACTGGCATT
TTGCTTCTTGGACCTCTACATCTCTACTTTTTGCTACTTCCACAAAATGTTCTTGCGATT
CTAATGTTTTATCTTCTTTGTCATCAGTCATACAGAATACCCTTAAATAGGCTTCCATTG
GGTCATACCGCTTTGCGAACACAACAAACTTTGCCATGAAAGGCACATGAATGGCTTCTT
TGTACAATTCTGTGGCAAACCTTGTTGCTTCGTTCACCTGCCTACAGTCCATTAGCCAGA
ACCGTGCTGAAACTGTTGTTGTAAAAGATACGCAATCATTTACGAATGTGAGAGGAGTTG
AGCCAGTAACGTCTTCCCACTGTGCCTTTGTTGTTCCACCTGTTATGCTGCATAACAACC
TCAGAGTAGGTGCATCACCACTGTACTGGTTGATCATGCCTTTAGTAGCAGCCTGTGGTA
CAGGAATGGTGAGAGTGATAGGTTTGTGAAACTTGCGCCTTCTTGGTTCTACTGTAACTA
TAGGGCTGACTGCCACACGATTACCCAAAAGTTTGGCAACAAGTTCAGGTGGTATTGGTT
GAGCCTGTAGTCCAACCTTGATCTTCTTCGTTAAAGCACCCTCTGGAAATATAGCCTGCA
CCTGTGGCACCACTGTTGAGCTGACCATGCCACCTTCTGGACCAATAGCATGTACTTCCT
GGCGAACACGTGTAATAATGGCAAAGTACTGTGGGAAATCCGTTGTTAAGATGCGAGTGA
TGCGATTAGTATTCAGATCTTCCAGGGCACTCAATTCTTCTCCTTCAAAGCTTTCATTAA
GAACATCATGGACTGCATCCTCAGTTGCTTCCAGTGTGTGCTCTCTCCATGTTTCTCCGT
TGTCACTCCGTAATATTGTTATCTCACGTTCTCTTCCTCTTAATGATGCGAAATGGGGTA
TCTCCAGGATTACTGGGCCTAAAAATTTTGCAGTGGCAGGGCCAACTTCTAAAATTCGTG
AGGCACAAGCTTCTCCTTCCATAAGTGGTGGTGGATGTGCAAGTTTCTCTCTTCTCAAAT
ACCGACATGTAATACGCATAGGCATAGGAGCTTTTCTTGGTGGAATAATCACACGAACAC
CTGAATGCCTGCAACCTCTCATTGCCCCTCCTCTTGCATCAACCATGAAGCTCACGAGGA
AAGTCTTCCACTTTAGCTTCCCAGCATGGACAGGTGCCCGGGCAATGTCAACATTATCTG
GAACATATGAACCTGCAAATACAGTTTCCAGATGTGATACATGCGCAGGCGAAAGATGTT
CCTCTTCCACAGTTAGTGGAGCTTCTGAATCTTTGCTCATAATCATGGAATCTGTTCCTC
TTTCATCTTTTGTCACATCAATTGGTAATGAATCATCTCCTAGTGATTTCATCTCATCAA
CAGTTAAGTAACGGAAAGACTGATCACCAAGATCTTCACCTCCTTCGTCTTCTGAGTCGC
TCATAAATGTCTCCTGCATAATTTCTGGTGCTACTACCTTATATTTCTCTTCTGTTATGG
TTGTAGTAGTAGTGGTGACAACAGTTTCTGTAACAACTTTTAGTGTTTCTACAACAGATA
TATATCCTAGTCTCTGTGCTATGGACAACGCGGTCTGCCCTTGATTTGTCACAGTATTAG
GAGAAGCATTATTTTCGAGCAGAAGATTGATTATCAGCGTATGTCCTTGTTGAGCAGCTT
GGTGAAGTGGGGTATATCCATGCGATGTAATGGCGTTGACATCAGCGTCATGCTGCAGAA
GGAAGCGAACCATATTTATTTGCCCAAAATGACAAGCTACATGTAATGGAGTATAACCTG
CTTTAGTCTGTGGACCTATCTCGGCACCATTTTTAACCAATATAGCAGCAACATTCACTC
TGTCCTCTTGAGCACAGAGATGCAATGGGGTTAAACCATTCTTGGCTCCAAAATTCACAT
CTGCATGATGTTCTATTAAAAGCGTTGTCATATCTGTATGCCCTTCCTGGGCTGCCAGAT
GCAAAGGTGTAAAGCCAGCTTTAGATTCTGCATTTGGTTTTGCCCCATATTCCAACAAGG
TGGTTGCTATATCCATCTGGTTCTTCTTTGCAGCAATATGCAATGGTGTATATCCATTTT
TCGCAGTGGCATGTGGAGAGGCTCCTTTGTCCAGGAGTAATAGTGCTACATTCACATGGT
CATAATGAGCAGCAACATGTAGTGGTGTCACTCCATTCTTTCCCTGGGCATCAACCTGTG
CATCCTTCTGCAGCAAAAGACGAGCCACTTTGATGTTACCATATTTAGCGGCAAGATGGA
GAGGAGTAAATCCCTTCTTGTTCGTTGCTGTCAGTGAAGCACCATTGTCAAGCAATACTG
AAGCTACTTCTTCTTGGCCTTCTTTGGCTGCTATATGTAGTGCAGTATACATATCCTTAG
TTGTAGCATCAACCGCTGCACCATGTTGGAGTAGCAATCCAACAATATCTACATTGCCAA
GACGTGCAGCTATGTGAAGGGGTGTTTGCTGCTCTCTAGCACACGCATCCACATGTGCTC
CATTTCGTAACAAAATTCTTATTATATCTGCCTGATTTGCACGTGCTGCCAAATGTAATG
GAGTTTCTCCCCTGACAGTTGGTACATCAGGATTAGCACCATGCTGAATCAGGTAAATGA
CTATATTCATACATCCCATAAATGAAGCAACATGTAATGGTGTAAGCCCAGACTCAGTAG
TAGCTTCTATTGAAGCACCATGTTTCAATAGTAGCTCCACCACCTTGATGCGGTTTTTCT
TACAAGCAATATGCAAAGGGGTGAAGCCATTCAGTGCACGAGCATTGGCATCAGCTTTGC
GATCTAAAAGAAGCTTTGCTACTTTCACATGTCCGCAATGTGCTGCTACGTGAAGTGCTG
TTAGGTAATCCACTGTCACATCATCAACAGGGGCTTTATGATACAGCAATATTCGGGCAC
CATCCACATGGTCCCCTTGAGCTGCCATATGAAGTGGTGCCAGTCCATTCTTTGTTTTTG
CTGTAATTGGAGCTCCTTTCTCCAACAAAAGATCAACAACTTGGTCATGGCCACTACGTG
CAGCACAATGTAATGGTGTCAGTCCATCTCTGGTTGAGGCATCAATTTTTGCTCCATTCT
CCACAAGAATATTAACCATATTTTTCTTGCCCCATTTGGATGCAACATGCAATGGTGTAA
TTTGATGCTTAGCTCCAAAATTTACATCAGCTGATTTCTCTAAAAGCAAGTGTGCTATAT
TCTCATTTCCGTAATGTGAAGCAATGTGTAGAGGTGTAAATCCACTCTTAGATGTCACGT
CAGGATCGTGATCATTCTGGAGCAAAAGTGCAGCAGCTTTGCAATCATCTTTTTTTGCAG
CAATGTGTAATGCTGGTAAACGTACTCTTCCCTTTGTATCATTTTCCAGTAACACAGCAA
CCACTTTGTCATGCCCTTGCTGAAGTGCCACTGCTAGAGGTGTAAATCCATCCTCTGTTG
CAAGACTCTGATTTGCTCCATTAGCCAGCAAATATCGAACAACATTATCATGATTTTCTT
GTGCAGCCATATATAATGGAGTGAACCCATTCTGAGACTGCACATTAACATTTGCCCCAT
TACGTACCAATATCTTTACAACCTCTTCCTGGCCTGCCAGTGAAGCAATATGTAAAGCTG
TGTTCCCTTTCTTGGTAGCTGCATTCACATTTGCTCCTCTTTTCAATAATTCATTAACTA
CTGTAACATGGCCTTCTTTTGAGGCAAGATGTAGTGCATTTAGTCCATTAGCATTACTAG
TATTAATATCAATGCTGCCTTTCAAATACTCCAGAACTTTCTCCAAATTTCCTGCCCTAG
CAGCCCGCAGAAAGCTTGCATTGCCATCAGTCAGCAAGTTAGTGTAGGCAGTGGTCATTT
CTGACAAACATACATCCTACCTCGTTCGTCCATCTCACCGCGCTGACTGCCTCGTTACCC
AGAGGCACATATATAAATGATAATGGAAAAGCGCCGGTAATGACTTCCGCCACTCACCTT
GTTACTCCGACGACGTAGAACATGGCACAGAAGACAACGAATCAGAAACCAAATGGCAGG
GTCGCATGGATCTCTGTATAGTAAATACGCTAGGATTTTGGTAAAATA
>TRINITY_DN33776_c0_g2_i6 len=7080 path=[16217:0-1560 16218:1561-1564 16219:1565-1585 @16255@!:1586-2063 16224:2064-2083 @16248@!:2084-4021 16202:4022-4044 @16256@!:4045-4280 16252:4281-4392 @16250@!:4393-6826 16210:6827-7079] [-1, 16217, 16218, 16219, 16255, 16224, 16248, 16202, 16256, 16252, 16250, 16210, -2]
CCCATATTTCATTCTGAGACACTTGGATTAAAGCAACCATTAGGCATATAGATAGTTTCC
AAACAGAGAAGTAAAAGTAGACAGAGTATATATATATATGAGAAAAGCTTTTATTTGATC
GATAAGGATTTGTATTTTGCTCTGCTTTATAACCAATATAAATTTATAATCACAGTTGAA
AAAAACAGAAGACAAAAAATTAAGAAATAAAATTAGTGCACTTTTGTAATGTTTGTATTA
TTAATATTTTCTCTTTTGAGATGTTTCAGTTCAACAAGAATTAATAAATCTGATAATTTG
GAATGAACAGATACATTTTACCAAACATATCTGCAAAGGACAAAAAATAAAAGAAACTAG
TTTATAAATGCTTCGGAGCACACCTGTTTATACACACAATAAAAATTGGAAAACAAACAA
AAAACATCTTGTTCACTTTATTGTAAAATCCCAACATATTTCTCTGTTTTTAAATTCCTT
TTCAACACTAACTTACAATAGACAGGAGTTGATGCAATGCATGCTTACTTCTGTACTGTA
GGACTTTGTATGCATTTTGAAACAATTCACGTTACAATGTAAACAAATTTTTGTGTGCAA
GCAATCAACACTGGTATTGTAGATGCTTGGAGTTATTAAGAAGTAACAAGTAAATTGTGT
TGTCATAAAGTTAAAAATATGCTGCTCTATCAGTATTATTCAAGCACTTTCCTTATATCT
AGCGGTTGCGAACGTTAAAAAAAAGTTACTACGCCAAAGAACTAGAAAGTCCTTGAATAC
TCCCGATTCAGCATAATAAATTTTACAATAAAATTCCATGCATCTCAACAACTAGGTTAT
TGATGATCCCAAGTTTAAACATGAGGCAACTGTTTTAATGTTTTCATACTTCTAGAATCT
GGAGAAGCACCTATACAATATTGTTAAGCTTGGCTGGAACAACTTTACATATATTTATTC
CACATGGACCTAGAACTTAGGAACATCTGACTTCCCATTCTAGTAATGCTTCTACTGTTT
GTAGAAATTAATAGAATGCTTAATACATAAACTGCTGTATAGTGTCATTTTGAGTGAACG
ACGGAAGATTCCAATCAACAAAAAGCCCTGCTGCTTTGGTGGATAAAGGCAAAAATATGG
CACCGACAAAGTCACTGCTTGCTTTGTGAAATCAAAATGAAATTCTTTTATACCACAGAA
GGAAATTCCAGTCTATAGAAGCATGACAAAACACAATATCACGGCTGCCATGTTAGGGGA
CAGCTATCTTGCAGCGTCATCTCAACAAATGGATTTAATGTCTCTGTTTGACTTTTCTTC
AACAAATAAGACTTAATATTTTTTACTTCCCATCTTGTTTCTTCTGAGTCGATTCGTCGC
TCATGAAATCATCTAATATTTGCTGCATGCTCTCTCTTAGATTGCTGTTTTCTTCAGTGG
GCTCACTAACGTCTTGTCCGTCAGTTTTTATGGTTGTTTTTGTTACTATTCTTGTTGTAA
CAGTACACTCATCGTCGTCATCTATTGTTCCATTATCCTTTGCATCTCCATAGTCTTTTT
TGCCTTTGCCTTTCATTATCATAATTTCTTCAGGTTCACTGACTGTTACTATGGTTTTCT
TTTGAATCACATGTCGAATTCCTCCGGACTCATCTGTCTCAGTCCACTCTTTCTCTTCTG
TGTGCGTATCAACTTGGGGTTTATCTCCTTCTGCTGATGATATATCTTGCTCAGCAGTTG
TGCCACTGGACATTGTAGCAGTAGTAGGCTCTGATTTTTCATCTTCTGGAAGACTAGATA
CTGACACTTGGCTAGTATCCATCTCCCCAGAAGGCCATGTTTCAGATTCCACTAATTTTG
CAAGCTGATCCTTGTCTAGTATAGGTTCTTCACCATCTTGTGTAATTGTAGTTTTAGTCA
CTGTTGTAACAGTATGCTTTATTGTTCCATCTTCAAGAACTTCTTTCTTTTCACGAACAG
TTGTTTCATGATCAGCTTTAGCTTCTCGTTCTGCAGGTGATGGAGGAGGTGTCTTTGTTT
CTTTTATGCGTTGCACTGGGCCTTTTGCTTGAGCATCTTTTTCACATACAGAACCTGATT
CACTACTTGTTTCTGCTGCAGATTCAGCCTCTTTCATCAGATCCTGTTCATCATATGAGA
TTTCAAGTGATGTCTCCCTCCTTAAGGAAGCATCTCTGGAAGGACCTAGCTCTTCTTTGA
ATGCATCAAAACCTGACTGGTCAAGGTGTACTTTTGCCACAGCCTTTTCAACATCATCTG
TAACCAACTCCACATTGAACATACAATTACTAACTATGTCTTCTCTGTTTATCCTCCTTA
ATGCCTTCTCAAGGGTGTTACCATTTGCCTTATTTGCTTGCTTTTGCATCCATAACCTAA
GCATAACAATTGCCTGTTGGTTGGAGTCATTTGGATATTCTGATTTTATCGAGTTAATGT
CAGATTCAGGTATATCTAATTGTAGTGCTAATGGTATCCAGTCATCCCCAAGCTGCTTGG
AAATGTCCGATAACCTTAAATCTGCCCTATGTATTAATTCTGGTTTTGAGAGGCCTGTTT
CCTCGACGAAACCATATTTCTTCTCTACTGTGACTAGTTCACTGACTGCTGTTGGATCAA
CCTTACACACATCTGGAAGAGCAATATTGAGATTACATATTGGTGATTGAGGAGGCTCTC
CCCTTCCCACTCTTGGTTCCCTCATAAATGCTAAACGTCCCATTGGTTCTTGATGAGGAT
CTTTCACCCTTATAATGAAAGGTAATCGATTCTCTCTGAATGCTTGGAAAGTGAGGAATA
ACTGCTCTCCAGACTTGGTTACTGGTATTAAATTTCCTGCAAATTCCAGGTACTGGCATT
TTGCTTCTTGGACCTCTACATCTCTACTTTTTGCTACTTCCACAAAATGTTCTTGCGATT
CTAATGTTTTATCTTCTTTGTCATCAGTCATACAGAATACCCTTAAATAGGCTTCCATTG
GGTCATACCGCTTTGCGAACACAACAAACTTTGCCATGAAAGGCACATGAATGGCTTCTT
TGTACAATTCTGTGGCAAACCTTGTTGCTTCGTTCACCTGCCTACAGTCCATTAGCCAGA
ACCGTGCTGAAACTGTTGTTGTAAAAGATACGCAATCATTTACGAATGTGAGAGGAGTTG
AGCCAGTAACGTCTTCCCACTGTGCCTTTGTTGTTCCACCTGTTATGCTGCATAACAACC
TCAGAGTAGGTGCATCACCACTGTACTGGTTGATCATGCCTTTAGTAGCAGCCTGTGGTA
CAGGAATGGTGAGAGTGATAGGTTTGTGAAACTTGCGCCTTCTTGGTTCTACTGTAACTA
TAGGGCTGACTGCCACACGATTACCCAAAAGTTTGGCAACAAGTTCAGGTGGTATTGGTT
GAGCCTGTAGTCCAACCTTGATCTTCTTCGTTAAAGCACCCTCTGGAAATATAGCCTGCA
CCTGTGGCACCACTGTTGAGCTGACCATGCCACCTTCTGGACCAATAGCATGTACTTCCT
GGCGAACACGTGTAATAATGGCAAAGTACTGTGGGAAATCCGTTGTTAAGATGCGAGTGA
TGCGATTAGTATTCAGATCTTCCAGGGCACTCAATTCTTCTCCTTCAAAGCTTTCATTAA
GAACATCATGGACTGCATCCTCAGTTGCTTCCAGTGTGTGCTCTCTCCATGTTTCTCCGT
TGTCACTCCGTAATATTGTTATCTCACGTTCTCTTCCTCTTAATGATGCGAAATGGGGTA
TCTCCAGGATTACTGGGCCTAAAAATTTTGCAGTGGCAGGGCCAACTTCTAAAATTCGTG
AGGCACAAGCTTCTCCTTCCATAAGTGGTGGTGGATGTGCAAGTTTCTCTCTTCTCAAAT
ACCGACATGTAATACGCATAGGCATAGGAGCTTTTCTTGGTGGAATAATCACACGAACAC
CTGAATGCCTGCAACCTCTCATTGCCCCTCCTCTTGCATCAACCATGAAGCTCACGAGGA
AACCAGCATGGACAGGTGCCCGGGCAATGTCAACATTATCTGGAACATATGAACCTGCAA
ATACAGTTTCCAGATGTGATACATGCGCAGGCGAAAGATGTTCCTCTTCCACAGTTAGTG
GAGCTTCTGAATCTTTGCTCATAATCATGGAATCTGTTCCTCTTTCATCTTTTGTCACAT
CAATTGGTAATGAATCATCTCCTAGTGATTTCATCTCATCAACAGTTAAGTAACGGAAAG
ACTGATCACCAAGATCTTCACTCGTCTGCAACTTTTGGCCCTCGTAATAAGGAAGATACA
CATGGGTGGCATGAGTTGGTTTCCCAAAGAGAGCGGAGTCTTCAAAATCGTCACCTCCTT
CGTCTTCTGAGTCGCTCATAAATGTCTCCTGCATAATTTCTGGTGCTACTACCTTATATT
TCTCTTCTGTTATGGTTGTAGTAGTAGTGGTGACAACAGTTTCTGTAACAACTTTTAGTG
TTTCTACAACAGATATATATCCTAGTCTCTGTGCTATGGACAACGCGGTCTGCCCTTGAT
TTGTCACAGTATTAGGAGAAGCATTATTTTCGAGCAGAAGATTGATTATCAGCGTATGTC
CTTGTTGAGCAGCTTGGTGAAGTGGGGTATATCCATGCGATGTAATGGCGTTGACATCAG
CGTCATGCTGCAGAAGGAAGCGAACCATATTTATTTGCCCAAAATGACAAGCTACATGTA
ATGGAGTATAACCTGCTTTAGTCTGTGGACCTATCTCGGCACCATTTTTAACCAATATAG
CAGCAACATTCACTCTGTCCTCTTGAGCACAGAGATGCAATGGGGTTAAACCATTCTTGG
CTCCAAAATTCACATCTGCATGATGTTCTATTAAAAGCGTTGTCATATCTGTATGCCCTT
CCTGGGCTGCCAGATGCAAAGGTGTAAAGCCAGCTTTAGATTCTGCATTTGGTTTTGCCC
CATATTCCAACAAGGTGGTTGCTATATCCATCTGGTTCTTCTTTGCAGCAATATGCAATG
GTGTATATCCATTTTTCGCAGTGGCATGTGGAGAGGCTCCTTTGTCCAGGAGTAATAGTG
CTACATTCACATGGTCATAATGAGCAGCAACATGTAGTGGTGTCACTCCATTCTTTCCCT
GGGCATCAACCTGTGCATCCTTCTGCAGCAAAAGACGAGCCACTTTGATGTTACCATATT
TAGCGGCAAGATGGAGAGGAGTAAATCCCTTCTTGTTCGTTGCTGTCAGTGAAGCACCAT
TGTCAAGCAATACTGAAGCTACTTCTTCTTGGCCTTCTTTGGCTGCTATATGTAGTGCAG
TATACATATCCTTAGTTGTAGCATCAACCGCTGCACCATGTTGGAGTAGCAATCCAACAA
TATCTACATTGCCAAGACGTGCAGCTATGTGAAGGGGTGTTTGCTGCTCTCTAGCACACG
CATCCACATGTGCTCCATTTCGTAACAAAATTCTTATTATATCTGCCTGATTTGCACGTG
CTGCCAAATGTAATGGAGTTTCTCCCCTGACAGTTGGTACATCAGGATTAGCACCATGCT
GAATCAGGTAAATGACTATATTCATACATCCCATAAATGAAGCAACATGTAATGGTGTAA
GCCCAGACTCAGTAGTAGCTTCTATTGAAGCACCATGTTTCAATAGTAGCTCCACCACCT
TGATGCGGTTTTTCTTACAAGCAATATGCAAAGGGGTGAAGCCATTCAGTGCACGAGCAT
TGGCATCAGCTTTGCGATCTAAAAGAAGCTTTGCTACTTTCACATGTCCGCAATGTGCTG
CTACGTGAAGTGCTGTTAGGTAATCCACTGTCACATCATCAACAGGGGCTTTATGATACA
GCAATATTCGGGCACCATCCACATGGTCCCCTTGAGCTGCCATATGAAGTGGTGCCAGTC
CATTCTTTGTTTTTGCTGTAATTGGAGCTCCTTTCTCCAACAAAAGATCAACAACTTGGT
CATGGCCACTACGTGCAGCACAATGTAATGGTGTCAGTCCATCTCTGGTTGAGGCATCAA
TTTTTGCTCCATTCTCCACAAGAATATTAACCATATTTTTCTTGCCCCATTTGGATGCAA
CATGCAATGGTGTAATTTGATGCTTAGCTCCAAAATTTACATCAGCTGATTTCTCTAAAA
GCAAGTGTGCTATATTCTCATTTCCGTAATGTGAAGCAATGTGTAGAGGTGTAAATCCAC
TCTTAGATGTCACGTCAGGATCGTGATCATTCTGGAGCAAAAGTGCAGCAGCTTTGCAAT
CATCTTTTTTTGCAGCAATGTGTAATGCTGGTAAACGTACTCTTCCCTTTGTATCATTTT
CCAGTAACACAGCAACCACTTTGTCATGCCCTTGCTGAAGTGCCACTGCTAGAGGTGTAA
ATCCATCCTCTGTTGCAAGACTCTGATTTGCTCCATTAGCCAGCAAATATCGAACAACAT
TATCATGATTTTCTTGTGCAGCCATATATAATGGAGTGAACCCATTCTGAGACTGCACAT
TAACATTTGCCCCATTACGTACCAATATCTTTACAACCTCTTCCTGGCCTGCCAGTGAAG
CAATATGTAAAGCTGTGTTCCCTTTCTTGGTAGCTGCATTCACATTTGCTCCTCTTTTCA
ATAATTCATTAACTACTGTAACATGGCCTTCTTTTGAGGCAAGATGTAGTGCATTTAGTC
CATTAGCATTACTAGTATTAATATCAATGCTGCCTTTCAAATACTCCAGAACTTTCTCCA
AATTTCCTGCCCTAGCAGCCCGCAGAAAGCTTGCATTGCCATCAGTCTGAGGATGGGTCT
GTGGCTCAGGTTCGGTGCTATTACCGGCATCGACCCCTCCCTTGTTAGTCATTGTTCTGA
TTTTCTTTCAAATAAATGGAAATTCACTTTTTCTTACTGTTCAACAGGAAATGATCACCA
AGTGTCAAATTATTAATTTGTAAACAGCTTCGTCGCCTTGCTGTTAAGTAACAACACAAC
AGTAACACTCGTTATCGCCGTCATTCGACACACGAGACTTTTCGTTAATTTGGTTTCTCG
>TRINITY_DN33776_c0_g2_i7 len=7329 path=[16217:0-1560 16218:1561-1564 16219:1565-1585 @16255@!:1586-2063 16251:2064-2422 @16248@!:2423-4360 16202:4361-4383 @16256@!:4384-4619 16205:4620-4638 @16250@!:4639-7072 16257:7073-7073 16228:7074-7094 16229:7095-7328] [-1, 16217, 16218, 16219, 16255, 16251, 16248, 16202, 16256, 16205, 16250, 16257, 16228, 16229, -2]
CCCATATTTCATTCTGAGACACTTGGATTAAAGCAACCATTAGGCATATAGATAGTTTCC
AAACAGAGAAGTAAAAGTAGACAGAGTATATATATATATGAGAAAAGCTTTTATTTGATC
GATAAGGATTTGTATTTTGCTCTGCTTTATAACCAATATAAATTTATAATCACAGTTGAA
AAAAACAGAAGACAAAAAATTAAGAAATAAAATTAGTGCACTTTTGTAATGTTTGTATTA
TTAATATTTTCTCTTTTGAGATGTTTCAGTTCAACAAGAATTAATAAATCTGATAATTTG
GAATGAACAGATACATTTTACCAAACATATCTGCAAAGGACAAAAAATAAAAGAAACTAG
TTTATAAATGCTTCGGAGCACACCTGTTTATACACACAATAAAAATTGGAAAACAAACAA
AAAACATCTTGTTCACTTTATTGTAAAATCCCAACATATTTCTCTGTTTTTAAATTCCTT
TTCAACACTAACTTACAATAGACAGGAGTTGATGCAATGCATGCTTACTTCTGTACTGTA
GGACTTTGTATGCATTTTGAAACAATTCACGTTACAATGTAAACAAATTTTTGTGTGCAA
GCAATCAACACTGGTATTGTAGATGCTTGGAGTTATTAAGAAGTAACAAGTAAATTGTGT
TGTCATAAAGTTAAAAATATGCTGCTCTATCAGTATTATTCAAGCACTTTCCTTATATCT
AGCGGTTGCGAACGTTAAAAAAAAGTTACTACGCCAAAGAACTAGAAAGTCCTTGAATAC
TCCCGATTCAGCATAATAAATTTTACAATAAAATTCCATGCATCTCAACAACTAGGTTAT
TGATGATCCCAAGTTTAAACATGAGGCAACTGTTTTAATGTTTTCATACTTCTAGAATCT
GGAGAAGCACCTATACAATATTGTTAAGCTTGGCTGGAACAACTTTACATATATTTATTC
CACATGGACCTAGAACTTAGGAACATCTGACTTCCCATTCTAGTAATGCTTCTACTGTTT
GTAGAAATTAATAGAATGCTTAATACATAAACTGCTGTATAGTGTCATTTTGAGTGAACG
ACGGAAGATTCCAATCAACAAAAAGCCCTGCTGCTTTGGTGGATAAAGGCAAAAATATGG
CACCGACAAAGTCACTGCTTGCTTTGTGAAATCAAAATGAAATTCTTTTATACCACAGAA
GGAAATTCCAGTCTATAGAAGCATGACAAAACACAATATCACGGCTGCCATGTTAGGGGA
CAGCTATCTTGCAGCGTCATCTCAACAAATGGATTTAATGTCTCTGTTTGACTTTTCTTC
AACAAATAAGACTTAATATTTTTTACTTCCCATCTTGTTTCTTCTGAGTCGATTCGTCGC
TCATGAAATCATCTAATATTTGCTGCATGCTCTCTCTTAGATTGCTGTTTTCTTCAGTGG
GCTCACTAACGTCTTGTCCGTCAGTTTTTATGGTTGTTTTTGTTACTATTCTTGTTGTAA
CAGTACACTCATCGTCGTCATCTATTGTTCCATTATCCTTTGCATCTCCATAGTCTTTTT
TGCCTTTGCCTTTCATTATCATAATTTCTTCAGGTTCACTGACTGTTACTATGGTTTTCT
TTTGAATCACATGTCGAATTCCTCCGGACTCATCTGTCTCAGTCCACTCTTTCTCTTCTG
TGTGCGTATCAACTTGGGGTTTATCTCCTTCTGCTGATGATATATCTTGCTCAGCAGTTG
TGCCACTGGACATTGTAGCAGTAGTAGGCTCTGATTTTTCATCTTCTGGAAGACTAGATA
CTGACACTTGGCTAGTATCCATCTCCCCAGAAGGCCATGTTTCAGATTCCACTAATTTTG
CAAGCTGATCCTTGTCTAGTATAGGTTCTTCACCATCTTGTGTAATTGTAGTTTTAGTCA
CTGTTGTAACAGTATGCTTTATTGTTCCATCTTCAAGAACTTCTTTCTTTTCACGAACAG
TTGTTTCATGATCAGCTTTAGCTTCTCGTTCTGCAGGTGATGGAGGAGGTGTCTTTGTTT
CTTTTATGCGTTGCACTGGGCCTTCAACAGTTGGAAGTGAGAGTGAAACATCTTGAAATG
CTTGCTGCAAATCTTCCAATAGTTCTTTTTCCAAAGTGACTGGTTGATCACCAGTTACTT
CAGCTGGTTTTGTGTCAATGCTAGTTGGTGGTGACACATTCACATCAACAAGAATGAAAC
CTTCTGTGGCACTTGTGTCATCTTCTCTCTCTTCCTCCTTTGGTTTTTCTTTTGGTACCT
CTTTAACTTCTACGACATCAGGCGGTTCTGGAATCTCGTTTTCTCCTTTCATGGCACTTA
ATTCTTCTTCCCTGGTTTCTGGCTGTGGAATTTCTGCAGGTGATGGAACCTTCTTTGCTT
CTTTTGCTTGAGCATCTTTTTCACATACAGAACCTGATTCACTACTTGTTTCTGCTGCAG
ATTCAGCCTCTTTCATCAGATCCTGTTCATCATATGAGATTTCAAGTGATGTCTCCCTCC
TTAAGGAAGCATCTCTGGAAGGACCTAGCTCTTCTTTGAATGCATCAAAACCTGACTGGT
CAAGGTGTACTTTTGCCACAGCCTTTTCAACATCATCTGTAACCAACTCCACATTGAACA
TACAATTACTAACTATGTCTTCTCTGTTTATCCTCCTTAATGCCTTCTCAAGGGTGTTAC
CATTTGCCTTATTTGCTTGCTTTTGCATCCATAACCTAAGCATAACAATTGCCTGTTGGT
TGGAGTCATTTGGATATTCTGATTTTATCGAGTTAATGTCAGATTCAGGTATATCTAATT
GTAGTGCTAATGGTATCCAGTCATCCCCAAGCTGCTTGGAAATGTCCGATAACCTTAAAT
CTGCCCTATGTATTAATTCTGGTTTTGAGAGGCCTGTTTCCTCGACGAAACCATATTTCT
TCTCTACTGTGACTAGTTCACTGACTGCTGTTGGATCAACCTTACACACATCTGGAAGAG
CAATATTGAGATTACATATTGGTGATTGAGGAGGCTCTCCCCTTCCCACTCTTGGTTCCC
TCATAAATGCTAAACGTCCCATTGGTTCTTGATGAGGATCTTTCACCCTTATAATGAAAG
GTAATCGATTCTCTCTGAATGCTTGGAAAGTGAGGAATAACTGCTCTCCAGACTTGGTTA
CTGGTATTAAATTTCCTGCAAATTCCAGGTACTGGCATTTTGCTTCTTGGACCTCTACAT
CTCTACTTTTTGCTACTTCCACAAAATGTTCTTGCGATTCTAATGTTTTATCTTCTTTGT
CATCAGTCATACAGAATACCCTTAAATAGGCTTCCATTGGGTCATACCGCTTTGCGAACA
CAACAAACTTTGCCATGAAAGGCACATGAATGGCTTCTTTGTACAATTCTGTGGCAAACC
TTGTTGCTTCGTTCACCTGCCTACAGTCCATTAGCCAGAACCGTGCTGAAACTGTTGTTG
TAAAAGATACGCAATCATTTACGAATGTGAGAGGAGTTGAGCCAGTAACGTCTTCCCACT
GTGCCTTTGTTGTTCCACCTGTTATGCTGCATAACAACCTCAGAGTAGGTGCATCACCAC
TGTACTGGTTGATCATGCCTTTAGTAGCAGCCTGTGGTACAGGAATGGTGAGAGTGATAG
GTTTGTGAAACTTGCGCCTTCTTGGTTCTACTGTAACTATAGGGCTGACTGCCACACGAT
TACCCAAAAGTTTGGCAACAAGTTCAGGTGGTATTGGTTGAGCCTGTAGTCCAACCTTGA
TCTTCTTCGTTAAAGCACCCTCTGGAAATATAGCCTGCACCTGTGGCACCACTGTTGAGC
TGACCATGCCACCTTCTGGACCAATAGCATGTACTTCCTGGCGAACACGTGTAATAATGG
CAAAGTACTGTGGGAAATCCGTTGTTAAGATGCGAGTGATGCGATTAGTATTCAGATCTT
CCAGGGCACTCAATTCTTCTCCTTCAAAGCTTTCATTAAGAACATCATGGACTGCATCCT
CAGTTGCTTCCAGTGTGTGCTCTCTCCATGTTTCTCCGTTGTCACTCCGTAATATTGTTA
TCTCACGTTCTCTTCCTCTTAATGATGCGAAATGGGGTATCTCCAGGATTACTGGGCCTA
AAAATTTTGCAGTGGCAGGGCCAACTTCTAAAATTCGTGAGGCACAAGCTTCTCCTTCCA
TAAGTGGTGGTGGATGTGCAAGTTTCTCTCTTCTCAAATACCGACATGTAATACGCATAG
GCATAGGAGCTTTTCTTGGTGGAATAATCACACGAACACCTGAATGCCTGCAACCTCTCA
TTGCCCCTCCTCTTGCATCAACCATGAAGCTCACGAGGAAACCAGCATGGACAGGTGCCC
GGGCAATGTCAACATTATCTGGAACATATGAACCTGCAAATACAGTTTCCAGATGTGATA
CATGCGCAGGCGAAAGATGTTCCTCTTCCACAGTTAGTGGAGCTTCTGAATCTTTGCTCA
TAATCATGGAATCTGTTCCTCTTTCATCTTTTGTCACATCAATTGGTAATGAATCATCTC
CTAGTGATTTCATCTCATCAACAGTTAAGTAACGGAAAGACTGATCACCAAGATCTTCAC
CTCCTTCGTCTTCTGAGTCGCTCATAAATGTCTCCTGCATAATTTCTGGTGCTACTACCT
TATATTTCTCTTCTGTTATGGTTGTAGTAGTAGTGGTGACAACAGTTTCTGTAACAACTT
TTAGTGTTTCTACAACAGATATATATCCTAGTCTCTGTGCTATGGACAACGCGGTCTGCC
CTTGATTTGTCACAGTATTAGGAGAAGCATTATTTTCGAGCAGAAGATTGATTATCAGCG
TATGTCCTTGTTGAGCAGCTTGGTGAAGTGGGGTATATCCATGCGATGTAATGGCGTTGA
CATCAGCGTCATGCTGCAGAAGGAAGCGAACCATATTTATTTGCCCAAAATGACAAGCTA
CATGTAATGGAGTATAACCTGCTTTAGTCTGTGGACCTATCTCGGCACCATTTTTAACCA
ATATAGCAGCAACATTCACTCTGTCCTCTTGAGCACAGAGATGCAATGGGGTTAAACCAT
TCTTGGCTCCAAAATTCACATCTGCATGATGTTCTATTAAAAGCGTTGTCATATCTGTAT
GCCCTTCCTGGGCTGCCAGATGCAAAGGTGTAAAGCCAGCTTTAGATTCTGCATTTGGTT
TTGCCCCATATTCCAACAAGGTGGTTGCTATATCCATCTGGTTCTTCTTTGCAGCAATAT
GCAATGGTGTATATCCATTTTTCGCAGTGGCATGTGGAGAGGCTCCTTTGTCCAGGAGTA
ATAGTGCTACATTCACATGGTCATAATGAGCAGCAACATGTAGTGGTGTCACTCCATTCT
TTCCCTGGGCATCAACCTGTGCATCCTTCTGCAGCAAAAGACGAGCCACTTTGATGTTAC
CATATTTAGCGGCAAGATGGAGAGGAGTAAATCCCTTCTTGTTCGTTGCTGTCAGTGAAG
CACCATTGTCAAGCAATACTGAAGCTACTTCTTCTTGGCCTTCTTTGGCTGCTATATGTA
GTGCAGTATACATATCCTTAGTTGTAGCATCAACCGCTGCACCATGTTGGAGTAGCAATC
CAACAATATCTACATTGCCAAGACGTGCAGCTATGTGAAGGGGTGTTTGCTGCTCTCTAG
CACACGCATCCACATGTGCTCCATTTCGTAACAAAATTCTTATTATATCTGCCTGATTTG
CACGTGCTGCCAAATGTAATGGAGTTTCTCCCCTGACAGTTGGTACATCAGGATTAGCAC
CATGCTGAATCAGGTAAATGACTATATTCATACATCCCATAAATGAAGCAACATGTAATG
GTGTAAGCCCAGACTCAGTAGTAGCTTCTATTGAAGCACCATGTTTCAATAGTAGCTCCA
CCACCTTGATGCGGTTTTTCTTACAAGCAATATGCAAAGGGGTGAAGCCATTCAGTGCAC
GAGCATTGGCATCAGCTTTGCGATCTAAAAGAAGCTTTGCTACTTTCACATGTCCGCAAT
GTGCTGCTACGTGAAGTGCTGTTAGGTAATCCACTGTCACATCATCAACAGGGGCTTTAT
GATACAGCAATATTCGGGCACCATCCACATGGTCCCCTTGAGCTGCCATATGAAGTGGTG
CCAGTCCATTCTTTGTTTTTGCTGTAATTGGAGCTCCTTTCTCCAACAAAAGATCAACAA
CTTGGTCATGGCCACTACGTGCAGCACAATGTAATGGTGTCAGTCCATCTCTGGTTGAGG
CATCAATTTTTGCTCCATTCTCCACAAGAATATTAACCATATTTTTCTTGCCCCATTTGG
ATGCAACATGCAATGGTGTAATTTGATGCTTAGCTCCAAAATTTACATCAGCTGATTTCT
CTAAAAGCAAGTGTGCTATATTCTCATTTCCGTAATGTGAAGCAATGTGTAGAGGTGTAA
ATCCACTCTTAGATGTCACGTCAGGATCGTGATCATTCTGGAGCAAAAGTGCAGCAGCTT
TGCAATCATCTTTTTTTGCAGCAATGTGTAATGCTGGTAAACGTACTCTTCCCTTTGTAT
CATTTTCCAGTAACACAGCAACCACTTTGTCATGCCCTTGCTGAAGTGCCACTGCTAGAG
GTGTAAATCCATCCTCTGTTGCAAGACTCTGATTTGCTCCATTAGCCAGCAAATATCGAA
CAACATTATCATGATTTTCTTGTGCAGCCATATATAATGGAGTGAACCCATTCTGAGACT
GCACATTAACATTTGCCCCATTACGTACCAATATCTTTACAACCTCTTCCTGGCCTGCCA
GTGAAGCAATATGTAAAGCTGTGTTCCCTTTCTTGGTAGCTGCATTCACATTTGCTCCTC
TTTTCAATAATTCATTAACTACTGTAACATGGCCTTCTTTTGAGGCAAGATGTAGTGCAT
TTAGTCCATTAGCATTACTAGTATTAATATCAATGCTGCCTTTCAAATACTCCAGAACTT
TCTCCAAATTTCCTGCCCTAGCAGCCCGCAGAAAGCTTGCATTGCCATCAGTCAGCAAGT
TAGTGTAGGCAGTGGTCATTTCTGACAAACATACATCCTACCTCGTTCGTCCATCTCACC
GCGCTGACTGCCTCGTTACCCAGAGGCACATATATAAATGATAATGGAAAAGCGCCGGTA
ATGACTTCCGCCACTCACCTTGTTACTCCGACGACGTAGAACATGGCACAGAAGACAACG
AATCAGAAACCAAATGGCAGGGTCGCATGGATCTCTGTATAGTAAATACGCTAGGATTTT
GGTAAAATA
>TRINITY_DN33776_c0_g2_i8 len=7344 path=[16217:0-1560 16218:1561-1564 16219:1565-1585 @16255@!:1586-2063 16251:2064-2422 @16248@!:2423-4360 16231:4361-4401 @16256@!:4402-4637 16205:4638-4656 @16250@!:4657-7090 16210:7091-7343] [-1, 16217, 16218, 16219, 16255, 16251, 16248, 16231, 16256, 16205, 16250, 16210, -2]
CCCATATTTCATTCTGAGACACTTGGATTAAAGCAACCATTAGGCATATAGATAGTTTCC
AAACAGAGAAGTAAAAGTAGACAGAGTATATATATATATGAGAAAAGCTTTTATTTGATC
GATAAGGATTTGTATTTTGCTCTGCTTTATAACCAATATAAATTTATAATCACAGTTGAA
AAAAACAGAAGACAAAAAATTAAGAAATAAAATTAGTGCACTTTTGTAATGTTTGTATTA
TTAATATTTTCTCTTTTGAGATGTTTCAGTTCAACAAGAATTAATAAATCTGATAATTTG
GAATGAACAGATACATTTTACCAAACATATCTGCAAAGGACAAAAAATAAAAGAAACTAG
TTTATAAATGCTTCGGAGCACACCTGTTTATACACACAATAAAAATTGGAAAACAAACAA
AAAACATCTTGTTCACTTTATTGTAAAATCCCAACATATTTCTCTGTTTTTAAATTCCTT
TTCAACACTAACTTACAATAGACAGGAGTTGATGCAATGCATGCTTACTTCTGTACTGTA
GGACTTTGTATGCATTTTGAAACAATTCACGTTACAATGTAAACAAATTTTTGTGTGCAA
GCAATCAACACTGGTATTGTAGATGCTTGGAGTTATTAAGAAGTAACAAGTAAATTGTGT
TGTCATAAAGTTAAAAATATGCTGCTCTATCAGTATTATTCAAGCACTTTCCTTATATCT
AGCGGTTGCGAACGTTAAAAAAAAGTTACTACGCCAAAGAACTAGAAAGTCCTTGAATAC
TCCCGATTCAGCATAATAAATTTTACAATAAAATTCCATGCATCTCAACAACTAGGTTAT
TGATGATCCCAAGTTTAAACATGAGGCAACTGTTTTAATGTTTTCATACTTCTAGAATCT
GGAGAAGCACCTATACAATATTGTTAAGCTTGGCTGGAACAACTTTACATATATTTATTC
CACATGGACCTAGAACTTAGGAACATCTGACTTCCCATTCTAGTAATGCTTCTACTGTTT
GTAGAAATTAATAGAATGCTTAATACATAAACTGCTGTATAGTGTCATTTTGAGTGAACG
ACGGAAGATTCCAATCAACAAAAAGCCCTGCTGCTTTGGTGGATAAAGGCAAAAATATGG
CACCGACAAAGTCACTGCTTGCTTTGTGAAATCAAAATGAAATTCTTTTATACCACAGAA
GGAAATTCCAGTCTATAGAAGCATGACAAAACACAATATCACGGCTGCCATGTTAGGGGA
CAGCTATCTTGCAGCGTCATCTCAACAAATGGATTTAATGTCTCTGTTTGACTTTTCTTC
AACAAATAAGACTTAATATTTTTTACTTCCCATCTTGTTTCTTCTGAGTCGATTCGTCGC
TCATGAAATCATCTAATATTTGCTGCATGCTCTCTCTTAGATTGCTGTTTTCTTCAGTGG
GCTCACTAACGTCTTGTCCGTCAGTTTTTATGGTTGTTTTTGTTACTATTCTTGTTGTAA
CAGTACACTCATCGTCGTCATCTATTGTTCCATTATCCTTTGCATCTCCATAGTCTTTTT
TGCCTTTGCCTTTCATTATCATAATTTCTTCAGGTTCACTGACTGTTACTATGGTTTTCT
TTTGAATCACATGTCGAATTCCTCCGGACTCATCTGTCTCAGTCCACTCTTTCTCTTCTG
TGTGCGTATCAACTTGGGGTTTATCTCCTTCTGCTGATGATATATCTTGCTCAGCAGTTG
TGCCACTGGACATTGTAGCAGTAGTAGGCTCTGATTTTTCATCTTCTGGAAGACTAGATA
CTGACACTTGGCTAGTATCCATCTCCCCAGAAGGCCATGTTTCAGATTCCACTAATTTTG
CAAGCTGATCCTTGTCTAGTATAGGTTCTTCACCATCTTGTGTAATTGTAGTTTTAGTCA
CTGTTGTAACAGTATGCTTTATTGTTCCATCTTCAAGAACTTCTTTCTTTTCACGAACAG
TTGTTTCATGATCAGCTTTAGCTTCTCGTTCTGCAGGTGATGGAGGAGGTGTCTTTGTTT
CTTTTATGCGTTGCACTGGGCCTTCAACAGTTGGAAGTGAGAGTGAAACATCTTGAAATG
CTTGCTGCAAATCTTCCAATAGTTCTTTTTCCAAAGTGACTGGTTGATCACCAGTTACTT
CAGCTGGTTTTGTGTCAATGCTAGTTGGTGGTGACACATTCACATCAACAAGAATGAAAC
CTTCTGTGGCACTTGTGTCATCTTCTCTCTCTTCCTCCTTTGGTTTTTCTTTTGGTACCT
CTTTAACTTCTACGACATCAGGCGGTTCTGGAATCTCGTTTTCTCCTTTCATGGCACTTA
ATTCTTCTTCCCTGGTTTCTGGCTGTGGAATTTCTGCAGGTGATGGAACCTTCTTTGCTT
CTTTTGCTTGAGCATCTTTTTCACATACAGAACCTGATTCACTACTTGTTTCTGCTGCAG
ATTCAGCCTCTTTCATCAGATCCTGTTCATCATATGAGATTTCAAGTGATGTCTCCCTCC
TTAAGGAAGCATCTCTGGAAGGACCTAGCTCTTCTTTGAATGCATCAAAACCTGACTGGT
CAAGGTGTACTTTTGCCACAGCCTTTTCAACATCATCTGTAACCAACTCCACATTGAACA
TACAATTACTAACTATGTCTTCTCTGTTTATCCTCCTTAATGCCTTCTCAAGGGTGTTAC
CATTTGCCTTATTTGCTTGCTTTTGCATCCATAACCTAAGCATAACAATTGCCTGTTGGT
TGGAGTCATTTGGATATTCTGATTTTATCGAGTTAATGTCAGATTCAGGTATATCTAATT
GTAGTGCTAATGGTATCCAGTCATCCCCAAGCTGCTTGGAAATGTCCGATAACCTTAAAT
CTGCCCTATGTATTAATTCTGGTTTTGAGAGGCCTGTTTCCTCGACGAAACCATATTTCT
TCTCTACTGTGACTAGTTCACTGACTGCTGTTGGATCAACCTTACACACATCTGGAAGAG
CAATATTGAGATTACATATTGGTGATTGAGGAGGCTCTCCCCTTCCCACTCTTGGTTCCC
TCATAAATGCTAAACGTCCCATTGGTTCTTGATGAGGATCTTTCACCCTTATAATGAAAG
GTAATCGATTCTCTCTGAATGCTTGGAAAGTGAGGAATAACTGCTCTCCAGACTTGGTTA
CTGGTATTAAATTTCCTGCAAATTCCAGGTACTGGCATTTTGCTTCTTGGACCTCTACAT
CTCTACTTTTTGCTACTTCCACAAAATGTTCTTGCGATTCTAATGTTTTATCTTCTTTGT
CATCAGTCATACAGAATACCCTTAAATAGGCTTCCATTGGGTCATACCGCTTTGCGAACA
CAACAAACTTTGCCATGAAAGGCACATGAATGGCTTCTTTGTACAATTCTGTGGCAAACC
TTGTTGCTTCGTTCACCTGCCTACAGTCCATTAGCCAGAACCGTGCTGAAACTGTTGTTG
TAAAAGATACGCAATCATTTACGAATGTGAGAGGAGTTGAGCCAGTAACGTCTTCCCACT
GTGCCTTTGTTGTTCCACCTGTTATGCTGCATAACAACCTCAGAGTAGGTGCATCACCAC
TGTACTGGTTGATCATGCCTTTAGTAGCAGCCTGTGGTACAGGAATGGTGAGAGTGATAG
GTTTGTGAAACTTGCGCCTTCTTGGTTCTACTGTAACTATAGGGCTGACTGCCACACGAT
TACCCAAAAGTTTGGCAACAAGTTCAGGTGGTATTGGTTGAGCCTGTAGTCCAACCTTGA
TCTTCTTCGTTAAAGCACCCTCTGGAAATATAGCCTGCACCTGTGGCACCACTGTTGAGC
TGACCATGCCACCTTCTGGACCAATAGCATGTACTTCCTGGCGAACACGTGTAATAATGG
CAAAGTACTGTGGGAAATCCGTTGTTAAGATGCGAGTGATGCGATTAGTATTCAGATCTT
CCAGGGCACTCAATTCTTCTCCTTCAAAGCTTTCATTAAGAACATCATGGACTGCATCCT
CAGTTGCTTCCAGTGTGTGCTCTCTCCATGTTTCTCCGTTGTCACTCCGTAATATTGTTA
TCTCACGTTCTCTTCCTCTTAATGATGCGAAATGGGGTATCTCCAGGATTACTGGGCCTA
AAAATTTTGCAGTGGCAGGGCCAACTTCTAAAATTCGTGAGGCACAAGCTTCTCCTTCCA
TAAGTGGTGGTGGATGTGCAAGTTTCTCTCTTCTCAAATACCGACATGTAATACGCATAG
GCATAGGAGCTTTTCTTGGTGGAATAATCACACGAACACCTGAATGCCTGCAACCTCTCA
TTGCCCCTCCTCTTGCATCAACCATGAAGCTCACGAGGAAAGTCTTCCACTTTAGCTTCC
CAGCATGGACAGGTGCCCGGGCAATGTCAACATTATCTGGAACATATGAACCTGCAAATA
CAGTTTCCAGATGTGATACATGCGCAGGCGAAAGATGTTCCTCTTCCACAGTTAGTGGAG
CTTCTGAATCTTTGCTCATAATCATGGAATCTGTTCCTCTTTCATCTTTTGTCACATCAA
TTGGTAATGAATCATCTCCTAGTGATTTCATCTCATCAACAGTTAAGTAACGGAAAGACT
GATCACCAAGATCTTCACCTCCTTCGTCTTCTGAGTCGCTCATAAATGTCTCCTGCATAA
TTTCTGGTGCTACTACCTTATATTTCTCTTCTGTTATGGTTGTAGTAGTAGTGGTGACAA
CAGTTTCTGTAACAACTTTTAGTGTTTCTACAACAGATATATATCCTAGTCTCTGTGCTA
TGGACAACGCGGTCTGCCCTTGATTTGTCACAGTATTAGGAGAAGCATTATTTTCGAGCA
GAAGATTGATTATCAGCGTATGTCCTTGTTGAGCAGCTTGGTGAAGTGGGGTATATCCAT
GCGATGTAATGGCGTTGACATCAGCGTCATGCTGCAGAAGGAAGCGAACCATATTTATTT
GCCCAAAATGACAAGCTACATGTAATGGAGTATAACCTGCTTTAGTCTGTGGACCTATCT
CGGCACCATTTTTAACCAATATAGCAGCAACATTCACTCTGTCCTCTTGAGCACAGAGAT
GCAATGGGGTTAAACCATTCTTGGCTCCAAAATTCACATCTGCATGATGTTCTATTAAAA
GCGTTGTCATATCTGTATGCCCTTCCTGGGCTGCCAGATGCAAAGGTGTAAAGCCAGCTT
TAGATTCTGCATTTGGTTTTGCCCCATATTCCAACAAGGTGGTTGCTATATCCATCTGGT
TCTTCTTTGCAGCAATATGCAATGGTGTATATCCATTTTTCGCAGTGGCATGTGGAGAGG
CTCCTTTGTCCAGGAGTAATAGTGCTACATTCACATGGTCATAATGAGCAGCAACATGTA
GTGGTGTCACTCCATTCTTTCCCTGGGCATCAACCTGTGCATCCTTCTGCAGCAAAAGAC
GAGCCACTTTGATGTTACCATATTTAGCGGCAAGATGGAGAGGAGTAAATCCCTTCTTGT
TCGTTGCTGTCAGTGAAGCACCATTGTCAAGCAATACTGAAGCTACTTCTTCTTGGCCTT
CTTTGGCTGCTATATGTAGTGCAGTATACATATCCTTAGTTGTAGCATCAACCGCTGCAC
CATGTTGGAGTAGCAATCCAACAATATCTACATTGCCAAGACGTGCAGCTATGTGAAGGG
GTGTTTGCTGCTCTCTAGCACACGCATCCACATGTGCTCCATTTCGTAACAAAATTCTTA
TTATATCTGCCTGATTTGCACGTGCTGCCAAATGTAATGGAGTTTCTCCCCTGACAGTTG
GTACATCAGGATTAGCACCATGCTGAATCAGGTAAATGACTATATTCATACATCCCATAA
ATGAAGCAACATGTAATGGTGTAAGCCCAGACTCAGTAGTAGCTTCTATTGAAGCACCAT
GTTTCAATAGTAGCTCCACCACCTTGATGCGGTTTTTCTTACAAGCAATATGCAAAGGGG
TGAAGCCATTCAGTGCACGAGCATTGGCATCAGCTTTGCGATCTAAAAGAAGCTTTGCTA
CTTTCACATGTCCGCAATGTGCTGCTACGTGAAGTGCTGTTAGGTAATCCACTGTCACAT
CATCAACAGGGGCTTTATGATACAGCAATATTCGGGCACCATCCACATGGTCCCCTTGAG
CTGCCATATGAAGTGGTGCCAGTCCATTCTTTGTTTTTGCTGTAATTGGAGCTCCTTTCT
CCAACAAAAGATCAACAACTTGGTCATGGCCACTACGTGCAGCACAATGTAATGGTGTCA
GTCCATCTCTGGTTGAGGCATCAATTTTTGCTCCATTCTCCACAAGAATATTAACCATAT
TTTTCTTGCCCCATTTGGATGCAACATGCAATGGTGTAATTTGATGCTTAGCTCCAAAAT
TTACATCAGCTGATTTCTCTAAAAGCAAGTGTGCTATATTCTCATTTCCGTAATGTGAAG
CAATGTGTAGAGGTGTAAATCCACTCTTAGATGTCACGTCAGGATCGTGATCATTCTGGA
GCAAAAGTGCAGCAGCTTTGCAATCATCTTTTTTTGCAGCAATGTGTAATGCTGGTAAAC
GTACTCTTCCCTTTGTATCATTTTCCAGTAACACAGCAACCACTTTGTCATGCCCTTGCT
GAAGTGCCACTGCTAGAGGTGTAAATCCATCCTCTGTTGCAAGACTCTGATTTGCTCCAT
TAGCCAGCAAATATCGAACAACATTATCATGATTTTCTTGTGCAGCCATATATAATGGAG
TGAACCCATTCTGAGACTGCACATTAACATTTGCCCCATTACGTACCAATATCTTTACAA
CCTCTTCCTGGCCTGCCAGTGAAGCAATATGTAAAGCTGTGTTCCCTTTCTTGGTAGCTG
CATTCACATTTGCTCCTCTTTTCAATAATTCATTAACTACTGTAACATGGCCTTCTTTTG
AGGCAAGATGTAGTGCATTTAGTCCATTAGCATTACTAGTATTAATATCAATGCTGCCTT
TCAAATACTCCAGAACTTTCTCCAAATTTCCTGCCCTAGCAGCCCGCAGAAAGCTTGCAT
TGCCATCAGTCTGAGGATGGGTCTGTGGCTCAGGTTCGGTGCTATTACCGGCATCGACCC
CTCCCTTGTTAGTCATTGTTCTGATTTTCTTTCAAATAAATGGAAATTCACTTTTTCTTA
CTGTTCAACAGGAAATGATCACCAAGTGTCAAATTATTAATTTGTAAACAGCTTCGTCGC
CTTGCTGTTAAGTAACAACACAACAGTAACACTCGTTATCGCCGTCATTCGACACACGAG
ACTTTTCGTTAATTTGGTTTCTCG
>TRINITY_DN33776_c0_g2_i9 len=6990 path=[16217:0-1560 16218:1561-1564 16219:1565-1585 @16255@!:1586-2063 16224:2064-2083 @16248@!:2084-4021 16202:4022-4044 @16256@!:4045-4280 16205:4281-4299 @16250@!:4300-6733 16257:6734-6734 16228:6735-6755 16229:6756-6989] [-1, 16217, 16218, 16219, 16255, 16224, 16248, 16202, 16256, 16205, 16250, 16257, 16228, 16229, -2]
CCCATATTTCATTCTGAGACACTTGGATTAAAGCAACCATTAGGCATATAGATAGTTTCC
AAACAGAGAAGTAAAAGTAGACAGAGTATATATATATATGAGAAAAGCTTTTATTTGATC
GATAAGGATTTGTATTTTGCTCTGCTTTATAACCAATATAAATTTATAATCACAGTTGAA
AAAAACAGAAGACAAAAAATTAAGAAATAAAATTAGTGCACTTTTGTAATGTTTGTATTA
TTAATATTTTCTCTTTTGAGATGTTTCAGTTCAACAAGAATTAATAAATCTGATAATTTG
GAATGAACAGATACATTTTACCAAACATATCTGCAAAGGACAAAAAATAAAAGAAACTAG
TTTATAAATGCTTCGGAGCACACCTGTTTATACACACAATAAAAATTGGAAAACAAACAA
AAAACATCTTGTTCACTTTATTGTAAAATCCCAACATATTTCTCTGTTTTTAAATTCCTT
TTCAACACTAACTTACAATAGACAGGAGTTGATGCAATGCATGCTTACTTCTGTACTGTA
GGACTTTGTATGCATTTTGAAACAATTCACGTTACAATGTAAACAAATTTTTGTGTGCAA
GCAATCAACACTGGTATTGTAGATGCTTGGAGTTATTAAGAAGTAACAAGTAAATTGTGT
TGTCATAAAGTTAAAAATATGCTGCTCTATCAGTATTATTCAAGCACTTTCCTTATATCT
AGCGGTTGCGAACGTTAAAAAAAAGTTACTACGCCAAAGAACTAGAAAGTCCTTGAATAC
TCCCGATTCAGCATAATAAATTTTACAATAAAATTCCATGCATCTCAACAACTAGGTTAT
TGATGATCCCAAGTTTAAACATGAGGCAACTGTTTTAATGTTTTCATACTTCTAGAATCT
GGAGAAGCACCTATACAATATTGTTAAGCTTGGCTGGAACAACTTTACATATATTTATTC
CACATGGACCTAGAACTTAGGAACATCTGACTTCCCATTCTAGTAATGCTTCTACTGTTT
GTAGAAATTAATAGAATGCTTAATACATAAACTGCTGTATAGTGTCATTTTGAGTGAACG
ACGGAAGATTCCAATCAACAAAAAGCCCTGCTGCTTTGGTGGATAAAGGCAAAAATATGG
CACCGACAAAGTCACTGCTTGCTTTGTGAAATCAAAATGAAATTCTTTTATACCACAGAA
GGAAATTCCAGTCTATAGAAGCATGACAAAACACAATATCACGGCTGCCATGTTAGGGGA
CAGCTATCTTGCAGCGTCATCTCAACAAATGGATTTAATGTCTCTGTTTGACTTTTCTTC
AACAAATAAGACTTAATATTTTTTACTTCCCATCTTGTTTCTTCTGAGTCGATTCGTCGC
TCATGAAATCATCTAATATTTGCTGCATGCTCTCTCTTAGATTGCTGTTTTCTTCAGTGG
GCTCACTAACGTCTTGTCCGTCAGTTTTTATGGTTGTTTTTGTTACTATTCTTGTTGTAA
CAGTACACTCATCGTCGTCATCTATTGTTCCATTATCCTTTGCATCTCCATAGTCTTTTT
TGCCTTTGCCTTTCATTATCATAATTTCTTCAGGTTCACTGACTGTTACTATGGTTTTCT
TTTGAATCACATGTCGAATTCCTCCGGACTCATCTGTCTCAGTCCACTCTTTCTCTTCTG
TGTGCGTATCAACTTGGGGTTTATCTCCTTCTGCTGATGATATATCTTGCTCAGCAGTTG
TGCCACTGGACATTGTAGCAGTAGTAGGCTCTGATTTTTCATCTTCTGGAAGACTAGATA
CTGACACTTGGCTAGTATCCATCTCCCCAGAAGGCCATGTTTCAGATTCCACTAATTTTG
CAAGCTGATCCTTGTCTAGTATAGGTTCTTCACCATCTTGTGTAATTGTAGTTTTAGTCA
CTGTTGTAACAGTATGCTTTATTGTTCCATCTTCAAGAACTTCTTTCTTTTCACGAACAG
TTGTTTCATGATCAGCTTTAGCTTCTCGTTCTGCAGGTGATGGAGGAGGTGTCTTTGTTT
CTTTTATGCGTTGCACTGGGCCTTTTGCTTGAGCATCTTTTTCACATACAGAACCTGATT
CACTACTTGTTTCTGCTGCAGATTCAGCCTCTTTCATCAGATCCTGTTCATCATATGAGA
TTTCAAGTGATGTCTCCCTCCTTAAGGAAGCATCTCTGGAAGGACCTAGCTCTTCTTTGA
ATGCATCAAAACCTGACTGGTCAAGGTGTACTTTTGCCACAGCCTTTTCAACATCATCTG
TAACCAACTCCACATTGAACATACAATTACTAACTATGTCTTCTCTGTTTATCCTCCTTA
ATGCCTTCTCAAGGGTGTTACCATTTGCCTTATTTGCTTGCTTTTGCATCCATAACCTAA
GCATAACAATTGCCTGTTGGTTGGAGTCATTTGGATATTCTGATTTTATCGAGTTAATGT
CAGATTCAGGTATATCTAATTGTAGTGCTAATGGTATCCAGTCATCCCCAAGCTGCTTGG
AAATGTCCGATAACCTTAAATCTGCCCTATGTATTAATTCTGGTTTTGAGAGGCCTGTTT
CCTCGACGAAACCATATTTCTTCTCTACTGTGACTAGTTCACTGACTGCTGTTGGATCAA
CCTTACACACATCTGGAAGAGCAATATTGAGATTACATATTGGTGATTGAGGAGGCTCTC
CCCTTCCCACTCTTGGTTCCCTCATAAATGCTAAACGTCCCATTGGTTCTTGATGAGGAT
CTTTCACCCTTATAATGAAAGGTAATCGATTCTCTCTGAATGCTTGGAAAGTGAGGAATA
ACTGCTCTCCAGACTTGGTTACTGGTATTAAATTTCCTGCAAATTCCAGGTACTGGCATT
TTGCTTCTTGGACCTCTACATCTCTACTTTTTGCTACTTCCACAAAATGTTCTTGCGATT
CTAATGTTTTATCTTCTTTGTCATCAGTCATACAGAATACCCTTAAATAGGCTTCCATTG
GGTCATACCGCTTTGCGAACACAACAAACTTTGCCATGAAAGGCACATGAATGGCTTCTT
TGTACAATTCTGTGGCAAACCTTGTTGCTTCGTTCACCTGCCTACAGTCCATTAGCCAGA
ACCGTGCTGAAACTGTTGTTGTAAAAGATACGCAATCATTTACGAATGTGAGAGGAGTTG
AGCCAGTAACGTCTTCCCACTGTGCCTTTGTTGTTCCACCTGTTATGCTGCATAACAACC
TCAGAGTAGGTGCATCACCACTGTACTGGTTGATCATGCCTTTAGTAGCAGCCTGTGGTA
CAGGAATGGTGAGAGTGATAGGTTTGTGAAACTTGCGCCTTCTTGGTTCTACTGTAACTA
TAGGGCTGACTGCCACACGATTACCCAAAAGTTTGGCAACAAGTTCAGGTGGTATTGGTT
GAGCCTGTAGTCCAACCTTGATCTTCTTCGTTAAAGCACCCTCTGGAAATATAGCCTGCA
CCTGTGGCACCACTGTTGAGCTGACCATGCCACCTTCTGGACCAATAGCATGTACTTCCT
GGCGAACACGTGTAATAATGGCAAAGTACTGTGGGAAATCCGTTGTTAAGATGCGAGTGA
TGCGATTAGTATTCAGATCTTCCAGGGCACTCAATTCTTCTCCTTCAAAGCTTTCATTAA
GAACATCATGGACTGCATCCTCAGTTGCTTCCAGTGTGTGCTCTCTCCATGTTTCTCCGT
TGTCACTCCGTAATATTGTTATCTCACGTTCTCTTCCTCTTAATGATGCGAAATGGGGTA
TCTCCAGGATTACTGGGCCTAAAAATTTTGCAGTGGCAGGGCCAACTTCTAAAATTCGTG
AGGCACAAGCTTCTCCTTCCATAAGTGGTGGTGGATGTGCAAGTTTCTCTCTTCTCAAAT
ACCGACATGTAATACGCATAGGCATAGGAGCTTTTCTTGGTGGAATAATCACACGAACAC
CTGAATGCCTGCAACCTCTCATTGCCCCTCCTCTTGCATCAACCATGAAGCTCACGAGGA
AACCAGCATGGACAGGTGCCCGGGCAATGTCAACATTATCTGGAACATATGAACCTGCAA
ATACAGTTTCCAGATGTGATACATGCGCAGGCGAAAGATGTTCCTCTTCCACAGTTAGTG
GAGCTTCTGAATCTTTGCTCATAATCATGGAATCTGTTCCTCTTTCATCTTTTGTCACAT
CAATTGGTAATGAATCATCTCCTAGTGATTTCATCTCATCAACAGTTAAGTAACGGAAAG
ACTGATCACCAAGATCTTCACCTCCTTCGTCTTCTGAGTCGCTCATAAATGTCTCCTGCA
TAATTTCTGGTGCTACTACCTTATATTTCTCTTCTGTTATGGTTGTAGTAGTAGTGGTGA
CAACAGTTTCTGTAACAACTTTTAGTGTTTCTACAACAGATATATATCCTAGTCTCTGTG
CTATGGACAACGCGGTCTGCCCTTGATTTGTCACAGTATTAGGAGAAGCATTATTTTCGA
GCAGAAGATTGATTATCAGCGTATGTCCTTGTTGAGCAGCTTGGTGAAGTGGGGTATATC
CATGCGATGTAATGGCGTTGACATCAGCGTCATGCTGCAGAAGGAAGCGAACCATATTTA
TTTGCCCAAAATGACAAGCTACATGTAATGGAGTATAACCTGCTTTAGTCTGTGGACCTA
TCTCGGCACCATTTTTAACCAATATAGCAGCAACATTCACTCTGTCCTCTTGAGCACAGA
GATGCAATGGGGTTAAACCATTCTTGGCTCCAAAATTCACATCTGCATGATGTTCTATTA
AAAGCGTTGTCATATCTGTATGCCCTTCCTGGGCTGCCAGATGCAAAGGTGTAAAGCCAG
CTTTAGATTCTGCATTTGGTTTTGCCCCATATTCCAACAAGGTGGTTGCTATATCCATCT
GGTTCTTCTTTGCAGCAATATGCAATGGTGTATATCCATTTTTCGCAGTGGCATGTGGAG
AGGCTCCTTTGTCCAGGAGTAATAGTGCTACATTCACATGGTCATAATGAGCAGCAACAT
GTAGTGGTGTCACTCCATTCTTTCCCTGGGCATCAACCTGTGCATCCTTCTGCAGCAAAA
GACGAGCCACTTTGATGTTACCATATTTAGCGGCAAGATGGAGAGGAGTAAATCCCTTCT
TGTTCGTTGCTGTCAGTGAAGCACCATTGTCAAGCAATACTGAAGCTACTTCTTCTTGGC
CTTCTTTGGCTGCTATATGTAGTGCAGTATACATATCCTTAGTTGTAGCATCAACCGCTG
CACCATGTTGGAGTAGCAATCCAACAATATCTACATTGCCAAGACGTGCAGCTATGTGAA
GGGGTGTTTGCTGCTCTCTAGCACACGCATCCACATGTGCTCCATTTCGTAACAAAATTC
TTATTATATCTGCCTGATTTGCACGTGCTGCCAAATGTAATGGAGTTTCTCCCCTGACAG
TTGGTACATCAGGATTAGCACCATGCTGAATCAGGTAAATGACTATATTCATACATCCCA
TAAATGAAGCAACATGTAATGGTGTAAGCCCAGACTCAGTAGTAGCTTCTATTGAAGCAC
CATGTTTCAATAGTAGCTCCACCACCTTGATGCGGTTTTTCTTACAAGCAATATGCAAAG
GGGTGAAGCCATTCAGTGCACGAGCATTGGCATCAGCTTTGCGATCTAAAAGAAGCTTTG
CTACTTTCACATGTCCGCAATGTGCTGCTACGTGAAGTGCTGTTAGGTAATCCACTGTCA
CATCATCAACAGGGGCTTTATGATACAGCAATATTCGGGCACCATCCACATGGTCCCCTT
GAGCTGCCATATGAAGTGGTGCCAGTCCATTCTTTGTTTTTGCTGTAATTGGAGCTCCTT
TCTCCAACAAAAGATCAACAACTTGGTCATGGCCACTACGTGCAGCACAATGTAATGGTG
TCAGTCCATCTCTGGTTGAGGCATCAATTTTTGCTCCATTCTCCACAAGAATATTAACCA
TATTTTTCTTGCCCCATTTGGATGCAACATGCAATGGTGTAATTTGATGCTTAGCTCCAA
AATTTACATCAGCTGATTTCTCTAAAAGCAAGTGTGCTATATTCTCATTTCCGTAATGTG
AAGCAATGTGTAGAGGTGTAAATCCACTCTTAGATGTCACGTCAGGATCGTGATCATTCT
GGAGCAAAAGTGCAGCAGCTTTGCAATCATCTTTTTTTGCAGCAATGTGTAATGCTGGTA
AACGTACTCTTCCCTTTGTATCATTTTCCAGTAACACAGCAACCACTTTGTCATGCCCTT
GCTGAAGTGCCACTGCTAGAGGTGTAAATCCATCCTCTGTTGCAAGACTCTGATTTGCTC
CATTAGCCAGCAAATATCGAACAACATTATCATGATTTTCTTGTGCAGCCATATATAATG
GAGTGAACCCATTCTGAGACTGCACATTAACATTTGCCCCATTACGTACCAATATCTTTA
CAACCTCTTCCTGGCCTGCCAGTGAAGCAATATGTAAAGCTGTGTTCCCTTTCTTGGTAG
CTGCATTCACATTTGCTCCTCTTTTCAATAATTCATTAACTACTGTAACATGGCCTTCTT
TTGAGGCAAGATGTAGTGCATTTAGTCCATTAGCATTACTAGTATTAATATCAATGCTGC
CTTTCAAATACTCCAGAACTTTCTCCAAATTTCCTGCCCTAGCAGCCCGCAGAAAGCTTG
CATTGCCATCAGTCAGCAAGTTAGTGTAGGCAGTGGTCATTTCTGACAAACATACATCCT
ACCTCGTTCGTCCATCTCACCGCGCTGACTGCCTCGTTACCCAGAGGCACATATATAAAT
GATAATGGAAAAGCGCCGGTAATGACTTCCGCCACTCACCTTGTTACTCCGACGACGTAG
AACATGGCACAGAAGACAACGAATCAGAAACCAAATGGCAGGGTCGCATGGATCTCTGTA
TAGTAAATACGCTAGGATTTTGGTAAAATA
>TRINITY_DN33776_c0_g2_i10 len=7437 path=[16217:0-1560 16218:1561-1564 16219:1565-1585 @16255@!:1586-2063 16251:2064-2422 @16248@!:2423-4360 16231:4361-4401 @16256@!:4402-4637 16252:4638-4749 @16250@!:4750-7183 16210:7184-7436] [-1, 16217, 16218, 16219, 16255, 16251, 16248, 16231, 16256, 16252, 16250, 16210, -2]
CCCATATTTCATTCTGAGACACTTGGATTAAAGCAACCATTAGGCATATAGATAGTTTCC
AAACAGAGAAGTAAAAGTAGACAGAGTATATATATATATGAGAAAAGCTTTTATTTGATC
GATAAGGATTTGTATTTTGCTCTGCTTTATAACCAATATAAATTTATAATCACAGTTGAA
AAAAACAGAAGACAAAAAATTAAGAAATAAAATTAGTGCACTTTTGTAATGTTTGTATTA
TTAATATTTTCTCTTTTGAGATGTTTCAGTTCAACAAGAATTAATAAATCTGATAATTTG
GAATGAACAGATACATTTTACCAAACATATCTGCAAAGGACAAAAAATAAAAGAAACTAG
TTTATAAATGCTTCGGAGCACACCTGTTTATACACACAATAAAAATTGGAAAACAAACAA
AAAACATCTTGTTCACTTTATTGTAAAATCCCAACATATTTCTCTGTTTTTAAATTCCTT
TTCAACACTAACTTACAATAGACAGGAGTTGATGCAATGCATGCTTACTTCTGTACTGTA
GGACTTTGTATGCATTTTGAAACAATTCACGTTACAATGTAAACAAATTTTTGTGTGCAA
GCAATCAACACTGGTATTGTAGATGCTTGGAGTTATTAAGAAGTAACAAGTAAATTGTGT
TGTCATAAAGTTAAAAATATGCTGCTCTATCAGTATTATTCAAGCACTTTCCTTATATCT
AGCGGTTGCGAACGTTAAAAAAAAGTTACTACGCCAAAGAACTAGAAAGTCCTTGAATAC
TCCCGATTCAGCATAATAAATTTTACAATAAAATTCCATGCATCTCAACAACTAGGTTAT
TGATGATCCCAAGTTTAAACATGAGGCAACTGTTTTAATGTTTTCATACTTCTAGAATCT
GGAGAAGCACCTATACAATATTGTTAAGCTTGGCTGGAACAACTTTACATATATTTATTC
CACATGGACCTAGAACTTAGGAACATCTGACTTCCCATTCTAGTAATGCTTCTACTGTTT
GTAGAAATTAATAGAATGCTTAATACATAAACTGCTGTATAGTGTCATTTTGAGTGAACG
ACGGAAGATTCCAATCAACAAAAAGCCCTGCTGCTTTGGTGGATAAAGGCAAAAATATGG
CACCGACAAAGTCACTGCTTGCTTTGTGAAATCAAAATGAAATTCTTTTATACCACAGAA
GGAAATTCCAGTCTATAGAAGCATGACAAAACACAATATCACGGCTGCCATGTTAGGGGA
CAGCTATCTTGCAGCGTCATCTCAACAAATGGATTTAATGTCTCTGTTTGACTTTTCTTC
AACAAATAAGACTTAATATTTTTTACTTCCCATCTTGTTTCTTCTGAGTCGATTCGTCGC
TCATGAAATCATCTAATATTTGCTGCATGCTCTCTCTTAGATTGCTGTTTTCTTCAGTGG
GCTCACTAACGTCTTGTCCGTCAGTTTTTATGGTTGTTTTTGTTACTATTCTTGTTGTAA
CAGTACACTCATCGTCGTCATCTATTGTTCCATTATCCTTTGCATCTCCATAGTCTTTTT
TGCCTTTGCCTTTCATTATCATAATTTCTTCAGGTTCACTGACTGTTACTATGGTTTTCT
TTTGAATCACATGTCGAATTCCTCCGGACTCATCTGTCTCAGTCCACTCTTTCTCTTCTG
TGTGCGTATCAACTTGGGGTTTATCTCCTTCTGCTGATGATATATCTTGCTCAGCAGTTG
TGCCACTGGACATTGTAGCAGTAGTAGGCTCTGATTTTTCATCTTCTGGAAGACTAGATA
CTGACACTTGGCTAGTATCCATCTCCCCAGAAGGCCATGTTTCAGATTCCACTAATTTTG
CAAGCTGATCCTTGTCTAGTATAGGTTCTTCACCATCTTGTGTAATTGTAGTTTTAGTCA
CTGTTGTAACAGTATGCTTTATTGTTCCATCTTCAAGAACTTCTTTCTTTTCACGAACAG
TTGTTTCATGATCAGCTTTAGCTTCTCGTTCTGCAGGTGATGGAGGAGGTGTCTTTGTTT
CTTTTATGCGTTGCACTGGGCCTTCAACAGTTGGAAGTGAGAGTGAAACATCTTGAAATG
CTTGCTGCAAATCTTCCAATAGTTCTTTTTCCAAAGTGACTGGTTGATCACCAGTTACTT
CAGCTGGTTTTGTGTCAATGCTAGTTGGTGGTGACACATTCACATCAACAAGAATGAAAC
CTTCTGTGGCACTTGTGTCATCTTCTCTCTCTTCCTCCTTTGGTTTTTCTTTTGGTACCT
CTTTAACTTCTACGACATCAGGCGGTTCTGGAATCTCGTTTTCTCCTTTCATGGCACTTA
ATTCTTCTTCCCTGGTTTCTGGCTGTGGAATTTCTGCAGGTGATGGAACCTTCTTTGCTT
CTTTTGCTTGAGCATCTTTTTCACATACAGAACCTGATTCACTACTTGTTTCTGCTGCAG
ATTCAGCCTCTTTCATCAGATCCTGTTCATCATATGAGATTTCAAGTGATGTCTCCCTCC
TTAAGGAAGCATCTCTGGAAGGACCTAGCTCTTCTTTGAATGCATCAAAACCTGACTGGT
CAAGGTGTACTTTTGCCACAGCCTTTTCAACATCATCTGTAACCAACTCCACATTGAACA
TACAATTACTAACTATGTCTTCTCTGTTTATCCTCCTTAATGCCTTCTCAAGGGTGTTAC
CATTTGCCTTATTTGCTTGCTTTTGCATCCATAACCTAAGCATAACAATTGCCTGTTGGT
TGGAGTCATTTGGATATTCTGATTTTATCGAGTTAATGTCAGATTCAGGTATATCTAATT
GTAGTGCTAATGGTATCCAGTCATCCCCAAGCTGCTTGGAAATGTCCGATAACCTTAAAT
CTGCCCTATGTATTAATTCTGGTTTTGAGAGGCCTGTTTCCTCGACGAAACCATATTTCT
TCTCTACTGTGACTAGTTCACTGACTGCTGTTGGATCAACCTTACACACATCTGGAAGAG
CAATATTGAGATTACATATTGGTGATTGAGGAGGCTCTCCCCTTCCCACTCTTGGTTCCC
TCATAAATGCTAAACGTCCCATTGGTTCTTGATGAGGATCTTTCACCCTTATAATGAAAG
GTAATCGATTCTCTCTGAATGCTTGGAAAGTGAGGAATAACTGCTCTCCAGACTTGGTTA
CTGGTATTAAATTTCCTGCAAATTCCAGGTACTGGCATTTTGCTTCTTGGACCTCTACAT
CTCTACTTTTTGCTACTTCCACAAAATGTTCTTGCGATTCTAATGTTTTATCTTCTTTGT
CATCAGTCATACAGAATACCCTTAAATAGGCTTCCATTGGGTCATACCGCTTTGCGAACA
CAACAAACTTTGCCATGAAAGGCACATGAATGGCTTCTTTGTACAATTCTGTGGCAAACC
TTGTTGCTTCGTTCACCTGCCTACAGTCCATTAGCCAGAACCGTGCTGAAACTGTTGTTG
TAAAAGATACGCAATCATTTACGAATGTGAGAGGAGTTGAGCCAGTAACGTCTTCCCACT
GTGCCTTTGTTGTTCCACCTGTTATGCTGCATAACAACCTCAGAGTAGGTGCATCACCAC
TGTACTGGTTGATCATGCCTTTAGTAGCAGCCTGTGGTACAGGAATGGTGAGAGTGATAG
GTTTGTGAAACTTGCGCCTTCTTGGTTCTACTGTAACTATAGGGCTGACTGCCACACGAT
TACCCAAAAGTTTGGCAACAAGTTCAGGTGGTATTGGTTGAGCCTGTAGTCCAACCTTGA
TCTTCTTCGTTAAAGCACCCTCTGGAAATATAGCCTGCACCTGTGGCACCACTGTTGAGC
TGACCATGCCACCTTCTGGACCAATAGCATGTACTTCCTGGCGAACACGTGTAATAATGG
CAAAGTACTGTGGGAAATCCGTTGTTAAGATGCGAGTGATGCGATTAGTATTCAGATCTT
CCAGGGCACTCAATTCTTCTCCTTCAAAGCTTTCATTAAGAACATCATGGACTGCATCCT
CAGTTGCTTCCAGTGTGTGCTCTCTCCATGTTTCTCCGTTGTCACTCCGTAATATTGTTA
TCTCACGTTCTCTTCCTCTTAATGATGCGAAATGGGGTATCTCCAGGATTACTGGGCCTA
AAAATTTTGCAGTGGCAGGGCCAACTTCTAAAATTCGTGAGGCACAAGCTTCTCCTTCCA
TAAGTGGTGGTGGATGTGCAAGTTTCTCTCTTCTCAAATACCGACATGTAATACGCATAG
GCATAGGAGCTTTTCTTGGTGGAATAATCACACGAACACCTGAATGCCTGCAACCTCTCA
TTGCCCCTCCTCTTGCATCAACCATGAAGCTCACGAGGAAAGTCTTCCACTTTAGCTTCC
CAGCATGGACAGGTGCCCGGGCAATGTCAACATTATCTGGAACATATGAACCTGCAAATA
CAGTTTCCAGATGTGATACATGCGCAGGCGAAAGATGTTCCTCTTCCACAGTTAGTGGAG
CTTCTGAATCTTTGCTCATAATCATGGAATCTGTTCCTCTTTCATCTTTTGTCACATCAA
TTGGTAATGAATCATCTCCTAGTGATTTCATCTCATCAACAGTTAAGTAACGGAAAGACT
GATCACCAAGATCTTCACTCGTCTGCAACTTTTGGCCCTCGTAATAAGGAAGATACACAT
GGGTGGCATGAGTTGGTTTCCCAAAGAGAGCGGAGTCTTCAAAATCGTCACCTCCTTCGT
CTTCTGAGTCGCTCATAAATGTCTCCTGCATAATTTCTGGTGCTACTACCTTATATTTCT
CTTCTGTTATGGTTGTAGTAGTAGTGGTGACAACAGTTTCTGTAACAACTTTTAGTGTTT
CTACAACAGATATATATCCTAGTCTCTGTGCTATGGACAACGCGGTCTGCCCTTGATTTG
TCACAGTATTAGGAGAAGCATTATTTTCGAGCAGAAGATTGATTATCAGCGTATGTCCTT
GTTGAGCAGCTTGGTGAAGTGGGGTATATCCATGCGATGTAATGGCGTTGACATCAGCGT
CATGCTGCAGAAGGAAGCGAACCATATTTATTTGCCCAAAATGACAAGCTACATGTAATG
GAGTATAACCTGCTTTAGTCTGTGGACCTATCTCGGCACCATTTTTAACCAATATAGCAG
CAACATTCACTCTGTCCTCTTGAGCACAGAGATGCAATGGGGTTAAACCATTCTTGGCTC
CAAAATTCACATCTGCATGATGTTCTATTAAAAGCGTTGTCATATCTGTATGCCCTTCCT
GGGCTGCCAGATGCAAAGGTGTAAAGCCAGCTTTAGATTCTGCATTTGGTTTTGCCCCAT
ATTCCAACAAGGTGGTTGCTATATCCATCTGGTTCTTCTTTGCAGCAATATGCAATGGTG
TATATCCATTTTTCGCAGTGGCATGTGGAGAGGCTCCTTTGTCCAGGAGTAATAGTGCTA
CATTCACATGGTCATAATGAGCAGCAACATGTAGTGGTGTCACTCCATTCTTTCCCTGGG
CATCAACCTGTGCATCCTTCTGCAGCAAAAGACGAGCCACTTTGATGTTACCATATTTAG
CGGCAAGATGGAGAGGAGTAAATCCCTTCTTGTTCGTTGCTGTCAGTGAAGCACCATTGT
CAAGCAATACTGAAGCTACTTCTTCTTGGCCTTCTTTGGCTGCTATATGTAGTGCAGTAT
ACATATCCTTAGTTGTAGCATCAACCGCTGCACCATGTTGGAGTAGCAATCCAACAATAT
CTACATTGCCAAGACGTGCAGCTATGTGAAGGGGTGTTTGCTGCTCTCTAGCACACGCAT
CCACATGTGCTCCATTTCGTAACAAAATTCTTATTATATCTGCCTGATTTGCACGTGCTG
CCAAATGTAATGGAGTTTCTCCCCTGACAGTTGGTACATCAGGATTAGCACCATGCTGAA
TCAGGTAAATGACTATATTCATACATCCCATAAATGAAGCAACATGTAATGGTGTAAGCC
CAGACTCAGTAGTAGCTTCTATTGAAGCACCATGTTTCAATAGTAGCTCCACCACCTTGA
TGCGGTTTTTCTTACAAGCAATATGCAAAGGGGTGAAGCCATTCAGTGCACGAGCATTGG
CATCAGCTTTGCGATCTAAAAGAAGCTTTGCTACTTTCACATGTCCGCAATGTGCTGCTA
CGTGAAGTGCTGTTAGGTAATCCACTGTCACATCATCAACAGGGGCTTTATGATACAGCA
ATATTCGGGCACCATCCACATGGTCCCCTTGAGCTGCCATATGAAGTGGTGCCAGTCCAT
TCTTTGTTTTTGCTGTAATTGGAGCTCCTTTCTCCAACAAAAGATCAACAACTTGGTCAT
GGCCACTACGTGCAGCACAATGTAATGGTGTCAGTCCATCTCTGGTTGAGGCATCAATTT
TTGCTCCATTCTCCACAAGAATATTAACCATATTTTTCTTGCCCCATTTGGATGCAACAT
GCAATGGTGTAATTTGATGCTTAGCTCCAAAATTTACATCAGCTGATTTCTCTAAAAGCA
AGTGTGCTATATTCTCATTTCCGTAATGTGAAGCAATGTGTAGAGGTGTAAATCCACTCT
TAGATGTCACGTCAGGATCGTGATCATTCTGGAGCAAAAGTGCAGCAGCTTTGCAATCAT
CTTTTTTTGCAGCAATGTGTAATGCTGGTAAACGTACTCTTCCCTTTGTATCATTTTCCA
GTAACACAGCAACCACTTTGTCATGCCCTTGCTGAAGTGCCACTGCTAGAGGTGTAAATC
CATCCTCTGTTGCAAGACTCTGATTTGCTCCATTAGCCAGCAAATATCGAACAACATTAT
CATGATTTTCTTGTGCAGCCATATATAATGGAGTGAACCCATTCTGAGACTGCACATTAA
CATTTGCCCCATTACGTACCAATATCTTTACAACCTCTTCCTGGCCTGCCAGTGAAGCAA
TATGTAAAGCTGTGTTCCCTTTCTTGGTAGCTGCATTCACATTTGCTCCTCTTTTCAATA
ATTCATTAACTACTGTAACATGGCCTTCTTTTGAGGCAAGATGTAGTGCATTTAGTCCAT
TAGCATTACTAGTATTAATATCAATGCTGCCTTTCAAATACTCCAGAACTTTCTCCAAAT
TTCCTGCCCTAGCAGCCCGCAGAAAGCTTGCATTGCCATCAGTCTGAGGATGGGTCTGTG
GCTCAGGTTCGGTGCTATTACCGGCATCGACCCCTCCCTTGTTAGTCATTGTTCTGATTT
TCTTTCAAATAAATGGAAATTCACTTTTTCTTACTGTTCAACAGGAAATGATCACCAAGT
GTCAAATTATTAATTTGTAAACAGCTTCGTCGCCTTGCTGTTAAGTAACAACACAACAGT
AACACTCGTTATCGCCGTCATTCGACACACGAGACTTTTCGTTAATTTGGTTTCTCG
>TRINITY_DN33776_c0_g2_i11 len=7327 path=[16217:0-1560 16218:1561-1564 16219:1565-1585 @16255@!:1586-2063 16251:2064-2422 @16248@!:2423-4360 16231:4361-4401 @16256@!:4402-4637 16205:4638-4656 @16250@!:4657-7090 16257:7091-7091 16237:7092-7326] [-1, 16217, 16218, 16219, 16255, 16251, 16248, 16231, 16256, 16205, 16250, 16257, 16237, -2]
CCCATATTTCATTCTGAGACACTTGGATTAAAGCAACCATTAGGCATATAGATAGTTTCC
AAACAGAGAAGTAAAAGTAGACAGAGTATATATATATATGAGAAAAGCTTTTATTTGATC
GATAAGGATTTGTATTTTGCTCTGCTTTATAACCAATATAAATTTATAATCACAGTTGAA
AAAAACAGAAGACAAAAAATTAAGAAATAAAATTAGTGCACTTTTGTAATGTTTGTATTA
TTAATATTTTCTCTTTTGAGATGTTTCAGTTCAACAAGAATTAATAAATCTGATAATTTG
GAATGAACAGATACATTTTACCAAACATATCTGCAAAGGACAAAAAATAAAAGAAACTAG
TTTATAAATGCTTCGGAGCACACCTGTTTATACACACAATAAAAATTGGAAAACAAACAA
AAAACATCTTGTTCACTTTATTGTAAAATCCCAACATATTTCTCTGTTTTTAAATTCCTT
TTCAACACTAACTTACAATAGACAGGAGTTGATGCAATGCATGCTTACTTCTGTACTGTA
GGACTTTGTATGCATTTTGAAACAATTCACGTTACAATGTAAACAAATTTTTGTGTGCAA
GCAATCAACACTGGTATTGTAGATGCTTGGAGTTATTAAGAAGTAACAAGTAAATTGTGT
TGTCATAAAGTTAAAAATATGCTGCTCTATCAGTATTATTCAAGCACTTTCCTTATATCT
AGCGGTTGCGAACGTTAAAAAAAAGTTACTACGCCAAAGAACTAGAAAGTCCTTGAATAC
TCCCGATTCAGCATAATAAATTTTACAATAAAATTCCATGCATCTCAACAACTAGGTTAT
TGATGATCCCAAGTTTAAACATGAGGCAACTGTTTTAATGTTTTCATACTTCTAGAATCT
GGAGAAGCACCTATACAATATTGTTAAGCTTGGCTGGAACAACTTTACATATATTTATTC
CACATGGACCTAGAACTTAGGAACATCTGACTTCCCATTCTAGTAATGCTTCTACTGTTT
GTAGAAATTAATAGAATGCTTAATACATAAACTGCTGTATAGTGTCATTTTGAGTGAACG
ACGGAAGATTCCAATCAACAAAAAGCCCTGCTGCTTTGGTGGATAAAGGCAAAAATATGG
CACCGACAAAGTCACTGCTTGCTTTGTGAAATCAAAATGAAATTCTTTTATACCACAGAA
GGAAATTCCAGTCTATAGAAGCATGACAAAACACAATATCACGGCTGCCATGTTAGGGGA
CAGCTATCTTGCAGCGTCATCTCAACAAATGGATTTAATGTCTCTGTTTGACTTTTCTTC
AACAAATAAGACTTAATATTTTTTACTTCCCATCTTGTTTCTTCTGAGTCGATTCGTCGC
TCATGAAATCATCTAATATTTGCTGCATGCTCTCTCTTAGATTGCTGTTTTCTTCAGTGG
GCTCACTAACGTCTTGTCCGTCAGTTTTTATGGTTGTTTTTGTTACTATTCTTGTTGTAA
CAGTACACTCATCGTCGTCATCTATTGTTCCATTATCCTTTGCATCTCCATAGTCTTTTT
TGCCTTTGCCTTTCATTATCATAATTTCTTCAGGTTCACTGACTGTTACTATGGTTTTCT
TTTGAATCACATGTCGAATTCCTCCGGACTCATCTGTCTCAGTCCACTCTTTCTCTTCTG
TGTGCGTATCAACTTGGGGTTTATCTCCTTCTGCTGATGATATATCTTGCTCAGCAGTTG
TGCCACTGGACATTGTAGCAGTAGTAGGCTCTGATTTTTCATCTTCTGGAAGACTAGATA
CTGACACTTGGCTAGTATCCATCTCCCCAGAAGGCCATGTTTCAGATTCCACTAATTTTG
CAAGCTGATCCTTGTCTAGTATAGGTTCTTCACCATCTTGTGTAATTGTAGTTTTAGTCA
CTGTTGTAACAGTATGCTTTATTGTTCCATCTTCAAGAACTTCTTTCTTTTCACGAACAG
TTGTTTCATGATCAGCTTTAGCTTCTCGTTCTGCAGGTGATGGAGGAGGTGTCTTTGTTT
CTTTTATGCGTTGCACTGGGCCTTCAACAGTTGGAAGTGAGAGTGAAACATCTTGAAATG
CTTGCTGCAAATCTTCCAATAGTTCTTTTTCCAAAGTGACTGGTTGATCACCAGTTACTT
CAGCTGGTTTTGTGTCAATGCTAGTTGGTGGTGACACATTCACATCAACAAGAATGAAAC
CTTCTGTGGCACTTGTGTCATCTTCTCTCTCTTCCTCCTTTGGTTTTTCTTTTGGTACCT
CTTTAACTTCTACGACATCAGGCGGTTCTGGAATCTCGTTTTCTCCTTTCATGGCACTTA
ATTCTTCTTCCCTGGTTTCTGGCTGTGGAATTTCTGCAGGTGATGGAACCTTCTTTGCTT
CTTTTGCTTGAGCATCTTTTTCACATACAGAACCTGATTCACTACTTGTTTCTGCTGCAG
ATTCAGCCTCTTTCATCAGATCCTGTTCATCATATGAGATTTCAAGTGATGTCTCCCTCC
TTAAGGAAGCATCTCTGGAAGGACCTAGCTCTTCTTTGAATGCATCAAAACCTGACTGGT
CAAGGTGTACTTTTGCCACAGCCTTTTCAACATCATCTGTAACCAACTCCACATTGAACA
TACAATTACTAACTATGTCTTCTCTGTTTATCCTCCTTAATGCCTTCTCAAGGGTGTTAC
CATTTGCCTTATTTGCTTGCTTTTGCATCCATAACCTAAGCATAACAATTGCCTGTTGGT
TGGAGTCATTTGGATATTCTGATTTTATCGAGTTAATGTCAGATTCAGGTATATCTAATT
GTAGTGCTAATGGTATCCAGTCATCCCCAAGCTGCTTGGAAATGTCCGATAACCTTAAAT
CTGCCCTATGTATTAATTCTGGTTTTGAGAGGCCTGTTTCCTCGACGAAACCATATTTCT
TCTCTACTGTGACTAGTTCACTGACTGCTGTTGGATCAACCTTACACACATCTGGAAGAG
CAATATTGAGATTACATATTGGTGATTGAGGAGGCTCTCCCCTTCCCACTCTTGGTTCCC
TCATAAATGCTAAACGTCCCATTGGTTCTTGATGAGGATCTTTCACCCTTATAATGAAAG
GTAATCGATTCTCTCTGAATGCTTGGAAAGTGAGGAATAACTGCTCTCCAGACTTGGTTA
CTGGTATTAAATTTCCTGCAAATTCCAGGTACTGGCATTTTGCTTCTTGGACCTCTACAT
CTCTACTTTTTGCTACTTCCACAAAATGTTCTTGCGATTCTAATGTTTTATCTTCTTTGT
CATCAGTCATACAGAATACCCTTAAATAGGCTTCCATTGGGTCATACCGCTTTGCGAACA
CAACAAACTTTGCCATGAAAGGCACATGAATGGCTTCTTTGTACAATTCTGTGGCAAACC
TTGTTGCTTCGTTCACCTGCCTACAGTCCATTAGCCAGAACCGTGCTGAAACTGTTGTTG
TAAAAGATACGCAATCATTTACGAATGTGAGAGGAGTTGAGCCAGTAACGTCTTCCCACT
GTGCCTTTGTTGTTCCACCTGTTATGCTGCATAACAACCTCAGAGTAGGTGCATCACCAC
TGTACTGGTTGATCATGCCTTTAGTAGCAGCCTGTGGTACAGGAATGGTGAGAGTGATAG
GTTTGTGAAACTTGCGCCTTCTTGGTTCTACTGTAACTATAGGGCTGACTGCCACACGAT
TACCCAAAAGTTTGGCAACAAGTTCAGGTGGTATTGGTTGAGCCTGTAGTCCAACCTTGA
TCTTCTTCGTTAAAGCACCCTCTGGAAATATAGCCTGCACCTGTGGCACCACTGTTGAGC
TGACCATGCCACCTTCTGGACCAATAGCATGTACTTCCTGGCGAACACGTGTAATAATGG
CAAAGTACTGTGGGAAATCCGTTGTTAAGATGCGAGTGATGCGATTAGTATTCAGATCTT
CCAGGGCACTCAATTCTTCTCCTTCAAAGCTTTCATTAAGAACATCATGGACTGCATCCT
CAGTTGCTTCCAGTGTGTGCTCTCTCCATGTTTCTCCGTTGTCACTCCGTAATATTGTTA
TCTCACGTTCTCTTCCTCTTAATGATGCGAAATGGGGTATCTCCAGGATTACTGGGCCTA
AAAATTTTGCAGTGGCAGGGCCAACTTCTAAAATTCGTGAGGCACAAGCTTCTCCTTCCA
TAAGTGGTGGTGGATGTGCAAGTTTCTCTCTTCTCAAATACCGACATGTAATACGCATAG
GCATAGGAGCTTTTCTTGGTGGAATAATCACACGAACACCTGAATGCCTGCAACCTCTCA
TTGCCCCTCCTCTTGCATCAACCATGAAGCTCACGAGGAAAGTCTTCCACTTTAGCTTCC
CAGCATGGACAGGTGCCCGGGCAATGTCAACATTATCTGGAACATATGAACCTGCAAATA
CAGTTTCCAGATGTGATACATGCGCAGGCGAAAGATGTTCCTCTTCCACAGTTAGTGGAG
CTTCTGAATCTTTGCTCATAATCATGGAATCTGTTCCTCTTTCATCTTTTGTCACATCAA
TTGGTAATGAATCATCTCCTAGTGATTTCATCTCATCAACAGTTAAGTAACGGAAAGACT
GATCACCAAGATCTTCACCTCCTTCGTCTTCTGAGTCGCTCATAAATGTCTCCTGCATAA
TTTCTGGTGCTACTACCTTATATTTCTCTTCTGTTATGGTTGTAGTAGTAGTGGTGACAA
CAGTTTCTGTAACAACTTTTAGTGTTTCTACAACAGATATATATCCTAGTCTCTGTGCTA
TGGACAACGCGGTCTGCCCTTGATTTGTCACAGTATTAGGAGAAGCATTATTTTCGAGCA
GAAGATTGATTATCAGCGTATGTCCTTGTTGAGCAGCTTGGTGAAGTGGGGTATATCCAT
GCGATGTAATGGCGTTGACATCAGCGTCATGCTGCAGAAGGAAGCGAACCATATTTATTT
GCCCAAAATGACAAGCTACATGTAATGGAGTATAACCTGCTTTAGTCTGTGGACCTATCT
CGGCACCATTTTTAACCAATATAGCAGCAACATTCACTCTGTCCTCTTGAGCACAGAGAT
GCAATGGGGTTAAACCATTCTTGGCTCCAAAATTCACATCTGCATGATGTTCTATTAAAA
GCGTTGTCATATCTGTATGCCCTTCCTGGGCTGCCAGATGCAAAGGTGTAAAGCCAGCTT
TAGATTCTGCATTTGGTTTTGCCCCATATTCCAACAAGGTGGTTGCTATATCCATCTGGT
TCTTCTTTGCAGCAATATGCAATGGTGTATATCCATTTTTCGCAGTGGCATGTGGAGAGG
CTCCTTTGTCCAGGAGTAATAGTGCTACATTCACATGGTCATAATGAGCAGCAACATGTA
GTGGTGTCACTCCATTCTTTCCCTGGGCATCAACCTGTGCATCCTTCTGCAGCAAAAGAC
GAGCCACTTTGATGTTACCATATTTAGCGGCAAGATGGAGAGGAGTAAATCCCTTCTTGT
TCGTTGCTGTCAGTGAAGCACCATTGTCAAGCAATACTGAAGCTACTTCTTCTTGGCCTT
CTTTGGCTGCTATATGTAGTGCAGTATACATATCCTTAGTTGTAGCATCAACCGCTGCAC
CATGTTGGAGTAGCAATCCAACAATATCTACATTGCCAAGACGTGCAGCTATGTGAAGGG
GTGTTTGCTGCTCTCTAGCACACGCATCCACATGTGCTCCATTTCGTAACAAAATTCTTA
TTATATCTGCCTGATTTGCACGTGCTGCCAAATGTAATGGAGTTTCTCCCCTGACAGTTG
GTACATCAGGATTAGCACCATGCTGAATCAGGTAAATGACTATATTCATACATCCCATAA
ATGAAGCAACATGTAATGGTGTAAGCCCAGACTCAGTAGTAGCTTCTATTGAAGCACCAT
GTTTCAATAGTAGCTCCACCACCTTGATGCGGTTTTTCTTACAAGCAATATGCAAAGGGG
TGAAGCCATTCAGTGCACGAGCATTGGCATCAGCTTTGCGATCTAAAAGAAGCTTTGCTA
CTTTCACATGTCCGCAATGTGCTGCTACGTGAAGTGCTGTTAGGTAATCCACTGTCACAT
CATCAACAGGGGCTTTATGATACAGCAATATTCGGGCACCATCCACATGGTCCCCTTGAG
CTGCCATATGAAGTGGTGCCAGTCCATTCTTTGTTTTTGCTGTAATTGGAGCTCCTTTCT
CCAACAAAAGATCAACAACTTGGTCATGGCCACTACGTGCAGCACAATGTAATGGTGTCA
GTCCATCTCTGGTTGAGGCATCAATTTTTGCTCCATTCTCCACAAGAATATTAACCATAT
TTTTCTTGCCCCATTTGGATGCAACATGCAATGGTGTAATTTGATGCTTAGCTCCAAAAT
TTACATCAGCTGATTTCTCTAAAAGCAAGTGTGCTATATTCTCATTTCCGTAATGTGAAG
CAATGTGTAGAGGTGTAAATCCACTCTTAGATGTCACGTCAGGATCGTGATCATTCTGGA
GCAAAAGTGCAGCAGCTTTGCAATCATCTTTTTTTGCAGCAATGTGTAATGCTGGTAAAC
GTACTCTTCCCTTTGTATCATTTTCCAGTAACACAGCAACCACTTTGTCATGCCCTTGCT
GAAGTGCCACTGCTAGAGGTGTAAATCCATCCTCTGTTGCAAGACTCTGATTTGCTCCAT
TAGCCAGCAAATATCGAACAACATTATCATGATTTTCTTGTGCAGCCATATATAATGGAG
TGAACCCATTCTGAGACTGCACATTAACATTTGCCCCATTACGTACCAATATCTTTACAA
CCTCTTCCTGGCCTGCCAGTGAAGCAATATGTAAAGCTGTGTTCCCTTTCTTGGTAGCTG
CATTCACATTTGCTCCTCTTTTCAATAATTCATTAACTACTGTAACATGGCCTTCTTTTG
AGGCAAGATGTAGTGCATTTAGTCCATTAGCATTACTAGTATTAATATCAATGCTGCCTT
TCAAATACTCCAGAACTTTCTCCAAATTTCCTGCCCTAGCAGCCCGCAGAAAGCTTGCAT
TGCCATCAGTCACAGTAAAGATATCCTCGGCTACCATATCGTTGTTAATCAAACTCTCGG
GCAGCGTTCGTAGGTGTCGATAAGGGGTCGGGAAGAAGGGGTGACAATGCCGGAGAATTC
GCCACACACAAACACACAGGAAGCTTTGTATCCGGCCGGCGAGCAGCGATGCGTAGTCCC
CTAACTACTCGTCTATACTCTACTCTACTCTACTCAACCGGTCTCCCGGTCTAGCAATCC
GGCTAAA
>TRINITY_DN33776_c0_g2_i12 len=7098 path=[16217:0-1560 16218:1561-1564 16219:1565-1585 @16255@!:1586-2063 16224:2064-2083 @16248@!:2084-4021 16231:4022-4062 @16256@!:4063-4298 16252:4299-4410 @16250@!:4411-6844 16210:6845-7097] [-1, 16217, 16218, 16219, 16255, 16224, 16248, 16231, 16256, 16252, 16250, 16210, -2]
CCCATATTTCATTCTGAGACACTTGGATTAAAGCAACCATTAGGCATATAGATAGTTTCC
AAACAGAGAAGTAAAAGTAGACAGAGTATATATATATATGAGAAAAGCTTTTATTTGATC
GATAAGGATTTGTATTTTGCTCTGCTTTATAACCAATATAAATTTATAATCACAGTTGAA
AAAAACAGAAGACAAAAAATTAAGAAATAAAATTAGTGCACTTTTGTAATGTTTGTATTA
TTAATATTTTCTCTTTTGAGATGTTTCAGTTCAACAAGAATTAATAAATCTGATAATTTG
GAATGAACAGATACATTTTACCAAACATATCTGCAAAGGACAAAAAATAAAAGAAACTAG
TTTATAAATGCTTCGGAGCACACCTGTTTATACACACAATAAAAATTGGAAAACAAACAA
AAAACATCTTGTTCACTTTATTGTAAAATCCCAACATATTTCTCTGTTTTTAAATTCCTT
TTCAACACTAACTTACAATAGACAGGAGTTGATGCAATGCATGCTTACTTCTGTACTGTA
GGACTTTGTATGCATTTTGAAACAATTCACGTTACAATGTAAACAAATTTTTGTGTGCAA
GCAATCAACACTGGTATTGTAGATGCTTGGAGTTATTAAGAAGTAACAAGTAAATTGTGT
TGTCATAAAGTTAAAAATATGCTGCTCTATCAGTATTATTCAAGCACTTTCCTTATATCT
AGCGGTTGCGAACGTTAAAAAAAAGTTACTACGCCAAAGAACTAGAAAGTCCTTGAATAC
TCCCGATTCAGCATAATAAATTTTACAATAAAATTCCATGCATCTCAACAACTAGGTTAT
TGATGATCCCAAGTTTAAACATGAGGCAACTGTTTTAATGTTTTCATACTTCTAGAATCT
GGAGAAGCACCTATACAATATTGTTAAGCTTGGCTGGAACAACTTTACATATATTTATTC
CACATGGACCTAGAACTTAGGAACATCTGACTTCCCATTCTAGTAATGCTTCTACTGTTT
GTAGAAATTAATAGAATGCTTAATACATAAACTGCTGTATAGTGTCATTTTGAGTGAACG
ACGGAAGATTCCAATCAACAAAAAGCCCTGCTGCTTTGGTGGATAAAGGCAAAAATATGG
CACCGACAAAGTCACTGCTTGCTTTGTGAAATCAAAATGAAATTCTTTTATACCACAGAA
GGAAATTCCAGTCTATAGAAGCATGACAAAACACAATATCACGGCTGCCATGTTAGGGGA
CAGCTATCTTGCAGCGTCATCTCAACAAATGGATTTAATGTCTCTGTTTGACTTTTCTTC
AACAAATAAGACTTAATATTTTTTACTTCCCATCTTGTTTCTTCTGAGTCGATTCGTCGC
TCATGAAATCATCTAATATTTGCTGCATGCTCTCTCTTAGATTGCTGTTTTCTTCAGTGG
GCTCACTAACGTCTTGTCCGTCAGTTTTTATGGTTGTTTTTGTTACTATTCTTGTTGTAA
CAGTACACTCATCGTCGTCATCTATTGTTCCATTATCCTTTGCATCTCCATAGTCTTTTT
TGCCTTTGCCTTTCATTATCATAATTTCTTCAGGTTCACTGACTGTTACTATGGTTTTCT
TTTGAATCACATGTCGAATTCCTCCGGACTCATCTGTCTCAGTCCACTCTTTCTCTTCTG
TGTGCGTATCAACTTGGGGTTTATCTCCTTCTGCTGATGATATATCTTGCTCAGCAGTTG
TGCCACTGGACATTGTAGCAGTAGTAGGCTCTGATTTTTCATCTTCTGGAAGACTAGATA
CTGACACTTGGCTAGTATCCATCTCCCCAGAAGGCCATGTTTCAGATTCCACTAATTTTG
CAAGCTGATCCTTGTCTAGTATAGGTTCTTCACCATCTTGTGTAATTGTAGTTTTAGTCA
CTGTTGTAACAGTATGCTTTATTGTTCCATCTTCAAGAACTTCTTTCTTTTCACGAACAG
TTGTTTCATGATCAGCTTTAGCTTCTCGTTCTGCAGGTGATGGAGGAGGTGTCTTTGTTT
CTTTTATGCGTTGCACTGGGCCTTTTGCTTGAGCATCTTTTTCACATACAGAACCTGATT
CACTACTTGTTTCTGCTGCAGATTCAGCCTCTTTCATCAGATCCTGTTCATCATATGAGA
TTTCAAGTGATGTCTCCCTCCTTAAGGAAGCATCTCTGGAAGGACCTAGCTCTTCTTTGA
ATGCATCAAAACCTGACTGGTCAAGGTGTACTTTTGCCACAGCCTTTTCAACATCATCTG
TAACCAACTCCACATTGAACATACAATTACTAACTATGTCTTCTCTGTTTATCCTCCTTA
ATGCCTTCTCAAGGGTGTTACCATTTGCCTTATTTGCTTGCTTTTGCATCCATAACCTAA
GCATAACAATTGCCTGTTGGTTGGAGTCATTTGGATATTCTGATTTTATCGAGTTAATGT
CAGATTCAGGTATATCTAATTGTAGTGCTAATGGTATCCAGTCATCCCCAAGCTGCTTGG
AAATGTCCGATAACCTTAAATCTGCCCTATGTATTAATTCTGGTTTTGAGAGGCCTGTTT
CCTCGACGAAACCATATTTCTTCTCTACTGTGACTAGTTCACTGACTGCTGTTGGATCAA
CCTTACACACATCTGGAAGAGCAATATTGAGATTACATATTGGTGATTGAGGAGGCTCTC
CCCTTCCCACTCTTGGTTCCCTCATAAATGCTAAACGTCCCATTGGTTCTTGATGAGGAT
CTTTCACCCTTATAATGAAAGGTAATCGATTCTCTCTGAATGCTTGGAAAGTGAGGAATA
ACTGCTCTCCAGACTTGGTTACTGGTATTAAATTTCCTGCAAATTCCAGGTACTGGCATT
TTGCTTCTTGGACCTCTACATCTCTACTTTTTGCTACTTCCACAAAATGTTCTTGCGATT
CTAATGTTTTATCTTCTTTGTCATCAGTCATACAGAATACCCTTAAATAGGCTTCCATTG
GGTCATACCGCTTTGCGAACACAACAAACTTTGCCATGAAAGGCACATGAATGGCTTCTT
TGTACAATTCTGTGGCAAACCTTGTTGCTTCGTTCACCTGCCTACAGTCCATTAGCCAGA
ACCGTGCTGAAACTGTTGTTGTAAAAGATACGCAATCATTTACGAATGTGAGAGGAGTTG
AGCCAGTAACGTCTTCCCACTGTGCCTTTGTTGTTCCACCTGTTATGCTGCATAACAACC
TCAGAGTAGGTGCATCACCACTGTACTGGTTGATCATGCCTTTAGTAGCAGCCTGTGGTA
CAGGAATGGTGAGAGTGATAGGTTTGTGAAACTTGCGCCTTCTTGGTTCTACTGTAACTA
TAGGGCTGACTGCCACACGATTACCCAAAAGTTTGGCAACAAGTTCAGGTGGTATTGGTT
GAGCCTGTAGTCCAACCTTGATCTTCTTCGTTAAAGCACCCTCTGGAAATATAGCCTGCA
CCTGTGGCACCACTGTTGAGCTGACCATGCCACCTTCTGGACCAATAGCATGTACTTCCT
GGCGAACACGTGTAATAATGGCAAAGTACTGTGGGAAATCCGTTGTTAAGATGCGAGTGA
TGCGATTAGTATTCAGATCTTCCAGGGCACTCAATTCTTCTCCTTCAAAGCTTTCATTAA
GAACATCATGGACTGCATCCTCAGTTGCTTCCAGTGTGTGCTCTCTCCATGTTTCTCCGT
TGTCACTCCGTAATATTGTTATCTCACGTTCTCTTCCTCTTAATGATGCGAAATGGGGTA
TCTCCAGGATTACTGGGCCTAAAAATTTTGCAGTGGCAGGGCCAACTTCTAAAATTCGTG
AGGCACAAGCTTCTCCTTCCATAAGTGGTGGTGGATGTGCAAGTTTCTCTCTTCTCAAAT
ACCGACATGTAATACGCATAGGCATAGGAGCTTTTCTTGGTGGAATAATCACACGAACAC
CTGAATGCCTGCAACCTCTCATTGCCCCTCCTCTTGCATCAACCATGAAGCTCACGAGGA
AAGTCTTCCACTTTAGCTTCCCAGCATGGACAGGTGCCCGGGCAATGTCAACATTATCTG
GAACATATGAACCTGCAAATACAGTTTCCAGATGTGATACATGCGCAGGCGAAAGATGTT
CCTCTTCCACAGTTAGTGGAGCTTCTGAATCTTTGCTCATAATCATGGAATCTGTTCCTC
TTTCATCTTTTGTCACATCAATTGGTAATGAATCATCTCCTAGTGATTTCATCTCATCAA
CAGTTAAGTAACGGAAAGACTGATCACCAAGATCTTCACTCGTCTGCAACTTTTGGCCCT
CGTAATAAGGAAGATACACATGGGTGGCATGAGTTGGTTTCCCAAAGAGAGCGGAGTCTT
CAAAATCGTCACCTCCTTCGTCTTCTGAGTCGCTCATAAATGTCTCCTGCATAATTTCTG
GTGCTACTACCTTATATTTCTCTTCTGTTATGGTTGTAGTAGTAGTGGTGACAACAGTTT
CTGTAACAACTTTTAGTGTTTCTACAACAGATATATATCCTAGTCTCTGTGCTATGGACA
ACGCGGTCTGCCCTTGATTTGTCACAGTATTAGGAGAAGCATTATTTTCGAGCAGAAGAT
TGATTATCAGCGTATGTCCTTGTTGAGCAGCTTGGTGAAGTGGGGTATATCCATGCGATG
TAATGGCGTTGACATCAGCGTCATGCTGCAGAAGGAAGCGAACCATATTTATTTGCCCAA
AATGACAAGCTACATGTAATGGAGTATAACCTGCTTTAGTCTGTGGACCTATCTCGGCAC
CATTTTTAACCAATATAGCAGCAACATTCACTCTGTCCTCTTGAGCACAGAGATGCAATG
GGGTTAAACCATTCTTGGCTCCAAAATTCACATCTGCATGATGTTCTATTAAAAGCGTTG
TCATATCTGTATGCCCTTCCTGGGCTGCCAGATGCAAAGGTGTAAAGCCAGCTTTAGATT
CTGCATTTGGTTTTGCCCCATATTCCAACAAGGTGGTTGCTATATCCATCTGGTTCTTCT
TTGCAGCAATATGCAATGGTGTATATCCATTTTTCGCAGTGGCATGTGGAGAGGCTCCTT
TGTCCAGGAGTAATAGTGCTACATTCACATGGTCATAATGAGCAGCAACATGTAGTGGTG
TCACTCCATTCTTTCCCTGGGCATCAACCTGTGCATCCTTCTGCAGCAAAAGACGAGCCA
CTTTGATGTTACCATATTTAGCGGCAAGATGGAGAGGAGTAAATCCCTTCTTGTTCGTTG
CTGTCAGTGAAGCACCATTGTCAAGCAATACTGAAGCTACTTCTTCTTGGCCTTCTTTGG
CTGCTATATGTAGTGCAGTATACATATCCTTAGTTGTAGCATCAACCGCTGCACCATGTT
GGAGTAGCAATCCAACAATATCTACATTGCCAAGACGTGCAGCTATGTGAAGGGGTGTTT
GCTGCTCTCTAGCACACGCATCCACATGTGCTCCATTTCGTAACAAAATTCTTATTATAT
CTGCCTGATTTGCACGTGCTGCCAAATGTAATGGAGTTTCTCCCCTGACAGTTGGTACAT
CAGGATTAGCACCATGCTGAATCAGGTAAATGACTATATTCATACATCCCATAAATGAAG
CAACATGTAATGGTGTAAGCCCAGACTCAGTAGTAGCTTCTATTGAAGCACCATGTTTCA
ATAGTAGCTCCACCACCTTGATGCGGTTTTTCTTACAAGCAATATGCAAAGGGGTGAAGC
CATTCAGTGCACGAGCATTGGCATCAGCTTTGCGATCTAAAAGAAGCTTTGCTACTTTCA
CATGTCCGCAATGTGCTGCTACGTGAAGTGCTGTTAGGTAATCCACTGTCACATCATCAA
CAGGGGCTTTATGATACAGCAATATTCGGGCACCATCCACATGGTCCCCTTGAGCTGCCA
TATGAAGTGGTGCCAGTCCATTCTTTGTTTTTGCTGTAATTGGAGCTCCTTTCTCCAACA
AAAGATCAACAACTTGGTCATGGCCACTACGTGCAGCACAATGTAATGGTGTCAGTCCAT
CTCTGGTTGAGGCATCAATTTTTGCTCCATTCTCCACAAGAATATTAACCATATTTTTCT
TGCCCCATTTGGATGCAACATGCAATGGTGTAATTTGATGCTTAGCTCCAAAATTTACAT
CAGCTGATTTCTCTAAAAGCAAGTGTGCTATATTCTCATTTCCGTAATGTGAAGCAATGT
GTAGAGGTGTAAATCCACTCTTAGATGTCACGTCAGGATCGTGATCATTCTGGAGCAAAA
GTGCAGCAGCTTTGCAATCATCTTTTTTTGCAGCAATGTGTAATGCTGGTAAACGTACTC
TTCCCTTTGTATCATTTTCCAGTAACACAGCAACCACTTTGTCATGCCCTTGCTGAAGTG
CCACTGCTAGAGGTGTAAATCCATCCTCTGTTGCAAGACTCTGATTTGCTCCATTAGCCA
GCAAATATCGAACAACATTATCATGATTTTCTTGTGCAGCCATATATAATGGAGTGAACC
CATTCTGAGACTGCACATTAACATTTGCCCCATTACGTACCAATATCTTTACAACCTCTT
CCTGGCCTGCCAGTGAAGCAATATGTAAAGCTGTGTTCCCTTTCTTGGTAGCTGCATTCA
CATTTGCTCCTCTTTTCAATAATTCATTAACTACTGTAACATGGCCTTCTTTTGAGGCAA
GATGTAGTGCATTTAGTCCATTAGCATTACTAGTATTAATATCAATGCTGCCTTTCAAAT
ACTCCAGAACTTTCTCCAAATTTCCTGCCCTAGCAGCCCGCAGAAAGCTTGCATTGCCAT
CAGTCTGAGGATGGGTCTGTGGCTCAGGTTCGGTGCTATTACCGGCATCGACCCCTCCCT
TGTTAGTCATTGTTCTGATTTTCTTTCAAATAAATGGAAATTCACTTTTTCTTACTGTTC
AACAGGAAATGATCACCAAGTGTCAAATTATTAATTTGTAAACAGCTTCGTCGCCTTGCT
GTTAAGTAACAACACAACAGTAACACTCGTTATCGCCGTCATTCGACACACGAGACTTTT
CGTTAATTTGGTTTCTCG
>TRINITY_DN33776_c0_g2_i13 len=7419 path=[16217:0-1560 16218:1561-1564 16219:1565-1585 @16255@!:1586-2063 16251:2064-2422 @16248@!:2423-4360 16202:4361-4383 @16256@!:4384-4619 16252:4620-4731 @16250@!:4732-7165 16210:7166-7418] [-1, 16217, 16218, 16219, 16255, 16251, 16248, 16202, 16256, 16252, 16250, 16210, -2]
CCCATATTTCATTCTGAGACACTTGGATTAAAGCAACCATTAGGCATATAGATAGTTTCC
AAACAGAGAAGTAAAAGTAGACAGAGTATATATATATATGAGAAAAGCTTTTATTTGATC
GATAAGGATTTGTATTTTGCTCTGCTTTATAACCAATATAAATTTATAATCACAGTTGAA
AAAAACAGAAGACAAAAAATTAAGAAATAAAATTAGTGCACTTTTGTAATGTTTGTATTA
TTAATATTTTCTCTTTTGAGATGTTTCAGTTCAACAAGAATTAATAAATCTGATAATTTG
GAATGAACAGATACATTTTACCAAACATATCTGCAAAGGACAAAAAATAAAAGAAACTAG
TTTATAAATGCTTCGGAGCACACCTGTTTATACACACAATAAAAATTGGAAAACAAACAA
AAAACATCTTGTTCACTTTATTGTAAAATCCCAACATATTTCTCTGTTTTTAAATTCCTT
TTCAACACTAACTTACAATAGACAGGAGTTGATGCAATGCATGCTTACTTCTGTACTGTA
GGACTTTGTATGCATTTTGAAACAATTCACGTTACAATGTAAACAAATTTTTGTGTGCAA
GCAATCAACACTGGTATTGTAGATGCTTGGAGTTATTAAGAAGTAACAAGTAAATTGTGT
TGTCATAAAGTTAAAAATATGCTGCTCTATCAGTATTATTCAAGCACTTTCCTTATATCT
AGCGGTTGCGAACGTTAAAAAAAAGTTACTACGCCAAAGAACTAGAAAGTCCTTGAATAC
TCCCGATTCAGCATAATAAATTTTACAATAAAATTCCATGCATCTCAACAACTAGGTTAT
TGATGATCCCAAGTTTAAACATGAGGCAACTGTTTTAATGTTTTCATACTTCTAGAATCT
GGAGAAGCACCTATACAATATTGTTAAGCTTGGCTGGAACAACTTTACATATATTTATTC
CACATGGACCTAGAACTTAGGAACATCTGACTTCCCATTCTAGTAATGCTTCTACTGTTT
GTAGAAATTAATAGAATGCTTAATACATAAACTGCTGTATAGTGTCATTTTGAGTGAACG
ACGGAAGATTCCAATCAACAAAAAGCCCTGCTGCTTTGGTGGATAAAGGCAAAAATATGG
CACCGACAAAGTCACTGCTTGCTTTGTGAAATCAAAATGAAATTCTTTTATACCACAGAA
GGAAATTCCAGTCTATAGAAGCATGACAAAACACAATATCACGGCTGCCATGTTAGGGGA
CAGCTATCTTGCAGCGTCATCTCAACAAATGGATTTAATGTCTCTGTTTGACTTTTCTTC
AACAAATAAGACTTAATATTTTTTACTTCCCATCTTGTTTCTTCTGAGTCGATTCGTCGC
TCATGAAATCATCTAATATTTGCTGCATGCTCTCTCTTAGATTGCTGTTTTCTTCAGTGG
GCTCACTAACGTCTTGTCCGTCAGTTTTTATGGTTGTTTTTGTTACTATTCTTGTTGTAA
CAGTACACTCATCGTCGTCATCTATTGTTCCATTATCCTTTGCATCTCCATAGTCTTTTT
TGCCTTTGCCTTTCATTATCATAATTTCTTCAGGTTCACTGACTGTTACTATGGTTTTCT
TTTGAATCACATGTCGAATTCCTCCGGACTCATCTGTCTCAGTCCACTCTTTCTCTTCTG
TGTGCGTATCAACTTGGGGTTTATCTCCTTCTGCTGATGATATATCTTGCTCAGCAGTTG
TGCCACTGGACATTGTAGCAGTAGTAGGCTCTGATTTTTCATCTTCTGGAAGACTAGATA
CTGACACTTGGCTAGTATCCATCTCCCCAGAAGGCCATGTTTCAGATTCCACTAATTTTG
CAAGCTGATCCTTGTCTAGTATAGGTTCTTCACCATCTTGTGTAATTGTAGTTTTAGTCA
CTGTTGTAACAGTATGCTTTATTGTTCCATCTTCAAGAACTTCTTTCTTTTCACGAACAG
TTGTTTCATGATCAGCTTTAGCTTCTCGTTCTGCAGGTGATGGAGGAGGTGTCTTTGTTT
CTTTTATGCGTTGCACTGGGCCTTCAACAGTTGGAAGTGAGAGTGAAACATCTTGAAATG
CTTGCTGCAAATCTTCCAATAGTTCTTTTTCCAAAGTGACTGGTTGATCACCAGTTACTT
CAGCTGGTTTTGTGTCAATGCTAGTTGGTGGTGACACATTCACATCAACAAGAATGAAAC
CTTCTGTGGCACTTGTGTCATCTTCTCTCTCTTCCTCCTTTGGTTTTTCTTTTGGTACCT
CTTTAACTTCTACGACATCAGGCGGTTCTGGAATCTCGTTTTCTCCTTTCATGGCACTTA
ATTCTTCTTCCCTGGTTTCTGGCTGTGGAATTTCTGCAGGTGATGGAACCTTCTTTGCTT
CTTTTGCTTGAGCATCTTTTTCACATACAGAACCTGATTCACTACTTGTTTCTGCTGCAG
ATTCAGCCTCTTTCATCAGATCCTGTTCATCATATGAGATTTCAAGTGATGTCTCCCTCC
TTAAGGAAGCATCTCTGGAAGGACCTAGCTCTTCTTTGAATGCATCAAAACCTGACTGGT
CAAGGTGTACTTTTGCCACAGCCTTTTCAACATCATCTGTAACCAACTCCACATTGAACA
TACAATTACTAACTATGTCTTCTCTGTTTATCCTCCTTAATGCCTTCTCAAGGGTGTTAC
CATTTGCCTTATTTGCTTGCTTTTGCATCCATAACCTAAGCATAACAATTGCCTGTTGGT
TGGAGTCATTTGGATATTCTGATTTTATCGAGTTAATGTCAGATTCAGGTATATCTAATT
GTAGTGCTAATGGTATCCAGTCATCCCCAAGCTGCTTGGAAATGTCCGATAACCTTAAAT
CTGCCCTATGTATTAATTCTGGTTTTGAGAGGCCTGTTTCCTCGACGAAACCATATTTCT
TCTCTACTGTGACTAGTTCACTGACTGCTGTTGGATCAACCTTACACACATCTGGAAGAG
CAATATTGAGATTACATATTGGTGATTGAGGAGGCTCTCCCCTTCCCACTCTTGGTTCCC
TCATAAATGCTAAACGTCCCATTGGTTCTTGATGAGGATCTTTCACCCTTATAATGAAAG
GTAATCGATTCTCTCTGAATGCTTGGAAAGTGAGGAATAACTGCTCTCCAGACTTGGTTA
CTGGTATTAAATTTCCTGCAAATTCCAGGTACTGGCATTTTGCTTCTTGGACCTCTACAT
CTCTACTTTTTGCTACTTCCACAAAATGTTCTTGCGATTCTAATGTTTTATCTTCTTTGT
CATCAGTCATACAGAATACCCTTAAATAGGCTTCCATTGGGTCATACCGCTTTGCGAACA
CAACAAACTTTGCCATGAAAGGCACATGAATGGCTTCTTTGTACAATTCTGTGGCAAACC
TTGTTGCTTCGTTCACCTGCCTACAGTCCATTAGCCAGAACCGTGCTGAAACTGTTGTTG
TAAAAGATACGCAATCATTTACGAATGTGAGAGGAGTTGAGCCAGTAACGTCTTCCCACT
GTGCCTTTGTTGTTCCACCTGTTATGCTGCATAACAACCTCAGAGTAGGTGCATCACCAC
TGTACTGGTTGATCATGCCTTTAGTAGCAGCCTGTGGTACAGGAATGGTGAGAGTGATAG
GTTTGTGAAACTTGCGCCTTCTTGGTTCTACTGTAACTATAGGGCTGACTGCCACACGAT
TACCCAAAAGTTTGGCAACAAGTTCAGGTGGTATTGGTTGAGCCTGTAGTCCAACCTTGA
TCTTCTTCGTTAAAGCACCCTCTGGAAATATAGCCTGCACCTGTGGCACCACTGTTGAGC
TGACCATGCCACCTTCTGGACCAATAGCATGTACTTCCTGGCGAACACGTGTAATAATGG
CAAAGTACTGTGGGAAATCCGTTGTTAAGATGCGAGTGATGCGATTAGTATTCAGATCTT
CCAGGGCACTCAATTCTTCTCCTTCAAAGCTTTCATTAAGAACATCATGGACTGCATCCT
CAGTTGCTTCCAGTGTGTGCTCTCTCCATGTTTCTCCGTTGTCACTCCGTAATATTGTTA
TCTCACGTTCTCTTCCTCTTAATGATGCGAAATGGGGTATCTCCAGGATTACTGGGCCTA
AAAATTTTGCAGTGGCAGGGCCAACTTCTAAAATTCGTGAGGCACAAGCTTCTCCTTCCA
TAAGTGGTGGTGGATGTGCAAGTTTCTCTCTTCTCAAATACCGACATGTAATACGCATAG
GCATAGGAGCTTTTCTTGGTGGAATAATCACACGAACACCTGAATGCCTGCAACCTCTCA
TTGCCCCTCCTCTTGCATCAACCATGAAGCTCACGAGGAAACCAGCATGGACAGGTGCCC
GGGCAATGTCAACATTATCTGGAACATATGAACCTGCAAATACAGTTTCCAGATGTGATA
CATGCGCAGGCGAAAGATGTTCCTCTTCCACAGTTAGTGGAGCTTCTGAATCTTTGCTCA
TAATCATGGAATCTGTTCCTCTTTCATCTTTTGTCACATCAATTGGTAATGAATCATCTC
CTAGTGATTTCATCTCATCAACAGTTAAGTAACGGAAAGACTGATCACCAAGATCTTCAC
TCGTCTGCAACTTTTGGCCCTCGTAATAAGGAAGATACACATGGGTGGCATGAGTTGGTT
TCCCAAAGAGAGCGGAGTCTTCAAAATCGTCACCTCCTTCGTCTTCTGAGTCGCTCATAA
ATGTCTCCTGCATAATTTCTGGTGCTACTACCTTATATTTCTCTTCTGTTATGGTTGTAG
TAGTAGTGGTGACAACAGTTTCTGTAACAACTTTTAGTGTTTCTACAACAGATATATATC
CTAGTCTCTGTGCTATGGACAACGCGGTCTGCCCTTGATTTGTCACAGTATTAGGAGAAG
CATTATTTTCGAGCAGAAGATTGATTATCAGCGTATGTCCTTGTTGAGCAGCTTGGTGAA
GTGGGGTATATCCATGCGATGTAATGGCGTTGACATCAGCGTCATGCTGCAGAAGGAAGC
GAACCATATTTATTTGCCCAAAATGACAAGCTACATGTAATGGAGTATAACCTGCTTTAG
TCTGTGGACCTATCTCGGCACCATTTTTAACCAATATAGCAGCAACATTCACTCTGTCCT
CTTGAGCACAGAGATGCAATGGGGTTAAACCATTCTTGGCTCCAAAATTCACATCTGCAT
GATGTTCTATTAAAAGCGTTGTCATATCTGTATGCCCTTCCTGGGCTGCCAGATGCAAAG
GTGTAAAGCCAGCTTTAGATTCTGCATTTGGTTTTGCCCCATATTCCAACAAGGTGGTTG
CTATATCCATCTGGTTCTTCTTTGCAGCAATATGCAATGGTGTATATCCATTTTTCGCAG
TGGCATGTGGAGAGGCTCCTTTGTCCAGGAGTAATAGTGCTACATTCACATGGTCATAAT
GAGCAGCAACATGTAGTGGTGTCACTCCATTCTTTCCCTGGGCATCAACCTGTGCATCCT
TCTGCAGCAAAAGACGAGCCACTTTGATGTTACCATATTTAGCGGCAAGATGGAGAGGAG
TAAATCCCTTCTTGTTCGTTGCTGTCAGTGAAGCACCATTGTCAAGCAATACTGAAGCTA
CTTCTTCTTGGCCTTCTTTGGCTGCTATATGTAGTGCAGTATACATATCCTTAGTTGTAG
CATCAACCGCTGCACCATGTTGGAGTAGCAATCCAACAATATCTACATTGCCAAGACGTG
CAGCTATGTGAAGGGGTGTTTGCTGCTCTCTAGCACACGCATCCACATGTGCTCCATTTC
GTAACAAAATTCTTATTATATCTGCCTGATTTGCACGTGCTGCCAAATGTAATGGAGTTT
CTCCCCTGACAGTTGGTACATCAGGATTAGCACCATGCTGAATCAGGTAAATGACTATAT
TCATACATCCCATAAATGAAGCAACATGTAATGGTGTAAGCCCAGACTCAGTAGTAGCTT
CTATTGAAGCACCATGTTTCAATAGTAGCTCCACCACCTTGATGCGGTTTTTCTTACAAG
CAATATGCAAAGGGGTGAAGCCATTCAGTGCACGAGCATTGGCATCAGCTTTGCGATCTA
AAAGAAGCTTTGCTACTTTCACATGTCCGCAATGTGCTGCTACGTGAAGTGCTGTTAGGT
AATCCACTGTCACATCATCAACAGGGGCTTTATGATACAGCAATATTCGGGCACCATCCA
CATGGTCCCCTTGAGCTGCCATATGAAGTGGTGCCAGTCCATTCTTTGTTTTTGCTGTAA
TTGGAGCTCCTTTCTCCAACAAAAGATCAACAACTTGGTCATGGCCACTACGTGCAGCAC
AATGTAATGGTGTCAGTCCATCTCTGGTTGAGGCATCAATTTTTGCTCCATTCTCCACAA
GAATATTAACCATATTTTTCTTGCCCCATTTGGATGCAACATGCAATGGTGTAATTTGAT
GCTTAGCTCCAAAATTTACATCAGCTGATTTCTCTAAAAGCAAGTGTGCTATATTCTCAT
TTCCGTAATGTGAAGCAATGTGTAGAGGTGTAAATCCACTCTTAGATGTCACGTCAGGAT
CGTGATCATTCTGGAGCAAAAGTGCAGCAGCTTTGCAATCATCTTTTTTTGCAGCAATGT
GTAATGCTGGTAAACGTACTCTTCCCTTTGTATCATTTTCCAGTAACACAGCAACCACTT
TGTCATGCCCTTGCTGAAGTGCCACTGCTAGAGGTGTAAATCCATCCTCTGTTGCAAGAC
TCTGATTTGCTCCATTAGCCAGCAAATATCGAACAACATTATCATGATTTTCTTGTGCAG
CCATATATAATGGAGTGAACCCATTCTGAGACTGCACATTAACATTTGCCCCATTACGTA
CCAATATCTTTACAACCTCTTCCTGGCCTGCCAGTGAAGCAATATGTAAAGCTGTGTTCC
CTTTCTTGGTAGCTGCATTCACATTTGCTCCTCTTTTCAATAATTCATTAACTACTGTAA
CATGGCCTTCTTTTGAGGCAAGATGTAGTGCATTTAGTCCATTAGCATTACTAGTATTAA
TATCAATGCTGCCTTTCAAATACTCCAGAACTTTCTCCAAATTTCCTGCCCTAGCAGCCC
GCAGAAAGCTTGCATTGCCATCAGTCTGAGGATGGGTCTGTGGCTCAGGTTCGGTGCTAT
TACCGGCATCGACCCCTCCCTTGTTAGTCATTGTTCTGATTTTCTTTCAAATAAATGGAA
ATTCACTTTTTCTTACTGTTCAACAGGAAATGATCACCAAGTGTCAAATTATTAATTTGT
AAACAGCTTCGTCGCCTTGCTGTTAAGTAACAACACAACAGTAACACTCGTTATCGCCGT
CATTCGACACACGAGACTTTTCGTTAATTTGGTTTCTCG
>TRINITY_DN33776_c0_g2_i14 len=7347 path=[16217:0-1560 16218:1561-1564 16219:1565-1585 @16255@!:1586-2063 16251:2064-2422 @16248@!:2423-4360 16231:4361-4401 @16256@!:4402-4637 16205:4638-4656 @16250@!:4657-7090 16257:7091-7091 16228:7092-7112 16229:7113-7346] [-1, 16217, 16218, 16219, 16255, 16251, 16248, 16231, 16256, 16205, 16250, 16257, 16228, 16229, -2]
CCCATATTTCATTCTGAGACACTTGGATTAAAGCAACCATTAGGCATATAGATAGTTTCC
AAACAGAGAAGTAAAAGTAGACAGAGTATATATATATATGAGAAAAGCTTTTATTTGATC
GATAAGGATTTGTATTTTGCTCTGCTTTATAACCAATATAAATTTATAATCACAGTTGAA
AAAAACAGAAGACAAAAAATTAAGAAATAAAATTAGTGCACTTTTGTAATGTTTGTATTA
TTAATATTTTCTCTTTTGAGATGTTTCAGTTCAACAAGAATTAATAAATCTGATAATTTG
GAATGAACAGATACATTTTACCAAACATATCTGCAAAGGACAAAAAATAAAAGAAACTAG
TTTATAAATGCTTCGGAGCACACCTGTTTATACACACAATAAAAATTGGAAAACAAACAA
AAAACATCTTGTTCACTTTATTGTAAAATCCCAACATATTTCTCTGTTTTTAAATTCCTT
TTCAACACTAACTTACAATAGACAGGAGTTGATGCAATGCATGCTTACTTCTGTACTGTA
GGACTTTGTATGCATTTTGAAACAATTCACGTTACAATGTAAACAAATTTTTGTGTGCAA
GCAATCAACACTGGTATTGTAGATGCTTGGAGTTATTAAGAAGTAACAAGTAAATTGTGT
TGTCATAAAGTTAAAAATATGCTGCTCTATCAGTATTATTCAAGCACTTTCCTTATATCT
AGCGGTTGCGAACGTTAAAAAAAAGTTACTACGCCAAAGAACTAGAAAGTCCTTGAATAC
TCCCGATTCAGCATAATAAATTTTACAATAAAATTCCATGCATCTCAACAACTAGGTTAT
TGATGATCCCAAGTTTAAACATGAGGCAACTGTTTTAATGTTTTCATACTTCTAGAATCT
GGAGAAGCACCTATACAATATTGTTAAGCTTGGCTGGAACAACTTTACATATATTTATTC
CACATGGACCTAGAACTTAGGAACATCTGACTTCCCATTCTAGTAATGCTTCTACTGTTT
GTAGAAATTAATAGAATGCTTAATACATAAACTGCTGTATAGTGTCATTTTGAGTGAACG
ACGGAAGATTCCAATCAACAAAAAGCCCTGCTGCTTTGGTGGATAAAGGCAAAAATATGG
CACCGACAAAGTCACTGCTTGCTTTGTGAAATCAAAATGAAATTCTTTTATACCACAGAA
GGAAATTCCAGTCTATAGAAGCATGACAAAACACAATATCACGGCTGCCATGTTAGGGGA
CAGCTATCTTGCAGCGTCATCTCAACAAATGGATTTAATGTCTCTGTTTGACTTTTCTTC
AACAAATAAGACTTAATATTTTTTACTTCCCATCTTGTTTCTTCTGAGTCGATTCGTCGC
TCATGAAATCATCTAATATTTGCTGCATGCTCTCTCTTAGATTGCTGTTTTCTTCAGTGG
GCTCACTAACGTCTTGTCCGTCAGTTTTTATGGTTGTTTTTGTTACTATTCTTGTTGTAA
CAGTACACTCATCGTCGTCATCTATTGTTCCATTATCCTTTGCATCTCCATAGTCTTTTT
TGCCTTTGCCTTTCATTATCATAATTTCTTCAGGTTCACTGACTGTTACTATGGTTTTCT
TTTGAATCACATGTCGAATTCCTCCGGACTCATCTGTCTCAGTCCACTCTTTCTCTTCTG
TGTGCGTATCAACTTGGGGTTTATCTCCTTCTGCTGATGATATATCTTGCTCAGCAGTTG
TGCCACTGGACATTGTAGCAGTAGTAGGCTCTGATTTTTCATCTTCTGGAAGACTAGATA
CTGACACTTGGCTAGTATCCATCTCCCCAGAAGGCCATGTTTCAGATTCCACTAATTTTG
CAAGCTGATCCTTGTCTAGTATAGGTTCTTCACCATCTTGTGTAATTGTAGTTTTAGTCA
CTGTTGTAACAGTATGCTTTATTGTTCCATCTTCAAGAACTTCTTTCTTTTCACGAACAG
TTGTTTCATGATCAGCTTTAGCTTCTCGTTCTGCAGGTGATGGAGGAGGTGTCTTTGTTT
CTTTTATGCGTTGCACTGGGCCTTCAACAGTTGGAAGTGAGAGTGAAACATCTTGAAATG
CTTGCTGCAAATCTTCCAATAGTTCTTTTTCCAAAGTGACTGGTTGATCACCAGTTACTT
CAGCTGGTTTTGTGTCAATGCTAGTTGGTGGTGACACATTCACATCAACAAGAATGAAAC
CTTCTGTGGCACTTGTGTCATCTTCTCTCTCTTCCTCCTTTGGTTTTTCTTTTGGTACCT
CTTTAACTTCTACGACATCAGGCGGTTCTGGAATCTCGTTTTCTCCTTTCATGGCACTTA
ATTCTTCTTCCCTGGTTTCTGGCTGTGGAATTTCTGCAGGTGATGGAACCTTCTTTGCTT
CTTTTGCTTGAGCATCTTTTTCACATACAGAACCTGATTCACTACTTGTTTCTGCTGCAG
ATTCAGCCTCTTTCATCAGATCCTGTTCATCATATGAGATTTCAAGTGATGTCTCCCTCC
TTAAGGAAGCATCTCTGGAAGGACCTAGCTCTTCTTTGAATGCATCAAAACCTGACTGGT
CAAGGTGTACTTTTGCCACAGCCTTTTCAACATCATCTGTAACCAACTCCACATTGAACA
TACAATTACTAACTATGTCTTCTCTGTTTATCCTCCTTAATGCCTTCTCAAGGGTGTTAC
CATTTGCCTTATTTGCTTGCTTTTGCATCCATAACCTAAGCATAACAATTGCCTGTTGGT
TGGAGTCATTTGGATATTCTGATTTTATCGAGTTAATGTCAGATTCAGGTATATCTAATT
GTAGTGCTAATGGTATCCAGTCATCCCCAAGCTGCTTGGAAATGTCCGATAACCTTAAAT
CTGCCCTATGTATTAATTCTGGTTTTGAGAGGCCTGTTTCCTCGACGAAACCATATTTCT
TCTCTACTGTGACTAGTTCACTGACTGCTGTTGGATCAACCTTACACACATCTGGAAGAG
CAATATTGAGATTACATATTGGTGATTGAGGAGGCTCTCCCCTTCCCACTCTTGGTTCCC
TCATAAATGCTAAACGTCCCATTGGTTCTTGATGAGGATCTTTCACCCTTATAATGAAAG
GTAATCGATTCTCTCTGAATGCTTGGAAAGTGAGGAATAACTGCTCTCCAGACTTGGTTA
CTGGTATTAAATTTCCTGCAAATTCCAGGTACTGGCATTTTGCTTCTTGGACCTCTACAT
CTCTACTTTTTGCTACTTCCACAAAATGTTCTTGCGATTCTAATGTTTTATCTTCTTTGT
CATCAGTCATACAGAATACCCTTAAATAGGCTTCCATTGGGTCATACCGCTTTGCGAACA
CAACAAACTTTGCCATGAAAGGCACATGAATGGCTTCTTTGTACAATTCTGTGGCAAACC
TTGTTGCTTCGTTCACCTGCCTACAGTCCATTAGCCAGAACCGTGCTGAAACTGTTGTTG
TAAAAGATACGCAATCATTTACGAATGTGAGAGGAGTTGAGCCAGTAACGTCTTCCCACT
GTGCCTTTGTTGTTCCACCTGTTATGCTGCATAACAACCTCAGAGTAGGTGCATCACCAC
TGTACTGGTTGATCATGCCTTTAGTAGCAGCCTGTGGTACAGGAATGGTGAGAGTGATAG
GTTTGTGAAACTTGCGCCTTCTTGGTTCTACTGTAACTATAGGGCTGACTGCCACACGAT
TACCCAAAAGTTTGGCAACAAGTTCAGGTGGTATTGGTTGAGCCTGTAGTCCAACCTTGA
TCTTCTTCGTTAAAGCACCCTCTGGAAATATAGCCTGCACCTGTGGCACCACTGTTGAGC
TGACCATGCCACCTTCTGGACCAATAGCATGTACTTCCTGGCGAACACGTGTAATAATGG
CAAAGTACTGTGGGAAATCCGTTGTTAAGATGCGAGTGATGCGATTAGTATTCAGATCTT
CCAGGGCACTCAATTCTTCTCCTTCAAAGCTTTCATTAAGAACATCATGGACTGCATCCT
CAGTTGCTTCCAGTGTGTGCTCTCTCCATGTTTCTCCGTTGTCACTCCGTAATATTGTTA
TCTCACGTTCTCTTCCTCTTAATGATGCGAAATGGGGTATCTCCAGGATTACTGGGCCTA
AAAATTTTGCAGTGGCAGGGCCAACTTCTAAAATTCGTGAGGCACAAGCTTCTCCTTCCA
TAAGTGGTGGTGGATGTGCAAGTTTCTCTCTTCTCAAATACCGACATGTAATACGCATAG
GCATAGGAGCTTTTCTTGGTGGAATAATCACACGAACACCTGAATGCCTGCAACCTCTCA
TTGCCCCTCCTCTTGCATCAACCATGAAGCTCACGAGGAAAGTCTTCCACTTTAGCTTCC
CAGCATGGACAGGTGCCCGGGCAATGTCAACATTATCTGGAACATATGAACCTGCAAATA
CAGTTTCCAGATGTGATACATGCGCAGGCGAAAGATGTTCCTCTTCCACAGTTAGTGGAG
CTTCTGAATCTTTGCTCATAATCATGGAATCTGTTCCTCTTTCATCTTTTGTCACATCAA
TTGGTAATGAATCATCTCCTAGTGATTTCATCTCATCAACAGTTAAGTAACGGAAAGACT
GATCACCAAGATCTTCACCTCCTTCGTCTTCTGAGTCGCTCATAAATGTCTCCTGCATAA
TTTCTGGTGCTACTACCTTATATTTCTCTTCTGTTATGGTTGTAGTAGTAGTGGTGACAA
CAGTTTCTGTAACAACTTTTAGTGTTTCTACAACAGATATATATCCTAGTCTCTGTGCTA
TGGACAACGCGGTCTGCCCTTGATTTGTCACAGTATTAGGAGAAGCATTATTTTCGAGCA
GAAGATTGATTATCAGCGTATGTCCTTGTTGAGCAGCTTGGTGAAGTGGGGTATATCCAT
GCGATGTAATGGCGTTGACATCAGCGTCATGCTGCAGAAGGAAGCGAACCATATTTATTT
GCCCAAAATGACAAGCTACATGTAATGGAGTATAACCTGCTTTAGTCTGTGGACCTATCT
CGGCACCATTTTTAACCAATATAGCAGCAACATTCACTCTGTCCTCTTGAGCACAGAGAT
GCAATGGGGTTAAACCATTCTTGGCTCCAAAATTCACATCTGCATGATGTTCTATTAAAA
GCGTTGTCATATCTGTATGCCCTTCCTGGGCTGCCAGATGCAAAGGTGTAAAGCCAGCTT
TAGATTCTGCATTTGGTTTTGCCCCATATTCCAACAAGGTGGTTGCTATATCCATCTGGT
TCTTCTTTGCAGCAATATGCAATGGTGTATATCCATTTTTCGCAGTGGCATGTGGAGAGG
CTCCTTTGTCCAGGAGTAATAGTGCTACATTCACATGGTCATAATGAGCAGCAACATGTA
GTGGTGTCACTCCATTCTTTCCCTGGGCATCAACCTGTGCATCCTTCTGCAGCAAAAGAC
GAGCCACTTTGATGTTACCATATTTAGCGGCAAGATGGAGAGGAGTAAATCCCTTCTTGT
TCGTTGCTGTCAGTGAAGCACCATTGTCAAGCAATACTGAAGCTACTTCTTCTTGGCCTT
CTTTGGCTGCTATATGTAGTGCAGTATACATATCCTTAGTTGTAGCATCAACCGCTGCAC
CATGTTGGAGTAGCAATCCAACAATATCTACATTGCCAAGACGTGCAGCTATGTGAAGGG
GTGTTTGCTGCTCTCTAGCACACGCATCCACATGTGCTCCATTTCGTAACAAAATTCTTA
TTATATCTGCCTGATTTGCACGTGCTGCCAAATGTAATGGAGTTTCTCCCCTGACAGTTG
GTACATCAGGATTAGCACCATGCTGAATCAGGTAAATGACTATATTCATACATCCCATAA
ATGAAGCAACATGTAATGGTGTAAGCCCAGACTCAGTAGTAGCTTCTATTGAAGCACCAT
GTTTCAATAGTAGCTCCACCACCTTGATGCGGTTTTTCTTACAAGCAATATGCAAAGGGG
TGAAGCCATTCAGTGCACGAGCATTGGCATCAGCTTTGCGATCTAAAAGAAGCTTTGCTA
CTTTCACATGTCCGCAATGTGCTGCTACGTGAAGTGCTGTTAGGTAATCCACTGTCACAT
CATCAACAGGGGCTTTATGATACAGCAATATTCGGGCACCATCCACATGGTCCCCTTGAG
CTGCCATATGAAGTGGTGCCAGTCCATTCTTTGTTTTTGCTGTAATTGGAGCTCCTTTCT
CCAACAAAAGATCAACAACTTGGTCATGGCCACTACGTGCAGCACAATGTAATGGTGTCA
GTCCATCTCTGGTTGAGGCATCAATTTTTGCTCCATTCTCCACAAGAATATTAACCATAT
TTTTCTTGCCCCATTTGGATGCAACATGCAATGGTGTAATTTGATGCTTAGCTCCAAAAT
TTACATCAGCTGATTTCTCTAAAAGCAAGTGTGCTATATTCTCATTTCCGTAATGTGAAG
CAATGTGTAGAGGTGTAAATCCACTCTTAGATGTCACGTCAGGATCGTGATCATTCTGGA
GCAAAAGTGCAGCAGCTTTGCAATCATCTTTTTTTGCAGCAATGTGTAATGCTGGTAAAC
GTACTCTTCCCTTTGTATCATTTTCCAGTAACACAGCAACCACTTTGTCATGCCCTTGCT
GAAGTGCCACTGCTAGAGGTGTAAATCCATCCTCTGTTGCAAGACTCTGATTTGCTCCAT
TAGCCAGCAAATATCGAACAACATTATCATGATTTTCTTGTGCAGCCATATATAATGGAG
TGAACCCATTCTGAGACTGCACATTAACATTTGCCCCATTACGTACCAATATCTTTACAA
CCTCTTCCTGGCCTGCCAGTGAAGCAATATGTAAAGCTGTGTTCCCTTTCTTGGTAGCTG
CATTCACATTTGCTCCTCTTTTCAATAATTCATTAACTACTGTAACATGGCCTTCTTTTG
AGGCAAGATGTAGTGCATTTAGTCCATTAGCATTACTAGTATTAATATCAATGCTGCCTT
TCAAATACTCCAGAACTTTCTCCAAATTTCCTGCCCTAGCAGCCCGCAGAAAGCTTGCAT
TGCCATCAGTCAGCAAGTTAGTGTAGGCAGTGGTCATTTCTGACAAACATACATCCTACC
TCGTTCGTCCATCTCACCGCGCTGACTGCCTCGTTACCCAGAGGCACATATATAAATGAT
AATGGAAAAGCGCCGGTAATGACTTCCGCCACTCACCTTGTTACTCCGACGACGTAGAAC
ATGGCACAGAAGACAACGAATCAGAAACCAAATGGCAGGGTCGCATGGATCTCTGTATAG
TAAATACGCTAGGATTTTGGTAAAATA
>TRINITY_DN33776_c0_g2_i15 len=7440 path=[16217:0-1560 16218:1561-1564 16219:1565-1585 @16255@!:1586-2063 16251:2064-2422 @16248@!:2423-4360 16231:4361-4401 @16256@!:4402-4637 16252:4638-4749 @16250@!:4750-7183 16257:7184-7184 16228:7185-7205 16229:7206-7439] [-1, 16217, 16218, 16219, 16255, 16251, 16248, 16231, 16256, 16252, 16250, 16257, 16228, 16229, -2]
CCCATATTTCATTCTGAGACACTTGGATTAAAGCAACCATTAGGCATATAGATAGTTTCC
AAACAGAGAAGTAAAAGTAGACAGAGTATATATATATATGAGAAAAGCTTTTATTTGATC
GATAAGGATTTGTATTTTGCTCTGCTTTATAACCAATATAAATTTATAATCACAGTTGAA
AAAAACAGAAGACAAAAAATTAAGAAATAAAATTAGTGCACTTTTGTAATGTTTGTATTA
TTAATATTTTCTCTTTTGAGATGTTTCAGTTCAACAAGAATTAATAAATCTGATAATTTG
GAATGAACAGATACATTTTACCAAACATATCTGCAAAGGACAAAAAATAAAAGAAACTAG
TTTATAAATGCTTCGGAGCACACCTGTTTATACACACAATAAAAATTGGAAAACAAACAA
AAAACATCTTGTTCACTTTATTGTAAAATCCCAACATATTTCTCTGTTTTTAAATTCCTT
TTCAACACTAACTTACAATAGACAGGAGTTGATGCAATGCATGCTTACTTCTGTACTGTA
GGACTTTGTATGCATTTTGAAACAATTCACGTTACAATGTAAACAAATTTTTGTGTGCAA
GCAATCAACACTGGTATTGTAGATGCTTGGAGTTATTAAGAAGTAACAAGTAAATTGTGT
TGTCATAAAGTTAAAAATATGCTGCTCTATCAGTATTATTCAAGCACTTTCCTTATATCT
AGCGGTTGCGAACGTTAAAAAAAAGTTACTACGCCAAAGAACTAGAAAGTCCTTGAATAC
TCCCGATTCAGCATAATAAATTTTACAATAAAATTCCATGCATCTCAACAACTAGGTTAT
TGATGATCCCAAGTTTAAACATGAGGCAACTGTTTTAATGTTTTCATACTTCTAGAATCT
GGAGAAGCACCTATACAATATTGTTAAGCTTGGCTGGAACAACTTTACATATATTTATTC
CACATGGACCTAGAACTTAGGAACATCTGACTTCCCATTCTAGTAATGCTTCTACTGTTT
GTAGAAATTAATAGAATGCTTAATACATAAACTGCTGTATAGTGTCATTTTGAGTGAACG
ACGGAAGATTCCAATCAACAAAAAGCCCTGCTGCTTTGGTGGATAAAGGCAAAAATATGG
CACCGACAAAGTCACTGCTTGCTTTGTGAAATCAAAATGAAATTCTTTTATACCACAGAA
GGAAATTCCAGTCTATAGAAGCATGACAAAACACAATATCACGGCTGCCATGTTAGGGGA
CAGCTATCTTGCAGCGTCATCTCAACAAATGGATTTAATGTCTCTGTTTGACTTTTCTTC
AACAAATAAGACTTAATATTTTTTACTTCCCATCTTGTTTCTTCTGAGTCGATTCGTCGC
TCATGAAATCATCTAATATTTGCTGCATGCTCTCTCTTAGATTGCTGTTTTCTTCAGTGG
GCTCACTAACGTCTTGTCCGTCAGTTTTTATGGTTGTTTTTGTTACTATTCTTGTTGTAA
CAGTACACTCATCGTCGTCATCTATTGTTCCATTATCCTTTGCATCTCCATAGTCTTTTT
TGCCTTTGCCTTTCATTATCATAATTTCTTCAGGTTCACTGACTGTTACTATGGTTTTCT
TTTGAATCACATGTCGAATTCCTCCGGACTCATCTGTCTCAGTCCACTCTTTCTCTTCTG
TGTGCGTATCAACTTGGGGTTTATCTCCTTCTGCTGATGATATATCTTGCTCAGCAGTTG
TGCCACTGGACATTGTAGCAGTAGTAGGCTCTGATTTTTCATCTTCTGGAAGACTAGATA
CTGACACTTGGCTAGTATCCATCTCCCCAGAAGGCCATGTTTCAGATTCCACTAATTTTG
CAAGCTGATCCTTGTCTAGTATAGGTTCTTCACCATCTTGTGTAATTGTAGTTTTAGTCA
CTGTTGTAACAGTATGCTTTATTGTTCCATCTTCAAGAACTTCTTTCTTTTCACGAACAG
TTGTTTCATGATCAGCTTTAGCTTCTCGTTCTGCAGGTGATGGAGGAGGTGTCTTTGTTT
CTTTTATGCGTTGCACTGGGCCTTCAACAGTTGGAAGTGAGAGTGAAACATCTTGAAATG
CTTGCTGCAAATCTTCCAATAGTTCTTTTTCCAAAGTGACTGGTTGATCACCAGTTACTT
CAGCTGGTTTTGTGTCAATGCTAGTTGGTGGTGACACATTCACATCAACAAGAATGAAAC
CTTCTGTGGCACTTGTGTCATCTTCTCTCTCTTCCTCCTTTGGTTTTTCTTTTGGTACCT
CTTTAACTTCTACGACATCAGGCGGTTCTGGAATCTCGTTTTCTCCTTTCATGGCACTTA
ATTCTTCTTCCCTGGTTTCTGGCTGTGGAATTTCTGCAGGTGATGGAACCTTCTTTGCTT
CTTTTGCTTGAGCATCTTTTTCACATACAGAACCTGATTCACTACTTGTTTCTGCTGCAG
ATTCAGCCTCTTTCATCAGATCCTGTTCATCATATGAGATTTCAAGTGATGTCTCCCTCC
TTAAGGAAGCATCTCTGGAAGGACCTAGCTCTTCTTTGAATGCATCAAAACCTGACTGGT
CAAGGTGTACTTTTGCCACAGCCTTTTCAACATCATCTGTAACCAACTCCACATTGAACA
TACAATTACTAACTATGTCTTCTCTGTTTATCCTCCTTAATGCCTTCTCAAGGGTGTTAC
CATTTGCCTTATTTGCTTGCTTTTGCATCCATAACCTAAGCATAACAATTGCCTGTTGGT
TGGAGTCATTTGGATATTCTGATTTTATCGAGTTAATGTCAGATTCAGGTATATCTAATT
GTAGTGCTAATGGTATCCAGTCATCCCCAAGCTGCTTGGAAATGTCCGATAACCTTAAAT
CTGCCCTATGTATTAATTCTGGTTTTGAGAGGCCTGTTTCCTCGACGAAACCATATTTCT
TCTCTACTGTGACTAGTTCACTGACTGCTGTTGGATCAACCTTACACACATCTGGAAGAG
CAATATTGAGATTACATATTGGTGATTGAGGAGGCTCTCCCCTTCCCACTCTTGGTTCCC
TCATAAATGCTAAACGTCCCATTGGTTCTTGATGAGGATCTTTCACCCTTATAATGAAAG
GTAATCGATTCTCTCTGAATGCTTGGAAAGTGAGGAATAACTGCTCTCCAGACTTGGTTA
CTGGTATTAAATTTCCTGCAAATTCCAGGTACTGGCATTTTGCTTCTTGGACCTCTACAT
CTCTACTTTTTGCTACTTCCACAAAATGTTCTTGCGATTCTAATGTTTTATCTTCTTTGT
CATCAGTCATACAGAATACCCTTAAATAGGCTTCCATTGGGTCATACCGCTTTGCGAACA
CAACAAACTTTGCCATGAAAGGCACATGAATGGCTTCTTTGTACAATTCTGTGGCAAACC
TTGTTGCTTCGTTCACCTGCCTACAGTCCATTAGCCAGAACCGTGCTGAAACTGTTGTTG
TAAAAGATACGCAATCATTTACGAATGTGAGAGGAGTTGAGCCAGTAACGTCTTCCCACT
GTGCCTTTGTTGTTCCACCTGTTATGCTGCATAACAACCTCAGAGTAGGTGCATCACCAC
TGTACTGGTTGATCATGCCTTTAGTAGCAGCCTGTGGTACAGGAATGGTGAGAGTGATAG
GTTTGTGAAACTTGCGCCTTCTTGGTTCTACTGTAACTATAGGGCTGACTGCCACACGAT
TACCCAAAAGTTTGGCAACAAGTTCAGGTGGTATTGGTTGAGCCTGTAGTCCAACCTTGA
TCTTCTTCGTTAAAGCACCCTCTGGAAATATAGCCTGCACCTGTGGCACCACTGTTGAGC
TGACCATGCCACCTTCTGGACCAATAGCATGTACTTCCTGGCGAACACGTGTAATAATGG
CAAAGTACTGTGGGAAATCCGTTGTTAAGATGCGAGTGATGCGATTAGTATTCAGATCTT
CCAGGGCACTCAATTCTTCTCCTTCAAAGCTTTCATTAAGAACATCATGGACTGCATCCT
CAGTTGCTTCCAGTGTGTGCTCTCTCCATGTTTCTCCGTTGTCACTCCGTAATATTGTTA
TCTCACGTTCTCTTCCTCTTAATGATGCGAAATGGGGTATCTCCAGGATTACTGGGCCTA
AAAATTTTGCAGTGGCAGGGCCAACTTCTAAAATTCGTGAGGCACAAGCTTCTCCTTCCA
TAAGTGGTGGTGGATGTGCAAGTTTCTCTCTTCTCAAATACCGACATGTAATACGCATAG
GCATAGGAGCTTTTCTTGGTGGAATAATCACACGAACACCTGAATGCCTGCAACCTCTCA
TTGCCCCTCCTCTTGCATCAACCATGAAGCTCACGAGGAAAGTCTTCCACTTTAGCTTCC
CAGCATGGACAGGTGCCCGGGCAATGTCAACATTATCTGGAACATATGAACCTGCAAATA
CAGTTTCCAGATGTGATACATGCGCAGGCGAAAGATGTTCCTCTTCCACAGTTAGTGGAG
CTTCTGAATCTTTGCTCATAATCATGGAATCTGTTCCTCTTTCATCTTTTGTCACATCAA
TTGGTAATGAATCATCTCCTAGTGATTTCATCTCATCAACAGTTAAGTAACGGAAAGACT
GATCACCAAGATCTTCACTCGTCTGCAACTTTTGGCCCTCGTAATAAGGAAGATACACAT
GGGTGGCATGAGTTGGTTTCCCAAAGAGAGCGGAGTCTTCAAAATCGTCACCTCCTTCGT
CTTCTGAGTCGCTCATAAATGTCTCCTGCATAATTTCTGGTGCTACTACCTTATATTTCT
CTTCTGTTATGGTTGTAGTAGTAGTGGTGACAACAGTTTCTGTAACAACTTTTAGTGTTT
CTACAACAGATATATATCCTAGTCTCTGTGCTATGGACAACGCGGTCTGCCCTTGATTTG
TCACAGTATTAGGAGAAGCATTATTTTCGAGCAGAAGATTGATTATCAGCGTATGTCCTT
GTTGAGCAGCTTGGTGAAGTGGGGTATATCCATGCGATGTAATGGCGTTGACATCAGCGT
CATGCTGCAGAAGGAAGCGAACCATATTTATTTGCCCAAAATGACAAGCTACATGTAATG
GAGTATAACCTGCTTTAGTCTGTGGACCTATCTCGGCACCATTTTTAACCAATATAGCAG
CAACATTCACTCTGTCCTCTTGAGCACAGAGATGCAATGGGGTTAAACCATTCTTGGCTC
CAAAATTCACATCTGCATGATGTTCTATTAAAAGCGTTGTCATATCTGTATGCCCTTCCT
GGGCTGCCAGATGCAAAGGTGTAAAGCCAGCTTTAGATTCTGCATTTGGTTTTGCCCCAT
ATTCCAACAAGGTGGTTGCTATATCCATCTGGTTCTTCTTTGCAGCAATATGCAATGGTG
TATATCCATTTTTCGCAGTGGCATGTGGAGAGGCTCCTTTGTCCAGGAGTAATAGTGCTA
CATTCACATGGTCATAATGAGCAGCAACATGTAGTGGTGTCACTCCATTCTTTCCCTGGG
CATCAACCTGTGCATCCTTCTGCAGCAAAAGACGAGCCACTTTGATGTTACCATATTTAG
CGGCAAGATGGAGAGGAGTAAATCCCTTCTTGTTCGTTGCTGTCAGTGAAGCACCATTGT
CAAGCAATACTGAAGCTACTTCTTCTTGGCCTTCTTTGGCTGCTATATGTAGTGCAGTAT
ACATATCCTTAGTTGTAGCATCAACCGCTGCACCATGTTGGAGTAGCAATCCAACAATAT
CTACATTGCCAAGACGTGCAGCTATGTGAAGGGGTGTTTGCTGCTCTCTAGCACACGCAT
CCACATGTGCTCCATTTCGTAACAAAATTCTTATTATATCTGCCTGATTTGCACGTGCTG
CCAAATGTAATGGAGTTTCTCCCCTGACAGTTGGTACATCAGGATTAGCACCATGCTGAA
TCAGGTAAATGACTATATTCATACATCCCATAAATGAAGCAACATGTAATGGTGTAAGCC
CAGACTCAGTAGTAGCTTCTATTGAAGCACCATGTTTCAATAGTAGCTCCACCACCTTGA
TGCGGTTTTTCTTACAAGCAATATGCAAAGGGGTGAAGCCATTCAGTGCACGAGCATTGG
CATCAGCTTTGCGATCTAAAAGAAGCTTTGCTACTTTCACATGTCCGCAATGTGCTGCTA
CGTGAAGTGCTGTTAGGTAATCCACTGTCACATCATCAACAGGGGCTTTATGATACAGCA
ATATTCGGGCACCATCCACATGGTCCCCTTGAGCTGCCATATGAAGTGGTGCCAGTCCAT
TCTTTGTTTTTGCTGTAATTGGAGCTCCTTTCTCCAACAAAAGATCAACAACTTGGTCAT
GGCCACTACGTGCAGCACAATGTAATGGTGTCAGTCCATCTCTGGTTGAGGCATCAATTT
TTGCTCCATTCTCCACAAGAATATTAACCATATTTTTCTTGCCCCATTTGGATGCAACAT
GCAATGGTGTAATTTGATGCTTAGCTCCAAAATTTACATCAGCTGATTTCTCTAAAAGCA
AGTGTGCTATATTCTCATTTCCGTAATGTGAAGCAATGTGTAGAGGTGTAAATCCACTCT
TAGATGTCACGTCAGGATCGTGATCATTCTGGAGCAAAAGTGCAGCAGCTTTGCAATCAT
CTTTTTTTGCAGCAATGTGTAATGCTGGTAAACGTACTCTTCCCTTTGTATCATTTTCCA
GTAACACAGCAACCACTTTGTCATGCCCTTGCTGAAGTGCCACTGCTAGAGGTGTAAATC
CATCCTCTGTTGCAAGACTCTGATTTGCTCCATTAGCCAGCAAATATCGAACAACATTAT
CATGATTTTCTTGTGCAGCCATATATAATGGAGTGAACCCATTCTGAGACTGCACATTAA
CATTTGCCCCATTACGTACCAATATCTTTACAACCTCTTCCTGGCCTGCCAGTGAAGCAA
TATGTAAAGCTGTGTTCCCTTTCTTGGTAGCTGCATTCACATTTGCTCCTCTTTTCAATA
ATTCATTAACTACTGTAACATGGCCTTCTTTTGAGGCAAGATGTAGTGCATTTAGTCCAT
TAGCATTACTAGTATTAATATCAATGCTGCCTTTCAAATACTCCAGAACTTTCTCCAAAT
TTCCTGCCCTAGCAGCCCGCAGAAAGCTTGCATTGCCATCAGTCAGCAAGTTAGTGTAGG
CAGTGGTCATTTCTGACAAACATACATCCTACCTCGTTCGTCCATCTCACCGCGCTGACT
GCCTCGTTACCCAGAGGCACATATATAAATGATAATGGAAAAGCGCCGGTAATGACTTCC
GCCACTCACCTTGTTACTCCGACGACGTAGAACATGGCACAGAAGACAACGAATCAGAAA
CCAAATGGCAGGGTCGCATGGATCTCTGTATAGTAAATACGCTAGGATTTTGGTAAAATA
>TRINITY_DN33776_c0_g2_i16 len=7422 path=[16217:0-1560 16218:1561-1564 16219:1565-1585 @16255@!:1586-2063 16251:2064-2422 @16248@!:2423-4360 16202:4361-4383 @16256@!:4384-4619 16252:4620-4731 @16250@!:4732-7165 16257:7166-7166 16228:7167-7187 16229:7188-7421] [-1, 16217, 16218, 16219, 16255, 16251, 16248, 16202, 16256, 16252, 16250, 16257, 16228, 16229, -2]
CCCATATTTCATTCTGAGACACTTGGATTAAAGCAACCATTAGGCATATAGATAGTTTCC
AAACAGAGAAGTAAAAGTAGACAGAGTATATATATATATGAGAAAAGCTTTTATTTGATC
GATAAGGATTTGTATTTTGCTCTGCTTTATAACCAATATAAATTTATAATCACAGTTGAA
AAAAACAGAAGACAAAAAATTAAGAAATAAAATTAGTGCACTTTTGTAATGTTTGTATTA
TTAATATTTTCTCTTTTGAGATGTTTCAGTTCAACAAGAATTAATAAATCTGATAATTTG
GAATGAACAGATACATTTTACCAAACATATCTGCAAAGGACAAAAAATAAAAGAAACTAG
TTTATAAATGCTTCGGAGCACACCTGTTTATACACACAATAAAAATTGGAAAACAAACAA
AAAACATCTTGTTCACTTTATTGTAAAATCCCAACATATTTCTCTGTTTTTAAATTCCTT
TTCAACACTAACTTACAATAGACAGGAGTTGATGCAATGCATGCTTACTTCTGTACTGTA
GGACTTTGTATGCATTTTGAAACAATTCACGTTACAATGTAAACAAATTTTTGTGTGCAA
GCAATCAACACTGGTATTGTAGATGCTTGGAGTTATTAAGAAGTAACAAGTAAATTGTGT
TGTCATAAAGTTAAAAATATGCTGCTCTATCAGTATTATTCAAGCACTTTCCTTATATCT
AGCGGTTGCGAACGTTAAAAAAAAGTTACTACGCCAAAGAACTAGAAAGTCCTTGAATAC
TCCCGATTCAGCATAATAAATTTTACAATAAAATTCCATGCATCTCAACAACTAGGTTAT
TGATGATCCCAAGTTTAAACATGAGGCAACTGTTTTAATGTTTTCATACTTCTAGAATCT
GGAGAAGCACCTATACAATATTGTTAAGCTTGGCTGGAACAACTTTACATATATTTATTC
CACATGGACCTAGAACTTAGGAACATCTGACTTCCCATTCTAGTAATGCTTCTACTGTTT
GTAGAAATTAATAGAATGCTTAATACATAAACTGCTGTATAGTGTCATTTTGAGTGAACG
ACGGAAGATTCCAATCAACAAAAAGCCCTGCTGCTTTGGTGGATAAAGGCAAAAATATGG
CACCGACAAAGTCACTGCTTGCTTTGTGAAATCAAAATGAAATTCTTTTATACCACAGAA
GGAAATTCCAGTCTATAGAAGCATGACAAAACACAATATCACGGCTGCCATGTTAGGGGA
CAGCTATCTTGCAGCGTCATCTCAACAAATGGATTTAATGTCTCTGTTTGACTTTTCTTC
AACAAATAAGACTTAATATTTTTTACTTCCCATCTTGTTTCTTCTGAGTCGATTCGTCGC
TCATGAAATCATCTAATATTTGCTGCATGCTCTCTCTTAGATTGCTGTTTTCTTCAGTGG
GCTCACTAACGTCTTGTCCGTCAGTTTTTATGGTTGTTTTTGTTACTATTCTTGTTGTAA
CAGTACACTCATCGTCGTCATCTATTGTTCCATTATCCTTTGCATCTCCATAGTCTTTTT
TGCCTTTGCCTTTCATTATCATAATTTCTTCAGGTTCACTGACTGTTACTATGGTTTTCT
TTTGAATCACATGTCGAATTCCTCCGGACTCATCTGTCTCAGTCCACTCTTTCTCTTCTG
TGTGCGTATCAACTTGGGGTTTATCTCCTTCTGCTGATGATATATCTTGCTCAGCAGTTG
TGCCACTGGACATTGTAGCAGTAGTAGGCTCTGATTTTTCATCTTCTGGAAGACTAGATA
CTGACACTTGGCTAGTATCCATCTCCCCAGAAGGCCATGTTTCAGATTCCACTAATTTTG
CAAGCTGATCCTTGTCTAGTATAGGTTCTTCACCATCTTGTGTAATTGTAGTTTTAGTCA
CTGTTGTAACAGTATGCTTTATTGTTCCATCTTCAAGAACTTCTTTCTTTTCACGAACAG
TTGTTTCATGATCAGCTTTAGCTTCTCGTTCTGCAGGTGATGGAGGAGGTGTCTTTGTTT
CTTTTATGCGTTGCACTGGGCCTTCAACAGTTGGAAGTGAGAGTGAAACATCTTGAAATG
CTTGCTGCAAATCTTCCAATAGTTCTTTTTCCAAAGTGACTGGTTGATCACCAGTTACTT
CAGCTGGTTTTGTGTCAATGCTAGTTGGTGGTGACACATTCACATCAACAAGAATGAAAC
CTTCTGTGGCACTTGTGTCATCTTCTCTCTCTTCCTCCTTTGGTTTTTCTTTTGGTACCT
CTTTAACTTCTACGACATCAGGCGGTTCTGGAATCTCGTTTTCTCCTTTCATGGCACTTA
ATTCTTCTTCCCTGGTTTCTGGCTGTGGAATTTCTGCAGGTGATGGAACCTTCTTTGCTT
CTTTTGCTTGAGCATCTTTTTCACATACAGAACCTGATTCACTACTTGTTTCTGCTGCAG
ATTCAGCCTCTTTCATCAGATCCTGTTCATCATATGAGATTTCAAGTGATGTCTCCCTCC
TTAAGGAAGCATCTCTGGAAGGACCTAGCTCTTCTTTGAATGCATCAAAACCTGACTGGT
CAAGGTGTACTTTTGCCACAGCCTTTTCAACATCATCTGTAACCAACTCCACATTGAACA
TACAATTACTAACTATGTCTTCTCTGTTTATCCTCCTTAATGCCTTCTCAAGGGTGTTAC
CATTTGCCTTATTTGCTTGCTTTTGCATCCATAACCTAAGCATAACAATTGCCTGTTGGT
TGGAGTCATTTGGATATTCTGATTTTATCGAGTTAATGTCAGATTCAGGTATATCTAATT
GTAGTGCTAATGGTATCCAGTCATCCCCAAGCTGCTTGGAAATGTCCGATAACCTTAAAT
CTGCCCTATGTATTAATTCTGGTTTTGAGAGGCCTGTTTCCTCGACGAAACCATATTTCT
TCTCTACTGTGACTAGTTCACTGACTGCTGTTGGATCAACCTTACACACATCTGGAAGAG
CAATATTGAGATTACATATTGGTGATTGAGGAGGCTCTCCCCTTCCCACTCTTGGTTCCC
TCATAAATGCTAAACGTCCCATTGGTTCTTGATGAGGATCTTTCACCCTTATAATGAAAG
GTAATCGATTCTCTCTGAATGCTTGGAAAGTGAGGAATAACTGCTCTCCAGACTTGGTTA
CTGGTATTAAATTTCCTGCAAATTCCAGGTACTGGCATTTTGCTTCTTGGACCTCTACAT
CTCTACTTTTTGCTACTTCCACAAAATGTTCTTGCGATTCTAATGTTTTATCTTCTTTGT
CATCAGTCATACAGAATACCCTTAAATAGGCTTCCATTGGGTCATACCGCTTTGCGAACA
CAACAAACTTTGCCATGAAAGGCACATGAATGGCTTCTTTGTACAATTCTGTGGCAAACC
TTGTTGCTTCGTTCACCTGCCTACAGTCCATTAGCCAGAACCGTGCTGAAACTGTTGTTG
TAAAAGATACGCAATCATTTACGAATGTGAGAGGAGTTGAGCCAGTAACGTCTTCCCACT
GTGCCTTTGTTGTTCCACCTGTTATGCTGCATAACAACCTCAGAGTAGGTGCATCACCAC
TGTACTGGTTGATCATGCCTTTAGTAGCAGCCTGTGGTACAGGAATGGTGAGAGTGATAG
GTTTGTGAAACTTGCGCCTTCTTGGTTCTACTGTAACTATAGGGCTGACTGCCACACGAT
TACCCAAAAGTTTGGCAACAAGTTCAGGTGGTATTGGTTGAGCCTGTAGTCCAACCTTGA
TCTTCTTCGTTAAAGCACCCTCTGGAAATATAGCCTGCACCTGTGGCACCACTGTTGAGC
TGACCATGCCACCTTCTGGACCAATAGCATGTACTTCCTGGCGAACACGTGTAATAATGG
CAAAGTACTGTGGGAAATCCGTTGTTAAGATGCGAGTGATGCGATTAGTATTCAGATCTT
CCAGGGCACTCAATTCTTCTCCTTCAAAGCTTTCATTAAGAACATCATGGACTGCATCCT
CAGTTGCTTCCAGTGTGTGCTCTCTCCATGTTTCTCCGTTGTCACTCCGTAATATTGTTA
TCTCACGTTCTCTTCCTCTTAATGATGCGAAATGGGGTATCTCCAGGATTACTGGGCCTA
AAAATTTTGCAGTGGCAGGGCCAACTTCTAAAATTCGTGAGGCACAAGCTTCTCCTTCCA
TAAGTGGTGGTGGATGTGCAAGTTTCTCTCTTCTCAAATACCGACATGTAATACGCATAG
GCATAGGAGCTTTTCTTGGTGGAATAATCACACGAACACCTGAATGCCTGCAACCTCTCA
TTGCCCCTCCTCTTGCATCAACCATGAAGCTCACGAGGAAACCAGCATGGACAGGTGCCC
GGGCAATGTCAACATTATCTGGAACATATGAACCTGCAAATACAGTTTCCAGATGTGATA
CATGCGCAGGCGAAAGATGTTCCTCTTCCACAGTTAGTGGAGCTTCTGAATCTTTGCTCA
TAATCATGGAATCTGTTCCTCTTTCATCTTTTGTCACATCAATTGGTAATGAATCATCTC
CTAGTGATTTCATCTCATCAACAGTTAAGTAACGGAAAGACTGATCACCAAGATCTTCAC
TCGTCTGCAACTTTTGGCCCTCGTAATAAGGAAGATACACATGGGTGGCATGAGTTGGTT
TCCCAAAGAGAGCGGAGTCTTCAAAATCGTCACCTCCTTCGTCTTCTGAGTCGCTCATAA
ATGTCTCCTGCATAATTTCTGGTGCTACTACCTTATATTTCTCTTCTGTTATGGTTGTAG
TAGTAGTGGTGACAACAGTTTCTGTAACAACTTTTAGTGTTTCTACAACAGATATATATC
CTAGTCTCTGTGCTATGGACAACGCGGTCTGCCCTTGATTTGTCACAGTATTAGGAGAAG
CATTATTTTCGAGCAGAAGATTGATTATCAGCGTATGTCCTTGTTGAGCAGCTTGGTGAA
GTGGGGTATATCCATGCGATGTAATGGCGTTGACATCAGCGTCATGCTGCAGAAGGAAGC
GAACCATATTTATTTGCCCAAAATGACAAGCTACATGTAATGGAGTATAACCTGCTTTAG
TCTGTGGACCTATCTCGGCACCATTTTTAACCAATATAGCAGCAACATTCACTCTGTCCT
CTTGAGCACAGAGATGCAATGGGGTTAAACCATTCTTGGCTCCAAAATTCACATCTGCAT
GATGTTCTATTAAAAGCGTTGTCATATCTGTATGCCCTTCCTGGGCTGCCAGATGCAAAG
GTGTAAAGCCAGCTTTAGATTCTGCATTTGGTTTTGCCCCATATTCCAACAAGGTGGTTG
CTATATCCATCTGGTTCTTCTTTGCAGCAATATGCAATGGTGTATATCCATTTTTCGCAG
TGGCATGTGGAGAGGCTCCTTTGTCCAGGAGTAATAGTGCTACATTCACATGGTCATAAT
GAGCAGCAACATGTAGTGGTGTCACTCCATTCTTTCCCTGGGCATCAACCTGTGCATCCT
TCTGCAGCAAAAGACGAGCCACTTTGATGTTACCATATTTAGCGGCAAGATGGAGAGGAG
TAAATCCCTTCTTGTTCGTTGCTGTCAGTGAAGCACCATTGTCAAGCAATACTGAAGCTA
CTTCTTCTTGGCCTTCTTTGGCTGCTATATGTAGTGCAGTATACATATCCTTAGTTGTAG
CATCAACCGCTGCACCATGTTGGAGTAGCAATCCAACAATATCTACATTGCCAAGACGTG
CAGCTATGTGAAGGGGTGTTTGCTGCTCTCTAGCACACGCATCCACATGTGCTCCATTTC
GTAACAAAATTCTTATTATATCTGCCTGATTTGCACGTGCTGCCAAATGTAATGGAGTTT
CTCCCCTGACAGTTGGTACATCAGGATTAGCACCATGCTGAATCAGGTAAATGACTATAT
TCATACATCCCATAAATGAAGCAACATGTAATGGTGTAAGCCCAGACTCAGTAGTAGCTT
CTATTGAAGCACCATGTTTCAATAGTAGCTCCACCACCTTGATGCGGTTTTTCTTACAAG
CAATATGCAAAGGGGTGAAGCCATTCAGTGCACGAGCATTGGCATCAGCTTTGCGATCTA
AAAGAAGCTTTGCTACTTTCACATGTCCGCAATGTGCTGCTACGTGAAGTGCTGTTAGGT
AATCCACTGTCACATCATCAACAGGGGCTTTATGATACAGCAATATTCGGGCACCATCCA
CATGGTCCCCTTGAGCTGCCATATGAAGTGGTGCCAGTCCATTCTTTGTTTTTGCTGTAA
TTGGAGCTCCTTTCTCCAACAAAAGATCAACAACTTGGTCATGGCCACTACGTGCAGCAC
AATGTAATGGTGTCAGTCCATCTCTGGTTGAGGCATCAATTTTTGCTCCATTCTCCACAA
GAATATTAACCATATTTTTCTTGCCCCATTTGGATGCAACATGCAATGGTGTAATTTGAT
GCTTAGCTCCAAAATTTACATCAGCTGATTTCTCTAAAAGCAAGTGTGCTATATTCTCAT
TTCCGTAATGTGAAGCAATGTGTAGAGGTGTAAATCCACTCTTAGATGTCACGTCAGGAT
CGTGATCATTCTGGAGCAAAAGTGCAGCAGCTTTGCAATCATCTTTTTTTGCAGCAATGT
GTAATGCTGGTAAACGTACTCTTCCCTTTGTATCATTTTCCAGTAACACAGCAACCACTT
TGTCATGCCCTTGCTGAAGTGCCACTGCTAGAGGTGTAAATCCATCCTCTGTTGCAAGAC
TCTGATTTGCTCCATTAGCCAGCAAATATCGAACAACATTATCATGATTTTCTTGTGCAG
CCATATATAATGGAGTGAACCCATTCTGAGACTGCACATTAACATTTGCCCCATTACGTA
CCAATATCTTTACAACCTCTTCCTGGCCTGCCAGTGAAGCAATATGTAAAGCTGTGTTCC
CTTTCTTGGTAGCTGCATTCACATTTGCTCCTCTTTTCAATAATTCATTAACTACTGTAA
CATGGCCTTCTTTTGAGGCAAGATGTAGTGCATTTAGTCCATTAGCATTACTAGTATTAA
TATCAATGCTGCCTTTCAAATACTCCAGAACTTTCTCCAAATTTCCTGCCCTAGCAGCCC
GCAGAAAGCTTGCATTGCCATCAGTCAGCAAGTTAGTGTAGGCAGTGGTCATTTCTGACA
AACATACATCCTACCTCGTTCGTCCATCTCACCGCGCTGACTGCCTCGTTACCCAGAGGC
ACATATATAAATGATAATGGAAAAGCGCCGGTAATGACTTCCGCCACTCACCTTGTTACT
CCGACGACGTAGAACATGGCACAGAAGACAACGAATCAGAAACCAAATGGCAGGGTCGCA
TGGATCTCTGTATAGTAAATACGCTAGGATTTTGGTAAAATA
>TRINITY_DN33776_c0_g2_i17 len=7081 path=[16217:0-1560 16218:1561-1564 16219:1565-1585 @16255@!:1586-2063 16224:2064-2083 @16248@!:2084-4021 16231:4022-4062 @16256@!:4063-4298 16252:4299-4410 @16250@!:4411-6844 16257:6845-6845 16237:6846-7080] [-1, 16217, 16218, 16219, 16255, 16224, 16248, 16231, 16256, 16252, 16250, 16257, 16237, -2]
CCCATATTTCATTCTGAGACACTTGGATTAAAGCAACCATTAGGCATATAGATAGTTTCC
AAACAGAGAAGTAAAAGTAGACAGAGTATATATATATATGAGAAAAGCTTTTATTTGATC
GATAAGGATTTGTATTTTGCTCTGCTTTATAACCAATATAAATTTATAATCACAGTTGAA
AAAAACAGAAGACAAAAAATTAAGAAATAAAATTAGTGCACTTTTGTAATGTTTGTATTA
TTAATATTTTCTCTTTTGAGATGTTTCAGTTCAACAAGAATTAATAAATCTGATAATTTG
GAATGAACAGATACATTTTACCAAACATATCTGCAAAGGACAAAAAATAAAAGAAACTAG
TTTATAAATGCTTCGGAGCACACCTGTTTATACACACAATAAAAATTGGAAAACAAACAA
AAAACATCTTGTTCACTTTATTGTAAAATCCCAACATATTTCTCTGTTTTTAAATTCCTT
TTCAACACTAACTTACAATAGACAGGAGTTGATGCAATGCATGCTTACTTCTGTACTGTA
GGACTTTGTATGCATTTTGAAACAATTCACGTTACAATGTAAACAAATTTTTGTGTGCAA
GCAATCAACACTGGTATTGTAGATGCTTGGAGTTATTAAGAAGTAACAAGTAAATTGTGT
TGTCATAAAGTTAAAAATATGCTGCTCTATCAGTATTATTCAAGCACTTTCCTTATATCT
AGCGGTTGCGAACGTTAAAAAAAAGTTACTACGCCAAAGAACTAGAAAGTCCTTGAATAC
TCCCGATTCAGCATAATAAATTTTACAATAAAATTCCATGCATCTCAACAACTAGGTTAT
TGATGATCCCAAGTTTAAACATGAGGCAACTGTTTTAATGTTTTCATACTTCTAGAATCT
GGAGAAGCACCTATACAATATTGTTAAGCTTGGCTGGAACAACTTTACATATATTTATTC
CACATGGACCTAGAACTTAGGAACATCTGACTTCCCATTCTAGTAATGCTTCTACTGTTT
GTAGAAATTAATAGAATGCTTAATACATAAACTGCTGTATAGTGTCATTTTGAGTGAACG
ACGGAAGATTCCAATCAACAAAAAGCCCTGCTGCTTTGGTGGATAAAGGCAAAAATATGG
CACCGACAAAGTCACTGCTTGCTTTGTGAAATCAAAATGAAATTCTTTTATACCACAGAA
GGAAATTCCAGTCTATAGAAGCATGACAAAACACAATATCACGGCTGCCATGTTAGGGGA
CAGCTATCTTGCAGCGTCATCTCAACAAATGGATTTAATGTCTCTGTTTGACTTTTCTTC
AACAAATAAGACTTAATATTTTTTACTTCCCATCTTGTTTCTTCTGAGTCGATTCGTCGC
TCATGAAATCATCTAATATTTGCTGCATGCTCTCTCTTAGATTGCTGTTTTCTTCAGTGG
GCTCACTAACGTCTTGTCCGTCAGTTTTTATGGTTGTTTTTGTTACTATTCTTGTTGTAA
CAGTACACTCATCGTCGTCATCTATTGTTCCATTATCCTTTGCATCTCCATAGTCTTTTT
TGCCTTTGCCTTTCATTATCATAATTTCTTCAGGTTCACTGACTGTTACTATGGTTTTCT
TTTGAATCACATGTCGAATTCCTCCGGACTCATCTGTCTCAGTCCACTCTTTCTCTTCTG
TGTGCGTATCAACTTGGGGTTTATCTCCTTCTGCTGATGATATATCTTGCTCAGCAGTTG
TGCCACTGGACATTGTAGCAGTAGTAGGCTCTGATTTTTCATCTTCTGGAAGACTAGATA
CTGACACTTGGCTAGTATCCATCTCCCCAGAAGGCCATGTTTCAGATTCCACTAATTTTG
CAAGCTGATCCTTGTCTAGTATAGGTTCTTCACCATCTTGTGTAATTGTAGTTTTAGTCA
CTGTTGTAACAGTATGCTTTATTGTTCCATCTTCAAGAACTTCTTTCTTTTCACGAACAG
TTGTTTCATGATCAGCTTTAGCTTCTCGTTCTGCAGGTGATGGAGGAGGTGTCTTTGTTT
CTTTTATGCGTTGCACTGGGCCTTTTGCTTGAGCATCTTTTTCACATACAGAACCTGATT
CACTACTTGTTTCTGCTGCAGATTCAGCCTCTTTCATCAGATCCTGTTCATCATATGAGA
TTTCAAGTGATGTCTCCCTCCTTAAGGAAGCATCTCTGGAAGGACCTAGCTCTTCTTTGA
ATGCATCAAAACCTGACTGGTCAAGGTGTACTTTTGCCACAGCCTTTTCAACATCATCTG
TAACCAACTCCACATTGAACATACAATTACTAACTATGTCTTCTCTGTTTATCCTCCTTA
ATGCCTTCTCAAGGGTGTTACCATTTGCCTTATTTGCTTGCTTTTGCATCCATAACCTAA
GCATAACAATTGCCTGTTGGTTGGAGTCATTTGGATATTCTGATTTTATCGAGTTAATGT
CAGATTCAGGTATATCTAATTGTAGTGCTAATGGTATCCAGTCATCCCCAAGCTGCTTGG
AAATGTCCGATAACCTTAAATCTGCCCTATGTATTAATTCTGGTTTTGAGAGGCCTGTTT
CCTCGACGAAACCATATTTCTTCTCTACTGTGACTAGTTCACTGACTGCTGTTGGATCAA
CCTTACACACATCTGGAAGAGCAATATTGAGATTACATATTGGTGATTGAGGAGGCTCTC
CCCTTCCCACTCTTGGTTCCCTCATAAATGCTAAACGTCCCATTGGTTCTTGATGAGGAT
CTTTCACCCTTATAATGAAAGGTAATCGATTCTCTCTGAATGCTTGGAAAGTGAGGAATA
ACTGCTCTCCAGACTTGGTTACTGGTATTAAATTTCCTGCAAATTCCAGGTACTGGCATT
TTGCTTCTTGGACCTCTACATCTCTACTTTTTGCTACTTCCACAAAATGTTCTTGCGATT
CTAATGTTTTATCTTCTTTGTCATCAGTCATACAGAATACCCTTAAATAGGCTTCCATTG
GGTCATACCGCTTTGCGAACACAACAAACTTTGCCATGAAAGGCACATGAATGGCTTCTT
TGTACAATTCTGTGGCAAACCTTGTTGCTTCGTTCACCTGCCTACAGTCCATTAGCCAGA
ACCGTGCTGAAACTGTTGTTGTAAAAGATACGCAATCATTTACGAATGTGAGAGGAGTTG
AGCCAGTAACGTCTTCCCACTGTGCCTTTGTTGTTCCACCTGTTATGCTGCATAACAACC
TCAGAGTAGGTGCATCACCACTGTACTGGTTGATCATGCCTTTAGTAGCAGCCTGTGGTA
CAGGAATGGTGAGAGTGATAGGTTTGTGAAACTTGCGCCTTCTTGGTTCTACTGTAACTA
TAGGGCTGACTGCCACACGATTACCCAAAAGTTTGGCAACAAGTTCAGGTGGTATTGGTT
GAGCCTGTAGTCCAACCTTGATCTTCTTCGTTAAAGCACCCTCTGGAAATATAGCCTGCA
CCTGTGGCACCACTGTTGAGCTGACCATGCCACCTTCTGGACCAATAGCATGTACTTCCT
GGCGAACACGTGTAATAATGGCAAAGTACTGTGGGAAATCCGTTGTTAAGATGCGAGTGA
TGCGATTAGTATTCAGATCTTCCAGGGCACTCAATTCTTCTCCTTCAAAGCTTTCATTAA
GAACATCATGGACTGCATCCTCAGTTGCTTCCAGTGTGTGCTCTCTCCATGTTTCTCCGT
TGTCACTCCGTAATATTGTTATCTCACGTTCTCTTCCTCTTAATGATGCGAAATGGGGTA
TCTCCAGGATTACTGGGCCTAAAAATTTTGCAGTGGCAGGGCCAACTTCTAAAATTCGTG
AGGCACAAGCTTCTCCTTCCATAAGTGGTGGTGGATGTGCAAGTTTCTCTCTTCTCAAAT
ACCGACATGTAATACGCATAGGCATAGGAGCTTTTCTTGGTGGAATAATCACACGAACAC
CTGAATGCCTGCAACCTCTCATTGCCCCTCCTCTTGCATCAACCATGAAGCTCACGAGGA
AAGTCTTCCACTTTAGCTTCCCAGCATGGACAGGTGCCCGGGCAATGTCAACATTATCTG
GAACATATGAACCTGCAAATACAGTTTCCAGATGTGATACATGCGCAGGCGAAAGATGTT
CCTCTTCCACAGTTAGTGGAGCTTCTGAATCTTTGCTCATAATCATGGAATCTGTTCCTC
TTTCATCTTTTGTCACATCAATTGGTAATGAATCATCTCCTAGTGATTTCATCTCATCAA
CAGTTAAGTAACGGAAAGACTGATCACCAAGATCTTCACTCGTCTGCAACTTTTGGCCCT
CGTAATAAGGAAGATACACATGGGTGGCATGAGTTGGTTTCCCAAAGAGAGCGGAGTCTT
CAAAATCGTCACCTCCTTCGTCTTCTGAGTCGCTCATAAATGTCTCCTGCATAATTTCTG
GTGCTACTACCTTATATTTCTCTTCTGTTATGGTTGTAGTAGTAGTGGTGACAACAGTTT
CTGTAACAACTTTTAGTGTTTCTACAACAGATATATATCCTAGTCTCTGTGCTATGGACA
ACGCGGTCTGCCCTTGATTTGTCACAGTATTAGGAGAAGCATTATTTTCGAGCAGAAGAT
TGATTATCAGCGTATGTCCTTGTTGAGCAGCTTGGTGAAGTGGGGTATATCCATGCGATG
TAATGGCGTTGACATCAGCGTCATGCTGCAGAAGGAAGCGAACCATATTTATTTGCCCAA
AATGACAAGCTACATGTAATGGAGTATAACCTGCTTTAGTCTGTGGACCTATCTCGGCAC
CATTTTTAACCAATATAGCAGCAACATTCACTCTGTCCTCTTGAGCACAGAGATGCAATG
GGGTTAAACCATTCTTGGCTCCAAAATTCACATCTGCATGATGTTCTATTAAAAGCGTTG
TCATATCTGTATGCCCTTCCTGGGCTGCCAGATGCAAAGGTGTAAAGCCAGCTTTAGATT
CTGCATTTGGTTTTGCCCCATATTCCAACAAGGTGGTTGCTATATCCATCTGGTTCTTCT
TTGCAGCAATATGCAATGGTGTATATCCATTTTTCGCAGTGGCATGTGGAGAGGCTCCTT
TGTCCAGGAGTAATAGTGCTACATTCACATGGTCATAATGAGCAGCAACATGTAGTGGTG
TCACTCCATTCTTTCCCTGGGCATCAACCTGTGCATCCTTCTGCAGCAAAAGACGAGCCA
CTTTGATGTTACCATATTTAGCGGCAAGATGGAGAGGAGTAAATCCCTTCTTGTTCGTTG
CTGTCAGTGAAGCACCATTGTCAAGCAATACTGAAGCTACTTCTTCTTGGCCTTCTTTGG
CTGCTATATGTAGTGCAGTATACATATCCTTAGTTGTAGCATCAACCGCTGCACCATGTT
GGAGTAGCAATCCAACAATATCTACATTGCCAAGACGTGCAGCTATGTGAAGGGGTGTTT
GCTGCTCTCTAGCACACGCATCCACATGTGCTCCATTTCGTAACAAAATTCTTATTATAT
CTGCCTGATTTGCACGTGCTGCCAAATGTAATGGAGTTTCTCCCCTGACAGTTGGTACAT
CAGGATTAGCACCATGCTGAATCAGGTAAATGACTATATTCATACATCCCATAAATGAAG
CAACATGTAATGGTGTAAGCCCAGACTCAGTAGTAGCTTCTATTGAAGCACCATGTTTCA
ATAGTAGCTCCACCACCTTGATGCGGTTTTTCTTACAAGCAATATGCAAAGGGGTGAAGC
CATTCAGTGCACGAGCATTGGCATCAGCTTTGCGATCTAAAAGAAGCTTTGCTACTTTCA
CATGTCCGCAATGTGCTGCTACGTGAAGTGCTGTTAGGTAATCCACTGTCACATCATCAA
CAGGGGCTTTATGATACAGCAATATTCGGGCACCATCCACATGGTCCCCTTGAGCTGCCA
TATGAAGTGGTGCCAGTCCATTCTTTGTTTTTGCTGTAATTGGAGCTCCTTTCTCCAACA
AAAGATCAACAACTTGGTCATGGCCACTACGTGCAGCACAATGTAATGGTGTCAGTCCAT
CTCTGGTTGAGGCATCAATTTTTGCTCCATTCTCCACAAGAATATTAACCATATTTTTCT
TGCCCCATTTGGATGCAACATGCAATGGTGTAATTTGATGCTTAGCTCCAAAATTTACAT
CAGCTGATTTCTCTAAAAGCAAGTGTGCTATATTCTCATTTCCGTAATGTGAAGCAATGT
GTAGAGGTGTAAATCCACTCTTAGATGTCACGTCAGGATCGTGATCATTCTGGAGCAAAA
GTGCAGCAGCTTTGCAATCATCTTTTTTTGCAGCAATGTGTAATGCTGGTAAACGTACTC
TTCCCTTTGTATCATTTTCCAGTAACACAGCAACCACTTTGTCATGCCCTTGCTGAAGTG
CCACTGCTAGAGGTGTAAATCCATCCTCTGTTGCAAGACTCTGATTTGCTCCATTAGCCA
GCAAATATCGAACAACATTATCATGATTTTCTTGTGCAGCCATATATAATGGAGTGAACC
CATTCTGAGACTGCACATTAACATTTGCCCCATTACGTACCAATATCTTTACAACCTCTT
CCTGGCCTGCCAGTGAAGCAATATGTAAAGCTGTGTTCCCTTTCTTGGTAGCTGCATTCA
CATTTGCTCCTCTTTTCAATAATTCATTAACTACTGTAACATGGCCTTCTTTTGAGGCAA
GATGTAGTGCATTTAGTCCATTAGCATTACTAGTATTAATATCAATGCTGCCTTTCAAAT
ACTCCAGAACTTTCTCCAAATTTCCTGCCCTAGCAGCCCGCAGAAAGCTTGCATTGCCAT
CAGTCACAGTAAAGATATCCTCGGCTACCATATCGTTGTTAATCAAACTCTCGGGCAGCG
TTCGTAGGTGTCGATAAGGGGTCGGGAAGAAGGGGTGACAATGCCGGAGAATTCGCCACA
CACAAACACACAGGAAGCTTTGTATCCGGCCGGCGAGCAGCGATGCGTAGTCCCCTAACT
ACTCGTCTATACTCTACTCTACTCTACTCAACCGGTCTCCCGGTCTAGCAATCCGGCTAA
A
>TRINITY_DN33776_c0_g2_i18 len=7402 path=[16217:0-1560 16218:1561-1564 16219:1565-1585 @16255@!:1586-2063 16251:2064-2422 @16248@!:2423-4360 16202:4361-4383 @16256@!:4384-4619 16252:4620-4731 @16250@!:4732-7165 16257:7166-7166 16237:7167-7401] [-1, 16217, 16218, 16219, 16255, 16251, 16248, 16202, 16256, 16252, 16250, 16257, 16237, -2]
CCCATATTTCATTCTGAGACACTTGGATTAAAGCAACCATTAGGCATATAGATAGTTTCC
AAACAGAGAAGTAAAAGTAGACAGAGTATATATATATATGAGAAAAGCTTTTATTTGATC
GATAAGGATTTGTATTTTGCTCTGCTTTATAACCAATATAAATTTATAATCACAGTTGAA
AAAAACAGAAGACAAAAAATTAAGAAATAAAATTAGTGCACTTTTGTAATGTTTGTATTA
TTAATATTTTCTCTTTTGAGATGTTTCAGTTCAACAAGAATTAATAAATCTGATAATTTG
GAATGAACAGATACATTTTACCAAACATATCTGCAAAGGACAAAAAATAAAAGAAACTAG
TTTATAAATGCTTCGGAGCACACCTGTTTATACACACAATAAAAATTGGAAAACAAACAA
AAAACATCTTGTTCACTTTATTGTAAAATCCCAACATATTTCTCTGTTTTTAAATTCCTT
TTCAACACTAACTTACAATAGACAGGAGTTGATGCAATGCATGCTTACTTCTGTACTGTA
GGACTTTGTATGCATTTTGAAACAATTCACGTTACAATGTAAACAAATTTTTGTGTGCAA
GCAATCAACACTGGTATTGTAGATGCTTGGAGTTATTAAGAAGTAACAAGTAAATTGTGT
TGTCATAAAGTTAAAAATATGCTGCTCTATCAGTATTATTCAAGCACTTTCCTTATATCT
AGCGGTTGCGAACGTTAAAAAAAAGTTACTACGCCAAAGAACTAGAAAGTCCTTGAATAC
TCCCGATTCAGCATAATAAATTTTACAATAAAATTCCATGCATCTCAACAACTAGGTTAT
TGATGATCCCAAGTTTAAACATGAGGCAACTGTTTTAATGTTTTCATACTTCTAGAATCT
GGAGAAGCACCTATACAATATTGTTAAGCTTGGCTGGAACAACTTTACATATATTTATTC
CACATGGACCTAGAACTTAGGAACATCTGACTTCCCATTCTAGTAATGCTTCTACTGTTT
GTAGAAATTAATAGAATGCTTAATACATAAACTGCTGTATAGTGTCATTTTGAGTGAACG
ACGGAAGATTCCAATCAACAAAAAGCCCTGCTGCTTTGGTGGATAAAGGCAAAAATATGG
CACCGACAAAGTCACTGCTTGCTTTGTGAAATCAAAATGAAATTCTTTTATACCACAGAA
GGAAATTCCAGTCTATAGAAGCATGACAAAACACAATATCACGGCTGCCATGTTAGGGGA
CAGCTATCTTGCAGCGTCATCTCAACAAATGGATTTAATGTCTCTGTTTGACTTTTCTTC
AACAAATAAGACTTAATATTTTTTACTTCCCATCTTGTTTCTTCTGAGTCGATTCGTCGC
TCATGAAATCATCTAATATTTGCTGCATGCTCTCTCTTAGATTGCTGTTTTCTTCAGTGG
GCTCACTAACGTCTTGTCCGTCAGTTTTTATGGTTGTTTTTGTTACTATTCTTGTTGTAA
CAGTACACTCATCGTCGTCATCTATTGTTCCATTATCCTTTGCATCTCCATAGTCTTTTT
TGCCTTTGCCTTTCATTATCATAATTTCTTCAGGTTCACTGACTGTTACTATGGTTTTCT
TTTGAATCACATGTCGAATTCCTCCGGACTCATCTGTCTCAGTCCACTCTTTCTCTTCTG
TGTGCGTATCAACTTGGGGTTTATCTCCTTCTGCTGATGATATATCTTGCTCAGCAGTTG
TGCCACTGGACATTGTAGCAGTAGTAGGCTCTGATTTTTCATCTTCTGGAAGACTAGATA
CTGACACTTGGCTAGTATCCATCTCCCCAGAAGGCCATGTTTCAGATTCCACTAATTTTG
CAAGCTGATCCTTGTCTAGTATAGGTTCTTCACCATCTTGTGTAATTGTAGTTTTAGTCA
CTGTTGTAACAGTATGCTTTATTGTTCCATCTTCAAGAACTTCTTTCTTTTCACGAACAG
TTGTTTCATGATCAGCTTTAGCTTCTCGTTCTGCAGGTGATGGAGGAGGTGTCTTTGTTT
CTTTTATGCGTTGCACTGGGCCTTCAACAGTTGGAAGTGAGAGTGAAACATCTTGAAATG
CTTGCTGCAAATCTTCCAATAGTTCTTTTTCCAAAGTGACTGGTTGATCACCAGTTACTT
CAGCTGGTTTTGTGTCAATGCTAGTTGGTGGTGACACATTCACATCAACAAGAATGAAAC
CTTCTGTGGCACTTGTGTCATCTTCTCTCTCTTCCTCCTTTGGTTTTTCTTTTGGTACCT
CTTTAACTTCTACGACATCAGGCGGTTCTGGAATCTCGTTTTCTCCTTTCATGGCACTTA
ATTCTTCTTCCCTGGTTTCTGGCTGTGGAATTTCTGCAGGTGATGGAACCTTCTTTGCTT
CTTTTGCTTGAGCATCTTTTTCACATACAGAACCTGATTCACTACTTGTTTCTGCTGCAG
ATTCAGCCTCTTTCATCAGATCCTGTTCATCATATGAGATTTCAAGTGATGTCTCCCTCC
TTAAGGAAGCATCTCTGGAAGGACCTAGCTCTTCTTTGAATGCATCAAAACCTGACTGGT
CAAGGTGTACTTTTGCCACAGCCTTTTCAACATCATCTGTAACCAACTCCACATTGAACA
TACAATTACTAACTATGTCTTCTCTGTTTATCCTCCTTAATGCCTTCTCAAGGGTGTTAC
CATTTGCCTTATTTGCTTGCTTTTGCATCCATAACCTAAGCATAACAATTGCCTGTTGGT
TGGAGTCATTTGGATATTCTGATTTTATCGAGTTAATGTCAGATTCAGGTATATCTAATT
GTAGTGCTAATGGTATCCAGTCATCCCCAAGCTGCTTGGAAATGTCCGATAACCTTAAAT
CTGCCCTATGTATTAATTCTGGTTTTGAGAGGCCTGTTTCCTCGACGAAACCATATTTCT
TCTCTACTGTGACTAGTTCACTGACTGCTGTTGGATCAACCTTACACACATCTGGAAGAG
CAATATTGAGATTACATATTGGTGATTGAGGAGGCTCTCCCCTTCCCACTCTTGGTTCCC
TCATAAATGCTAAACGTCCCATTGGTTCTTGATGAGGATCTTTCACCCTTATAATGAAAG
GTAATCGATTCTCTCTGAATGCTTGGAAAGTGAGGAATAACTGCTCTCCAGACTTGGTTA
CTGGTATTAAATTTCCTGCAAATTCCAGGTACTGGCATTTTGCTTCTTGGACCTCTACAT
CTCTACTTTTTGCTACTTCCACAAAATGTTCTTGCGATTCTAATGTTTTATCTTCTTTGT
CATCAGTCATACAGAATACCCTTAAATAGGCTTCCATTGGGTCATACCGCTTTGCGAACA
CAACAAACTTTGCCATGAAAGGCACATGAATGGCTTCTTTGTACAATTCTGTGGCAAACC
TTGTTGCTTCGTTCACCTGCCTACAGTCCATTAGCCAGAACCGTGCTGAAACTGTTGTTG
TAAAAGATACGCAATCATTTACGAATGTGAGAGGAGTTGAGCCAGTAACGTCTTCCCACT
GTGCCTTTGTTGTTCCACCTGTTATGCTGCATAACAACCTCAGAGTAGGTGCATCACCAC
TGTACTGGTTGATCATGCCTTTAGTAGCAGCCTGTGGTACAGGAATGGTGAGAGTGATAG
GTTTGTGAAACTTGCGCCTTCTTGGTTCTACTGTAACTATAGGGCTGACTGCCACACGAT
TACCCAAAAGTTTGGCAACAAGTTCAGGTGGTATTGGTTGAGCCTGTAGTCCAACCTTGA
TCTTCTTCGTTAAAGCACCCTCTGGAAATATAGCCTGCACCTGTGGCACCACTGTTGAGC
TGACCATGCCACCTTCTGGACCAATAGCATGTACTTCCTGGCGAACACGTGTAATAATGG
CAAAGTACTGTGGGAAATCCGTTGTTAAGATGCGAGTGATGCGATTAGTATTCAGATCTT
CCAGGGCACTCAATTCTTCTCCTTCAAAGCTTTCATTAAGAACATCATGGACTGCATCCT
CAGTTGCTTCCAGTGTGTGCTCTCTCCATGTTTCTCCGTTGTCACTCCGTAATATTGTTA
TCTCACGTTCTCTTCCTCTTAATGATGCGAAATGGGGTATCTCCAGGATTACTGGGCCTA
AAAATTTTGCAGTGGCAGGGCCAACTTCTAAAATTCGTGAGGCACAAGCTTCTCCTTCCA
TAAGTGGTGGTGGATGTGCAAGTTTCTCTCTTCTCAAATACCGACATGTAATACGCATAG
GCATAGGAGCTTTTCTTGGTGGAATAATCACACGAACACCTGAATGCCTGCAACCTCTCA
TTGCCCCTCCTCTTGCATCAACCATGAAGCTCACGAGGAAACCAGCATGGACAGGTGCCC
GGGCAATGTCAACATTATCTGGAACATATGAACCTGCAAATACAGTTTCCAGATGTGATA
CATGCGCAGGCGAAAGATGTTCCTCTTCCACAGTTAGTGGAGCTTCTGAATCTTTGCTCA
TAATCATGGAATCTGTTCCTCTTTCATCTTTTGTCACATCAATTGGTAATGAATCATCTC
CTAGTGATTTCATCTCATCAACAGTTAAGTAACGGAAAGACTGATCACCAAGATCTTCAC
TCGTCTGCAACTTTTGGCCCTCGTAATAAGGAAGATACACATGGGTGGCATGAGTTGGTT
TCCCAAAGAGAGCGGAGTCTTCAAAATCGTCACCTCCTTCGTCTTCTGAGTCGCTCATAA
ATGTCTCCTGCATAATTTCTGGTGCTACTACCTTATATTTCTCTTCTGTTATGGTTGTAG
TAGTAGTGGTGACAACAGTTTCTGTAACAACTTTTAGTGTTTCTACAACAGATATATATC
CTAGTCTCTGTGCTATGGACAACGCGGTCTGCCCTTGATTTGTCACAGTATTAGGAGAAG
CATTATTTTCGAGCAGAAGATTGATTATCAGCGTATGTCCTTGTTGAGCAGCTTGGTGAA
GTGGGGTATATCCATGCGATGTAATGGCGTTGACATCAGCGTCATGCTGCAGAAGGAAGC
GAACCATATTTATTTGCCCAAAATGACAAGCTACATGTAATGGAGTATAACCTGCTTTAG
TCTGTGGACCTATCTCGGCACCATTTTTAACCAATATAGCAGCAACATTCACTCTGTCCT
CTTGAGCACAGAGATGCAATGGGGTTAAACCATTCTTGGCTCCAAAATTCACATCTGCAT
GATGTTCTATTAAAAGCGTTGTCATATCTGTATGCCCTTCCTGGGCTGCCAGATGCAAAG
GTGTAAAGCCAGCTTTAGATTCTGCATTTGGTTTTGCCCCATATTCCAACAAGGTGGTTG
CTATATCCATCTGGTTCTTCTTTGCAGCAATATGCAATGGTGTATATCCATTTTTCGCAG
TGGCATGTGGAGAGGCTCCTTTGTCCAGGAGTAATAGTGCTACATTCACATGGTCATAAT
GAGCAGCAACATGTAGTGGTGTCACTCCATTCTTTCCCTGGGCATCAACCTGTGCATCCT
TCTGCAGCAAAAGACGAGCCACTTTGATGTTACCATATTTAGCGGCAAGATGGAGAGGAG
TAAATCCCTTCTTGTTCGTTGCTGTCAGTGAAGCACCATTGTCAAGCAATACTGAAGCTA
CTTCTTCTTGGCCTTCTTTGGCTGCTATATGTAGTGCAGTATACATATCCTTAGTTGTAG
CATCAACCGCTGCACCATGTTGGAGTAGCAATCCAACAATATCTACATTGCCAAGACGTG
CAGCTATGTGAAGGGGTGTTTGCTGCTCTCTAGCACACGCATCCACATGTGCTCCATTTC
GTAACAAAATTCTTATTATATCTGCCTGATTTGCACGTGCTGCCAAATGTAATGGAGTTT
CTCCCCTGACAGTTGGTACATCAGGATTAGCACCATGCTGAATCAGGTAAATGACTATAT
TCATACATCCCATAAATGAAGCAACATGTAATGGTGTAAGCCCAGACTCAGTAGTAGCTT
CTATTGAAGCACCATGTTTCAATAGTAGCTCCACCACCTTGATGCGGTTTTTCTTACAAG
CAATATGCAAAGGGGTGAAGCCATTCAGTGCACGAGCATTGGCATCAGCTTTGCGATCTA
AAAGAAGCTTTGCTACTTTCACATGTCCGCAATGTGCTGCTACGTGAAGTGCTGTTAGGT
AATCCACTGTCACATCATCAACAGGGGCTTTATGATACAGCAATATTCGGGCACCATCCA
CATGGTCCCCTTGAGCTGCCATATGAAGTGGTGCCAGTCCATTCTTTGTTTTTGCTGTAA
TTGGAGCTCCTTTCTCCAACAAAAGATCAACAACTTGGTCATGGCCACTACGTGCAGCAC
AATGTAATGGTGTCAGTCCATCTCTGGTTGAGGCATCAATTTTTGCTCCATTCTCCACAA
GAATATTAACCATATTTTTCTTGCCCCATTTGGATGCAACATGCAATGGTGTAATTTGAT
GCTTAGCTCCAAAATTTACATCAGCTGATTTCTCTAAAAGCAAGTGTGCTATATTCTCAT
TTCCGTAATGTGAAGCAATGTGTAGAGGTGTAAATCCACTCTTAGATGTCACGTCAGGAT
CGTGATCATTCTGGAGCAAAAGTGCAGCAGCTTTGCAATCATCTTTTTTTGCAGCAATGT
GTAATGCTGGTAAACGTACTCTTCCCTTTGTATCATTTTCCAGTAACACAGCAACCACTT
TGTCATGCCCTTGCTGAAGTGCCACTGCTAGAGGTGTAAATCCATCCTCTGTTGCAAGAC
TCTGATTTGCTCCATTAGCCAGCAAATATCGAACAACATTATCATGATTTTCTTGTGCAG
CCATATATAATGGAGTGAACCCATTCTGAGACTGCACATTAACATTTGCCCCATTACGTA
CCAATATCTTTACAACCTCTTCCTGGCCTGCCAGTGAAGCAATATGTAAAGCTGTGTTCC
CTTTCTTGGTAGCTGCATTCACATTTGCTCCTCTTTTCAATAATTCATTAACTACTGTAA
CATGGCCTTCTTTTGAGGCAAGATGTAGTGCATTTAGTCCATTAGCATTACTAGTATTAA
TATCAATGCTGCCTTTCAAATACTCCAGAACTTTCTCCAAATTTCCTGCCCTAGCAGCCC
GCAGAAAGCTTGCATTGCCATCAGTCACAGTAAAGATATCCTCGGCTACCATATCGTTGT
TAATCAAACTCTCGGGCAGCGTTCGTAGGTGTCGATAAGGGGTCGGGAAGAAGGGGTGAC
AATGCCGGAGAATTCGCCACACACAAACACACAGGAAGCTTTGTATCCGGCCGGCGAGCA
GCGATGCGTAGTCCCCTAACTACTCGTCTATACTCTACTCTACTCTACTCAACCGGTCTC
CCGGTCTAGCAATCCGGCTAAA
>TRINITY_DN33776_c0_g2_i19 len=7083 path=[16217:0-1560 16218:1561-1564 16219:1565-1585 @16255@!:1586-2063 16224:2064-2083 @16248@!:2084-4021 16202:4022-4044 @16256@!:4045-4280 16252:4281-4392 @16250@!:4393-6826 16257:6827-6827 16228:6828-6848 16229:6849-7082] [-1, 16217, 16218, 16219, 16255, 16224, 16248, 16202, 16256, 16252, 16250, 16257, 16228, 16229, -2]
CCCATATTTCATTCTGAGACACTTGGATTAAAGCAACCATTAGGCATATAGATAGTTTCC
AAACAGAGAAGTAAAAGTAGACAGAGTATATATATATATGAGAAAAGCTTTTATTTGATC
GATAAGGATTTGTATTTTGCTCTGCTTTATAACCAATATAAATTTATAATCACAGTTGAA
AAAAACAGAAGACAAAAAATTAAGAAATAAAATTAGTGCACTTTTGTAATGTTTGTATTA
TTAATATTTTCTCTTTTGAGATGTTTCAGTTCAACAAGAATTAATAAATCTGATAATTTG
GAATGAACAGATACATTTTACCAAACATATCTGCAAAGGACAAAAAATAAAAGAAACTAG
TTTATAAATGCTTCGGAGCACACCTGTTTATACACACAATAAAAATTGGAAAACAAACAA
AAAACATCTTGTTCACTTTATTGTAAAATCCCAACATATTTCTCTGTTTTTAAATTCCTT
TTCAACACTAACTTACAATAGACAGGAGTTGATGCAATGCATGCTTACTTCTGTACTGTA
GGACTTTGTATGCATTTTGAAACAATTCACGTTACAATGTAAACAAATTTTTGTGTGCAA
GCAATCAACACTGGTATTGTAGATGCTTGGAGTTATTAAGAAGTAACAAGTAAATTGTGT
TGTCATAAAGTTAAAAATATGCTGCTCTATCAGTATTATTCAAGCACTTTCCTTATATCT
AGCGGTTGCGAACGTTAAAAAAAAGTTACTACGCCAAAGAACTAGAAAGTCCTTGAATAC
TCCCGATTCAGCATAATAAATTTTACAATAAAATTCCATGCATCTCAACAACTAGGTTAT
TGATGATCCCAAGTTTAAACATGAGGCAACTGTTTTAATGTTTTCATACTTCTAGAATCT
GGAGAAGCACCTATACAATATTGTTAAGCTTGGCTGGAACAACTTTACATATATTTATTC
CACATGGACCTAGAACTTAGGAACATCTGACTTCCCATTCTAGTAATGCTTCTACTGTTT
GTAGAAATTAATAGAATGCTTAATACATAAACTGCTGTATAGTGTCATTTTGAGTGAACG
ACGGAAGATTCCAATCAACAAAAAGCCCTGCTGCTTTGGTGGATAAAGGCAAAAATATGG
CACCGACAAAGTCACTGCTTGCTTTGTGAAATCAAAATGAAATTCTTTTATACCACAGAA
GGAAATTCCAGTCTATAGAAGCATGACAAAACACAATATCACGGCTGCCATGTTAGGGGA
CAGCTATCTTGCAGCGTCATCTCAACAAATGGATTTAATGTCTCTGTTTGACTTTTCTTC
AACAAATAAGACTTAATATTTTTTACTTCCCATCTTGTTTCTTCTGAGTCGATTCGTCGC
TCATGAAATCATCTAATATTTGCTGCATGCTCTCTCTTAGATTGCTGTTTTCTTCAGTGG
GCTCACTAACGTCTTGTCCGTCAGTTTTTATGGTTGTTTTTGTTACTATTCTTGTTGTAA
CAGTACACTCATCGTCGTCATCTATTGTTCCATTATCCTTTGCATCTCCATAGTCTTTTT
TGCCTTTGCCTTTCATTATCATAATTTCTTCAGGTTCACTGACTGTTACTATGGTTTTCT
TTTGAATCACATGTCGAATTCCTCCGGACTCATCTGTCTCAGTCCACTCTTTCTCTTCTG
TGTGCGTATCAACTTGGGGTTTATCTCCTTCTGCTGATGATATATCTTGCTCAGCAGTTG
TGCCACTGGACATTGTAGCAGTAGTAGGCTCTGATTTTTCATCTTCTGGAAGACTAGATA
CTGACACTTGGCTAGTATCCATCTCCCCAGAAGGCCATGTTTCAGATTCCACTAATTTTG
CAAGCTGATCCTTGTCTAGTATAGGTTCTTCACCATCTTGTGTAATTGTAGTTTTAGTCA
CTGTTGTAACAGTATGCTTTATTGTTCCATCTTCAAGAACTTCTTTCTTTTCACGAACAG
TTGTTTCATGATCAGCTTTAGCTTCTCGTTCTGCAGGTGATGGAGGAGGTGTCTTTGTTT
CTTTTATGCGTTGCACTGGGCCTTTTGCTTGAGCATCTTTTTCACATACAGAACCTGATT
CACTACTTGTTTCTGCTGCAGATTCAGCCTCTTTCATCAGATCCTGTTCATCATATGAGA
TTTCAAGTGATGTCTCCCTCCTTAAGGAAGCATCTCTGGAAGGACCTAGCTCTTCTTTGA
ATGCATCAAAACCTGACTGGTCAAGGTGTACTTTTGCCACAGCCTTTTCAACATCATCTG
TAACCAACTCCACATTGAACATACAATTACTAACTATGTCTTCTCTGTTTATCCTCCTTA
ATGCCTTCTCAAGGGTGTTACCATTTGCCTTATTTGCTTGCTTTTGCATCCATAACCTAA
GCATAACAATTGCCTGTTGGTTGGAGTCATTTGGATATTCTGATTTTATCGAGTTAATGT
CAGATTCAGGTATATCTAATTGTAGTGCTAATGGTATCCAGTCATCCCCAAGCTGCTTGG
AAATGTCCGATAACCTTAAATCTGCCCTATGTATTAATTCTGGTTTTGAGAGGCCTGTTT
CCTCGACGAAACCATATTTCTTCTCTACTGTGACTAGTTCACTGACTGCTGTTGGATCAA
CCTTACACACATCTGGAAGAGCAATATTGAGATTACATATTGGTGATTGAGGAGGCTCTC
CCCTTCCCACTCTTGGTTCCCTCATAAATGCTAAACGTCCCATTGGTTCTTGATGAGGAT
CTTTCACCCTTATAATGAAAGGTAATCGATTCTCTCTGAATGCTTGGAAAGTGAGGAATA
ACTGCTCTCCAGACTTGGTTACTGGTATTAAATTTCCTGCAAATTCCAGGTACTGGCATT
TTGCTTCTTGGACCTCTACATCTCTACTTTTTGCTACTTCCACAAAATGTTCTTGCGATT
CTAATGTTTTATCTTCTTTGTCATCAGTCATACAGAATACCCTTAAATAGGCTTCCATTG
GGTCATACCGCTTTGCGAACACAACAAACTTTGCCATGAAAGGCACATGAATGGCTTCTT
TGTACAATTCTGTGGCAAACCTTGTTGCTTCGTTCACCTGCCTACAGTCCATTAGCCAGA
ACCGTGCTGAAACTGTTGTTGTAAAAGATACGCAATCATTTACGAATGTGAGAGGAGTTG
AGCCAGTAACGTCTTCCCACTGTGCCTTTGTTGTTCCACCTGTTATGCTGCATAACAACC
TCAGAGTAGGTGCATCACCACTGTACTGGTTGATCATGCCTTTAGTAGCAGCCTGTGGTA
CAGGAATGGTGAGAGTGATAGGTTTGTGAAACTTGCGCCTTCTTGGTTCTACTGTAACTA
TAGGGCTGACTGCCACACGATTACCCAAAAGTTTGGCAACAAGTTCAGGTGGTATTGGTT
GAGCCTGTAGTCCAACCTTGATCTTCTTCGTTAAAGCACCCTCTGGAAATATAGCCTGCA
CCTGTGGCACCACTGTTGAGCTGACCATGCCACCTTCTGGACCAATAGCATGTACTTCCT
GGCGAACACGTGTAATAATGGCAAAGTACTGTGGGAAATCCGTTGTTAAGATGCGAGTGA
TGCGATTAGTATTCAGATCTTCCAGGGCACTCAATTCTTCTCCTTCAAAGCTTTCATTAA
GAACATCATGGACTGCATCCTCAGTTGCTTCCAGTGTGTGCTCTCTCCATGTTTCTCCGT
TGTCACTCCGTAATATTGTTATCTCACGTTCTCTTCCTCTTAATGATGCGAAATGGGGTA
TCTCCAGGATTACTGGGCCTAAAAATTTTGCAGTGGCAGGGCCAACTTCTAAAATTCGTG
AGGCACAAGCTTCTCCTTCCATAAGTGGTGGTGGATGTGCAAGTTTCTCTCTTCTCAAAT
ACCGACATGTAATACGCATAGGCATAGGAGCTTTTCTTGGTGGAATAATCACACGAACAC
CTGAATGCCTGCAACCTCTCATTGCCCCTCCTCTTGCATCAACCATGAAGCTCACGAGGA
AACCAGCATGGACAGGTGCCCGGGCAATGTCAACATTATCTGGAACATATGAACCTGCAA
ATACAGTTTCCAGATGTGATACATGCGCAGGCGAAAGATGTTCCTCTTCCACAGTTAGTG
GAGCTTCTGAATCTTTGCTCATAATCATGGAATCTGTTCCTCTTTCATCTTTTGTCACAT
CAATTGGTAATGAATCATCTCCTAGTGATTTCATCTCATCAACAGTTAAGTAACGGAAAG
ACTGATCACCAAGATCTTCACTCGTCTGCAACTTTTGGCCCTCGTAATAAGGAAGATACA
CATGGGTGGCATGAGTTGGTTTCCCAAAGAGAGCGGAGTCTTCAAAATCGTCACCTCCTT
CGTCTTCTGAGTCGCTCATAAATGTCTCCTGCATAATTTCTGGTGCTACTACCTTATATT
TCTCTTCTGTTATGGTTGTAGTAGTAGTGGTGACAACAGTTTCTGTAACAACTTTTAGTG
TTTCTACAACAGATATATATCCTAGTCTCTGTGCTATGGACAACGCGGTCTGCCCTTGAT
TTGTCACAGTATTAGGAGAAGCATTATTTTCGAGCAGAAGATTGATTATCAGCGTATGTC
CTTGTTGAGCAGCTTGGTGAAGTGGGGTATATCCATGCGATGTAATGGCGTTGACATCAG
CGTCATGCTGCAGAAGGAAGCGAACCATATTTATTTGCCCAAAATGACAAGCTACATGTA
ATGGAGTATAACCTGCTTTAGTCTGTGGACCTATCTCGGCACCATTTTTAACCAATATAG
CAGCAACATTCACTCTGTCCTCTTGAGCACAGAGATGCAATGGGGTTAAACCATTCTTGG
CTCCAAAATTCACATCTGCATGATGTTCTATTAAAAGCGTTGTCATATCTGTATGCCCTT
CCTGGGCTGCCAGATGCAAAGGTGTAAAGCCAGCTTTAGATTCTGCATTTGGTTTTGCCC
CATATTCCAACAAGGTGGTTGCTATATCCATCTGGTTCTTCTTTGCAGCAATATGCAATG
GTGTATATCCATTTTTCGCAGTGGCATGTGGAGAGGCTCCTTTGTCCAGGAGTAATAGTG
CTACATTCACATGGTCATAATGAGCAGCAACATGTAGTGGTGTCACTCCATTCTTTCCCT
GGGCATCAACCTGTGCATCCTTCTGCAGCAAAAGACGAGCCACTTTGATGTTACCATATT
TAGCGGCAAGATGGAGAGGAGTAAATCCCTTCTTGTTCGTTGCTGTCAGTGAAGCACCAT
TGTCAAGCAATACTGAAGCTACTTCTTCTTGGCCTTCTTTGGCTGCTATATGTAGTGCAG
TATACATATCCTTAGTTGTAGCATCAACCGCTGCACCATGTTGGAGTAGCAATCCAACAA
TATCTACATTGCCAAGACGTGCAGCTATGTGAAGGGGTGTTTGCTGCTCTCTAGCACACG
CATCCACATGTGCTCCATTTCGTAACAAAATTCTTATTATATCTGCCTGATTTGCACGTG
CTGCCAAATGTAATGGAGTTTCTCCCCTGACAGTTGGTACATCAGGATTAGCACCATGCT
GAATCAGGTAAATGACTATATTCATACATCCCATAAATGAAGCAACATGTAATGGTGTAA
GCCCAGACTCAGTAGTAGCTTCTATTGAAGCACCATGTTTCAATAGTAGCTCCACCACCT
TGATGCGGTTTTTCTTACAAGCAATATGCAAAGGGGTGAAGCCATTCAGTGCACGAGCAT
TGGCATCAGCTTTGCGATCTAAAAGAAGCTTTGCTACTTTCACATGTCCGCAATGTGCTG
CTACGTGAAGTGCTGTTAGGTAATCCACTGTCACATCATCAACAGGGGCTTTATGATACA
GCAATATTCGGGCACCATCCACATGGTCCCCTTGAGCTGCCATATGAAGTGGTGCCAGTC
CATTCTTTGTTTTTGCTGTAATTGGAGCTCCTTTCTCCAACAAAAGATCAACAACTTGGT
CATGGCCACTACGTGCAGCACAATGTAATGGTGTCAGTCCATCTCTGGTTGAGGCATCAA
TTTTTGCTCCATTCTCCACAAGAATATTAACCATATTTTTCTTGCCCCATTTGGATGCAA
CATGCAATGGTGTAATTTGATGCTTAGCTCCAAAATTTACATCAGCTGATTTCTCTAAAA
GCAAGTGTGCTATATTCTCATTTCCGTAATGTGAAGCAATGTGTAGAGGTGTAAATCCAC
TCTTAGATGTCACGTCAGGATCGTGATCATTCTGGAGCAAAAGTGCAGCAGCTTTGCAAT
CATCTTTTTTTGCAGCAATGTGTAATGCTGGTAAACGTACTCTTCCCTTTGTATCATTTT
CCAGTAACACAGCAACCACTTTGTCATGCCCTTGCTGAAGTGCCACTGCTAGAGGTGTAA
ATCCATCCTCTGTTGCAAGACTCTGATTTGCTCCATTAGCCAGCAAATATCGAACAACAT
TATCATGATTTTCTTGTGCAGCCATATATAATGGAGTGAACCCATTCTGAGACTGCACAT
TAACATTTGCCCCATTACGTACCAATATCTTTACAACCTCTTCCTGGCCTGCCAGTGAAG
CAATATGTAAAGCTGTGTTCCCTTTCTTGGTAGCTGCATTCACATTTGCTCCTCTTTTCA
ATAATTCATTAACTACTGTAACATGGCCTTCTTTTGAGGCAAGATGTAGTGCATTTAGTC
CATTAGCATTACTAGTATTAATATCAATGCTGCCTTTCAAATACTCCAGAACTTTCTCCA
AATTTCCTGCCCTAGCAGCCCGCAGAAAGCTTGCATTGCCATCAGTCAGCAAGTTAGTGT
AGGCAGTGGTCATTTCTGACAAACATACATCCTACCTCGTTCGTCCATCTCACCGCGCTG
ACTGCCTCGTTACCCAGAGGCACATATATAAATGATAATGGAAAAGCGCCGGTAATGACT
TCCGCCACTCACCTTGTTACTCCGACGACGTAGAACATGGCACAGAAGACAACGAATCAG
AAACCAAATGGCAGGGTCGCATGGATCTCTGTATAGTAAATACGCTAGGATTTTGGTAAA
ATA
>TRINITY_DN33776_c0_g2_i20 len=7063 path=[16217:0-1560 16218:1561-1564 16219:1565-1585 @16255@!:1586-2063 16224:2064-2083 @16248@!:2084-4021 16202:4022-4044 @16256@!:4045-4280 16252:4281-4392 @16250@!:4393-6826 16257:6827-6827 16237:6828-7062] [-1, 16217, 16218, 16219, 16255, 16224, 16248, 16202, 16256, 16252, 16250, 16257, 16237, -2]
CCCATATTTCATTCTGAGACACTTGGATTAAAGCAACCATTAGGCATATAGATAGTTTCC
AAACAGAGAAGTAAAAGTAGACAGAGTATATATATATATGAGAAAAGCTTTTATTTGATC
GATAAGGATTTGTATTTTGCTCTGCTTTATAACCAATATAAATTTATAATCACAGTTGAA
AAAAACAGAAGACAAAAAATTAAGAAATAAAATTAGTGCACTTTTGTAATGTTTGTATTA
TTAATATTTTCTCTTTTGAGATGTTTCAGTTCAACAAGAATTAATAAATCTGATAATTTG
GAATGAACAGATACATTTTACCAAACATATCTGCAAAGGACAAAAAATAAAAGAAACTAG
TTTATAAATGCTTCGGAGCACACCTGTTTATACACACAATAAAAATTGGAAAACAAACAA
AAAACATCTTGTTCACTTTATTGTAAAATCCCAACATATTTCTCTGTTTTTAAATTCCTT
TTCAACACTAACTTACAATAGACAGGAGTTGATGCAATGCATGCTTACTTCTGTACTGTA
GGACTTTGTATGCATTTTGAAACAATTCACGTTACAATGTAAACAAATTTTTGTGTGCAA
GCAATCAACACTGGTATTGTAGATGCTTGGAGTTATTAAGAAGTAACAAGTAAATTGTGT
TGTCATAAAGTTAAAAATATGCTGCTCTATCAGTATTATTCAAGCACTTTCCTTATATCT
AGCGGTTGCGAACGTTAAAAAAAAGTTACTACGCCAAAGAACTAGAAAGTCCTTGAATAC
TCCCGATTCAGCATAATAAATTTTACAATAAAATTCCATGCATCTCAACAACTAGGTTAT
TGATGATCCCAAGTTTAAACATGAGGCAACTGTTTTAATGTTTTCATACTTCTAGAATCT
GGAGAAGCACCTATACAATATTGTTAAGCTTGGCTGGAACAACTTTACATATATTTATTC
CACATGGACCTAGAACTTAGGAACATCTGACTTCCCATTCTAGTAATGCTTCTACTGTTT
GTAGAAATTAATAGAATGCTTAATACATAAACTGCTGTATAGTGTCATTTTGAGTGAACG
ACGGAAGATTCCAATCAACAAAAAGCCCTGCTGCTTTGGTGGATAAAGGCAAAAATATGG
CACCGACAAAGTCACTGCTTGCTTTGTGAAATCAAAATGAAATTCTTTTATACCACAGAA
GGAAATTCCAGTCTATAGAAGCATGACAAAACACAATATCACGGCTGCCATGTTAGGGGA
CAGCTATCTTGCAGCGTCATCTCAACAAATGGATTTAATGTCTCTGTTTGACTTTTCTTC
AACAAATAAGACTTAATATTTTTTACTTCCCATCTTGTTTCTTCTGAGTCGATTCGTCGC
TCATGAAATCATCTAATATTTGCTGCATGCTCTCTCTTAGATTGCTGTTTTCTTCAGTGG
GCTCACTAACGTCTTGTCCGTCAGTTTTTATGGTTGTTTTTGTTACTATTCTTGTTGTAA
CAGTACACTCATCGTCGTCATCTATTGTTCCATTATCCTTTGCATCTCCATAGTCTTTTT
TGCCTTTGCCTTTCATTATCATAATTTCTTCAGGTTCACTGACTGTTACTATGGTTTTCT
TTTGAATCACATGTCGAATTCCTCCGGACTCATCTGTCTCAGTCCACTCTTTCTCTTCTG
TGTGCGTATCAACTTGGGGTTTATCTCCTTCTGCTGATGATATATCTTGCTCAGCAGTTG
TGCCACTGGACATTGTAGCAGTAGTAGGCTCTGATTTTTCATCTTCTGGAAGACTAGATA
CTGACACTTGGCTAGTATCCATCTCCCCAGAAGGCCATGTTTCAGATTCCACTAATTTTG
CAAGCTGATCCTTGTCTAGTATAGGTTCTTCACCATCTTGTGTAATTGTAGTTTTAGTCA
CTGTTGTAACAGTATGCTTTATTGTTCCATCTTCAAGAACTTCTTTCTTTTCACGAACAG
TTGTTTCATGATCAGCTTTAGCTTCTCGTTCTGCAGGTGATGGAGGAGGTGTCTTTGTTT
CTTTTATGCGTTGCACTGGGCCTTTTGCTTGAGCATCTTTTTCACATACAGAACCTGATT
CACTACTTGTTTCTGCTGCAGATTCAGCCTCTTTCATCAGATCCTGTTCATCATATGAGA
TTTCAAGTGATGTCTCCCTCCTTAAGGAAGCATCTCTGGAAGGACCTAGCTCTTCTTTGA
ATGCATCAAAACCTGACTGGTCAAGGTGTACTTTTGCCACAGCCTTTTCAACATCATCTG
TAACCAACTCCACATTGAACATACAATTACTAACTATGTCTTCTCTGTTTATCCTCCTTA
ATGCCTTCTCAAGGGTGTTACCATTTGCCTTATTTGCTTGCTTTTGCATCCATAACCTAA
GCATAACAATTGCCTGTTGGTTGGAGTCATTTGGATATTCTGATTTTATCGAGTTAATGT
CAGATTCAGGTATATCTAATTGTAGTGCTAATGGTATCCAGTCATCCCCAAGCTGCTTGG
AAATGTCCGATAACCTTAAATCTGCCCTATGTATTAATTCTGGTTTTGAGAGGCCTGTTT
CCTCGACGAAACCATATTTCTTCTCTACTGTGACTAGTTCACTGACTGCTGTTGGATCAA
CCTTACACACATCTGGAAGAGCAATATTGAGATTACATATTGGTGATTGAGGAGGCTCTC
CCCTTCCCACTCTTGGTTCCCTCATAAATGCTAAACGTCCCATTGGTTCTTGATGAGGAT
CTTTCACCCTTATAATGAAAGGTAATCGATTCTCTCTGAATGCTTGGAAAGTGAGGAATA
ACTGCTCTCCAGACTTGGTTACTGGTATTAAATTTCCTGCAAATTCCAGGTACTGGCATT
TTGCTTCTTGGACCTCTACATCTCTACTTTTTGCTACTTCCACAAAATGTTCTTGCGATT
CTAATGTTTTATCTTCTTTGTCATCAGTCATACAGAATACCCTTAAATAGGCTTCCATTG
GGTCATACCGCTTTGCGAACACAACAAACTTTGCCATGAAAGGCACATGAATGGCTTCTT
TGTACAATTCTGTGGCAAACCTTGTTGCTTCGTTCACCTGCCTACAGTCCATTAGCCAGA
ACCGTGCTGAAACTGTTGTTGTAAAAGATACGCAATCATTTACGAATGTGAGAGGAGTTG
AGCCAGTAACGTCTTCCCACTGTGCCTTTGTTGTTCCACCTGTTATGCTGCATAACAACC
TCAGAGTAGGTGCATCACCACTGTACTGGTTGATCATGCCTTTAGTAGCAGCCTGTGGTA
CAGGAATGGTGAGAGTGATAGGTTTGTGAAACTTGCGCCTTCTTGGTTCTACTGTAACTA
TAGGGCTGACTGCCACACGATTACCCAAAAGTTTGGCAACAAGTTCAGGTGGTATTGGTT
GAGCCTGTAGTCCAACCTTGATCTTCTTCGTTAAAGCACCCTCTGGAAATATAGCCTGCA
CCTGTGGCACCACTGTTGAGCTGACCATGCCACCTTCTGGACCAATAGCATGTACTTCCT
GGCGAACACGTGTAATAATGGCAAAGTACTGTGGGAAATCCGTTGTTAAGATGCGAGTGA
TGCGATTAGTATTCAGATCTTCCAGGGCACTCAATTCTTCTCCTTCAAAGCTTTCATTAA
GAACATCATGGACTGCATCCTCAGTTGCTTCCAGTGTGTGCTCTCTCCATGTTTCTCCGT
TGTCACTCCGTAATATTGTTATCTCACGTTCTCTTCCTCTTAATGATGCGAAATGGGGTA
TCTCCAGGATTACTGGGCCTAAAAATTTTGCAGTGGCAGGGCCAACTTCTAAAATTCGTG
AGGCACAAGCTTCTCCTTCCATAAGTGGTGGTGGATGTGCAAGTTTCTCTCTTCTCAAAT
ACCGACATGTAATACGCATAGGCATAGGAGCTTTTCTTGGTGGAATAATCACACGAACAC
CTGAATGCCTGCAACCTCTCATTGCCCCTCCTCTTGCATCAACCATGAAGCTCACGAGGA
AACCAGCATGGACAGGTGCCCGGGCAATGTCAACATTATCTGGAACATATGAACCTGCAA
ATACAGTTTCCAGATGTGATACATGCGCAGGCGAAAGATGTTCCTCTTCCACAGTTAGTG
GAGCTTCTGAATCTTTGCTCATAATCATGGAATCTGTTCCTCTTTCATCTTTTGTCACAT
CAATTGGTAATGAATCATCTCCTAGTGATTTCATCTCATCAACAGTTAAGTAACGGAAAG
ACTGATCACCAAGATCTTCACTCGTCTGCAACTTTTGGCCCTCGTAATAAGGAAGATACA
CATGGGTGGCATGAGTTGGTTTCCCAAAGAGAGCGGAGTCTTCAAAATCGTCACCTCCTT
CGTCTTCTGAGTCGCTCATAAATGTCTCCTGCATAATTTCTGGTGCTACTACCTTATATT
TCTCTTCTGTTATGGTTGTAGTAGTAGTGGTGACAACAGTTTCTGTAACAACTTTTAGTG
TTTCTACAACAGATATATATCCTAGTCTCTGTGCTATGGACAACGCGGTCTGCCCTTGAT
TTGTCACAGTATTAGGAGAAGCATTATTTTCGAGCAGAAGATTGATTATCAGCGTATGTC
CTTGTTGAGCAGCTTGGTGAAGTGGGGTATATCCATGCGATGTAATGGCGTTGACATCAG
CGTCATGCTGCAGAAGGAAGCGAACCATATTTATTTGCCCAAAATGACAAGCTACATGTA
ATGGAGTATAACCTGCTTTAGTCTGTGGACCTATCTCGGCACCATTTTTAACCAATATAG
CAGCAACATTCACTCTGTCCTCTTGAGCACAGAGATGCAATGGGGTTAAACCATTCTTGG
CTCCAAAATTCACATCTGCATGATGTTCTATTAAAAGCGTTGTCATATCTGTATGCCCTT
CCTGGGCTGCCAGATGCAAAGGTGTAAAGCCAGCTTTAGATTCTGCATTTGGTTTTGCCC
CATATTCCAACAAGGTGGTTGCTATATCCATCTGGTTCTTCTTTGCAGCAATATGCAATG
GTGTATATCCATTTTTCGCAGTGGCATGTGGAGAGGCTCCTTTGTCCAGGAGTAATAGTG
CTACATTCACATGGTCATAATGAGCAGCAACATGTAGTGGTGTCACTCCATTCTTTCCCT
GGGCATCAACCTGTGCATCCTTCTGCAGCAAAAGACGAGCCACTTTGATGTTACCATATT
TAGCGGCAAGATGGAGAGGAGTAAATCCCTTCTTGTTCGTTGCTGTCAGTGAAGCACCAT
TGTCAAGCAATACTGAAGCTACTTCTTCTTGGCCTTCTTTGGCTGCTATATGTAGTGCAG
TATACATATCCTTAGTTGTAGCATCAACCGCTGCACCATGTTGGAGTAGCAATCCAACAA
TATCTACATTGCCAAGACGTGCAGCTATGTGAAGGGGTGTTTGCTGCTCTCTAGCACACG
CATCCACATGTGCTCCATTTCGTAACAAAATTCTTATTATATCTGCCTGATTTGCACGTG
CTGCCAAATGTAATGGAGTTTCTCCCCTGACAGTTGGTACATCAGGATTAGCACCATGCT
GAATCAGGTAAATGACTATATTCATACATCCCATAAATGAAGCAACATGTAATGGTGTAA
GCCCAGACTCAGTAGTAGCTTCTATTGAAGCACCATGTTTCAATAGTAGCTCCACCACCT
TGATGCGGTTTTTCTTACAAGCAATATGCAAAGGGGTGAAGCCATTCAGTGCACGAGCAT
TGGCATCAGCTTTGCGATCTAAAAGAAGCTTTGCTACTTTCACATGTCCGCAATGTGCTG
CTACGTGAAGTGCTGTTAGGTAATCCACTGTCACATCATCAACAGGGGCTTTATGATACA
GCAATATTCGGGCACCATCCACATGGTCCCCTTGAGCTGCCATATGAAGTGGTGCCAGTC
CATTCTTTGTTTTTGCTGTAATTGGAGCTCCTTTCTCCAACAAAAGATCAACAACTTGGT
CATGGCCACTACGTGCAGCACAATGTAATGGTGTCAGTCCATCTCTGGTTGAGGCATCAA
TTTTTGCTCCATTCTCCACAAGAATATTAACCATATTTTTCTTGCCCCATTTGGATGCAA
CATGCAATGGTGTAATTTGATGCTTAGCTCCAAAATTTACATCAGCTGATTTCTCTAAAA
GCAAGTGTGCTATATTCTCATTTCCGTAATGTGAAGCAATGTGTAGAGGTGTAAATCCAC
TCTTAGATGTCACGTCAGGATCGTGATCATTCTGGAGCAAAAGTGCAGCAGCTTTGCAAT
CATCTTTTTTTGCAGCAATGTGTAATGCTGGTAAACGTACTCTTCCCTTTGTATCATTTT
CCAGTAACACAGCAACCACTTTGTCATGCCCTTGCTGAAGTGCCACTGCTAGAGGTGTAA
ATCCATCCTCTGTTGCAAGACTCTGATTTGCTCCATTAGCCAGCAAATATCGAACAACAT
TATCATGATTTTCTTGTGCAGCCATATATAATGGAGTGAACCCATTCTGAGACTGCACAT
TAACATTTGCCCCATTACGTACCAATATCTTTACAACCTCTTCCTGGCCTGCCAGTGAAG
CAATATGTAAAGCTGTGTTCCCTTTCTTGGTAGCTGCATTCACATTTGCTCCTCTTTTCA
ATAATTCATTAACTACTGTAACATGGCCTTCTTTTGAGGCAAGATGTAGTGCATTTAGTC
CATTAGCATTACTAGTATTAATATCAATGCTGCCTTTCAAATACTCCAGAACTTTCTCCA
AATTTCCTGCCCTAGCAGCCCGCAGAAAGCTTGCATTGCCATCAGTCACAGTAAAGATAT
CCTCGGCTACCATATCGTTGTTAATCAAACTCTCGGGCAGCGTTCGTAGGTGTCGATAAG
GGGTCGGGAAGAAGGGGTGACAATGCCGGAGAATTCGCCACACACAAACACACAGGAAGC
TTTGTATCCGGCCGGCGAGCAGCGATGCGTAGTCCCCTAACTACTCGTCTATACTCTACT
CTACTCTACTCAACCGGTCTCCCGGTCTAGCAATCCGGCTAAA
>TRINITY_DN33776_c0_g2_i21 len=6970 path=[16217:0-1560 16218:1561-1564 16219:1565-1585 @16255@!:1586-2063 16224:2064-2083 @16248@!:2084-4021 16202:4022-4044 @16256@!:4045-4280 16205:4281-4299 @16250@!:4300-6733 16257:6734-6734 16237:6735-6969] [-1, 16217, 16218, 16219, 16255, 16224, 16248, 16202, 16256, 16205, 16250, 16257, 16237, -2]
CCCATATTTCATTCTGAGACACTTGGATTAAAGCAACCATTAGGCATATAGATAGTTTCC
AAACAGAGAAGTAAAAGTAGACAGAGTATATATATATATGAGAAAAGCTTTTATTTGATC
GATAAGGATTTGTATTTTGCTCTGCTTTATAACCAATATAAATTTATAATCACAGTTGAA
AAAAACAGAAGACAAAAAATTAAGAAATAAAATTAGTGCACTTTTGTAATGTTTGTATTA
TTAATATTTTCTCTTTTGAGATGTTTCAGTTCAACAAGAATTAATAAATCTGATAATTTG
GAATGAACAGATACATTTTACCAAACATATCTGCAAAGGACAAAAAATAAAAGAAACTAG
TTTATAAATGCTTCGGAGCACACCTGTTTATACACACAATAAAAATTGGAAAACAAACAA
AAAACATCTTGTTCACTTTATTGTAAAATCCCAACATATTTCTCTGTTTTTAAATTCCTT
TTCAACACTAACTTACAATAGACAGGAGTTGATGCAATGCATGCTTACTTCTGTACTGTA
GGACTTTGTATGCATTTTGAAACAATTCACGTTACAATGTAAACAAATTTTTGTGTGCAA
GCAATCAACACTGGTATTGTAGATGCTTGGAGTTATTAAGAAGTAACAAGTAAATTGTGT
TGTCATAAAGTTAAAAATATGCTGCTCTATCAGTATTATTCAAGCACTTTCCTTATATCT
AGCGGTTGCGAACGTTAAAAAAAAGTTACTACGCCAAAGAACTAGAAAGTCCTTGAATAC
TCCCGATTCAGCATAATAAATTTTACAATAAAATTCCATGCATCTCAACAACTAGGTTAT
TGATGATCCCAAGTTTAAACATGAGGCAACTGTTTTAATGTTTTCATACTTCTAGAATCT
GGAGAAGCACCTATACAATATTGTTAAGCTTGGCTGGAACAACTTTACATATATTTATTC
CACATGGACCTAGAACTTAGGAACATCTGACTTCCCATTCTAGTAATGCTTCTACTGTTT
GTAGAAATTAATAGAATGCTTAATACATAAACTGCTGTATAGTGTCATTTTGAGTGAACG
ACGGAAGATTCCAATCAACAAAAAGCCCTGCTGCTTTGGTGGATAAAGGCAAAAATATGG
CACCGACAAAGTCACTGCTTGCTTTGTGAAATCAAAATGAAATTCTTTTATACCACAGAA
GGAAATTCCAGTCTATAGAAGCATGACAAAACACAATATCACGGCTGCCATGTTAGGGGA
CAGCTATCTTGCAGCGTCATCTCAACAAATGGATTTAATGTCTCTGTTTGACTTTTCTTC
AACAAATAAGACTTAATATTTTTTACTTCCCATCTTGTTTCTTCTGAGTCGATTCGTCGC
TCATGAAATCATCTAATATTTGCTGCATGCTCTCTCTTAGATTGCTGTTTTCTTCAGTGG
GCTCACTAACGTCTTGTCCGTCAGTTTTTATGGTTGTTTTTGTTACTATTCTTGTTGTAA
CAGTACACTCATCGTCGTCATCTATTGTTCCATTATCCTTTGCATCTCCATAGTCTTTTT
TGCCTTTGCCTTTCATTATCATAATTTCTTCAGGTTCACTGACTGTTACTATGGTTTTCT
TTTGAATCACATGTCGAATTCCTCCGGACTCATCTGTCTCAGTCCACTCTTTCTCTTCTG
TGTGCGTATCAACTTGGGGTTTATCTCCTTCTGCTGATGATATATCTTGCTCAGCAGTTG
TGCCACTGGACATTGTAGCAGTAGTAGGCTCTGATTTTTCATCTTCTGGAAGACTAGATA
CTGACACTTGGCTAGTATCCATCTCCCCAGAAGGCCATGTTTCAGATTCCACTAATTTTG
CAAGCTGATCCTTGTCTAGTATAGGTTCTTCACCATCTTGTGTAATTGTAGTTTTAGTCA
CTGTTGTAACAGTATGCTTTATTGTTCCATCTTCAAGAACTTCTTTCTTTTCACGAACAG
TTGTTTCATGATCAGCTTTAGCTTCTCGTTCTGCAGGTGATGGAGGAGGTGTCTTTGTTT
CTTTTATGCGTTGCACTGGGCCTTTTGCTTGAGCATCTTTTTCACATACAGAACCTGATT
CACTACTTGTTTCTGCTGCAGATTCAGCCTCTTTCATCAGATCCTGTTCATCATATGAGA
TTTCAAGTGATGTCTCCCTCCTTAAGGAAGCATCTCTGGAAGGACCTAGCTCTTCTTTGA
ATGCATCAAAACCTGACTGGTCAAGGTGTACTTTTGCCACAGCCTTTTCAACATCATCTG
TAACCAACTCCACATTGAACATACAATTACTAACTATGTCTTCTCTGTTTATCCTCCTTA
ATGCCTTCTCAAGGGTGTTACCATTTGCCTTATTTGCTTGCTTTTGCATCCATAACCTAA
GCATAACAATTGCCTGTTGGTTGGAGTCATTTGGATATTCTGATTTTATCGAGTTAATGT
CAGATTCAGGTATATCTAATTGTAGTGCTAATGGTATCCAGTCATCCCCAAGCTGCTTGG
AAATGTCCGATAACCTTAAATCTGCCCTATGTATTAATTCTGGTTTTGAGAGGCCTGTTT
CCTCGACGAAACCATATTTCTTCTCTACTGTGACTAGTTCACTGACTGCTGTTGGATCAA
CCTTACACACATCTGGAAGAGCAATATTGAGATTACATATTGGTGATTGAGGAGGCTCTC
CCCTTCCCACTCTTGGTTCCCTCATAAATGCTAAACGTCCCATTGGTTCTTGATGAGGAT
CTTTCACCCTTATAATGAAAGGTAATCGATTCTCTCTGAATGCTTGGAAAGTGAGGAATA
ACTGCTCTCCAGACTTGGTTACTGGTATTAAATTTCCTGCAAATTCCAGGTACTGGCATT
TTGCTTCTTGGACCTCTACATCTCTACTTTTTGCTACTTCCACAAAATGTTCTTGCGATT
CTAATGTTTTATCTTCTTTGTCATCAGTCATACAGAATACCCTTAAATAGGCTTCCATTG
GGTCATACCGCTTTGCGAACACAACAAACTTTGCCATGAAAGGCACATGAATGGCTTCTT
TGTACAATTCTGTGGCAAACCTTGTTGCTTCGTTCACCTGCCTACAGTCCATTAGCCAGA
ACCGTGCTGAAACTGTTGTTGTAAAAGATACGCAATCATTTACGAATGTGAGAGGAGTTG
AGCCAGTAACGTCTTCCCACTGTGCCTTTGTTGTTCCACCTGTTATGCTGCATAACAACC
TCAGAGTAGGTGCATCACCACTGTACTGGTTGATCATGCCTTTAGTAGCAGCCTGTGGTA
CAGGAATGGTGAGAGTGATAGGTTTGTGAAACTTGCGCCTTCTTGGTTCTACTGTAACTA
TAGGGCTGACTGCCACACGATTACCCAAAAGTTTGGCAACAAGTTCAGGTGGTATTGGTT
GAGCCTGTAGTCCAACCTTGATCTTCTTCGTTAAAGCACCCTCTGGAAATATAGCCTGCA
CCTGTGGCACCACTGTTGAGCTGACCATGCCACCTTCTGGACCAATAGCATGTACTTCCT
GGCGAACACGTGTAATAATGGCAAAGTACTGTGGGAAATCCGTTGTTAAGATGCGAGTGA
TGCGATTAGTATTCAGATCTTCCAGGGCACTCAATTCTTCTCCTTCAAAGCTTTCATTAA
GAACATCATGGACTGCATCCTCAGTTGCTTCCAGTGTGTGCTCTCTCCATGTTTCTCCGT
TGTCACTCCGTAATATTGTTATCTCACGTTCTCTTCCTCTTAATGATGCGAAATGGGGTA
TCTCCAGGATTACTGGGCCTAAAAATTTTGCAGTGGCAGGGCCAACTTCTAAAATTCGTG
AGGCACAAGCTTCTCCTTCCATAAGTGGTGGTGGATGTGCAAGTTTCTCTCTTCTCAAAT
ACCGACATGTAATACGCATAGGCATAGGAGCTTTTCTTGGTGGAATAATCACACGAACAC
CTGAATGCCTGCAACCTCTCATTGCCCCTCCTCTTGCATCAACCATGAAGCTCACGAGGA
AACCAGCATGGACAGGTGCCCGGGCAATGTCAACATTATCTGGAACATATGAACCTGCAA
ATACAGTTTCCAGATGTGATACATGCGCAGGCGAAAGATGTTCCTCTTCCACAGTTAGTG
GAGCTTCTGAATCTTTGCTCATAATCATGGAATCTGTTCCTCTTTCATCTTTTGTCACAT
CAATTGGTAATGAATCATCTCCTAGTGATTTCATCTCATCAACAGTTAAGTAACGGAAAG
ACTGATCACCAAGATCTTCACCTCCTTCGTCTTCTGAGTCGCTCATAAATGTCTCCTGCA
TAATTTCTGGTGCTACTACCTTATATTTCTCTTCTGTTATGGTTGTAGTAGTAGTGGTGA
CAACAGTTTCTGTAACAACTTTTAGTGTTTCTACAACAGATATATATCCTAGTCTCTGTG
CTATGGACAACGCGGTCTGCCCTTGATTTGTCACAGTATTAGGAGAAGCATTATTTTCGA
GCAGAAGATTGATTATCAGCGTATGTCCTTGTTGAGCAGCTTGGTGAAGTGGGGTATATC
CATGCGATGTAATGGCGTTGACATCAGCGTCATGCTGCAGAAGGAAGCGAACCATATTTA
TTTGCCCAAAATGACAAGCTACATGTAATGGAGTATAACCTGCTTTAGTCTGTGGACCTA
TCTCGGCACCATTTTTAACCAATATAGCAGCAACATTCACTCTGTCCTCTTGAGCACAGA
GATGCAATGGGGTTAAACCATTCTTGGCTCCAAAATTCACATCTGCATGATGTTCTATTA
AAAGCGTTGTCATATCTGTATGCCCTTCCTGGGCTGCCAGATGCAAAGGTGTAAAGCCAG
CTTTAGATTCTGCATTTGGTTTTGCCCCATATTCCAACAAGGTGGTTGCTATATCCATCT
GGTTCTTCTTTGCAGCAATATGCAATGGTGTATATCCATTTTTCGCAGTGGCATGTGGAG
AGGCTCCTTTGTCCAGGAGTAATAGTGCTACATTCACATGGTCATAATGAGCAGCAACAT
GTAGTGGTGTCACTCCATTCTTTCCCTGGGCATCAACCTGTGCATCCTTCTGCAGCAAAA
GACGAGCCACTTTGATGTTACCATATTTAGCGGCAAGATGGAGAGGAGTAAATCCCTTCT
TGTTCGTTGCTGTCAGTGAAGCACCATTGTCAAGCAATACTGAAGCTACTTCTTCTTGGC
CTTCTTTGGCTGCTATATGTAGTGCAGTATACATATCCTTAGTTGTAGCATCAACCGCTG
CACCATGTTGGAGTAGCAATCCAACAATATCTACATTGCCAAGACGTGCAGCTATGTGAA
GGGGTGTTTGCTGCTCTCTAGCACACGCATCCACATGTGCTCCATTTCGTAACAAAATTC
TTATTATATCTGCCTGATTTGCACGTGCTGCCAAATGTAATGGAGTTTCTCCCCTGACAG
TTGGTACATCAGGATTAGCACCATGCTGAATCAGGTAAATGACTATATTCATACATCCCA
TAAATGAAGCAACATGTAATGGTGTAAGCCCAGACTCAGTAGTAGCTTCTATTGAAGCAC
CATGTTTCAATAGTAGCTCCACCACCTTGATGCGGTTTTTCTTACAAGCAATATGCAAAG
GGGTGAAGCCATTCAGTGCACGAGCATTGGCATCAGCTTTGCGATCTAAAAGAAGCTTTG
CTACTTTCACATGTCCGCAATGTGCTGCTACGTGAAGTGCTGTTAGGTAATCCACTGTCA
CATCATCAACAGGGGCTTTATGATACAGCAATATTCGGGCACCATCCACATGGTCCCCTT
GAGCTGCCATATGAAGTGGTGCCAGTCCATTCTTTGTTTTTGCTGTAATTGGAGCTCCTT
TCTCCAACAAAAGATCAACAACTTGGTCATGGCCACTACGTGCAGCACAATGTAATGGTG
TCAGTCCATCTCTGGTTGAGGCATCAATTTTTGCTCCATTCTCCACAAGAATATTAACCA
TATTTTTCTTGCCCCATTTGGATGCAACATGCAATGGTGTAATTTGATGCTTAGCTCCAA
AATTTACATCAGCTGATTTCTCTAAAAGCAAGTGTGCTATATTCTCATTTCCGTAATGTG
AAGCAATGTGTAGAGGTGTAAATCCACTCTTAGATGTCACGTCAGGATCGTGATCATTCT
GGAGCAAAAGTGCAGCAGCTTTGCAATCATCTTTTTTTGCAGCAATGTGTAATGCTGGTA
AACGTACTCTTCCCTTTGTATCATTTTCCAGTAACACAGCAACCACTTTGTCATGCCCTT
GCTGAAGTGCCACTGCTAGAGGTGTAAATCCATCCTCTGTTGCAAGACTCTGATTTGCTC
CATTAGCCAGCAAATATCGAACAACATTATCATGATTTTCTTGTGCAGCCATATATAATG
GAGTGAACCCATTCTGAGACTGCACATTAACATTTGCCCCATTACGTACCAATATCTTTA
CAACCTCTTCCTGGCCTGCCAGTGAAGCAATATGTAAAGCTGTGTTCCCTTTCTTGGTAG
CTGCATTCACATTTGCTCCTCTTTTCAATAATTCATTAACTACTGTAACATGGCCTTCTT
TTGAGGCAAGATGTAGTGCATTTAGTCCATTAGCATTACTAGTATTAATATCAATGCTGC
CTTTCAAATACTCCAGAACTTTCTCCAAATTTCCTGCCCTAGCAGCCCGCAGAAAGCTTG
CATTGCCATCAGTCACAGTAAAGATATCCTCGGCTACCATATCGTTGTTAATCAAACTCT
CGGGCAGCGTTCGTAGGTGTCGATAAGGGGTCGGGAAGAAGGGGTGACAATGCCGGAGAA
TTCGCCACACACAAACACACAGGAAGCTTTGTATCCGGCCGGCGAGCAGCGATGCGTAGT
CCCCTAACTACTCGTCTATACTCTACTCTACTCTACTCAACCGGTCTCCCGGTCTAGCAA
TCCGGCTAAA
>TRINITY_DN33776_c0_g2_i22 len=7309 path=[16217:0-1560 16218:1561-1564 16219:1565-1585 @16255@!:1586-2063 16251:2064-2422 @16248@!:2423-4360 16202:4361-4383 @16256@!:4384-4619 16205:4620-4638 @16250@!:4639-7072 16257:7073-7073 16237:7074-7308] [-1, 16217, 16218, 16219, 16255, 16251, 16248, 16202, 16256, 16205, 16250, 16257, 16237, -2]
CCCATATTTCATTCTGAGACACTTGGATTAAAGCAACCATTAGGCATATAGATAGTTTCC
AAACAGAGAAGTAAAAGTAGACAGAGTATATATATATATGAGAAAAGCTTTTATTTGATC
GATAAGGATTTGTATTTTGCTCTGCTTTATAACCAATATAAATTTATAATCACAGTTGAA
AAAAACAGAAGACAAAAAATTAAGAAATAAAATTAGTGCACTTTTGTAATGTTTGTATTA
TTAATATTTTCTCTTTTGAGATGTTTCAGTTCAACAAGAATTAATAAATCTGATAATTTG
GAATGAACAGATACATTTTACCAAACATATCTGCAAAGGACAAAAAATAAAAGAAACTAG
TTTATAAATGCTTCGGAGCACACCTGTTTATACACACAATAAAAATTGGAAAACAAACAA
AAAACATCTTGTTCACTTTATTGTAAAATCCCAACATATTTCTCTGTTTTTAAATTCCTT
TTCAACACTAACTTACAATAGACAGGAGTTGATGCAATGCATGCTTACTTCTGTACTGTA
GGACTTTGTATGCATTTTGAAACAATTCACGTTACAATGTAAACAAATTTTTGTGTGCAA
GCAATCAACACTGGTATTGTAGATGCTTGGAGTTATTAAGAAGTAACAAGTAAATTGTGT
TGTCATAAAGTTAAAAATATGCTGCTCTATCAGTATTATTCAAGCACTTTCCTTATATCT
AGCGGTTGCGAACGTTAAAAAAAAGTTACTACGCCAAAGAACTAGAAAGTCCTTGAATAC
TCCCGATTCAGCATAATAAATTTTACAATAAAATTCCATGCATCTCAACAACTAGGTTAT
TGATGATCCCAAGTTTAAACATGAGGCAACTGTTTTAATGTTTTCATACTTCTAGAATCT
GGAGAAGCACCTATACAATATTGTTAAGCTTGGCTGGAACAACTTTACATATATTTATTC
CACATGGACCTAGAACTTAGGAACATCTGACTTCCCATTCTAGTAATGCTTCTACTGTTT
GTAGAAATTAATAGAATGCTTAATACATAAACTGCTGTATAGTGTCATTTTGAGTGAACG
ACGGAAGATTCCAATCAACAAAAAGCCCTGCTGCTTTGGTGGATAAAGGCAAAAATATGG
CACCGACAAAGTCACTGCTTGCTTTGTGAAATCAAAATGAAATTCTTTTATACCACAGAA
GGAAATTCCAGTCTATAGAAGCATGACAAAACACAATATCACGGCTGCCATGTTAGGGGA
CAGCTATCTTGCAGCGTCATCTCAACAAATGGATTTAATGTCTCTGTTTGACTTTTCTTC
AACAAATAAGACTTAATATTTTTTACTTCCCATCTTGTTTCTTCTGAGTCGATTCGTCGC
TCATGAAATCATCTAATATTTGCTGCATGCTCTCTCTTAGATTGCTGTTTTCTTCAGTGG
GCTCACTAACGTCTTGTCCGTCAGTTTTTATGGTTGTTTTTGTTACTATTCTTGTTGTAA
CAGTACACTCATCGTCGTCATCTATTGTTCCATTATCCTTTGCATCTCCATAGTCTTTTT
TGCCTTTGCCTTTCATTATCATAATTTCTTCAGGTTCACTGACTGTTACTATGGTTTTCT
TTTGAATCACATGTCGAATTCCTCCGGACTCATCTGTCTCAGTCCACTCTTTCTCTTCTG
TGTGCGTATCAACTTGGGGTTTATCTCCTTCTGCTGATGATATATCTTGCTCAGCAGTTG
TGCCACTGGACATTGTAGCAGTAGTAGGCTCTGATTTTTCATCTTCTGGAAGACTAGATA
CTGACACTTGGCTAGTATCCATCTCCCCAGAAGGCCATGTTTCAGATTCCACTAATTTTG
CAAGCTGATCCTTGTCTAGTATAGGTTCTTCACCATCTTGTGTAATTGTAGTTTTAGTCA
CTGTTGTAACAGTATGCTTTATTGTTCCATCTTCAAGAACTTCTTTCTTTTCACGAACAG
TTGTTTCATGATCAGCTTTAGCTTCTCGTTCTGCAGGTGATGGAGGAGGTGTCTTTGTTT
CTTTTATGCGTTGCACTGGGCCTTCAACAGTTGGAAGTGAGAGTGAAACATCTTGAAATG
CTTGCTGCAAATCTTCCAATAGTTCTTTTTCCAAAGTGACTGGTTGATCACCAGTTACTT
CAGCTGGTTTTGTGTCAATGCTAGTTGGTGGTGACACATTCACATCAACAAGAATGAAAC
CTTCTGTGGCACTTGTGTCATCTTCTCTCTCTTCCTCCTTTGGTTTTTCTTTTGGTACCT
CTTTAACTTCTACGACATCAGGCGGTTCTGGAATCTCGTTTTCTCCTTTCATGGCACTTA
ATTCTTCTTCCCTGGTTTCTGGCTGTGGAATTTCTGCAGGTGATGGAACCTTCTTTGCTT
CTTTTGCTTGAGCATCTTTTTCACATACAGAACCTGATTCACTACTTGTTTCTGCTGCAG
ATTCAGCCTCTTTCATCAGATCCTGTTCATCATATGAGATTTCAAGTGATGTCTCCCTCC
TTAAGGAAGCATCTCTGGAAGGACCTAGCTCTTCTTTGAATGCATCAAAACCTGACTGGT
CAAGGTGTACTTTTGCCACAGCCTTTTCAACATCATCTGTAACCAACTCCACATTGAACA
TACAATTACTAACTATGTCTTCTCTGTTTATCCTCCTTAATGCCTTCTCAAGGGTGTTAC
CATTTGCCTTATTTGCTTGCTTTTGCATCCATAACCTAAGCATAACAATTGCCTGTTGGT
TGGAGTCATTTGGATATTCTGATTTTATCGAGTTAATGTCAGATTCAGGTATATCTAATT
GTAGTGCTAATGGTATCCAGTCATCCCCAAGCTGCTTGGAAATGTCCGATAACCTTAAAT
CTGCCCTATGTATTAATTCTGGTTTTGAGAGGCCTGTTTCCTCGACGAAACCATATTTCT
TCTCTACTGTGACTAGTTCACTGACTGCTGTTGGATCAACCTTACACACATCTGGAAGAG
CAATATTGAGATTACATATTGGTGATTGAGGAGGCTCTCCCCTTCCCACTCTTGGTTCCC
TCATAAATGCTAAACGTCCCATTGGTTCTTGATGAGGATCTTTCACCCTTATAATGAAAG
GTAATCGATTCTCTCTGAATGCTTGGAAAGTGAGGAATAACTGCTCTCCAGACTTGGTTA
CTGGTATTAAATTTCCTGCAAATTCCAGGTACTGGCATTTTGCTTCTTGGACCTCTACAT
CTCTACTTTTTGCTACTTCCACAAAATGTTCTTGCGATTCTAATGTTTTATCTTCTTTGT
CATCAGTCATACAGAATACCCTTAAATAGGCTTCCATTGGGTCATACCGCTTTGCGAACA
CAACAAACTTTGCCATGAAAGGCACATGAATGGCTTCTTTGTACAATTCTGTGGCAAACC
TTGTTGCTTCGTTCACCTGCCTACAGTCCATTAGCCAGAACCGTGCTGAAACTGTTGTTG
TAAAAGATACGCAATCATTTACGAATGTGAGAGGAGTTGAGCCAGTAACGTCTTCCCACT
GTGCCTTTGTTGTTCCACCTGTTATGCTGCATAACAACCTCAGAGTAGGTGCATCACCAC
TGTACTGGTTGATCATGCCTTTAGTAGCAGCCTGTGGTACAGGAATGGTGAGAGTGATAG
GTTTGTGAAACTTGCGCCTTCTTGGTTCTACTGTAACTATAGGGCTGACTGCCACACGAT
TACCCAAAAGTTTGGCAACAAGTTCAGGTGGTATTGGTTGAGCCTGTAGTCCAACCTTGA
TCTTCTTCGTTAAAGCACCCTCTGGAAATATAGCCTGCACCTGTGGCACCACTGTTGAGC
TGACCATGCCACCTTCTGGACCAATAGCATGTACTTCCTGGCGAACACGTGTAATAATGG
CAAAGTACTGTGGGAAATCCGTTGTTAAGATGCGAGTGATGCGATTAGTATTCAGATCTT
CCAGGGCACTCAATTCTTCTCCTTCAAAGCTTTCATTAAGAACATCATGGACTGCATCCT
CAGTTGCTTCCAGTGTGTGCTCTCTCCATGTTTCTCCGTTGTCACTCCGTAATATTGTTA
TCTCACGTTCTCTTCCTCTTAATGATGCGAAATGGGGTATCTCCAGGATTACTGGGCCTA
AAAATTTTGCAGTGGCAGGGCCAACTTCTAAAATTCGTGAGGCACAAGCTTCTCCTTCCA
TAAGTGGTGGTGGATGTGCAAGTTTCTCTCTTCTCAAATACCGACATGTAATACGCATAG
GCATAGGAGCTTTTCTTGGTGGAATAATCACACGAACACCTGAATGCCTGCAACCTCTCA
TTGCCCCTCCTCTTGCATCAACCATGAAGCTCACGAGGAAACCAGCATGGACAGGTGCCC
GGGCAATGTCAACATTATCTGGAACATATGAACCTGCAAATACAGTTTCCAGATGTGATA
CATGCGCAGGCGAAAGATGTTCCTCTTCCACAGTTAGTGGAGCTTCTGAATCTTTGCTCA
TAATCATGGAATCTGTTCCTCTTTCATCTTTTGTCACATCAATTGGTAATGAATCATCTC
CTAGTGATTTCATCTCATCAACAGTTAAGTAACGGAAAGACTGATCACCAAGATCTTCAC
CTCCTTCGTCTTCTGAGTCGCTCATAAATGTCTCCTGCATAATTTCTGGTGCTACTACCT
TATATTTCTCTTCTGTTATGGTTGTAGTAGTAGTGGTGACAACAGTTTCTGTAACAACTT
TTAGTGTTTCTACAACAGATATATATCCTAGTCTCTGTGCTATGGACAACGCGGTCTGCC
CTTGATTTGTCACAGTATTAGGAGAAGCATTATTTTCGAGCAGAAGATTGATTATCAGCG
TATGTCCTTGTTGAGCAGCTTGGTGAAGTGGGGTATATCCATGCGATGTAATGGCGTTGA
CATCAGCGTCATGCTGCAGAAGGAAGCGAACCATATTTATTTGCCCAAAATGACAAGCTA
CATGTAATGGAGTATAACCTGCTTTAGTCTGTGGACCTATCTCGGCACCATTTTTAACCA
ATATAGCAGCAACATTCACTCTGTCCTCTTGAGCACAGAGATGCAATGGGGTTAAACCAT
TCTTGGCTCCAAAATTCACATCTGCATGATGTTCTATTAAAAGCGTTGTCATATCTGTAT
GCCCTTCCTGGGCTGCCAGATGCAAAGGTGTAAAGCCAGCTTTAGATTCTGCATTTGGTT
TTGCCCCATATTCCAACAAGGTGGTTGCTATATCCATCTGGTTCTTCTTTGCAGCAATAT
GCAATGGTGTATATCCATTTTTCGCAGTGGCATGTGGAGAGGCTCCTTTGTCCAGGAGTA
ATAGTGCTACATTCACATGGTCATAATGAGCAGCAACATGTAGTGGTGTCACTCCATTCT
TTCCCTGGGCATCAACCTGTGCATCCTTCTGCAGCAAAAGACGAGCCACTTTGATGTTAC
CATATTTAGCGGCAAGATGGAGAGGAGTAAATCCCTTCTTGTTCGTTGCTGTCAGTGAAG
CACCATTGTCAAGCAATACTGAAGCTACTTCTTCTTGGCCTTCTTTGGCTGCTATATGTA
GTGCAGTATACATATCCTTAGTTGTAGCATCAACCGCTGCACCATGTTGGAGTAGCAATC
CAACAATATCTACATTGCCAAGACGTGCAGCTATGTGAAGGGGTGTTTGCTGCTCTCTAG
CACACGCATCCACATGTGCTCCATTTCGTAACAAAATTCTTATTATATCTGCCTGATTTG
CACGTGCTGCCAAATGTAATGGAGTTTCTCCCCTGACAGTTGGTACATCAGGATTAGCAC
CATGCTGAATCAGGTAAATGACTATATTCATACATCCCATAAATGAAGCAACATGTAATG
GTGTAAGCCCAGACTCAGTAGTAGCTTCTATTGAAGCACCATGTTTCAATAGTAGCTCCA
CCACCTTGATGCGGTTTTTCTTACAAGCAATATGCAAAGGGGTGAAGCCATTCAGTGCAC
GAGCATTGGCATCAGCTTTGCGATCTAAAAGAAGCTTTGCTACTTTCACATGTCCGCAAT
GTGCTGCTACGTGAAGTGCTGTTAGGTAATCCACTGTCACATCATCAACAGGGGCTTTAT
GATACAGCAATATTCGGGCACCATCCACATGGTCCCCTTGAGCTGCCATATGAAGTGGTG
CCAGTCCATTCTTTGTTTTTGCTGTAATTGGAGCTCCTTTCTCCAACAAAAGATCAACAA
CTTGGTCATGGCCACTACGTGCAGCACAATGTAATGGTGTCAGTCCATCTCTGGTTGAGG
CATCAATTTTTGCTCCATTCTCCACAAGAATATTAACCATATTTTTCTTGCCCCATTTGG
ATGCAACATGCAATGGTGTAATTTGATGCTTAGCTCCAAAATTTACATCAGCTGATTTCT
CTAAAAGCAAGTGTGCTATATTCTCATTTCCGTAATGTGAAGCAATGTGTAGAGGTGTAA
ATCCACTCTTAGATGTCACGTCAGGATCGTGATCATTCTGGAGCAAAAGTGCAGCAGCTT
TGCAATCATCTTTTTTTGCAGCAATGTGTAATGCTGGTAAACGTACTCTTCCCTTTGTAT
CATTTTCCAGTAACACAGCAACCACTTTGTCATGCCCTTGCTGAAGTGCCACTGCTAGAG
GTGTAAATCCATCCTCTGTTGCAAGACTCTGATTTGCTCCATTAGCCAGCAAATATCGAA
CAACATTATCATGATTTTCTTGTGCAGCCATATATAATGGAGTGAACCCATTCTGAGACT
GCACATTAACATTTGCCCCATTACGTACCAATATCTTTACAACCTCTTCCTGGCCTGCCA
GTGAAGCAATATGTAAAGCTGTGTTCCCTTTCTTGGTAGCTGCATTCACATTTGCTCCTC
TTTTCAATAATTCATTAACTACTGTAACATGGCCTTCTTTTGAGGCAAGATGTAGTGCAT
TTAGTCCATTAGCATTACTAGTATTAATATCAATGCTGCCTTTCAAATACTCCAGAACTT
TCTCCAAATTTCCTGCCCTAGCAGCCCGCAGAAAGCTTGCATTGCCATCAGTCACAGTAA
AGATATCCTCGGCTACCATATCGTTGTTAATCAAACTCTCGGGCAGCGTTCGTAGGTGTC
GATAAGGGGTCGGGAAGAAGGGGTGACAATGCCGGAGAATTCGCCACACACAAACACACA
GGAAGCTTTGTATCCGGCCGGCGAGCAGCGATGCGTAGTCCCCTAACTACTCGTCTATAC
TCTACTCTACTCTACTCAACCGGTCTCCCGGTCTAGCAATCCGGCTAAA
>TRINITY_DN33776_c0_g2_i23 len=7420 path=[16217:0-1560 16218:1561-1564 16219:1565-1585 @16255@!:1586-2063 16251:2064-2422 @16248@!:2423-4360 16231:4361-4401 @16256@!:4402-4637 16252:4638-4749 @16250@!:4750-7183 16257:7184-7184 16237:7185-7419] [-1, 16217, 16218, 16219, 16255, 16251, 16248, 16231, 16256, 16252, 16250, 16257, 16237, -2]
CCCATATTTCATTCTGAGACACTTGGATTAAAGCAACCATTAGGCATATAGATAGTTTCC
AAACAGAGAAGTAAAAGTAGACAGAGTATATATATATATGAGAAAAGCTTTTATTTGATC
GATAAGGATTTGTATTTTGCTCTGCTTTATAACCAATATAAATTTATAATCACAGTTGAA
AAAAACAGAAGACAAAAAATTAAGAAATAAAATTAGTGCACTTTTGTAATGTTTGTATTA
TTAATATTTTCTCTTTTGAGATGTTTCAGTTCAACAAGAATTAATAAATCTGATAATTTG
GAATGAACAGATACATTTTACCAAACATATCTGCAAAGGACAAAAAATAAAAGAAACTAG
TTTATAAATGCTTCGGAGCACACCTGTTTATACACACAATAAAAATTGGAAAACAAACAA
AAAACATCTTGTTCACTTTATTGTAAAATCCCAACATATTTCTCTGTTTTTAAATTCCTT
TTCAACACTAACTTACAATAGACAGGAGTTGATGCAATGCATGCTTACTTCTGTACTGTA
GGACTTTGTATGCATTTTGAAACAATTCACGTTACAATGTAAACAAATTTTTGTGTGCAA
GCAATCAACACTGGTATTGTAGATGCTTGGAGTTATTAAGAAGTAACAAGTAAATTGTGT
TGTCATAAAGTTAAAAATATGCTGCTCTATCAGTATTATTCAAGCACTTTCCTTATATCT
AGCGGTTGCGAACGTTAAAAAAAAGTTACTACGCCAAAGAACTAGAAAGTCCTTGAATAC
TCCCGATTCAGCATAATAAATTTTACAATAAAATTCCATGCATCTCAACAACTAGGTTAT
TGATGATCCCAAGTTTAAACATGAGGCAACTGTTTTAATGTTTTCATACTTCTAGAATCT
GGAGAAGCACCTATACAATATTGTTAAGCTTGGCTGGAACAACTTTACATATATTTATTC
CACATGGACCTAGAACTTAGGAACATCTGACTTCCCATTCTAGTAATGCTTCTACTGTTT
GTAGAAATTAATAGAATGCTTAATACATAAACTGCTGTATAGTGTCATTTTGAGTGAACG
ACGGAAGATTCCAATCAACAAAAAGCCCTGCTGCTTTGGTGGATAAAGGCAAAAATATGG
CACCGACAAAGTCACTGCTTGCTTTGTGAAATCAAAATGAAATTCTTTTATACCACAGAA
GGAAATTCCAGTCTATAGAAGCATGACAAAACACAATATCACGGCTGCCATGTTAGGGGA
CAGCTATCTTGCAGCGTCATCTCAACAAATGGATTTAATGTCTCTGTTTGACTTTTCTTC
AACAAATAAGACTTAATATTTTTTACTTCCCATCTTGTTTCTTCTGAGTCGATTCGTCGC
TCATGAAATCATCTAATATTTGCTGCATGCTCTCTCTTAGATTGCTGTTTTCTTCAGTGG
GCTCACTAACGTCTTGTCCGTCAGTTTTTATGGTTGTTTTTGTTACTATTCTTGTTGTAA
CAGTACACTCATCGTCGTCATCTATTGTTCCATTATCCTTTGCATCTCCATAGTCTTTTT
TGCCTTTGCCTTTCATTATCATAATTTCTTCAGGTTCACTGACTGTTACTATGGTTTTCT
TTTGAATCACATGTCGAATTCCTCCGGACTCATCTGTCTCAGTCCACTCTTTCTCTTCTG
TGTGCGTATCAACTTGGGGTTTATCTCCTTCTGCTGATGATATATCTTGCTCAGCAGTTG
TGCCACTGGACATTGTAGCAGTAGTAGGCTCTGATTTTTCATCTTCTGGAAGACTAGATA
CTGACACTTGGCTAGTATCCATCTCCCCAGAAGGCCATGTTTCAGATTCCACTAATTTTG
CAAGCTGATCCTTGTCTAGTATAGGTTCTTCACCATCTTGTGTAATTGTAGTTTTAGTCA
CTGTTGTAACAGTATGCTTTATTGTTCCATCTTCAAGAACTTCTTTCTTTTCACGAACAG
TTGTTTCATGATCAGCTTTAGCTTCTCGTTCTGCAGGTGATGGAGGAGGTGTCTTTGTTT
CTTTTATGCGTTGCACTGGGCCTTCAACAGTTGGAAGTGAGAGTGAAACATCTTGAAATG
CTTGCTGCAAATCTTCCAATAGTTCTTTTTCCAAAGTGACTGGTTGATCACCAGTTACTT
CAGCTGGTTTTGTGTCAATGCTAGTTGGTGGTGACACATTCACATCAACAAGAATGAAAC
CTTCTGTGGCACTTGTGTCATCTTCTCTCTCTTCCTCCTTTGGTTTTTCTTTTGGTACCT
CTTTAACTTCTACGACATCAGGCGGTTCTGGAATCTCGTTTTCTCCTTTCATGGCACTTA
ATTCTTCTTCCCTGGTTTCTGGCTGTGGAATTTCTGCAGGTGATGGAACCTTCTTTGCTT
CTTTTGCTTGAGCATCTTTTTCACATACAGAACCTGATTCACTACTTGTTTCTGCTGCAG
ATTCAGCCTCTTTCATCAGATCCTGTTCATCATATGAGATTTCAAGTGATGTCTCCCTCC
TTAAGGAAGCATCTCTGGAAGGACCTAGCTCTTCTTTGAATGCATCAAAACCTGACTGGT
CAAGGTGTACTTTTGCCACAGCCTTTTCAACATCATCTGTAACCAACTCCACATTGAACA
TACAATTACTAACTATGTCTTCTCTGTTTATCCTCCTTAATGCCTTCTCAAGGGTGTTAC
CATTTGCCTTATTTGCTTGCTTTTGCATCCATAACCTAAGCATAACAATTGCCTGTTGGT
TGGAGTCATTTGGATATTCTGATTTTATCGAGTTAATGTCAGATTCAGGTATATCTAATT
GTAGTGCTAATGGTATCCAGTCATCCCCAAGCTGCTTGGAAATGTCCGATAACCTTAAAT
CTGCCCTATGTATTAATTCTGGTTTTGAGAGGCCTGTTTCCTCGACGAAACCATATTTCT
TCTCTACTGTGACTAGTTCACTGACTGCTGTTGGATCAACCTTACACACATCTGGAAGAG
CAATATTGAGATTACATATTGGTGATTGAGGAGGCTCTCCCCTTCCCACTCTTGGTTCCC
TCATAAATGCTAAACGTCCCATTGGTTCTTGATGAGGATCTTTCACCCTTATAATGAAAG
GTAATCGATTCTCTCTGAATGCTTGGAAAGTGAGGAATAACTGCTCTCCAGACTTGGTTA
CTGGTATTAAATTTCCTGCAAATTCCAGGTACTGGCATTTTGCTTCTTGGACCTCTACAT
CTCTACTTTTTGCTACTTCCACAAAATGTTCTTGCGATTCTAATGTTTTATCTTCTTTGT
CATCAGTCATACAGAATACCCTTAAATAGGCTTCCATTGGGTCATACCGCTTTGCGAACA
CAACAAACTTTGCCATGAAAGGCACATGAATGGCTTCTTTGTACAATTCTGTGGCAAACC
TTGTTGCTTCGTTCACCTGCCTACAGTCCATTAGCCAGAACCGTGCTGAAACTGTTGTTG
TAAAAGATACGCAATCATTTACGAATGTGAGAGGAGTTGAGCCAGTAACGTCTTCCCACT
GTGCCTTTGTTGTTCCACCTGTTATGCTGCATAACAACCTCAGAGTAGGTGCATCACCAC
TGTACTGGTTGATCATGCCTTTAGTAGCAGCCTGTGGTACAGGAATGGTGAGAGTGATAG
GTTTGTGAAACTTGCGCCTTCTTGGTTCTACTGTAACTATAGGGCTGACTGCCACACGAT
TACCCAAAAGTTTGGCAACAAGTTCAGGTGGTATTGGTTGAGCCTGTAGTCCAACCTTGA
TCTTCTTCGTTAAAGCACCCTCTGGAAATATAGCCTGCACCTGTGGCACCACTGTTGAGC
TGACCATGCCACCTTCTGGACCAATAGCATGTACTTCCTGGCGAACACGTGTAATAATGG
CAAAGTACTGTGGGAAATCCGTTGTTAAGATGCGAGTGATGCGATTAGTATTCAGATCTT
CCAGGGCACTCAATTCTTCTCCTTCAAAGCTTTCATTAAGAACATCATGGACTGCATCCT
CAGTTGCTTCCAGTGTGTGCTCTCTCCATGTTTCTCCGTTGTCACTCCGTAATATTGTTA
TCTCACGTTCTCTTCCTCTTAATGATGCGAAATGGGGTATCTCCAGGATTACTGGGCCTA
AAAATTTTGCAGTGGCAGGGCCAACTTCTAAAATTCGTGAGGCACAAGCTTCTCCTTCCA
TAAGTGGTGGTGGATGTGCAAGTTTCTCTCTTCTCAAATACCGACATGTAATACGCATAG
GCATAGGAGCTTTTCTTGGTGGAATAATCACACGAACACCTGAATGCCTGCAACCTCTCA
TTGCCCCTCCTCTTGCATCAACCATGAAGCTCACGAGGAAAGTCTTCCACTTTAGCTTCC
CAGCATGGACAGGTGCCCGGGCAATGTCAACATTATCTGGAACATATGAACCTGCAAATA
CAGTTTCCAGATGTGATACATGCGCAGGCGAAAGATGTTCCTCTTCCACAGTTAGTGGAG
CTTCTGAATCTTTGCTCATAATCATGGAATCTGTTCCTCTTTCATCTTTTGTCACATCAA
TTGGTAATGAATCATCTCCTAGTGATTTCATCTCATCAACAGTTAAGTAACGGAAAGACT
GATCACCAAGATCTTCACTCGTCTGCAACTTTTGGCCCTCGTAATAAGGAAGATACACAT
GGGTGGCATGAGTTGGTTTCCCAAAGAGAGCGGAGTCTTCAAAATCGTCACCTCCTTCGT
CTTCTGAGTCGCTCATAAATGTCTCCTGCATAATTTCTGGTGCTACTACCTTATATTTCT
CTTCTGTTATGGTTGTAGTAGTAGTGGTGACAACAGTTTCTGTAACAACTTTTAGTGTTT
CTACAACAGATATATATCCTAGTCTCTGTGCTATGGACAACGCGGTCTGCCCTTGATTTG
TCACAGTATTAGGAGAAGCATTATTTTCGAGCAGAAGATTGATTATCAGCGTATGTCCTT
GTTGAGCAGCTTGGTGAAGTGGGGTATATCCATGCGATGTAATGGCGTTGACATCAGCGT
CATGCTGCAGAAGGAAGCGAACCATATTTATTTGCCCAAAATGACAAGCTACATGTAATG
GAGTATAACCTGCTTTAGTCTGTGGACCTATCTCGGCACCATTTTTAACCAATATAGCAG
CAACATTCACTCTGTCCTCTTGAGCACAGAGATGCAATGGGGTTAAACCATTCTTGGCTC
CAAAATTCACATCTGCATGATGTTCTATTAAAAGCGTTGTCATATCTGTATGCCCTTCCT
GGGCTGCCAGATGCAAAGGTGTAAAGCCAGCTTTAGATTCTGCATTTGGTTTTGCCCCAT
ATTCCAACAAGGTGGTTGCTATATCCATCTGGTTCTTCTTTGCAGCAATATGCAATGGTG
TATATCCATTTTTCGCAGTGGCATGTGGAGAGGCTCCTTTGTCCAGGAGTAATAGTGCTA
CATTCACATGGTCATAATGAGCAGCAACATGTAGTGGTGTCACTCCATTCTTTCCCTGGG
CATCAACCTGTGCATCCTTCTGCAGCAAAAGACGAGCCACTTTGATGTTACCATATTTAG
CGGCAAGATGGAGAGGAGTAAATCCCTTCTTGTTCGTTGCTGTCAGTGAAGCACCATTGT
CAAGCAATACTGAAGCTACTTCTTCTTGGCCTTCTTTGGCTGCTATATGTAGTGCAGTAT
ACATATCCTTAGTTGTAGCATCAACCGCTGCACCATGTTGGAGTAGCAATCCAACAATAT
CTACATTGCCAAGACGTGCAGCTATGTGAAGGGGTGTTTGCTGCTCTCTAGCACACGCAT
CCACATGTGCTCCATTTCGTAACAAAATTCTTATTATATCTGCCTGATTTGCACGTGCTG
CCAAATGTAATGGAGTTTCTCCCCTGACAGTTGGTACATCAGGATTAGCACCATGCTGAA
TCAGGTAAATGACTATATTCATACATCCCATAAATGAAGCAACATGTAATGGTGTAAGCC
CAGACTCAGTAGTAGCTTCTATTGAAGCACCATGTTTCAATAGTAGCTCCACCACCTTGA
TGCGGTTTTTCTTACAAGCAATATGCAAAGGGGTGAAGCCATTCAGTGCACGAGCATTGG
CATCAGCTTTGCGATCTAAAAGAAGCTTTGCTACTTTCACATGTCCGCAATGTGCTGCTA
CGTGAAGTGCTGTTAGGTAATCCACTGTCACATCATCAACAGGGGCTTTATGATACAGCA
ATATTCGGGCACCATCCACATGGTCCCCTTGAGCTGCCATATGAAGTGGTGCCAGTCCAT
TCTTTGTTTTTGCTGTAATTGGAGCTCCTTTCTCCAACAAAAGATCAACAACTTGGTCAT
GGCCACTACGTGCAGCACAATGTAATGGTGTCAGTCCATCTCTGGTTGAGGCATCAATTT
TTGCTCCATTCTCCACAAGAATATTAACCATATTTTTCTTGCCCCATTTGGATGCAACAT
GCAATGGTGTAATTTGATGCTTAGCTCCAAAATTTACATCAGCTGATTTCTCTAAAAGCA
AGTGTGCTATATTCTCATTTCCGTAATGTGAAGCAATGTGTAGAGGTGTAAATCCACTCT
TAGATGTCACGTCAGGATCGTGATCATTCTGGAGCAAAAGTGCAGCAGCTTTGCAATCAT
CTTTTTTTGCAGCAATGTGTAATGCTGGTAAACGTACTCTTCCCTTTGTATCATTTTCCA
GTAACACAGCAACCACTTTGTCATGCCCTTGCTGAAGTGCCACTGCTAGAGGTGTAAATC
CATCCTCTGTTGCAAGACTCTGATTTGCTCCATTAGCCAGCAAATATCGAACAACATTAT
CATGATTTTCTTGTGCAGCCATATATAATGGAGTGAACCCATTCTGAGACTGCACATTAA
CATTTGCCCCATTACGTACCAATATCTTTACAACCTCTTCCTGGCCTGCCAGTGAAGCAA
TATGTAAAGCTGTGTTCCCTTTCTTGGTAGCTGCATTCACATTTGCTCCTCTTTTCAATA
ATTCATTAACTACTGTAACATGGCCTTCTTTTGAGGCAAGATGTAGTGCATTTAGTCCAT
TAGCATTACTAGTATTAATATCAATGCTGCCTTTCAAATACTCCAGAACTTTCTCCAAAT
TTCCTGCCCTAGCAGCCCGCAGAAAGCTTGCATTGCCATCAGTCACAGTAAAGATATCCT
CGGCTACCATATCGTTGTTAATCAAACTCTCGGGCAGCGTTCGTAGGTGTCGATAAGGGG
TCGGGAAGAAGGGGTGACAATGCCGGAGAATTCGCCACACACAAACACACAGGAAGCTTT
GTATCCGGCCGGCGAGCAGCGATGCGTAGTCCCCTAACTACTCGTCTATACTCTACTCTA
CTCTACTCAACCGGTCTCCCGGTCTAGCAATCCGGCTAAA
>TRINITY_DN34017_c0_g1_i1 len=1267 path=[11611:0-948 11612:949-972 11617:973-1236 11598:1237-1266] [-1, 11611, 11612, 11617, 11598, -2]
ATGTATTCGATGTACTGCCTAAAATACTATCTTCTAGATCTTTGTCATCATCATCCTCCT
CTTCCTCTTCGTCGTCATCATCATCATCATCTGCTTCTGATTGACTGCTCTGCTGTGTAT
TTTTCTTTTGATCTTGCATTTTAATTTCGTTTTTCTTATTTTCTTCAGCAGCTGCTTTGG
CAGCACGGAGTTGTTCTTGTTTTTCTTTCTTCTTTCTACGCTTACGTTCCCGACGGCGGG
CTGCTGCAGCACGACGAGTTTCTTCTCTAGACCTTTCTAAATCTAGTTCTTCTAAAAGAA
TTGTTGCATATTTATTTGCTTCAGCTGCTTGCCTTTCCTTAGCTGCACGAATTATTTCCA
TACACTGGTGACACTTTTTCAATAATTCCTTATCACTAATAGTTGCTATATATCGAGTCA
TCTCTTGATCTGAAGGAAATTGTTGGACGTGTTTCACCATCCATTTCACTACTTTAACAT
GCCCTTTACGAAAAGCAGCCATCAGGCATGATACCTTACGGTTATCTTGACTATCAATGT
CTGCCCTTTCATTCACAAGTAACTGTACAACATCAAGATGACCACCATTTGCAGCCAACC
ATAAAGGTGAATTTCCTTTCTTGTTTTTTACATCAACTGCAGCACTTCTTGCAAGTAATA
GTTCAACAAATCGATAATGCCCCTTGTCAGCTGCAATTGTAAGTGCAGTATCACGAGATG
AAGGCACAGGAGGGGCATTTACGTCGGCTCCTTTGTCTAAAAGGACTCTTCCTACTTCAA
CATAGCCACCAGACGCTGCTTCCATTAAAGGTGTCAATCCAGTCTTGGCCCGATGTTCAA
CATTGGCCTTGCGATCTAACAGAAGGCTAACAACTTCGTGCCGTCCTTGAAAACAGGCCA
ATGTTAGTGCAGTATTACGATTGGTTTCAATCTGAGCATTAATATCACTACCCATATCTA
ACAGCAATTTTACGGCTGCTGTATGACCATTCATTGCTGCTAGCATTAGTGGTGAAATAC
CTAGCTTGCTTCCTGTCCTGGAGTTAATTTCTGCACCATGACTTAGTAGTAATTTTATAA
TGTTAACATATCCACCAGAGGCAGCAAGGCTTAATGGAGTGTAATCAGATACATTACGAT
GCTCCTTATTTGCACCACGTGTGAGTAAAATTTCGACAACCTCATATCTTCCTCCAGAAC
ACGCAAGAGAGAGGGCTGTATCTTTGGTACGCTCAGACTGTGCTTCGATATCAGCGCCAT
GATTTAG
>TRINITY_DN34017_c0_g2_i1 len=4417 path=[11608:0-474 11609:475-494 11618:495-889 11603:890-913 11620:914-3424 @11619@!:3425-4407 11594:4408-4416] [-1, 11608, 11609, 11618, 11603, 11620, 11619, 11594, -2]
CACGACTGTCATGGCGGCGATAGGCAGTCAATAAAGTGAGTTTGTCGTCAGTAGAGAAGA
AAAAAGTAACAGCACTATAAGAACAAATAAGTACTTTATGTTAACAATAAAACCTTAAAG
TGCATATTCAGTTAACATACATGAACTATAAAGATGCAGAATGTCGATAGTCTAAAAGTC
AACGATACGAACGAGGTTGGTGAAGATCATTCTAGTTCATCGTCGCCAATTAGTACAGAA
AGAGGACAAAGTCTAACATCAATCCCAACTAATTTTATGGCTGATATGTCGGATAGTGAT
GAGGATGATGTATCCGAGGTTGAATCATTTATACTGGACCAAGGAGATTTAGATGAAGAA
CCTGTTTTGGATACAGCAAAGTTCCTTTTACAAGATGAAGAAGCAAATAGTCCTGAATTG
CATAATGTTGACCCTGAAACACAGGCCAGGTTAGAAGCTTTGCTTGAAGCCACAGATCCT
GAAGTTCTCCGTAGGCTAACATCATCCGTTAGCTGTGCCTTGGATGAAGCTGCTGCTGCT
CTGACAAGGATGCGAGCAGAACATGGTTCTGCTGGAGGACAGGGAGAAAGCGGAAACAAT
GGGAGATCTTTGGTTGAGGCTTGCAGTGATGGGGATGTTGGCACAGTAAGGAGATTGCTG
GATGAAGGACGGAATGTAAATGAAATAACAGAGGAAGGAGAAAGTTTGTTATCTCTTGCA
TGTTCGTCTGGTTATTATGAGTTAGCACAGCTGCTGTTAGCTATGAGAGCTAATGTTGAA
GATAGAGGTCTGAAAGACACTACACCGTTAATGGAAGCTGCAAGCACAGGGCATGGAGAT
GTCGTGAAGCTTCTTGTAACTCATGGGGCAGATGTAAATGCACAAACTTCACAAGGGAAC
ACACCGCTGATGTTTGCATGTGCCAGTGGTCATGAAGAAGTTGTACAGGTGCTGCTGCAA
GCAGGGGCCAATGTTGAGGACCATAATGAAAATGGCCATACACCTCTCATGGAGGCTGCC
AGCGGTGGTCACGTTGGGGTGGCCAAGCTCCTTGTGGAACACGGGGCCAGCATCAACACT
CATTCCAATGAGTTCAAAGAGAGTGCCCTCACCTTAGCATGTTACAAGGGTCATCTGGAA
ATGGTGAGGTTTCTGCTTGATGCTGGTGCAGATCAAGAACATAAAACAGATGAAATGCAC
ACTGCTTTAATGGAAGCATCTATGGACGGACATGTAGAAGTTGCAAGGCTGTTGTTAGAT
TCAGGTGCACAGGTTAACATGCCGGCAGATAGTTTTGAGTCACCACTCACGCTGGCAGCA
TGTGGAGGCCATGTAGAATTAGCCCTGTTGCTTTTAGAACGTGGGGCCAATATTGAAGAG
GTTAATGATGAAGGTTATACTCCTCTCATGGAAGCAGCTAGGGAAGGTCATGAAGAGATG
GTTGCTTTACTTCTGAGTCAAGCAGGAGCAGACATCAATGCCCAAACTGAGGAAACTCAA
GAAACTGCTCTAACTCTTGCCTGCTGTGGTGGCTTCCTGGATGTTGCAGATTTTCTTATC
AAGGCTGGAGCAGACATAGAACTTGGGGCCAGTACACCACTGATGGAAGCCGCACAAGAA
GGACATCTTGAATTAGTCCGCTACCTAATTAGTGCCAGTGCAAATGTCAATGCTCAGACG
GCAACTGGAGATACTGCTTTGACTTATGCTTGTGAGAATGGGCACACTGATGTGGCAGAC
ATGCTACTCCAGGCATCTGCAGAATTGGAACACGAATCTGAAGGAGGTAGAACACCTTTG
ATGAAGGCAGCACGTGCAGGGCATCTTTGTACAGTTCAATTCCTTATTAGTAAAGGAGCA
AATGTGAATAAACAAACTAGTAATAATGATCATAACCCACTTTCATTAGCTTGTGCAGGT
GGACACCTTGCAGTAGTAGAACTTCTTTTGGCCCATGGTGCAGATCCAACTCATAAGCTA
AAAGACAATTCTACTATGCTTATTGAGGCTGCCAAAGGAGGTCATACTGCTGTTGTCCAG
TTACTTTTAGATTATCCAAATAATCTTTTAGCTTCTCCACCACCGCCACCTGATTTGTCT
CAACTAAGTACTCCATCTATAGAAGCAGCAGAGGCTCCAAGAGTTCCTCCCCATGGTCTT
CAAGTGTTTTCTCCACCTGATGCTGAATTAAATGTATCTGCAGGAAGTCCATACCTACCA
AATGTGCAGCCTGTTACAAGACTACCTCAGTCCGTACCACTTCCTGAAATTAGCCATTCT
CAGCAGTCAACAGTTAAGCAAAATGTACAGAAATCTTTACAAAGGAAAGCGTCCTTCATC
AAATCTAGTGAAGCCCCCTCCTCCTCAGCAACTGAGGCACAGGGTCAACGCTCTCATCAT
CGTAGCAAAAGTAATGCTGCAGCTCAAGCTAATTCTACCAGCATTCAGGCTGAAACAGGT
GGTGGTATGTGTGAGGCAGATATAGGAGGAGGGGGGAATGAATCTCTTGAGATGAAGCCC
AGCGAAAGGCTTGAAGCTTGTATTAATAGTATGATGAAGAAAGCAGAACTTCTAAATCCC
AGCAGGGAGGAGCAAATCCTACAGAAGCAACAGATACTTGAGGAACTACAACGCGTAGAG
CGTGAACTTCAGGAAAAGGCTCACGCTCAGCTGTTACTAACTGCACAACATCAGCAACAG
CATCACCACCACCATCATCTTCAAGGACTTGCTACTGTTGCAACCGTTACGCCTACCATT
GCAACAATGACAAACAATACTGCCACTTTACCACCTATGTCGGCTGCACACGGTCAGCAA
CTGCTCCTAAACAGTGCTACTATTCTCGACATGGGATCACTGCCACCTGCTGTAGTTCCT
GAATTTTCTGGGATAACAGGACATCTTGGACTGCAAGCAACTGCAGCTGCTCATCTAGCA
ACACCAGTTGGAGTATCTTCTCTACAGCCCCAGCAGTTATATCAAACACCAAAAACACTT
CCACAGCAGACTTCCATTCCTGACCAGTCAAAAGGAAGGGTCAATAAACAACCAACAAAA
GTAATTAAAAGTACAATATCCAAACAGCAACAACAACAGCAGCAGCAAAATTCAACACCT
ATTTGTGTACAAATGCCACAGATAGGTGTAGGTAATAAAGTTCAACCCCCAACACATCTA
GAAGTTGAGAAGATGAATCTGAGGAATGTTGTATTATCAGAGCAACAGCAACCACAATTT
TTACAACACCCACAGAATCTTGTTGTCTCCGAAATAACTCAAAATCTTACCGTCAGAGCT
AGTAGTCATATACCAGAAGCTACAGCAGATGCTCTTACATTAATGCAAGCTGCCGGAGGA
ATCAAATTTACTACCGATAGTACGCAGGCACATGCAATACCACTTATAGATCCAGTTGCA
GTGAGCCAGGCATTTGCTTTACAGCAGCAGCAGCAACTCCATCTTCAGCAACTCCCTCAG
CCGATCCAAACAGAAATGAAAAGGCAACATGCTGAAAAATTGCCAAAGAATTTTAAACCA
AAAAATTCTAAAAATCAGCAATCCCAACAAATTGCCTTGCAGCATGGCCAATGCCAAACA
CAGTTGATACCAGGTCAACCCCAAGTTCTACCCAAAACACAAATAAATCCTGTTGGTACC
ATGGACTCCTGTACTATAGTTGGTAATCTTCCATTAGATGCTGCTGGTGTTTTCTCATTA
GGAACAATGGCTACTCCAACTTTTCCTGTATCAATAGCTGTATCACCTGCAACCTTAACT
ACTCCAGTCACCATAGCAACAAGTTGTGCTACTTTCACCCATAGTATATCTTTAGAAGAT
GGGCTTATGGTTGCGGCTCCTGCTCGGACCCTCCACGACACCATAGGAGAAATTATGACA
GGTCCCACAACTCAGTTGGCAGGCACTCCTCAAATCGCTCTAGCTCAGCAAGTTGCAACT
TCTCGTTGTGTTGATCCTTGTTTAACATCAGCAACCTCTGGCATTGGCGTTGGCGTAGGC
CTGACAATGACGTCGCCATCGACTGCTTTACCACCTCTGACATTTCATACCCTAACTCCA
ACTATTACTTCATGTGTTCCTGCTGCAGGCACGAATGGTCTCCTGCCCCCTCATCCTCAT
CAACAGATAAACCATGTCGCCACAACAGCCCAATCAACACCTGCTCCACAATTATATCCA
CCTATCGACTTGAATTCCCAAACCGATAGCAATCATGACACTGCGTTGACGCTTGCATGT
GCAGGAGGCCATGAAGAACTAGTAAGTCTGTTACTCTCCCGAGGGGCCGACATCGAACAT
CGTGACAAGAAAGGATTCACTCCACTTATGCTTGCAGCTACAGCAGGGCATGCTGGTGTT
GTGGAAATTCTTCTAAATCATGGCGCTGATATCGAAG
>TRINITY_DN34017_c0_g2_i2 len=4459 path=[11599:0-474 11600:475-536 11618:537-931 11603:932-955 11620:956-3466 @11619@!:3467-4449 11594:4450-4458] [-1, 11599, 11600, 11618, 11603, 11620, 11619, 11594, -2]
CACGACTGTCATGGCGGCGATAGGCAGTCAATAAAGTGAGTTTGTCGTCAGTAGAGAAGA
AAAAAGTAACAGCACTATAAGAACAAATAAGTACTTTATGTTAACAATAAAACCTTAAAG
TGCATATTCAGTTAACATACATGAACTATAAAGATGCAGAATGTCGATAGTCTAAAAGTC
AACGATACGAACGAGGTTGGTGAAGATCATTCTAGTTCATCGTCGCCAATTAGTACAGAA
AGAGGACAAAGTCTAACATCAATCCCAACTAATTTTATGGCTGATATGTCGGATAGTGAT
GAGGATGATGTATCCGAGGTTGAATCATTTATACTGGACCAAGGAGATTTAGATGAAGAA
CCTGTTTTGGATACAGCAAAGTTCCTTTTACAAGATGAAGAAGCAAATAGTCCTGAATTG
CATAATGTTGACCCTGAAACACAGGCCAGGTTAGAAGCTTTGCTTGAAGCCACAGGCATT
GGAAAACTGTCACTTACTGAAGGGAAACAATTTGCAGATCCTGAAGTTCTCCGTAGGCTA
ACATCATCCGTTAGCTGTGCCTTGGATGAAGCTGCTGCTGCTCTGACAAGGATGCGAGCA
GAACATGGTTCTGCTGGAGGACAGGGAGAAAGCGGAAACAATGGGAGATCTTTGGTTGAG
GCTTGCAGTGATGGGGATGTTGGCACAGTAAGGAGATTGCTGGATGAAGGACGGAATGTA
AATGAAATAACAGAGGAAGGAGAAAGTTTGTTATCTCTTGCATGTTCGTCTGGTTATTAT
GAGTTAGCACAGCTGCTGTTAGCTATGAGAGCTAATGTTGAAGATAGAGGTCTGAAAGAC
ACTACACCGTTAATGGAAGCTGCAAGCACAGGGCATGGAGATGTCGTGAAGCTTCTTGTA
ACTCATGGGGCAGATGTAAATGCACAAACTTCACAAGGGAACACACCGCTGATGTTTGCA
TGTGCCAGTGGTCATGAAGAAGTTGTACAGGTGCTGCTGCAAGCAGGGGCCAATGTTGAG
GACCATAATGAAAATGGCCATACACCTCTCATGGAGGCTGCCAGCGGTGGTCACGTTGGG
GTGGCCAAGCTCCTTGTGGAACACGGGGCCAGCATCAACACTCATTCCAATGAGTTCAAA
GAGAGTGCCCTCACCTTAGCATGTTACAAGGGTCATCTGGAAATGGTGAGGTTTCTGCTT
GATGCTGGTGCAGATCAAGAACATAAAACAGATGAAATGCACACTGCTTTAATGGAAGCA
TCTATGGACGGACATGTAGAAGTTGCAAGGCTGTTGTTAGATTCAGGTGCACAGGTTAAC
ATGCCGGCAGATAGTTTTGAGTCACCACTCACGCTGGCAGCATGTGGAGGCCATGTAGAA
TTAGCCCTGTTGCTTTTAGAACGTGGGGCCAATATTGAAGAGGTTAATGATGAAGGTTAT
ACTCCTCTCATGGAAGCAGCTAGGGAAGGTCATGAAGAGATGGTTGCTTTACTTCTGAGT
CAAGCAGGAGCAGACATCAATGCCCAAACTGAGGAAACTCAAGAAACTGCTCTAACTCTT
GCCTGCTGTGGTGGCTTCCTGGATGTTGCAGATTTTCTTATCAAGGCTGGAGCAGACATA
GAACTTGGGGCCAGTACACCACTGATGGAAGCCGCACAAGAAGGACATCTTGAATTAGTC
CGCTACCTAATTAGTGCCAGTGCAAATGTCAATGCTCAGACGGCAACTGGAGATACTGCT
TTGACTTATGCTTGTGAGAATGGGCACACTGATGTGGCAGACATGCTACTCCAGGCATCT
GCAGAATTGGAACACGAATCTGAAGGAGGTAGAACACCTTTGATGAAGGCAGCACGTGCA
GGGCATCTTTGTACAGTTCAATTCCTTATTAGTAAAGGAGCAAATGTGAATAAACAAACT
AGTAATAATGATCATAACCCACTTTCATTAGCTTGTGCAGGTGGACACCTTGCAGTAGTA
GAACTTCTTTTGGCCCATGGTGCAGATCCAACTCATAAGCTAAAAGACAATTCTACTATG
CTTATTGAGGCTGCCAAAGGAGGTCATACTGCTGTTGTCCAGTTACTTTTAGATTATCCA
AATAATCTTTTAGCTTCTCCACCACCGCCACCTGATTTGTCTCAACTAAGTACTCCATCT
ATAGAAGCAGCAGAGGCTCCAAGAGTTCCTCCCCATGGTCTTCAAGTGTTTTCTCCACCT
GATGCTGAATTAAATGTATCTGCAGGAAGTCCATACCTACCAAATGTGCAGCCTGTTACA
AGACTACCTCAGTCCGTACCACTTCCTGAAATTAGCCATTCTCAGCAGTCAACAGTTAAG
CAAAATGTACAGAAATCTTTACAAAGGAAAGCGTCCTTCATCAAATCTAGTGAAGCCCCC
TCCTCCTCAGCAACTGAGGCACAGGGTCAACGCTCTCATCATCGTAGCAAAAGTAATGCT
GCAGCTCAAGCTAATTCTACCAGCATTCAGGCTGAAACAGGTGGTGGTATGTGTGAGGCA
GATATAGGAGGAGGGGGGAATGAATCTCTTGAGATGAAGCCCAGCGAAAGGCTTGAAGCT
TGTATTAATAGTATGATGAAGAAAGCAGAACTTCTAAATCCCAGCAGGGAGGAGCAAATC
CTACAGAAGCAACAGATACTTGAGGAACTACAACGCGTAGAGCGTGAACTTCAGGAAAAG
GCTCACGCTCAGCTGTTACTAACTGCACAACATCAGCAACAGCATCACCACCACCATCAT
CTTCAAGGACTTGCTACTGTTGCAACCGTTACGCCTACCATTGCAACAATGACAAACAAT
ACTGCCACTTTACCACCTATGTCGGCTGCACACGGTCAGCAACTGCTCCTAAACAGTGCT
ACTATTCTCGACATGGGATCACTGCCACCTGCTGTAGTTCCTGAATTTTCTGGGATAACA
GGACATCTTGGACTGCAAGCAACTGCAGCTGCTCATCTAGCAACACCAGTTGGAGTATCT
TCTCTACAGCCCCAGCAGTTATATCAAACACCAAAAACACTTCCACAGCAGACTTCCATT
CCTGACCAGTCAAAAGGAAGGGTCAATAAACAACCAACAAAAGTAATTAAAAGTACAATA
TCCAAACAGCAACAACAACAGCAGCAGCAAAATTCAACACCTATTTGTGTACAAATGCCA
CAGATAGGTGTAGGTAATAAAGTTCAACCCCCAACACATCTAGAAGTTGAGAAGATGAAT
CTGAGGAATGTTGTATTATCAGAGCAACAGCAACCACAATTTTTACAACACCCACAGAAT
CTTGTTGTCTCCGAAATAACTCAAAATCTTACCGTCAGAGCTAGTAGTCATATACCAGAA
GCTACAGCAGATGCTCTTACATTAATGCAAGCTGCCGGAGGAATCAAATTTACTACCGAT
AGTACGCAGGCACATGCAATACCACTTATAGATCCAGTTGCAGTGAGCCAGGCATTTGCT
TTACAGCAGCAGCAGCAACTCCATCTTCAGCAACTCCCTCAGCCGATCCAAACAGAAATG
AAAAGGCAACATGCTGAAAAATTGCCAAAGAATTTTAAACCAAAAAATTCTAAAAATCAG
CAATCCCAACAAATTGCCTTGCAGCATGGCCAATGCCAAACACAGTTGATACCAGGTCAA
CCCCAAGTTCTACCCAAAACACAAATAAATCCTGTTGGTACCATGGACTCCTGTACTATA
GTTGGTAATCTTCCATTAGATGCTGCTGGTGTTTTCTCATTAGGAACAATGGCTACTCCA
ACTTTTCCTGTATCAATAGCTGTATCACCTGCAACCTTAACTACTCCAGTCACCATAGCA
ACAAGTTGTGCTACTTTCACCCATAGTATATCTTTAGAAGATGGGCTTATGGTTGCGGCT
CCTGCTCGGACCCTCCACGACACCATAGGAGAAATTATGACAGGTCCCACAACTCAGTTG
GCAGGCACTCCTCAAATCGCTCTAGCTCAGCAAGTTGCAACTTCTCGTTGTGTTGATCCT
TGTTTAACATCAGCAACCTCTGGCATTGGCGTTGGCGTAGGCCTGACAATGACGTCGCCA
TCGACTGCTTTACCACCTCTGACATTTCATACCCTAACTCCAACTATTACTTCATGTGTT
CCTGCTGCAGGCACGAATGGTCTCCTGCCCCCTCATCCTCATCAACAGATAAACCATGTC
GCCACAACAGCCCAATCAACACCTGCTCCACAATTATATCCACCTATCGACTTGAATTCC
CAAACCGATAGCAATCATGACACTGCGTTGACGCTTGCATGTGCAGGAGGCCATGAAGAA
CTAGTAAGTCTGTTACTCTCCCGAGGGGCCGACATCGAACATCGTGACAAGAAAGGATTC
ACTCCACTTATGCTTGCAGCTACAGCAGGGCATGCTGGTGTTGTGGAAATTCTTCTAAAT
CATGGCGCTGATATCGAAG
>TRINITY_DN35002_c0_g1_i1 len=2910 path=[7141:0-223 7142:224-247 7147:248-1609 7134:1610-1633 7150:1634-1849 7131:1850-1873 7146:1874-2290 7120:2291-2314 7149:2315-2360 7145:2361-2384 7138:2385-2389 7139:2390-2413 7148:2414-2888 7126:2889-2909] [-1, 7141, 7142, 7147, 7134, 7150, 7131, 7146, 7120, 7149, 7145, 7138, 7139, 7148, 7126, -2]
CGATATCTTACAGCCTTATTTCTTTCTAATAACATTATGGAATTTTTAATGTTATGCTTA
AAAGCCTCGAGACAAGGTCATACAGCAGTAGTCGACGTGTTGTTGCATTCGGGAGCTAAC
CCCGACCATGCTGACTGTGATGGGTGGACACCTCTCAGGTCATCAGCTTGGGCAGGTCAT
ATCGACGTAGTAAATGCCCTTTTAGAGAAAAATGCCCAAGTAGATCTTGCGGATTCTGAC
ATGAGGACAGCACTTAGAGCTGCTGCATGGAGTGGCCATGATGAGATTGTATTAACCCTT
CTAAAACACGGGGCATGCGTCAACCAAGCCGATAATGAAGGTAGAACAGCATTAATAGCC
GCAGCATATATGGGTCATTCTGAAATCGTCGAGCATCTTCTGGATCATGGAGCCGAGGTG
AACCACGAGGATGCTGATGGGCGAACCGCACTCTCGGTAGCGTCTCTTTGTGTTCCAGCT
TCCGAGGGCCATGCTGGAGTAGTGAGTTTACTCTTAGAAAGGGGAGCAGAAGTAGATCAC
AGGGATAAAGAGGGTGTCACGCCCCTTCTTGTTGCAGCGTTTGAAGGACATAGTGAGGTG
TGTGAGCTGTTGTTGGAAGGTGACGCTGATGTCGACCATGCTGACAATAATGGACGAACC
TCTCTGTTTGCTGCGGCTTCTATGAGTCACCCTACCATCGTCAGTCTGCTGTTATTCTGG
GGAGCAGCCGTAGATGCCATTGACAGTGAAGGTCGTACTGTATTATCGGTAGCCGCATCC
CAAGGTAATGCATCTGTTGTGAGACAGCTGTTGGATAGGGGATTAGACGAAACCCATAGA
GACAACGGAGGCTGGACTCCCCTTCATTACGCCGCTTTTGAAGGTCACGAGGAGGTATGT
GAAGTGTTAATTGAAGCCGGGTCTAAAGTAACAGAAGTTGATAACGATGGAAGGATACCT
TTAATCTTAGCCGCTCAAGAGGGTCATGCTAAATTGGTGGAAAAATTAGCAGACTATAAC
CGGAGTGTAATTGACCACAAAGCTCATGACGGCCGAACAGCGCTTAGGGTGGCAGCTCTT
GAAGGTCACGTAGACGTGGTCCGTGCGTTGATTTTCCGTGGGGCAGATGTTAACTACAAA
GACGCCGATGGCCGATCAACTCTTTATCTACTAGCCCTGGATAATAGATTGGAAATGGCT
GACTATCTGCTCTCCAACGGTGCAGACATGGAAGTGACTGACACAGAAGGTCGAACCCCT
CTACACGTTTCATCATGGCAGGGACACTACGAGATGCTGGAACTGCTAATAAACCACGGA
GCAGACGTGAATACCACAGACAACGATCGTCGGACGGCTTTGCAATCAGCAGCTTGGCAA
GGCAACATTGCTGTTGTTAGATTATTGTTAGAAAGAAACGTTCAAGTAGACCACGTTTGT
AACCAAGGGGCCACTGCCCTTTGCATTGCGGCTCAGGAGGGGCACGTGGACGTTGTAAGT
TTATTACTGCAATATGGAGCCGATCCAAATCATGCGGACCAGTTTGGACGCAATCCTGTA
CGAGTAGCTACTAAAGGATGCCATGCTCAAGTGGTACAGCTCCTTGAAGAGTATATAGCT
TCCAATAATAGCCATCGCCGCCAAGTTCTTCAACAGTCAGGCAGTGCCAGTACCACATCT
CTAACTTCAGCATCAACGGCTGAGACTAAACCATGCAGTGCCATACTTTACCAACCAGGC
TTGTACAGTTCGCCAGAATCAACTGTGGACCCTAGGAAATCTTGCGTTTCCAATCGTTCC
TCGTCAAAATCTTCCAGCAATCTTACGACATCAACCAAATCATCTCATCGTGGTAATGAG
ATCCACAATGGATGCATAAACACTGGTGCTCCAATGACCTTCACCCAACAGCTACAGCAA
TGCAGCAGACCGAGGAATCGCATGAGCCGAATCCTTTCGCCACTTAGCGAGCCTCGGAGT
CCAATACCCAGTCCTCCTCAGTCACCTCTTAGCGACACAGAAGGGGGGCTTCACATCAAT
TCCTCTCATCCCGTCCATGTACCAATTGTCATACAACCCCTCAAGACAGAACCAAAACAA
TATACTCAGGGACCAGAAAGCCCTAGGAGATCACTTTCTAGACCGCAAGATCAAAACCGC
ATTAGAAGGAACGGTATCGTAACCAATCCTAATTACAAAAGCACGAAAAATAATTTCAGT
ATTGATAGCGGGCTTTCTCCCAATCAGATCATCAGAAACAAGCATATGGCTTGCCATTAC
GAAGTCGCTTTAAAAGCTAATGTTAAAAAAGAAACGCCATTATGAACGGTATCACTAAAA
TTGCTTGTAAATGAAGAGATCCCTGTCAGGTTCGCTGTAATGTGGAAGCGGTGAGGGGAA
AGCGGATACCGAGTTTGCTGCGTCTAGAGAAACCAGAACAAGACCTGTGGCATAATGACT
AATTTCTAAGTGTAAAGTAGCATTGGGACCAAATGCCTCTACTGTTGCAAAAGCAAGGAT
CAGAGTCATATTCTTGGATTTGCGTGAACAAAATTTTCACTCACCAAGGCGCGATCCATT
TCGTCTACTTTGTCTTTCATTTTGATTGCTTATGCTGCCATTTAAAGCATTGAGCTTTAT
TTTGTTATTGCATTTTCCAGAAACGCTGGTTAATACATATTTCTTTTCCGAATATCTCTT
GCCGTTTTTACCATTGCACCAAAGCGTATTTCCATACGTCTTAGGTATGACAAAACTAAA
ATGGTTTCCACGCAACGTTTTGTTCTTGGAATACAAATTAAGCTGAGATGTACATTATTA
TTAGTGCGCTGTGGCTAAGAGTATTTTTACTCGCATCTGCATCTTAGGCCACGGCATTAC
CTTCACTGACGAAACACGTGGATTTATCAG
>TRINITY_DN35013_c0_g1_i1 len=3052 path=[10022:0-321 10023:322-344 10075:345-711 10071:712-2834 10078:2835-3046 10074:3047-3047 10070:3048-3048 10077:3049-3049 10073:3050-3050 10069:3051-3051] [-1, 10022, 10023, 10075, 10071, 10078, 10074, 10070, 10077, 10073, 10069]
CTGCCATTTGACAACTATGCGTCTTCGAAGCTGAATGAAAAGGCGATGACGTTCAGTTAT
AACATATCCGTAAAACTCGTCTGCCTCCGGTATATTCGTCCAATCGCCGTCAGTGACGTC
ACGCTCTAGCCCCGCCCATGTGAAAAGCTGCTTTGTACAGTCGAAGACAAGAGACTGTGT
ACGACGGGTGTGTGTGTGGTGTAGTGGGTCGGGTGTGGATGTTGATCGGTTTGTGCGTAC
CGCAACTGATATCCCGTCAAAGCAAGGCTAATAATAATCGTACCAGATGACCAAGAACAA
GTTGGAGAGATTCAAGTGAAATCCGCAAGACAAGGACACGCGAAGTTATTAGAGATGCTG
TTGGAACACAGAGCTAACACAGATCACGCAGATAACGATGGGTGGACCCCTCTACGGTCG
TCAGCTTGGGCAGGACACACTGACGTAGTGGTGAAACTATTGGAACACAACGCCCAAGTG
GATTTGGCTGACTCAGACCAGAGGACAGCTTTAAGGGCAGCGGCGTGGGGCGGTCACGAG
GAAGTGGTCATCCACCTGTTGGAACACGGAGCCTGTGTAAACAAAGTGGATAACGAGGGA
AGGACTGCTTTGATAGCAGCTGCGTACATGGGACACACGGAAATAGTGGAGCACCTTCTA
GATTATGGGGCAGAAGTGAACCATGAAGACTCTGATGGACGCACAGCCCTGTCGGTGGCG
TCACTGTGTGTGCCAGCGTCTGAGGGACACGCGGGAGTGGTCAGTTTGCTCCTAGATCGT
GGAGCTGAAGTAGATCACCGCGACAAAGACGGCATGACACCGTTATTGGTGGCAGCTTTC
GAAGGACATAGTGAAGTCTGTGAGCTGTTGTTGGAAGGGGACGCCGATGTCGATCACACA
GACAACAGCGGTAGGACGCCGCTCTTCGCTGCAGCTTCCATGGGACATCCGGAGGTGGTG
AACCTGTTGCTATTTTGGGGAGCTGCGGTGGATACTATAGACGCAGAAGGAAGGACAGTT
CTATCAATAGCTGCCGCTCACGGGGATACGGAAGTTGCGCGTCAGCTTCTGGATAGAGGT
TTGGACGAGATGCACCGAGATAACGGGGGTTGGACACCCCTCCACTACGCTGCGTTTGAA
GGGCATATTGAAGTGTGTGAACTTCTATTGGAGGCTGGTGCTAGGGTGTCGGAAGTCGAC
AATGACGGAAGGATCGCATTAATGCTGGCCGCACAGGAGGGTCACACTTCTCTAGTCTCT
AAACTACTAGATGTCAACAGGACGACAATCGATCATAAATCTCATGACGGTAAAACGGCT
TTACGTGTGGCTGCTTTGGAAGGACATAAAGATACGATACACCTACTTATGCTCCGCGGT
GCTGACGTAAACTATAAAGATGCCGATGGAAGATCTACATTGTATATCTTGGCTCTGGAG
AATCGGATAGAAATGGCCGATTTCCTTCTTACTGCTGGAGCTGACGTTGAAGCTAGAGAC
TTAGAAGGAAGGACTCCTCTACATGTATCAGCATGGCAAGGACACTATGAAATGGTCGAC
CTACTCCTTTCTCATGGGGCCAATGTCAATGCTGTTGACAACGATCAGAGGACAGCCTTA
CAGTCAGCTGCTTGGCAAGGACATTCGCATATCGTTCGGCTCTTACTTGAAAGGAACGGA
AACGTTGACCACACCTGCAACCAAGGTGCTACGGCACTTTGCATAGCTGCTCAAGAAGGA
CACGAGGAGGTAGTAAGGATATTGCTCGAGAATGGTGCCGATCCTGGGCATGCTGACCAG
TTTGGCAGGAACCCCTTAAGAGTAGCGTTGAAAGGTGGCCATAGCAACGTCATCAAACTG
CTGGAAGAGTACGCCATTCAACACAGTGTGAAACCACCTGCCGGCCAAAGACCTTGCCCT
CCGAGCACCAGTGTCACCTCACTAACCTCAACCGCTTCGACTGCAGAAACGAAGCCTTGC
AGCGCCATCTTGTACCAGCCAAGCTTTTCGCGATCGCCACCCTGCTCCCCCGAATCCACA
GCTGAAAAGAGAAGATCCTTCATATCCAACCAGTCGTCTTCTAAGTCATCAAGTAATCTA
ACCAGCTCTACAAAATCGTCGCACCAAGGTGGCGAAATCAGAGGCGTGGGTACCCCAGTT
ACTTTCACTCAGCAACTCCAACAGTGTACTCGCACCAGAAATCGAGTAAGTAGAATTCTT
TCACCACTTAGCGAACCGGTAAGTCCTATTGCAAGCCCGCCGCAGTCGCCACTATCTGAA
ATTCAGCGCATATCTCCTGTCAGGTTAACCAGTCCTCAAGCGCCACCGTACTCAACTCAC
GTTCCTGTAGTTATTGGCAGGATACCTTCCGCGCAGACGCCGACACGCAATCATATAACC
AATAACAGGGCGGAACCGTCGGTGCCAAGACTCCGAAGAAATGGTATCGTTACCAACCCA
AATTACAAAGGTGGTCAGCATGTCAGCGTTCAGTCTAAACACAGAAGTAACGGTGCGGCC
CAACATCTAACGAATTCGGCACCAATGTACGAGGACTGCTTAGCGACGAACTCCCTGCCT
CTAAAGAAAGAAACTCCATTATAACGCTAGAGGACTGTTAACACTTGTGGACGTGGTTCT
GAGATCCAAGAGTCTGACGTTTGCTTTAAGTCCTAGTTTGTGAGATCAACATGTTTGATG
AAGAGTGAAGAGAAATGATATTGTGTATCGTTATAGCGTCGTTGGCAATCAAAGTGCAAT
GATGAGATTTACAAAAAAAAAGGCCATATGTGATGTAAAAAGTGCAATGCTCTGTATAGT
TTGTGAATCTGTTTGAAGTAGGTGTTAGCTTCAACGTTGTTGACATCATTCAAAAGGGTC
GAATGTTGTGTTCTAGGCGGTCATATGTCGTTATAGCAAAAGGAAGCCTTGTGATTGGTC
AATAGGATGATTATTCACCCCCCCGAGAAGAATTGCTCCCAACCTTTTAGTTTCCCTCCT
ATGTAGATTTGCAGCCAAACTCTTCAAAAAAAAAAAAAAAAAAAAAAAAAAA
>TRINITY_DN35013_c0_g1_i2 len=4739 path=[10056:0-321 10057:322-322 10058:323-344 10072:345-1619 10054:1620-1643 10079:1644-2031 10075:2032-2398 10071:2399-4521 10078:4522-4733 10074:4734-4734 10070:4735-4735 10077:4736-4736 10073:4737-4737 10069:4738-4738] [-1, 10056, 10057, 10058, 10072, 10054, 10079, 10075, 10071, 10078, 10074, 10070, 10077, 10073, 10069]
CTGCCATTTGACAACTATGCGTCTTCGAAGCTGAATGAAAAGGCGATGACGTTCAGTTAT
AACATATCCGTAAAACTCGTCTGCCTCCGGTATATTCGTCCAATCGCCGTCAGTGACGTC
ACGCTCTAGCCCCGCCCATGTGAAAAGCTGCTTTGTACAGTCGAAGACAAGAGACTGTGT
ACGACGGGTGTGTGTGTGGTGTAGTGGGTCGGGTGTGGATGTTGATCGGTTTGTGCGTAC
CGCAACTGATATCCCGTCAAAGCAAGGCTAATAATAATCGTACCAGATGACCAAGAACAA
GTTGGAGAGATTCAAGTGAAATAATGCAGCGGTGTAAGCAGACAGAGTTGAAGGGACGGA
AGCGTTGAGCAGTATGAGCCAATCTCTGCTTCAAGGGAAACGCTTTTACTGTCGGGAATG
GGCGTTCGCCAAGATCGTTCACTGCCTGGAAAACCGGCCGTCGTCCAAGACCTGCGGAGC
CTTGATAATGGGCGGCCCAGGCTGCGGGAAAACAGCGCTGTGCTGCGAGATAGTGTGCCC
CACGGGCCGCCACGGTAAGCAGACATCGTTAAGCAAGAGGCTGCTCGCATACCACTTCTG
CCAGGCCCACGACATCGACACTTTGTCACTTTCAAATTTCATCTTGAGTCTAGTGGAGCA
AATTACCAAGTCGGAGCTCGTATGTGGGTACACGGAAAGGATAAAAGACCCTGATGTGCA
ATTCGCTGTGGAGACCGAAGAGTGCGAGAAAAACCCTGATGAAGCTTTTAAGAAGGCGAT
ACTGTTTCCTCTGTTGGAGATCGATCCCCCTAATCAGACCTGTTTCGTTCTGGTGGATTC
AATCGACGAGTCGTACATCCAGGTTGTCGATAAGTCAACAACCAGCAGGACAATTGCTGA
GCTTCTGGCTAACCACCACCACATGTTTCCTCAGTGGCTGCTATTGGTATGCTCAGCAAG
GAAACAGAGCAAATCCGTAACTCGCTTGTTTACAGGGTTTCGTAAGATTAGCTTGGATGA
TTTGCGTAAGTCGCACGTAGTCAGGGATGTTCAGCAGTATATACTCAGCAGACTGGACCA
GGAGGAGGCCCTCAGACAACATCTGAGTAAGGAGACTGCAGAAATGTTGAATCAGTTGCA
TATAAAAAGTAACGGTTGTTTTTTGTATCTAGAGAAGGTTTTAGATGGAGTCGCTGAGAA
CTTCATAATGTTAAGGGAGATAAGGGAAATTCCTGGCACGCTGAATGGTTTGTATCTGTG
GCTATGTCAGCGTTTGTTTGTTAGGAAGCAATTTGCTAAAGTTCAACCTCTTCTCAATGT
AATCCTCGCGGCACGGAAGCCATTGACGGTGGAGCAGCTATACCAGTCAGTATGGACCAA
ATCTACTAACCTCACTTGGGAGGACTTCCAAAAGAGATTGAACCTACTCTCTAAGGTGTT
GATCGACGGTAGAAACGGTACCAAAATCCTCTTCCACCACAGCTTTGCTGAGTGGTTACT
CGACGTCAAACACTGTACACAGAAGTACCTGTGCCACGCCGGCGACGGACATGGGATGTT
AGCTATGTGGTACACCCTCAAAGCGTCAGAACTCGGCACTGATCAAGTACAGGATTTTGT
GCTGCATTTGAGCAAAGTACCACTGGGTTCGAATTTGCAGCCATTGCATCTTCCGCTATG
GTTGATTCTTTCGGGTGCTCCGACCGACAGCTCGTTGTTGGATGCCAAAACGCTGCGGGA
ACAGCGTATAGTCAAGTTACTCGCCGATGCTGGGGCACAAGTCCCTCTGCCGGGGGGAGG
GGAGGCGGTGGAAACGAGCAAAGCCTCGCAAGATCCACTGGAGGCATTGTTAGAGTCTGG
GGGAGCGGTAAACCAAACGGACGCCAACCAGAGGACCCTCCTCCATATGGCCGCCTACGA
GGGGGACGAACAGTTGGCCGAACGTCTGTTGGCTCGTGGACCACATCTGGAAGCAGTAGA
TAAAAACGGGCAGACTGCTTTAAATTTAGCCGCAAGACAAGGACACGCGAAGTTATTAGA
GATGCTGTTGGAACACAGAGCTAACACAGATCACGCAGATAACGATGGGTGGACCCCTCT
ACGGTCGTCAGCTTGGGCAGGACACACTGACGTAGTGGTGAAACTATTGGAACACAACGC
CCAAGTGGATTTGGCTGACTCAGACCAGAGGACAGCTTTAAGGGCAGCGGCGTGGGGCGG
TCACGAGGAAGTGGTCATCCACCTGTTGGAACACGGAGCCTGTGTAAACAAAGTGGATAA
CGAGGGAAGGACTGCTTTGATAGCAGCTGCGTACATGGGACACACGGAAATAGTGGAGCA
CCTTCTAGATTATGGGGCAGAAGTGAACCATGAAGACTCTGATGGACGCACAGCCCTGTC
GGTGGCGTCACTGTGTGTGCCAGCGTCTGAGGGACACGCGGGAGTGGTCAGTTTGCTCCT
AGATCGTGGAGCTGAAGTAGATCACCGCGACAAAGACGGCATGACACCGTTATTGGTGGC
AGCTTTCGAAGGACATAGTGAAGTCTGTGAGCTGTTGTTGGAAGGGGACGCCGATGTCGA
TCACACAGACAACAGCGGTAGGACGCCGCTCTTCGCTGCAGCTTCCATGGGACATCCGGA
GGTGGTGAACCTGTTGCTATTTTGGGGAGCTGCGGTGGATACTATAGACGCAGAAGGAAG
GACAGTTCTATCAATAGCTGCCGCTCACGGGGATACGGAAGTTGCGCGTCAGCTTCTGGA
TAGAGGTTTGGACGAGATGCACCGAGATAACGGGGGTTGGACACCCCTCCACTACGCTGC
GTTTGAAGGGCATATTGAAGTGTGTGAACTTCTATTGGAGGCTGGTGCTAGGGTGTCGGA
AGTCGACAATGACGGAAGGATCGCATTAATGCTGGCCGCACAGGAGGGTCACACTTCTCT
AGTCTCTAAACTACTAGATGTCAACAGGACGACAATCGATCATAAATCTCATGACGGTAA
AACGGCTTTACGTGTGGCTGCTTTGGAAGGACATAAAGATACGATACACCTACTTATGCT
CCGCGGTGCTGACGTAAACTATAAAGATGCCGATGGAAGATCTACATTGTATATCTTGGC
TCTGGAGAATCGGATAGAAATGGCCGATTTCCTTCTTACTGCTGGAGCTGACGTTGAAGC
TAGAGACTTAGAAGGAAGGACTCCTCTACATGTATCAGCATGGCAAGGACACTATGAAAT
GGTCGACCTACTCCTTTCTCATGGGGCCAATGTCAATGCTGTTGACAACGATCAGAGGAC
AGCCTTACAGTCAGCTGCTTGGCAAGGACATTCGCATATCGTTCGGCTCTTACTTGAAAG
GAACGGAAACGTTGACCACACCTGCAACCAAGGTGCTACGGCACTTTGCATAGCTGCTCA
AGAAGGACACGAGGAGGTAGTAAGGATATTGCTCGAGAATGGTGCCGATCCTGGGCATGC
TGACCAGTTTGGCAGGAACCCCTTAAGAGTAGCGTTGAAAGGTGGCCATAGCAACGTCAT
CAAACTGCTGGAAGAGTACGCCATTCAACACAGTGTGAAACCACCTGCCGGCCAAAGACC
TTGCCCTCCGAGCACCAGTGTCACCTCACTAACCTCAACCGCTTCGACTGCAGAAACGAA
GCCTTGCAGCGCCATCTTGTACCAGCCAAGCTTTTCGCGATCGCCACCCTGCTCCCCCGA
ATCCACAGCTGAAAAGAGAAGATCCTTCATATCCAACCAGTCGTCTTCTAAGTCATCAAG
TAATCTAACCAGCTCTACAAAATCGTCGCACCAAGGTGGCGAAATCAGAGGCGTGGGTAC
CCCAGTTACTTTCACTCAGCAACTCCAACAGTGTACTCGCACCAGAAATCGAGTAAGTAG
AATTCTTTCACCACTTAGCGAACCGGTAAGTCCTATTGCAAGCCCGCCGCAGTCGCCACT
ATCTGAAATTCAGCGCATATCTCCTGTCAGGTTAACCAGTCCTCAAGCGCCACCGTACTC
AACTCACGTTCCTGTAGTTATTGGCAGGATACCTTCCGCGCAGACGCCGACACGCAATCA
TATAACCAATAACAGGGCGGAACCGTCGGTGCCAAGACTCCGAAGAAATGGTATCGTTAC
CAACCCAAATTACAAAGGTGGTCAGCATGTCAGCGTTCAGTCTAAACACAGAAGTAACGG
TGCGGCCCAACATCTAACGAATTCGGCACCAATGTACGAGGACTGCTTAGCGACGAACTC
CCTGCCTCTAAAGAAAGAAACTCCATTATAACGCTAGAGGACTGTTAACACTTGTGGACG
TGGTTCTGAGATCCAAGAGTCTGACGTTTGCTTTAAGTCCTAGTTTGTGAGATCAACATG
TTTGATGAAGAGTGAAGAGAAATGATATTGTGTATCGTTATAGCGTCGTTGGCAATCAAA
GTGCAATGATGAGATTTACAAAAAAAAAGGCCATATGTGATGTAAAAAGTGCAATGCTCT
GTATAGTTTGTGAATCTGTTTGAAGTAGGTGTTAGCTTCAACGTTGTTGACATCATTCAA
AAGGGTCGAATGTTGTGTTCTAGGCGGTCATATGTCGTTATAGCAAAAGGAAGCCTTGTG
ATTGGTCAATAGGATGATTATTCACCCCCCCGAGAAGAATTGCTCCCAACCTTTTAGTTT
CCCTCCTATGTAGATTTGCAGCCAAACTCTTCAAAAAAAAAAAAAAAAAAAAAAAAAAA
>TRINITY_DN35013_c0_g1_i3 len=4824 path=[10046:0-321 10047:322-322 10076:323-429 10072:430-1704 10054:1705-1728 10079:1729-2116 10075:2117-2483 10071:2484-4606 10078:4607-4818 10074:4819-4819 10070:4820-4820 10077:4821-4821 10073:4822-4822 10069:4823-4823] [-1, 10046, 10047, 10076, 10072, 10054, 10079, 10075, 10071, 10078, 10074, 10070, 10077, 10073, 10069]
CTGCCATTTGACAACTATGCGTCTTCGAAGCTGAATGAAAAGGCGATGACGTTCAGTTAT
AACATATCCGTAAAACTCGTCTGCCTCCGGTATATTCGTCCAATCGCCGTCAGTGACGTC
ACGCTCTAGCCCCGCCCATGTGAAAAGCTGCTTTGTACAGTCGAAGACAAGAGACTGTGT
ACGACGGGTGTGTGTGTGGTGTAGTGGGTCGGGTGTGGATGTTGATCGGTTTGTGCGTAC
CGCAACTGATATCCCGTCAAAGCAAGGCTAATAATAATCGTACCAGATGACCAAGAACAA
GTTGGAGAGATTCAAGTGAAATATATTGAAATGAACGGGGTTAAAATTCCAAAAGGAATC
CTAAAGGGATACAATCTCTTAGCACTGCACTCTGTATTATTGGTACGAATGCAGCGGTGT
AAGCAGACAGAGTTGAAGGGACGGAAGCGTTGAGCAGTATGAGCCAATCTCTGCTTCAAG
GGAAACGCTTTTACTGTCGGGAATGGGCGTTCGCCAAGATCGTTCACTGCCTGGAAAACC
GGCCGTCGTCCAAGACCTGCGGAGCCTTGATAATGGGCGGCCCAGGCTGCGGGAAAACAG
CGCTGTGCTGCGAGATAGTGTGCCCCACGGGCCGCCACGGTAAGCAGACATCGTTAAGCA
AGAGGCTGCTCGCATACCACTTCTGCCAGGCCCACGACATCGACACTTTGTCACTTTCAA
ATTTCATCTTGAGTCTAGTGGAGCAAATTACCAAGTCGGAGCTCGTATGTGGGTACACGG
AAAGGATAAAAGACCCTGATGTGCAATTCGCTGTGGAGACCGAAGAGTGCGAGAAAAACC
CTGATGAAGCTTTTAAGAAGGCGATACTGTTTCCTCTGTTGGAGATCGATCCCCCTAATC
AGACCTGTTTCGTTCTGGTGGATTCAATCGACGAGTCGTACATCCAGGTTGTCGATAAGT
CAACAACCAGCAGGACAATTGCTGAGCTTCTGGCTAACCACCACCACATGTTTCCTCAGT
GGCTGCTATTGGTATGCTCAGCAAGGAAACAGAGCAAATCCGTAACTCGCTTGTTTACAG
GGTTTCGTAAGATTAGCTTGGATGATTTGCGTAAGTCGCACGTAGTCAGGGATGTTCAGC
AGTATATACTCAGCAGACTGGACCAGGAGGAGGCCCTCAGACAACATCTGAGTAAGGAGA
CTGCAGAAATGTTGAATCAGTTGCATATAAAAAGTAACGGTTGTTTTTTGTATCTAGAGA
AGGTTTTAGATGGAGTCGCTGAGAACTTCATAATGTTAAGGGAGATAAGGGAAATTCCTG
GCACGCTGAATGGTTTGTATCTGTGGCTATGTCAGCGTTTGTTTGTTAGGAAGCAATTTG
CTAAAGTTCAACCTCTTCTCAATGTAATCCTCGCGGCACGGAAGCCATTGACGGTGGAGC
AGCTATACCAGTCAGTATGGACCAAATCTACTAACCTCACTTGGGAGGACTTCCAAAAGA
GATTGAACCTACTCTCTAAGGTGTTGATCGACGGTAGAAACGGTACCAAAATCCTCTTCC
ACCACAGCTTTGCTGAGTGGTTACTCGACGTCAAACACTGTACACAGAAGTACCTGTGCC
ACGCCGGCGACGGACATGGGATGTTAGCTATGTGGTACACCCTCAAAGCGTCAGAACTCG
GCACTGATCAAGTACAGGATTTTGTGCTGCATTTGAGCAAAGTACCACTGGGTTCGAATT
TGCAGCCATTGCATCTTCCGCTATGGTTGATTCTTTCGGGTGCTCCGACCGACAGCTCGT
TGTTGGATGCCAAAACGCTGCGGGAACAGCGTATAGTCAAGTTACTCGCCGATGCTGGGG
CACAAGTCCCTCTGCCGGGGGGAGGGGAGGCGGTGGAAACGAGCAAAGCCTCGCAAGATC
CACTGGAGGCATTGTTAGAGTCTGGGGGAGCGGTAAACCAAACGGACGCCAACCAGAGGA
CCCTCCTCCATATGGCCGCCTACGAGGGGGACGAACAGTTGGCCGAACGTCTGTTGGCTC
GTGGACCACATCTGGAAGCAGTAGATAAAAACGGGCAGACTGCTTTAAATTTAGCCGCAA
GACAAGGACACGCGAAGTTATTAGAGATGCTGTTGGAACACAGAGCTAACACAGATCACG
CAGATAACGATGGGTGGACCCCTCTACGGTCGTCAGCTTGGGCAGGACACACTGACGTAG
TGGTGAAACTATTGGAACACAACGCCCAAGTGGATTTGGCTGACTCAGACCAGAGGACAG
CTTTAAGGGCAGCGGCGTGGGGCGGTCACGAGGAAGTGGTCATCCACCTGTTGGAACACG
GAGCCTGTGTAAACAAAGTGGATAACGAGGGAAGGACTGCTTTGATAGCAGCTGCGTACA
TGGGACACACGGAAATAGTGGAGCACCTTCTAGATTATGGGGCAGAAGTGAACCATGAAG
ACTCTGATGGACGCACAGCCCTGTCGGTGGCGTCACTGTGTGTGCCAGCGTCTGAGGGAC
ACGCGGGAGTGGTCAGTTTGCTCCTAGATCGTGGAGCTGAAGTAGATCACCGCGACAAAG
ACGGCATGACACCGTTATTGGTGGCAGCTTTCGAAGGACATAGTGAAGTCTGTGAGCTGT
TGTTGGAAGGGGACGCCGATGTCGATCACACAGACAACAGCGGTAGGACGCCGCTCTTCG
CTGCAGCTTCCATGGGACATCCGGAGGTGGTGAACCTGTTGCTATTTTGGGGAGCTGCGG
TGGATACTATAGACGCAGAAGGAAGGACAGTTCTATCAATAGCTGCCGCTCACGGGGATA
CGGAAGTTGCGCGTCAGCTTCTGGATAGAGGTTTGGACGAGATGCACCGAGATAACGGGG
GTTGGACACCCCTCCACTACGCTGCGTTTGAAGGGCATATTGAAGTGTGTGAACTTCTAT
TGGAGGCTGGTGCTAGGGTGTCGGAAGTCGACAATGACGGAAGGATCGCATTAATGCTGG
CCGCACAGGAGGGTCACACTTCTCTAGTCTCTAAACTACTAGATGTCAACAGGACGACAA
TCGATCATAAATCTCATGACGGTAAAACGGCTTTACGTGTGGCTGCTTTGGAAGGACATA
AAGATACGATACACCTACTTATGCTCCGCGGTGCTGACGTAAACTATAAAGATGCCGATG
GAAGATCTACATTGTATATCTTGGCTCTGGAGAATCGGATAGAAATGGCCGATTTCCTTC
TTACTGCTGGAGCTGACGTTGAAGCTAGAGACTTAGAAGGAAGGACTCCTCTACATGTAT
CAGCATGGCAAGGACACTATGAAATGGTCGACCTACTCCTTTCTCATGGGGCCAATGTCA
ATGCTGTTGACAACGATCAGAGGACAGCCTTACAGTCAGCTGCTTGGCAAGGACATTCGC
ATATCGTTCGGCTCTTACTTGAAAGGAACGGAAACGTTGACCACACCTGCAACCAAGGTG
CTACGGCACTTTGCATAGCTGCTCAAGAAGGACACGAGGAGGTAGTAAGGATATTGCTCG
AGAATGGTGCCGATCCTGGGCATGCTGACCAGTTTGGCAGGAACCCCTTAAGAGTAGCGT
TGAAAGGTGGCCATAGCAACGTCATCAAACTGCTGGAAGAGTACGCCATTCAACACAGTG
TGAAACCACCTGCCGGCCAAAGACCTTGCCCTCCGAGCACCAGTGTCACCTCACTAACCT
CAACCGCTTCGACTGCAGAAACGAAGCCTTGCAGCGCCATCTTGTACCAGCCAAGCTTTT
CGCGATCGCCACCCTGCTCCCCCGAATCCACAGCTGAAAAGAGAAGATCCTTCATATCCA
ACCAGTCGTCTTCTAAGTCATCAAGTAATCTAACCAGCTCTACAAAATCGTCGCACCAAG
GTGGCGAAATCAGAGGCGTGGGTACCCCAGTTACTTTCACTCAGCAACTCCAACAGTGTA
CTCGCACCAGAAATCGAGTAAGTAGAATTCTTTCACCACTTAGCGAACCGGTAAGTCCTA
TTGCAAGCCCGCCGCAGTCGCCACTATCTGAAATTCAGCGCATATCTCCTGTCAGGTTAA
CCAGTCCTCAAGCGCCACCGTACTCAACTCACGTTCCTGTAGTTATTGGCAGGATACCTT
CCGCGCAGACGCCGACACGCAATCATATAACCAATAACAGGGCGGAACCGTCGGTGCCAA
GACTCCGAAGAAATGGTATCGTTACCAACCCAAATTACAAAGGTGGTCAGCATGTCAGCG
TTCAGTCTAAACACAGAAGTAACGGTGCGGCCCAACATCTAACGAATTCGGCACCAATGT
ACGAGGACTGCTTAGCGACGAACTCCCTGCCTCTAAAGAAAGAAACTCCATTATAACGCT
AGAGGACTGTTAACACTTGTGGACGTGGTTCTGAGATCCAAGAGTCTGACGTTTGCTTTA
AGTCCTAGTTTGTGAGATCAACATGTTTGATGAAGAGTGAAGAGAAATGATATTGTGTAT
CGTTATAGCGTCGTTGGCAATCAAAGTGCAATGATGAGATTTACAAAAAAAAAGGCCATA
TGTGATGTAAAAAGTGCAATGCTCTGTATAGTTTGTGAATCTGTTTGAAGTAGGTGTTAG
CTTCAACGTTGTTGACATCATTCAAAAGGGTCGAATGTTGTGTTCTAGGCGGTCATATGT
CGTTATAGCAAAAGGAAGCCTTGTGATTGGTCAATAGGATGATTATTCACCCCCCCGAGA
AGAATTGCTCCCAACCTTTTAGTTTCCCTCCTATGTAGATTTGCAGCCAAACTCTTCAAA
AAAAAAAAAAAAAAAAAAAAAAAA
>TRINITY_DN37565_c0_g2_i1 len=8632 path=[35122:0-368 35199:369-369 35190:370-372 @35194@!:373-3066 35198:3067-3149 35193:3150-3151 @35189@!:3152-3399 35142:3400-3420 @35197@!:3421-3951 35188:3952-6749 35117:6750-6768 @35196@!:6769-7464 35187:7465-8608 35177:8609-8631] [-1, 35122, 35199, 35190, 35194, 35198, 35193, 35189, 35142, 35197, 35188, 35117, 35196, 35187, 35177, -2]
GTTGAGTCATACCTGCTGACAGCAACGAACAGAAAAGGCAACATGTAGGATGCTGCGACA
GCTAACTTACGTCGATAGCCGGTATATAGCCTATTTATAATTGGTGTATCCGTTACGTAC
ATGGGATGAAAACCGATTGTCATCTTCAAGCTGGGTTATACCCTTGCAACACCGCCCTAT
CGTATTCTCGTCTCGTATGGAGTTCGACTAAAGACGCTCATCTTCCTTTGAACGTATCAA
AGGAAGAAGCGAGCATATTTATCTTGCATTCACGACGACATTAGGATATTAACTGAATGA
ATTGTTTGCTGGTGAGTACAGCCATGGGAGGTAATCAGACAAAGTATAAGACTGATGGCA
ATGCCAGCTTTTTACGAGCAGCTAGAGCAGGTAATTTAGAAAAAGTCATTGAATGGTTAA
AAGGAAATGTGGATATCAACACTAGCAACGCAAATGGTCTGAATGCACTTCATCTTGCTT
CTAAAGAAGGCCATGTAAATGTAGTAACTGAACTTATAAAAAGAGGTGCTAATGTTAATG
CTGCAACAAAGAAAGGAAATGCATCTTTACACATTGCCTCACTAGCTGGACAGGAGGAAG
TTGTCAAAATTCTGGTACAGAATGGGGCCAATGTTAATGTTCAATCCCAGAATGGCTTCA
CTCCTTTGTATATGGCAGCTCAAGAGAACCATGATAATGTTCTACGCTTCCTTTTGGCAA
ATGGTGCAAATCAGAGCTTAGCAACTGAGGATGGATTTACTCCACTGGCTGTTGCCCTTC
AGCAAGGTCATGACAAGGTAGTTGCTTTATTGCTAGAAAATGATACCAAAGGTAAAGTTC
GATTGCCTGCACTTCATATTGCTGCCAAGAAAGATGATTGTAAGGCTGCGGCATTATTAT
TGCAAAGTGATCATAATCCTGATGTTACTTCCAAGAGTGGGTTTACTCCACTTCATATAG
CAGCACACTATGGCAATGACAGTATCGCAACATTACTTTTAGAAAAAGGGGCAGATGTGA
ATTTTGCAGCAAAGCATCAGATTACCCCACTACATGTAGCAGCAAAATGGGGTAAGGCCA
ATATGGTTAGCCTGCTGATAGAGAAGGGAGCTAACATTGCAGCTGCCACCAGGGATGGTT
TAACTCCATTACATTGTGCTGCTCGAAGTGGTCACGACAGTGTGGTTGATCAACTTTTGG
ATAATGGTGCACCAATTAGTGCAAAAACAAAGAATGGTTTAGCTCCTTTACATATGTCTT
CTCAAGGTGATCATGTTGACAGTGCTCGAATTTTATTATATCATAAAGCACCAGTTGATG
ACATTACTGTGGATTACTTGACAGCTCTTCATGTAGCAGCTCATTGCGGTCATGTAAATG
TAGCTAAACTGTTGTTGGACAGGAGTGCCGATCCTAATGCTAGAGCTTTAAATGGGTTTA
CTCCTTTACATATTGCATGCAAGAAAAATCGTATAAAAGTAGTTGAACTGTTATTAAAAC
ATGGAGCGTCAATAGAAGCGACAACCGAGTCAGGGTTAACACCTCTTCATGTTGCATCAT
TTATGGGATGCATGAATATTGTGATCTACCTTATACAAAATGGAGCAAATCCTGATGTGC
CAACTGTTAGAGGAGAGACCCCCCTTCATCTTGCTGCAAGAGCAAATCAAACTGATATCA
TTAGAATTCTGCTACGAAATGGAGCGCACGTTGATGCAGCAGCGAGGGAAGAACAGACTC
CCCTTCATATTGCAGCCCGCCTAGGAAATGTTGACATAGTTAGTTTACTACTCCAGCATG
GTGCTGCAGTTGATGCAACTACAAAGGATTTGTATACAGCTCTTCATGTGGCAGCAAAAG
AGGGTCAGGAAGAAGTGGCATCAGTTTTATTAGACCATGGGGCATCCCTCACTGCAACAA
CAAAGAAAGGGCTAACACCCTTACATATGGCAGCAAAATATGGAAATATAAAGGTTGCCC
GTCTACTTTTGCACAAAGATGCCCCAGTAGATGCTCAAGGAAAGAATGGTGTAACACCAC
TTCATGTAGCAGCCCACTATGATCATGTCAATGTTGCACTTCTCTTATTGGACAAAGGAG
CGTCACCACATGCAACAGCTAAAAATGGGTATACTCCTTTACACATCTCAGCAAAGAAGA
ATCAAATGGACATAGCTACGACATTATTAGAATATGGAGCAAAAGCTGGTGATGAGTCAA
AAGCCGGTTTCACTTCACTTCATCTAGCTGCCCAAGAAGGTCATACAGATATGGCAACAT
TGCTGATCGAACACAATGCTGATGTTAATGCTAAGGCCAAGAATGGATTGACACCTTTGC
ATCTCTGTGCTCAAGAAGACAAAGTAAATGTAGCAGCAATATTAGCCAAGAATGGAGCTG
AAATTGATCCTCAAACCAGAGCAGGATATACACCATTACATGTTGCTTGCCATTTTGGTC
AGATTAACATGGTTAGATTTCTGCTACAGCACAGTGCAGATGTGAATTCAACAACATCGC
ATGGCTACACTCCACTCCATCAAGCTGCTCAGCAAGGCCATAGTCTGATTATCAATTTAT
TGCTGGAAAACGAAGCATCGCCAAATATCACTAGTGCTCAAGGACAGACACCTTTGTCAA
TCGCTCAGCGCCTAGGATACATATCTGTTGTAGAAACATTGAAAGTAGTGACAGAAACAG
TTGTTACTACAACCACTACTACTGTAGTTGAAGAAAAATACAAAGTAATGGCACCAGAAA
CAATGCAAGAAACATTTATGAGCGATTCAGAGGATGAAGGAGGTGAAGATACGATGCTTG
GTGATCAGTCATATAGATATTTAACGGCTGATGAAATGAAGTCGCTTGGTGATGACTCCT
TACCTATTGATGTGACTAAAGATGAAAAGTCAACAGATTCTATGGCACTCACCAAAGAAT
CTGCAGCTCCTTTAACAATTGAAGAAGACCATCTATCTCCTCAACATGTACAGATGATGG
AGACGAGCTTAAATGGGTCATATTCCCCTGACAATATCGATATATCTCATGCACCAATTC
ATGCTGGTGATTTTAAATGGGATGATGACTACTTATTCTCTGCCCCATCAAACGGCATGT
CGCGACACAGCAGGCTAAAGTGGAAGACGTTTCTTGTCAGTTTCATGGTGGACGCAAGAG
GGGGTGCAATGCGTGGTTGCCGCCACTCTGGTGTAAGGGTTATTATTCCACCACGCAAAG
CACCCATGCCAATGCGTATTACCTGCAGATATCTAAGAAAAGAAAAACTGGTTCATCCAC
CCCCTCTTATGGAAGGGGAGGCTTGTGCATCTCGGATTTTGGAAATGGGTCCTGTTGCAG
CTAGATTTCTTGGTCCAGTCATAATTGAGGTTCCACATTTTGCATCTCTGCGTGGAAAGG
AAAGAGAAATAACTATTCTTCGTAGTGATAATGGTGAAACATGGAGAGAACATGCTTTAG
AAGCATCTGAAGAAGCAGTGCAGGAAGTGCTGAACGAAAGTTTCGAAGGAGAAGAACTAA
GTGCACTTGAAGATCTCAACACAAATAGGATTACTCGCATACTGACTACTGATTTTCCTC
AATACTTTGCCATTATCACTCGAATCCGGCAGGAAGTCCATGCTGTTGGCCCTGAGGGTG
GTATGGTGAGTTCAGCAGTTGTTCCACAGGTTCAGGCCGTTTTCCCGGAAGGAGCTTTAA
CAAAGAAGATCAAAGTAGGACTACAGGCCCAACCTATCCAGCCAGACTTAGTAGCCAAAT
TATTAGGAAACACAGTGGCTGTAAGTCCTATCGTCACTGTGGAACCAAGGAGAAGAAAAT
TCCACAAACCCATTACCCTAACAATACCTGTACCTCAAGCAGCAACAAAAGGAATGATCA
ATCAATATAGTGGTGATGCTCCTACATTGAGGTTATTATGCAGCATAACAGGAGGACCAT
CAAAAGCCCAGTGGGAAGATGTAACAGGTTCTACACCATTAACATTTGTTAATGAGTGTG
TTTCGTTTACTACTACAGTTTCAGCCAGGTTTTGGCTTATGGATTGTCGCCAGGTTTCAG
AAGCTACAAAATTTGCCACTGAGCTATATCAGGAAGCAATACATGTGCCTTTTATGGGAA
AGTTTGTGATATTTGCCAAAAGACATGAAATGCTTGAAGCACAACTTAGAGTATTCTGTA
TGACAGATGATAAAGAAGATAAAACTCTTGAAAGTCAAGAGCATTTTATTGAGATTGCAA
AAAGTAGAGATGTTGAGGTGCTAGAAAATAAACATCAATACCTAGAATTTGCTGGAAACT
TAGTGCCAGTAACAAAATCTGGAGATCAGTTATACCTTACATTCCATGCCTTTAGAGAAA
ATCGACTTCCATTTTCAATACGAGTCAAGGATCCTTTACAGGAACCAATGGGTCGCATTG
CATTTATGAAAGAACCAAGAGCTGGCAAAAGTGAGCCTCAGCAAACACCAATATGTAACC
TCAATATTGCCTTACCAGAAATATGCAAGGTAGATGTTGCCGAACTAGTCACACTAGAAC
GGAAATATGGATTTGTGCAAGAAATTGGTTTAGCAAAGCCTGAACTTATCCACCGTGCGG
ACTTGCGACTCTCTGACATTGCACGAGAACTCGACAAGGACTGGGTGGCACTAGCACTAC
AACTTGACATTTCAGAAGTTGAAATAAATTCTATTAAGTCAGATTGTCCTGATGATATTA
ATCAACAGGCTTTGATAATGTTGCGTCGCTGGATGCAGAAGTCTGGACCACGTGCTACAG
GCAATCAATTAGAAAAAGCTCTGCGAAAGATCAACAGGGAAGATATTCCTAAACATTGTA
TGTTTAATGTAGAGCTAGTTACTGACGATGTTGAAAAAGCAGTTGCCAAAGTTCACTTGG
ATCAGTCAGGGTTTGAGACATTCAAGGAAGAACTTGGGCCATCTAGAGATGCTTCTTTGA
AGAGAGAAGCATCACTTGATGTCTCTTATGATGAGCAGGATTTAATGAAGGAAGCCGAAT
CCACAATTGAGACTAGCAGTGAATCAGAACATATCAAAAAAGATGCTAAGGAGGAGATGT
TATTGAAAGAAACAACCCTGCCTTTTTCTAAAGAAAACGATTCATTTATGGAACCTGAGA
CATCAGATGAGCAGTATCTCGATAAAGTGATCAAACCCCCTGCTGAAGAGTTTATTCAGC
AAGTGATACTCTACGAAACGGAACAATCACCTTCTGATCATTACAATATTGATGGTAGTT
CTTCAGATGAAATACTTAATCGGGAGATTGATGAAGTGAGAAGTGAATTTCCCTTATTGC
CATGTAGTCAACTTGAGGAAAATCTTCAGATGACACAGACTTTTCCTGATGAGATACAGA
AATCACAAAGTTCTCTGATGGCTGATGAAAAAACTGTTCTTCTAGATGACTATGTTCAAG
ATGCTTCACTTAAAACACCACCTTGTGTTTTGAATGCTTCTAATGTAGAGGAAGAGATCC
CTTGGCTTCCAGAGAACACAGAAACCAATGTTTCACAAAATGAGTTTCCTGCAATATCAT
CCTCCTACAATCAGGATGTACTAACAAACATTTCCAATGAATCAAAAATTCCAGACTTTC
CTTCCCTTAAGGAGAAAGAGGTAAGAGAACGTTTGGACGACATGGTCAACTTGCAGAAAG
AGGGGGAAACTTCAAAAGTTTCTCCAAATGAACAAACTAGAAATACTACGGAGGTAGTGG
AGAGACATTTTGAAGAAATTGATAAAATGACAATGATGGAAAAGGTTATCCCTGATTATT
TTGTGCCATTGGAAACGAGCTTACGTGATCAGAATAATTCTATGTTGGTTGATGATGTAA
ATGTTACTGCTTTTGAGTCAGACCACAGTTTTGGTGAACAGCAGCTTAGTAATGAAATCA
AGAAGGATGCTGATATTACGTTAAAAGAATATATGATTCATGTTCCAGATGAAGATGAAA
CAGATTTACCTGAAGATGAAATCCTTGAGCCAAATGCCAGTTATTCAGATGAACGTCAGT
TAGATACACAAGAATTCCCACCATCTAGCATGTTATTTTGCACTGCAATTCAAAATGAAT
CAGATGAACTTGGTAGTGATTTTGCAAATGCTCTAAGGAACCTAGATGATGAGCATCTAA
ATCTCACAGAAAGTAAAGAACTAATTGATAAAATAAGTAAGCATTGCGATGAAGGAGAAA
GTAGTAAGATAGCAATACAGAGTGAAGCAGTATGTGATAATGCTACTATGAAAAGTCTTA
CGAATAACAGCCATGATGAGAAGTTGAAGAAGCCTGAACTAGAAGAGAAATATCCAGTTG
AGAAGAAAACCCCTTCTCCACCTTCAGAAGGAAAAGAAGTATCTACACCGGTAATGCCAG
TACCAGATGAACCAAAGCTTCCCGAGGACATTAAGCATGTCACCTCTGCAACAGTTGAAT
CACAGGAGATGTTAGAAGATGGAACAGTGAAACGAACAGTCACAACTGTCACTACCACAA
CTGTCGTAATGGAGGGTGAAGAAGATATACAGGATCATACTGCCAAGCTTGCTGAATCTG
AAACCTGGGCATCAGAAATGGATACAAGCCAGGTTTCAATATCCAGTTTGCCCGAAGATG
AGAAATCTGAACCAACTACAGCAACGATATCAAGCAGCACTGCTGCAGAACCTGAACCAC
ATGTTGAAGAGACTCCTACAGAAGACAAAGAATGGAGTGAATCAGAAGAAAAGGATCTCA
GGCAAGTACCACAGACAGGTACTAACAATGTAGTGAGAGAAGATAGTCAGCGACTGGAAG
GTCAAGAAGATAGGGATGCCATACCATTTGAAAGCCATTACGAGCCAGCGGTACTGGAAC
ATCCCAGCGTACTTGTTGCAGAAAAACCAAAAGATGAAGAGCATATAATAACAGAATCCA
AAGAACTTTATGACAAAGTAGATCTCACTGTTGAAGAGAAAGACTATGCTGAGAAATATG
ACGGAGCATCTTGCACAGAAAGAGATGTTCCACCTTCAGTAACAGTAATAAATGGAGAAA
GTATTGAAACTGAAAGATCATCCTTTGAAGCAAAGGTTTCAGATGCTGCTGAAGCAAGTG
TTTCTTCATTGTCAGATGAAATGCTGGTTGAGCCAATTGACATAACAGAGAAGCAACCTA
TAGAACCAGAATTAGAAAGTGAAGCAAAACCTGTTGTTACTACACCTGTCTCAGAAAGAA
AACATAAGCCAGAAAGCAAACCTAGAAGATCTCACATACCAGTGTATGATGTGACTGGAA
GATATGAAGGGCCAGACACAAAACATACTGAACCAATAATTATTGAACCAGAAGATGACG
TAGACTCACTGGTAATTGATCGTCATCATTCTACTCCAGACTTCAGGCAGTTAGCTGGCA
GTGATTTAGAAGCTATTTTGGAAGAGCATGCCAAGGACGAGCAGCTCAGAGCTGCAAGTG
AATCTGCTGTTATTGAAGATCATTTTCCACCTTTTCTTCATAAACAGAAGCCTAGCCCTC
CTGATGTTGAGTCCCCCGAACCTAGACCCTCGGCCACTGAATCATTTGATGCTACTGCTG
AATCTAAGGTGTCTCCCACAGTAAAAGATTTACCCAAACAAGTCACAAAGTCTTTTCTTG
ATAGTACATCCACTGAAAAAGTAAATGTACCACAGGATTTTATTGAAATTTCAATGGATT
CTGAGCAAAAAGAATTAATTGTAGAAAATAAAGCTGAATCTATCATTGAACTAGAAAAAA
TAACAAAAGAGTCTCAAGTTGCTGCAACATTTGTACCAGATCGTACCCAAATGGCATTTG
ACAACACTGCATTTGTAGGTGTGGAACTGATAGATGTTGCAGATAACATTGATCGGGATA
TGGCAAGGAGTCCTTATGAGGTTGTTAGGCGGGACATTGAGGATTTTGAAATTGAAGATT
CTGATAAATTGTTAATAACAATAGATGCTGACACAACAGAATTAACGAAATGTAGTGATT
TACCTACTAGAGAAGAAGCTACAAAACTTGCACATGAAATTATTGAAGAAATTAAAACAG
AGGTAGCCAAACGACCACCTTTGCAACAAATTTCTTCAGAAATTTCAGATGAAGACTTAG
TAGAACGTGAAGAGCCATTTGAAAAATCATCTGTAACTGATGATGTGGCAGACTTGAAAT
CTACTTTATCAGATGGTACCTTTTCAGATAGACAGTCTTCATTTCAAACTTGTAAAGAAA
CTGAATCAGTTAGTTATGAGGAGAAAACTGTTCCTGACAAAAAGGAAAGTTTTCAAGGAA
GTGAGCACCAAATGGGAATAAGAAAAGAAATATGTGAAATAGAAACTAACGTTGAAGAAG
TGTCACATTCTGAAACAATCAAAGAATCACTATCTATAGTTGAGAGCACTTCATCGTTAC
TGGTAGTAGATAAGGCCCTTGCTCATGATGCCACTTTGCAAAAAGGCTTTGAGATAGAGA
AGGAATTAATGACACAGAGTGAAGTGCTACCTGATACTACAGAATCAGATGCACCTTATG
GTACTACCCATTCTGCTGCATCTCCAGATGAGAGCTATGATAGCAGCGGATC
>TRINITY_DN37565_c0_g2_i2 len=3986 path=[35122:0-368 35199:369-369 35190:370-372 @35194@!:373-3066 35198:3067-3149 35193:3150-3151 @35189@!:3152-3399 35142:3400-3420 @35197@!:3421-3951 35167:3952-3985] [-1, 35122, 35199, 35190, 35194, 35198, 35193, 35189, 35142, 35197, 35167, -2]
GTTGAGTCATACCTGCTGACAGCAACGAACAGAAAAGGCAACATGTAGGATGCTGCGACA
GCTAACTTACGTCGATAGCCGGTATATAGCCTATTTATAATTGGTGTATCCGTTACGTAC
ATGGGATGAAAACCGATTGTCATCTTCAAGCTGGGTTATACCCTTGCAACACCGCCCTAT
CGTATTCTCGTCTCGTATGGAGTTCGACTAAAGACGCTCATCTTCCTTTGAACGTATCAA
AGGAAGAAGCGAGCATATTTATCTTGCATTCACGACGACATTAGGATATTAACTGAATGA
ATTGTTTGCTGGTGAGTACAGCCATGGGAGGTAATCAGACAAAGTATAAGACTGATGGCA
ATGCCAGCTTTTTACGAGCAGCTAGAGCAGGTAATTTAGAAAAAGTCATTGAATGGTTAA
AAGGAAATGTGGATATCAACACTAGCAACGCAAATGGTCTGAATGCACTTCATCTTGCTT
CTAAAGAAGGCCATGTAAATGTAGTAACTGAACTTATAAAAAGAGGTGCTAATGTTAATG
CTGCAACAAAGAAAGGAAATGCATCTTTACACATTGCCTCACTAGCTGGACAGGAGGAAG
TTGTCAAAATTCTGGTACAGAATGGGGCCAATGTTAATGTTCAATCCCAGAATGGCTTCA
CTCCTTTGTATATGGCAGCTCAAGAGAACCATGATAATGTTCTACGCTTCCTTTTGGCAA
ATGGTGCAAATCAGAGCTTAGCAACTGAGGATGGATTTACTCCACTGGCTGTTGCCCTTC
AGCAAGGTCATGACAAGGTAGTTGCTTTATTGCTAGAAAATGATACCAAAGGTAAAGTTC
GATTGCCTGCACTTCATATTGCTGCCAAGAAAGATGATTGTAAGGCTGCGGCATTATTAT
TGCAAAGTGATCATAATCCTGATGTTACTTCCAAGAGTGGGTTTACTCCACTTCATATAG
CAGCACACTATGGCAATGACAGTATCGCAACATTACTTTTAGAAAAAGGGGCAGATGTGA
ATTTTGCAGCAAAGCATCAGATTACCCCACTACATGTAGCAGCAAAATGGGGTAAGGCCA
ATATGGTTAGCCTGCTGATAGAGAAGGGAGCTAACATTGCAGCTGCCACCAGGGATGGTT
TAACTCCATTACATTGTGCTGCTCGAAGTGGTCACGACAGTGTGGTTGATCAACTTTTGG
ATAATGGTGCACCAATTAGTGCAAAAACAAAGAATGGTTTAGCTCCTTTACATATGTCTT
CTCAAGGTGATCATGTTGACAGTGCTCGAATTTTATTATATCATAAAGCACCAGTTGATG
ACATTACTGTGGATTACTTGACAGCTCTTCATGTAGCAGCTCATTGCGGTCATGTAAATG
TAGCTAAACTGTTGTTGGACAGGAGTGCCGATCCTAATGCTAGAGCTTTAAATGGGTTTA
CTCCTTTACATATTGCATGCAAGAAAAATCGTATAAAAGTAGTTGAACTGTTATTAAAAC
ATGGAGCGTCAATAGAAGCGACAACCGAGTCAGGGTTAACACCTCTTCATGTTGCATCAT
TTATGGGATGCATGAATATTGTGATCTACCTTATACAAAATGGAGCAAATCCTGATGTGC
CAACTGTTAGAGGAGAGACCCCCCTTCATCTTGCTGCAAGAGCAAATCAAACTGATATCA
TTAGAATTCTGCTACGAAATGGAGCGCACGTTGATGCAGCAGCGAGGGAAGAACAGACTC
CCCTTCATATTGCAGCCCGCCTAGGAAATGTTGACATAGTTAGTTTACTACTCCAGCATG
GTGCTGCAGTTGATGCAACTACAAAGGATTTGTATACAGCTCTTCATGTGGCAGCAAAAG
AGGGTCAGGAAGAAGTGGCATCAGTTTTATTAGACCATGGGGCATCCCTCACTGCAACAA
CAAAGAAAGGGCTAACACCCTTACATATGGCAGCAAAATATGGAAATATAAAGGTTGCCC
GTCTACTTTTGCACAAAGATGCCCCAGTAGATGCTCAAGGAAAGAATGGTGTAACACCAC
TTCATGTAGCAGCCCACTATGATCATGTCAATGTTGCACTTCTCTTATTGGACAAAGGAG
CGTCACCACATGCAACAGCTAAAAATGGGTATACTCCTTTACACATCTCAGCAAAGAAGA
ATCAAATGGACATAGCTACGACATTATTAGAATATGGAGCAAAAGCTGGTGATGAGTCAA
AAGCCGGTTTCACTTCACTTCATCTAGCTGCCCAAGAAGGTCATACAGATATGGCAACAT
TGCTGATCGAACACAATGCTGATGTTAATGCTAAGGCCAAGAATGGATTGACACCTTTGC
ATCTCTGTGCTCAAGAAGACAAAGTAAATGTAGCAGCAATATTAGCCAAGAATGGAGCTG
AAATTGATCCTCAAACCAGAGCAGGATATACACCATTACATGTTGCTTGCCATTTTGGTC
AGATTAACATGGTTAGATTTCTGCTACAGCACAGTGCAGATGTGAATTCAACAACATCGC
ATGGCTACACTCCACTCCATCAAGCTGCTCAGCAAGGCCATAGTCTGATTATCAATTTAT
TGCTGGAAAACGAAGCATCGCCAAATATCACTAGTGCTCAAGGACAGACACCTTTGTCAA
TCGCTCAGCGCCTAGGATACATATCTGTTGTAGAAACATTGAAAGTAGTGACAGAAACAG
TTGTTACTACAACCACTACTACTGTAGTTGAAGAAAAATACAAAGTAATGGCACCAGAAA
CAATGCAAGAAACATTTATGAGCGATTCAGAGGATGAAGGAGGTGAAGATACGATGCTTG
GTGATCAGTCATATAGATATTTAACGGCTGATGAAATGAAGTCGCTTGGTGATGACTCCT
TACCTATTGATGTGACTAAAGATGAAAAGTCAACAGATTCTATGGCACTCACCAAAGAAT
CTGCAGCTCCTTTAACAATTGAAGAAGACCATCTATCTCCTCAACATGTACAGATGATGG
AGACGAGCTTAAATGGGTCATATTCCCCTGACAATATCGATATATCTCATGCACCAATTC
ATGCTGGTGATTTTAAATGGGATGATGACTACTTATTCTCTGCCCCATCAAACGGCATGT
CGCGACACAGCAGGCTAAAGTGGAAGACGTTTCTTGTCAGTTTCATGGTGGACGCAAGAG
GGGGTGCAATGCGTGGTTGCCGCCACTCTGGTGTAAGGGTTATTATTCCACCACGCAAAG
CACCCATGCCAATGCGTATTACCTGCAGATATCTAAGAAAAGAAAAACTGGTTCATCCAC
CCCCTCTTATGGAAGGGGAGGCTTGTGCATCTCGGATTTTGGAAATGGGTCCTGTTGCAG
CTAGATTTCTTGGTCCAGTCATAATTGAGGTTCCACATTTTGCATCTCTGCGTGGAAAGG
AAAGAGAAATAACTATTCTTCGTAGTGATAATGGTGAAACATGGAGAGAACATGCTTTAG
AAGCATCTGAAGAAGCAGTGCAGGAAGTGCTGAACGAAAGTTTCGAAGGAGAAGAACTAA
GTGCACTTGAAGATCTCAACACAAATAGGATTACTCGCATACTGACTACTGATTTTCCTC
AATACTTTGCCATTATCACTCGAATCCGGCAGGAAGTCCATGCTGTTGGCCCTGAGGGTG
GTATGGTGAGTTCAGCAGTTGTTCCACAGGTTCAGGCCGTTTTCCCGGAAGGAGCTTTAA
CAAAGAAGATCAAAGTAGGACTACAGGCCCAACCTATCCAGCCAGACTTAGTAGCCAAAT
TATTAGGAAACACAGTGGCTGTAAGTCCTATCGTCACTGTGGAACCAAGGAGAAGAAAAT
TCCACAAACCCATTACCCTAACAATACCTGTACCTCAAGCAGCAACAAAAGGAATGATCA
ATCAATATAGTGGTGATGCTCCTACATTGAGGTTATTATGCAGCATAACAGGTAGTAGCA
AGTCAGGAGGACCATCAAAAGCCCAG
>TRINITY_DN37565_c0_g2_i3 len=8495 path=[35152:0-232 35190:233-235 @35194@!:236-2929 35198:2930-3012 35193:3013-3014 @35189@!:3015-3262 35142:3263-3283 @35197@!:3284-3814 35188:3815-6612 35117:6613-6631 @35196@!:6632-7327 35187:7328-8471 35177:8472-8494] [-1, 35152, 35190, 35194, 35198, 35193, 35189, 35142, 35197, 35188, 35117, 35196, 35187, 35177, -2]
CACGAAGTGTGGAGTAACAGCGGAGGTGTGCTTAGGATTTCTTACTAATCGGCTGACAGA
AACGTTTTTTAAGTGATTTCGATCCGAAAAAATACTTTACGAGTACGAAGTTAATTAAAG
GAAGACGTCGACGCGTTCGACGAAAGATTTCACAACACCATGACGCTTGAAAATGGCACG
GTTGTTGCTAATGGCCAAGTTGTACACAACAAGACTGATGGCAATGCCAGCTTTTTACGA
GCAGCTAGAGCAGGTAATTTAGAAAAAGTCATTGAATGGTTAAAAGGAAATGTGGATATC
AACACTAGCAACGCAAATGGTCTGAATGCACTTCATCTTGCTTCTAAAGAAGGCCATGTA
AATGTAGTAACTGAACTTATAAAAAGAGGTGCTAATGTTAATGCTGCAACAAAGAAAGGA
AATGCATCTTTACACATTGCCTCACTAGCTGGACAGGAGGAAGTTGTCAAAATTCTGGTA
CAGAATGGGGCCAATGTTAATGTTCAATCCCAGAATGGCTTCACTCCTTTGTATATGGCA
GCTCAAGAGAACCATGATAATGTTCTACGCTTCCTTTTGGCAAATGGTGCAAATCAGAGC
TTAGCAACTGAGGATGGATTTACTCCACTGGCTGTTGCCCTTCAGCAAGGTCATGACAAG
GTAGTTGCTTTATTGCTAGAAAATGATACCAAAGGTAAAGTTCGATTGCCTGCACTTCAT
ATTGCTGCCAAGAAAGATGATTGTAAGGCTGCGGCATTATTATTGCAAAGTGATCATAAT
CCTGATGTTACTTCCAAGAGTGGGTTTACTCCACTTCATATAGCAGCACACTATGGCAAT
GACAGTATCGCAACATTACTTTTAGAAAAAGGGGCAGATGTGAATTTTGCAGCAAAGCAT
CAGATTACCCCACTACATGTAGCAGCAAAATGGGGTAAGGCCAATATGGTTAGCCTGCTG
ATAGAGAAGGGAGCTAACATTGCAGCTGCCACCAGGGATGGTTTAACTCCATTACATTGT
GCTGCTCGAAGTGGTCACGACAGTGTGGTTGATCAACTTTTGGATAATGGTGCACCAATT
AGTGCAAAAACAAAGAATGGTTTAGCTCCTTTACATATGTCTTCTCAAGGTGATCATGTT
GACAGTGCTCGAATTTTATTATATCATAAAGCACCAGTTGATGACATTACTGTGGATTAC
TTGACAGCTCTTCATGTAGCAGCTCATTGCGGTCATGTAAATGTAGCTAAACTGTTGTTG
GACAGGAGTGCCGATCCTAATGCTAGAGCTTTAAATGGGTTTACTCCTTTACATATTGCA
TGCAAGAAAAATCGTATAAAAGTAGTTGAACTGTTATTAAAACATGGAGCGTCAATAGAA
GCGACAACCGAGTCAGGGTTAACACCTCTTCATGTTGCATCATTTATGGGATGCATGAAT
ATTGTGATCTACCTTATACAAAATGGAGCAAATCCTGATGTGCCAACTGTTAGAGGAGAG
ACCCCCCTTCATCTTGCTGCAAGAGCAAATCAAACTGATATCATTAGAATTCTGCTACGA
AATGGAGCGCACGTTGATGCAGCAGCGAGGGAAGAACAGACTCCCCTTCATATTGCAGCC
CGCCTAGGAAATGTTGACATAGTTAGTTTACTACTCCAGCATGGTGCTGCAGTTGATGCA
ACTACAAAGGATTTGTATACAGCTCTTCATGTGGCAGCAAAAGAGGGTCAGGAAGAAGTG
GCATCAGTTTTATTAGACCATGGGGCATCCCTCACTGCAACAACAAAGAAAGGGCTAACA
CCCTTACATATGGCAGCAAAATATGGAAATATAAAGGTTGCCCGTCTACTTTTGCACAAA
GATGCCCCAGTAGATGCTCAAGGAAAGAATGGTGTAACACCACTTCATGTAGCAGCCCAC
TATGATCATGTCAATGTTGCACTTCTCTTATTGGACAAAGGAGCGTCACCACATGCAACA
GCTAAAAATGGGTATACTCCTTTACACATCTCAGCAAAGAAGAATCAAATGGACATAGCT
ACGACATTATTAGAATATGGAGCAAAAGCTGGTGATGAGTCAAAAGCCGGTTTCACTTCA
CTTCATCTAGCTGCCCAAGAAGGTCATACAGATATGGCAACATTGCTGATCGAACACAAT
GCTGATGTTAATGCTAAGGCCAAGAATGGATTGACACCTTTGCATCTCTGTGCTCAAGAA
GACAAAGTAAATGTAGCAGCAATATTAGCCAAGAATGGAGCTGAAATTGATCCTCAAACC
AGAGCAGGATATACACCATTACATGTTGCTTGCCATTTTGGTCAGATTAACATGGTTAGA
TTTCTGCTACAGCACAGTGCAGATGTGAATTCAACAACATCGCATGGCTACACTCCACTC
CATCAAGCTGCTCAGCAAGGCCATAGTCTGATTATCAATTTATTGCTGGAAAACGAAGCA
TCGCCAAATATCACTAGTGCTCAAGGACAGACACCTTTGTCAATCGCTCAGCGCCTAGGA
TACATATCTGTTGTAGAAACATTGAAAGTAGTGACAGAAACAGTTGTTACTACAACCACT
ACTACTGTAGTTGAAGAAAAATACAAAGTAATGGCACCAGAAACAATGCAAGAAACATTT
ATGAGCGATTCAGAGGATGAAGGAGGTGAAGATACGATGCTTGGTGATCAGTCATATAGA
TATTTAACGGCTGATGAAATGAAGTCGCTTGGTGATGACTCCTTACCTATTGATGTGACT
AAAGATGAAAAGTCAACAGATTCTATGGCACTCACCAAAGAATCTGCAGCTCCTTTAACA
ATTGAAGAAGACCATCTATCTCCTCAACATGTACAGATGATGGAGACGAGCTTAAATGGG
TCATATTCCCCTGACAATATCGATATATCTCATGCACCAATTCATGCTGGTGATTTTAAA
TGGGATGATGACTACTTATTCTCTGCCCCATCAAACGGCATGTCGCGACACAGCAGGCTA
AAGTGGAAGACGTTTCTTGTCAGTTTCATGGTGGACGCAAGAGGGGGTGCAATGCGTGGT
TGCCGCCACTCTGGTGTAAGGGTTATTATTCCACCACGCAAAGCACCCATGCCAATGCGT
ATTACCTGCAGATATCTAAGAAAAGAAAAACTGGTTCATCCACCCCCTCTTATGGAAGGG
GAGGCTTGTGCATCTCGGATTTTGGAAATGGGTCCTGTTGCAGCTAGATTTCTTGGTCCA
GTCATAATTGAGGTTCCACATTTTGCATCTCTGCGTGGAAAGGAAAGAGAAATAACTATT
CTTCGTAGTGATAATGGTGAAACATGGAGAGAACATGCTTTAGAAGCATCTGAAGAAGCA
GTGCAGGAAGTGCTGAACGAAAGTTTCGAAGGAGAAGAACTAAGTGCACTTGAAGATCTC
AACACAAATAGGATTACTCGCATACTGACTACTGATTTTCCTCAATACTTTGCCATTATC
ACTCGAATCCGGCAGGAAGTCCATGCTGTTGGCCCTGAGGGTGGTATGGTGAGTTCAGCA
GTTGTTCCACAGGTTCAGGCCGTTTTCCCGGAAGGAGCTTTAACAAAGAAGATCAAAGTA
GGACTACAGGCCCAACCTATCCAGCCAGACTTAGTAGCCAAATTATTAGGAAACACAGTG
GCTGTAAGTCCTATCGTCACTGTGGAACCAAGGAGAAGAAAATTCCACAAACCCATTACC
CTAACAATACCTGTACCTCAAGCAGCAACAAAAGGAATGATCAATCAATATAGTGGTGAT
GCTCCTACATTGAGGTTATTATGCAGCATAACAGGAGGACCATCAAAAGCCCAGTGGGAA
GATGTAACAGGTTCTACACCATTAACATTTGTTAATGAGTGTGTTTCGTTTACTACTACA
GTTTCAGCCAGGTTTTGGCTTATGGATTGTCGCCAGGTTTCAGAAGCTACAAAATTTGCC
ACTGAGCTATATCAGGAAGCAATACATGTGCCTTTTATGGGAAAGTTTGTGATATTTGCC
AAAAGACATGAAATGCTTGAAGCACAACTTAGAGTATTCTGTATGACAGATGATAAAGAA
GATAAAACTCTTGAAAGTCAAGAGCATTTTATTGAGATTGCAAAAAGTAGAGATGTTGAG
GTGCTAGAAAATAAACATCAATACCTAGAATTTGCTGGAAACTTAGTGCCAGTAACAAAA
TCTGGAGATCAGTTATACCTTACATTCCATGCCTTTAGAGAAAATCGACTTCCATTTTCA
ATACGAGTCAAGGATCCTTTACAGGAACCAATGGGTCGCATTGCATTTATGAAAGAACCA
AGAGCTGGCAAAAGTGAGCCTCAGCAAACACCAATATGTAACCTCAATATTGCCTTACCA
GAAATATGCAAGGTAGATGTTGCCGAACTAGTCACACTAGAACGGAAATATGGATTTGTG
CAAGAAATTGGTTTAGCAAAGCCTGAACTTATCCACCGTGCGGACTTGCGACTCTCTGAC
ATTGCACGAGAACTCGACAAGGACTGGGTGGCACTAGCACTACAACTTGACATTTCAGAA
GTTGAAATAAATTCTATTAAGTCAGATTGTCCTGATGATATTAATCAACAGGCTTTGATA
ATGTTGCGTCGCTGGATGCAGAAGTCTGGACCACGTGCTACAGGCAATCAATTAGAAAAA
GCTCTGCGAAAGATCAACAGGGAAGATATTCCTAAACATTGTATGTTTAATGTAGAGCTA
GTTACTGACGATGTTGAAAAAGCAGTTGCCAAAGTTCACTTGGATCAGTCAGGGTTTGAG
ACATTCAAGGAAGAACTTGGGCCATCTAGAGATGCTTCTTTGAAGAGAGAAGCATCACTT
GATGTCTCTTATGATGAGCAGGATTTAATGAAGGAAGCCGAATCCACAATTGAGACTAGC
AGTGAATCAGAACATATCAAAAAAGATGCTAAGGAGGAGATGTTATTGAAAGAAACAACC
CTGCCTTTTTCTAAAGAAAACGATTCATTTATGGAACCTGAGACATCAGATGAGCAGTAT
CTCGATAAAGTGATCAAACCCCCTGCTGAAGAGTTTATTCAGCAAGTGATACTCTACGAA
ACGGAACAATCACCTTCTGATCATTACAATATTGATGGTAGTTCTTCAGATGAAATACTT
AATCGGGAGATTGATGAAGTGAGAAGTGAATTTCCCTTATTGCCATGTAGTCAACTTGAG
GAAAATCTTCAGATGACACAGACTTTTCCTGATGAGATACAGAAATCACAAAGTTCTCTG
ATGGCTGATGAAAAAACTGTTCTTCTAGATGACTATGTTCAAGATGCTTCACTTAAAACA
CCACCTTGTGTTTTGAATGCTTCTAATGTAGAGGAAGAGATCCCTTGGCTTCCAGAGAAC
ACAGAAACCAATGTTTCACAAAATGAGTTTCCTGCAATATCATCCTCCTACAATCAGGAT
GTACTAACAAACATTTCCAATGAATCAAAAATTCCAGACTTTCCTTCCCTTAAGGAGAAA
GAGGTAAGAGAACGTTTGGACGACATGGTCAACTTGCAGAAAGAGGGGGAAACTTCAAAA
GTTTCTCCAAATGAACAAACTAGAAATACTACGGAGGTAGTGGAGAGACATTTTGAAGAA
ATTGATAAAATGACAATGATGGAAAAGGTTATCCCTGATTATTTTGTGCCATTGGAAACG
AGCTTACGTGATCAGAATAATTCTATGTTGGTTGATGATGTAAATGTTACTGCTTTTGAG
TCAGACCACAGTTTTGGTGAACAGCAGCTTAGTAATGAAATCAAGAAGGATGCTGATATT
ACGTTAAAAGAATATATGATTCATGTTCCAGATGAAGATGAAACAGATTTACCTGAAGAT
GAAATCCTTGAGCCAAATGCCAGTTATTCAGATGAACGTCAGTTAGATACACAAGAATTC
CCACCATCTAGCATGTTATTTTGCACTGCAATTCAAAATGAATCAGATGAACTTGGTAGT
GATTTTGCAAATGCTCTAAGGAACCTAGATGATGAGCATCTAAATCTCACAGAAAGTAAA
GAACTAATTGATAAAATAAGTAAGCATTGCGATGAAGGAGAAAGTAGTAAGATAGCAATA
CAGAGTGAAGCAGTATGTGATAATGCTACTATGAAAAGTCTTACGAATAACAGCCATGAT
GAGAAGTTGAAGAAGCCTGAACTAGAAGAGAAATATCCAGTTGAGAAGAAAACCCCTTCT
CCACCTTCAGAAGGAAAAGAAGTATCTACACCGGTAATGCCAGTACCAGATGAACCAAAG
CTTCCCGAGGACATTAAGCATGTCACCTCTGCAACAGTTGAATCACAGGAGATGTTAGAA
GATGGAACAGTGAAACGAACAGTCACAACTGTCACTACCACAACTGTCGTAATGGAGGGT
GAAGAAGATATACAGGATCATACTGCCAAGCTTGCTGAATCTGAAACCTGGGCATCAGAA
ATGGATACAAGCCAGGTTTCAATATCCAGTTTGCCCGAAGATGAGAAATCTGAACCAACT
ACAGCAACGATATCAAGCAGCACTGCTGCAGAACCTGAACCACATGTTGAAGAGACTCCT
ACAGAAGACAAAGAATGGAGTGAATCAGAAGAAAAGGATCTCAGGCAAGTACCACAGACA
GGTACTAACAATGTAGTGAGAGAAGATAGTCAGCGACTGGAAGGTCAAGAAGATAGGGAT
GCCATACCATTTGAAAGCCATTACGAGCCAGCGGTACTGGAACATCCCAGCGTACTTGTT
GCAGAAAAACCAAAAGATGAAGAGCATATAATAACAGAATCCAAAGAACTTTATGACAAA
GTAGATCTCACTGTTGAAGAGAAAGACTATGCTGAGAAATATGACGGAGCATCTTGCACA
GAAAGAGATGTTCCACCTTCAGTAACAGTAATAAATGGAGAAAGTATTGAAACTGAAAGA
TCATCCTTTGAAGCAAAGGTTTCAGATGCTGCTGAAGCAAGTGTTTCTTCATTGTCAGAT
GAAATGCTGGTTGAGCCAATTGACATAACAGAGAAGCAACCTATAGAACCAGAATTAGAA
AGTGAAGCAAAACCTGTTGTTACTACACCTGTCTCAGAAAGAAAACATAAGCCAGAAAGC
AAACCTAGAAGATCTCACATACCAGTGTATGATGTGACTGGAAGATATGAAGGGCCAGAC
ACAAAACATACTGAACCAATAATTATTGAACCAGAAGATGACGTAGACTCACTGGTAATT
GATCGTCATCATTCTACTCCAGACTTCAGGCAGTTAGCTGGCAGTGATTTAGAAGCTATT
TTGGAAGAGCATGCCAAGGACGAGCAGCTCAGAGCTGCAAGTGAATCTGCTGTTATTGAA
GATCATTTTCCACCTTTTCTTCATAAACAGAAGCCTAGCCCTCCTGATGTTGAGTCCCCC
GAACCTAGACCCTCGGCCACTGAATCATTTGATGCTACTGCTGAATCTAAGGTGTCTCCC
ACAGTAAAAGATTTACCCAAACAAGTCACAAAGTCTTTTCTTGATAGTACATCCACTGAA
AAAGTAAATGTACCACAGGATTTTATTGAAATTTCAATGGATTCTGAGCAAAAAGAATTA
ATTGTAGAAAATAAAGCTGAATCTATCATTGAACTAGAAAAAATAACAAAAGAGTCTCAA
GTTGCTGCAACATTTGTACCAGATCGTACCCAAATGGCATTTGACAACACTGCATTTGTA
GGTGTGGAACTGATAGATGTTGCAGATAACATTGATCGGGATATGGCAAGGAGTCCTTAT
GAGGTTGTTAGGCGGGACATTGAGGATTTTGAAATTGAAGATTCTGATAAATTGTTAATA
ACAATAGATGCTGACACAACAGAATTAACGAAATGTAGTGATTTACCTACTAGAGAAGAA
GCTACAAAACTTGCACATGAAATTATTGAAGAAATTAAAACAGAGGTAGCCAAACGACCA
CCTTTGCAACAAATTTCTTCAGAAATTTCAGATGAAGACTTAGTAGAACGTGAAGAGCCA
TTTGAAAAATCATCTGTAACTGATGATGTGGCAGACTTGAAATCTACTTTATCAGATGGT
ACCTTTTCAGATAGACAGTCTTCATTTCAAACTTGTAAAGAAACTGAATCAGTTAGTTAT
GAGGAGAAAACTGTTCCTGACAAAAAGGAAAGTTTTCAAGGAAGTGAGCACCAAATGGGA
ATAAGAAAAGAAATATGTGAAATAGAAACTAACGTTGAAGAAGTGTCACATTCTGAAACA
ATCAAAGAATCACTATCTATAGTTGAGAGCACTTCATCGTTACTGGTAGTAGATAAGGCC
CTTGCTCATGATGCCACTTTGCAAAAAGGCTTTGAGATAGAGAAGGAATTAATGACACAG
AGTGAAGTGCTACCTGATACTACAGAATCAGATGCACCTTATGGTACTACCCATTCTGCT
GCATCTCCAGATGAGAGCTATGATAGCAGCGGATC
>TRINITY_DN37565_c0_g2_i5 len=8472 path=[35137:0-212 @35194@!:213-2906 35198:2907-2989 35193:2990-2991 @35189@!:2992-3239 35142:3240-3260 @35197@!:3261-3791 35188:3792-6589 35117:6590-6608 @35196@!:6609-7304 35187:7305-8448 35177:8449-8471] [-1, 35137, 35194, 35198, 35193, 35189, 35142, 35197, 35188, 35117, 35196, 35187, 35177, -2]
AGCAGATGGCTGCTATACAGACTGTGTATCGCGAAAAATTTCTGCTGAAATGTGCTTTTA
TGCATATAACTGTACTAATAGCAAACATAGCAAGCAGGCCTTCTTTGAAATCTCTTTTCG
ATTTTCAAGCGAAAAAGAAAGTGTTGGTTTATCAAATGCCAAACAGATTCGTTGCAGGAG
CTTGCATGAAACTGATGGCAATGCCAGCTTTTTACGAGCAGCTAGAGCAGGTAATTTAGA
AAAAGTCATTGAATGGTTAAAAGGAAATGTGGATATCAACACTAGCAACGCAAATGGTCT
GAATGCACTTCATCTTGCTTCTAAAGAAGGCCATGTAAATGTAGTAACTGAACTTATAAA
AAGAGGTGCTAATGTTAATGCTGCAACAAAGAAAGGAAATGCATCTTTACACATTGCCTC
ACTAGCTGGACAGGAGGAAGTTGTCAAAATTCTGGTACAGAATGGGGCCAATGTTAATGT
TCAATCCCAGAATGGCTTCACTCCTTTGTATATGGCAGCTCAAGAGAACCATGATAATGT
TCTACGCTTCCTTTTGGCAAATGGTGCAAATCAGAGCTTAGCAACTGAGGATGGATTTAC
TCCACTGGCTGTTGCCCTTCAGCAAGGTCATGACAAGGTAGTTGCTTTATTGCTAGAAAA
TGATACCAAAGGTAAAGTTCGATTGCCTGCACTTCATATTGCTGCCAAGAAAGATGATTG
TAAGGCTGCGGCATTATTATTGCAAAGTGATCATAATCCTGATGTTACTTCCAAGAGTGG
GTTTACTCCACTTCATATAGCAGCACACTATGGCAATGACAGTATCGCAACATTACTTTT
AGAAAAAGGGGCAGATGTGAATTTTGCAGCAAAGCATCAGATTACCCCACTACATGTAGC
AGCAAAATGGGGTAAGGCCAATATGGTTAGCCTGCTGATAGAGAAGGGAGCTAACATTGC
AGCTGCCACCAGGGATGGTTTAACTCCATTACATTGTGCTGCTCGAAGTGGTCACGACAG
TGTGGTTGATCAACTTTTGGATAATGGTGCACCAATTAGTGCAAAAACAAAGAATGGTTT
AGCTCCTTTACATATGTCTTCTCAAGGTGATCATGTTGACAGTGCTCGAATTTTATTATA
TCATAAAGCACCAGTTGATGACATTACTGTGGATTACTTGACAGCTCTTCATGTAGCAGC
TCATTGCGGTCATGTAAATGTAGCTAAACTGTTGTTGGACAGGAGTGCCGATCCTAATGC
TAGAGCTTTAAATGGGTTTACTCCTTTACATATTGCATGCAAGAAAAATCGTATAAAAGT
AGTTGAACTGTTATTAAAACATGGAGCGTCAATAGAAGCGACAACCGAGTCAGGGTTAAC
ACCTCTTCATGTTGCATCATTTATGGGATGCATGAATATTGTGATCTACCTTATACAAAA
TGGAGCAAATCCTGATGTGCCAACTGTTAGAGGAGAGACCCCCCTTCATCTTGCTGCAAG
AGCAAATCAAACTGATATCATTAGAATTCTGCTACGAAATGGAGCGCACGTTGATGCAGC
AGCGAGGGAAGAACAGACTCCCCTTCATATTGCAGCCCGCCTAGGAAATGTTGACATAGT
TAGTTTACTACTCCAGCATGGTGCTGCAGTTGATGCAACTACAAAGGATTTGTATACAGC
TCTTCATGTGGCAGCAAAAGAGGGTCAGGAAGAAGTGGCATCAGTTTTATTAGACCATGG
GGCATCCCTCACTGCAACAACAAAGAAAGGGCTAACACCCTTACATATGGCAGCAAAATA
TGGAAATATAAAGGTTGCCCGTCTACTTTTGCACAAAGATGCCCCAGTAGATGCTCAAGG
AAAGAATGGTGTAACACCACTTCATGTAGCAGCCCACTATGATCATGTCAATGTTGCACT
TCTCTTATTGGACAAAGGAGCGTCACCACATGCAACAGCTAAAAATGGGTATACTCCTTT
ACACATCTCAGCAAAGAAGAATCAAATGGACATAGCTACGACATTATTAGAATATGGAGC
AAAAGCTGGTGATGAGTCAAAAGCCGGTTTCACTTCACTTCATCTAGCTGCCCAAGAAGG
TCATACAGATATGGCAACATTGCTGATCGAACACAATGCTGATGTTAATGCTAAGGCCAA
GAATGGATTGACACCTTTGCATCTCTGTGCTCAAGAAGACAAAGTAAATGTAGCAGCAAT
ATTAGCCAAGAATGGAGCTGAAATTGATCCTCAAACCAGAGCAGGATATACACCATTACA
TGTTGCTTGCCATTTTGGTCAGATTAACATGGTTAGATTTCTGCTACAGCACAGTGCAGA
TGTGAATTCAACAACATCGCATGGCTACACTCCACTCCATCAAGCTGCTCAGCAAGGCCA
TAGTCTGATTATCAATTTATTGCTGGAAAACGAAGCATCGCCAAATATCACTAGTGCTCA
AGGACAGACACCTTTGTCAATCGCTCAGCGCCTAGGATACATATCTGTTGTAGAAACATT
GAAAGTAGTGACAGAAACAGTTGTTACTACAACCACTACTACTGTAGTTGAAGAAAAATA
CAAAGTAATGGCACCAGAAACAATGCAAGAAACATTTATGAGCGATTCAGAGGATGAAGG
AGGTGAAGATACGATGCTTGGTGATCAGTCATATAGATATTTAACGGCTGATGAAATGAA
GTCGCTTGGTGATGACTCCTTACCTATTGATGTGACTAAAGATGAAAAGTCAACAGATTC
TATGGCACTCACCAAAGAATCTGCAGCTCCTTTAACAATTGAAGAAGACCATCTATCTCC
TCAACATGTACAGATGATGGAGACGAGCTTAAATGGGTCATATTCCCCTGACAATATCGA
TATATCTCATGCACCAATTCATGCTGGTGATTTTAAATGGGATGATGACTACTTATTCTC
TGCCCCATCAAACGGCATGTCGCGACACAGCAGGCTAAAGTGGAAGACGTTTCTTGTCAG
TTTCATGGTGGACGCAAGAGGGGGTGCAATGCGTGGTTGCCGCCACTCTGGTGTAAGGGT
TATTATTCCACCACGCAAAGCACCCATGCCAATGCGTATTACCTGCAGATATCTAAGAAA
AGAAAAACTGGTTCATCCACCCCCTCTTATGGAAGGGGAGGCTTGTGCATCTCGGATTTT
GGAAATGGGTCCTGTTGCAGCTAGATTTCTTGGTCCAGTCATAATTGAGGTTCCACATTT
TGCATCTCTGCGTGGAAAGGAAAGAGAAATAACTATTCTTCGTAGTGATAATGGTGAAAC
ATGGAGAGAACATGCTTTAGAAGCATCTGAAGAAGCAGTGCAGGAAGTGCTGAACGAAAG
TTTCGAAGGAGAAGAACTAAGTGCACTTGAAGATCTCAACACAAATAGGATTACTCGCAT
ACTGACTACTGATTTTCCTCAATACTTTGCCATTATCACTCGAATCCGGCAGGAAGTCCA
TGCTGTTGGCCCTGAGGGTGGTATGGTGAGTTCAGCAGTTGTTCCACAGGTTCAGGCCGT
TTTCCCGGAAGGAGCTTTAACAAAGAAGATCAAAGTAGGACTACAGGCCCAACCTATCCA
GCCAGACTTAGTAGCCAAATTATTAGGAAACACAGTGGCTGTAAGTCCTATCGTCACTGT
GGAACCAAGGAGAAGAAAATTCCACAAACCCATTACCCTAACAATACCTGTACCTCAAGC
AGCAACAAAAGGAATGATCAATCAATATAGTGGTGATGCTCCTACATTGAGGTTATTATG
CAGCATAACAGGAGGACCATCAAAAGCCCAGTGGGAAGATGTAACAGGTTCTACACCATT
AACATTTGTTAATGAGTGTGTTTCGTTTACTACTACAGTTTCAGCCAGGTTTTGGCTTAT
GGATTGTCGCCAGGTTTCAGAAGCTACAAAATTTGCCACTGAGCTATATCAGGAAGCAAT
ACATGTGCCTTTTATGGGAAAGTTTGTGATATTTGCCAAAAGACATGAAATGCTTGAAGC
ACAACTTAGAGTATTCTGTATGACAGATGATAAAGAAGATAAAACTCTTGAAAGTCAAGA
GCATTTTATTGAGATTGCAAAAAGTAGAGATGTTGAGGTGCTAGAAAATAAACATCAATA
CCTAGAATTTGCTGGAAACTTAGTGCCAGTAACAAAATCTGGAGATCAGTTATACCTTAC
ATTCCATGCCTTTAGAGAAAATCGACTTCCATTTTCAATACGAGTCAAGGATCCTTTACA
GGAACCAATGGGTCGCATTGCATTTATGAAAGAACCAAGAGCTGGCAAAAGTGAGCCTCA
GCAAACACCAATATGTAACCTCAATATTGCCTTACCAGAAATATGCAAGGTAGATGTTGC
CGAACTAGTCACACTAGAACGGAAATATGGATTTGTGCAAGAAATTGGTTTAGCAAAGCC
TGAACTTATCCACCGTGCGGACTTGCGACTCTCTGACATTGCACGAGAACTCGACAAGGA
CTGGGTGGCACTAGCACTACAACTTGACATTTCAGAAGTTGAAATAAATTCTATTAAGTC
AGATTGTCCTGATGATATTAATCAACAGGCTTTGATAATGTTGCGTCGCTGGATGCAGAA
GTCTGGACCACGTGCTACAGGCAATCAATTAGAAAAAGCTCTGCGAAAGATCAACAGGGA
AGATATTCCTAAACATTGTATGTTTAATGTAGAGCTAGTTACTGACGATGTTGAAAAAGC
AGTTGCCAAAGTTCACTTGGATCAGTCAGGGTTTGAGACATTCAAGGAAGAACTTGGGCC
ATCTAGAGATGCTTCTTTGAAGAGAGAAGCATCACTTGATGTCTCTTATGATGAGCAGGA
TTTAATGAAGGAAGCCGAATCCACAATTGAGACTAGCAGTGAATCAGAACATATCAAAAA
AGATGCTAAGGAGGAGATGTTATTGAAAGAAACAACCCTGCCTTTTTCTAAAGAAAACGA
TTCATTTATGGAACCTGAGACATCAGATGAGCAGTATCTCGATAAAGTGATCAAACCCCC
TGCTGAAGAGTTTATTCAGCAAGTGATACTCTACGAAACGGAACAATCACCTTCTGATCA
TTACAATATTGATGGTAGTTCTTCAGATGAAATACTTAATCGGGAGATTGATGAAGTGAG
AAGTGAATTTCCCTTATTGCCATGTAGTCAACTTGAGGAAAATCTTCAGATGACACAGAC
TTTTCCTGATGAGATACAGAAATCACAAAGTTCTCTGATGGCTGATGAAAAAACTGTTCT
TCTAGATGACTATGTTCAAGATGCTTCACTTAAAACACCACCTTGTGTTTTGAATGCTTC
TAATGTAGAGGAAGAGATCCCTTGGCTTCCAGAGAACACAGAAACCAATGTTTCACAAAA
TGAGTTTCCTGCAATATCATCCTCCTACAATCAGGATGTACTAACAAACATTTCCAATGA
ATCAAAAATTCCAGACTTTCCTTCCCTTAAGGAGAAAGAGGTAAGAGAACGTTTGGACGA
CATGGTCAACTTGCAGAAAGAGGGGGAAACTTCAAAAGTTTCTCCAAATGAACAAACTAG
AAATACTACGGAGGTAGTGGAGAGACATTTTGAAGAAATTGATAAAATGACAATGATGGA
AAAGGTTATCCCTGATTATTTTGTGCCATTGGAAACGAGCTTACGTGATCAGAATAATTC
TATGTTGGTTGATGATGTAAATGTTACTGCTTTTGAGTCAGACCACAGTTTTGGTGAACA
GCAGCTTAGTAATGAAATCAAGAAGGATGCTGATATTACGTTAAAAGAATATATGATTCA
TGTTCCAGATGAAGATGAAACAGATTTACCTGAAGATGAAATCCTTGAGCCAAATGCCAG
TTATTCAGATGAACGTCAGTTAGATACACAAGAATTCCCACCATCTAGCATGTTATTTTG
CACTGCAATTCAAAATGAATCAGATGAACTTGGTAGTGATTTTGCAAATGCTCTAAGGAA
CCTAGATGATGAGCATCTAAATCTCACAGAAAGTAAAGAACTAATTGATAAAATAAGTAA
GCATTGCGATGAAGGAGAAAGTAGTAAGATAGCAATACAGAGTGAAGCAGTATGTGATAA
TGCTACTATGAAAAGTCTTACGAATAACAGCCATGATGAGAAGTTGAAGAAGCCTGAACT
AGAAGAGAAATATCCAGTTGAGAAGAAAACCCCTTCTCCACCTTCAGAAGGAAAAGAAGT
ATCTACACCGGTAATGCCAGTACCAGATGAACCAAAGCTTCCCGAGGACATTAAGCATGT
CACCTCTGCAACAGTTGAATCACAGGAGATGTTAGAAGATGGAACAGTGAAACGAACAGT
CACAACTGTCACTACCACAACTGTCGTAATGGAGGGTGAAGAAGATATACAGGATCATAC
TGCCAAGCTTGCTGAATCTGAAACCTGGGCATCAGAAATGGATACAAGCCAGGTTTCAAT
ATCCAGTTTGCCCGAAGATGAGAAATCTGAACCAACTACAGCAACGATATCAAGCAGCAC
TGCTGCAGAACCTGAACCACATGTTGAAGAGACTCCTACAGAAGACAAAGAATGGAGTGA
ATCAGAAGAAAAGGATCTCAGGCAAGTACCACAGACAGGTACTAACAATGTAGTGAGAGA
AGATAGTCAGCGACTGGAAGGTCAAGAAGATAGGGATGCCATACCATTTGAAAGCCATTA
CGAGCCAGCGGTACTGGAACATCCCAGCGTACTTGTTGCAGAAAAACCAAAAGATGAAGA
GCATATAATAACAGAATCCAAAGAACTTTATGACAAAGTAGATCTCACTGTTGAAGAGAA
AGACTATGCTGAGAAATATGACGGAGCATCTTGCACAGAAAGAGATGTTCCACCTTCAGT
AACAGTAATAAATGGAGAAAGTATTGAAACTGAAAGATCATCCTTTGAAGCAAAGGTTTC
AGATGCTGCTGAAGCAAGTGTTTCTTCATTGTCAGATGAAATGCTGGTTGAGCCAATTGA
CATAACAGAGAAGCAACCTATAGAACCAGAATTAGAAAGTGAAGCAAAACCTGTTGTTAC
TACACCTGTCTCAGAAAGAAAACATAAGCCAGAAAGCAAACCTAGAAGATCTCACATACC
AGTGTATGATGTGACTGGAAGATATGAAGGGCCAGACACAAAACATACTGAACCAATAAT
TATTGAACCAGAAGATGACGTAGACTCACTGGTAATTGATCGTCATCATTCTACTCCAGA
CTTCAGGCAGTTAGCTGGCAGTGATTTAGAAGCTATTTTGGAAGAGCATGCCAAGGACGA
GCAGCTCAGAGCTGCAAGTGAATCTGCTGTTATTGAAGATCATTTTCCACCTTTTCTTCA
TAAACAGAAGCCTAGCCCTCCTGATGTTGAGTCCCCCGAACCTAGACCCTCGGCCACTGA
ATCATTTGATGCTACTGCTGAATCTAAGGTGTCTCCCACAGTAAAAGATTTACCCAAACA
AGTCACAAAGTCTTTTCTTGATAGTACATCCACTGAAAAAGTAAATGTACCACAGGATTT
TATTGAAATTTCAATGGATTCTGAGCAAAAAGAATTAATTGTAGAAAATAAAGCTGAATC
TATCATTGAACTAGAAAAAATAACAAAAGAGTCTCAAGTTGCTGCAACATTTGTACCAGA
TCGTACCCAAATGGCATTTGACAACACTGCATTTGTAGGTGTGGAACTGATAGATGTTGC
AGATAACATTGATCGGGATATGGCAAGGAGTCCTTATGAGGTTGTTAGGCGGGACATTGA
GGATTTTGAAATTGAAGATTCTGATAAATTGTTAATAACAATAGATGCTGACACAACAGA
ATTAACGAAATGTAGTGATTTACCTACTAGAGAAGAAGCTACAAAACTTGCACATGAAAT
TATTGAAGAAATTAAAACAGAGGTAGCCAAACGACCACCTTTGCAACAAATTTCTTCAGA
AATTTCAGATGAAGACTTAGTAGAACGTGAAGAGCCATTTGAAAAATCATCTGTAACTGA
TGATGTGGCAGACTTGAAATCTACTTTATCAGATGGTACCTTTTCAGATAGACAGTCTTC
ATTTCAAACTTGTAAAGAAACTGAATCAGTTAGTTATGAGGAGAAAACTGTTCCTGACAA
AAAGGAAAGTTTTCAAGGAAGTGAGCACCAAATGGGAATAAGAAAAGAAATATGTGAAAT
AGAAACTAACGTTGAAGAAGTGTCACATTCTGAAACAATCAAAGAATCACTATCTATAGT
TGAGAGCACTTCATCGTTACTGGTAGTAGATAAGGCCCTTGCTCATGATGCCACTTTGCA
AAAAGGCTTTGAGATAGAGAAGGAATTAATGACACAGAGTGAAGTGCTACCTGATACTAC
AGAATCAGATGCACCTTATGGTACTACCCATTCTGCTGCATCTCCAGATGAGAGCTATGA
TAGCAGCGGATC
>TRINITY_DN37565_c0_g2_i7 len=7090 path=[35122:0-368 35199:369-369 35190:370-372 @35194@!:373-3066 35198:3067-3149 35193:3150-3151 @35189@!:3152-3399 35142:3400-3420 @35197@!:3421-3951 35188:3952-6749 35145:6750-7089] [-1, 35122, 35199, 35190, 35194, 35198, 35193, 35189, 35142, 35197, 35188, 35145, -2]
GTTGAGTCATACCTGCTGACAGCAACGAACAGAAAAGGCAACATGTAGGATGCTGCGACA
GCTAACTTACGTCGATAGCCGGTATATAGCCTATTTATAATTGGTGTATCCGTTACGTAC
ATGGGATGAAAACCGATTGTCATCTTCAAGCTGGGTTATACCCTTGCAACACCGCCCTAT
CGTATTCTCGTCTCGTATGGAGTTCGACTAAAGACGCTCATCTTCCTTTGAACGTATCAA
AGGAAGAAGCGAGCATATTTATCTTGCATTCACGACGACATTAGGATATTAACTGAATGA
ATTGTTTGCTGGTGAGTACAGCCATGGGAGGTAATCAGACAAAGTATAAGACTGATGGCA
ATGCCAGCTTTTTACGAGCAGCTAGAGCAGGTAATTTAGAAAAAGTCATTGAATGGTTAA
AAGGAAATGTGGATATCAACACTAGCAACGCAAATGGTCTGAATGCACTTCATCTTGCTT
CTAAAGAAGGCCATGTAAATGTAGTAACTGAACTTATAAAAAGAGGTGCTAATGTTAATG
CTGCAACAAAGAAAGGAAATGCATCTTTACACATTGCCTCACTAGCTGGACAGGAGGAAG
TTGTCAAAATTCTGGTACAGAATGGGGCCAATGTTAATGTTCAATCCCAGAATGGCTTCA
CTCCTTTGTATATGGCAGCTCAAGAGAACCATGATAATGTTCTACGCTTCCTTTTGGCAA
ATGGTGCAAATCAGAGCTTAGCAACTGAGGATGGATTTACTCCACTGGCTGTTGCCCTTC
AGCAAGGTCATGACAAGGTAGTTGCTTTATTGCTAGAAAATGATACCAAAGGTAAAGTTC
GATTGCCTGCACTTCATATTGCTGCCAAGAAAGATGATTGTAAGGCTGCGGCATTATTAT
TGCAAAGTGATCATAATCCTGATGTTACTTCCAAGAGTGGGTTTACTCCACTTCATATAG
CAGCACACTATGGCAATGACAGTATCGCAACATTACTTTTAGAAAAAGGGGCAGATGTGA
ATTTTGCAGCAAAGCATCAGATTACCCCACTACATGTAGCAGCAAAATGGGGTAAGGCCA
ATATGGTTAGCCTGCTGATAGAGAAGGGAGCTAACATTGCAGCTGCCACCAGGGATGGTT
TAACTCCATTACATTGTGCTGCTCGAAGTGGTCACGACAGTGTGGTTGATCAACTTTTGG
ATAATGGTGCACCAATTAGTGCAAAAACAAAGAATGGTTTAGCTCCTTTACATATGTCTT
CTCAAGGTGATCATGTTGACAGTGCTCGAATTTTATTATATCATAAAGCACCAGTTGATG
ACATTACTGTGGATTACTTGACAGCTCTTCATGTAGCAGCTCATTGCGGTCATGTAAATG
TAGCTAAACTGTTGTTGGACAGGAGTGCCGATCCTAATGCTAGAGCTTTAAATGGGTTTA
CTCCTTTACATATTGCATGCAAGAAAAATCGTATAAAAGTAGTTGAACTGTTATTAAAAC
ATGGAGCGTCAATAGAAGCGACAACCGAGTCAGGGTTAACACCTCTTCATGTTGCATCAT
TTATGGGATGCATGAATATTGTGATCTACCTTATACAAAATGGAGCAAATCCTGATGTGC
CAACTGTTAGAGGAGAGACCCCCCTTCATCTTGCTGCAAGAGCAAATCAAACTGATATCA
TTAGAATTCTGCTACGAAATGGAGCGCACGTTGATGCAGCAGCGAGGGAAGAACAGACTC
CCCTTCATATTGCAGCCCGCCTAGGAAATGTTGACATAGTTAGTTTACTACTCCAGCATG
GTGCTGCAGTTGATGCAACTACAAAGGATTTGTATACAGCTCTTCATGTGGCAGCAAAAG
AGGGTCAGGAAGAAGTGGCATCAGTTTTATTAGACCATGGGGCATCCCTCACTGCAACAA
CAAAGAAAGGGCTAACACCCTTACATATGGCAGCAAAATATGGAAATATAAAGGTTGCCC
GTCTACTTTTGCACAAAGATGCCCCAGTAGATGCTCAAGGAAAGAATGGTGTAACACCAC
TTCATGTAGCAGCCCACTATGATCATGTCAATGTTGCACTTCTCTTATTGGACAAAGGAG
CGTCACCACATGCAACAGCTAAAAATGGGTATACTCCTTTACACATCTCAGCAAAGAAGA
ATCAAATGGACATAGCTACGACATTATTAGAATATGGAGCAAAAGCTGGTGATGAGTCAA
AAGCCGGTTTCACTTCACTTCATCTAGCTGCCCAAGAAGGTCATACAGATATGGCAACAT
TGCTGATCGAACACAATGCTGATGTTAATGCTAAGGCCAAGAATGGATTGACACCTTTGC
ATCTCTGTGCTCAAGAAGACAAAGTAAATGTAGCAGCAATATTAGCCAAGAATGGAGCTG
AAATTGATCCTCAAACCAGAGCAGGATATACACCATTACATGTTGCTTGCCATTTTGGTC
AGATTAACATGGTTAGATTTCTGCTACAGCACAGTGCAGATGTGAATTCAACAACATCGC
ATGGCTACACTCCACTCCATCAAGCTGCTCAGCAAGGCCATAGTCTGATTATCAATTTAT
TGCTGGAAAACGAAGCATCGCCAAATATCACTAGTGCTCAAGGACAGACACCTTTGTCAA
TCGCTCAGCGCCTAGGATACATATCTGTTGTAGAAACATTGAAAGTAGTGACAGAAACAG
TTGTTACTACAACCACTACTACTGTAGTTGAAGAAAAATACAAAGTAATGGCACCAGAAA
CAATGCAAGAAACATTTATGAGCGATTCAGAGGATGAAGGAGGTGAAGATACGATGCTTG
GTGATCAGTCATATAGATATTTAACGGCTGATGAAATGAAGTCGCTTGGTGATGACTCCT
TACCTATTGATGTGACTAAAGATGAAAAGTCAACAGATTCTATGGCACTCACCAAAGAAT
CTGCAGCTCCTTTAACAATTGAAGAAGACCATCTATCTCCTCAACATGTACAGATGATGG
AGACGAGCTTAAATGGGTCATATTCCCCTGACAATATCGATATATCTCATGCACCAATTC
ATGCTGGTGATTTTAAATGGGATGATGACTACTTATTCTCTGCCCCATCAAACGGCATGT
CGCGACACAGCAGGCTAAAGTGGAAGACGTTTCTTGTCAGTTTCATGGTGGACGCAAGAG
GGGGTGCAATGCGTGGTTGCCGCCACTCTGGTGTAAGGGTTATTATTCCACCACGCAAAG
CACCCATGCCAATGCGTATTACCTGCAGATATCTAAGAAAAGAAAAACTGGTTCATCCAC
CCCCTCTTATGGAAGGGGAGGCTTGTGCATCTCGGATTTTGGAAATGGGTCCTGTTGCAG
CTAGATTTCTTGGTCCAGTCATAATTGAGGTTCCACATTTTGCATCTCTGCGTGGAAAGG
AAAGAGAAATAACTATTCTTCGTAGTGATAATGGTGAAACATGGAGAGAACATGCTTTAG
AAGCATCTGAAGAAGCAGTGCAGGAAGTGCTGAACGAAAGTTTCGAAGGAGAAGAACTAA
GTGCACTTGAAGATCTCAACACAAATAGGATTACTCGCATACTGACTACTGATTTTCCTC
AATACTTTGCCATTATCACTCGAATCCGGCAGGAAGTCCATGCTGTTGGCCCTGAGGGTG
GTATGGTGAGTTCAGCAGTTGTTCCACAGGTTCAGGCCGTTTTCCCGGAAGGAGCTTTAA
CAAAGAAGATCAAAGTAGGACTACAGGCCCAACCTATCCAGCCAGACTTAGTAGCCAAAT
TATTAGGAAACACAGTGGCTGTAAGTCCTATCGTCACTGTGGAACCAAGGAGAAGAAAAT
TCCACAAACCCATTACCCTAACAATACCTGTACCTCAAGCAGCAACAAAAGGAATGATCA
ATCAATATAGTGGTGATGCTCCTACATTGAGGTTATTATGCAGCATAACAGGAGGACCAT
CAAAAGCCCAGTGGGAAGATGTAACAGGTTCTACACCATTAACATTTGTTAATGAGTGTG
TTTCGTTTACTACTACAGTTTCAGCCAGGTTTTGGCTTATGGATTGTCGCCAGGTTTCAG
AAGCTACAAAATTTGCCACTGAGCTATATCAGGAAGCAATACATGTGCCTTTTATGGGAA
AGTTTGTGATATTTGCCAAAAGACATGAAATGCTTGAAGCACAACTTAGAGTATTCTGTA
TGACAGATGATAAAGAAGATAAAACTCTTGAAAGTCAAGAGCATTTTATTGAGATTGCAA
AAAGTAGAGATGTTGAGGTGCTAGAAAATAAACATCAATACCTAGAATTTGCTGGAAACT
TAGTGCCAGTAACAAAATCTGGAGATCAGTTATACCTTACATTCCATGCCTTTAGAGAAA
ATCGACTTCCATTTTCAATACGAGTCAAGGATCCTTTACAGGAACCAATGGGTCGCATTG
CATTTATGAAAGAACCAAGAGCTGGCAAAAGTGAGCCTCAGCAAACACCAATATGTAACC
TCAATATTGCCTTACCAGAAATATGCAAGGTAGATGTTGCCGAACTAGTCACACTAGAAC
GGAAATATGGATTTGTGCAAGAAATTGGTTTAGCAAAGCCTGAACTTATCCACCGTGCGG
ACTTGCGACTCTCTGACATTGCACGAGAACTCGACAAGGACTGGGTGGCACTAGCACTAC
AACTTGACATTTCAGAAGTTGAAATAAATTCTATTAAGTCAGATTGTCCTGATGATATTA
ATCAACAGGCTTTGATAATGTTGCGTCGCTGGATGCAGAAGTCTGGACCACGTGCTACAG
GCAATCAATTAGAAAAAGCTCTGCGAAAGATCAACAGGGAAGATATTCCTAAACATTGTA
TGTTTAATGTAGAGCTAGTTACTGACGATGTTGAAAAAGCAGTTGCCAAAGTTCACTTGG
ATCAGTCAGGGTTTGAGACATTCAAGGAAGAACTTGGGCCATCTAGAGATGCTTCTTTGA
AGAGAGAAGCATCACTTGATGTCTCTTATGATGAGCAGGATTTAATGAAGGAAGCCGAAT
CCACAATTGAGACTAGCAGTGAATCAGAACATATCAAAAAAGATGCTAAGGAGGAGATGT
TATTGAAAGAAACAACCCTGCCTTTTTCTAAAGAAAACGATTCATTTATGGAACCTGAGA
CATCAGATGAGCAGTATCTCGATAAAGTGATCAAACCCCCTGCTGAAGAGTTTATTCAGC
AAGTGATACTCTACGAAACGGAACAATCACCTTCTGATCATTACAATATTGATGGTAGTT
CTTCAGATGAAATACTTAATCGGGAGATTGATGAAGTGAGAAGTGAATTTCCCTTATTGC
CATGTAGTCAACTTGAGGAAAATCTTCAGATGACACAGACTTTTCCTGATGAGATACAGA
AATCACAAAGTTCTCTGATGGCTGATGAAAAAACTGTTCTTCTAGATGACTATGTTCAAG
ATGCTTCACTTAAAACACCACCTTGTGTTTTGAATGCTTCTAATGTAGAGGAAGAGATCC
CTTGGCTTCCAGAGAACACAGAAACCAATGTTTCACAAAATGAGTTTCCTGCAATATCAT
CCTCCTACAATCAGGATGTACTAACAAACATTTCCAATGAATCAAAAATTCCAGACTTTC
CTTCCCTTAAGGAGAAAGAGGTAAGAGAACGTTTGGACGACATGGTCAACTTGCAGAAAG
AGGGGGAAACTTCAAAAGTTTCTCCAAATGAACAAACTAGAAATACTACGGAGGTAGTGG
AGAGACATTTTGAAGAAATTGATAAAATGACAATGATGGAAAAGGTTATCCCTGATTATT
TTGTGCCATTGGAAACGAGCTTACGTGATCAGAATAATTCTATGTTGGTTGATGATGTAA
ATGTTACTGCTTTTGAGTCAGACCACAGTTTTGGTGAACAGCAGCTTAGTAATGAAATCA
AGAAGGATGCTGATATTACGTTAAAAGAATATATGATTCATGTTCCAGATGAAGATGAAA
CAGATTTACCTGAAGATGAAATCCTTGAGCCAAATGCCAGTTATTCAGATGAACGTCAGT
TAGATACACAAGAATTCCCACCATCTAGCATGTTATTTTGCACTGCAATTCAAAATGAAT
CAGATGAACTTGGTAGTGATTTTGCAAATGCTCTAAGGAACCTAGATGATGAGCATCTAA
ATCTCACAGAAAGTAAAGAACTAATTGATAAAATAAGTAAGCATTGCGATGAAGGAGAAA
GTAGTAAGATAGCAATACAGAGTGAAGCAGTATGTGATAATGCTACTATGAAAAGTCTTA
CGAATAACAGCCATGATGAGAAGTTGAAGAAGCCTGAACTAGAAGAGAAATATCCAGTTG
AGAAGAAAACCCCTTCTCCACCTTCAGAAGGAAAAGAAGTATCTACACCGGTAATGCCAG
TACCAGATGAACCAAAGCTTCCCGAGGACATTAAGCATGTCACCTCTGCAACAGTTGAAT
CACAGGAGATGTTAGAAGATGGAACAGTGAAACGAACAGTCACAACTGTCACTACCACAA
CTGTCGTAATGGAGGGTGAAGAAGATATACAGGATCATACTGCCAAGCTTGCTGAATCTG
AAACCTGGGCATCAGAAATGGATACAAGCCAGGTTTCAATATCCAGTTTGCCCGAAGATG
AGAAATCTGAACCAACTACAGCAACGATATCAAGCAGCACTGCTGCAGAACCTGAACCAC
ATGTTGAAGAGACTCCTACAGAAGACAAAGGTAAATATGAGCTACTTGATTATTCAGAAG
TTGCAATAAAGCAGACCAAAGGGATGTAACGTCCTTCACTTCAGGGCAAACCTGACTCAG
ACTGTAAATATCACATTTTGTATTCCATAGTACTACATGATAGCTTATATTGCATAAATG
TGTTAACAAGATGAAGAGGTAATATATTTTAATAAAAGTTTAAACATATCTCTTTCTGTA
CCTGAAAATGTACAAACCATTTTGCTCAACTGTTCTTTCTCTCTCTCGATATATATATAT
ATGTGTATATTTAAAATCTGCACAATGAAATGCATTTGGATCTGCAGTATATACTGCATT
TGTATCGGTG
>TRINITY_DN37565_c0_g2_i8 len=9849 path=[35122:0-368 35199:369-369 35190:370-372 @35194@!:373-3066 35198:3067-3149 35193:3150-3151 @35189@!:3152-3399 35142:3400-3420 @35197@!:3421-3951 35188:3952-6749 35117:6750-6768 @35196@!:6769-7464 35174:7465-7483 35186:7484-9477 35114:9478-9501 35180:9502-9743 35158:9744-9767 35159:9768-9848] [-1, 35122, 35199, 35190, 35194, 35198, 35193, 35189, 35142, 35197, 35188, 35117, 35196, 35174, 35186, 35114, 35180, 35158, 35159, -2]
GTTGAGTCATACCTGCTGACAGCAACGAACAGAAAAGGCAACATGTAGGATGCTGCGACA
GCTAACTTACGTCGATAGCCGGTATATAGCCTATTTATAATTGGTGTATCCGTTACGTAC
ATGGGATGAAAACCGATTGTCATCTTCAAGCTGGGTTATACCCTTGCAACACCGCCCTAT
CGTATTCTCGTCTCGTATGGAGTTCGACTAAAGACGCTCATCTTCCTTTGAACGTATCAA
AGGAAGAAGCGAGCATATTTATCTTGCATTCACGACGACATTAGGATATTAACTGAATGA
ATTGTTTGCTGGTGAGTACAGCCATGGGAGGTAATCAGACAAAGTATAAGACTGATGGCA
ATGCCAGCTTTTTACGAGCAGCTAGAGCAGGTAATTTAGAAAAAGTCATTGAATGGTTAA
AAGGAAATGTGGATATCAACACTAGCAACGCAAATGGTCTGAATGCACTTCATCTTGCTT
CTAAAGAAGGCCATGTAAATGTAGTAACTGAACTTATAAAAAGAGGTGCTAATGTTAATG
CTGCAACAAAGAAAGGAAATGCATCTTTACACATTGCCTCACTAGCTGGACAGGAGGAAG
TTGTCAAAATTCTGGTACAGAATGGGGCCAATGTTAATGTTCAATCCCAGAATGGCTTCA
CTCCTTTGTATATGGCAGCTCAAGAGAACCATGATAATGTTCTACGCTTCCTTTTGGCAA
ATGGTGCAAATCAGAGCTTAGCAACTGAGGATGGATTTACTCCACTGGCTGTTGCCCTTC
AGCAAGGTCATGACAAGGTAGTTGCTTTATTGCTAGAAAATGATACCAAAGGTAAAGTTC
GATTGCCTGCACTTCATATTGCTGCCAAGAAAGATGATTGTAAGGCTGCGGCATTATTAT
TGCAAAGTGATCATAATCCTGATGTTACTTCCAAGAGTGGGTTTACTCCACTTCATATAG
CAGCACACTATGGCAATGACAGTATCGCAACATTACTTTTAGAAAAAGGGGCAGATGTGA
ATTTTGCAGCAAAGCATCAGATTACCCCACTACATGTAGCAGCAAAATGGGGTAAGGCCA
ATATGGTTAGCCTGCTGATAGAGAAGGGAGCTAACATTGCAGCTGCCACCAGGGATGGTT
TAACTCCATTACATTGTGCTGCTCGAAGTGGTCACGACAGTGTGGTTGATCAACTTTTGG
ATAATGGTGCACCAATTAGTGCAAAAACAAAGAATGGTTTAGCTCCTTTACATATGTCTT
CTCAAGGTGATCATGTTGACAGTGCTCGAATTTTATTATATCATAAAGCACCAGTTGATG
ACATTACTGTGGATTACTTGACAGCTCTTCATGTAGCAGCTCATTGCGGTCATGTAAATG
TAGCTAAACTGTTGTTGGACAGGAGTGCCGATCCTAATGCTAGAGCTTTAAATGGGTTTA
CTCCTTTACATATTGCATGCAAGAAAAATCGTATAAAAGTAGTTGAACTGTTATTAAAAC
ATGGAGCGTCAATAGAAGCGACAACCGAGTCAGGGTTAACACCTCTTCATGTTGCATCAT
TTATGGGATGCATGAATATTGTGATCTACCTTATACAAAATGGAGCAAATCCTGATGTGC
CAACTGTTAGAGGAGAGACCCCCCTTCATCTTGCTGCAAGAGCAAATCAAACTGATATCA
TTAGAATTCTGCTACGAAATGGAGCGCACGTTGATGCAGCAGCGAGGGAAGAACAGACTC
CCCTTCATATTGCAGCCCGCCTAGGAAATGTTGACATAGTTAGTTTACTACTCCAGCATG
GTGCTGCAGTTGATGCAACTACAAAGGATTTGTATACAGCTCTTCATGTGGCAGCAAAAG
AGGGTCAGGAAGAAGTGGCATCAGTTTTATTAGACCATGGGGCATCCCTCACTGCAACAA
CAAAGAAAGGGCTAACACCCTTACATATGGCAGCAAAATATGGAAATATAAAGGTTGCCC
GTCTACTTTTGCACAAAGATGCCCCAGTAGATGCTCAAGGAAAGAATGGTGTAACACCAC
TTCATGTAGCAGCCCACTATGATCATGTCAATGTTGCACTTCTCTTATTGGACAAAGGAG
CGTCACCACATGCAACAGCTAAAAATGGGTATACTCCTTTACACATCTCAGCAAAGAAGA
ATCAAATGGACATAGCTACGACATTATTAGAATATGGAGCAAAAGCTGGTGATGAGTCAA
AAGCCGGTTTCACTTCACTTCATCTAGCTGCCCAAGAAGGTCATACAGATATGGCAACAT
TGCTGATCGAACACAATGCTGATGTTAATGCTAAGGCCAAGAATGGATTGACACCTTTGC
ATCTCTGTGCTCAAGAAGACAAAGTAAATGTAGCAGCAATATTAGCCAAGAATGGAGCTG
AAATTGATCCTCAAACCAGAGCAGGATATACACCATTACATGTTGCTTGCCATTTTGGTC
AGATTAACATGGTTAGATTTCTGCTACAGCACAGTGCAGATGTGAATTCAACAACATCGC
ATGGCTACACTCCACTCCATCAAGCTGCTCAGCAAGGCCATAGTCTGATTATCAATTTAT
TGCTGGAAAACGAAGCATCGCCAAATATCACTAGTGCTCAAGGACAGACACCTTTGTCAA
TCGCTCAGCGCCTAGGATACATATCTGTTGTAGAAACATTGAAAGTAGTGACAGAAACAG
TTGTTACTACAACCACTACTACTGTAGTTGAAGAAAAATACAAAGTAATGGCACCAGAAA
CAATGCAAGAAACATTTATGAGCGATTCAGAGGATGAAGGAGGTGAAGATACGATGCTTG
GTGATCAGTCATATAGATATTTAACGGCTGATGAAATGAAGTCGCTTGGTGATGACTCCT
TACCTATTGATGTGACTAAAGATGAAAAGTCAACAGATTCTATGGCACTCACCAAAGAAT
CTGCAGCTCCTTTAACAATTGAAGAAGACCATCTATCTCCTCAACATGTACAGATGATGG
AGACGAGCTTAAATGGGTCATATTCCCCTGACAATATCGATATATCTCATGCACCAATTC
ATGCTGGTGATTTTAAATGGGATGATGACTACTTATTCTCTGCCCCATCAAACGGCATGT
CGCGACACAGCAGGCTAAAGTGGAAGACGTTTCTTGTCAGTTTCATGGTGGACGCAAGAG
GGGGTGCAATGCGTGGTTGCCGCCACTCTGGTGTAAGGGTTATTATTCCACCACGCAAAG
CACCCATGCCAATGCGTATTACCTGCAGATATCTAAGAAAAGAAAAACTGGTTCATCCAC
CCCCTCTTATGGAAGGGGAGGCTTGTGCATCTCGGATTTTGGAAATGGGTCCTGTTGCAG
CTAGATTTCTTGGTCCAGTCATAATTGAGGTTCCACATTTTGCATCTCTGCGTGGAAAGG
AAAGAGAAATAACTATTCTTCGTAGTGATAATGGTGAAACATGGAGAGAACATGCTTTAG
AAGCATCTGAAGAAGCAGTGCAGGAAGTGCTGAACGAAAGTTTCGAAGGAGAAGAACTAA
GTGCACTTGAAGATCTCAACACAAATAGGATTACTCGCATACTGACTACTGATTTTCCTC
AATACTTTGCCATTATCACTCGAATCCGGCAGGAAGTCCATGCTGTTGGCCCTGAGGGTG
GTATGGTGAGTTCAGCAGTTGTTCCACAGGTTCAGGCCGTTTTCCCGGAAGGAGCTTTAA
CAAAGAAGATCAAAGTAGGACTACAGGCCCAACCTATCCAGCCAGACTTAGTAGCCAAAT
TATTAGGAAACACAGTGGCTGTAAGTCCTATCGTCACTGTGGAACCAAGGAGAAGAAAAT
TCCACAAACCCATTACCCTAACAATACCTGTACCTCAAGCAGCAACAAAAGGAATGATCA
ATCAATATAGTGGTGATGCTCCTACATTGAGGTTATTATGCAGCATAACAGGAGGACCAT
CAAAAGCCCAGTGGGAAGATGTAACAGGTTCTACACCATTAACATTTGTTAATGAGTGTG
TTTCGTTTACTACTACAGTTTCAGCCAGGTTTTGGCTTATGGATTGTCGCCAGGTTTCAG
AAGCTACAAAATTTGCCACTGAGCTATATCAGGAAGCAATACATGTGCCTTTTATGGGAA
AGTTTGTGATATTTGCCAAAAGACATGAAATGCTTGAAGCACAACTTAGAGTATTCTGTA
TGACAGATGATAAAGAAGATAAAACTCTTGAAAGTCAAGAGCATTTTATTGAGATTGCAA
AAAGTAGAGATGTTGAGGTGCTAGAAAATAAACATCAATACCTAGAATTTGCTGGAAACT
TAGTGCCAGTAACAAAATCTGGAGATCAGTTATACCTTACATTCCATGCCTTTAGAGAAA
ATCGACTTCCATTTTCAATACGAGTCAAGGATCCTTTACAGGAACCAATGGGTCGCATTG
CATTTATGAAAGAACCAAGAGCTGGCAAAAGTGAGCCTCAGCAAACACCAATATGTAACC
TCAATATTGCCTTACCAGAAATATGCAAGGTAGATGTTGCCGAACTAGTCACACTAGAAC
GGAAATATGGATTTGTGCAAGAAATTGGTTTAGCAAAGCCTGAACTTATCCACCGTGCGG
ACTTGCGACTCTCTGACATTGCACGAGAACTCGACAAGGACTGGGTGGCACTAGCACTAC
AACTTGACATTTCAGAAGTTGAAATAAATTCTATTAAGTCAGATTGTCCTGATGATATTA
ATCAACAGGCTTTGATAATGTTGCGTCGCTGGATGCAGAAGTCTGGACCACGTGCTACAG
GCAATCAATTAGAAAAAGCTCTGCGAAAGATCAACAGGGAAGATATTCCTAAACATTGTA
TGTTTAATGTAGAGCTAGTTACTGACGATGTTGAAAAAGCAGTTGCCAAAGTTCACTTGG
ATCAGTCAGGGTTTGAGACATTCAAGGAAGAACTTGGGCCATCTAGAGATGCTTCTTTGA
AGAGAGAAGCATCACTTGATGTCTCTTATGATGAGCAGGATTTAATGAAGGAAGCCGAAT
CCACAATTGAGACTAGCAGTGAATCAGAACATATCAAAAAAGATGCTAAGGAGGAGATGT
TATTGAAAGAAACAACCCTGCCTTTTTCTAAAGAAAACGATTCATTTATGGAACCTGAGA
CATCAGATGAGCAGTATCTCGATAAAGTGATCAAACCCCCTGCTGAAGAGTTTATTCAGC
AAGTGATACTCTACGAAACGGAACAATCACCTTCTGATCATTACAATATTGATGGTAGTT
CTTCAGATGAAATACTTAATCGGGAGATTGATGAAGTGAGAAGTGAATTTCCCTTATTGC
CATGTAGTCAACTTGAGGAAAATCTTCAGATGACACAGACTTTTCCTGATGAGATACAGA
AATCACAAAGTTCTCTGATGGCTGATGAAAAAACTGTTCTTCTAGATGACTATGTTCAAG
ATGCTTCACTTAAAACACCACCTTGTGTTTTGAATGCTTCTAATGTAGAGGAAGAGATCC
CTTGGCTTCCAGAGAACACAGAAACCAATGTTTCACAAAATGAGTTTCCTGCAATATCAT
CCTCCTACAATCAGGATGTACTAACAAACATTTCCAATGAATCAAAAATTCCAGACTTTC
CTTCCCTTAAGGAGAAAGAGGTAAGAGAACGTTTGGACGACATGGTCAACTTGCAGAAAG
AGGGGGAAACTTCAAAAGTTTCTCCAAATGAACAAACTAGAAATACTACGGAGGTAGTGG
AGAGACATTTTGAAGAAATTGATAAAATGACAATGATGGAAAAGGTTATCCCTGATTATT
TTGTGCCATTGGAAACGAGCTTACGTGATCAGAATAATTCTATGTTGGTTGATGATGTAA
ATGTTACTGCTTTTGAGTCAGACCACAGTTTTGGTGAACAGCAGCTTAGTAATGAAATCA
AGAAGGATGCTGATATTACGTTAAAAGAATATATGATTCATGTTCCAGATGAAGATGAAA
CAGATTTACCTGAAGATGAAATCCTTGAGCCAAATGCCAGTTATTCAGATGAACGTCAGT
TAGATACACAAGAATTCCCACCATCTAGCATGTTATTTTGCACTGCAATTCAAAATGAAT
CAGATGAACTTGGTAGTGATTTTGCAAATGCTCTAAGGAACCTAGATGATGAGCATCTAA
ATCTCACAGAAAGTAAAGAACTAATTGATAAAATAAGTAAGCATTGCGATGAAGGAGAAA
GTAGTAAGATAGCAATACAGAGTGAAGCAGTATGTGATAATGCTACTATGAAAAGTCTTA
CGAATAACAGCCATGATGAGAAGTTGAAGAAGCCTGAACTAGAAGAGAAATATCCAGTTG
AGAAGAAAACCCCTTCTCCACCTTCAGAAGGAAAAGAAGTATCTACACCGGTAATGCCAG
TACCAGATGAACCAAAGCTTCCCGAGGACATTAAGCATGTCACCTCTGCAACAGTTGAAT
CACAGGAGATGTTAGAAGATGGAACAGTGAAACGAACAGTCACAACTGTCACTACCACAA
CTGTCGTAATGGAGGGTGAAGAAGATATACAGGATCATACTGCCAAGCTTGCTGAATCTG
AAACCTGGGCATCAGAAATGGATACAAGCCAGGTTTCAATATCCAGTTTGCCCGAAGATG
AGAAATCTGAACCAACTACAGCAACGATATCAAGCAGCACTGCTGCAGAACCTGAACCAC
ATGTTGAAGAGACTCCTACAGAAGACAAAGAATGGAGTGAATCAGAAGAAAAGGATCTCA
GGCAAGTACCACAGACAGGTACTAACAATGTAGTGAGAGAAGATAGTCAGCGACTGGAAG
GTCAAGAAGATAGGGATGCCATACCATTTGAAAGCCATTACGAGCCAGCGGTACTGGAAC
ATCCCAGCGTACTTGTTGCAGAAAAACCAAAAGATGAAGAGCATATAATAACAGAATCCA
AAGAACTTTATGACAAAGTAGATCTCACTGTTGAAGAGAAAGACTATGCTGAGAAATATG
ACGGAGCATCTTGCACAGAAAGAGATGTTCCACCTTCAGTAACAGTAATAAATGGAGAAA
GTATTGAAACTGAAAGATCATCCTTTGAAGCAAAGGTTTCAGATGCTGCTGAAGCAAGTG
TTTCTTCATTGTCAGATGAAATGCTGGTTGAGCCAATTGACATAACAGAGAAGCAACCTA
TAGAACCAGAATTAGAAAGTGAAGCAAAACCTGTTGTTACTACACCTGTCTCAGAAAGAA
AACATAAGCCAGAAAGCAAACCTAGAAGATCTCACATACCAGTGTATGATGTGACTGGAA
GATATGAAGGGCCAGACACAAAACATACTGAACCAATAATTATTGAACCAGAAGATGACG
TAGACTCACTGGTAATTGATCGTCATCATTCTACTCCAGACTTCAGGCAGTTAGCTGGCA
GTGATTTAGAAGCTATTTTGGAAGACGTGGAGCCCCCTTCAGATGGAAAAGATTCTAGCT
TAGATTGTGGTTTACAGTTTGACCAATCTGTTCCTGCCAAGGAAACAAGGCTGGCCGACA
ACGCAAAGGAAGACACAGACCATTCGAAACTGCCGCATTAGCAAGATTGCAAAGAGTATT
GTATCGATGAAAATTCTCCCCAACATCCTACTAAAGAGAGCATTGTAGGACTGCTTAACC
TGAGAACATTTTTCATTGACTTCATAGTGCAGTTTTTTGCAACAGATGTTTTTAGGATTA
TGTATTGTATATTTTTACGTTAAAACTCCAAAGTGTGTACTGCTCACTGTGCCATATACT
GAGTTATGTTATTGCTTTATTATCTTCCATTGATGGTTGTGAATTGAGTGAATGTGTAGT
AAGTTGAGCTTATTTTGGTCTTAATGAGACAATGCAAGATGCATCCTGTCCACTTTTTAC
TTATTGCAAGAAATGCTCAGTAACTTGTGTATATATTGGTAACTGAACTTGCAAATGTTT
TATAATGAGGATTCACTAGACCCCTCATACAAGTTTTGACTGCTGGGATAAGTGTTATAT
TGAGAATGTAACCATCCTAATAAATTCCGCTTGTGATCAAGGCACCCAGTCATTGTGATA
TTAAAATGCCTTCTACTTGTTTAAATTAAAATTACTGTGGTGCTTATGAACTCAAGTGGA
ATATTTCAAGCACAGTAGATCATCTGTGCTTAAAAGTTCACATCTGACAGAGTTTCTATA
CTAATATATAGCAATGTACCAAGTAACCCTATCATTTGAGCAAGTGAACAACAAATACAT
TTTGTGATGGACCCACTCATACATTGTACTGCAGTCTCTTCCCATCAAAATAAAGCGAAC
TGAAAGCCAATTTCTTTTGCAGCACTGAAGAATTACTGATGCTTCTTGTTCACTGCTTGA
TATCAAAGAGCTATCTATTAGTGCCTGAATGTTCAGATCACTTTCCTTTCTCATAGGAGA
GTGGACTGTTTCTTGTAATGTTTACATAATGAGGAGCAGACAATAAGCCATAATCTTCCA
TGTTATGGTTAATCCATACTTTAAATGATCTACACCCATCTATGTAGCCATGAAATAAAA
TTTTGAAATCAAGTTTTATCATCGTAGAGTTAAAAGCTGTCCTCACAATAGGCCATTCTT
CATCATCACTGCAGCTCAAGCATTTTCCATGTGTCAATCTGATCAAGACAAAGCAAGCAA
CTGTACAATAAATTTCCACAATAGAAATTTGATAGAAGAATGTCCAGGTTGGTACTTGCC
TATAATTGGCCCACTTGTGAAGAATATCATCTCTGTGCATACCAAATAAATGCTGTTCAT
AAATCATGTGTTCTTTTATCCATGCTTCAGTATGGATTAAAGCCTCTCTTCCTAGTGCCT
GTGATGTAAGCTGTCTTCTATGTACAATCATTTCTATACAAGCCTATCCGTACAATTAAC
AGATCCATTGTCAATCTCCTGAAAACTTGTCAAGTTCCTTGTGCGAAGATAAAGTTTATG
CAAGCAAATTATTGTTACTATGGGTAATATATGAAAAGCATATTATTTGAGAAATATGTG
GAATGATGATATGTGTGTATGCTAGCATGTTAGGATATGCCATTCATTAATAAAAAAAAG
AATTCACTCTCTTTTCTCATGTTGGATACATCTCCACCTTTGATACTCTTTGTTTTAATG
AATTTTATTCATATATTATACAATAGGGGTTTCTGTTTGAATTGTTACTATACCAGTCAA
TTCCTCCACAAAAAAAAACTGAAAAAGAAATAATTAAAAATGAATTAATTGTACATAAGC
AACGTTTCTAATTCTGAATCTCATTAACATCTCTACTGCTTTTTAGATTTAGGGCCAATC
ACCCTAAGGATATTGCGTATAAGAATTTTATATAAATTTGAAATCACAAGTTACAAACCC
ACTTATCTCAAATTTCAATTATAATCTCAGTATAATTTTGTAATTTCTGTTCTTATAAAA
TATATAGTTTAATTTTGAAAATTATGTGTATGTGGGGCTCCTTTTAGGTTCCACCACTAA
CTGTGGCCTGCACAGTTAGTTTTATGGCATGAAGAGCAGTATGAGCCATGTCATTATACA
TGCTTGCAGATTTATATGTTTATTTCTAATTGTATTATTGAAAAGCCATTATATATATAT
ATTGTAATTGCTACCATACTTTATTATATGTCATTGAATTACAAACATACTAAATTGGGT
TGCAAGCAAATATTCAGTGTTATGCTTTACAGTAAGGAAAGTGTATAGGCAATGACAATA
GTTACAGTATAGTAAAAAAGTAATTTATGGAGATTTTTTAATAAATTTTATGAACATTTT
CAAAAAAAA
>TRINITY_DN37768_c0_g1_i1 len=4993 path=[10824:0-345 10825:346-368 10850:369-509 10828:510-533 10861:534-948 10806:949-996 @10859@!:997-1485 10854:1486-1556 10819:1557-1580 10858:1581-3149 10843:3150-3183 10853:3184-3411 10847:3412-3819 10811:3820-3843 10860:3844-3992 10822:3993-4011 10852:4012-4185 10862:4186-4208 10837:4209-4225 10845:4226-4804 10816:4805-4828 10817:4829-4992] [-1, 10824, 10825, 10850, 10828, 10861, 10806, 10859, 10854, 10819, 10858, 10843, 10853, 10847, 10811, 10860, 10822, 10852, 10862, 10837, 10845, 10816, 10817, -2]
CCAAGATCCCGCGCCAAACGACCTAGCGGGTCCCGTGGCGGCATCTATCATTAAGAAATG
CGTTAGGAGTGGAAAGATGGCTGATGAGGTGGCCAAACTACAACGCCACCTGTCGCTTCT
GCGAGAGGAATATGTGAAGCTACAAGCAAGACTTGCAGATGTAGAAAAGAAGTATAGCAT
AGCGCTTGCAGCTGCAGGAAATATTAAAGACGATTCATTTGTTTCAAGATTACTTAAAAC
AGTGGCAAGTTTATTTGATAAGGAATTGTACAGTGATCTTACAGTCCATCTTGATGGAAG
AGTGGTCAGGGCACATAAATTTGTGCTTGCAGCGAGAAGTAGTTGTTGGGGCGTGCCAAA
TCTAGATGATGCAGAACATTTATATCTAACAGACATAACGTTGGATATTGGTTTGACTCT
TCTGAAATGGGTTTATACTGACCAAGTAAATTTAAGTCGGCCAGATGCTTCAATTTTAGA
TCTAATGAAGGTTGCCAAAAGATTTGTCCTGGACAGCTTAGTTGAAAGGTGTGAGAAAGC
ACTAATGTCCTCGGTCAGTGTAACAAATTGTGTGAAATTCTATCAGACAGCCGATGAGAT
TGGAGCTGAAACACTGAAGAATCATTGTTCTGAACTCATATCAAATCACTGGAGTGATTT
TTCAAGTGATGATTTTGCATATATGAGTGCACCTTTATTATATAAAATGTTCAAGACAAA
AACTGAATTCCCTTTACACACTGCCATTCGAACTAAGAGAGAAGATGTTGTGTTTCTGTA
CCTTATAGAATATGATTCTCAGCTTCCAGGTAAATTAAATGAAATAGATGATCAGGGAGA
TCTTCCGTTGGACCTGGCATTAAGTACAAAGCAGGAAAGCATTGCAAAAACTCTGGTAAC
ACATCGTGCTAATGTAAATGCGACTGACAGTAGGGGGAAAACATTGCTCGATAAAGCTAT
AGAGAGAGGTGACGAATTTTCAGCAATATTCCTTATTGAAAATAATGCATCAGTTAACAC
AGCACTTTCAGTTGAAAAAGTTACACCTCTCCATTTGGCATCTAGTTTTTCACCTGCTGC
CACAGAAAAAGCAATAATAGAAGGCATGACAAAAGTTGTTGGAAAATTGCTTCATTTTGG
AGCAAATCCTAACCAGCAGGATAGCAATGGAAACACTGCATTACATAAAGCAATTGCCGC
CCAGAATGAACCAGTCTTTGATGTGCTATTAAAGGAGAAGTCACTTGATTTAGAGCTCCA
AAATGTTGATGGACAAACAGTATTATGGTTTGCATTGCAGGCTGGTAGAGGTGGCTATGG
TGACGATAGTTTTGCAGCTAAATTGGTGAAAAGAGGAAGTTCCTTAACAGCCGTAAATCC
ATTAACTGGCAATTCACTGCTCCATCTGGCAGCTGAAGCAGAAAATGAAGAAGCTGGAAT
ATTTCTAGCAGTCCATGATGCTAAACCAAATATTGTAAACAACAAGGGAGAAACTCCACT
CCATATGGCTTGTTCAAAAGGATTATCAAACTTGGTAACAGTACTACTTCAGAAAGGTGC
TAATCCAAATTTACAAACGACTGCACCTGACCCAATTGCCACGCTGACAGCAGACGATGA
TGTCCCAGTGCCCTATCTGCAGACACCTCTTCATGTGGCAATATTGCTGAAACAGGAAGG
AACAATACAAGCAATCATTGATCATAAAGCACTCACACAACAGTCATCTAGTACATCATT
GGTAGTTCCCAATTTCAACATTAAGAATTCTCAGGATCAAACACCTCTTTCATTATCCTT
GGATATGGGCCTTCATGATGTAGCACAACAGTTATTATCTGGAGGAGCAAGTATTAATGT
CAAAAACTTTGAGGGACTTACTCTTCTACACCAAGCAATAATTAACCAAGATACCAAGGG
AGCACTTTTTCTTCTAGACAATGGAGCTGATATCAACACACCAACAAAGGATCATGACAC
TCCTCTTCAGTTGGCAGTAAAACGACATCTTCCAGCAGTTGTTCGGGCTTTATGCTTGAA
AGGAGCTGACTTGAATATTCGTGATGAAGCTGGCAATAGTCCACTATGGATTGCTTTGGA
AAGTGGTCAAGAAGATGTAGCTTCTATTTTGGTTGAAAATAACTGTGATACTGATTGTTG
GGGTGAAGGTCCTGGAGGCTGTTATCAAACATTACTTCATCGTGCTATTGACGAAAATAA
TGATGCAGTGGCTTGTTTTCTTGTACGAAGTGGATGTGATGTTAATGCTCCAAGGCGTCC
TGGGCCTGATGGTAAAGGAGAGGAAGAAGCATATGATGGACAGGGCCCTCTGCATCTCTC
CTGTGCATGGGGATTAGAAAATACAGTTCAGACTTTGTTAGAACATGATGCTAATGTTAA
TGCACAAGATTCTGAAGGTAAAACACCTATTCATGTTGCCATCATAAATCAAACTGCAGT
CATTATTTCTCTACTTCTTGCACATCCATCATTAGATTTAACTCTAAGAGATAAGCAGGG
ATTAACACCTTTTGCTGCTGCTATGACTATTAAGAATAACAAAGCTGCAGAAGCAATTCT
AGCAAGAGAACCTAAAGCTGCAGAACAGAATGACAACAGAGGTCGCAATTTTCTTCATTT
GGCAATACAGAAGTCTGATATAGAAAGTGTATTGTTCCTTTTGAGCATTCATGTAAATAT
TCATTCTCGTGTACAAGATTCATCACAACTAACTCCATTGCACCTTGCAGTTGAGGCTGG
TTCCGAAATCATTGTGAGAAATTTAATTCTTGCAGGAGCCAACATTAATGATTTGACTCC
TCAGAAACAAACAGCTTTACATCTAGCAGCCATGAAAGATCATCATGTGTTATGCAGCAT
TCTAATAGAAAATGGAATAGACTTTGATGCTGTTGACAATAATTTAAACAATGCACTTCA
TTTGGCTGTGAGGGAAGGTAACCTTGCCACGTGTCGAACACTTTTAACAGAATCTCGGAT
CAATGCAGAGGCTGTTAATTTGAGAGGTCAAAATGCATTGCATGTCGTAGCTCAATATGG
GAAAGAAAATGCAGCAACAATTTTTGATCTGTTTATGGAATCTATGCCGTCATATCCTAT
TGATAAGCCAGATGCTGAAGGAAATTCACCTTTGTTATTAGCATATATGAATGGAAATGG
TAGCCTTTGTCGCTCTATTGTGCGTGCAGGAGCTTGTTTAGGGACATGTAATCGTCAAGG
AATAAGTATTTTTAATTTCCAAGTAGCAACGAAACAGCTCCTTTTCAGGTTACTAGACTT
TTTGCCAAAAGAACCACCATGGTGTGAAGGGGGTGAAAATTGTATGGAATGTGGCACTAA
ATTTAGCATCAAGACACGTAAACATCACTGCCGACATTGTGGGAGATTATTATGTTCCAA
ATGTTCAGATAAGGACATGCCAATTTTAAAGTTTAATCTAAATAAACCAGTGAGGGTATG
TGAAATGTGCTTTGATGTTCTCACCATTGGGGCCTTATCGTGAACTATCATAATGTCAAG
AAAGTGGTGTTTAATCGTACTGAAATGAAGGCAAGTGCAACTCGAAGACTTTCAACAACT
GCCAGAAGTCCACTTCTCATACTATCATTTATAGAGAAGACACTCATGATTGTTTGCTTT
ACCTCTGCACTTTGACTTGGTAAAAATTGAATTTTGTTTTAAAGTGTTGCTTATGTTAGA
CAGAACTGAAGAAAGAAGCATCATCAAAGCAACAGGATTCTATAAATTGATCAGTTTATT
GTTACTATTTATAAAAGTTTGAAGTCATTCCAGAAGTTATGTTATCATTATCTGACCTTT
AGAGAAGCTTTAATTAAGCACTTTTCTGATTATATAAGAACCTTATTTACACATACTATT
TTCCCCATCAACTTTTACCTTTCTGTACAATAACATATATATATATATATTAGCTTCTCA
GAATAAATTTAGAATTTTTTAATTTCACAAAAAATTATGTATAGAAAAATTTTGTAAAAA
TATTTATATACCATAGCAACTGTTGTATTGCTTTTCTTGTTTGTAATTTTGTAAAGAATT
CACAGTGCTCAAAGTATTTGTAACAGGTATATTATGATGTGTTTACTTAGTTTATTATAT
ATGTTTTCATTTTGACCAAAAGTACCACATATATACAGTATACAAAACTATCAACTACTT
TTAAAAAAAATTTAATGTGAGAAGCATAAAATTACATAAATTATATCCTTCTATGAAGGA
TGTTATTAAAAGTGTAATAAGTTTGTAATATACTGTAGAACACAATCTTGAAATCACTCT
TATTACTTATCTTCACAACTGCCAGAAAAATTTCAGTTATGTAACAGCAATGTACTCAGT
TTGTAAGAAAGTATTGTTTCAGGGAGAGTAGATTTACTGCTTTAATTGACATGTTTTAAG
AGAAGTTACTTTCATTTTTCATCTGTAGTACTGAAAGACAGGACCACATACAAATTGGAA
ATGTCTGTGAAGAGTGATGTGCAGTGCAGAAGGTGGATGCAGCAGTAAAAGTATTCCATT
TAGATTGAAAGAAAAATGCAAGATCTGAAGCAAAATATCACTCCATTTTGTAATTATCCT
TTTGCTTCAATATCCTGCATTTGATTATTGACTGGAATGATTTTTCTGCCATGCCATATG
TTTACATTTAATGAAATTTTTTGCTGTTTAAACAATTGTGACTAAATATGCATGTTAGTT
TCCAAGTTTCTCTCTCCCAGTGAACATTACTGTATTTCAAAGTCTTACTTGTATATTTTG
TAATTTGGTGAATGCTATGTTGATACAATAGGCAAATGCTCCCTGAGAAGTTGCTACAAA
TTATGCCTTTGTTACTATACCACAACAATTTATATTCACTCAGATTTGCAGAAAAAAATC
AAGACTCTGTGCTTGGATAATTATTATGACAAAACCAGTATGTATAGTTATGTTGCAAAC
ATAGGAAGCAGTG
>TRINITY_DN38610_c0_g1_i1 len=3802 path=[11513:0-62 11514:63-85 @11546@!:86-1168 11555:1169-1581 11551:1582-1740 @11545@!:1741-2607 11503:2608-2639 @11554@!:2640-2876 11521:2877-2916 @11552@!:2917-3101 11556:3102-3102 11471:3103-3123 11542:3124-3262 11536:3263-3349 11527:3350-3369 11528:3370-3388 11529:3389-3408 11530:3409-3801] [-1, 11513, 11514, 11546, 11555, 11551, 11545, 11503, 11554, 11521, 11552, 11556, 11471, 11542, 11536, 11527, 11528, 11529, 11530, -2]
CCGGTAGCGAGCAATGTGCTGCGGAAAGGATATTGCGTAAATCTCGTAAAGATTAGAACT
CTTTCTCTACGTTAAATGTGGCCAACAACCGCACCAAGGGCATGTGAGCAAGAAAAGAGA
AGGATGTTTAGCCGAAGGTGGAATGAATTATATGTTTTAGGAAGTTGTTACACTTCAGAG
AAATTGCACGTGGTGTTGAGTGCAAAGGACGAAACATGTTAATATTATAATTCATAGTTT
GTTAACCTACCTCAAACTCAAAGGAAATGGTTATCCACCAGCTAATAGACGAGCAACCTC
TAGTTCAAGCTGTTTTTAAAGGAGACATAAATGAAGTTCGCGAACTTTTATTTAATCGTC
AGGAAGTTAATTATCAGGATTCTGAAAGGCGGAGCGTTCTCCATGCAGCGGCATTCTGCG
GAGAGGCAGATATTGCTGATTTGCTGTTAATGAGCGGTGCCAGAGTGAATACCAAAGACA
ATCACTGGGTAACACCTCTCCATAGAGCCTGCTGTTCACAGAGTGAGGACACTGTGGAGG
TTCTTTTGCGACATGAAGCTGATGTCAATGCAAGAGATAAGCACTGGCAAACACCATTGC
ATGTTGCTGCAGCAAACAATGCTCTCTGCTGTGCAAAATTTATTATTCCTCTACAGAGTA
ACTTGAATATCTCAGATCGTGGTGGACGGACAAGCTTACACCACGCAGCATACAATGGAC
ATAATGAAATGGTAAACTTGCTTCTTCAAAACAAAGCGGCATGTAACTCATTTGACAAGA
AAGACCGAAGAGCAATTCATTGGGCCGCATACATGGGCCATACAGATGTTATATTACTGC
TTGCAAAAGAGAGTGCAGAACTGAATGTTCGTGATAAGGAGATGTATACTCCGCTACATG
CTGCAGCTGCCAGTGGGCGTGTTAATGCTGTAAGACTGTTGCTTGAGTTAGGAGCTGAAC
TAGATGTCGTTAATGCCTATGGCAATACACCACTTCATATAGCATGTTTGAATGGTCAAG
AAGAAGTTGTTGAAGAGTTGATAATGGCGGGATCCGCTGTTAATGCTGTTAATCATCGTG
GGCAGACACCACTTCATTATGCATCTGCCTCAACTCATGGTGCTGGTTGCTTAGAGGTAC
TGCTCAGGGAAGATGCTGATGTTAATGCCCAGAGTAGGGATGGTCGCTCTCCACTTCACA
TGACTGCCATTCATGGTCGATTCACTAGAGCACAAACATTAATTGAAAGTGGAGCTTTAA
TTGATGGGATGGATAAAGATGGTTGTACTGCCCTTCATATTGCAGCCCAGTATGGGCATG
AATTATTAGTTGGTCATCTACTCTCTGTTGGTGCAAATCCTAACAAGCATGGGAAAAATG
GCATGACACCACTGCATTTAGCTGCCTTAAATGGTTATGTAGATTGTTGTAGGAAACTTA
TTCATGCAGGAGTTGATCTAAGTTCAGAAGATGACCAGGGTCGCATTGCTGTACATTTAG
CTTCATTTGGAGGAAGTCTTGAGTGCCTGGAATTGCTCATTCAGCATGGTGCTGACTACA
ATATCTGTGATAGTTTTGGAAGGTTACCAGCACATTATGCTGCCAGCCGCACACACCACA
GTTGCTTGTTATGTTTACTAGCTGCTCATACAGATGTGAATAGGACAGATGTTGATGGTT
GCACACCACTGCATTATGCAGCTGCCTCAGATTCAGAAGGAAGATGTGTTAGCTTGTTAT
TAGGACATGGGGCAGATGCAATTTTGAGGGATTCAAAAGGCTATTTTCCCATACACTATG
CTGCCACTAAAGGAAAAGCCAGTGCATTAGAAATTCTTCTCTCTGCAACAAAACTAGAGC
AACAAGGAGAGCATATGGAATATTTTACTGCCCTTCATTTAGCGGCATATGGAGGGCATG
TAGAATGCCTGAATCTTTTATTATCTTCAATCCAGAATGTAGATGCAAGAGATAATAAAG
GGCGTACTGCTTTAGACTTAGCTGTTTTCCAAGGACATGTTGAATGTGTTAAACTTCTGC
TAAAACATGGTGCAACACTTTTTACTCATGACGATGTTACGGGTAGGACACCATTGCATG
CAGCTGCTTCTCAGGGTCGCAGAGAATGCTTGCAGCTGATGCTGGAATATTGTAATTATC
CTGACATTGTTGACGTTAAAGATAAACAAAACAGGACTCCCCTTATGCAAGCAGTATTAC
ATGGTCAAATAGAGTGCATGACATCATTGCTACAGAATGGTGCTTCCACTTCTGCTGCTG
ACTGCAATGGAAGAACAGCTTTATTCAGAGCCGCTGTAATGGGACAAGAAGAATGTGCAG
AAGCATTGTTAAGACATGGGGCATTTGCTGCCCATAAGGACGTGTGTGGGAAGACCTCAG
TTCATTTAGCAGCCGCATGTGGCAACCTTCTCATTTTAGATTCTCTTTTACATGTTTGCT
CAGCCCAGAAATTAACAGACAAGGCCGGTTACACACCTCTTCATTGGGCTTGTTATGCTG
GACATGACATGTGTGTTGAACTGTTGCTTGAACAAAATAAAGTAAAGGAATTCTGGGGAA
ATTCATTTTCACCTCTTCATTGTGCAGTTAGCAATCCGTTTCAAGGAAGTGAAACTTGCA
CTGAACTACTGCTAAAACATTTTGGGAAAAGCCTGGTTGATCTACGAGACAAGAAAGGAA
GGACACCTCTACATATTGCTTCCTATAATGATAGCCTCCTCTGTATTCAGATATTATTAA
AGGAAGGTGCAGATGTTAATGCGATGGATGACTATGGGAGAACTCCATTGATGATGGCTG
CTATCAATGGACATAACAAAACATTAGAGCTTCTTTTAGAAAACAGTGCAAATGCATATG
TACAAGATAAAACGAATAACACTGCTCTTCACCATGCTTGTTTGCAGAGCCAAGAAATGG
CAGTTATGGTATTGTTAGAAAAATCTCAACACCAAGAATTAGTCAATATTGCAAATGTGG
ATCTAAAAACTCCCCTCCACATTGCTGCTAGGAACGGTTTGGTATCAGCAACTCAGCTAT
TGTTACGGAAAGGAGCAAGCATTAATTCCACTGATTCTAATGGTCATACTCCTGCCTTGG
CATGTGCAAGAAATAACAGTGTTGCAGAGTGTCTCTCTCTGATTTTAGCTGCGACATCTC
TGAATGCTACCCTTCCCTCTCTCCAAACTCTGAAGTTTGATGGCCTCACTTTGAAAAATA
AAAATAGTCAGTATCTTGATAATTCCTCAGAAATCCATGGTTTAAGTCCAAGTGGAAACC
TAGAAACTAAAGATCAGTCAGGGTCCTATCAAAGTTCTGATTCTGACTTCTATTAGCAAA
ATGTACATCAAAGTTCTGATTCTGACTTCTATTAGCAAAATGTACATCAGAACTTGTCTT
CCATGAAGTCTTAACAAAAGTATACAGTACACTATTGTAAATGGAAAACTCACTTATGTG
CCTTTTTGTTATATTTCTCACCTGAGTGAAATTTAATCAAGTTGTTGGCTGATATTTCAC
TAACATTATTATTTTTAGAGATAACGAACTATAAAAATTGTTGTTGTTTTCTGTTGAGAG
ATGAAGTTTTTTTAGTGAGATTTGCTAGGATGTATAAAGATGTATTATACTTATCAAGGA
TGTAAAAATGACATTCCCCAAAGTTGTCCTATTTAAAATGATATAAAAAATTTTAAGAAG
TTAATCAGCTCAGACATGTTGGATTTATGTCTTTCATTGTAATAAGAGTTTTATTGAAAA
TGACATAGTATTTAATACAAAC
>TRINITY_DN38610_c0_g1_i2 len=3652 path=[11513:0-62 11514:63-85 @11546@!:86-1168 11555:1169-1581 11495:1582-1599 @11545@!:1600-2466 11532:2467-2489 @11554@!:2490-2726 11521:2727-2766 @11552@!:2767-2951 11556:2952-2952 11471:2953-2973 11542:2974-3112 11536:3113-3199 11527:3200-3219 11528:3220-3238 11529:3239-3258 11530:3259-3651] [-1, 11513, 11514, 11546, 11555, 11495, 11545, 11532, 11554, 11521, 11552, 11556, 11471, 11542, 11536, 11527, 11528, 11529, 11530, -2]
CCGGTAGCGAGCAATGTGCTGCGGAAAGGATATTGCGTAAATCTCGTAAAGATTAGAACT
CTTTCTCTACGTTAAATGTGGCCAACAACCGCACCAAGGGCATGTGAGCAAGAAAAGAGA
AGGATGTTTAGCCGAAGGTGGAATGAATTATATGTTTTAGGAAGTTGTTACACTTCAGAG
AAATTGCACGTGGTGTTGAGTGCAAAGGACGAAACATGTTAATATTATAATTCATAGTTT
GTTAACCTACCTCAAACTCAAAGGAAATGGTTATCCACCAGCTAATAGACGAGCAACCTC
TAGTTCAAGCTGTTTTTAAAGGAGACATAAATGAAGTTCGCGAACTTTTATTTAATCGTC
AGGAAGTTAATTATCAGGATTCTGAAAGGCGGAGCGTTCTCCATGCAGCGGCATTCTGCG
GAGAGGCAGATATTGCTGATTTGCTGTTAATGAGCGGTGCCAGAGTGAATACCAAAGACA
ATCACTGGGTAACACCTCTCCATAGAGCCTGCTGTTCACAGAGTGAGGACACTGTGGAGG
TTCTTTTGCGACATGAAGCTGATGTCAATGCAAGAGATAAGCACTGGCAAACACCATTGC
ATGTTGCTGCAGCAAACAATGCTCTCTGCTGTGCAAAATTTATTATTCCTCTACAGAGTA
ACTTGAATATCTCAGATCGTGGTGGACGGACAAGCTTACACCACGCAGCATACAATGGAC
ATAATGAAATGGTAAACTTGCTTCTTCAAAACAAAGCGGCATGTAACTCATTTGACAAGA
AAGACCGAAGAGCAATTCATTGGGCCGCATACATGGGCCATACAGATGTTATATTACTGC
TTGCAAAAGAGAGTGCAGAACTGAATGTTCGTGATAAGGAGATGTATACTCCGCTACATG
CTGCAGCTGCCAGTGGGCGTGTTAATGCTGTAAGACTGTTGCTTGAGTTAGGAGCTGAAC
TAGATGTCGTTAATGCCTATGGCAATACACCACTTCATATAGCATGTTTGAATGGTCAAG
AAGAAGTTGTTGAAGAGTTGATAATGGCGGGATCCGCTGTTAATGCTGTTAATCATCGTG
GGCAGACACCACTTCATTATGCATCTGCCTCAACTCATGGTGCTGGTTGCTTAGAGGTAC
TGCTCAGGGAAGATGCTGATGTTAATGCCCAGAGTAGGGATGGTCGCTCTCCACTTCACA
TGACTGCCATTCATGGTCGATTCACTAGAGCACAAACATTAATTGAAAGTGGAGCTTTAA
TTGATGGGATGGATAAAGATGGTTGTACTGCCCTTCATATTGCAGCCCAGTATGGGCATG
AATTATTAGTTGGTCATCTACTCTCTGTTGGTGCAAATCCTAACAAGCATGGGAAAAATG
GCATGACACCACTGCATTTAGCTGCCTTAAATGGTTATGTAGATTGTTGTAGGAAACTTA
TTCATGCAGGAGTTGATCTAAGTTCAGAAGATGACCAGGGTCGCATTGCTGTACATTTAG
CTTCATTTGGAGGAAGTCTTGAGTGCCTGGAATTGCTCATTCAGCATGGTGCTGACTACA
ATATCTGTGATAGTTTTGGAAGATGTGTTAGCTTGTTATTAGGACATGGGGCAGATGCAA
TTTTGAGGGATTCAAAAGGCTATTTTCCCATACACTATGCTGCCACTAAAGGAAAAGCCA
GTGCATTAGAAATTCTTCTCTCTGCAACAAAACTAGAGCAACAAGGAGAGCATATGGAAT
ATTTTACTGCCCTTCATTTAGCGGCATATGGAGGGCATGTAGAATGCCTGAATCTTTTAT
TATCTTCAATCCAGAATGTAGATGCAAGAGATAATAAAGGGCGTACTGCTTTAGACTTAG
CTGTTTTCCAAGGACATGTTGAATGTGTTAAACTTCTGCTAAAACATGGTGCAACACTTT
TTACTCATGACGATGTTACGGGTAGGACACCATTGCATGCAGCTGCTTCTCAGGGTCGCA
GAGAATGCTTGCAGCTGATGCTGGAATATTGTAATTATCCTGACATTGTTGACGTTAAAG
ATAAACAAAACAGGACTCCCCTTATGCAAGCAGTATTACATGGTCAAATAGAGTGCATGA
CATCATTGCTACAGAATGGTGCTTCCACTTCTGCTGCTGACTGCAATGGAAGAACAGCTT
TATTCAGAGCCGCTGTAATGGGACAAGAAGAATGTGCAGAAGCATTGTTAAGACATGGGG
CATTTGCTGCCCATAAGGACGTGTGTGGGAAGACCTCAGTTCATTTAGCAGCCGCATGTG
GCAACCTTCTCATTTTAGATTCTCTTTTACATGTTTGCTCAGCCCAGAAATTAACAGACA
AGGCCGGTTACACACCTCTTCATTGGGCTTGTTATGCTGGACATGACATGTGTGTTGAAC
TGTTGCTTGAACAAAATAAAGTAAAGGAATTCTGGGGAAATTCATTTTCACCTCTTCATT
GTGCAGTGTTTCAAGGAAGTGAAACTTGCACTGAACTACTGCTAAAACATTTTGGGAAAA
GCCTGGTTGATCTACGAGACAAGAAAGGAAGGACACCTCTACATATTGCTTCCTATAATG
ATAGCCTCCTCTGTATTCAGATATTATTAAAGGAAGGTGCAGATGTTAATGCGATGGATG
ACTATGGGAGAACTCCATTGATGATGGCTGCTATCAATGGACATAACAAAACATTAGAGC
TTCTTTTAGAAAACAGTGCAAATGCATATGTACAAGATAAAACGAATAACACTGCTCTTC
ACCATGCTTGTTTGCAGAGCCAAGAAATGGCAGTTATGGTATTGTTAGAAAAATCTCAAC
ACCAAGAATTAGTCAATATTGCAAATGTGGATCTAAAAACTCCCCTCCACATTGCTGCTA
GGAACGGTTTGGTATCAGCAACTCAGCTATTGTTACGGAAAGGAGCAAGCATTAATTCCA
CTGATTCTAATGGTCATACTCCTGCCTTGGCATGTGCAAGAAATAACAGTGTTGCAGAGT
GTCTCTCTCTGATTTTAGCTGCGACATCTCTGAATGCTACCCTTCCCTCTCTCCAAACTC
TGAAGTTTGATGGCCTCACTTTGAAAAATAAAAATAGTCAGTATCTTGATAATTCCTCAG
AAATCCATGGTTTAAGTCCAAGTGGAAACCTAGAAACTAAAGATCAGTCAGGGTCCTATC
AAAGTTCTGATTCTGACTTCTATTAGCAAAATGTACATCAAAGTTCTGATTCTGACTTCT
ATTAGCAAAATGTACATCAGAACTTGTCTTCCATGAAGTCTTAACAAAAGTATACAGTAC
ACTATTGTAAATGGAAAACTCACTTATGTGCCTTTTTGTTATATTTCTCACCTGAGTGAA
ATTTAATCAAGTTGTTGGCTGATATTTCACTAACATTATTATTTTTAGAGATAACGAACT
ATAAAAATTGTTGTTGTTTTCTGTTGAGAGATGAAGTTTTTTTAGTGAGATTTGCTAGGA
TGTATAAAGATGTATTATACTTATCAAGGATGTAAAAATGACATTCCCCAAAGTTGTCCT
ATTTAAAATGATATAAAAAATTTTAAGAAGTTAATCAGCTCAGACATGTTGGATTTATGT
CTTTCATTGTAATAAGAGTTTTATTGAAAATGACATAGTATTTAATACAAAC
>TRINITY_DN38610_c0_g1_i3 len=3756 path=[11511:0-62 11547:63-161 11482:162-180 11483:181-189 @11546@!:190-1272 11555:1273-1685 11495:1686-1703 @11545@!:1704-2570 11532:2571-2593 @11554@!:2594-2830 11521:2831-2870 @11552@!:2871-3055 11556:3056-3056 11471:3057-3077 11542:3078-3216 11536:3217-3303 11527:3304-3323 11528:3324-3342 11529:3343-3362 11530:3363-3755] [-1, 11511, 11547, 11482, 11483, 11546, 11555, 11495, 11545, 11532, 11554, 11521, 11552, 11556, 11471, 11542, 11536, 11527, 11528, 11529, 11530, -2]
CCGGTAGCGAGCAATGTGCTGCGGAAAGGATATTGCGTAAATCTCGTAAAGATTAGAACT
CTTGTAATTACATTTTTTGGAAAGCCTGTTCTTTGAATATATAATTTTCTTTTAAACTGT
GGATAATTACAGCGTCAGATTACACTTGCTTTCCTTATTTTTTGAAGTCTCTACGTTAAA
TGTGGCCAACAACCGCACCAAGGGCATGTGAGCAAGAAAAGAGAAGGATGTTTAGCCGAA
GGTGGAATGAATTATATGTTTTAGGAAGTTGTTACACTTCAGAGAAATTGCACGTGGTGT
TGAGTGCAAAGGACGAAACATGTTAATATTATAATTCATAGTTTGTTAACCTACCTCAAA
CTCAAAGGAAATGGTTATCCACCAGCTAATAGACGAGCAACCTCTAGTTCAAGCTGTTTT
TAAAGGAGACATAAATGAAGTTCGCGAACTTTTATTTAATCGTCAGGAAGTTAATTATCA
GGATTCTGAAAGGCGGAGCGTTCTCCATGCAGCGGCATTCTGCGGAGAGGCAGATATTGC
TGATTTGCTGTTAATGAGCGGTGCCAGAGTGAATACCAAAGACAATCACTGGGTAACACC
TCTCCATAGAGCCTGCTGTTCACAGAGTGAGGACACTGTGGAGGTTCTTTTGCGACATGA
AGCTGATGTCAATGCAAGAGATAAGCACTGGCAAACACCATTGCATGTTGCTGCAGCAAA
CAATGCTCTCTGCTGTGCAAAATTTATTATTCCTCTACAGAGTAACTTGAATATCTCAGA
TCGTGGTGGACGGACAAGCTTACACCACGCAGCATACAATGGACATAATGAAATGGTAAA
CTTGCTTCTTCAAAACAAAGCGGCATGTAACTCATTTGACAAGAAAGACCGAAGAGCAAT
TCATTGGGCCGCATACATGGGCCATACAGATGTTATATTACTGCTTGCAAAAGAGAGTGC
AGAACTGAATGTTCGTGATAAGGAGATGTATACTCCGCTACATGCTGCAGCTGCCAGTGG
GCGTGTTAATGCTGTAAGACTGTTGCTTGAGTTAGGAGCTGAACTAGATGTCGTTAATGC
CTATGGCAATACACCACTTCATATAGCATGTTTGAATGGTCAAGAAGAAGTTGTTGAAGA
GTTGATAATGGCGGGATCCGCTGTTAATGCTGTTAATCATCGTGGGCAGACACCACTTCA
TTATGCATCTGCCTCAACTCATGGTGCTGGTTGCTTAGAGGTACTGCTCAGGGAAGATGC
TGATGTTAATGCCCAGAGTAGGGATGGTCGCTCTCCACTTCACATGACTGCCATTCATGG
TCGATTCACTAGAGCACAAACATTAATTGAAAGTGGAGCTTTAATTGATGGGATGGATAA
AGATGGTTGTACTGCCCTTCATATTGCAGCCCAGTATGGGCATGAATTATTAGTTGGTCA
TCTACTCTCTGTTGGTGCAAATCCTAACAAGCATGGGAAAAATGGCATGACACCACTGCA
TTTAGCTGCCTTAAATGGTTATGTAGATTGTTGTAGGAAACTTATTCATGCAGGAGTTGA
TCTAAGTTCAGAAGATGACCAGGGTCGCATTGCTGTACATTTAGCTTCATTTGGAGGAAG
TCTTGAGTGCCTGGAATTGCTCATTCAGCATGGTGCTGACTACAATATCTGTGATAGTTT
TGGAAGATGTGTTAGCTTGTTATTAGGACATGGGGCAGATGCAATTTTGAGGGATTCAAA
AGGCTATTTTCCCATACACTATGCTGCCACTAAAGGAAAAGCCAGTGCATTAGAAATTCT
TCTCTCTGCAACAAAACTAGAGCAACAAGGAGAGCATATGGAATATTTTACTGCCCTTCA
TTTAGCGGCATATGGAGGGCATGTAGAATGCCTGAATCTTTTATTATCTTCAATCCAGAA
TGTAGATGCAAGAGATAATAAAGGGCGTACTGCTTTAGACTTAGCTGTTTTCCAAGGACA
TGTTGAATGTGTTAAACTTCTGCTAAAACATGGTGCAACACTTTTTACTCATGACGATGT
TACGGGTAGGACACCATTGCATGCAGCTGCTTCTCAGGGTCGCAGAGAATGCTTGCAGCT
GATGCTGGAATATTGTAATTATCCTGACATTGTTGACGTTAAAGATAAACAAAACAGGAC
TCCCCTTATGCAAGCAGTATTACATGGTCAAATAGAGTGCATGACATCATTGCTACAGAA
TGGTGCTTCCACTTCTGCTGCTGACTGCAATGGAAGAACAGCTTTATTCAGAGCCGCTGT
AATGGGACAAGAAGAATGTGCAGAAGCATTGTTAAGACATGGGGCATTTGCTGCCCATAA
GGACGTGTGTGGGAAGACCTCAGTTCATTTAGCAGCCGCATGTGGCAACCTTCTCATTTT
AGATTCTCTTTTACATGTTTGCTCAGCCCAGAAATTAACAGACAAGGCCGGTTACACACC
TCTTCATTGGGCTTGTTATGCTGGACATGACATGTGTGTTGAACTGTTGCTTGAACAAAA
TAAAGTAAAGGAATTCTGGGGAAATTCATTTTCACCTCTTCATTGTGCAGTGTTTCAAGG
AAGTGAAACTTGCACTGAACTACTGCTAAAACATTTTGGGAAAAGCCTGGTTGATCTACG
AGACAAGAAAGGAAGGACACCTCTACATATTGCTTCCTATAATGATAGCCTCCTCTGTAT
TCAGATATTATTAAAGGAAGGTGCAGATGTTAATGCGATGGATGACTATGGGAGAACTCC
ATTGATGATGGCTGCTATCAATGGACATAACAAAACATTAGAGCTTCTTTTAGAAAACAG
TGCAAATGCATATGTACAAGATAAAACGAATAACACTGCTCTTCACCATGCTTGTTTGCA
GAGCCAAGAAATGGCAGTTATGGTATTGTTAGAAAAATCTCAACACCAAGAATTAGTCAA
TATTGCAAATGTGGATCTAAAAACTCCCCTCCACATTGCTGCTAGGAACGGTTTGGTATC
AGCAACTCAGCTATTGTTACGGAAAGGAGCAAGCATTAATTCCACTGATTCTAATGGTCA
TACTCCTGCCTTGGCATGTGCAAGAAATAACAGTGTTGCAGAGTGTCTCTCTCTGATTTT
AGCTGCGACATCTCTGAATGCTACCCTTCCCTCTCTCCAAACTCTGAAGTTTGATGGCCT
CACTTTGAAAAATAAAAATAGTCAGTATCTTGATAATTCCTCAGAAATCCATGGTTTAAG
TCCAAGTGGAAACCTAGAAACTAAAGATCAGTCAGGGTCCTATCAAAGTTCTGATTCTGA
CTTCTATTAGCAAAATGTACATCAAAGTTCTGATTCTGACTTCTATTAGCAAAATGTACA
TCAGAACTTGTCTTCCATGAAGTCTTAACAAAAGTATACAGTACACTATTGTAAATGGAA
AACTCACTTATGTGCCTTTTTGTTATATTTCTCACCTGAGTGAAATTTAATCAAGTTGTT
GGCTGATATTTCACTAACATTATTATTTTTAGAGATAACGAACTATAAAAATTGTTGTTG
TTTTCTGTTGAGAGATGAAGTTTTTTTAGTGAGATTTGCTAGGATGTATAAAGATGTATT
ATACTTATCAAGGATGTAAAAATGACATTCCCCAAAGTTGTCCTATTTAAAATGATATAA
AAAATTTTAAGAAGTTAATCAGCTCAGACATGTTGGATTTATGTCTTTCATTGTAATAAG
AGTTTTATTGAAAATGACATAGTATTTAATACAAAC
>TRINITY_DN38610_c0_g1_i4 len=1283 path=[11513:0-62 11514:63-85 @11546@!:86-1168 11535:1169-1282] [-1, 11513, 11514, 11546, 11535, -2]
CCGGTAGCGAGCAATGTGCTGCGGAAAGGATATTGCGTAAATCTCGTAAAGATTAGAACT
CTTTCTCTACGTTAAATGTGGCCAACAACCGCACCAAGGGCATGTGAGCAAGAAAAGAGA
AGGATGTTTAGCCGAAGGTGGAATGAATTATATGTTTTAGGAAGTTGTTACACTTCAGAG
AAATTGCACGTGGTGTTGAGTGCAAAGGACGAAACATGTTAATATTATAATTCATAGTTT
GTTAACCTACCTCAAACTCAAAGGAAATGGTTATCCACCAGCTAATAGACGAGCAACCTC
TAGTTCAAGCTGTTTTTAAAGGAGACATAAATGAAGTTCGCGAACTTTTATTTAATCGTC
AGGAAGTTAATTATCAGGATTCTGAAAGGCGGAGCGTTCTCCATGCAGCGGCATTCTGCG
GAGAGGCAGATATTGCTGATTTGCTGTTAATGAGCGGTGCCAGAGTGAATACCAAAGACA
ATCACTGGGTAACACCTCTCCATAGAGCCTGCTGTTCACAGAGTGAGGACACTGTGGAGG
TTCTTTTGCGACATGAAGCTGATGTCAATGCAAGAGATAAGCACTGGCAAACACCATTGC
ATGTTGCTGCAGCAAACAATGCTCTCTGCTGTGCAAAATTTATTATTCCTCTACAGAGTA
ACTTGAATATCTCAGATCGTGGTGGACGGACAAGCTTACACCACGCAGCATACAATGGAC
ATAATGAAATGGTAAACTTGCTTCTTCAAAACAAAGCGGCATGTAACTCATTTGACAAGA
AAGACCGAAGAGCAATTCATTGGGCCGCATACATGGGCCATACAGATGTTATATTACTGC
TTGCAAAAGAGAGTGCAGAACTGAATGTTCGTGATAAGGAGATGTATACTCCGCTACATG
CTGCAGCTGCCAGTGGGCGTGTTAATGCTGTAAGACTGTTGCTTGAGTTAGGAGCTGAAC
TAGATGTCGTTAATGCCTATGGCAATACACCACTTCATATAGCATGTTTGAATGGTCAAG
AAGAAGTTGTTGAAGAGTTGATAATGGCGGGATCCGCTGTTAATGCTGTTAATCATCGTG
GGCAGACACCACTTCATTATGCATCTGCCTCAACTCATGGTGCTGGTTGCTTAGAGGTAC
TGCTCAGGGAAGATGCTGATGTTAATGCCAAGAGTAGGGATGGTCGCTATCCACTTCACA
TGGCTGCCATTCATGGTCGATTCACCAGAGTCTTCTTCGGGCTGGATTTTCTCAAACACT
ACATGGTGTATCCTGTGTCTGTC
>TRINITY_DN38610_c0_g1_i5 len=1387 path=[11511:0-62 11547:63-161 11482:162-180 11483:181-189 @11546@!:190-1272 11535:1273-1386] [-1, 11511, 11547, 11482, 11483, 11546, 11535, -2]
CCGGTAGCGAGCAATGTGCTGCGGAAAGGATATTGCGTAAATCTCGTAAAGATTAGAACT
CTTGTAATTACATTTTTTGGAAAGCCTGTTCTTTGAATATATAATTTTCTTTTAAACTGT
GGATAATTACAGCGTCAGATTACACTTGCTTTCCTTATTTTTTGAAGTCTCTACGTTAAA
TGTGGCCAACAACCGCACCAAGGGCATGTGAGCAAGAAAAGAGAAGGATGTTTAGCCGAA
GGTGGAATGAATTATATGTTTTAGGAAGTTGTTACACTTCAGAGAAATTGCACGTGGTGT
TGAGTGCAAAGGACGAAACATGTTAATATTATAATTCATAGTTTGTTAACCTACCTCAAA
CTCAAAGGAAATGGTTATCCACCAGCTAATAGACGAGCAACCTCTAGTTCAAGCTGTTTT
TAAAGGAGACATAAATGAAGTTCGCGAACTTTTATTTAATCGTCAGGAAGTTAATTATCA
GGATTCTGAAAGGCGGAGCGTTCTCCATGCAGCGGCATTCTGCGGAGAGGCAGATATTGC
TGATTTGCTGTTAATGAGCGGTGCCAGAGTGAATACCAAAGACAATCACTGGGTAACACC
TCTCCATAGAGCCTGCTGTTCACAGAGTGAGGACACTGTGGAGGTTCTTTTGCGACATGA
AGCTGATGTCAATGCAAGAGATAAGCACTGGCAAACACCATTGCATGTTGCTGCAGCAAA
CAATGCTCTCTGCTGTGCAAAATTTATTATTCCTCTACAGAGTAACTTGAATATCTCAGA
TCGTGGTGGACGGACAAGCTTACACCACGCAGCATACAATGGACATAATGAAATGGTAAA
CTTGCTTCTTCAAAACAAAGCGGCATGTAACTCATTTGACAAGAAAGACCGAAGAGCAAT
TCATTGGGCCGCATACATGGGCCATACAGATGTTATATTACTGCTTGCAAAAGAGAGTGC
AGAACTGAATGTTCGTGATAAGGAGATGTATACTCCGCTACATGCTGCAGCTGCCAGTGG
GCGTGTTAATGCTGTAAGACTGTTGCTTGAGTTAGGAGCTGAACTAGATGTCGTTAATGC
CTATGGCAATACACCACTTCATATAGCATGTTTGAATGGTCAAGAAGAAGTTGTTGAAGA
GTTGATAATGGCGGGATCCGCTGTTAATGCTGTTAATCATCGTGGGCAGACACCACTTCA
TTATGCATCTGCCTCAACTCATGGTGCTGGTTGCTTAGAGGTACTGCTCAGGGAAGATGC
TGATGTTAATGCCAAGAGTAGGGATGGTCGCTATCCACTTCACATGGCTGCCATTCATGG
TCGATTCACCAGAGTCTTCTTCGGGCTGGATTTTCTCAAACACTACATGGTGTATCCTGT
GTCTGTC
>TRINITY_DN38610_c0_g1_i6 len=3906 path=[11511:0-62 11547:63-161 11482:162-180 11483:181-189 @11546@!:190-1272 11555:1273-1685 11551:1686-1844 @11545@!:1845-2711 11503:2712-2743 @11554@!:2744-2980 11521:2981-3020 @11552@!:3021-3205 11556:3206-3206 11471:3207-3227 11542:3228-3366 11536:3367-3453 11527:3454-3473 11528:3474-3492 11529:3493-3512 11530:3513-3905] [-1, 11511, 11547, 11482, 11483, 11546, 11555, 11551, 11545, 11503, 11554, 11521, 11552, 11556, 11471, 11542, 11536, 11527, 11528, 11529, 11530, -2]
CCGGTAGCGAGCAATGTGCTGCGGAAAGGATATTGCGTAAATCTCGTAAAGATTAGAACT
CTTGTAATTACATTTTTTGGAAAGCCTGTTCTTTGAATATATAATTTTCTTTTAAACTGT
GGATAATTACAGCGTCAGATTACACTTGCTTTCCTTATTTTTTGAAGTCTCTACGTTAAA
TGTGGCCAACAACCGCACCAAGGGCATGTGAGCAAGAAAAGAGAAGGATGTTTAGCCGAA
GGTGGAATGAATTATATGTTTTAGGAAGTTGTTACACTTCAGAGAAATTGCACGTGGTGT
TGAGTGCAAAGGACGAAACATGTTAATATTATAATTCATAGTTTGTTAACCTACCTCAAA
CTCAAAGGAAATGGTTATCCACCAGCTAATAGACGAGCAACCTCTAGTTCAAGCTGTTTT
TAAAGGAGACATAAATGAAGTTCGCGAACTTTTATTTAATCGTCAGGAAGTTAATTATCA
GGATTCTGAAAGGCGGAGCGTTCTCCATGCAGCGGCATTCTGCGGAGAGGCAGATATTGC
TGATTTGCTGTTAATGAGCGGTGCCAGAGTGAATACCAAAGACAATCACTGGGTAACACC
TCTCCATAGAGCCTGCTGTTCACAGAGTGAGGACACTGTGGAGGTTCTTTTGCGACATGA
AGCTGATGTCAATGCAAGAGATAAGCACTGGCAAACACCATTGCATGTTGCTGCAGCAAA
CAATGCTCTCTGCTGTGCAAAATTTATTATTCCTCTACAGAGTAACTTGAATATCTCAGA
TCGTGGTGGACGGACAAGCTTACACCACGCAGCATACAATGGACATAATGAAATGGTAAA
CTTGCTTCTTCAAAACAAAGCGGCATGTAACTCATTTGACAAGAAAGACCGAAGAGCAAT
TCATTGGGCCGCATACATGGGCCATACAGATGTTATATTACTGCTTGCAAAAGAGAGTGC
AGAACTGAATGTTCGTGATAAGGAGATGTATACTCCGCTACATGCTGCAGCTGCCAGTGG
GCGTGTTAATGCTGTAAGACTGTTGCTTGAGTTAGGAGCTGAACTAGATGTCGTTAATGC
CTATGGCAATACACCACTTCATATAGCATGTTTGAATGGTCAAGAAGAAGTTGTTGAAGA
GTTGATAATGGCGGGATCCGCTGTTAATGCTGTTAATCATCGTGGGCAGACACCACTTCA
TTATGCATCTGCCTCAACTCATGGTGCTGGTTGCTTAGAGGTACTGCTCAGGGAAGATGC
TGATGTTAATGCCCAGAGTAGGGATGGTCGCTCTCCACTTCACATGACTGCCATTCATGG
TCGATTCACTAGAGCACAAACATTAATTGAAAGTGGAGCTTTAATTGATGGGATGGATAA
AGATGGTTGTACTGCCCTTCATATTGCAGCCCAGTATGGGCATGAATTATTAGTTGGTCA
TCTACTCTCTGTTGGTGCAAATCCTAACAAGCATGGGAAAAATGGCATGACACCACTGCA
TTTAGCTGCCTTAAATGGTTATGTAGATTGTTGTAGGAAACTTATTCATGCAGGAGTTGA
TCTAAGTTCAGAAGATGACCAGGGTCGCATTGCTGTACATTTAGCTTCATTTGGAGGAAG
TCTTGAGTGCCTGGAATTGCTCATTCAGCATGGTGCTGACTACAATATCTGTGATAGTTT
TGGAAGGTTACCAGCACATTATGCTGCCAGCCGCACACACCACAGTTGCTTGTTATGTTT
ACTAGCTGCTCATACAGATGTGAATAGGACAGATGTTGATGGTTGCACACCACTGCATTA
TGCAGCTGCCTCAGATTCAGAAGGAAGATGTGTTAGCTTGTTATTAGGACATGGGGCAGA
TGCAATTTTGAGGGATTCAAAAGGCTATTTTCCCATACACTATGCTGCCACTAAAGGAAA
AGCCAGTGCATTAGAAATTCTTCTCTCTGCAACAAAACTAGAGCAACAAGGAGAGCATAT
GGAATATTTTACTGCCCTTCATTTAGCGGCATATGGAGGGCATGTAGAATGCCTGAATCT
TTTATTATCTTCAATCCAGAATGTAGATGCAAGAGATAATAAAGGGCGTACTGCTTTAGA
CTTAGCTGTTTTCCAAGGACATGTTGAATGTGTTAAACTTCTGCTAAAACATGGTGCAAC
ACTTTTTACTCATGACGATGTTACGGGTAGGACACCATTGCATGCAGCTGCTTCTCAGGG
TCGCAGAGAATGCTTGCAGCTGATGCTGGAATATTGTAATTATCCTGACATTGTTGACGT
TAAAGATAAACAAAACAGGACTCCCCTTATGCAAGCAGTATTACATGGTCAAATAGAGTG
CATGACATCATTGCTACAGAATGGTGCTTCCACTTCTGCTGCTGACTGCAATGGAAGAAC
AGCTTTATTCAGAGCCGCTGTAATGGGACAAGAAGAATGTGCAGAAGCATTGTTAAGACA
TGGGGCATTTGCTGCCCATAAGGACGTGTGTGGGAAGACCTCAGTTCATTTAGCAGCCGC
ATGTGGCAACCTTCTCATTTTAGATTCTCTTTTACATGTTTGCTCAGCCCAGAAATTAAC
AGACAAGGCCGGTTACACACCTCTTCATTGGGCTTGTTATGCTGGACATGACATGTGTGT
TGAACTGTTGCTTGAACAAAATAAAGTAAAGGAATTCTGGGGAAATTCATTTTCACCTCT
TCATTGTGCAGTTAGCAATCCGTTTCAAGGAAGTGAAACTTGCACTGAACTACTGCTAAA
ACATTTTGGGAAAAGCCTGGTTGATCTACGAGACAAGAAAGGAAGGACACCTCTACATAT
TGCTTCCTATAATGATAGCCTCCTCTGTATTCAGATATTATTAAAGGAAGGTGCAGATGT
TAATGCGATGGATGACTATGGGAGAACTCCATTGATGATGGCTGCTATCAATGGACATAA
CAAAACATTAGAGCTTCTTTTAGAAAACAGTGCAAATGCATATGTACAAGATAAAACGAA
TAACACTGCTCTTCACCATGCTTGTTTGCAGAGCCAAGAAATGGCAGTTATGGTATTGTT
AGAAAAATCTCAACACCAAGAATTAGTCAATATTGCAAATGTGGATCTAAAAACTCCCCT
CCACATTGCTGCTAGGAACGGTTTGGTATCAGCAACTCAGCTATTGTTACGGAAAGGAGC
AAGCATTAATTCCACTGATTCTAATGGTCATACTCCTGCCTTGGCATGTGCAAGAAATAA
CAGTGTTGCAGAGTGTCTCTCTCTGATTTTAGCTGCGACATCTCTGAATGCTACCCTTCC
CTCTCTCCAAACTCTGAAGTTTGATGGCCTCACTTTGAAAAATAAAAATAGTCAGTATCT
TGATAATTCCTCAGAAATCCATGGTTTAAGTCCAAGTGGAAACCTAGAAACTAAAGATCA
GTCAGGGTCCTATCAAAGTTCTGATTCTGACTTCTATTAGCAAAATGTACATCAAAGTTC
TGATTCTGACTTCTATTAGCAAAATGTACATCAGAACTTGTCTTCCATGAAGTCTTAACA
AAAGTATACAGTACACTATTGTAAATGGAAAACTCACTTATGTGCCTTTTTGTTATATTT
CTCACCTGAGTGAAATTTAATCAAGTTGTTGGCTGATATTTCACTAACATTATTATTTTT
AGAGATAACGAACTATAAAAATTGTTGTTGTTTTCTGTTGAGAGATGAAGTTTTTTTAGT
GAGATTTGCTAGGATGTATAAAGATGTATTATACTTATCAAGGATGTAAAAATGACATTC
CCCAAAGTTGTCCTATTTAAAATGATATAAAAAATTTTAAGAAGTTAATCAGCTCAGACA
TGTTGGATTTATGTCTTTCATTGTAATAAGAGTTTTATTGAAAATGACATAGTATTTAAT
ACAAAC
>TRINITY_DN38610_c0_g1_i7 len=3983 path=[11511:0-62 11547:63-161 11482:162-180 11483:181-189 @11546@!:190-1272 11555:1273-1685 11551:1686-1844 @11545@!:1845-2711 11532:2712-2734 @11554@!:2735-2971 11521:2972-3011 @11552@!:3012-3196 11556:3197-3197 11549:3198-3282 11557:3283-3283 11478:3284-3303 11548:3304-3304 11542:3305-3443 11536:3444-3530 11527:3531-3550 11528:3551-3569 11529:3570-3589 11530:3590-3982] [-1, 11511, 11547, 11482, 11483, 11546, 11555, 11551, 11545, 11532, 11554, 11521, 11552, 11556, 11549, 11557, 11478, 11548, 11542, 11536, 11527, 11528, 11529, 11530, -2]
CCGGTAGCGAGCAATGTGCTGCGGAAAGGATATTGCGTAAATCTCGTAAAGATTAGAACT
CTTGTAATTACATTTTTTGGAAAGCCTGTTCTTTGAATATATAATTTTCTTTTAAACTGT
GGATAATTACAGCGTCAGATTACACTTGCTTTCCTTATTTTTTGAAGTCTCTACGTTAAA
TGTGGCCAACAACCGCACCAAGGGCATGTGAGCAAGAAAAGAGAAGGATGTTTAGCCGAA
GGTGGAATGAATTATATGTTTTAGGAAGTTGTTACACTTCAGAGAAATTGCACGTGGTGT
TGAGTGCAAAGGACGAAACATGTTAATATTATAATTCATAGTTTGTTAACCTACCTCAAA
CTCAAAGGAAATGGTTATCCACCAGCTAATAGACGAGCAACCTCTAGTTCAAGCTGTTTT
TAAAGGAGACATAAATGAAGTTCGCGAACTTTTATTTAATCGTCAGGAAGTTAATTATCA
GGATTCTGAAAGGCGGAGCGTTCTCCATGCAGCGGCATTCTGCGGAGAGGCAGATATTGC
TGATTTGCTGTTAATGAGCGGTGCCAGAGTGAATACCAAAGACAATCACTGGGTAACACC
TCTCCATAGAGCCTGCTGTTCACAGAGTGAGGACACTGTGGAGGTTCTTTTGCGACATGA
AGCTGATGTCAATGCAAGAGATAAGCACTGGCAAACACCATTGCATGTTGCTGCAGCAAA
CAATGCTCTCTGCTGTGCAAAATTTATTATTCCTCTACAGAGTAACTTGAATATCTCAGA
TCGTGGTGGACGGACAAGCTTACACCACGCAGCATACAATGGACATAATGAAATGGTAAA
CTTGCTTCTTCAAAACAAAGCGGCATGTAACTCATTTGACAAGAAAGACCGAAGAGCAAT
TCATTGGGCCGCATACATGGGCCATACAGATGTTATATTACTGCTTGCAAAAGAGAGTGC
AGAACTGAATGTTCGTGATAAGGAGATGTATACTCCGCTACATGCTGCAGCTGCCAGTGG
GCGTGTTAATGCTGTAAGACTGTTGCTTGAGTTAGGAGCTGAACTAGATGTCGTTAATGC
CTATGGCAATACACCACTTCATATAGCATGTTTGAATGGTCAAGAAGAAGTTGTTGAAGA
GTTGATAATGGCGGGATCCGCTGTTAATGCTGTTAATCATCGTGGGCAGACACCACTTCA
TTATGCATCTGCCTCAACTCATGGTGCTGGTTGCTTAGAGGTACTGCTCAGGGAAGATGC
TGATGTTAATGCCCAGAGTAGGGATGGTCGCTCTCCACTTCACATGACTGCCATTCATGG
TCGATTCACTAGAGCACAAACATTAATTGAAAGTGGAGCTTTAATTGATGGGATGGATAA
AGATGGTTGTACTGCCCTTCATATTGCAGCCCAGTATGGGCATGAATTATTAGTTGGTCA
TCTACTCTCTGTTGGTGCAAATCCTAACAAGCATGGGAAAAATGGCATGACACCACTGCA
TTTAGCTGCCTTAAATGGTTATGTAGATTGTTGTAGGAAACTTATTCATGCAGGAGTTGA
TCTAAGTTCAGAAGATGACCAGGGTCGCATTGCTGTACATTTAGCTTCATTTGGAGGAAG
TCTTGAGTGCCTGGAATTGCTCATTCAGCATGGTGCTGACTACAATATCTGTGATAGTTT
TGGAAGGTTACCAGCACATTATGCTGCCAGCCGCACACACCACAGTTGCTTGTTATGTTT
ACTAGCTGCTCATACAGATGTGAATAGGACAGATGTTGATGGTTGCACACCACTGCATTA
TGCAGCTGCCTCAGATTCAGAAGGAAGATGTGTTAGCTTGTTATTAGGACATGGGGCAGA
TGCAATTTTGAGGGATTCAAAAGGCTATTTTCCCATACACTATGCTGCCACTAAAGGAAA
AGCCAGTGCATTAGAAATTCTTCTCTCTGCAACAAAACTAGAGCAACAAGGAGAGCATAT
GGAATATTTTACTGCCCTTCATTTAGCGGCATATGGAGGGCATGTAGAATGCCTGAATCT
TTTATTATCTTCAATCCAGAATGTAGATGCAAGAGATAATAAAGGGCGTACTGCTTTAGA
CTTAGCTGTTTTCCAAGGACATGTTGAATGTGTTAAACTTCTGCTAAAACATGGTGCAAC
ACTTTTTACTCATGACGATGTTACGGGTAGGACACCATTGCATGCAGCTGCTTCTCAGGG
TCGCAGAGAATGCTTGCAGCTGATGCTGGAATATTGTAATTATCCTGACATTGTTGACGT
TAAAGATAAACAAAACAGGACTCCCCTTATGCAAGCAGTATTACATGGTCAAATAGAGTG
CATGACATCATTGCTACAGAATGGTGCTTCCACTTCTGCTGCTGACTGCAATGGAAGAAC
AGCTTTATTCAGAGCCGCTGTAATGGGACAAGAAGAATGTGCAGAAGCATTGTTAAGACA
TGGGGCATTTGCTGCCCATAAGGACGTGTGTGGGAAGACCTCAGTTCATTTAGCAGCCGC
ATGTGGCAACCTTCTCATTTTAGATTCTCTTTTACATGTTTGCTCAGCCCAGAAATTAAC
AGACAAGGCCGGTTACACACCTCTTCATTGGGCTTGTTATGCTGGACATGACATGTGTGT
TGAACTGTTGCTTGAACAAAATAAAGTAAAGGAATTCTGGGGAAATTCATTTTCACCTCT
TCATTGTGCAGTGTTTCAAGGAAGTGAAACTTGCACTGAACTACTGCTAAAACATTTTGG
GAAAAGCCTGGTTGATCTACGAGACAAGAAAGGAAGGACACCTCTACATATTGCTTCCTA
TAATGATAGCCTCCTCTGTATTCAGATATTATTAAAGGAAGGTGCAGATGTTAATGCGAT
GGATGACTATGGGAGAACTCCATTGATGATGGCTGCTATCAATGGACATAACAAAACATT
AGAGCTTCTTTTAGAAAACAGTGCAAATGCATATGTACAAGATAAAACGAATAACACTGC
TCTTCACCATGCTTGTTTGCAGAGCCAAGAAATGGCAGTTATGGTATTGTTAGAAAAATC
TCAACACCAAGAATTAGTCAATATTGCAAATGTGGATCTAAAAACTCCCCTCCACATTGC
TGCTAGGAACGGTTTGGTATCAGCAACTCAGCTATTGTTACGGAAAGGAGCAAGCATTAA
TTCCACTGATTCTAATGGAAAACTTTTTTTCCTTGTTGAGGACACACAGATAGCTACTTT
GTATGCAAAGTCCTTTGCTGGGGAAGTAAAGAAAAGAATTCAGGTCATACTCCTGCCTTG
GCATGTGCAAGAAATAACAGTGTTGCAGAGTGTCTCTCTCTGATTTTAGCTGCGACATCT
CTGAATGCTACCCTTCCCTCTCTCCAAACTCTGAAGTTTGATGGCCTCACTTTGAAAAAT
AAAAATAGTCAGTATCTTGATAATTCCTCAGAAATCCATGGTTTAAGTCCAAGTGGAAAC
CTAGAAACTAAAGATCAGTCAGGGTCCTATCAAAGTTCTGATTCTGACTTCTATTAGCAA
AATGTACATCAAAGTTCTGATTCTGACTTCTATTAGCAAAATGTACATCAGAACTTGTCT
TCCATGAAGTCTTAACAAAAGTATACAGTACACTATTGTAAATGGAAAACTCACTTATGT
GCCTTTTTGTTATATTTCTCACCTGAGTGAAATTTAATCAAGTTGTTGGCTGATATTTCA
CTAACATTATTATTTTTAGAGATAACGAACTATAAAAATTGTTGTTGTTTTCTGTTGAGA
GATGAAGTTTTTTTAGTGAGATTTGCTAGGATGTATAAAGATGTATTATACTTATCAAGG
ATGTAAAAATGACATTCCCCAAAGTTGTCCTATTTAAAATGATATAAAAAATTTTAAGAA
GTTAATCAGCTCAGACATGTTGGATTTATGTCTTTCATTGTAATAAGAGTTTTATTGAAA
ATGACATAGTATTTAATACAAAC
>TRINITY_DN38610_c0_g1_i8 len=3879 path=[11513:0-62 11514:63-85 @11546@!:86-1168 11555:1169-1581 11551:1582-1740 @11545@!:1741-2607 11532:2608-2630 @11554@!:2631-2867 11521:2868-2907 @11552@!:2908-3092 11556:3093-3093 11549:3094-3178 11557:3179-3179 11478:3180-3199 11548:3200-3200 11542:3201-3339 11536:3340-3426 11527:3427-3446 11528:3447-3465 11529:3466-3485 11530:3486-3878] [-1, 11513, 11514, 11546, 11555, 11551, 11545, 11532, 11554, 11521, 11552, 11556, 11549, 11557, 11478, 11548, 11542, 11536, 11527, 11528, 11529, 11530, -2]
CCGGTAGCGAGCAATGTGCTGCGGAAAGGATATTGCGTAAATCTCGTAAAGATTAGAACT
CTTTCTCTACGTTAAATGTGGCCAACAACCGCACCAAGGGCATGTGAGCAAGAAAAGAGA
AGGATGTTTAGCCGAAGGTGGAATGAATTATATGTTTTAGGAAGTTGTTACACTTCAGAG
AAATTGCACGTGGTGTTGAGTGCAAAGGACGAAACATGTTAATATTATAATTCATAGTTT
GTTAACCTACCTCAAACTCAAAGGAAATGGTTATCCACCAGCTAATAGACGAGCAACCTC
TAGTTCAAGCTGTTTTTAAAGGAGACATAAATGAAGTTCGCGAACTTTTATTTAATCGTC
AGGAAGTTAATTATCAGGATTCTGAAAGGCGGAGCGTTCTCCATGCAGCGGCATTCTGCG
GAGAGGCAGATATTGCTGATTTGCTGTTAATGAGCGGTGCCAGAGTGAATACCAAAGACA
ATCACTGGGTAACACCTCTCCATAGAGCCTGCTGTTCACAGAGTGAGGACACTGTGGAGG
TTCTTTTGCGACATGAAGCTGATGTCAATGCAAGAGATAAGCACTGGCAAACACCATTGC
ATGTTGCTGCAGCAAACAATGCTCTCTGCTGTGCAAAATTTATTATTCCTCTACAGAGTA
ACTTGAATATCTCAGATCGTGGTGGACGGACAAGCTTACACCACGCAGCATACAATGGAC
ATAATGAAATGGTAAACTTGCTTCTTCAAAACAAAGCGGCATGTAACTCATTTGACAAGA
AAGACCGAAGAGCAATTCATTGGGCCGCATACATGGGCCATACAGATGTTATATTACTGC
TTGCAAAAGAGAGTGCAGAACTGAATGTTCGTGATAAGGAGATGTATACTCCGCTACATG
CTGCAGCTGCCAGTGGGCGTGTTAATGCTGTAAGACTGTTGCTTGAGTTAGGAGCTGAAC
TAGATGTCGTTAATGCCTATGGCAATACACCACTTCATATAGCATGTTTGAATGGTCAAG
AAGAAGTTGTTGAAGAGTTGATAATGGCGGGATCCGCTGTTAATGCTGTTAATCATCGTG
GGCAGACACCACTTCATTATGCATCTGCCTCAACTCATGGTGCTGGTTGCTTAGAGGTAC
TGCTCAGGGAAGATGCTGATGTTAATGCCCAGAGTAGGGATGGTCGCTCTCCACTTCACA
TGACTGCCATTCATGGTCGATTCACTAGAGCACAAACATTAATTGAAAGTGGAGCTTTAA
TTGATGGGATGGATAAAGATGGTTGTACTGCCCTTCATATTGCAGCCCAGTATGGGCATG
AATTATTAGTTGGTCATCTACTCTCTGTTGGTGCAAATCCTAACAAGCATGGGAAAAATG
GCATGACACCACTGCATTTAGCTGCCTTAAATGGTTATGTAGATTGTTGTAGGAAACTTA
TTCATGCAGGAGTTGATCTAAGTTCAGAAGATGACCAGGGTCGCATTGCTGTACATTTAG
CTTCATTTGGAGGAAGTCTTGAGTGCCTGGAATTGCTCATTCAGCATGGTGCTGACTACA
ATATCTGTGATAGTTTTGGAAGGTTACCAGCACATTATGCTGCCAGCCGCACACACCACA
GTTGCTTGTTATGTTTACTAGCTGCTCATACAGATGTGAATAGGACAGATGTTGATGGTT
GCACACCACTGCATTATGCAGCTGCCTCAGATTCAGAAGGAAGATGTGTTAGCTTGTTAT
TAGGACATGGGGCAGATGCAATTTTGAGGGATTCAAAAGGCTATTTTCCCATACACTATG
CTGCCACTAAAGGAAAAGCCAGTGCATTAGAAATTCTTCTCTCTGCAACAAAACTAGAGC
AACAAGGAGAGCATATGGAATATTTTACTGCCCTTCATTTAGCGGCATATGGAGGGCATG
TAGAATGCCTGAATCTTTTATTATCTTCAATCCAGAATGTAGATGCAAGAGATAATAAAG
GGCGTACTGCTTTAGACTTAGCTGTTTTCCAAGGACATGTTGAATGTGTTAAACTTCTGC
TAAAACATGGTGCAACACTTTTTACTCATGACGATGTTACGGGTAGGACACCATTGCATG
CAGCTGCTTCTCAGGGTCGCAGAGAATGCTTGCAGCTGATGCTGGAATATTGTAATTATC
CTGACATTGTTGACGTTAAAGATAAACAAAACAGGACTCCCCTTATGCAAGCAGTATTAC
ATGGTCAAATAGAGTGCATGACATCATTGCTACAGAATGGTGCTTCCACTTCTGCTGCTG
ACTGCAATGGAAGAACAGCTTTATTCAGAGCCGCTGTAATGGGACAAGAAGAATGTGCAG
AAGCATTGTTAAGACATGGGGCATTTGCTGCCCATAAGGACGTGTGTGGGAAGACCTCAG
TTCATTTAGCAGCCGCATGTGGCAACCTTCTCATTTTAGATTCTCTTTTACATGTTTGCT
CAGCCCAGAAATTAACAGACAAGGCCGGTTACACACCTCTTCATTGGGCTTGTTATGCTG
GACATGACATGTGTGTTGAACTGTTGCTTGAACAAAATAAAGTAAAGGAATTCTGGGGAA
ATTCATTTTCACCTCTTCATTGTGCAGTGTTTCAAGGAAGTGAAACTTGCACTGAACTAC
TGCTAAAACATTTTGGGAAAAGCCTGGTTGATCTACGAGACAAGAAAGGAAGGACACCTC
TACATATTGCTTCCTATAATGATAGCCTCCTCTGTATTCAGATATTATTAAAGGAAGGTG
CAGATGTTAATGCGATGGATGACTATGGGAGAACTCCATTGATGATGGCTGCTATCAATG
GACATAACAAAACATTAGAGCTTCTTTTAGAAAACAGTGCAAATGCATATGTACAAGATA
AAACGAATAACACTGCTCTTCACCATGCTTGTTTGCAGAGCCAAGAAATGGCAGTTATGG
TATTGTTAGAAAAATCTCAACACCAAGAATTAGTCAATATTGCAAATGTGGATCTAAAAA
CTCCCCTCCACATTGCTGCTAGGAACGGTTTGGTATCAGCAACTCAGCTATTGTTACGGA
AAGGAGCAAGCATTAATTCCACTGATTCTAATGGAAAACTTTTTTTCCTTGTTGAGGACA
CACAGATAGCTACTTTGTATGCAAAGTCCTTTGCTGGGGAAGTAAAGAAAAGAATTCAGG
TCATACTCCTGCCTTGGCATGTGCAAGAAATAACAGTGTTGCAGAGTGTCTCTCTCTGAT
TTTAGCTGCGACATCTCTGAATGCTACCCTTCCCTCTCTCCAAACTCTGAAGTTTGATGG
CCTCACTTTGAAAAATAAAAATAGTCAGTATCTTGATAATTCCTCAGAAATCCATGGTTT
AAGTCCAAGTGGAAACCTAGAAACTAAAGATCAGTCAGGGTCCTATCAAAGTTCTGATTC
TGACTTCTATTAGCAAAATGTACATCAAAGTTCTGATTCTGACTTCTATTAGCAAAATGT
ACATCAGAACTTGTCTTCCATGAAGTCTTAACAAAAGTATACAGTACACTATTGTAAATG
GAAAACTCACTTATGTGCCTTTTTGTTATATTTCTCACCTGAGTGAAATTTAATCAAGTT
GTTGGCTGATATTTCACTAACATTATTATTTTTAGAGATAACGAACTATAAAAATTGTTG
TTGTTTTCTGTTGAGAGATGAAGTTTTTTTAGTGAGATTTGCTAGGATGTATAAAGATGT
ATTATACTTATCAAGGATGTAAAAATGACATTCCCCAAAGTTGTCCTATTTAAAATGATA
TAAAAAATTTTAAGAAGTTAATCAGCTCAGACATGTTGGATTTATGTCTTTCATTGTAAT
AAGAGTTTTATTGAAAATGACATAGTATTTAATACAAAC
>TRINITY_DN38921_c0_g1_i1 len=3632 path=[8721:0-701 8805:702-803 8801:804-837 8794:838-867 8785:868-891 8804:892-993 8729:994-1015 8784:1016-1399 8765:1400-1423 8799:1424-1651 8758:1652-1684 8783:1685-1789 8806:1790-1822 8798:1823-1846 8803:1847-2014 8782:2015-2039 8797:2040-2070 8790:2071-2094 8802:2095-2131 8796:2132-2155 8789:2156-2194 8779:2195-2218 8725:2219-2224 8726:2225-2248 8788:2249-2321 8772:2322-2345 8778:2346-2365 8795:2366-2403 8787:2404-2427 8777:2428-2440 8704:2441-3631] [-1, 8721, 8805, 8801, 8794, 8785, 8804, 8729, 8784, 8765, 8799, 8758, 8783, 8806, 8798, 8803, 8782, 8797, 8790, 8802, 8796, 8789, 8779, 8725, 8726, 8788, 8772, 8778, 8795, 8787, 8777, 8704, -2]
GGTTGTGCCAACAAAAATGCTTGTAGGAAAGTAAGTCAGTTTGAAGACAAATGAAAATTC
ATAAAATCTTTGCTTCGAAGGATTGGAAGAACCTATGTCCACTTTTATACATATAGCAAA
ATGTCCACCAAAACCGAATCGATCGGATCATCATGTGATGCCAGAGGCTTTGGCGTGCAC
TTTAACTTGCCGAAAATTTTCTTTCAAGAAGAAGACCTATTTGATGTAGAATCACCATTA
CATTCTTCTGCATTACATGGAGACAAAGCATTCCTGAGAAAATATTTAGATTCTTCTGAA
CCAATTAATCTTGAAATAAAGGACAAATTTGGCAGAACTCCCATGATATATTCTGTAATG
GGAAATAATGTTGAATGTGCAAGTATTCTCTTGAAGAATGGAGCCCGTGTTGACAATAGT
GATAACTGTGGGCAAACAGCACTCCATTGGGCCGCCTACAAGAGCCAGAAACGATGTGTT
CGTTTGTTACTTGAGAATGGTGCACTTTGGCATCAGAAAGATATCAATGGCGTTACCCCT
TTGCATCTAGCTGCAAGAGCGTCATCTCCGAAGTGCATAGAAGTTATTTGTAAAGAGGTT
CAACGTGGACAATTGGACATAGAAGATAGTTGCAAGAGAACTCCCCTTCATTGGAGTGCT
GCTTTTGGAAATTCAAAACATATCAAAATACTTTTGAAAAAGGGTGCAAATGTAGGTATA
CCAGATACAGATGGAAAAACTCCATTACATTTGGCAGCAAGCTGCAATCAACCCTCTGCT
CTAGAATGTGTAAAAATTTTAGTACATATTTCTAGGAAGAAGCTCCTAGCACTGTTATTG
ATTGGCAAGATTATGAAGGAAGGACAGCGTTGCATTTGGCTATAGCGTGGGGCTCTACTG
AAATTGTTGATGTTTTGACAGCAACCGAAAGGCGTAATTTTAATGCCTTGGACAACATGT
TTTGTACACCCCTGCATTGGGCAGCATTACTTGGATACCATGGCAGCATTTCTTTCTCGC
AGCTATATTTCAGACAGAGCGGATGCAGAAGGAAGATATGCATTGATTTGGGCAGCAGCC
AGCGGTGCCAATTCTGTAATTGATATTATGCATAGCTTTGGTATAGATTTGTTTGTTAGT
GACAAAAATGGAATAACAGCTTTGCATGCTGCTGCTAGTCAAGGGAATGTCACTACTATT
GATGTCCTTTTGGAGTTAGGAGCACCATTAGAAGCTCAGGATAATGCTGGAATGACTCCA
TTTCTTCATGCAAGTGAAAAAGGAAAAGCGAAGTCTGTCCGTCTACTTATTGAGAAGGGA
GCCAATATTGTTGCAGTGGATATTGATGGCCGCAGTTCTCTTCACTGGGCTGCATTGAGA
GGACATGCTTATGTGTGTCAAATACTTTTACAGAATGGATGTGATCCAAACAGCCAGGAT
TTCTATGGGAAAACACCACTTCACTATACTAGTCATCAGGGATTTGTGAACTGCACGTCT
GTTCTTCTGGCTAACGGAGCTGATCCAAATATTTCTGACAATGAAGGAAAGACTCCTCTT
CATGTGAGTTGTTCAAAAGGGCATTTGGATGTTGTAAGACTTCTGTATGAGAACGGTGGT
CTGATAAATATTATGGCAGCAACTGATGGAAGATGCACACCTCTTGATTGTGCAATTTTT
GAGCACCATAAACCAGTTGAACAATTCCTGAGAGAAGAGAAAGCACTAACGTCACTACAG
ATTAAGCAAATTGCAGCTGTAGTTATTCAGGCACTATTTAGAGGCATTTTAACAAGAAAG
AATTTAAGTTACAGAAAGGAGGTGCTGAGTTCATTTTCTAGCAGTTCACAGTCAAAGGAA
ACTTTTAGAAAAACTGATGACTCTGATAAAAGAATTTCAAAAAGAGACTCTTGTTGTGGA
AGCAGCGATTCTGAATTTTATCAAAGTTCCATTTTTCAAAGCTCATTTTCATCATTTAGC
AAAAGCATAGAAATGAAGGAAAAAAGTAAAATCCCTGTTGCAATATGGAGACTATCAGGA
GGATTTTCAAATTTCTTGAAAACAACAAATAACTCTTTGCATGAATACTACATTTCACTG
GATAATAGGAAACATAAGGAGAATTGCTTAGCACCAAAAGAAGATAAGTATGTCAGGCAC
TGTTTTCATTGTTGTTTGTGCCAAGTTAATATTCTCGAGCCCTGTTGCAATTCTTCGTTT
TGGAAGGCAAGCTTATCATCCAAGTGTAGTGTGAGGGAGCAGCTGAATACAAAAAGCTCA
GCCAGAGAAATTATTAGTTACCTTCAGAATGAAGCAGCAGCAGTCATACAGAAAGCATGG
AAGAGGCACAAAAAAATATGCACAGAGAAATCCGTTTTAACAAATTTAGAAGATACAACA
TTAAGTGGTGATACACGTGACATAAATCTACTTACTCATGAATTACAAAATCTCAACCAT
CCCTCATAAAAATTTTCTGCACTCATTCAAAAAAGTGCAATAAATTCTTCTATAAGAATC
TTTATTTTACAGAAATAATTGAATTTTTGTGCCAATATTTTAGAATTTTGCAACCTTTTT
ATAGCAGAGAAGTATTTTTATAGAGTGTGTTTTTTGCTATTGAGTCAAAGAACTTTTAAA
GTCATATATTTTGTTTTAGTAGTGATTTCACTAAAGATGTTTTTAGAGGCCACCAGTTAT
TCTTCATGGAAAACATTTTCCAGTTTATCAATATTATATTTGTTTAACTTTCCTCAACAA
TTCGGAATTAATTAGTGTTAGACTCAATGTGACTGTTCACAGAAATGCGGAAAAAAAGCA
ACTCACAAAATCATGCTGTTAAAATATTAATGTCCAAAATGTCTACAAAAGTTTGATGAC
CCAAAGATAAGTTGGTCATGCCAAAGGTTTGATTTATACTAGGTATATCATATTTTATGA
ATGCTATATTTCATTATAGGCAGATGCATTTTTTTAGATAACTGTAACATGGAAGTAATT
GTGTACATGAAAATATAGCAAAAAACATTTTGTATATCTGTTTTAGGATTTTGTAAGTTT
TTCTATATATCATGCCTGAGTTCAGTGGCTGCAATACTGAAGTTTTAATAAGGATTGGCA
TTTTAAAATAAATTAATTGTTTCTTAAGTGTAAAATTTTTTAGCTGATAAGTTTATTTAT
GAATAATTTTATTTACATATAGCAGAATTACATATTTGATGTGAAATTATTGCAAAGTAC
ACAAGTGACCACAGTTCATATTTTCTACAAAATATTAGAAATAAGTGTGTTTATTGAGTT
ATGAAGTGCAGTGAATAAATTAAAACTTAAAAACTTTATGAATATTACAAACAGGATAGT
GCCTTAAATTTTGCATAAAAAGTTTGATAAGAAACAAAATGAGTTACCTACCTCATCCAG
TGTTTACATTTTGTTGCAATTTTATGCACAGCTCATATTGAAACATACAATAGAAGCCAT
TACAACCCTGCAAAAAACTGGGTAAGGTAGGTAACTTGTTTAGTTTTTTTATCATAATAA
ATGTGATACAATAAATGTCATAATAAATGTGTATACAATTATTTGTTGGTTTCAGTTTGT
CAAATTACATTCATAACAAATAAAAATCAAGG
>TRINITY_DN38921_c0_g1_i3 len=3739 path=[8721:0-701 8805:702-803 8801:804-837 8794:838-867 8785:868-891 8804:892-993 8793:994-1122 8784:1123-1506 8765:1507-1530 8799:1531-1758 8758:1759-1791 8783:1792-1896 8806:1897-1929 8798:1930-1953 8803:1954-2121 8781:2122-2146 8797:2147-2177 8790:2178-2201 8802:2202-2238 8796:2239-2262 8789:2263-2301 8779:2302-2325 8725:2326-2331 8726:2332-2355 8788:2356-2428 8772:2429-2452 8778:2453-2472 8795:2473-2510 8787:2511-2534 8777:2535-2547 8704:2548-3738] [-1, 8721, 8805, 8801, 8794, 8785, 8804, 8793, 8784, 8765, 8799, 8758, 8783, 8806, 8798, 8803, 8781, 8797, 8790, 8802, 8796, 8789, 8779, 8725, 8726, 8788, 8772, 8778, 8795, 8787, 8777, 8704, -2]
GGTTGTGCCAACAAAAATGCTTGTAGGAAAGTAAGTCAGTTTGAAGACAAATGAAAATTC
ATAAAATCTTTGCTTCGAAGGATTGGAAGAACCTATGTCCACTTTTATACATATAGCAAA
ATGTCCACCAAAACCGAATCGATCGGATCATCATGTGATGCCAGAGGCTTTGGCGTGCAC
TTTAACTTGCCGAAAATTTTCTTTCAAGAAGAAGACCTATTTGATGTAGAATCACCATTA
CATTCTTCTGCATTACATGGAGACAAAGCATTCCTGAGAAAATATTTAGATTCTTCTGAA
CCAATTAATCTTGAAATAAAGGACAAATTTGGCAGAACTCCCATGATATATTCTGTAATG
GGAAATAATGTTGAATGTGCAAGTATTCTCTTGAAGAATGGAGCCCGTGTTGACAATAGT
GATAACTGTGGGCAAACAGCACTCCATTGGGCCGCCTACAAGAGCCAGAAACGATGTGTT
CGTTTGTTACTTGAGAATGGTGCACTTTGGCATCAGAAAGATATCAATGGCGTTACCCCT
TTGCATCTAGCTGCAAGAGCGTCATCTCCGAAGTGCATAGAAGTTATTTGTAAAGAGGTT
CAACGTGGACAATTGGACATAGAAGATAGTTGCAAGAGAACTCCCCTTCATTGGAGTGCT
GCTTTTGGAAATTCAAAACATATCAAAATACTTTTGAAAAAGGGTGCAAATGTAGGTATA
CCAGATACAGATGGAAAAACTCCATTACATTTGGCAGCAAGCTGCAATCAACCCTCTGCT
CTAGAATGTGTAAAAATTTTAGTACATATTTCTAGGAAGAAGCTCCTAGCACTGTTATTG
ATTGGCAAGATTATGAAGGAAGGACAGCGTTGCATTTGGCTATAGCGTGGGGCTCTACTG
AAATTGTTGATGTTTTGACAGCAACCGAAAGGCGTAATTTTAATGCCTTGGACAACATGT
TTTGTACACCCCTGCATTGGGCAGCATTACTTGGCTTTACAGATAAAGTAAGTTTACTTC
TGGATCGCCAGGCAGAGCCATACAGTGCCGACATAAATGGTGCAACACCTCTGCATTATG
CTGCACAGGGAAATCATGCTGATACCATGGCAGCATTTCTTTCTCGCAGCTATATTTCAG
ACAGAGCGGATGCAGAAGGAAGATATGCATTGATTTGGGCAGCAGCCAGCGGTGCCAATT
CTGTAATTGATATTATGCATAGCTTTGGTATAGATTTGTTTGTTAGTGACAAAAATGGAA
TAACAGCTTTGCATGCTGCTGCTAGTCAAGGGAATGTCACTACTATTGATGTCCTTTTGG
AGTTAGGAGCACCATTAGAAGCTCAGGATAATGCTGGAATGACTCCATTTCTTCATGCAA
GTGAAAAAGGAAAAGCGAAGTCTGTCCGTCTACTTATTGAGAAGGGAGCCAATATTGTTG
CAGTGGATATTGATGGCCGCAGTTCTCTTCACTGGGCTGCATTGAGAGGACATGCTTATG
TGTGTCAAATACTTTTACAGAATGGATGTGATCCAAACAGCCAGGATTTCTATGGGAAAA
CACCACTTCACTATACTAGTCATCAGGGATTTGTGAACTGCACGTCTGTTCTTCTGGCTA
ACGGAGCTGATCCAAATATTTCTGACAATGAAGGAAAGACTCCTCTTCATGTGAGTTGTT
CAAAAGGGCATTTGGATGTTGTAAGACTTCTGTATGAGAACGGTGGTCTGATAAATATTA
TGGCAGCAACTGATGGAAGATGCACACCTCTTGATTGTGCAATTTTTGAGCACCATAAAC
CAGTTGAACAATTCCTGAGAGAAGAGAAAGCACTAACGTCACTACAGATTAAGCAAATTG
CAGCTGTAGTTATTCAGGCACTATTTAGAGGCATTTTAACAAGAAAGAATTTAAGTTACA
GAAAGGAGGTGCTGAGTTCATTTTCTAGCAGTTCACAGTCAAAGGAAACTTTTAGAAAAA
CTGATGACTCTGATAAAAGAATTTCAAAAAGAGACTCTTGTTGTGGAAGCAGCGATTCTG
AATTTTATCAAAGTTCCATTTTTCAAAGCTCATTTTCATCATTTAGCAAAAGCATAGAAA
TGAAGGAAAAAAGTAAAATCCCCATTGCAATATGGAGACTATCAGGAGGATTTTCAAATT
TCTTGAAAACAACAAATAACTCTTTGCATGAATACTACATTTCACTGGATAATAGGAAAC
ATAAGGAGAATTGCTTAGCACCAAAAGAAGATAAGTATGTCAGGCACTGTTTTCATTGTT
GTTTGTGCCAAGTTAATATTCTCGAGCCCTGTTGCAATTCTTCGTTTTGGAAGGCAAGCT
TATCATCCAAGTGTAGTGTGAGGGAGCAGCTGAATACAAAAAGCTCAGCCAGAGAAATTA
TTAGTTACCTTCAGAATGAAGCAGCAGCAGTCATACAGAAAGCATGGAAGAGGCACAAAA
AAATATGCACAGAGAAATCCGTTTTAACAAATTTAGAAGATACAACATTAAGTGGTGATA
CACGTGACATAAATCTACTTACTCATGAATTACAAAATCTCAACCATCCCTCATAAAAAT
TTTCTGCACTCATTCAAAAAAGTGCAATAAATTCTTCTATAAGAATCTTTATTTTACAGA
AATAATTGAATTTTTGTGCCAATATTTTAGAATTTTGCAACCTTTTTATAGCAGAGAAGT
ATTTTTATAGAGTGTGTTTTTTGCTATTGAGTCAAAGAACTTTTAAAGTCATATATTTTG
TTTTAGTAGTGATTTCACTAAAGATGTTTTTAGAGGCCACCAGTTATTCTTCATGGAAAA
CATTTTCCAGTTTATCAATATTATATTTGTTTAACTTTCCTCAACAATTCGGAATTAATT
AGTGTTAGACTCAATGTGACTGTTCACAGAAATGCGGAAAAAAAGCAACTCACAAAATCA
TGCTGTTAAAATATTAATGTCCAAAATGTCTACAAAAGTTTGATGACCCAAAGATAAGTT
GGTCATGCCAAAGGTTTGATTTATACTAGGTATATCATATTTTATGAATGCTATATTTCA
TTATAGGCAGATGCATTTTTTTAGATAACTGTAACATGGAAGTAATTGTGTACATGAAAA
TATAGCAAAAAACATTTTGTATATCTGTTTTAGGATTTTGTAAGTTTTTCTATATATCAT
GCCTGAGTTCAGTGGCTGCAATACTGAAGTTTTAATAAGGATTGGCATTTTAAAATAAAT
TAATTGTTTCTTAAGTGTAAAATTTTTTAGCTGATAAGTTTATTTATGAATAATTTTATT
TACATATAGCAGAATTACATATTTGATGTGAAATTATTGCAAAGTACACAAGTGACCACA
GTTCATATTTTCTACAAAATATTAGAAATAAGTGTGTTTATTGAGTTATGAAGTGCAGTG
AATAAATTAAAACTTAAAAACTTTATGAATATTACAAACAGGATAGTGCCTTAAATTTTG
CATAAAAAGTTTGATAAGAAACAAAATGAGTTACCTACCTCATCCAGTGTTTACATTTTG
TTGCAATTTTATGCACAGCTCATATTGAAACATACAATAGAAGCCATTACAACCCTGCAA
AAAACTGGGTAAGGTAGGTAACTTGTTTAGTTTTTTTATCATAATAAATGTGATACAATA
AATGTCATAATAAATGTGTATACAATTATTTGTTGGTTTCAGTTTGTCAAATTACATTCA
TAACAAATAAAAATCAAGG
>TRINITY_DN38921_c0_g1_i6 len=3728 path=[8721:0-701 8805:702-803 8734:804-826 8794:827-856 8785:857-880 8804:881-982 8793:983-1111 8784:1112-1495 8765:1496-1519 8799:1520-1747 8758:1748-1780 8783:1781-1885 8806:1886-1918 8798:1919-1942 8803:1943-2110 8781:2111-2135 8797:2136-2166 8790:2167-2190 8802:2191-2227 8796:2228-2251 8789:2252-2290 8779:2291-2314 8725:2315-2320 8726:2321-2344 8788:2345-2417 8772:2418-2441 8778:2442-2461 8795:2462-2499 8787:2500-2523 8777:2524-2536 8704:2537-3727] [-1, 8721, 8805, 8734, 8794, 8785, 8804, 8793, 8784, 8765, 8799, 8758, 8783, 8806, 8798, 8803, 8781, 8797, 8790, 8802, 8796, 8789, 8779, 8725, 8726, 8788, 8772, 8778, 8795, 8787, 8777, 8704, -2]
GGTTGTGCCAACAAAAATGCTTGTAGGAAAGTAAGTCAGTTTGAAGACAAATGAAAATTC
ATAAAATCTTTGCTTCGAAGGATTGGAAGAACCTATGTCCACTTTTATACATATAGCAAA
ATGTCCACCAAAACCGAATCGATCGGATCATCATGTGATGCCAGAGGCTTTGGCGTGCAC
TTTAACTTGCCGAAAATTTTCTTTCAAGAAGAAGACCTATTTGATGTAGAATCACCATTA
CATTCTTCTGCATTACATGGAGACAAAGCATTCCTGAGAAAATATTTAGATTCTTCTGAA
CCAATTAATCTTGAAATAAAGGACAAATTTGGCAGAACTCCCATGATATATTCTGTAATG
GGAAATAATGTTGAATGTGCAAGTATTCTCTTGAAGAATGGAGCCCGTGTTGACAATAGT
GATAACTGTGGGCAAACAGCACTCCATTGGGCCGCCTACAAGAGCCAGAAACGATGTGTT
CGTTTGTTACTTGAGAATGGTGCACTTTGGCATCAGAAAGATATCAATGGCGTTACCCCT
TTGCATCTAGCTGCAAGAGCGTCATCTCCGAAGTGCATAGAAGTTATTTGTAAAGAGGTT
CAACGTGGACAATTGGACATAGAAGATAGTTGCAAGAGAACTCCCCTTCATTGGAGTGCT
GCTTTTGGAAATTCAAAACATATCAAAATACTTTTGAAAAAGGGTGCAAATGTAGGTATA
CCAGATACAGATGGAAAAACTCCATTACATTTGGCAGCAAGCTGCAATCAACCCTCTGCT
CTAGAATGTGTAAAAATTTTAGTAGAAGAAGCTCCTAGCACTGTTATTGATTGGCAAGAT
TATGAAGGAAGGACAGCGTTGCATTTGGCTATAGCGTGGGGCTCTACTGAAATTGTTGAT
GTTTTGACAGCAACCGAAAGGCGTAATTTTAATGCCTTGGACAACATGTTTTGTACACCC
CTGCATTGGGCAGCATTACTTGGCTTTACAGATAAAGTAAGTTTACTTCTGGATCGCCAG
GCAGAGCCATACAGTGCCGACATAAATGGTGCAACACCTCTGCATTATGCTGCACAGGGA
AATCATGCTGATACCATGGCAGCATTTCTTTCTCGCAGCTATATTTCAGACAGAGCGGAT
GCAGAAGGAAGATATGCATTGATTTGGGCAGCAGCCAGCGGTGCCAATTCTGTAATTGAT
ATTATGCATAGCTTTGGTATAGATTTGTTTGTTAGTGACAAAAATGGAATAACAGCTTTG
CATGCTGCTGCTAGTCAAGGGAATGTCACTACTATTGATGTCCTTTTGGAGTTAGGAGCA
CCATTAGAAGCTCAGGATAATGCTGGAATGACTCCATTTCTTCATGCAAGTGAAAAAGGA
AAAGCGAAGTCTGTCCGTCTACTTATTGAGAAGGGAGCCAATATTGTTGCAGTGGATATT
GATGGCCGCAGTTCTCTTCACTGGGCTGCATTGAGAGGACATGCTTATGTGTGTCAAATA
CTTTTACAGAATGGATGTGATCCAAACAGCCAGGATTTCTATGGGAAAACACCACTTCAC
TATACTAGTCATCAGGGATTTGTGAACTGCACGTCTGTTCTTCTGGCTAACGGAGCTGAT
CCAAATATTTCTGACAATGAAGGAAAGACTCCTCTTCATGTGAGTTGTTCAAAAGGGCAT
TTGGATGTTGTAAGACTTCTGTATGAGAACGGTGGTCTGATAAATATTATGGCAGCAACT
GATGGAAGATGCACACCTCTTGATTGTGCAATTTTTGAGCACCATAAACCAGTTGAACAA
TTCCTGAGAGAAGAGAAAGCACTAACGTCACTACAGATTAAGCAAATTGCAGCTGTAGTT
ATTCAGGCACTATTTAGAGGCATTTTAACAAGAAAGAATTTAAGTTACAGAAAGGAGGTG
CTGAGTTCATTTTCTAGCAGTTCACAGTCAAAGGAAACTTTTAGAAAAACTGATGACTCT
GATAAAAGAATTTCAAAAAGAGACTCTTGTTGTGGAAGCAGCGATTCTGAATTTTATCAA
AGTTCCATTTTTCAAAGCTCATTTTCATCATTTAGCAAAAGCATAGAAATGAAGGAAAAA
AGTAAAATCCCCATTGCAATATGGAGACTATCAGGAGGATTTTCAAATTTCTTGAAAACA
ACAAATAACTCTTTGCATGAATACTACATTTCACTGGATAATAGGAAACATAAGGAGAAT
TGCTTAGCACCAAAAGAAGATAAGTATGTCAGGCACTGTTTTCATTGTTGTTTGTGCCAA
GTTAATATTCTCGAGCCCTGTTGCAATTCTTCGTTTTGGAAGGCAAGCTTATCATCCAAG
TGTAGTGTGAGGGAGCAGCTGAATACAAAAAGCTCAGCCAGAGAAATTATTAGTTACCTT
CAGAATGAAGCAGCAGCAGTCATACAGAAAGCATGGAAGAGGCACAAAAAAATATGCACA
GAGAAATCCGTTTTAACAAATTTAGAAGATACAACATTAAGTGGTGATACACGTGACATA
AATCTACTTACTCATGAATTACAAAATCTCAACCATCCCTCATAAAAATTTTCTGCACTC
ATTCAAAAAAGTGCAATAAATTCTTCTATAAGAATCTTTATTTTACAGAAATAATTGAAT
TTTTGTGCCAATATTTTAGAATTTTGCAACCTTTTTATAGCAGAGAAGTATTTTTATAGA
GTGTGTTTTTTGCTATTGAGTCAAAGAACTTTTAAAGTCATATATTTTGTTTTAGTAGTG
ATTTCACTAAAGATGTTTTTAGAGGCCACCAGTTATTCTTCATGGAAAACATTTTCCAGT
TTATCAATATTATATTTGTTTAACTTTCCTCAACAATTCGGAATTAATTAGTGTTAGACT
CAATGTGACTGTTCACAGAAATGCGGAAAAAAAGCAACTCACAAAATCATGCTGTTAAAA
TATTAATGTCCAAAATGTCTACAAAAGTTTGATGACCCAAAGATAAGTTGGTCATGCCAA
AGGTTTGATTTATACTAGGTATATCATATTTTATGAATGCTATATTTCATTATAGGCAGA
TGCATTTTTTTAGATAACTGTAACATGGAAGTAATTGTGTACATGAAAATATAGCAAAAA
ACATTTTGTATATCTGTTTTAGGATTTTGTAAGTTTTTCTATATATCATGCCTGAGTTCA
GTGGCTGCAATACTGAAGTTTTAATAAGGATTGGCATTTTAAAATAAATTAATTGTTTCT
TAAGTGTAAAATTTTTTAGCTGATAAGTTTATTTATGAATAATTTTATTTACATATAGCA
GAATTACATATTTGATGTGAAATTATTGCAAAGTACACAAGTGACCACAGTTCATATTTT
CTACAAAATATTAGAAATAAGTGTGTTTATTGAGTTATGAAGTGCAGTGAATAAATTAAA
ACTTAAAAACTTTATGAATATTACAAACAGGATAGTGCCTTAAATTTTGCATAAAAAGTT
TGATAAGAAACAAAATGAGTTACCTACCTCATCCAGTGTTTACATTTTGTTGCAATTTTA
TGCACAGCTCATATTGAAACATACAATAGAAGCCATTACAACCCTGCAAAAAACTGGGTA
AGGTAGGTAACTTGTTTAGTTTTTTTATCATAATAAATGTGATACAATAAATGTCATAAT
AAATGTGTATACAATTATTTGTTGGTTTCAGTTTGTCAAATTACATTCATAACAAATAAA
AATCAAGG
