# Supplementary material for: Venomix: a simple bioinformatic pipeline for identifying and characterizing toxin gene candidates from transcriptomic data
Source: PeerJ. 2018 Jul 31;6:e5361. doi: 10.7717/peerj.5361 (PMC6074769; doi:10.7717/peerj.5361)
Supplement: Supplemental Information 6 [file peerj-06-5361-s006.gz › FinalOutput_1E-20/Alpha-latroinsectotoxin-Lt1a_2/signalp.txt]

# SignalP-4.1 euk predictions
# name                     Cmax  pos  Ymax  pos  Smax  pos  Smean   D     ?  Dmaxcut    Networks-used
P0DJE3                     0.108  21  0.108  21  0.134  14  0.107   0.107 N  0.450      SignalP-noTM
P23631                     0.109  68  0.107  20  0.142  14  0.109   0.108 N  0.450      SignalP-noTM
G0LXV8                     0.130  69  0.113  69  0.110   1  0.094   0.103 N  0.450      SignalP-noTM
Q9XZC0                     0.126  22  0.162  22  0.337   4  0.208   0.187 N  0.450      SignalP-noTM
Q02989                     0.111  62  0.142  11  0.229   1  0.164   0.154 N  0.450      SignalP-noTM
Q25338                     0.112  29  0.116  11  0.159   4  0.129   0.123 N  0.450      SignalP-noTM
TRINITY_DN31888_c0_g1::TRINITY_DN31888_c0_g1_i1::g.1::m.1  0.109  59  0.105  39  0.116  22  0.099   0.102 N  0.450      SignalP-noTM
TRINITY_DN33776_c0_g2::TRINITY_DN33776_c0_g2_i1::g.2::m.2  0.123  36  0.113  36  0.131  10  0.099   0.105 N  0.450      SignalP-noTM
TRINITY_DN33776_c0_g2::TRINITY_DN33776_c0_g2_i2::g.5::m.5  0.151  23  0.125  23  0.115  19  0.103   0.113 N  0.450      SignalP-noTM
TRINITY_DN33776_c0_g2::TRINITY_DN33776_c0_g2_i3::g.8::m.8  0.123  36  0.113  36  0.131  10  0.099   0.105 N  0.450      SignalP-noTM
TRINITY_DN33776_c0_g2::TRINITY_DN33776_c0_g2_i4::g.11::m.1  0.105   1  0.000   1  0.140   1  0.000   0.000 N  0.450      SignalP-noTM
TRINITY_DN33776_c0_g2::TRINITY_DN33776_c0_g2_i4::g.11::m.1  0.103   1  0.000   1  0.166   1  0.000   0.000 N  0.450      SignalP-noTM
TRINITY_DN33776_c0_g2::TRINITY_DN33776_c0_g2_i4::g.11::m.1  0.103   1  0.000   1  0.145   1  0.000   0.000 N  0.450      SignalP-noTM
TRINITY_DN33776_c0_g2::TRINITY_DN33776_c0_g2_i4::g.11::m.1  0.104   1  0.000   1  0.121   1  0.000   0.000 N  0.450      SignalP-noTM
TRINITY_DN33776_c0_g2::TRINITY_DN33776_c0_g2_i4::g.11::m.1  0.104   1  0.000   1  0.158   1  0.000   0.000 N  0.450      SignalP-noTM
TRINITY_DN33776_c0_g2::TRINITY_DN33776_c0_g2_i4::g.11::m.1  0.104   1  0.000   1  0.158   1  0.000   0.000 N  0.450      SignalP-noTM
TRINITY_DN33776_c0_g2::TRINITY_DN33776_c0_g2_i4::g.11::m.1  0.104   1  0.000   1  0.140   1  0.000   0.000 N  0.450      SignalP-noTM
TRINITY_DN33776_c0_g2::TRINITY_DN33776_c0_g2_i4::g.11::m.1  0.104   1  0.000   1  0.138   1  0.000   0.000 N  0.450      SignalP-noTM
TRINITY_DN33776_c0_g2::TRINITY_DN33776_c0_g2_i4::g.11::m.1  0.105   1  0.000   1  0.120   1  0.000   0.000 N  0.450      SignalP-noTM
                           0.000   1  0.000   1  0.000   1  0.000   0.000 N  0.500      SignalP-TM
TRINITY_DN33776_c0_g2::TRINITY_DN33776_c0_g2_i4::g.11::m.1  0.000   1  0.000   1  0.000   1  0.000   0.000 N  0.450      SignalP-noTM
0.157699                   0.000   1  0.000   1  0.000   1  0.000   0.000 N  0.450      SignalP-noTM
TRINITY_DN33776_c0_g2::TRINITY_DN33776_c0_g2_i4::g.11::m.1  0.103   1  0.000   1  0.145   1  0.000   0.000 N  0.450      SignalP-noTM
TRINITY_DN33776_c0_g2::TRINITY_DN33776_c0_g2_i4::g.11::m.1  0.103   1  0.000   1  0.166   1  0.000   0.000 N  0.450      SignalP-noTM
TRINITY_DN33776_c0_g2::TRINITY_DN33776_c0_g2_i4::g.11::m.1  0.102   1  0.000   1  0.120   1  0.000   0.000 N  0.450      SignalP-noTM
TRINITY_DN33776_c0_g2::TRINITY_DN33776_c0_g2_i4::g.11::m.1  0.106   1  0.000   1  0.139   1  0.000   0.000 N  0.450      SignalP-noTM
TRINITY_DN33776_c0_g2::TRINITY_DN33776_c0_g2_i4::g.11::m.1  0.102   1  0.000   1  0.120   1  0.000   0.000 N  0.450      SignalP-noTM
TRINITY_DN33776_c0_g2::TRINITY_DN33776_c0_g2_i4::g.11::m.1  0.106   1  0.000   1  0.139   1  0.000   0.000 N  0.450      SignalP-noTM
TRINITY_DN33776_c0_g2::TRINITY_DN33776_c0_g2_i4::g.11::m.1  0.104   1  0.000   1  0.159   1  0.000   0.000 N  0.450      SignalP-noTM
TRINITY_DN33776_c0_g2::TRINITY_DN33776_c0_g2_i4::g.11::m.1  0.103   1  0.000   1  0.166   1  0.000   0.000 N  0.450      SignalP-noTM
TRINITY_DN33776_c0_g2::TRINITY_DN33776_c0_g2_i4::g.11::m.1  0.104   1  0.000   1  0.146   1  0.000   0.000 N  0.450      SignalP-noTM
TRINITY_DN33776_c0_g2::TRINITY_DN33776_c0_g2_i4::g.11::m.1  0.106   1  0.000   1  0.139   1  0.000   0.000 N  0.450      SignalP-noTM
TRINITY_DN33776_c0_g2::TRINITY_DN33776_c0_g2_i4::g.11::m.1  0.104   1  0.000   1  0.159   1  0.000   0.000 N  0.450      SignalP-noTM
TRINITY_DN33776_c0_g2::TRINITY_DN33776_c0_g2_i4::g.11::m.1  0.103   1  0.000   1  0.166   1  0.000   0.000 N  0.450      SignalP-noTM
TRINITY_DN33776_c0_g2::TRINITY_DN33776_c0_g2_i4::g.11::m.1  0.104   1  0.000   1  0.138   1  0.000   0.000 N  0.450      SignalP-noTM
TRINITY_DN33776_c0_g2::TRINITY_DN33776_c0_g2_i4::g.11::m.1  0.104   1  0.000   1  0.158   1  0.000   0.000 N  0.450      SignalP-noTM
TRINITY_DN33776_c0_g2::TRINITY_DN33776_c0_g2_i4::g.11::m.1  0.103   1  0.000   1  0.145   1  0.000   0.000 N  0.450      SignalP-noTM
TRINITY_DN33776_c0_g2::TRINITY_DN33776_c0_g2_i4::g.11::m.1  0.105   1  0.000   1  0.120   1  0.000   0.000 N  0.450      SignalP-noTM
TRINITY_DN33776_c0_g2::TRINITY_DN33776_c0_g2_i4::g.11::m.1  0.104   1  0.000   1  0.130   1  0.000   0.000 N  0.450      SignalP-noTM
TRINITY_DN33776_c0_g2::TRINITY_DN33776_c0_g2_i4::g.11::m.1  0.104   1  0.000   1  0.131   1  0.000   0.000 N  0.450      SignalP-noTM
TRINITY_DN33776_c0_g2::TRINITY_DN33776_c0_g2_i4::g.11::m.1  0.104   1  0.000   1  0.140   1  0.000   0.000 N  0.450      SignalP-noTM
TRINITY_DN33776_c0_g2::TRINITY_DN33776_c0_g2_i4::g.11::m.1  0.103   1  0.000   1  0.110   1  0.000   0.000 N  0.450      SignalP-noTM
TRINITY_DN33776_c0_g2::TRINITY_DN33776_c0_g2_i4::g.11::m.1  0.105   1  0.000   1  0.120   1  0.000   0.000 N  0.450      SignalP-noTM
TRINITY_DN33776_c0_g2::TRINITY_DN33776_c0_g2_i4::g.11::m.1!  0.105   1  0.000   1  0.120   1  0.000   0.000 N  0.450      SignalP-noTM
TRINITY_DN33776_c0_g2::TRINITY_DN33776_c0_g2_i4::g.11::m.1"  0.103   1  0.000   1  0.110   1  0.000   0.000 N  0.450      SignalP-noTM
TRINITY_DN33776_c0_g2::TRINITY_DN33776_c0_g2_i4::g.11::m.1#  0.105   1  0.000   1  0.120   1  0.000   0.000 N  0.450      SignalP-noTM
TRINITY_DN33776_c0_g2::TRINITY_DN33776_c0_g2_i4::g.11::m.1$  0.104   1  0.000   1  0.158   1  0.000   0.000 N  0.450      SignalP-noTM
TRINITY_DN33776_c0_g2::TRINITY_DN33776_c0_g2_i4::g.11::m.1%  0.103   1  0.000   1  0.145   1  0.000   0.000 N  0.450      SignalP-noTM
TRINITY_DN33776_c0_g2::TRINITY_DN33776_c0_g2_i4::g.11::m.1&  0.104   1  0.000   1  0.140   1  0.000   0.000 N  0.450      SignalP-noTM
TRINITY_DN33776_c0_g2::TRINITY_DN33776_c0_g2_i4::g.11::m.1'  0.102   1  0.000   1  0.120   1  0.000   0.000 N  0.450      SignalP-noTM
TRINITY_DN33776_c0_g2::TRINITY_DN33776_c0_g2_i4::g.11::m.1(  0.104   1  0.000   1  0.121   1  0.000   0.000 N  0.450      SignalP-noTM
TRINITY_DN33776_c0_g2::TRINITY_DN33776_c0_g2_i4::g.11::m.1)  0.104   1  0.000   1  0.140   1  0.000   0.000 N  0.450      SignalP-noTM
TRINITY_DN33776_c0_g2::TRINITY_DN33776_c0_g2_i4::g.11::m.1*  0.104   1  0.000   1  0.140   1  0.000   0.000 N  0.450      SignalP-noTM
TRINITY_DN33776_c0_g2::TRINITY_DN33776_c0_g2_i4::g.11::m.1+  0.102   1  0.000   1  0.120   1  0.000   0.000 N  0.450      SignalP-noTM
TRINITY_DN33776_c0_g2::TRINITY_DN33776_c0_g2_i4::g.11::m.1,  0.104   1  0.000   1  0.161   1  0.000   0.000 N  0.450      SignalP-noTM
TRINITY_DN33776_c0_g2::TRINITY_DN33776_c0_g2_i4::g.11::m.1-  0.104   1  0.000   1  0.140   1  0.000   0.000 N  0.450      SignalP-noTM
TRINITY_DN33776_c0_g2::TRINITY_DN33776_c0_g2_i4::g.11::m.1.  0.104   1  0.000   1  0.121   1  0.000   0.000 N  0.450      SignalP-noTM
TRINITY_DN33776_c0_g2::TRINITY_DN33776_c0_g2_i4::g.11::m.1/  0.104   1  0.000   1  0.158   1  0.000   0.000 N  0.450      SignalP-noTM
TRINITY_DN33776_c0_g2::TRINITY_DN33776_c0_g2_i4::g.11::m.10  0.104   1  0.000   1  0.130   1  0.000   0.000 N  0.450      SignalP-noTM
TRINITY_DN33776_c0_g2::TRINITY_DN33776_c0_g2_i4::g.11::m.11  0.102   1  0.000   1  0.111   1  0.000   0.000 N  0.450      SignalP-noTM
TRINITY_DN33776_c0_g2::TRINITY_DN33776_c0_g2_i4::g.11::m.12  0.102   1  0.000   1  0.111   1  0.000   0.000 N  0.450      SignalP-noTM
TRINITY_DN33776_c0_g2::TRINITY_DN33776_c0_g2_i4::g.11::m.13  0.102   3  0.000   1  0.111   1  0.000   0.000 N  0.450      SignalP-noTM
TRINITY_DN33776_c0_g2::TRINITY_DN33776_c0_g2_i4::g.11::m.14  0.102   3  0.000   1  0.111   1  0.000   0.000 N  0.450      SignalP-noTM
TRINITY_DN33776_c0_g2::TRINITY_DN33776_c0_g2_i4::g.11::m.15  0.102   5  0.000   1  0.111   1  0.000   0.000 N  0.450      SignalP-noTM
TRINITY_DN33776_c0_g2::TRINITY_DN33776_c0_g2_i4::g.11::m.16  0.102   5  0.000   1  0.111   1  0.000   0.000 N  0.450      SignalP-noTM
TRINITY_DN33776_c0_g2::TRINITY_DN33776_c0_g2_i4::g.11::m.17  0.102   5  0.000   1  0.111   1  0.000   0.000 N  0.450      SignalP-noTM
TRINITY_DN33776_c0_g2::TRINITY_DN33776_c0_g2_i4::g.11::m.18  0.102   5  0.000   1  0.111   1  0.000   0.000 N  0.450      SignalP-noTM
TRINITY_DN33776_c0_g2::TRINITY_DN33776_c0_g2_i4::g.11::m.19  0.102   5  0.000   1  0.111   1  0.000   0.000 N  0.450      SignalP-noTM
TRINITY_DN33776_c0_g2::TRINITY_DN33776_c0_g2_i4::g.11::m.1:  0.102   5  0.000   1  0.111   1  0.000   0.000 N  0.450      SignalP-noTM
TRINITY_DN33776_c0_g2::TRINITY_DN33776_c0_g2_i4::g.11::m.1;  0.102   5  0.101  11  0.111   1  0.097   0.099 N  0.450      SignalP-noTM
TRINITY_DN33776_c0_g2::TRINITY_DN33776_c0_g2_i4::g.11::m.1<  0.109  12  0.107  12  0.111   1  0.097   0.101 N  0.450      SignalP-noTM
TRINITY_DN33776_c0_g2::TRINITY_DN33776_c0_g2_i4::g.11::m.1=  0.109  12  0.107  12  0.111   1  0.097   0.101 N  0.450      SignalP-noTM
TRINITY_DN33776_c0_g2::TRINITY_DN33776_c0_g2_i4::g.11::m.1>  0.109  12  0.107  12  0.111   1  0.097   0.101 N  0.450      SignalP-noTM
TRINITY_DN33776_c0_g2::TRINITY_DN33776_c0_g2_i4::g.11::m.1?  0.109  12  0.107  12  0.111   1  0.097   0.101 N  0.450      SignalP-noTM
TRINITY_DN33776_c0_g2::TRINITY_DN33776_c0_g2_i4::g.11::m.1@  0.109  12  0.107  12  0.111   1  0.097   0.101 N  0.450      SignalP-noTM
TRINITY_DN33776_c0_g2::TRINITY_DN33776_c0_g2_i4::g.11::m.1A  0.109  12  0.107  12  0.111   1  0.097   0.101 N  0.450      SignalP-noTM
TRINITY_DN33776_c0_g2::TRINITY_DN33776_c0_g2_i4::g.11::m.1B  0.109  12  0.107  12  0.111   1  0.097   0.101 N  0.450      SignalP-noTM
TRINITY_DN33776_c0_g2::TRINITY_DN33776_c0_g2_i4::g.11::m.1C  0.109  12  0.107  12  0.111   1  0.097   0.101 N  0.450      SignalP-noTM
TRINITY_DN33776_c0_g2::TRINITY_DN33776_c0_g2_i4::g.11::m.1D  0.109  12  0.107  12  0.111   1  0.097   0.101 N  0.450      SignalP-noTM
TRINITY_DN33776_c0_g2::TRINITY_DN33776_c0_g2_i4::g.11::m.1E  0.109  12  0.107  12  0.111   1  0.097   0.101 N  0.450      SignalP-noTM
TRINITY_DN33776_c0_g2::TRINITY_DN33776_c0_g2_i4::g.11::m.1F  0.109  12  0.107  12  0.111   1  0.097   0.101 N  0.450      SignalP-noTM
TRINITY_DN33776_c0_g2::TRINITY_DN33776_c0_g2_i5::g.14::m.1  0.105   1  0.000   1  0.140   1  0.000   0.000 N  0.450      SignalP-noTM
TRINITY_DN33776_c0_g2::TRINITY_DN33776_c0_g2_i5::g.14::m.1  0.103   1  0.000   1  0.166   1  0.000   0.000 N  0.450      SignalP-noTM
TRINITY_DN33776_c0_g2::TRINITY_DN33776_c0_g2_i5::g.14::m.1  0.103   1  0.000   1  0.166   1  0.000   0.000 N  0.450      SignalP-noTM
TRINITY_DN33776_c0_g2::TRINITY_DN33776_c0_g2_i5::g.14::m.1  0.105   1  0.000   1  0.120   1  0.000   0.000 N  0.450      SignalP-noTM
TRINITY_DN33776_c0_g2::TRINITY_DN33776_c0_g2_i5::g.14::m.1  0.104   1  0.000   1  0.161   1  0.000   0.000 N  0.450      SignalP-noTM
TRINITY_DN33776_c0_g2::TRINITY_DN33776_c0_g2_i5::g.14::m.1  0.103   1  0.000   1  0.166   1  0.000   0.000 N  0.450      SignalP-noTM
TRINITY_DN33776_c0_g2::TRINITY_DN33776_c0_g2_i5::g.14::m.1  0.103   1  0.000   1  0.145   1  0.000   0.000 N  0.450      SignalP-noTM
TRINITY_DN33776_c0_g2::TRINITY_DN33776_c0_g2_i5::g.14::m.1  0.104   1  0.000   1  0.140   1  0.000   0.000 N  0.450      SignalP-noTM
TRINITY_DN33776_c0_g2::TRINITY_DN33776_c0_g2_i5::g.14::m.1  0.104   1  0.000   1  0.140   1  0.000   0.000 N  0.450      SignalP-noTM
                           0.000   1  0.000   1  0.000   1  0.000   0.000 N  0.500      SignalP-TM
TRINITY_DN33776_c0_g2::TRINITY_DN33776_c0_g2_i5::g.14::m.1  0.000   1  0.000   1  0.000   1  0.000   0.000 N  0.450      SignalP-noTM
0.165857                   0.000   1  0.000   1  0.000   1  0.000   0.000 N  0.450      SignalP-noTM
TRINITY_DN33776_c0_g2::TRINITY_DN33776_c0_g2_i5::g.14::m.1  0.104   1  0.000   1  0.138   1  0.000   0.000 N  0.450      SignalP-noTM
TRINITY_DN33776_c0_g2::TRINITY_DN33776_c0_g2_i5::g.14::m.1  0.103   1  0.000   1  0.145   1  0.000   0.000 N  0.450      SignalP-noTM
TRINITY_DN33776_c0_g2::TRINITY_DN33776_c0_g2_i5::g.14::m.1  0.105   1  0.000   1  0.120   1  0.000   0.000 N  0.450      SignalP-noTM
TRINITY_DN33776_c0_g2::TRINITY_DN33776_c0_g2_i5::g.14::m.1  0.104   1  0.000   1  0.130   1  0.000   0.000 N  0.450      SignalP-noTM
TRINITY_DN33776_c0_g2::TRINITY_DN33776_c0_g2_i5::g.14::m.1  0.104   1  0.000   1  0.131   1  0.000   0.000 N  0.450      SignalP-noTM
TRINITY_DN33776_c0_g2::TRINITY_DN33776_c0_g2_i5::g.14::m.1  0.104   1  0.000   1  0.140   1  0.000   0.000 N  0.450      SignalP-noTM
TRINITY_DN33776_c0_g2::TRINITY_DN33776_c0_g2_i5::g.14::m.1  0.103   1  0.000   1  0.110   1  0.000   0.000 N  0.450      SignalP-noTM
TRINITY_DN33776_c0_g2::TRINITY_DN33776_c0_g2_i5::g.14::m.1  0.105   1  0.000   1  0.120   1  0.000   0.000 N  0.450      SignalP-noTM
TRINITY_DN33776_c0_g2::TRINITY_DN33776_c0_g2_i5::g.14::m.1  0.105   1  0.000   1  0.120   1  0.000   0.000 N  0.450      SignalP-noTM
TRINITY_DN33776_c0_g2::TRINITY_DN33776_c0_g2_i5::g.14::m.1  0.103   1  0.000   1  0.110   1  0.000   0.000 N  0.450      SignalP-noTM
TRINITY_DN33776_c0_g2::TRINITY_DN33776_c0_g2_i5::g.14::m.1  0.105   1  0.000   1  0.120   1  0.000   0.000 N  0.450      SignalP-noTM
TRINITY_DN33776_c0_g2::TRINITY_DN33776_c0_g2_i5::g.14::m.1  0.104   1  0.000   1  0.158   1  0.000   0.000 N  0.450      SignalP-noTM
TRINITY_DN33776_c0_g2::TRINITY_DN33776_c0_g2_i5::g.14::m.1  0.103   1  0.000   1  0.145   1  0.000   0.000 N  0.450      SignalP-noTM
TRINITY_DN33776_c0_g2::TRINITY_DN33776_c0_g2_i5::g.14::m.1  0.104   1  0.000   1  0.140   1  0.000   0.000 N  0.450      SignalP-noTM
TRINITY_DN33776_c0_g2::TRINITY_DN33776_c0_g2_i5::g.14::m.1  0.102   1  0.000   1  0.120   1  0.000   0.000 N  0.450      SignalP-noTM
TRINITY_DN33776_c0_g2::TRINITY_DN33776_c0_g2_i5::g.14::m.1  0.104   1  0.000   1  0.121   1  0.000   0.000 N  0.450      SignalP-noTM
TRINITY_DN33776_c0_g2::TRINITY_DN33776_c0_g2_i5::g.14::m.1  0.104   1  0.000   1  0.140   1  0.000   0.000 N  0.450      SignalP-noTM
TRINITY_DN33776_c0_g2::TRINITY_DN33776_c0_g2_i5::g.14::m.1  0.104   1  0.000   1  0.140   1  0.000   0.000 N  0.450      SignalP-noTM
TRINITY_DN33776_c0_g2::TRINITY_DN33776_c0_g2_i5::g.14::m.1  0.102   1  0.000   1  0.120   1  0.000   0.000 N  0.450      SignalP-noTM
TRINITY_DN33776_c0_g2::TRINITY_DN33776_c0_g2_i5::g.14::m.1  0.104   1  0.000   1  0.161   1  0.000   0.000 N  0.450      SignalP-noTM
TRINITY_DN33776_c0_g2::TRINITY_DN33776_c0_g2_i5::g.14::m.1  0.104   1  0.000   1  0.140   1  0.000   0.000 N  0.450      SignalP-noTM
TRINITY_DN33776_c0_g2::TRINITY_DN33776_c0_g2_i5::g.14::m.1!  0.104   1  0.000   1  0.121   1  0.000   0.000 N  0.450      SignalP-noTM
TRINITY_DN33776_c0_g2::TRINITY_DN33776_c0_g2_i5::g.14::m.1"  0.104   1  0.000   1  0.158   1  0.000   0.000 N  0.450      SignalP-noTM
TRINITY_DN33776_c0_g2::TRINITY_DN33776_c0_g2_i5::g.14::m.1#  0.104   1  0.000   1  0.130   1  0.000   0.000 N  0.450      SignalP-noTM
TRINITY_DN33776_c0_g2::TRINITY_DN33776_c0_g2_i5::g.14::m.1$  0.106   1  0.000   1  0.129   1  0.000   0.000 N  0.450      SignalP-noTM
TRINITY_DN33776_c0_g2::TRINITY_DN33776_c0_g2_i5::g.14::m.1%  0.104   1  0.000   1  0.138   1  0.000   0.000 N  0.450      SignalP-noTM
TRINITY_DN33776_c0_g2::TRINITY_DN33776_c0_g2_i5::g.14::m.1&  0.106   1  0.000   1  0.129   1  0.000   0.000 N  0.450      SignalP-noTM
TRINITY_DN33776_c0_g2::TRINITY_DN33776_c0_g2_i5::g.14::m.1'  0.103   1  0.000   1  0.145   1  0.000   0.000 N  0.450      SignalP-noTM
TRINITY_DN33776_c0_g2::TRINITY_DN33776_c0_g2_i5::g.14::m.1(  0.103   1  0.000   1  0.166   1  0.000   0.000 N  0.450      SignalP-noTM
TRINITY_DN33776_c0_g2::TRINITY_DN33776_c0_g2_i5::g.14::m.1)  0.104   1  0.000   1  0.130   1  0.000   0.000 N  0.450      SignalP-noTM
TRINITY_DN33776_c0_g2::TRINITY_DN33776_c0_g2_i5::g.14::m.1*  0.103   1  0.000   1  0.145   1  0.000   0.000 N  0.450      SignalP-noTM
TRINITY_DN33776_c0_g2::TRINITY_DN33776_c0_g2_i5::g.14::m.1+  0.105   1  0.000   1  0.120   1  0.000   0.000 N  0.450      SignalP-noTM
TRINITY_DN33776_c0_g2::TRINITY_DN33776_c0_g2_i5::g.14::m.1,  0.103   1  0.000   1  0.145   1  0.000   0.000 N  0.450      SignalP-noTM
TRINITY_DN33776_c0_g2::TRINITY_DN33776_c0_g2_i5::g.14::m.1-  0.104   1  0.000   1  0.158   1  0.000   0.000 N  0.450      SignalP-noTM
TRINITY_DN33776_c0_g2::TRINITY_DN33776_c0_g2_i5::g.14::m.1.  0.104   1  0.000   1  0.140   1  0.000   0.000 N  0.450      SignalP-noTM
TRINITY_DN33776_c0_g2::TRINITY_DN33776_c0_g2_i5::g.14::m.1/  0.103   1  0.000   1  0.145   1  0.000   0.000 N  0.450      SignalP-noTM
TRINITY_DN33776_c0_g2::TRINITY_DN33776_c0_g2_i5::g.14::m.10  0.105   1  0.000   1  0.120   1  0.000   0.000 N  0.450      SignalP-noTM
TRINITY_DN33776_c0_g2::TRINITY_DN33776_c0_g2_i5::g.14::m.11  0.104   1  0.000   1  0.140   1  0.000   0.000 N  0.450      SignalP-noTM
TRINITY_DN33776_c0_g2::TRINITY_DN33776_c0_g2_i5::g.14::m.12  0.104   1  0.000   1  0.146   1  0.000   0.000 N  0.450      SignalP-noTM
TRINITY_DN33776_c0_g2::TRINITY_DN33776_c0_g2_i5::g.14::m.13  0.104   1  0.000   1  0.140   1  0.000   0.000 N  0.450      SignalP-noTM
TRINITY_DN33776_c0_g2::TRINITY_DN33776_c0_g2_i5::g.14::m.14  0.102   1  0.000   1  0.093   1  0.000   0.000 N  0.450      SignalP-noTM
TRINITY_DN33776_c0_g2::TRINITY_DN33776_c0_g2_i5::g.14::m.15  0.102   1  0.000   1  0.096   2  0.000   0.000 N  0.450      SignalP-noTM
TRINITY_DN33776_c0_g2::TRINITY_DN33776_c0_g2_i5::g.14::m.16  0.102   1  0.000   1  0.096   2  0.000   0.000 N  0.450      SignalP-noTM
TRINITY_DN33776_c0_g2::TRINITY_DN33776_c0_g2_i5::g.14::m.17  0.102   1  0.000   1  0.096   2  0.000   0.000 N  0.450      SignalP-noTM
TRINITY_DN33776_c0_g2::TRINITY_DN33776_c0_g2_i5::g.14::m.18  0.104   5  0.000   1  0.096   2  0.000   0.000 N  0.450      SignalP-noTM
TRINITY_DN33776_c0_g2::TRINITY_DN33776_c0_g2_i5::g.14::m.19  0.104   5  0.000   1  0.103   6  0.000   0.000 N  0.450      SignalP-noTM
TRINITY_DN33776_c0_g2::TRINITY_DN33776_c0_g2_i5::g.14::m.1:  0.104   5  0.000   1  0.103   6  0.000   0.000 N  0.450      SignalP-noTM
TRINITY_DN33776_c0_g2::TRINITY_DN33776_c0_g2_i5::g.14::m.1;  0.104   5  0.000   1  0.103   6  0.000   0.000 N  0.450      SignalP-noTM
TRINITY_DN33776_c0_g2::TRINITY_DN33776_c0_g2_i5::g.14::m.1<  0.104   9  0.000   1  0.103   6  0.000   0.000 N  0.450      SignalP-noTM
TRINITY_DN33776_c0_g2::TRINITY_DN33776_c0_g2_i5::g.14::m.1=  0.104   9  0.000   1  0.103   6  0.000   0.000 N  0.450      SignalP-noTM
TRINITY_DN33776_c0_g2::TRINITY_DN33776_c0_g2_i5::g.14::m.1>  0.107  11  0.099  11  0.103   6  0.093   0.096 N  0.450      SignalP-noTM
TRINITY_DN33776_c0_g2::TRINITY_DN33776_c0_g2_i5::g.14::m.1?  0.107  11  0.099  11  0.103   6  0.093   0.096 N  0.450      SignalP-noTM
TRINITY_DN33776_c0_g2::TRINITY_DN33776_c0_g2_i5::g.14::m.1@  0.107  11  0.099  11  0.103   6  0.093   0.096 N  0.450      SignalP-noTM
TRINITY_DN33776_c0_g2::TRINITY_DN33776_c0_g2_i5::g.14::m.1A  0.107  11  0.099  11  0.103   6  0.093   0.096 N  0.450      SignalP-noTM
TRINITY_DN33776_c0_g2::TRINITY_DN33776_c0_g2_i5::g.14::m.1B  0.107  11  0.099  11  0.103   6  0.093   0.096 N  0.450      SignalP-noTM
TRINITY_DN33776_c0_g2::TRINITY_DN33776_c0_g2_i5::g.14::m.1C  0.107  16  0.099  11  0.103   6  0.093   0.096 N  0.450      SignalP-noTM
TRINITY_DN33776_c0_g2::TRINITY_DN33776_c0_g2_i5::g.14::m.1D  0.109  17  0.100  17  0.103   6  0.092   0.096 N  0.450      SignalP-noTM
TRINITY_DN33776_c0_g2::TRINITY_DN33776_c0_g2_i5::g.14::m.1E  0.109  17  0.100  17  0.103   6  0.092   0.096 N  0.450      SignalP-noTM
TRINITY_DN33776_c0_g2::TRINITY_DN33776_c0_g2_i5::g.14::m.1F  0.109  17  0.100  17  0.103   6  0.092   0.096 N  0.450      SignalP-noTM
TRINITY_DN33776_c0_g2::TRINITY_DN33776_c0_g2_i6::g.17::m.1  0.105   1  0.000   1  0.140   1  0.000   0.000 N  0.450      SignalP-noTM
TRINITY_DN33776_c0_g2::TRINITY_DN33776_c0_g2_i6::g.17::m.1  0.103   1  0.000   1  0.166   1  0.000   0.000 N  0.450      SignalP-noTM
TRINITY_DN33776_c0_g2::TRINITY_DN33776_c0_g2_i6::g.17::m.1  0.103   1  0.000   1  0.145   1  0.000   0.000 N  0.450      SignalP-noTM
TRINITY_DN33776_c0_g2::TRINITY_DN33776_c0_g2_i6::g.17::m.1  0.104   1  0.000   1  0.121   1  0.000   0.000 N  0.450      SignalP-noTM
TRINITY_DN33776_c0_g2::TRINITY_DN33776_c0_g2_i6::g.17::m.1  0.104   1  0.000   1  0.158   1  0.000   0.000 N  0.450      SignalP-noTM
TRINITY_DN33776_c0_g2::TRINITY_DN33776_c0_g2_i6::g.17::m.1  0.104   1  0.000   1  0.158   1  0.000   0.000 N  0.450      SignalP-noTM
TRINITY_DN33776_c0_g2::TRINITY_DN33776_c0_g2_i6::g.17::m.1  0.104   1  0.000   1  0.140   1  0.000   0.000 N  0.450      SignalP-noTM
TRINITY_DN33776_c0_g2::TRINITY_DN33776_c0_g2_i6::g.17::m.1  0.104   1  0.000   1  0.138   1  0.000   0.000 N  0.450      SignalP-noTM
TRINITY_DN33776_c0_g2::TRINITY_DN33776_c0_g2_i6::g.17::m.1  0.105   1  0.000   1  0.120   1  0.000   0.000 N  0.450      SignalP-noTM
                           0.000   1  0.000   1  0.000   1  0.000   0.000 N  0.500      SignalP-TM
TRINITY_DN33776_c0_g2::TRINITY_DN33776_c0_g2_i6::g.17::m.1  0.000   1  0.000   1  0.000   1  0.000   0.000 N  0.450      SignalP-noTM
0.157699                   0.000   1  0.000   1  0.000   1  0.000   0.000 N  0.450      SignalP-noTM
TRINITY_DN33776_c0_g2::TRINITY_DN33776_c0_g2_i6::g.17::m.1  0.103   1  0.000   1  0.145   1  0.000   0.000 N  0.450      SignalP-noTM
TRINITY_DN33776_c0_g2::TRINITY_DN33776_c0_g2_i6::g.17::m.1  0.103   1  0.000   1  0.166   1  0.000   0.000 N  0.450      SignalP-noTM
TRINITY_DN33776_c0_g2::TRINITY_DN33776_c0_g2_i6::g.17::m.1  0.102   1  0.000   1  0.120   1  0.000   0.000 N  0.450      SignalP-noTM
TRINITY_DN33776_c0_g2::TRINITY_DN33776_c0_g2_i6::g.17::m.1  0.106   1  0.000   1  0.139   1  0.000   0.000 N  0.450      SignalP-noTM
TRINITY_DN33776_c0_g2::TRINITY_DN33776_c0_g2_i6::g.17::m.1  0.102   1  0.000   1  0.120   1  0.000   0.000 N  0.450      SignalP-noTM
TRINITY_DN33776_c0_g2::TRINITY_DN33776_c0_g2_i6::g.17::m.1  0.106   1  0.000   1  0.139   1  0.000   0.000 N  0.450      SignalP-noTM
TRINITY_DN33776_c0_g2::TRINITY_DN33776_c0_g2_i6::g.17::m.1  0.104   1  0.000   1  0.159   1  0.000   0.000 N  0.450      SignalP-noTM
TRINITY_DN33776_c0_g2::TRINITY_DN33776_c0_g2_i6::g.17::m.1  0.103   1  0.000   1  0.166   1  0.000   0.000 N  0.450      SignalP-noTM
TRINITY_DN33776_c0_g2::TRINITY_DN33776_c0_g2_i6::g.17::m.1  0.104   1  0.000   1  0.146   1  0.000   0.000 N  0.450      SignalP-noTM
TRINITY_DN33776_c0_g2::TRINITY_DN33776_c0_g2_i6::g.17::m.1  0.106   1  0.000   1  0.139   1  0.000   0.000 N  0.450      SignalP-noTM
TRINITY_DN33776_c0_g2::TRINITY_DN33776_c0_g2_i6::g.17::m.1  0.104   1  0.000   1  0.159   1  0.000   0.000 N  0.450      SignalP-noTM
TRINITY_DN33776_c0_g2::TRINITY_DN33776_c0_g2_i6::g.17::m.1  0.103   1  0.000   1  0.166   1  0.000   0.000 N  0.450      SignalP-noTM
TRINITY_DN33776_c0_g2::TRINITY_DN33776_c0_g2_i6::g.17::m.1  0.104   1  0.000   1  0.138   1  0.000   0.000 N  0.450      SignalP-noTM
TRINITY_DN33776_c0_g2::TRINITY_DN33776_c0_g2_i6::g.17::m.1  0.104   1  0.000   1  0.158   1  0.000   0.000 N  0.450      SignalP-noTM
TRINITY_DN33776_c0_g2::TRINITY_DN33776_c0_g2_i6::g.17::m.1  0.103   1  0.000   1  0.145   1  0.000   0.000 N  0.450      SignalP-noTM
TRINITY_DN33776_c0_g2::TRINITY_DN33776_c0_g2_i6::g.17::m.1  0.105   1  0.000   1  0.120   1  0.000   0.000 N  0.450      SignalP-noTM
TRINITY_DN33776_c0_g2::TRINITY_DN33776_c0_g2_i6::g.17::m.1  0.104   1  0.000   1  0.130   1  0.000   0.000 N  0.450      SignalP-noTM
TRINITY_DN33776_c0_g2::TRINITY_DN33776_c0_g2_i6::g.17::m.1  0.104   1  0.000   1  0.131   1  0.000   0.000 N  0.450      SignalP-noTM
TRINITY_DN33776_c0_g2::TRINITY_DN33776_c0_g2_i6::g.17::m.1  0.104   1  0.000   1  0.140   1  0.000   0.000 N  0.450      SignalP-noTM
TRINITY_DN33776_c0_g2::TRINITY_DN33776_c0_g2_i6::g.17::m.1  0.103   1  0.000   1  0.110   1  0.000   0.000 N  0.450      SignalP-noTM
TRINITY_DN33776_c0_g2::TRINITY_DN33776_c0_g2_i6::g.17::m.1  0.105   1  0.000   1  0.120   1  0.000   0.000 N  0.450      SignalP-noTM
TRINITY_DN33776_c0_g2::TRINITY_DN33776_c0_g2_i6::g.17::m.1!  0.105   1  0.000   1  0.120   1  0.000   0.000 N  0.450      SignalP-noTM
TRINITY_DN33776_c0_g2::TRINITY_DN33776_c0_g2_i6::g.17::m.1"  0.103   1  0.000   1  0.110   1  0.000   0.000 N  0.450      SignalP-noTM
TRINITY_DN33776_c0_g2::TRINITY_DN33776_c0_g2_i6::g.17::m.1#  0.105   1  0.000   1  0.120   1  0.000   0.000 N  0.450      SignalP-noTM
TRINITY_DN33776_c0_g2::TRINITY_DN33776_c0_g2_i6::g.17::m.1$  0.104   1  0.000   1  0.158   1  0.000   0.000 N  0.450      SignalP-noTM
TRINITY_DN33776_c0_g2::TRINITY_DN33776_c0_g2_i6::g.17::m.1%  0.103   1  0.000   1  0.145   1  0.000   0.000 N  0.450      SignalP-noTM
TRINITY_DN33776_c0_g2::TRINITY_DN33776_c0_g2_i6::g.17::m.1&  0.104   1  0.000   1  0.140   1  0.000   0.000 N  0.450      SignalP-noTM
TRINITY_DN33776_c0_g2::TRINITY_DN33776_c0_g2_i6::g.17::m.1'  0.102   1  0.000   1  0.120   1  0.000   0.000 N  0.450      SignalP-noTM
TRINITY_DN33776_c0_g2::TRINITY_DN33776_c0_g2_i6::g.17::m.1(  0.104   1  0.000   1  0.121   1  0.000   0.000 N  0.450      SignalP-noTM
TRINITY_DN33776_c0_g2::TRINITY_DN33776_c0_g2_i6::g.17::m.1)  0.104   1  0.000   1  0.140   1  0.000   0.000 N  0.450      SignalP-noTM
TRINITY_DN33776_c0_g2::TRINITY_DN33776_c0_g2_i6::g.17::m.1*  0.104   1  0.000   1  0.140   1  0.000   0.000 N  0.450      SignalP-noTM
TRINITY_DN33776_c0_g2::TRINITY_DN33776_c0_g2_i6::g.17::m.1+  0.102   1  0.000   1  0.120   1  0.000   0.000 N  0.450      SignalP-noTM
TRINITY_DN33776_c0_g2::TRINITY_DN33776_c0_g2_i6::g.17::m.1,  0.104   1  0.000   1  0.161   1  0.000   0.000 N  0.450      SignalP-noTM
TRINITY_DN33776_c0_g2::TRINITY_DN33776_c0_g2_i6::g.17::m.1-  0.104   1  0.000   1  0.140   1  0.000   0.000 N  0.450      SignalP-noTM
TRINITY_DN33776_c0_g2::TRINITY_DN33776_c0_g2_i6::g.17::m.1.  0.104   1  0.000   1  0.121   1  0.000   0.000 N  0.450      SignalP-noTM
TRINITY_DN33776_c0_g2::TRINITY_DN33776_c0_g2_i6::g.17::m.1/  0.104   1  0.000   1  0.158   1  0.000   0.000 N  0.450      SignalP-noTM
TRINITY_DN33776_c0_g2::TRINITY_DN33776_c0_g2_i6::g.17::m.10  0.104   1  0.000   1  0.130   1  0.000   0.000 N  0.450      SignalP-noTM
TRINITY_DN33776_c0_g2::TRINITY_DN33776_c0_g2_i6::g.17::m.11  0.106   1  0.000   1  0.129   1  0.000   0.000 N  0.450      SignalP-noTM
TRINITY_DN33776_c0_g2::TRINITY_DN33776_c0_g2_i6::g.17::m.12  0.104   1  0.000   1  0.138   1  0.000   0.000 N  0.450      SignalP-noTM
TRINITY_DN33776_c0_g2::TRINITY_DN33776_c0_g2_i6::g.17::m.13  0.106   1  0.000   1  0.129   1  0.000   0.000 N  0.450      SignalP-noTM
TRINITY_DN33776_c0_g2::TRINITY_DN33776_c0_g2_i6::g.17::m.14  0.103   1  0.000   1  0.145   1  0.000   0.000 N  0.450      SignalP-noTM
TRINITY_DN33776_c0_g2::TRINITY_DN33776_c0_g2_i6::g.17::m.15  0.103   1  0.000   1  0.166   1  0.000   0.000 N  0.450      SignalP-noTM
TRINITY_DN33776_c0_g2::TRINITY_DN33776_c0_g2_i6::g.17::m.16  0.104   1  0.000   1  0.130   1  0.000   0.000 N  0.450      SignalP-noTM
TRINITY_DN33776_c0_g2::TRINITY_DN33776_c0_g2_i6::g.17::m.17  0.102   1  0.000   1  0.097   1  0.000   0.000 N  0.450      SignalP-noTM
TRINITY_DN33776_c0_g2::TRINITY_DN33776_c0_g2_i6::g.17::m.18  0.104   2  0.000   1  0.097   2  0.000   0.000 N  0.450      SignalP-noTM
TRINITY_DN33776_c0_g2::TRINITY_DN33776_c0_g2_i6::g.17::m.19  0.104   2  0.000   1  0.107   3  0.000   0.000 N  0.450      SignalP-noTM
TRINITY_DN33776_c0_g2::TRINITY_DN33776_c0_g2_i6::g.17::m.1:  0.105   4  0.000   1  0.112   4  0.000   0.000 N  0.450      SignalP-noTM
TRINITY_DN33776_c0_g2::TRINITY_DN33776_c0_g2_i6::g.17::m.1;  0.105   4  0.000   1  0.118   5  0.000   0.000 N  0.450      SignalP-noTM
TRINITY_DN33776_c0_g2::TRINITY_DN33776_c0_g2_i6::g.17::m.1<  0.109   6  0.000   1  0.118   5  0.000   0.000 N  0.450      SignalP-noTM
TRINITY_DN33776_c0_g2::TRINITY_DN33776_c0_g2_i6::g.17::m.1=  0.109   6  0.000   1  0.118   5  0.000   0.000 N  0.450      SignalP-noTM
TRINITY_DN33776_c0_g2::TRINITY_DN33776_c0_g2_i6::g.17::m.1>  0.109   6  0.000   1  0.128   8  0.000   0.000 N  0.450      SignalP-noTM
TRINITY_DN33776_c0_g2::TRINITY_DN33776_c0_g2_i6::g.17::m.1?  0.109   6  0.000   1  0.128   8  0.000   0.000 N  0.450      SignalP-noTM
TRINITY_DN33776_c0_g2::TRINITY_DN33776_c0_g2_i6::g.17::m.1@  0.109   6  0.000   1  0.128   8  0.000   0.000 N  0.450      SignalP-noTM
TRINITY_DN33776_c0_g2::TRINITY_DN33776_c0_g2_i6::g.17::m.1A  0.109   6  0.105  11  0.128   8  0.110   0.108 N  0.450      SignalP-noTM
TRINITY_DN33776_c0_g2::TRINITY_DN33776_c0_g2_i6::g.17::m.1B  0.109   6  0.105  11  0.128   8  0.110   0.108 N  0.450      SignalP-noTM
TRINITY_DN33776_c0_g2::TRINITY_DN33776_c0_g2_i6::g.17::m.1C  0.109   6  0.105  11  0.128   8  0.110   0.108 N  0.450      SignalP-noTM
TRINITY_DN33776_c0_g2::TRINITY_DN33776_c0_g2_i6::g.17::m.1D  0.109   6  0.105  11  0.128   8  0.110   0.108 N  0.450      SignalP-noTM
TRINITY_DN33776_c0_g2::TRINITY_DN33776_c0_g2_i6::g.17::m.1E  0.109   6  0.105  11  0.128   8  0.110   0.108 N  0.450      SignalP-noTM
TRINITY_DN33776_c0_g2::TRINITY_DN33776_c0_g2_i6::g.17::m.1F  0.109   6  0.105  11  0.128   8  0.110   0.108 N  0.450      SignalP-noTM
TRINITY_DN33776_c0_g2::TRINITY_DN33776_c0_g2_i7::g.20::m.2  0.105   1  0.000   1  0.140   1  0.000   0.000 N  0.450      SignalP-noTM
TRINITY_DN33776_c0_g2::TRINITY_DN33776_c0_g2_i7::g.20::m.2  0.103   1  0.000   1  0.166   1  0.000   0.000 N  0.450      SignalP-noTM
TRINITY_DN33776_c0_g2::TRINITY_DN33776_c0_g2_i7::g.20::m.2  0.103   1  0.000   1  0.166   1  0.000   0.000 N  0.450      SignalP-noTM
TRINITY_DN33776_c0_g2::TRINITY_DN33776_c0_g2_i7::g.20::m.2  0.105   1  0.000   1  0.120   1  0.000   0.000 N  0.450      SignalP-noTM
TRINITY_DN33776_c0_g2::TRINITY_DN33776_c0_g2_i7::g.20::m.2  0.104   1  0.000   1  0.161   1  0.000   0.000 N  0.450      SignalP-noTM
TRINITY_DN33776_c0_g2::TRINITY_DN33776_c0_g2_i7::g.20::m.2  0.103   1  0.000   1  0.166   1  0.000   0.000 N  0.450      SignalP-noTM
TRINITY_DN33776_c0_g2::TRINITY_DN33776_c0_g2_i7::g.20::m.2  0.103   1  0.000   1  0.145   1  0.000   0.000 N  0.450      SignalP-noTM
TRINITY_DN33776_c0_g2::TRINITY_DN33776_c0_g2_i7::g.20::m.2  0.104   1  0.000   1  0.140   1  0.000   0.000 N  0.450      SignalP-noTM
TRINITY_DN33776_c0_g2::TRINITY_DN33776_c0_g2_i7::g.20::m.2  0.104   1  0.000   1  0.140   1  0.000   0.000 N  0.450      SignalP-noTM
                           0.000   1  0.000   1  0.000   1  0.000   0.000 N  0.500      SignalP-TM
TRINITY_DN33776_c0_g2::TRINITY_DN33776_c0_g2_i7::g.20::m.2  0.000   1  0.000   1  0.000   1  0.000   0.000 N  0.450      SignalP-noTM
0.165857                   0.000   1  0.000   1  0.000   1  0.000   0.000 N  0.450      SignalP-noTM
TRINITY_DN33776_c0_g2::TRINITY_DN33776_c0_g2_i7::g.20::m.2  0.104   1  0.000   1  0.138   1  0.000   0.000 N  0.450      SignalP-noTM
TRINITY_DN33776_c0_g2::TRINITY_DN33776_c0_g2_i7::g.20::m.2  0.103   1  0.000   1  0.145   1  0.000   0.000 N  0.450      SignalP-noTM
TRINITY_DN33776_c0_g2::TRINITY_DN33776_c0_g2_i7::g.20::m.2  0.105   1  0.000   1  0.120   1  0.000   0.000 N  0.450      SignalP-noTM
TRINITY_DN33776_c0_g2::TRINITY_DN33776_c0_g2_i7::g.20::m.2  0.104   1  0.000   1  0.130   1  0.000   0.000 N  0.450      SignalP-noTM
TRINITY_DN33776_c0_g2::TRINITY_DN33776_c0_g2_i7::g.20::m.2  0.104   1  0.000   1  0.131   1  0.000   0.000 N  0.450      SignalP-noTM
TRINITY_DN33776_c0_g2::TRINITY_DN33776_c0_g2_i7::g.20::m.2  0.104   1  0.000   1  0.140   1  0.000   0.000 N  0.450      SignalP-noTM
TRINITY_DN33776_c0_g2::TRINITY_DN33776_c0_g2_i7::g.20::m.2  0.103   1  0.000   1  0.110   1  0.000   0.000 N  0.450      SignalP-noTM
TRINITY_DN33776_c0_g2::TRINITY_DN33776_c0_g2_i7::g.20::m.2  0.105   1  0.000   1  0.120   1  0.000   0.000 N  0.450      SignalP-noTM
TRINITY_DN33776_c0_g2::TRINITY_DN33776_c0_g2_i7::g.20::m.2  0.105   1  0.000   1  0.120   1  0.000   0.000 N  0.450      SignalP-noTM
TRINITY_DN33776_c0_g2::TRINITY_DN33776_c0_g2_i7::g.20::m.2  0.103   1  0.000   1  0.110   1  0.000   0.000 N  0.450      SignalP-noTM
TRINITY_DN33776_c0_g2::TRINITY_DN33776_c0_g2_i7::g.20::m.2  0.105   1  0.000   1  0.120   1  0.000   0.000 N  0.450      SignalP-noTM
TRINITY_DN33776_c0_g2::TRINITY_DN33776_c0_g2_i7::g.20::m.2  0.104   1  0.000   1  0.158   1  0.000   0.000 N  0.450      SignalP-noTM
TRINITY_DN33776_c0_g2::TRINITY_DN33776_c0_g2_i7::g.20::m.2  0.103   1  0.000   1  0.145   1  0.000   0.000 N  0.450      SignalP-noTM
TRINITY_DN33776_c0_g2::TRINITY_DN33776_c0_g2_i7::g.20::m.2  0.104   1  0.000   1  0.140   1  0.000   0.000 N  0.450      SignalP-noTM
TRINITY_DN33776_c0_g2::TRINITY_DN33776_c0_g2_i7::g.20::m.2  0.102   1  0.000   1  0.120   1  0.000   0.000 N  0.450      SignalP-noTM
TRINITY_DN33776_c0_g2::TRINITY_DN33776_c0_g2_i7::g.20::m.2  0.104   1  0.000   1  0.121   1  0.000   0.000 N  0.450      SignalP-noTM
TRINITY_DN33776_c0_g2::TRINITY_DN33776_c0_g2_i7::g.20::m.2  0.104   1  0.000   1  0.140   1  0.000   0.000 N  0.450      SignalP-noTM
TRINITY_DN33776_c0_g2::TRINITY_DN33776_c0_g2_i7::g.20::m.2  0.104   1  0.000   1  0.140   1  0.000   0.000 N  0.450      SignalP-noTM
TRINITY_DN33776_c0_g2::TRINITY_DN33776_c0_g2_i7::g.20::m.2  0.102   1  0.000   1  0.120   1  0.000   0.000 N  0.450      SignalP-noTM
TRINITY_DN33776_c0_g2::TRINITY_DN33776_c0_g2_i7::g.20::m.2  0.104   1  0.000   1  0.161   1  0.000   0.000 N  0.450      SignalP-noTM
TRINITY_DN33776_c0_g2::TRINITY_DN33776_c0_g2_i7::g.20::m.2  0.104   1  0.000   1  0.140   1  0.000   0.000 N  0.450      SignalP-noTM
TRINITY_DN33776_c0_g2::TRINITY_DN33776_c0_g2_i7::g.20::m.2!  0.104   1  0.000   1  0.121   1  0.000   0.000 N  0.450      SignalP-noTM
TRINITY_DN33776_c0_g2::TRINITY_DN33776_c0_g2_i7::g.20::m.2"  0.104   1  0.000   1  0.158   1  0.000   0.000 N  0.450      SignalP-noTM
TRINITY_DN33776_c0_g2::TRINITY_DN33776_c0_g2_i7::g.20::m.2#  0.104   1  0.000   1  0.130   1  0.000   0.000 N  0.450      SignalP-noTM
TRINITY_DN33776_c0_g2::TRINITY_DN33776_c0_g2_i7::g.20::m.2$  0.106   1  0.000   1  0.129   1  0.000   0.000 N  0.450      SignalP-noTM
TRINITY_DN33776_c0_g2::TRINITY_DN33776_c0_g2_i7::g.20::m.2%  0.104   1  0.000   1  0.138   1  0.000   0.000 N  0.450      SignalP-noTM
TRINITY_DN33776_c0_g2::TRINITY_DN33776_c0_g2_i7::g.20::m.2&  0.106   1  0.000   1  0.129   1  0.000   0.000 N  0.450      SignalP-noTM
TRINITY_DN33776_c0_g2::TRINITY_DN33776_c0_g2_i7::g.20::m.2'  0.103   1  0.000   1  0.145   1  0.000   0.000 N  0.450      SignalP-noTM
TRINITY_DN33776_c0_g2::TRINITY_DN33776_c0_g2_i7::g.20::m.2(  0.103   1  0.000   1  0.166   1  0.000   0.000 N  0.450      SignalP-noTM
TRINITY_DN33776_c0_g2::TRINITY_DN33776_c0_g2_i7::g.20::m.2)  0.104   1  0.000   1  0.130   1  0.000   0.000 N  0.450      SignalP-noTM
TRINITY_DN33776_c0_g2::TRINITY_DN33776_c0_g2_i7::g.20::m.2*  0.103   1  0.000   1  0.145   1  0.000   0.000 N  0.450      SignalP-noTM
TRINITY_DN33776_c0_g2::TRINITY_DN33776_c0_g2_i7::g.20::m.2+  0.105   1  0.000   1  0.120   1  0.000   0.000 N  0.450      SignalP-noTM
TRINITY_DN33776_c0_g2::TRINITY_DN33776_c0_g2_i7::g.20::m.2,  0.103   1  0.000   1  0.145   1  0.000   0.000 N  0.450      SignalP-noTM
TRINITY_DN33776_c0_g2::TRINITY_DN33776_c0_g2_i7::g.20::m.2-  0.104   1  0.000   1  0.158   1  0.000   0.000 N  0.450      SignalP-noTM
TRINITY_DN33776_c0_g2::TRINITY_DN33776_c0_g2_i7::g.20::m.2.  0.104   1  0.000   1  0.140   1  0.000   0.000 N  0.450      SignalP-noTM
TRINITY_DN33776_c0_g2::TRINITY_DN33776_c0_g2_i7::g.20::m.2/  0.103   1  0.000   1  0.145   1  0.000   0.000 N  0.450      SignalP-noTM
TRINITY_DN33776_c0_g2::TRINITY_DN33776_c0_g2_i7::g.20::m.20  0.103   1  0.000   1  0.114   1  0.000   0.000 N  0.450      SignalP-noTM
TRINITY_DN33776_c0_g2::TRINITY_DN33776_c0_g2_i7::g.20::m.21  0.103   1  0.000   1  0.119   2  0.000   0.000 N  0.450      SignalP-noTM
TRINITY_DN33776_c0_g2::TRINITY_DN33776_c0_g2_i7::g.20::m.22  0.104   3  0.000   1  0.119   2  0.000   0.000 N  0.450      SignalP-noTM
TRINITY_DN33776_c0_g2::TRINITY_DN33776_c0_g2_i7::g.20::m.23  0.104   3  0.000   1  0.119   2  0.000   0.000 N  0.450      SignalP-noTM
TRINITY_DN33776_c0_g2::TRINITY_DN33776_c0_g2_i7::g.20::m.24  0.105   5  0.000   1  0.119   2  0.000   0.000 N  0.450      SignalP-noTM
TRINITY_DN33776_c0_g2::TRINITY_DN33776_c0_g2_i7::g.20::m.25  0.105   5  0.000   1  0.119   2  0.000   0.000 N  0.450      SignalP-noTM
TRINITY_DN33776_c0_g2::TRINITY_DN33776_c0_g2_i7::g.20::m.26  0.105   5  0.000   1  0.119   2  0.000   0.000 N  0.450      SignalP-noTM
TRINITY_DN33776_c0_g2::TRINITY_DN33776_c0_g2_i7::g.20::m.27  0.105   5  0.000   1  0.119   2  0.000   0.000 N  0.450      SignalP-noTM
TRINITY_DN33776_c0_g2::TRINITY_DN33776_c0_g2_i7::g.20::m.28  0.105   5  0.000   1  0.119   2  0.000   0.000 N  0.450      SignalP-noTM
TRINITY_DN33776_c0_g2::TRINITY_DN33776_c0_g2_i7::g.20::m.29  0.105   5  0.000   1  0.119   2  0.000   0.000 N  0.450      SignalP-noTM
TRINITY_DN33776_c0_g2::TRINITY_DN33776_c0_g2_i7::g.20::m.2:  0.105   5  0.103  11  0.119   2  0.097   0.099 N  0.450      SignalP-noTM
TRINITY_DN33776_c0_g2::TRINITY_DN33776_c0_g2_i7::g.20::m.2;  0.105   5  0.103  11  0.119   2  0.097   0.099 N  0.450      SignalP-noTM
TRINITY_DN33776_c0_g2::TRINITY_DN33776_c0_g2_i7::g.20::m.2<  0.105   5  0.103  11  0.119   2  0.097   0.099 N  0.450      SignalP-noTM
TRINITY_DN33776_c0_g2::TRINITY_DN33776_c0_g2_i7::g.20::m.2=  0.105   5  0.103  11  0.119   2  0.097   0.099 N  0.450      SignalP-noTM
TRINITY_DN33776_c0_g2::TRINITY_DN33776_c0_g2_i7::g.20::m.2>  0.105   5  0.103  11  0.119   2  0.097   0.099 N  0.450      SignalP-noTM
TRINITY_DN33776_c0_g2::TRINITY_DN33776_c0_g2_i7::g.20::m.2?  0.105   5  0.103  11  0.119   2  0.097   0.099 N  0.450      SignalP-noTM
TRINITY_DN33776_c0_g2::TRINITY_DN33776_c0_g2_i7::g.20::m.2@  0.105   5  0.103  11  0.119   2  0.097   0.099 N  0.450      SignalP-noTM
TRINITY_DN33776_c0_g2::TRINITY_DN33776_c0_g2_i7::g.20::m.2A  0.105  18  0.103  11  0.119   2  0.097   0.099 N  0.450      SignalP-noTM
TRINITY_DN33776_c0_g2::TRINITY_DN33776_c0_g2_i7::g.20::m.2B  0.105  18  0.103  11  0.119   2  0.097   0.099 N  0.450      SignalP-noTM
TRINITY_DN33776_c0_g2::TRINITY_DN33776_c0_g2_i7::g.20::m.2C  0.107  20  0.103  11  0.119   2  0.097   0.099 N  0.450      SignalP-noTM
TRINITY_DN33776_c0_g2::TRINITY_DN33776_c0_g2_i7::g.20::m.2D  0.110  21  0.103  21  0.119   2  0.094   0.098 N  0.450      SignalP-noTM
TRINITY_DN33776_c0_g2::TRINITY_DN33776_c0_g2_i7::g.20::m.2E  0.110  21  0.103  21  0.119   2  0.094   0.098 N  0.450      SignalP-noTM
TRINITY_DN33776_c0_g2::TRINITY_DN33776_c0_g2_i7::g.20::m.2F  0.110  21  0.103  21  0.119   2  0.094   0.098 N  0.450      SignalP-noTM
TRINITY_DN33776_c0_g2::TRINITY_DN33776_c0_g2_i8::g.23::m.2  0.105   1  0.000   1  0.140   1  0.000   0.000 N  0.450      SignalP-noTM
TRINITY_DN33776_c0_g2::TRINITY_DN33776_c0_g2_i8::g.23::m.2  0.103   1  0.000   1  0.166   1  0.000   0.000 N  0.450      SignalP-noTM
TRINITY_DN33776_c0_g2::TRINITY_DN33776_c0_g2_i8::g.23::m.2  0.103   1  0.000   1  0.145   1  0.000   0.000 N  0.450      SignalP-noTM
TRINITY_DN33776_c0_g2::TRINITY_DN33776_c0_g2_i8::g.23::m.2  0.104   1  0.000   1  0.121   1  0.000   0.000 N  0.450      SignalP-noTM
TRINITY_DN33776_c0_g2::TRINITY_DN33776_c0_g2_i8::g.23::m.2  0.104   1  0.000   1  0.158   1  0.000   0.000 N  0.450      SignalP-noTM
TRINITY_DN33776_c0_g2::TRINITY_DN33776_c0_g2_i8::g.23::m.2  0.104   1  0.000   1  0.158   1  0.000   0.000 N  0.450      SignalP-noTM
TRINITY_DN33776_c0_g2::TRINITY_DN33776_c0_g2_i8::g.23::m.2  0.104   1  0.000   1  0.140   1  0.000   0.000 N  0.450      SignalP-noTM
TRINITY_DN33776_c0_g2::TRINITY_DN33776_c0_g2_i8::g.23::m.2  0.104   1  0.000   1  0.138   1  0.000   0.000 N  0.450      SignalP-noTM
TRINITY_DN33776_c0_g2::TRINITY_DN33776_c0_g2_i8::g.23::m.2  0.105   1  0.000   1  0.120   1  0.000   0.000 N  0.450      SignalP-noTM
                           0.000   1  0.000   1  0.000   1  0.000   0.000 N  0.500      SignalP-TM
TRINITY_DN33776_c0_g2::TRINITY_DN33776_c0_g2_i8::g.23::m.2  0.000   1  0.000   1  0.000   1  0.000   0.000 N  0.450      SignalP-noTM
0.157699                   0.000   1  0.000   1  0.000   1  0.000   0.000 N  0.450      SignalP-noTM
TRINITY_DN33776_c0_g2::TRINITY_DN33776_c0_g2_i8::g.23::m.2  0.103   1  0.000   1  0.145   1  0.000   0.000 N  0.450      SignalP-noTM
TRINITY_DN33776_c0_g2::TRINITY_DN33776_c0_g2_i8::g.23::m.2  0.103   1  0.000   1  0.166   1  0.000   0.000 N  0.450      SignalP-noTM
TRINITY_DN33776_c0_g2::TRINITY_DN33776_c0_g2_i8::g.23::m.2  0.102   1  0.000   1  0.120   1  0.000   0.000 N  0.450      SignalP-noTM
TRINITY_DN33776_c0_g2::TRINITY_DN33776_c0_g2_i8::g.23::m.2  0.106   1  0.000   1  0.139   1  0.000   0.000 N  0.450      SignalP-noTM
TRINITY_DN33776_c0_g2::TRINITY_DN33776_c0_g2_i8::g.23::m.2  0.102   1  0.000   1  0.120   1  0.000   0.000 N  0.450      SignalP-noTM
TRINITY_DN33776_c0_g2::TRINITY_DN33776_c0_g2_i8::g.23::m.2  0.106   1  0.000   1  0.139   1  0.000   0.000 N  0.450      SignalP-noTM
TRINITY_DN33776_c0_g2::TRINITY_DN33776_c0_g2_i8::g.23::m.2  0.104   1  0.000   1  0.159   1  0.000   0.000 N  0.450      SignalP-noTM
TRINITY_DN33776_c0_g2::TRINITY_DN33776_c0_g2_i8::g.23::m.2  0.103   1  0.000   1  0.166   1  0.000   0.000 N  0.450      SignalP-noTM
TRINITY_DN33776_c0_g2::TRINITY_DN33776_c0_g2_i8::g.23::m.2  0.104   1  0.000   1  0.146   1  0.000   0.000 N  0.450      SignalP-noTM
TRINITY_DN33776_c0_g2::TRINITY_DN33776_c0_g2_i8::g.23::m.2  0.106   1  0.000   1  0.139   1  0.000   0.000 N  0.450      SignalP-noTM
TRINITY_DN33776_c0_g2::TRINITY_DN33776_c0_g2_i8::g.23::m.2  0.104   1  0.000   1  0.159   1  0.000   0.000 N  0.450      SignalP-noTM
TRINITY_DN33776_c0_g2::TRINITY_DN33776_c0_g2_i8::g.23::m.2  0.103   1  0.000   1  0.166   1  0.000   0.000 N  0.450      SignalP-noTM
TRINITY_DN33776_c0_g2::TRINITY_DN33776_c0_g2_i8::g.23::m.2  0.104   1  0.000   1  0.138   1  0.000   0.000 N  0.450      SignalP-noTM
TRINITY_DN33776_c0_g2::TRINITY_DN33776_c0_g2_i8::g.23::m.2  0.104   1  0.000   1  0.158   1  0.000   0.000 N  0.450      SignalP-noTM
TRINITY_DN33776_c0_g2::TRINITY_DN33776_c0_g2_i8::g.23::m.2  0.103   1  0.000   1  0.145   1  0.000   0.000 N  0.450      SignalP-noTM
TRINITY_DN33776_c0_g2::TRINITY_DN33776_c0_g2_i8::g.23::m.2  0.105   1  0.000   1  0.120   1  0.000   0.000 N  0.450      SignalP-noTM
TRINITY_DN33776_c0_g2::TRINITY_DN33776_c0_g2_i8::g.23::m.2  0.104   1  0.000   1  0.130   1  0.000   0.000 N  0.450      SignalP-noTM
TRINITY_DN33776_c0_g2::TRINITY_DN33776_c0_g2_i8::g.23::m.2  0.104   1  0.000   1  0.131   1  0.000   0.000 N  0.450      SignalP-noTM
TRINITY_DN33776_c0_g2::TRINITY_DN33776_c0_g2_i8::g.23::m.2  0.104   1  0.000   1  0.140   1  0.000   0.000 N  0.450      SignalP-noTM
TRINITY_DN33776_c0_g2::TRINITY_DN33776_c0_g2_i8::g.23::m.2  0.103   1  0.000   1  0.110   1  0.000   0.000 N  0.450      SignalP-noTM
TRINITY_DN33776_c0_g2::TRINITY_DN33776_c0_g2_i8::g.23::m.2  0.105   1  0.000   1  0.120   1  0.000   0.000 N  0.450      SignalP-noTM
TRINITY_DN33776_c0_g2::TRINITY_DN33776_c0_g2_i8::g.23::m.2!  0.105   1  0.000   1  0.120   1  0.000   0.000 N  0.450      SignalP-noTM
TRINITY_DN33776_c0_g2::TRINITY_DN33776_c0_g2_i8::g.23::m.2"  0.103   1  0.000   1  0.110   1  0.000   0.000 N  0.450      SignalP-noTM
TRINITY_DN33776_c0_g2::TRINITY_DN33776_c0_g2_i8::g.23::m.2#  0.105   1  0.000   1  0.120   1  0.000   0.000 N  0.450      SignalP-noTM
TRINITY_DN33776_c0_g2::TRINITY_DN33776_c0_g2_i8::g.23::m.2$  0.104   1  0.000   1  0.158   1  0.000   0.000 N  0.450      SignalP-noTM
TRINITY_DN33776_c0_g2::TRINITY_DN33776_c0_g2_i8::g.23::m.2%  0.103   1  0.000   1  0.145   1  0.000   0.000 N  0.450      SignalP-noTM
TRINITY_DN33776_c0_g2::TRINITY_DN33776_c0_g2_i8::g.23::m.2&  0.104   1  0.000   1  0.140   1  0.000   0.000 N  0.450      SignalP-noTM
TRINITY_DN33776_c0_g2::TRINITY_DN33776_c0_g2_i8::g.23::m.2'  0.102   1  0.000   1  0.120   1  0.000   0.000 N  0.450      SignalP-noTM
TRINITY_DN33776_c0_g2::TRINITY_DN33776_c0_g2_i8::g.23::m.2(  0.104   1  0.000   1  0.121   1  0.000   0.000 N  0.450      SignalP-noTM
TRINITY_DN33776_c0_g2::TRINITY_DN33776_c0_g2_i8::g.23::m.2)  0.104   1  0.000   1  0.140   1  0.000   0.000 N  0.450      SignalP-noTM
TRINITY_DN33776_c0_g2::TRINITY_DN33776_c0_g2_i8::g.23::m.2*  0.104   1  0.000   1  0.140   1  0.000   0.000 N  0.450      SignalP-noTM
TRINITY_DN33776_c0_g2::TRINITY_DN33776_c0_g2_i8::g.23::m.2+  0.102   1  0.000   1  0.120   1  0.000   0.000 N  0.450      SignalP-noTM
TRINITY_DN33776_c0_g2::TRINITY_DN33776_c0_g2_i8::g.23::m.2,  0.104   1  0.000   1  0.161   1  0.000   0.000 N  0.450      SignalP-noTM
TRINITY_DN33776_c0_g2::TRINITY_DN33776_c0_g2_i8::g.23::m.2-  0.104   1  0.000   1  0.140   1  0.000   0.000 N  0.450      SignalP-noTM
TRINITY_DN33776_c0_g2::TRINITY_DN33776_c0_g2_i8::g.23::m.2.  0.104   1  0.000   1  0.121   1  0.000   0.000 N  0.450      SignalP-noTM
TRINITY_DN33776_c0_g2::TRINITY_DN33776_c0_g2_i8::g.23::m.2/  0.104   1  0.000   1  0.158   1  0.000   0.000 N  0.450      SignalP-noTM
TRINITY_DN33776_c0_g2::TRINITY_DN33776_c0_g2_i8::g.23::m.20  0.104   1  0.000   1  0.130   1  0.000   0.000 N  0.450      SignalP-noTM
TRINITY_DN33776_c0_g2::TRINITY_DN33776_c0_g2_i8::g.23::m.21  0.106   1  0.000   1  0.129   1  0.000   0.000 N  0.450      SignalP-noTM
TRINITY_DN33776_c0_g2::TRINITY_DN33776_c0_g2_i8::g.23::m.22  0.104   1  0.000   1  0.138   1  0.000   0.000 N  0.450      SignalP-noTM
TRINITY_DN33776_c0_g2::TRINITY_DN33776_c0_g2_i8::g.23::m.23  0.102   1  0.000   1  0.104   1  0.000   0.000 N  0.450      SignalP-noTM
TRINITY_DN33776_c0_g2::TRINITY_DN33776_c0_g2_i8::g.23::m.24  0.102   1  0.000   1  0.104   1  0.000   0.000 N  0.450      SignalP-noTM
TRINITY_DN33776_c0_g2::TRINITY_DN33776_c0_g2_i8::g.23::m.25  0.102   1  0.000   1  0.104   1  0.000   0.000 N  0.450      SignalP-noTM
TRINITY_DN33776_c0_g2::TRINITY_DN33776_c0_g2_i8::g.23::m.26  0.102   4  0.000   1  0.104   1  0.000   0.000 N  0.450      SignalP-noTM
TRINITY_DN33776_c0_g2::TRINITY_DN33776_c0_g2_i8::g.23::m.27  0.103   5  0.000   1  0.104   1  0.000   0.000 N  0.450      SignalP-noTM
TRINITY_DN33776_c0_g2::TRINITY_DN33776_c0_g2_i8::g.23::m.28  0.103   5  0.000   1  0.104   1  0.000   0.000 N  0.450      SignalP-noTM
TRINITY_DN33776_c0_g2::TRINITY_DN33776_c0_g2_i8::g.23::m.29  0.103   5  0.000   1  0.105   7  0.000   0.000 N  0.450      SignalP-noTM
TRINITY_DN33776_c0_g2::TRINITY_DN33776_c0_g2_i8::g.23::m.2:  0.103   5  0.000   1  0.105   7  0.000   0.000 N  0.450      SignalP-noTM
TRINITY_DN33776_c0_g2::TRINITY_DN33776_c0_g2_i8::g.23::m.2;  0.103   5  0.000   1  0.105   7  0.000   0.000 N  0.450      SignalP-noTM
TRINITY_DN33776_c0_g2::TRINITY_DN33776_c0_g2_i8::g.23::m.2<  0.110  10  0.000   1  0.105   7  0.000   0.000 N  0.450      SignalP-noTM
TRINITY_DN33776_c0_g2::TRINITY_DN33776_c0_g2_i8::g.23::m.2=  0.110  10  0.103  11  0.105   7  0.099   0.101 N  0.450      SignalP-noTM
TRINITY_DN33776_c0_g2::TRINITY_DN33776_c0_g2_i8::g.23::m.2>  0.110  10  0.103  11  0.112  12  0.099   0.101 N  0.450      SignalP-noTM
TRINITY_DN33776_c0_g2::TRINITY_DN33776_c0_g2_i8::g.23::m.2?  0.110  10  0.103  11  0.112  12  0.099   0.101 N  0.450      SignalP-noTM
TRINITY_DN33776_c0_g2::TRINITY_DN33776_c0_g2_i8::g.23::m.2@  0.110  10  0.103  14  0.112  12  0.101   0.102 N  0.450      SignalP-noTM
TRINITY_DN33776_c0_g2::TRINITY_DN33776_c0_g2_i8::g.23::m.2A  0.110  10  0.105  15  0.112  12  0.101   0.103 N  0.450      SignalP-noTM
TRINITY_DN33776_c0_g2::TRINITY_DN33776_c0_g2_i8::g.23::m.2B  0.110  10  0.105  15  0.112  12  0.101   0.103 N  0.450      SignalP-noTM
TRINITY_DN33776_c0_g2::TRINITY_DN33776_c0_g2_i8::g.23::m.2C  0.110  10  0.105  15  0.112  12  0.101   0.103 N  0.450      SignalP-noTM
TRINITY_DN33776_c0_g2::TRINITY_DN33776_c0_g2_i8::g.23::m.2D  0.110  10  0.105  15  0.112  12  0.101   0.103 N  0.450      SignalP-noTM
TRINITY_DN33776_c0_g2::TRINITY_DN33776_c0_g2_i8::g.23::m.2E  0.110  10  0.105  15  0.112  12  0.101   0.103 N  0.450      SignalP-noTM
TRINITY_DN33776_c0_g2::TRINITY_DN33776_c0_g2_i8::g.23::m.2F  0.110  10  0.105  15  0.112  12  0.101   0.103 N  0.450      SignalP-noTM
TRINITY_DN33776_c0_g2::TRINITY_DN33776_c0_g2_i9::g.26::m.2  0.105   1  0.000   1  0.140   1  0.000   0.000 N  0.450      SignalP-noTM
TRINITY_DN33776_c0_g2::TRINITY_DN33776_c0_g2_i9::g.26::m.2  0.103   1  0.000   1  0.166   1  0.000   0.000 N  0.450      SignalP-noTM
TRINITY_DN33776_c0_g2::TRINITY_DN33776_c0_g2_i9::g.26::m.2  0.103   1  0.000   1  0.166   1  0.000   0.000 N  0.450      SignalP-noTM
TRINITY_DN33776_c0_g2::TRINITY_DN33776_c0_g2_i9::g.26::m.2  0.105   1  0.000   1  0.120   1  0.000   0.000 N  0.450      SignalP-noTM
TRINITY_DN33776_c0_g2::TRINITY_DN33776_c0_g2_i9::g.26::m.2  0.104   1  0.000   1  0.161   1  0.000   0.000 N  0.450      SignalP-noTM
TRINITY_DN33776_c0_g2::TRINITY_DN33776_c0_g2_i9::g.26::m.2  0.103   1  0.000   1  0.166   1  0.000   0.000 N  0.450      SignalP-noTM
TRINITY_DN33776_c0_g2::TRINITY_DN33776_c0_g2_i9::g.26::m.2  0.103   1  0.000   1  0.145   1  0.000   0.000 N  0.450      SignalP-noTM
TRINITY_DN33776_c0_g2::TRINITY_DN33776_c0_g2_i9::g.26::m.2  0.104   1  0.000   1  0.140   1  0.000   0.000 N  0.450      SignalP-noTM
TRINITY_DN33776_c0_g2::TRINITY_DN33776_c0_g2_i9::g.26::m.2  0.104   1  0.000   1  0.140   1  0.000   0.000 N  0.450      SignalP-noTM
                           0.000   1  0.000   1  0.000   1  0.000   0.000 N  0.500      SignalP-TM
TRINITY_DN33776_c0_g2::TRINITY_DN33776_c0_g2_i9::g.26::m.2  0.000   1  0.000   1  0.000   1  0.000   0.000 N  0.450      SignalP-noTM
0.165857                   0.000   1  0.000   1  0.000   1  0.000   0.000 N  0.450      SignalP-noTM
TRINITY_DN33776_c0_g2::TRINITY_DN33776_c0_g2_i9::g.26::m.2  0.104   1  0.000   1  0.138   1  0.000   0.000 N  0.450      SignalP-noTM
TRINITY_DN33776_c0_g2::TRINITY_DN33776_c0_g2_i9::g.26::m.2  0.103   1  0.000   1  0.145   1  0.000   0.000 N  0.450      SignalP-noTM
TRINITY_DN33776_c0_g2::TRINITY_DN33776_c0_g2_i9::g.26::m.2  0.105   1  0.000   1  0.120   1  0.000   0.000 N  0.450      SignalP-noTM
TRINITY_DN33776_c0_g2::TRINITY_DN33776_c0_g2_i9::g.26::m.2  0.104   1  0.000   1  0.130   1  0.000   0.000 N  0.450      SignalP-noTM
TRINITY_DN33776_c0_g2::TRINITY_DN33776_c0_g2_i9::g.26::m.2  0.104   1  0.000   1  0.131   1  0.000   0.000 N  0.450      SignalP-noTM
TRINITY_DN33776_c0_g2::TRINITY_DN33776_c0_g2_i9::g.26::m.2  0.104   1  0.000   1  0.140   1  0.000   0.000 N  0.450      SignalP-noTM
TRINITY_DN33776_c0_g2::TRINITY_DN33776_c0_g2_i9::g.26::m.2  0.103   1  0.000   1  0.110   1  0.000   0.000 N  0.450      SignalP-noTM
TRINITY_DN33776_c0_g2::TRINITY_DN33776_c0_g2_i9::g.26::m.2  0.105   1  0.000   1  0.120   1  0.000   0.000 N  0.450      SignalP-noTM
TRINITY_DN33776_c0_g2::TRINITY_DN33776_c0_g2_i9::g.26::m.2  0.105   1  0.000   1  0.120   1  0.000   0.000 N  0.450      SignalP-noTM
TRINITY_DN33776_c0_g2::TRINITY_DN33776_c0_g2_i9::g.26::m.2  0.103   1  0.000   1  0.110   1  0.000   0.000 N  0.450      SignalP-noTM
TRINITY_DN33776_c0_g2::TRINITY_DN33776_c0_g2_i9::g.26::m.2  0.105   1  0.000   1  0.120   1  0.000   0.000 N  0.450      SignalP-noTM
TRINITY_DN33776_c0_g2::TRINITY_DN33776_c0_g2_i9::g.26::m.2  0.104   1  0.000   1  0.158   1  0.000   0.000 N  0.450      SignalP-noTM
TRINITY_DN33776_c0_g2::TRINITY_DN33776_c0_g2_i9::g.26::m.2  0.103   1  0.000   1  0.145   1  0.000   0.000 N  0.450      SignalP-noTM
TRINITY_DN33776_c0_g2::TRINITY_DN33776_c0_g2_i9::g.26::m.2  0.104   1  0.000   1  0.140   1  0.000   0.000 N  0.450      SignalP-noTM
TRINITY_DN33776_c0_g2::TRINITY_DN33776_c0_g2_i9::g.26::m.2  0.102   1  0.000   1  0.120   1  0.000   0.000 N  0.450      SignalP-noTM
TRINITY_DN33776_c0_g2::TRINITY_DN33776_c0_g2_i9::g.26::m.2  0.104   1  0.000   1  0.121   1  0.000   0.000 N  0.450      SignalP-noTM
TRINITY_DN33776_c0_g2::TRINITY_DN33776_c0_g2_i9::g.26::m.2  0.104   1  0.000   1  0.140   1  0.000   0.000 N  0.450      SignalP-noTM
TRINITY_DN33776_c0_g2::TRINITY_DN33776_c0_g2_i9::g.26::m.2  0.104   1  0.000   1  0.140   1  0.000   0.000 N  0.450      SignalP-noTM
TRINITY_DN33776_c0_g2::TRINITY_DN33776_c0_g2_i9::g.26::m.2  0.102   1  0.000   1  0.120   1  0.000   0.000 N  0.450      SignalP-noTM
TRINITY_DN33776_c0_g2::TRINITY_DN33776_c0_g2_i9::g.26::m.2  0.104   1  0.000   1  0.161   1  0.000   0.000 N  0.450      SignalP-noTM
TRINITY_DN33776_c0_g2::TRINITY_DN33776_c0_g2_i9::g.26::m.2  0.104   1  0.000   1  0.140   1  0.000   0.000 N  0.450      SignalP-noTM
TRINITY_DN33776_c0_g2::TRINITY_DN33776_c0_g2_i9::g.26::m.2!  0.104   1  0.000   1  0.121   1  0.000   0.000 N  0.450      SignalP-noTM
TRINITY_DN33776_c0_g2::TRINITY_DN33776_c0_g2_i9::g.26::m.2"  0.104   1  0.000   1  0.158   1  0.000   0.000 N  0.450      SignalP-noTM
TRINITY_DN33776_c0_g2::TRINITY_DN33776_c0_g2_i9::g.26::m.2#  0.104   1  0.000   1  0.130   1  0.000   0.000 N  0.450      SignalP-noTM
TRINITY_DN33776_c0_g2::TRINITY_DN33776_c0_g2_i9::g.26::m.2$  0.106   1  0.000   1  0.129   1  0.000   0.000 N  0.450      SignalP-noTM
TRINITY_DN33776_c0_g2::TRINITY_DN33776_c0_g2_i9::g.26::m.2%  0.104   1  0.000   1  0.138   1  0.000   0.000 N  0.450      SignalP-noTM
TRINITY_DN33776_c0_g2::TRINITY_DN33776_c0_g2_i9::g.26::m.2&  0.106   1  0.000   1  0.129   1  0.000   0.000 N  0.450      SignalP-noTM
TRINITY_DN33776_c0_g2::TRINITY_DN33776_c0_g2_i9::g.26::m.2'  0.103   1  0.000   1  0.145   1  0.000   0.000 N  0.450      SignalP-noTM
TRINITY_DN33776_c0_g2::TRINITY_DN33776_c0_g2_i9::g.26::m.2(  0.103   1  0.000   1  0.166   1  0.000   0.000 N  0.450      SignalP-noTM
TRINITY_DN33776_c0_g2::TRINITY_DN33776_c0_g2_i9::g.26::m.2)  0.104   1  0.000   1  0.130   1  0.000   0.000 N  0.450      SignalP-noTM
TRINITY_DN33776_c0_g2::TRINITY_DN33776_c0_g2_i9::g.26::m.2*  0.103   1  0.000   1  0.145   1  0.000   0.000 N  0.450      SignalP-noTM
TRINITY_DN33776_c0_g2::TRINITY_DN33776_c0_g2_i9::g.26::m.2+  0.105   1  0.000   1  0.120   1  0.000   0.000 N  0.450      SignalP-noTM
TRINITY_DN33776_c0_g2::TRINITY_DN33776_c0_g2_i9::g.26::m.2,  0.103   1  0.000   1  0.145   1  0.000   0.000 N  0.450      SignalP-noTM
TRINITY_DN33776_c0_g2::TRINITY_DN33776_c0_g2_i9::g.26::m.2-  0.104   1  0.000   1  0.158   1  0.000   0.000 N  0.450      SignalP-noTM
TRINITY_DN33776_c0_g2::TRINITY_DN33776_c0_g2_i9::g.26::m.2.  0.104   1  0.000   1  0.140   1  0.000   0.000 N  0.450      SignalP-noTM
TRINITY_DN33776_c0_g2::TRINITY_DN33776_c0_g2_i9::g.26::m.2/  0.103   1  0.000   1  0.145   1  0.000   0.000 N  0.450      SignalP-noTM
TRINITY_DN33776_c0_g2::TRINITY_DN33776_c0_g2_i9::g.26::m.20  0.105   1  0.000   1  0.120   1  0.000   0.000 N  0.450      SignalP-noTM
TRINITY_DN33776_c0_g2::TRINITY_DN33776_c0_g2_i9::g.26::m.21  0.104   1  0.000   1  0.140   1  0.000   0.000 N  0.450      SignalP-noTM
TRINITY_DN33776_c0_g2::TRINITY_DN33776_c0_g2_i9::g.26::m.22  0.104   1  0.000   1  0.146   1  0.000   0.000 N  0.450      SignalP-noTM
TRINITY_DN33776_c0_g2::TRINITY_DN33776_c0_g2_i9::g.26::m.23  0.104   1  0.000   1  0.140   1  0.000   0.000 N  0.450      SignalP-noTM
TRINITY_DN33776_c0_g2::TRINITY_DN33776_c0_g2_i9::g.26::m.24  0.105   1  0.000   1  0.120   1  0.000   0.000 N  0.450      SignalP-noTM
TRINITY_DN33776_c0_g2::TRINITY_DN33776_c0_g2_i9::g.26::m.25  0.104   1  0.000   1  0.130   1  0.000   0.000 N  0.450      SignalP-noTM
TRINITY_DN33776_c0_g2::TRINITY_DN33776_c0_g2_i9::g.26::m.26  0.102   1  0.000   1  0.095   1  0.000   0.000 N  0.450      SignalP-noTM
TRINITY_DN33776_c0_g2::TRINITY_DN33776_c0_g2_i9::g.26::m.27  0.102   2  0.000   1  0.095   1  0.000   0.000 N  0.450      SignalP-noTM
TRINITY_DN33776_c0_g2::TRINITY_DN33776_c0_g2_i9::g.26::m.28  0.103   3  0.000   1  0.095   1  0.000   0.000 N  0.450      SignalP-noTM
TRINITY_DN33776_c0_g2::TRINITY_DN33776_c0_g2_i9::g.26::m.29  0.103   3  0.000   1  0.103   4  0.000   0.000 N  0.450      SignalP-noTM
TRINITY_DN33776_c0_g2::TRINITY_DN33776_c0_g2_i9::g.26::m.2:  0.104   5  0.000   1  0.103   4  0.000   0.000 N  0.450      SignalP-noTM
TRINITY_DN33776_c0_g2::TRINITY_DN33776_c0_g2_i9::g.26::m.2;  0.104   5  0.000   1  0.103   4  0.000   0.000 N  0.450      SignalP-noTM
TRINITY_DN33776_c0_g2::TRINITY_DN33776_c0_g2_i9::g.26::m.2<  0.104   5  0.000   1  0.104   7  0.000   0.000 N  0.450      SignalP-noTM
TRINITY_DN33776_c0_g2::TRINITY_DN33776_c0_g2_i9::g.26::m.2=  0.104   5  0.000   1  0.104   7  0.000   0.000 N  0.450      SignalP-noTM
TRINITY_DN33776_c0_g2::TRINITY_DN33776_c0_g2_i9::g.26::m.2>  0.107   9  0.000   1  0.104   7  0.000   0.000 N  0.450      SignalP-noTM
TRINITY_DN33776_c0_g2::TRINITY_DN33776_c0_g2_i9::g.26::m.2?  0.107   9  0.000   1  0.104   7  0.000   0.000 N  0.450      SignalP-noTM
TRINITY_DN33776_c0_g2::TRINITY_DN33776_c0_g2_i9::g.26::m.2@  0.107   9  0.096  11  0.104   7  0.094   0.095 N  0.450      SignalP-noTM
TRINITY_DN33776_c0_g2::TRINITY_DN33776_c0_g2_i9::g.26::m.2A  0.107   9  0.100  12  0.104   7  0.094   0.097 N  0.450      SignalP-noTM
TRINITY_DN33776_c0_g2::TRINITY_DN33776_c0_g2_i9::g.26::m.2B  0.107   9  0.100  12  0.104   7  0.094   0.097 N  0.450      SignalP-noTM
TRINITY_DN33776_c0_g2::TRINITY_DN33776_c0_g2_i9::g.26::m.2C  0.107   9  0.100  12  0.104   7  0.094   0.097 N  0.450      SignalP-noTM
TRINITY_DN33776_c0_g2::TRINITY_DN33776_c0_g2_i9::g.26::m.2D  0.110  15  0.102  15  0.104   7  0.094   0.097 N  0.450      SignalP-noTM
TRINITY_DN33776_c0_g2::TRINITY_DN33776_c0_g2_i9::g.26::m.2E  0.110  15  0.102  15  0.104   7  0.094   0.097 N  0.450      SignalP-noTM
TRINITY_DN33776_c0_g2::TRINITY_DN33776_c0_g2_i9::g.26::m.2F  0.110  15  0.102  15  0.104   7  0.094   0.097 N  0.450      SignalP-noTM
TRINITY_DN33776_c0_g2::TRINITY_DN33776_c0_g2_i10::g.29::m.  0.105   1  0.000   1  0.140   1  0.000   0.000 N  0.450      SignalP-noTM
TRINITY_DN33776_c0_g2::TRINITY_DN33776_c0_g2_i10::g.29::m.  0.103   1  0.000   1  0.166   1  0.000   0.000 N  0.450      SignalP-noTM
TRINITY_DN33776_c0_g2::TRINITY_DN33776_c0_g2_i10::g.29::m.  0.103   1  0.000   1  0.145   1  0.000   0.000 N  0.450      SignalP-noTM
TRINITY_DN33776_c0_g2::TRINITY_DN33776_c0_g2_i10::g.29::m.  0.104   1  0.000   1  0.121   1  0.000   0.000 N  0.450      SignalP-noTM
TRINITY_DN33776_c0_g2::TRINITY_DN33776_c0_g2_i10::g.29::m.  0.104   1  0.000   1  0.158   1  0.000   0.000 N  0.450      SignalP-noTM
TRINITY_DN33776_c0_g2::TRINITY_DN33776_c0_g2_i10::g.29::m.  0.104   1  0.000   1  0.158   1  0.000   0.000 N  0.450      SignalP-noTM
TRINITY_DN33776_c0_g2::TRINITY_DN33776_c0_g2_i10::g.29::m.  0.104   1  0.000   1  0.140   1  0.000   0.000 N  0.450      SignalP-noTM
TRINITY_DN33776_c0_g2::TRINITY_DN33776_c0_g2_i10::g.29::m.  0.104   1  0.000   1  0.138   1  0.000   0.000 N  0.450      SignalP-noTM
TRINITY_DN33776_c0_g2::TRINITY_DN33776_c0_g2_i10::g.29::m.  0.105   1  0.000   1  0.120   1  0.000   0.000 N  0.450      SignalP-noTM
                           0.000   1  0.000   1  0.000   1  0.000   0.000 N  0.500      SignalP-TM
TRINITY_DN33776_c0_g2::TRINITY_DN33776_c0_g2_i10::g.29::m.  0.000   1  0.000   1  0.000   1  0.000   0.000 N  0.450      SignalP-noTM
0.157699                   0.000   1  0.000   1  0.000   1  0.000   0.000 N  0.450      SignalP-noTM
TRINITY_DN33776_c0_g2::TRINITY_DN33776_c0_g2_i10::g.29::m.  0.103   1  0.000   1  0.145   1  0.000   0.000 N  0.450      SignalP-noTM
TRINITY_DN33776_c0_g2::TRINITY_DN33776_c0_g2_i10::g.29::m.  0.103   1  0.000   1  0.166   1  0.000   0.000 N  0.450      SignalP-noTM
TRINITY_DN33776_c0_g2::TRINITY_DN33776_c0_g2_i10::g.29::m.  0.102   1  0.000   1  0.120   1  0.000   0.000 N  0.450      SignalP-noTM
TRINITY_DN33776_c0_g2::TRINITY_DN33776_c0_g2_i10::g.29::m.  0.106   1  0.000   1  0.139   1  0.000   0.000 N  0.450      SignalP-noTM
TRINITY_DN33776_c0_g2::TRINITY_DN33776_c0_g2_i10::g.29::m.  0.102   1  0.000   1  0.120   1  0.000   0.000 N  0.450      SignalP-noTM
TRINITY_DN33776_c0_g2::TRINITY_DN33776_c0_g2_i10::g.29::m.  0.106   1  0.000   1  0.139   1  0.000   0.000 N  0.450      SignalP-noTM
TRINITY_DN33776_c0_g2::TRINITY_DN33776_c0_g2_i10::g.29::m.  0.104   1  0.000   1  0.159   1  0.000   0.000 N  0.450      SignalP-noTM
TRINITY_DN33776_c0_g2::TRINITY_DN33776_c0_g2_i10::g.29::m.  0.103   1  0.000   1  0.166   1  0.000   0.000 N  0.450      SignalP-noTM
TRINITY_DN33776_c0_g2::TRINITY_DN33776_c0_g2_i10::g.29::m.  0.104   1  0.000   1  0.146   1  0.000   0.000 N  0.450      SignalP-noTM
TRINITY_DN33776_c0_g2::TRINITY_DN33776_c0_g2_i10::g.29::m.  0.106   1  0.000   1  0.139   1  0.000   0.000 N  0.450      SignalP-noTM
TRINITY_DN33776_c0_g2::TRINITY_DN33776_c0_g2_i10::g.29::m.  0.104   1  0.000   1  0.159   1  0.000   0.000 N  0.450      SignalP-noTM
TRINITY_DN33776_c0_g2::TRINITY_DN33776_c0_g2_i10::g.29::m.  0.103   1  0.000   1  0.166   1  0.000   0.000 N  0.450      SignalP-noTM
TRINITY_DN33776_c0_g2::TRINITY_DN33776_c0_g2_i10::g.29::m.  0.104   1  0.000   1  0.138   1  0.000   0.000 N  0.450      SignalP-noTM
TRINITY_DN33776_c0_g2::TRINITY_DN33776_c0_g2_i10::g.29::m.  0.104   1  0.000   1  0.158   1  0.000   0.000 N  0.450      SignalP-noTM
TRINITY_DN33776_c0_g2::TRINITY_DN33776_c0_g2_i10::g.29::m.  0.103   1  0.000   1  0.145   1  0.000   0.000 N  0.450      SignalP-noTM
TRINITY_DN33776_c0_g2::TRINITY_DN33776_c0_g2_i10::g.29::m.  0.105   1  0.000   1  0.120   1  0.000   0.000 N  0.450      SignalP-noTM
TRINITY_DN33776_c0_g2::TRINITY_DN33776_c0_g2_i10::g.29::m.  0.104   1  0.000   1  0.130   1  0.000   0.000 N  0.450      SignalP-noTM
TRINITY_DN33776_c0_g2::TRINITY_DN33776_c0_g2_i10::g.29::m.  0.104   1  0.000   1  0.131   1  0.000   0.000 N  0.450      SignalP-noTM
TRINITY_DN33776_c0_g2::TRINITY_DN33776_c0_g2_i10::g.29::m.  0.104   1  0.000   1  0.140   1  0.000   0.000 N  0.450      SignalP-noTM
TRINITY_DN33776_c0_g2::TRINITY_DN33776_c0_g2_i10::g.29::m.  0.103   1  0.000   1  0.110   1  0.000   0.000 N  0.450      SignalP-noTM
TRINITY_DN33776_c0_g2::TRINITY_DN33776_c0_g2_i10::g.29::m.  0.105   1  0.000   1  0.120   1  0.000   0.000 N  0.450      SignalP-noTM
TRINITY_DN33776_c0_g2::TRINITY_DN33776_c0_g2_i10::g.29::m.!  0.105   1  0.000   1  0.120   1  0.000   0.000 N  0.450      SignalP-noTM
TRINITY_DN33776_c0_g2::TRINITY_DN33776_c0_g2_i10::g.29::m."  0.103   1  0.000   1  0.110   1  0.000   0.000 N  0.450      SignalP-noTM
TRINITY_DN33776_c0_g2::TRINITY_DN33776_c0_g2_i10::g.29::m.#  0.105   1  0.000   1  0.120   1  0.000   0.000 N  0.450      SignalP-noTM
TRINITY_DN33776_c0_g2::TRINITY_DN33776_c0_g2_i10::g.29::m.$  0.104   1  0.000   1  0.158   1  0.000   0.000 N  0.450      SignalP-noTM
TRINITY_DN33776_c0_g2::TRINITY_DN33776_c0_g2_i10::g.29::m.%  0.103   1  0.000   1  0.145   1  0.000   0.000 N  0.450      SignalP-noTM
TRINITY_DN33776_c0_g2::TRINITY_DN33776_c0_g2_i10::g.29::m.&  0.104   1  0.000   1  0.140   1  0.000   0.000 N  0.450      SignalP-noTM
TRINITY_DN33776_c0_g2::TRINITY_DN33776_c0_g2_i10::g.29::m.'  0.102   1  0.000   1  0.120   1  0.000   0.000 N  0.450      SignalP-noTM
TRINITY_DN33776_c0_g2::TRINITY_DN33776_c0_g2_i10::g.29::m.(  0.104   1  0.000   1  0.121   1  0.000   0.000 N  0.450      SignalP-noTM
TRINITY_DN33776_c0_g2::TRINITY_DN33776_c0_g2_i10::g.29::m.)  0.104   1  0.000   1  0.140   1  0.000   0.000 N  0.450      SignalP-noTM
TRINITY_DN33776_c0_g2::TRINITY_DN33776_c0_g2_i10::g.29::m.*  0.104   1  0.000   1  0.140   1  0.000   0.000 N  0.450      SignalP-noTM
TRINITY_DN33776_c0_g2::TRINITY_DN33776_c0_g2_i10::g.29::m.+  0.102   1  0.000   1  0.120   1  0.000   0.000 N  0.450      SignalP-noTM
TRINITY_DN33776_c0_g2::TRINITY_DN33776_c0_g2_i10::g.29::m.,  0.104   1  0.000   1  0.161   1  0.000   0.000 N  0.450      SignalP-noTM
TRINITY_DN33776_c0_g2::TRINITY_DN33776_c0_g2_i10::g.29::m.-  0.104   1  0.000   1  0.140   1  0.000   0.000 N  0.450      SignalP-noTM
TRINITY_DN33776_c0_g2::TRINITY_DN33776_c0_g2_i10::g.29::m..  0.104   1  0.000   1  0.121   1  0.000   0.000 N  0.450      SignalP-noTM
TRINITY_DN33776_c0_g2::TRINITY_DN33776_c0_g2_i10::g.29::m./  0.104   1  0.000   1  0.158   1  0.000   0.000 N  0.450      SignalP-noTM
TRINITY_DN33776_c0_g2::TRINITY_DN33776_c0_g2_i10::g.29::m.0  0.104   1  0.000   1  0.130   1  0.000   0.000 N  0.450      SignalP-noTM
TRINITY_DN33776_c0_g2::TRINITY_DN33776_c0_g2_i10::g.29::m.1  0.106   1  0.000   1  0.129   1  0.000   0.000 N  0.450      SignalP-noTM
TRINITY_DN33776_c0_g2::TRINITY_DN33776_c0_g2_i10::g.29::m.2  0.104   1  0.000   1  0.138   1  0.000   0.000 N  0.450      SignalP-noTM
TRINITY_DN33776_c0_g2::TRINITY_DN33776_c0_g2_i10::g.29::m.3  0.106   1  0.000   1  0.129   1  0.000   0.000 N  0.450      SignalP-noTM
TRINITY_DN33776_c0_g2::TRINITY_DN33776_c0_g2_i10::g.29::m.4  0.103   1  0.000   1  0.145   1  0.000   0.000 N  0.450      SignalP-noTM
TRINITY_DN33776_c0_g2::TRINITY_DN33776_c0_g2_i10::g.29::m.5  0.103   1  0.000   1  0.166   1  0.000   0.000 N  0.450      SignalP-noTM
TRINITY_DN33776_c0_g2::TRINITY_DN33776_c0_g2_i10::g.29::m.6  0.104   1  0.000   1  0.130   1  0.000   0.000 N  0.450      SignalP-noTM
TRINITY_DN33776_c0_g2::TRINITY_DN33776_c0_g2_i10::g.29::m.7  0.103   1  0.000   1  0.145   1  0.000   0.000 N  0.450      SignalP-noTM
TRINITY_DN33776_c0_g2::TRINITY_DN33776_c0_g2_i10::g.29::m.8  0.105   1  0.000   1  0.120   1  0.000   0.000 N  0.450      SignalP-noTM
TRINITY_DN33776_c0_g2::TRINITY_DN33776_c0_g2_i10::g.29::m.9  0.103   1  0.000   1  0.145   1  0.000   0.000 N  0.450      SignalP-noTM
TRINITY_DN33776_c0_g2::TRINITY_DN33776_c0_g2_i10::g.29::m.:  0.104   1  0.000   1  0.158   1  0.000   0.000 N  0.450      SignalP-noTM
TRINITY_DN33776_c0_g2::TRINITY_DN33776_c0_g2_i10::g.29::m.;  0.104   1  0.000   1  0.140   1  0.000   0.000 N  0.450      SignalP-noTM
TRINITY_DN33776_c0_g2::TRINITY_DN33776_c0_g2_i10::g.29::m.<  0.103   1  0.000   1  0.145   1  0.000   0.000 N  0.450      SignalP-noTM
TRINITY_DN33776_c0_g2::TRINITY_DN33776_c0_g2_i10::g.29::m.=  0.105   1  0.000   1  0.120   1  0.000   0.000 N  0.450      SignalP-noTM
TRINITY_DN33776_c0_g2::TRINITY_DN33776_c0_g2_i10::g.29::m.>  0.104   1  0.000   1  0.140   1  0.000   0.000 N  0.450      SignalP-noTM
TRINITY_DN33776_c0_g2::TRINITY_DN33776_c0_g2_i10::g.29::m.?  0.104   1  0.000   1  0.146   1  0.000   0.000 N  0.450      SignalP-noTM
TRINITY_DN33776_c0_g2::TRINITY_DN33776_c0_g2_i10::g.29::m.@  0.104   1  0.000   1  0.140   1  0.000   0.000 N  0.450      SignalP-noTM
TRINITY_DN33776_c0_g2::TRINITY_DN33776_c0_g2_i10::g.29::m.A  0.105   1  0.000   1  0.120   1  0.000   0.000 N  0.450      SignalP-noTM
TRINITY_DN33776_c0_g2::TRINITY_DN33776_c0_g2_i10::g.29::m.B  0.104   1  0.000   1  0.130   1  0.000   0.000 N  0.450      SignalP-noTM
TRINITY_DN33776_c0_g2::TRINITY_DN33776_c0_g2_i10::g.29::m.C  0.104   1  0.000   1  0.121   1  0.000   0.000 N  0.450      SignalP-noTM
TRINITY_DN33776_c0_g2::TRINITY_DN33776_c0_g2_i10::g.29::m.D  0.102   1  0.000   1  0.120   1  0.000   0.000 N  0.450      SignalP-noTM
TRINITY_DN33776_c0_g2::TRINITY_DN33776_c0_g2_i10::g.29::m.E  0.104   1  0.000   1  0.158   1  0.000   0.000 N  0.450      SignalP-noTM
TRINITY_DN33776_c0_g2::TRINITY_DN33776_c0_g2_i10::g.29::m.F  0.104   1  0.000   1  0.146   1  0.000   0.000 N  0.450      SignalP-noTM
TRINITY_DN33776_c0_g2::TRINITY_DN33776_c0_g2_i11::g.32::m.  0.105   1  0.000   1  0.140   1  0.000   0.000 N  0.450      SignalP-noTM
TRINITY_DN33776_c0_g2::TRINITY_DN33776_c0_g2_i11::g.32::m.  0.104   1  0.000   1  0.140   1  0.000   0.000 N  0.450      SignalP-noTM
TRINITY_DN33776_c0_g2::TRINITY_DN33776_c0_g2_i11::g.32::m.  0.105   1  0.000   1  0.120   1  0.000   0.000 N  0.450      SignalP-noTM
TRINITY_DN33776_c0_g2::TRINITY_DN33776_c0_g2_i11::g.32::m.  0.102   1  0.000   1  0.120   1  0.000   0.000 N  0.450      SignalP-noTM
TRINITY_DN33776_c0_g2::TRINITY_DN33776_c0_g2_i11::g.32::m.  0.104   1  0.000   1  0.138   1  0.000   0.000 N  0.450      SignalP-noTM
TRINITY_DN33776_c0_g2::TRINITY_DN33776_c0_g2_i11::g.32::m.  0.106   1  0.000   1  0.129   1  0.000   0.000 N  0.450      SignalP-noTM
TRINITY_DN33776_c0_g2::TRINITY_DN33776_c0_g2_i11::g.32::m.  0.104   1  0.000   1  0.131   1  0.000   0.000 N  0.450      SignalP-noTM
TRINITY_DN33776_c0_g2::TRINITY_DN33776_c0_g2_i11::g.32::m.  0.103   1  0.000   1  0.166   1  0.000   0.000 N  0.450      SignalP-noTM
TRINITY_DN33776_c0_g2::TRINITY_DN33776_c0_g2_i11::g.32::m.  0.104   1  0.000   1  0.140   1  0.000   0.000 N  0.450      SignalP-noTM
                           0.000   1  0.000   1  0.000   1  0.000   0.000 N  0.500      SignalP-TM
TRINITY_DN33776_c0_g2::TRINITY_DN33776_c0_g2_i11::g.32::m.  0.000   1  0.000   1  0.000   1  0.000   0.000 N  0.450      SignalP-noTM
0.165857                   0.000   1  0.000   1  0.000   1  0.000   0.000 N  0.450      SignalP-noTM
TRINITY_DN33776_c0_g2::TRINITY_DN33776_c0_g2_i11::g.32::m.  0.104   1  0.000   1  0.138   1  0.000   0.000 N  0.450      SignalP-noTM
TRINITY_DN33776_c0_g2::TRINITY_DN33776_c0_g2_i11::g.32::m.  0.103   1  0.000   1  0.145   1  0.000   0.000 N  0.450      SignalP-noTM
TRINITY_DN33776_c0_g2::TRINITY_DN33776_c0_g2_i11::g.32::m.  0.105   1  0.000   1  0.120   1  0.000   0.000 N  0.450      SignalP-noTM
TRINITY_DN33776_c0_g2::TRINITY_DN33776_c0_g2_i11::g.32::m.  0.104   1  0.000   1  0.130   1  0.000   0.000 N  0.450      SignalP-noTM
TRINITY_DN33776_c0_g2::TRINITY_DN33776_c0_g2_i11::g.32::m.  0.104   1  0.000   1  0.131   1  0.000   0.000 N  0.450      SignalP-noTM
TRINITY_DN33776_c0_g2::TRINITY_DN33776_c0_g2_i11::g.32::m.  0.104   1  0.000   1  0.140   1  0.000   0.000 N  0.450      SignalP-noTM
TRINITY_DN33776_c0_g2::TRINITY_DN33776_c0_g2_i11::g.32::m.  0.103   1  0.000   1  0.110   1  0.000   0.000 N  0.450      SignalP-noTM
TRINITY_DN33776_c0_g2::TRINITY_DN33776_c0_g2_i11::g.32::m.  0.105   1  0.000   1  0.120   1  0.000   0.000 N  0.450      SignalP-noTM
TRINITY_DN33776_c0_g2::TRINITY_DN33776_c0_g2_i11::g.32::m.  0.105   1  0.000   1  0.120   1  0.000   0.000 N  0.450      SignalP-noTM
TRINITY_DN33776_c0_g2::TRINITY_DN33776_c0_g2_i11::g.32::m.  0.103   1  0.000   1  0.110   1  0.000   0.000 N  0.450      SignalP-noTM
TRINITY_DN33776_c0_g2::TRINITY_DN33776_c0_g2_i11::g.32::m.  0.105   1  0.000   1  0.120   1  0.000   0.000 N  0.450      SignalP-noTM
TRINITY_DN33776_c0_g2::TRINITY_DN33776_c0_g2_i11::g.32::m.  0.104   1  0.000   1  0.158   1  0.000   0.000 N  0.450      SignalP-noTM
TRINITY_DN33776_c0_g2::TRINITY_DN33776_c0_g2_i11::g.32::m.  0.103   1  0.000   1  0.145   1  0.000   0.000 N  0.450      SignalP-noTM
TRINITY_DN33776_c0_g2::TRINITY_DN33776_c0_g2_i11::g.32::m.  0.104   1  0.000   1  0.140   1  0.000   0.000 N  0.450      SignalP-noTM
TRINITY_DN33776_c0_g2::TRINITY_DN33776_c0_g2_i11::g.32::m.  0.102   1  0.000   1  0.120   1  0.000   0.000 N  0.450      SignalP-noTM
TRINITY_DN33776_c0_g2::TRINITY_DN33776_c0_g2_i11::g.32::m.  0.104   1  0.000   1  0.121   1  0.000   0.000 N  0.450      SignalP-noTM
TRINITY_DN33776_c0_g2::TRINITY_DN33776_c0_g2_i11::g.32::m.  0.104   1  0.000   1  0.140   1  0.000   0.000 N  0.450      SignalP-noTM
TRINITY_DN33776_c0_g2::TRINITY_DN33776_c0_g2_i11::g.32::m.  0.104   1  0.000   1  0.140   1  0.000   0.000 N  0.450      SignalP-noTM
TRINITY_DN33776_c0_g2::TRINITY_DN33776_c0_g2_i11::g.32::m.  0.102   1  0.000   1  0.120   1  0.000   0.000 N  0.450      SignalP-noTM
TRINITY_DN33776_c0_g2::TRINITY_DN33776_c0_g2_i11::g.32::m.  0.104   1  0.000   1  0.161   1  0.000   0.000 N  0.450      SignalP-noTM
TRINITY_DN33776_c0_g2::TRINITY_DN33776_c0_g2_i11::g.32::m.  0.104   1  0.000   1  0.140   1  0.000   0.000 N  0.450      SignalP-noTM
TRINITY_DN33776_c0_g2::TRINITY_DN33776_c0_g2_i11::g.32::m.!  0.104   1  0.000   1  0.121   1  0.000   0.000 N  0.450      SignalP-noTM
TRINITY_DN33776_c0_g2::TRINITY_DN33776_c0_g2_i11::g.32::m."  0.104   1  0.000   1  0.158   1  0.000   0.000 N  0.450      SignalP-noTM
TRINITY_DN33776_c0_g2::TRINITY_DN33776_c0_g2_i11::g.32::m.#  0.104   1  0.000   1  0.130   1  0.000   0.000 N  0.450      SignalP-noTM
TRINITY_DN33776_c0_g2::TRINITY_DN33776_c0_g2_i11::g.32::m.$  0.106   1  0.000   1  0.129   1  0.000   0.000 N  0.450      SignalP-noTM
TRINITY_DN33776_c0_g2::TRINITY_DN33776_c0_g2_i11::g.32::m.%  0.104   1  0.000   1  0.138   1  0.000   0.000 N  0.450      SignalP-noTM
TRINITY_DN33776_c0_g2::TRINITY_DN33776_c0_g2_i11::g.32::m.&  0.106   1  0.000   1  0.129   1  0.000   0.000 N  0.450      SignalP-noTM
TRINITY_DN33776_c0_g2::TRINITY_DN33776_c0_g2_i11::g.32::m.'  0.103   1  0.000   1  0.145   1  0.000   0.000 N  0.450      SignalP-noTM
TRINITY_DN33776_c0_g2::TRINITY_DN33776_c0_g2_i11::g.32::m.(  0.103   1  0.000   1  0.166   1  0.000   0.000 N  0.450      SignalP-noTM
TRINITY_DN33776_c0_g2::TRINITY_DN33776_c0_g2_i11::g.32::m.)  0.104   1  0.000   1  0.130   1  0.000   0.000 N  0.450      SignalP-noTM
TRINITY_DN33776_c0_g2::TRINITY_DN33776_c0_g2_i11::g.32::m.*  0.103   1  0.000   1  0.145   1  0.000   0.000 N  0.450      SignalP-noTM
TRINITY_DN33776_c0_g2::TRINITY_DN33776_c0_g2_i11::g.32::m.+  0.105   1  0.000   1  0.120   1  0.000   0.000 N  0.450      SignalP-noTM
TRINITY_DN33776_c0_g2::TRINITY_DN33776_c0_g2_i11::g.32::m.,  0.103   1  0.000   1  0.145   1  0.000   0.000 N  0.450      SignalP-noTM
TRINITY_DN33776_c0_g2::TRINITY_DN33776_c0_g2_i11::g.32::m.-  0.104   1  0.000   1  0.158   1  0.000   0.000 N  0.450      SignalP-noTM
TRINITY_DN33776_c0_g2::TRINITY_DN33776_c0_g2_i11::g.32::m..  0.104   1  0.000   1  0.140   1  0.000   0.000 N  0.450      SignalP-noTM
TRINITY_DN33776_c0_g2::TRINITY_DN33776_c0_g2_i11::g.32::m./  0.103   1  0.000   1  0.145   1  0.000   0.000 N  0.450      SignalP-noTM
TRINITY_DN33776_c0_g2::TRINITY_DN33776_c0_g2_i11::g.32::m.0  0.105   1  0.000   1  0.120   1  0.000   0.000 N  0.450      SignalP-noTM
TRINITY_DN33776_c0_g2::TRINITY_DN33776_c0_g2_i11::g.32::m.1  0.104   1  0.000   1  0.140   1  0.000   0.000 N  0.450      SignalP-noTM
TRINITY_DN33776_c0_g2::TRINITY_DN33776_c0_g2_i11::g.32::m.2  0.104   1  0.000   1  0.146   1  0.000   0.000 N  0.450      SignalP-noTM
TRINITY_DN33776_c0_g2::TRINITY_DN33776_c0_g2_i11::g.32::m.3  0.104   1  0.000   1  0.140   1  0.000   0.000 N  0.450      SignalP-noTM
TRINITY_DN33776_c0_g2::TRINITY_DN33776_c0_g2_i11::g.32::m.4  0.105   1  0.000   1  0.120   1  0.000   0.000 N  0.450      SignalP-noTM
TRINITY_DN33776_c0_g2::TRINITY_DN33776_c0_g2_i11::g.32::m.5  0.104   1  0.000   1  0.130   1  0.000   0.000 N  0.450      SignalP-noTM
TRINITY_DN33776_c0_g2::TRINITY_DN33776_c0_g2_i11::g.32::m.6  0.104   1  0.000   1  0.121   1  0.000   0.000 N  0.450      SignalP-noTM
TRINITY_DN33776_c0_g2::TRINITY_DN33776_c0_g2_i11::g.32::m.7  0.102   1  0.000   1  0.120   1  0.000   0.000 N  0.450      SignalP-noTM
TRINITY_DN33776_c0_g2::TRINITY_DN33776_c0_g2_i11::g.32::m.8  0.104   1  0.000   1  0.158   1  0.000   0.000 N  0.450      SignalP-noTM
TRINITY_DN33776_c0_g2::TRINITY_DN33776_c0_g2_i11::g.32::m.9  0.104   1  0.000   1  0.146   1  0.000   0.000 N  0.450      SignalP-noTM
TRINITY_DN33776_c0_g2::TRINITY_DN33776_c0_g2_i11::g.32::m.:  0.104   1  0.000   1  0.140   1  0.000   0.000 N  0.450      SignalP-noTM
TRINITY_DN33776_c0_g2::TRINITY_DN33776_c0_g2_i11::g.32::m.;  0.103   1  0.000   1  0.166   1  0.000   0.000 N  0.450      SignalP-noTM
TRINITY_DN33776_c0_g2::TRINITY_DN33776_c0_g2_i11::g.32::m.<  0.104   1  0.000   1  0.140   1  0.000   0.000 N  0.450      SignalP-noTM
TRINITY_DN33776_c0_g2::TRINITY_DN33776_c0_g2_i11::g.32::m.=  0.104   1  0.000   1  0.140   1  0.000   0.000 N  0.450      SignalP-noTM
TRINITY_DN33776_c0_g2::TRINITY_DN33776_c0_g2_i11::g.32::m.>  0.103   1  0.000   1  0.145   1  0.000   0.000 N  0.450      SignalP-noTM
TRINITY_DN33776_c0_g2::TRINITY_DN33776_c0_g2_i11::g.32::m.?  0.102   1  0.000   1  0.120   1  0.000   0.000 N  0.450      SignalP-noTM
TRINITY_DN33776_c0_g2::TRINITY_DN33776_c0_g2_i11::g.32::m.@  0.104   1  0.000   1  0.140   1  0.000   0.000 N  0.450      SignalP-noTM
TRINITY_DN33776_c0_g2::TRINITY_DN33776_c0_g2_i11::g.32::m.A  0.104   1  0.000   1  0.140   1  0.000   0.000 N  0.450      SignalP-noTM
TRINITY_DN33776_c0_g2::TRINITY_DN33776_c0_g2_i11::g.32::m.B  0.104   1  0.000   1  0.121   1  0.000   0.000 N  0.450      SignalP-noTM
TRINITY_DN33776_c0_g2::TRINITY_DN33776_c0_g2_i11::g.32::m.C  0.103   1  0.000   1  0.110   1  0.000   0.000 N  0.450      SignalP-noTM
TRINITY_DN33776_c0_g2::TRINITY_DN33776_c0_g2_i11::g.32::m.D  0.104   1  0.000   1  0.158   1  0.000   0.000 N  0.450      SignalP-noTM
TRINITY_DN33776_c0_g2::TRINITY_DN33776_c0_g2_i11::g.32::m.E  0.105   1  0.000   1  0.120   1  0.000   0.000 N  0.450      SignalP-noTM
TRINITY_DN33776_c0_g2::TRINITY_DN33776_c0_g2_i11::g.32::m.F  0.103   1  0.000   1  0.145   1  0.000   0.000 N  0.450      SignalP-noTM
TRINITY_DN33776_c0_g2::TRINITY_DN33776_c0_g2_i12::g.35::m.  0.105   1  0.000   1  0.140   1  0.000   0.000 N  0.450      SignalP-noTM
TRINITY_DN33776_c0_g2::TRINITY_DN33776_c0_g2_i12::g.35::m.  0.103   1  0.000   1  0.166   1  0.000   0.000 N  0.450      SignalP-noTM
TRINITY_DN33776_c0_g2::TRINITY_DN33776_c0_g2_i12::g.35::m.  0.103   1  0.000   1  0.145   1  0.000   0.000 N  0.450      SignalP-noTM
TRINITY_DN33776_c0_g2::TRINITY_DN33776_c0_g2_i12::g.35::m.  0.104   1  0.000   1  0.121   1  0.000   0.000 N  0.450      SignalP-noTM
TRINITY_DN33776_c0_g2::TRINITY_DN33776_c0_g2_i12::g.35::m.  0.104   1  0.000   1  0.158   1  0.000   0.000 N  0.450      SignalP-noTM
TRINITY_DN33776_c0_g2::TRINITY_DN33776_c0_g2_i12::g.35::m.  0.104   1  0.000   1  0.158   1  0.000   0.000 N  0.450      SignalP-noTM
TRINITY_DN33776_c0_g2::TRINITY_DN33776_c0_g2_i12::g.35::m.  0.104   1  0.000   1  0.140   1  0.000   0.000 N  0.450      SignalP-noTM
TRINITY_DN33776_c0_g2::TRINITY_DN33776_c0_g2_i12::g.35::m.  0.104   1  0.000   1  0.138   1  0.000   0.000 N  0.450      SignalP-noTM
TRINITY_DN33776_c0_g2::TRINITY_DN33776_c0_g2_i12::g.35::m.  0.105   1  0.000   1  0.120   1  0.000   0.000 N  0.450      SignalP-noTM
                           0.000   1  0.000   1  0.000   1  0.000   0.000 N  0.500      SignalP-TM
TRINITY_DN33776_c0_g2::TRINITY_DN33776_c0_g2_i12::g.35::m.  0.000   1  0.000   1  0.000   1  0.000   0.000 N  0.450      SignalP-noTM
0.157699                   0.000   1  0.000   1  0.000   1  0.000   0.000 N  0.450      SignalP-noTM
TRINITY_DN33776_c0_g2::TRINITY_DN33776_c0_g2_i12::g.35::m.  0.103   1  0.000   1  0.145   1  0.000   0.000 N  0.450      SignalP-noTM
TRINITY_DN33776_c0_g2::TRINITY_DN33776_c0_g2_i12::g.35::m.  0.103   1  0.000   1  0.166   1  0.000   0.000 N  0.450      SignalP-noTM
TRINITY_DN33776_c0_g2::TRINITY_DN33776_c0_g2_i12::g.35::m.  0.102   1  0.000   1  0.120   1  0.000   0.000 N  0.450      SignalP-noTM
TRINITY_DN33776_c0_g2::TRINITY_DN33776_c0_g2_i12::g.35::m.  0.106   1  0.000   1  0.139   1  0.000   0.000 N  0.450      SignalP-noTM
TRINITY_DN33776_c0_g2::TRINITY_DN33776_c0_g2_i12::g.35::m.  0.102   1  0.000   1  0.120   1  0.000   0.000 N  0.450      SignalP-noTM
TRINITY_DN33776_c0_g2::TRINITY_DN33776_c0_g2_i12::g.35::m.  0.106   1  0.000   1  0.139   1  0.000   0.000 N  0.450      SignalP-noTM
TRINITY_DN33776_c0_g2::TRINITY_DN33776_c0_g2_i12::g.35::m.  0.104   1  0.000   1  0.159   1  0.000   0.000 N  0.450      SignalP-noTM
TRINITY_DN33776_c0_g2::TRINITY_DN33776_c0_g2_i12::g.35::m.  0.103   1  0.000   1  0.166   1  0.000   0.000 N  0.450      SignalP-noTM
TRINITY_DN33776_c0_g2::TRINITY_DN33776_c0_g2_i12::g.35::m.  0.104   1  0.000   1  0.146   1  0.000   0.000 N  0.450      SignalP-noTM
TRINITY_DN33776_c0_g2::TRINITY_DN33776_c0_g2_i12::g.35::m.  0.106   1  0.000   1  0.139   1  0.000   0.000 N  0.450      SignalP-noTM
TRINITY_DN33776_c0_g2::TRINITY_DN33776_c0_g2_i12::g.35::m.  0.104   1  0.000   1  0.159   1  0.000   0.000 N  0.450      SignalP-noTM
TRINITY_DN33776_c0_g2::TRINITY_DN33776_c0_g2_i12::g.35::m.  0.103   1  0.000   1  0.166   1  0.000   0.000 N  0.450      SignalP-noTM
TRINITY_DN33776_c0_g2::TRINITY_DN33776_c0_g2_i12::g.35::m.  0.104   1  0.000   1  0.138   1  0.000   0.000 N  0.450      SignalP-noTM
TRINITY_DN33776_c0_g2::TRINITY_DN33776_c0_g2_i12::g.35::m.  0.104   1  0.000   1  0.158   1  0.000   0.000 N  0.450      SignalP-noTM
TRINITY_DN33776_c0_g2::TRINITY_DN33776_c0_g2_i12::g.35::m.  0.103   1  0.000   1  0.145   1  0.000   0.000 N  0.450      SignalP-noTM
TRINITY_DN33776_c0_g2::TRINITY_DN33776_c0_g2_i12::g.35::m.  0.105   1  0.000   1  0.120   1  0.000   0.000 N  0.450      SignalP-noTM
TRINITY_DN33776_c0_g2::TRINITY_DN33776_c0_g2_i12::g.35::m.  0.104   1  0.000   1  0.130   1  0.000   0.000 N  0.450      SignalP-noTM
TRINITY_DN33776_c0_g2::TRINITY_DN33776_c0_g2_i12::g.35::m.  0.104   1  0.000   1  0.131   1  0.000   0.000 N  0.450      SignalP-noTM
TRINITY_DN33776_c0_g2::TRINITY_DN33776_c0_g2_i12::g.35::m.  0.104   1  0.000   1  0.140   1  0.000   0.000 N  0.450      SignalP-noTM
TRINITY_DN33776_c0_g2::TRINITY_DN33776_c0_g2_i12::g.35::m.  0.103   1  0.000   1  0.110   1  0.000   0.000 N  0.450      SignalP-noTM
TRINITY_DN33776_c0_g2::TRINITY_DN33776_c0_g2_i12::g.35::m.  0.105   1  0.000   1  0.120   1  0.000   0.000 N  0.450      SignalP-noTM
TRINITY_DN33776_c0_g2::TRINITY_DN33776_c0_g2_i12::g.35::m.!  0.105   1  0.000   1  0.120   1  0.000   0.000 N  0.450      SignalP-noTM
TRINITY_DN33776_c0_g2::TRINITY_DN33776_c0_g2_i12::g.35::m."  0.103   1  0.000   1  0.110   1  0.000   0.000 N  0.450      SignalP-noTM
TRINITY_DN33776_c0_g2::TRINITY_DN33776_c0_g2_i12::g.35::m.#  0.105   1  0.000   1  0.120   1  0.000   0.000 N  0.450      SignalP-noTM
TRINITY_DN33776_c0_g2::TRINITY_DN33776_c0_g2_i12::g.35::m.$  0.104   1  0.000   1  0.158   1  0.000   0.000 N  0.450      SignalP-noTM
TRINITY_DN33776_c0_g2::TRINITY_DN33776_c0_g2_i12::g.35::m.%  0.103   1  0.000   1  0.145   1  0.000   0.000 N  0.450      SignalP-noTM
TRINITY_DN33776_c0_g2::TRINITY_DN33776_c0_g2_i12::g.35::m.&  0.104   1  0.000   1  0.140   1  0.000   0.000 N  0.450      SignalP-noTM
TRINITY_DN33776_c0_g2::TRINITY_DN33776_c0_g2_i12::g.35::m.'  0.102   1  0.000   1  0.120   1  0.000   0.000 N  0.450      SignalP-noTM
TRINITY_DN33776_c0_g2::TRINITY_DN33776_c0_g2_i12::g.35::m.(  0.104   1  0.000   1  0.121   1  0.000   0.000 N  0.450      SignalP-noTM
TRINITY_DN33776_c0_g2::TRINITY_DN33776_c0_g2_i12::g.35::m.)  0.104   1  0.000   1  0.140   1  0.000   0.000 N  0.450      SignalP-noTM
TRINITY_DN33776_c0_g2::TRINITY_DN33776_c0_g2_i12::g.35::m.*  0.104   1  0.000   1  0.140   1  0.000   0.000 N  0.450      SignalP-noTM
TRINITY_DN33776_c0_g2::TRINITY_DN33776_c0_g2_i12::g.35::m.+  0.102   1  0.000   1  0.120   1  0.000   0.000 N  0.450      SignalP-noTM
TRINITY_DN33776_c0_g2::TRINITY_DN33776_c0_g2_i12::g.35::m.,  0.104   1  0.000   1  0.161   1  0.000   0.000 N  0.450      SignalP-noTM
TRINITY_DN33776_c0_g2::TRINITY_DN33776_c0_g2_i12::g.35::m.-  0.104   1  0.000   1  0.140   1  0.000   0.000 N  0.450      SignalP-noTM
TRINITY_DN33776_c0_g2::TRINITY_DN33776_c0_g2_i12::g.35::m..  0.104   1  0.000   1  0.121   1  0.000   0.000 N  0.450      SignalP-noTM
TRINITY_DN33776_c0_g2::TRINITY_DN33776_c0_g2_i12::g.35::m./  0.104   1  0.000   1  0.158   1  0.000   0.000 N  0.450      SignalP-noTM
TRINITY_DN33776_c0_g2::TRINITY_DN33776_c0_g2_i12::g.35::m.0  0.104   1  0.000   1  0.130   1  0.000   0.000 N  0.450      SignalP-noTM
TRINITY_DN33776_c0_g2::TRINITY_DN33776_c0_g2_i12::g.35::m.1  0.106   1  0.000   1  0.129   1  0.000   0.000 N  0.450      SignalP-noTM
TRINITY_DN33776_c0_g2::TRINITY_DN33776_c0_g2_i12::g.35::m.2  0.104   1  0.000   1  0.138   1  0.000   0.000 N  0.450      SignalP-noTM
TRINITY_DN33776_c0_g2::TRINITY_DN33776_c0_g2_i12::g.35::m.3  0.106   1  0.000   1  0.129   1  0.000   0.000 N  0.450      SignalP-noTM
TRINITY_DN33776_c0_g2::TRINITY_DN33776_c0_g2_i12::g.35::m.4  0.103   1  0.000   1  0.145   1  0.000   0.000 N  0.450      SignalP-noTM
TRINITY_DN33776_c0_g2::TRINITY_DN33776_c0_g2_i12::g.35::m.5  0.103   1  0.000   1  0.166   1  0.000   0.000 N  0.450      SignalP-noTM
TRINITY_DN33776_c0_g2::TRINITY_DN33776_c0_g2_i12::g.35::m.6  0.104   1  0.000   1  0.130   1  0.000   0.000 N  0.450      SignalP-noTM
TRINITY_DN33776_c0_g2::TRINITY_DN33776_c0_g2_i12::g.35::m.7  0.103   1  0.000   1  0.145   1  0.000   0.000 N  0.450      SignalP-noTM
TRINITY_DN33776_c0_g2::TRINITY_DN33776_c0_g2_i12::g.35::m.8  0.105   1  0.000   1  0.120   1  0.000   0.000 N  0.450      SignalP-noTM
TRINITY_DN33776_c0_g2::TRINITY_DN33776_c0_g2_i12::g.35::m.9  0.103   1  0.000   1  0.145   1  0.000   0.000 N  0.450      SignalP-noTM
TRINITY_DN33776_c0_g2::TRINITY_DN33776_c0_g2_i12::g.35::m.:  0.104   1  0.000   1  0.158   1  0.000   0.000 N  0.450      SignalP-noTM
TRINITY_DN33776_c0_g2::TRINITY_DN33776_c0_g2_i12::g.35::m.;  0.104   1  0.000   1  0.140   1  0.000   0.000 N  0.450      SignalP-noTM
TRINITY_DN33776_c0_g2::TRINITY_DN33776_c0_g2_i12::g.35::m.<  0.103   1  0.000   1  0.145   1  0.000   0.000 N  0.450      SignalP-noTM
TRINITY_DN33776_c0_g2::TRINITY_DN33776_c0_g2_i12::g.35::m.=  0.105   1  0.000   1  0.120   1  0.000   0.000 N  0.450      SignalP-noTM
TRINITY_DN33776_c0_g2::TRINITY_DN33776_c0_g2_i12::g.35::m.>  0.104   1  0.000   1  0.140   1  0.000   0.000 N  0.450      SignalP-noTM
TRINITY_DN33776_c0_g2::TRINITY_DN33776_c0_g2_i12::g.35::m.?  0.104   1  0.000   1  0.146   1  0.000   0.000 N  0.450      SignalP-noTM
TRINITY_DN33776_c0_g2::TRINITY_DN33776_c0_g2_i12::g.35::m.@  0.104   1  0.000   1  0.140   1  0.000   0.000 N  0.450      SignalP-noTM
TRINITY_DN33776_c0_g2::TRINITY_DN33776_c0_g2_i12::g.35::m.A  0.105   1  0.000   1  0.120   1  0.000   0.000 N  0.450      SignalP-noTM
TRINITY_DN33776_c0_g2::TRINITY_DN33776_c0_g2_i12::g.35::m.B  0.104   1  0.000   1  0.130   1  0.000   0.000 N  0.450      SignalP-noTM
TRINITY_DN33776_c0_g2::TRINITY_DN33776_c0_g2_i12::g.35::m.C  0.104   1  0.000   1  0.121   1  0.000   0.000 N  0.450      SignalP-noTM
TRINITY_DN33776_c0_g2::TRINITY_DN33776_c0_g2_i12::g.35::m.D  0.102   1  0.000   1  0.120   1  0.000   0.000 N  0.450      SignalP-noTM
TRINITY_DN33776_c0_g2::TRINITY_DN33776_c0_g2_i12::g.35::m.E  0.104   1  0.000   1  0.158   1  0.000   0.000 N  0.450      SignalP-noTM
TRINITY_DN33776_c0_g2::TRINITY_DN33776_c0_g2_i12::g.35::m.F  0.104   1  0.000   1  0.146   1  0.000   0.000 N  0.450      SignalP-noTM
TRINITY_DN33776_c0_g2::TRINITY_DN33776_c0_g2_i13::g.38::m.  0.105   1  0.000   1  0.140   1  0.000   0.000 N  0.450      SignalP-noTM
TRINITY_DN33776_c0_g2::TRINITY_DN33776_c0_g2_i13::g.38::m.  0.103   1  0.000   1  0.166   1  0.000   0.000 N  0.450      SignalP-noTM
TRINITY_DN33776_c0_g2::TRINITY_DN33776_c0_g2_i13::g.38::m.  0.103   1  0.000   1  0.145   1  0.000   0.000 N  0.450      SignalP-noTM
TRINITY_DN33776_c0_g2::TRINITY_DN33776_c0_g2_i13::g.38::m.  0.104   1  0.000   1  0.121   1  0.000   0.000 N  0.450      SignalP-noTM
TRINITY_DN33776_c0_g2::TRINITY_DN33776_c0_g2_i13::g.38::m.  0.104   1  0.000   1  0.158   1  0.000   0.000 N  0.450      SignalP-noTM
TRINITY_DN33776_c0_g2::TRINITY_DN33776_c0_g2_i13::g.38::m.  0.104   1  0.000   1  0.158   1  0.000   0.000 N  0.450      SignalP-noTM
TRINITY_DN33776_c0_g2::TRINITY_DN33776_c0_g2_i13::g.38::m.  0.104   1  0.000   1  0.140   1  0.000   0.000 N  0.450      SignalP-noTM
TRINITY_DN33776_c0_g2::TRINITY_DN33776_c0_g2_i13::g.38::m.  0.104   1  0.000   1  0.138   1  0.000   0.000 N  0.450      SignalP-noTM
TRINITY_DN33776_c0_g2::TRINITY_DN33776_c0_g2_i13::g.38::m.  0.105   1  0.000   1  0.120   1  0.000   0.000 N  0.450      SignalP-noTM
                           0.000   1  0.000   1  0.000   1  0.000   0.000 N  0.500      SignalP-TM
TRINITY_DN33776_c0_g2::TRINITY_DN33776_c0_g2_i13::g.38::m.  0.000   1  0.000   1  0.000   1  0.000   0.000 N  0.450      SignalP-noTM
0.157699                   0.000   1  0.000   1  0.000   1  0.000   0.000 N  0.450      SignalP-noTM
TRINITY_DN33776_c0_g2::TRINITY_DN33776_c0_g2_i13::g.38::m.  0.103   1  0.000   1  0.145   1  0.000   0.000 N  0.450      SignalP-noTM
TRINITY_DN33776_c0_g2::TRINITY_DN33776_c0_g2_i13::g.38::m.  0.103   1  0.000   1  0.166   1  0.000   0.000 N  0.450      SignalP-noTM
TRINITY_DN33776_c0_g2::TRINITY_DN33776_c0_g2_i13::g.38::m.  0.102   1  0.000   1  0.120   1  0.000   0.000 N  0.450      SignalP-noTM
TRINITY_DN33776_c0_g2::TRINITY_DN33776_c0_g2_i13::g.38::m.  0.106   1  0.000   1  0.139   1  0.000   0.000 N  0.450      SignalP-noTM
TRINITY_DN33776_c0_g2::TRINITY_DN33776_c0_g2_i13::g.38::m.  0.102   1  0.000   1  0.120   1  0.000   0.000 N  0.450      SignalP-noTM
TRINITY_DN33776_c0_g2::TRINITY_DN33776_c0_g2_i13::g.38::m.  0.106   1  0.000   1  0.139   1  0.000   0.000 N  0.450      SignalP-noTM
TRINITY_DN33776_c0_g2::TRINITY_DN33776_c0_g2_i13::g.38::m.  0.104   1  0.000   1  0.159   1  0.000   0.000 N  0.450      SignalP-noTM
TRINITY_DN33776_c0_g2::TRINITY_DN33776_c0_g2_i13::g.38::m.  0.103   1  0.000   1  0.166   1  0.000   0.000 N  0.450      SignalP-noTM
TRINITY_DN33776_c0_g2::TRINITY_DN33776_c0_g2_i13::g.38::m.  0.104   1  0.000   1  0.146   1  0.000   0.000 N  0.450      SignalP-noTM
TRINITY_DN33776_c0_g2::TRINITY_DN33776_c0_g2_i13::g.38::m.  0.106   1  0.000   1  0.139   1  0.000   0.000 N  0.450      SignalP-noTM
TRINITY_DN33776_c0_g2::TRINITY_DN33776_c0_g2_i13::g.38::m.  0.104   1  0.000   1  0.159   1  0.000   0.000 N  0.450      SignalP-noTM
TRINITY_DN33776_c0_g2::TRINITY_DN33776_c0_g2_i13::g.38::m.  0.103   1  0.000   1  0.166   1  0.000   0.000 N  0.450      SignalP-noTM
TRINITY_DN33776_c0_g2::TRINITY_DN33776_c0_g2_i13::g.38::m.  0.104   1  0.000   1  0.138   1  0.000   0.000 N  0.450      SignalP-noTM
TRINITY_DN33776_c0_g2::TRINITY_DN33776_c0_g2_i13::g.38::m.  0.104   1  0.000   1  0.158   1  0.000   0.000 N  0.450      SignalP-noTM
TRINITY_DN33776_c0_g2::TRINITY_DN33776_c0_g2_i13::g.38::m.  0.103   1  0.000   1  0.145   1  0.000   0.000 N  0.450      SignalP-noTM
TRINITY_DN33776_c0_g2::TRINITY_DN33776_c0_g2_i13::g.38::m.  0.105   1  0.000   1  0.120   1  0.000   0.000 N  0.450      SignalP-noTM
TRINITY_DN33776_c0_g2::TRINITY_DN33776_c0_g2_i13::g.38::m.  0.104   1  0.000   1  0.130   1  0.000   0.000 N  0.450      SignalP-noTM
TRINITY_DN33776_c0_g2::TRINITY_DN33776_c0_g2_i13::g.38::m.  0.104   1  0.000   1  0.131   1  0.000   0.000 N  0.450      SignalP-noTM
TRINITY_DN33776_c0_g2::TRINITY_DN33776_c0_g2_i13::g.38::m.  0.104   1  0.000   1  0.140   1  0.000   0.000 N  0.450      SignalP-noTM
TRINITY_DN33776_c0_g2::TRINITY_DN33776_c0_g2_i13::g.38::m.  0.103   1  0.000   1  0.110   1  0.000   0.000 N  0.450      SignalP-noTM
TRINITY_DN33776_c0_g2::TRINITY_DN33776_c0_g2_i13::g.38::m.  0.105   1  0.000   1  0.120   1  0.000   0.000 N  0.450      SignalP-noTM
TRINITY_DN33776_c0_g2::TRINITY_DN33776_c0_g2_i13::g.38::m.!  0.105   1  0.000   1  0.120   1  0.000   0.000 N  0.450      SignalP-noTM
TRINITY_DN33776_c0_g2::TRINITY_DN33776_c0_g2_i13::g.38::m."  0.103   1  0.000   1  0.110   1  0.000   0.000 N  0.450      SignalP-noTM
TRINITY_DN33776_c0_g2::TRINITY_DN33776_c0_g2_i13::g.38::m.#  0.105   1  0.000   1  0.120   1  0.000   0.000 N  0.450      SignalP-noTM
TRINITY_DN33776_c0_g2::TRINITY_DN33776_c0_g2_i13::g.38::m.$  0.104   1  0.000   1  0.158   1  0.000   0.000 N  0.450      SignalP-noTM
TRINITY_DN33776_c0_g2::TRINITY_DN33776_c0_g2_i13::g.38::m.%  0.103   1  0.000   1  0.145   1  0.000   0.000 N  0.450      SignalP-noTM
TRINITY_DN33776_c0_g2::TRINITY_DN33776_c0_g2_i13::g.38::m.&  0.104   1  0.000   1  0.140   1  0.000   0.000 N  0.450      SignalP-noTM
TRINITY_DN33776_c0_g2::TRINITY_DN33776_c0_g2_i13::g.38::m.'  0.102   1  0.000   1  0.120   1  0.000   0.000 N  0.450      SignalP-noTM
TRINITY_DN33776_c0_g2::TRINITY_DN33776_c0_g2_i13::g.38::m.(  0.104   1  0.000   1  0.121   1  0.000   0.000 N  0.450      SignalP-noTM
TRINITY_DN33776_c0_g2::TRINITY_DN33776_c0_g2_i13::g.38::m.)  0.104   1  0.000   1  0.140   1  0.000   0.000 N  0.450      SignalP-noTM
TRINITY_DN33776_c0_g2::TRINITY_DN33776_c0_g2_i13::g.38::m.*  0.104   1  0.000   1  0.140   1  0.000   0.000 N  0.450      SignalP-noTM
TRINITY_DN33776_c0_g2::TRINITY_DN33776_c0_g2_i13::g.38::m.+  0.102   1  0.000   1  0.120   1  0.000   0.000 N  0.450      SignalP-noTM
TRINITY_DN33776_c0_g2::TRINITY_DN33776_c0_g2_i13::g.38::m.,  0.104   1  0.000   1  0.161   1  0.000   0.000 N  0.450      SignalP-noTM
TRINITY_DN33776_c0_g2::TRINITY_DN33776_c0_g2_i13::g.38::m.-  0.104   1  0.000   1  0.140   1  0.000   0.000 N  0.450      SignalP-noTM
TRINITY_DN33776_c0_g2::TRINITY_DN33776_c0_g2_i13::g.38::m..  0.104   1  0.000   1  0.121   1  0.000   0.000 N  0.450      SignalP-noTM
TRINITY_DN33776_c0_g2::TRINITY_DN33776_c0_g2_i13::g.38::m./  0.104   1  0.000   1  0.158   1  0.000   0.000 N  0.450      SignalP-noTM
TRINITY_DN33776_c0_g2::TRINITY_DN33776_c0_g2_i13::g.38::m.0  0.104   1  0.000   1  0.130   1  0.000   0.000 N  0.450      SignalP-noTM
TRINITY_DN33776_c0_g2::TRINITY_DN33776_c0_g2_i13::g.38::m.1  0.106   1  0.000   1  0.129   1  0.000   0.000 N  0.450      SignalP-noTM
TRINITY_DN33776_c0_g2::TRINITY_DN33776_c0_g2_i13::g.38::m.2  0.104   1  0.000   1  0.138   1  0.000   0.000 N  0.450      SignalP-noTM
TRINITY_DN33776_c0_g2::TRINITY_DN33776_c0_g2_i13::g.38::m.3  0.106   1  0.000   1  0.129   1  0.000   0.000 N  0.450      SignalP-noTM
TRINITY_DN33776_c0_g2::TRINITY_DN33776_c0_g2_i13::g.38::m.4  0.103   1  0.000   1  0.145   1  0.000   0.000 N  0.450      SignalP-noTM
TRINITY_DN33776_c0_g2::TRINITY_DN33776_c0_g2_i13::g.38::m.5  0.103   1  0.000   1  0.166   1  0.000   0.000 N  0.450      SignalP-noTM
TRINITY_DN33776_c0_g2::TRINITY_DN33776_c0_g2_i13::g.38::m.6  0.104   1  0.000   1  0.130   1  0.000   0.000 N  0.450      SignalP-noTM
TRINITY_DN33776_c0_g2::TRINITY_DN33776_c0_g2_i13::g.38::m.7  0.103   1  0.000   1  0.145   1  0.000   0.000 N  0.450      SignalP-noTM
TRINITY_DN33776_c0_g2::TRINITY_DN33776_c0_g2_i13::g.38::m.8  0.105   1  0.000   1  0.120   1  0.000   0.000 N  0.450      SignalP-noTM
TRINITY_DN33776_c0_g2::TRINITY_DN33776_c0_g2_i13::g.38::m.9  0.103   1  0.000   1  0.145   1  0.000   0.000 N  0.450      SignalP-noTM
TRINITY_DN33776_c0_g2::TRINITY_DN33776_c0_g2_i13::g.38::m.:  0.104   1  0.000   1  0.158   1  0.000   0.000 N  0.450      SignalP-noTM
TRINITY_DN33776_c0_g2::TRINITY_DN33776_c0_g2_i13::g.38::m.;  0.104   1  0.000   1  0.140   1  0.000   0.000 N  0.450      SignalP-noTM
TRINITY_DN33776_c0_g2::TRINITY_DN33776_c0_g2_i13::g.38::m.<  0.103   1  0.000   1  0.145   1  0.000   0.000 N  0.450      SignalP-noTM
TRINITY_DN33776_c0_g2::TRINITY_DN33776_c0_g2_i13::g.38::m.=  0.105   1  0.000   1  0.120   1  0.000   0.000 N  0.450      SignalP-noTM
TRINITY_DN33776_c0_g2::TRINITY_DN33776_c0_g2_i13::g.38::m.>  0.104   1  0.000   1  0.140   1  0.000   0.000 N  0.450      SignalP-noTM
TRINITY_DN33776_c0_g2::TRINITY_DN33776_c0_g2_i13::g.38::m.?  0.104   1  0.000   1  0.146   1  0.000   0.000 N  0.450      SignalP-noTM
TRINITY_DN33776_c0_g2::TRINITY_DN33776_c0_g2_i13::g.38::m.@  0.104   1  0.000   1  0.140   1  0.000   0.000 N  0.450      SignalP-noTM
TRINITY_DN33776_c0_g2::TRINITY_DN33776_c0_g2_i13::g.38::m.A  0.105   1  0.000   1  0.120   1  0.000   0.000 N  0.450      SignalP-noTM
TRINITY_DN33776_c0_g2::TRINITY_DN33776_c0_g2_i13::g.38::m.B  0.104   1  0.000   1  0.130   1  0.000   0.000 N  0.450      SignalP-noTM
TRINITY_DN33776_c0_g2::TRINITY_DN33776_c0_g2_i13::g.38::m.C  0.104   1  0.000   1  0.121   1  0.000   0.000 N  0.450      SignalP-noTM
TRINITY_DN33776_c0_g2::TRINITY_DN33776_c0_g2_i13::g.38::m.D  0.102   1  0.000   1  0.120   1  0.000   0.000 N  0.450      SignalP-noTM
TRINITY_DN33776_c0_g2::TRINITY_DN33776_c0_g2_i13::g.38::m.E  0.104   1  0.000   1  0.158   1  0.000   0.000 N  0.450      SignalP-noTM
TRINITY_DN33776_c0_g2::TRINITY_DN33776_c0_g2_i13::g.38::m.F  0.104   1  0.000   1  0.146   1  0.000   0.000 N  0.450      SignalP-noTM
TRINITY_DN33776_c0_g2::TRINITY_DN33776_c0_g2_i14::g.41::m.  0.105   1  0.000   1  0.140   1  0.000   0.000 N  0.450      SignalP-noTM
TRINITY_DN33776_c0_g2::TRINITY_DN33776_c0_g2_i14::g.41::m.  0.103   1  0.000   1  0.166   1  0.000   0.000 N  0.450      SignalP-noTM
TRINITY_DN33776_c0_g2::TRINITY_DN33776_c0_g2_i14::g.41::m.  0.103   1  0.000   1  0.166   1  0.000   0.000 N  0.450      SignalP-noTM
TRINITY_DN33776_c0_g2::TRINITY_DN33776_c0_g2_i14::g.41::m.  0.105   1  0.000   1  0.120   1  0.000   0.000 N  0.450      SignalP-noTM
TRINITY_DN33776_c0_g2::TRINITY_DN33776_c0_g2_i14::g.41::m.  0.104   1  0.000   1  0.161   1  0.000   0.000 N  0.450      SignalP-noTM
TRINITY_DN33776_c0_g2::TRINITY_DN33776_c0_g2_i14::g.41::m.  0.103   1  0.000   1  0.166   1  0.000   0.000 N  0.450      SignalP-noTM
TRINITY_DN33776_c0_g2::TRINITY_DN33776_c0_g2_i14::g.41::m.  0.103   1  0.000   1  0.145   1  0.000   0.000 N  0.450      SignalP-noTM
TRINITY_DN33776_c0_g2::TRINITY_DN33776_c0_g2_i14::g.41::m.  0.104   1  0.000   1  0.140   1  0.000   0.000 N  0.450      SignalP-noTM
TRINITY_DN33776_c0_g2::TRINITY_DN33776_c0_g2_i14::g.41::m.  0.104   1  0.000   1  0.140   1  0.000   0.000 N  0.450      SignalP-noTM
                           0.000   1  0.000   1  0.000   1  0.000   0.000 N  0.500      SignalP-TM
TRINITY_DN33776_c0_g2::TRINITY_DN33776_c0_g2_i14::g.41::m.  0.000   1  0.000   1  0.000   1  0.000   0.000 N  0.450      SignalP-noTM
0.165857                   0.000   1  0.000   1  0.000   1  0.000   0.000 N  0.450      SignalP-noTM
TRINITY_DN33776_c0_g2::TRINITY_DN33776_c0_g2_i14::g.41::m.  0.104   1  0.000   1  0.138   1  0.000   0.000 N  0.450      SignalP-noTM
TRINITY_DN33776_c0_g2::TRINITY_DN33776_c0_g2_i14::g.41::m.  0.103   1  0.000   1  0.145   1  0.000   0.000 N  0.450      SignalP-noTM
TRINITY_DN33776_c0_g2::TRINITY_DN33776_c0_g2_i14::g.41::m.  0.105   1  0.000   1  0.120   1  0.000   0.000 N  0.450      SignalP-noTM
TRINITY_DN33776_c0_g2::TRINITY_DN33776_c0_g2_i14::g.41::m.  0.104   1  0.000   1  0.130   1  0.000   0.000 N  0.450      SignalP-noTM
TRINITY_DN33776_c0_g2::TRINITY_DN33776_c0_g2_i14::g.41::m.  0.104   1  0.000   1  0.131   1  0.000   0.000 N  0.450      SignalP-noTM
TRINITY_DN33776_c0_g2::TRINITY_DN33776_c0_g2_i14::g.41::m.  0.104   1  0.000   1  0.140   1  0.000   0.000 N  0.450      SignalP-noTM
TRINITY_DN33776_c0_g2::TRINITY_DN33776_c0_g2_i14::g.41::m.  0.103   1  0.000   1  0.110   1  0.000   0.000 N  0.450      SignalP-noTM
TRINITY_DN33776_c0_g2::TRINITY_DN33776_c0_g2_i14::g.41::m.  0.105   1  0.000   1  0.120   1  0.000   0.000 N  0.450      SignalP-noTM
TRINITY_DN33776_c0_g2::TRINITY_DN33776_c0_g2_i14::g.41::m.  0.105   1  0.000   1  0.120   1  0.000   0.000 N  0.450      SignalP-noTM
TRINITY_DN33776_c0_g2::TRINITY_DN33776_c0_g2_i14::g.41::m.  0.103   1  0.000   1  0.110   1  0.000   0.000 N  0.450      SignalP-noTM
TRINITY_DN33776_c0_g2::TRINITY_DN33776_c0_g2_i14::g.41::m.  0.105   1  0.000   1  0.120   1  0.000   0.000 N  0.450      SignalP-noTM
TRINITY_DN33776_c0_g2::TRINITY_DN33776_c0_g2_i14::g.41::m.  0.104   1  0.000   1  0.158   1  0.000   0.000 N  0.450      SignalP-noTM
TRINITY_DN33776_c0_g2::TRINITY_DN33776_c0_g2_i14::g.41::m.  0.103   1  0.000   1  0.145   1  0.000   0.000 N  0.450      SignalP-noTM
TRINITY_DN33776_c0_g2::TRINITY_DN33776_c0_g2_i14::g.41::m.  0.104   1  0.000   1  0.140   1  0.000   0.000 N  0.450      SignalP-noTM
TRINITY_DN33776_c0_g2::TRINITY_DN33776_c0_g2_i14::g.41::m.  0.102   1  0.000   1  0.120   1  0.000   0.000 N  0.450      SignalP-noTM
TRINITY_DN33776_c0_g2::TRINITY_DN33776_c0_g2_i14::g.41::m.  0.104   1  0.000   1  0.121   1  0.000   0.000 N  0.450      SignalP-noTM
TRINITY_DN33776_c0_g2::TRINITY_DN33776_c0_g2_i14::g.41::m.  0.104   1  0.000   1  0.140   1  0.000   0.000 N  0.450      SignalP-noTM
TRINITY_DN33776_c0_g2::TRINITY_DN33776_c0_g2_i14::g.41::m.  0.104   1  0.000   1  0.140   1  0.000   0.000 N  0.450      SignalP-noTM
TRINITY_DN33776_c0_g2::TRINITY_DN33776_c0_g2_i14::g.41::m.  0.102   1  0.000   1  0.120   1  0.000   0.000 N  0.450      SignalP-noTM
TRINITY_DN33776_c0_g2::TRINITY_DN33776_c0_g2_i14::g.41::m.  0.104   1  0.000   1  0.161   1  0.000   0.000 N  0.450      SignalP-noTM
TRINITY_DN33776_c0_g2::TRINITY_DN33776_c0_g2_i14::g.41::m.  0.104   1  0.000   1  0.140   1  0.000   0.000 N  0.450      SignalP-noTM
TRINITY_DN33776_c0_g2::TRINITY_DN33776_c0_g2_i14::g.41::m.!  0.104   1  0.000   1  0.121   1  0.000   0.000 N  0.450      SignalP-noTM
TRINITY_DN33776_c0_g2::TRINITY_DN33776_c0_g2_i14::g.41::m."  0.104   1  0.000   1  0.158   1  0.000   0.000 N  0.450      SignalP-noTM
TRINITY_DN33776_c0_g2::TRINITY_DN33776_c0_g2_i14::g.41::m.#  0.104   1  0.000   1  0.130   1  0.000   0.000 N  0.450      SignalP-noTM
TRINITY_DN33776_c0_g2::TRINITY_DN33776_c0_g2_i14::g.41::m.$  0.106   1  0.000   1  0.129   1  0.000   0.000 N  0.450      SignalP-noTM
TRINITY_DN33776_c0_g2::TRINITY_DN33776_c0_g2_i14::g.41::m.%  0.104   1  0.000   1  0.138   1  0.000   0.000 N  0.450      SignalP-noTM
TRINITY_DN33776_c0_g2::TRINITY_DN33776_c0_g2_i14::g.41::m.&  0.106   1  0.000   1  0.129   1  0.000   0.000 N  0.450      SignalP-noTM
TRINITY_DN33776_c0_g2::TRINITY_DN33776_c0_g2_i14::g.41::m.'  0.103   1  0.000   1  0.145   1  0.000   0.000 N  0.450      SignalP-noTM
TRINITY_DN33776_c0_g2::TRINITY_DN33776_c0_g2_i14::g.41::m.(  0.103   1  0.000   1  0.166   1  0.000   0.000 N  0.450      SignalP-noTM
TRINITY_DN33776_c0_g2::TRINITY_DN33776_c0_g2_i14::g.41::m.)  0.104   1  0.000   1  0.130   1  0.000   0.000 N  0.450      SignalP-noTM
TRINITY_DN33776_c0_g2::TRINITY_DN33776_c0_g2_i14::g.41::m.*  0.103   1  0.000   1  0.145   1  0.000   0.000 N  0.450      SignalP-noTM
TRINITY_DN33776_c0_g2::TRINITY_DN33776_c0_g2_i14::g.41::m.+  0.105   1  0.000   1  0.120   1  0.000   0.000 N  0.450      SignalP-noTM
TRINITY_DN33776_c0_g2::TRINITY_DN33776_c0_g2_i14::g.41::m.,  0.103   1  0.000   1  0.145   1  0.000   0.000 N  0.450      SignalP-noTM
TRINITY_DN33776_c0_g2::TRINITY_DN33776_c0_g2_i14::g.41::m.-  0.104   1  0.000   1  0.158   1  0.000   0.000 N  0.450      SignalP-noTM
TRINITY_DN33776_c0_g2::TRINITY_DN33776_c0_g2_i14::g.41::m..  0.104   1  0.000   1  0.140   1  0.000   0.000 N  0.450      SignalP-noTM
TRINITY_DN33776_c0_g2::TRINITY_DN33776_c0_g2_i14::g.41::m./  0.103   1  0.000   1  0.145   1  0.000   0.000 N  0.450      SignalP-noTM
TRINITY_DN33776_c0_g2::TRINITY_DN33776_c0_g2_i14::g.41::m.0  0.105   1  0.000   1  0.120   1  0.000   0.000 N  0.450      SignalP-noTM
TRINITY_DN33776_c0_g2::TRINITY_DN33776_c0_g2_i14::g.41::m.1  0.104   1  0.000   1  0.140   1  0.000   0.000 N  0.450      SignalP-noTM
TRINITY_DN33776_c0_g2::TRINITY_DN33776_c0_g2_i14::g.41::m.2  0.104   1  0.000   1  0.146   1  0.000   0.000 N  0.450      SignalP-noTM
TRINITY_DN33776_c0_g2::TRINITY_DN33776_c0_g2_i14::g.41::m.3  0.104   1  0.000   1  0.140   1  0.000   0.000 N  0.450      SignalP-noTM
TRINITY_DN33776_c0_g2::TRINITY_DN33776_c0_g2_i14::g.41::m.4  0.105   1  0.000   1  0.120   1  0.000   0.000 N  0.450      SignalP-noTM
TRINITY_DN33776_c0_g2::TRINITY_DN33776_c0_g2_i14::g.41::m.5  0.104   1  0.000   1  0.130   1  0.000   0.000 N  0.450      SignalP-noTM
TRINITY_DN33776_c0_g2::TRINITY_DN33776_c0_g2_i14::g.41::m.6  0.104   1  0.000   1  0.121   1  0.000   0.000 N  0.450      SignalP-noTM
TRINITY_DN33776_c0_g2::TRINITY_DN33776_c0_g2_i14::g.41::m.7  0.102   1  0.000   1  0.120   1  0.000   0.000 N  0.450      SignalP-noTM
TRINITY_DN33776_c0_g2::TRINITY_DN33776_c0_g2_i14::g.41::m.8  0.104   1  0.000   1  0.158   1  0.000   0.000 N  0.450      SignalP-noTM
TRINITY_DN33776_c0_g2::TRINITY_DN33776_c0_g2_i14::g.41::m.9  0.104   1  0.000   1  0.146   1  0.000   0.000 N  0.450      SignalP-noTM
TRINITY_DN33776_c0_g2::TRINITY_DN33776_c0_g2_i14::g.41::m.:  0.104   1  0.000   1  0.140   1  0.000   0.000 N  0.450      SignalP-noTM
TRINITY_DN33776_c0_g2::TRINITY_DN33776_c0_g2_i14::g.41::m.;  0.103   1  0.000   1  0.166   1  0.000   0.000 N  0.450      SignalP-noTM
TRINITY_DN33776_c0_g2::TRINITY_DN33776_c0_g2_i14::g.41::m.<  0.104   1  0.000   1  0.140   1  0.000   0.000 N  0.450      SignalP-noTM
TRINITY_DN33776_c0_g2::TRINITY_DN33776_c0_g2_i14::g.41::m.=  0.104   1  0.000   1  0.140   1  0.000   0.000 N  0.450      SignalP-noTM
TRINITY_DN33776_c0_g2::TRINITY_DN33776_c0_g2_i14::g.41::m.>  0.103   1  0.000   1  0.145   1  0.000   0.000 N  0.450      SignalP-noTM
TRINITY_DN33776_c0_g2::TRINITY_DN33776_c0_g2_i14::g.41::m.?  0.102   1  0.000   1  0.120   1  0.000   0.000 N  0.450      SignalP-noTM
TRINITY_DN33776_c0_g2::TRINITY_DN33776_c0_g2_i14::g.41::m.@  0.104   1  0.000   1  0.140   1  0.000   0.000 N  0.450      SignalP-noTM
TRINITY_DN33776_c0_g2::TRINITY_DN33776_c0_g2_i14::g.41::m.A  0.104   1  0.000   1  0.140   1  0.000   0.000 N  0.450      SignalP-noTM
TRINITY_DN33776_c0_g2::TRINITY_DN33776_c0_g2_i14::g.41::m.B  0.104   1  0.000   1  0.121   1  0.000   0.000 N  0.450      SignalP-noTM
TRINITY_DN33776_c0_g2::TRINITY_DN33776_c0_g2_i14::g.41::m.C  0.103   1  0.000   1  0.110   1  0.000   0.000 N  0.450      SignalP-noTM
TRINITY_DN33776_c0_g2::TRINITY_DN33776_c0_g2_i14::g.41::m.D  0.104   1  0.000   1  0.158   1  0.000   0.000 N  0.450      SignalP-noTM
TRINITY_DN33776_c0_g2::TRINITY_DN33776_c0_g2_i14::g.41::m.E  0.105   1  0.000   1  0.120   1  0.000   0.000 N  0.450      SignalP-noTM
TRINITY_DN33776_c0_g2::TRINITY_DN33776_c0_g2_i14::g.41::m.F  0.103   1  0.000   1  0.145   1  0.000   0.000 N  0.450      SignalP-noTM
TRINITY_DN33776_c0_g2::TRINITY_DN33776_c0_g2_i15::g.44::m.  0.105   1  0.000   1  0.140   1  0.000   0.000 N  0.450      SignalP-noTM
TRINITY_DN33776_c0_g2::TRINITY_DN33776_c0_g2_i15::g.44::m.  0.103   1  0.000   1  0.166   1  0.000   0.000 N  0.450      SignalP-noTM
TRINITY_DN33776_c0_g2::TRINITY_DN33776_c0_g2_i15::g.44::m.  0.103   1  0.000   1  0.166   1  0.000   0.000 N  0.450      SignalP-noTM
TRINITY_DN33776_c0_g2::TRINITY_DN33776_c0_g2_i15::g.44::m.  0.105   1  0.000   1  0.120   1  0.000   0.000 N  0.450      SignalP-noTM
TRINITY_DN33776_c0_g2::TRINITY_DN33776_c0_g2_i15::g.44::m.  0.104   1  0.000   1  0.161   1  0.000   0.000 N  0.450      SignalP-noTM
TRINITY_DN33776_c0_g2::TRINITY_DN33776_c0_g2_i15::g.44::m.  0.103   1  0.000   1  0.166   1  0.000   0.000 N  0.450      SignalP-noTM
TRINITY_DN33776_c0_g2::TRINITY_DN33776_c0_g2_i15::g.44::m.  0.103   1  0.000   1  0.145   1  0.000   0.000 N  0.450      SignalP-noTM
TRINITY_DN33776_c0_g2::TRINITY_DN33776_c0_g2_i15::g.44::m.  0.104   1  0.000   1  0.140   1  0.000   0.000 N  0.450      SignalP-noTM
TRINITY_DN33776_c0_g2::TRINITY_DN33776_c0_g2_i15::g.44::m.  0.104   1  0.000   1  0.140   1  0.000   0.000 N  0.450      SignalP-noTM
                           0.000   1  0.000   1  0.000   1  0.000   0.000 N  0.500      SignalP-TM
TRINITY_DN33776_c0_g2::TRINITY_DN33776_c0_g2_i15::g.44::m.  0.000   1  0.000   1  0.000   1  0.000   0.000 N  0.450      SignalP-noTM
0.165857                   0.000   1  0.000   1  0.000   1  0.000   0.000 N  0.450      SignalP-noTM
TRINITY_DN33776_c0_g2::TRINITY_DN33776_c0_g2_i15::g.44::m.  0.104   1  0.000   1  0.138   1  0.000   0.000 N  0.450      SignalP-noTM
TRINITY_DN33776_c0_g2::TRINITY_DN33776_c0_g2_i15::g.44::m.  0.103   1  0.000   1  0.145   1  0.000   0.000 N  0.450      SignalP-noTM
TRINITY_DN33776_c0_g2::TRINITY_DN33776_c0_g2_i15::g.44::m.  0.105   1  0.000   1  0.120   1  0.000   0.000 N  0.450      SignalP-noTM
TRINITY_DN33776_c0_g2::TRINITY_DN33776_c0_g2_i15::g.44::m.  0.104   1  0.000   1  0.130   1  0.000   0.000 N  0.450      SignalP-noTM
TRINITY_DN33776_c0_g2::TRINITY_DN33776_c0_g2_i15::g.44::m.  0.104   1  0.000   1  0.131   1  0.000   0.000 N  0.450      SignalP-noTM
TRINITY_DN33776_c0_g2::TRINITY_DN33776_c0_g2_i15::g.44::m.  0.104   1  0.000   1  0.140   1  0.000   0.000 N  0.450      SignalP-noTM
TRINITY_DN33776_c0_g2::TRINITY_DN33776_c0_g2_i15::g.44::m.  0.103   1  0.000   1  0.110   1  0.000   0.000 N  0.450      SignalP-noTM
TRINITY_DN33776_c0_g2::TRINITY_DN33776_c0_g2_i15::g.44::m.  0.105   1  0.000   1  0.120   1  0.000   0.000 N  0.450      SignalP-noTM
TRINITY_DN33776_c0_g2::TRINITY_DN33776_c0_g2_i15::g.44::m.  0.105   1  0.000   1  0.120   1  0.000   0.000 N  0.450      SignalP-noTM
TRINITY_DN33776_c0_g2::TRINITY_DN33776_c0_g2_i15::g.44::m.  0.103   1  0.000   1  0.110   1  0.000   0.000 N  0.450      SignalP-noTM
TRINITY_DN33776_c0_g2::TRINITY_DN33776_c0_g2_i15::g.44::m.  0.105   1  0.000   1  0.120   1  0.000   0.000 N  0.450      SignalP-noTM
TRINITY_DN33776_c0_g2::TRINITY_DN33776_c0_g2_i15::g.44::m.  0.104   1  0.000   1  0.158   1  0.000   0.000 N  0.450      SignalP-noTM
TRINITY_DN33776_c0_g2::TRINITY_DN33776_c0_g2_i15::g.44::m.  0.103   1  0.000   1  0.145   1  0.000   0.000 N  0.450      SignalP-noTM
TRINITY_DN33776_c0_g2::TRINITY_DN33776_c0_g2_i15::g.44::m.  0.104   1  0.000   1  0.140   1  0.000   0.000 N  0.450      SignalP-noTM
TRINITY_DN33776_c0_g2::TRINITY_DN33776_c0_g2_i15::g.44::m.  0.102   1  0.000   1  0.120   1  0.000   0.000 N  0.450      SignalP-noTM
TRINITY_DN33776_c0_g2::TRINITY_DN33776_c0_g2_i15::g.44::m.  0.104   1  0.000   1  0.121   1  0.000   0.000 N  0.450      SignalP-noTM
TRINITY_DN33776_c0_g2::TRINITY_DN33776_c0_g2_i15::g.44::m.  0.104   1  0.000   1  0.140   1  0.000   0.000 N  0.450      SignalP-noTM
TRINITY_DN33776_c0_g2::TRINITY_DN33776_c0_g2_i15::g.44::m.  0.104   1  0.000   1  0.140   1  0.000   0.000 N  0.450      SignalP-noTM
TRINITY_DN33776_c0_g2::TRINITY_DN33776_c0_g2_i15::g.44::m.  0.102   1  0.000   1  0.120   1  0.000   0.000 N  0.450      SignalP-noTM
TRINITY_DN33776_c0_g2::TRINITY_DN33776_c0_g2_i15::g.44::m.  0.104   1  0.000   1  0.161   1  0.000   0.000 N  0.450      SignalP-noTM
TRINITY_DN33776_c0_g2::TRINITY_DN33776_c0_g2_i15::g.44::m.  0.104   1  0.000   1  0.140   1  0.000   0.000 N  0.450      SignalP-noTM
TRINITY_DN33776_c0_g2::TRINITY_DN33776_c0_g2_i15::g.44::m.!  0.104   1  0.000   1  0.121   1  0.000   0.000 N  0.450      SignalP-noTM
TRINITY_DN33776_c0_g2::TRINITY_DN33776_c0_g2_i15::g.44::m."  0.104   1  0.000   1  0.158   1  0.000   0.000 N  0.450      SignalP-noTM
TRINITY_DN33776_c0_g2::TRINITY_DN33776_c0_g2_i15::g.44::m.#  0.104   1  0.000   1  0.130   1  0.000   0.000 N  0.450      SignalP-noTM
TRINITY_DN33776_c0_g2::TRINITY_DN33776_c0_g2_i15::g.44::m.$  0.106   1  0.000   1  0.129   1  0.000   0.000 N  0.450      SignalP-noTM
TRINITY_DN33776_c0_g2::TRINITY_DN33776_c0_g2_i15::g.44::m.%  0.104   1  0.000   1  0.138   1  0.000   0.000 N  0.450      SignalP-noTM
TRINITY_DN33776_c0_g2::TRINITY_DN33776_c0_g2_i15::g.44::m.&  0.106   1  0.000   1  0.129   1  0.000   0.000 N  0.450      SignalP-noTM
TRINITY_DN33776_c0_g2::TRINITY_DN33776_c0_g2_i15::g.44::m.'  0.103   1  0.000   1  0.145   1  0.000   0.000 N  0.450      SignalP-noTM
TRINITY_DN33776_c0_g2::TRINITY_DN33776_c0_g2_i15::g.44::m.(  0.103   1  0.000   1  0.166   1  0.000   0.000 N  0.450      SignalP-noTM
TRINITY_DN33776_c0_g2::TRINITY_DN33776_c0_g2_i15::g.44::m.)  0.104   1  0.000   1  0.130   1  0.000   0.000 N  0.450      SignalP-noTM
TRINITY_DN33776_c0_g2::TRINITY_DN33776_c0_g2_i15::g.44::m.*  0.103   1  0.000   1  0.145   1  0.000   0.000 N  0.450      SignalP-noTM
TRINITY_DN33776_c0_g2::TRINITY_DN33776_c0_g2_i15::g.44::m.+  0.105   1  0.000   1  0.120   1  0.000   0.000 N  0.450      SignalP-noTM
TRINITY_DN33776_c0_g2::TRINITY_DN33776_c0_g2_i15::g.44::m.,  0.103   1  0.000   1  0.145   1  0.000   0.000 N  0.450      SignalP-noTM
TRINITY_DN33776_c0_g2::TRINITY_DN33776_c0_g2_i15::g.44::m.-  0.104   1  0.000   1  0.158   1  0.000   0.000 N  0.450      SignalP-noTM
TRINITY_DN33776_c0_g2::TRINITY_DN33776_c0_g2_i15::g.44::m..  0.104   1  0.000   1  0.140   1  0.000   0.000 N  0.450      SignalP-noTM
TRINITY_DN33776_c0_g2::TRINITY_DN33776_c0_g2_i15::g.44::m./  0.103   1  0.000   1  0.145   1  0.000   0.000 N  0.450      SignalP-noTM
TRINITY_DN33776_c0_g2::TRINITY_DN33776_c0_g2_i15::g.44::m.0  0.105   1  0.000   1  0.120   1  0.000   0.000 N  0.450      SignalP-noTM
TRINITY_DN33776_c0_g2::TRINITY_DN33776_c0_g2_i15::g.44::m.1  0.104   1  0.000   1  0.140   1  0.000   0.000 N  0.450      SignalP-noTM
TRINITY_DN33776_c0_g2::TRINITY_DN33776_c0_g2_i15::g.44::m.2  0.104   1  0.000   1  0.146   1  0.000   0.000 N  0.450      SignalP-noTM
TRINITY_DN33776_c0_g2::TRINITY_DN33776_c0_g2_i15::g.44::m.3  0.104   1  0.000   1  0.140   1  0.000   0.000 N  0.450      SignalP-noTM
TRINITY_DN33776_c0_g2::TRINITY_DN33776_c0_g2_i15::g.44::m.4  0.105   1  0.000   1  0.120   1  0.000   0.000 N  0.450      SignalP-noTM
TRINITY_DN33776_c0_g2::TRINITY_DN33776_c0_g2_i15::g.44::m.5  0.104   1  0.000   1  0.130   1  0.000   0.000 N  0.450      SignalP-noTM
TRINITY_DN33776_c0_g2::TRINITY_DN33776_c0_g2_i15::g.44::m.6  0.104   1  0.000   1  0.121   1  0.000   0.000 N  0.450      SignalP-noTM
TRINITY_DN33776_c0_g2::TRINITY_DN33776_c0_g2_i15::g.44::m.7  0.102   1  0.000   1  0.120   1  0.000   0.000 N  0.450      SignalP-noTM
TRINITY_DN33776_c0_g2::TRINITY_DN33776_c0_g2_i15::g.44::m.8  0.104   1  0.000   1  0.158   1  0.000   0.000 N  0.450      SignalP-noTM
TRINITY_DN33776_c0_g2::TRINITY_DN33776_c0_g2_i15::g.44::m.9  0.104   1  0.000   1  0.146   1  0.000   0.000 N  0.450      SignalP-noTM
TRINITY_DN33776_c0_g2::TRINITY_DN33776_c0_g2_i15::g.44::m.:  0.104   1  0.000   1  0.140   1  0.000   0.000 N  0.450      SignalP-noTM
TRINITY_DN33776_c0_g2::TRINITY_DN33776_c0_g2_i15::g.44::m.;  0.103   1  0.000   1  0.166   1  0.000   0.000 N  0.450      SignalP-noTM
TRINITY_DN33776_c0_g2::TRINITY_DN33776_c0_g2_i15::g.44::m.<  0.104   1  0.000   1  0.140   1  0.000   0.000 N  0.450      SignalP-noTM
TRINITY_DN33776_c0_g2::TRINITY_DN33776_c0_g2_i15::g.44::m.=  0.104   1  0.000   1  0.140   1  0.000   0.000 N  0.450      SignalP-noTM
TRINITY_DN33776_c0_g2::TRINITY_DN33776_c0_g2_i15::g.44::m.>  0.103   1  0.000   1  0.145   1  0.000   0.000 N  0.450      SignalP-noTM
TRINITY_DN33776_c0_g2::TRINITY_DN33776_c0_g2_i15::g.44::m.?  0.102   1  0.000   1  0.120   1  0.000   0.000 N  0.450      SignalP-noTM
TRINITY_DN33776_c0_g2::TRINITY_DN33776_c0_g2_i15::g.44::m.@  0.104   1  0.000   1  0.140   1  0.000   0.000 N  0.450      SignalP-noTM
TRINITY_DN33776_c0_g2::TRINITY_DN33776_c0_g2_i15::g.44::m.A  0.104   1  0.000   1  0.140   1  0.000   0.000 N  0.450      SignalP-noTM
TRINITY_DN33776_c0_g2::TRINITY_DN33776_c0_g2_i15::g.44::m.B  0.104   1  0.000   1  0.121   1  0.000   0.000 N  0.450      SignalP-noTM
TRINITY_DN33776_c0_g2::TRINITY_DN33776_c0_g2_i15::g.44::m.C  0.103   1  0.000   1  0.110   1  0.000   0.000 N  0.450      SignalP-noTM
TRINITY_DN33776_c0_g2::TRINITY_DN33776_c0_g2_i15::g.44::m.D  0.104   1  0.000   1  0.158   1  0.000   0.000 N  0.450      SignalP-noTM
TRINITY_DN33776_c0_g2::TRINITY_DN33776_c0_g2_i15::g.44::m.E  0.105   1  0.000   1  0.120   1  0.000   0.000 N  0.450      SignalP-noTM
TRINITY_DN33776_c0_g2::TRINITY_DN33776_c0_g2_i15::g.44::m.F  0.103   1  0.000   1  0.145   1  0.000   0.000 N  0.450      SignalP-noTM
TRINITY_DN33776_c0_g2::TRINITY_DN33776_c0_g2_i16::g.47::m.  0.105   1  0.000   1  0.140   1  0.000   0.000 N  0.450      SignalP-noTM
TRINITY_DN33776_c0_g2::TRINITY_DN33776_c0_g2_i16::g.47::m.  0.103   1  0.000   1  0.166   1  0.000   0.000 N  0.450      SignalP-noTM
TRINITY_DN33776_c0_g2::TRINITY_DN33776_c0_g2_i16::g.47::m.  0.103   1  0.000   1  0.166   1  0.000   0.000 N  0.450      SignalP-noTM
TRINITY_DN33776_c0_g2::TRINITY_DN33776_c0_g2_i16::g.47::m.  0.105   1  0.000   1  0.120   1  0.000   0.000 N  0.450      SignalP-noTM
TRINITY_DN33776_c0_g2::TRINITY_DN33776_c0_g2_i16::g.47::m.  0.104   1  0.000   1  0.161   1  0.000   0.000 N  0.450      SignalP-noTM
TRINITY_DN33776_c0_g2::TRINITY_DN33776_c0_g2_i16::g.47::m.  0.103   1  0.000   1  0.166   1  0.000   0.000 N  0.450      SignalP-noTM
TRINITY_DN33776_c0_g2::TRINITY_DN33776_c0_g2_i16::g.47::m.  0.103   1  0.000   1  0.145   1  0.000   0.000 N  0.450      SignalP-noTM
TRINITY_DN33776_c0_g2::TRINITY_DN33776_c0_g2_i16::g.47::m.  0.104   1  0.000   1  0.140   1  0.000   0.000 N  0.450      SignalP-noTM
TRINITY_DN33776_c0_g2::TRINITY_DN33776_c0_g2_i16::g.47::m.  0.104   1  0.000   1  0.140   1  0.000   0.000 N  0.450      SignalP-noTM
                           0.000   1  0.000   1  0.000   1  0.000   0.000 N  0.500      SignalP-TM
TRINITY_DN33776_c0_g2::TRINITY_DN33776_c0_g2_i16::g.47::m.  0.000   1  0.000   1  0.000   1  0.000   0.000 N  0.450      SignalP-noTM
0.165857                   0.000   1  0.000   1  0.000   1  0.000   0.000 N  0.450      SignalP-noTM
TRINITY_DN33776_c0_g2::TRINITY_DN33776_c0_g2_i16::g.47::m.  0.104   1  0.000   1  0.138   1  0.000   0.000 N  0.450      SignalP-noTM
TRINITY_DN33776_c0_g2::TRINITY_DN33776_c0_g2_i16::g.47::m.  0.103   1  0.000   1  0.145   1  0.000   0.000 N  0.450      SignalP-noTM
TRINITY_DN33776_c0_g2::TRINITY_DN33776_c0_g2_i16::g.47::m.  0.105   1  0.000   1  0.120   1  0.000   0.000 N  0.450      SignalP-noTM
TRINITY_DN33776_c0_g2::TRINITY_DN33776_c0_g2_i16::g.47::m.  0.104   1  0.000   1  0.130   1  0.000   0.000 N  0.450      SignalP-noTM
TRINITY_DN33776_c0_g2::TRINITY_DN33776_c0_g2_i16::g.47::m.  0.104   1  0.000   1  0.131   1  0.000   0.000 N  0.450      SignalP-noTM
TRINITY_DN33776_c0_g2::TRINITY_DN33776_c0_g2_i16::g.47::m.  0.104   1  0.000   1  0.140   1  0.000   0.000 N  0.450      SignalP-noTM
TRINITY_DN33776_c0_g2::TRINITY_DN33776_c0_g2_i16::g.47::m.  0.103   1  0.000   1  0.110   1  0.000   0.000 N  0.450      SignalP-noTM
TRINITY_DN33776_c0_g2::TRINITY_DN33776_c0_g2_i16::g.47::m.  0.105   1  0.000   1  0.120   1  0.000   0.000 N  0.450      SignalP-noTM
TRINITY_DN33776_c0_g2::TRINITY_DN33776_c0_g2_i16::g.47::m.  0.105   1  0.000   1  0.120   1  0.000   0.000 N  0.450      SignalP-noTM
TRINITY_DN33776_c0_g2::TRINITY_DN33776_c0_g2_i16::g.47::m.  0.103   1  0.000   1  0.110   1  0.000   0.000 N  0.450      SignalP-noTM
TRINITY_DN33776_c0_g2::TRINITY_DN33776_c0_g2_i16::g.47::m.  0.105   1  0.000   1  0.120   1  0.000   0.000 N  0.450      SignalP-noTM
TRINITY_DN33776_c0_g2::TRINITY_DN33776_c0_g2_i16::g.47::m.  0.104   1  0.000   1  0.158   1  0.000   0.000 N  0.450      SignalP-noTM
TRINITY_DN33776_c0_g2::TRINITY_DN33776_c0_g2_i16::g.47::m.  0.103   1  0.000   1  0.145   1  0.000   0.000 N  0.450      SignalP-noTM
TRINITY_DN33776_c0_g2::TRINITY_DN33776_c0_g2_i16::g.47::m.  0.104   1  0.000   1  0.140   1  0.000   0.000 N  0.450      SignalP-noTM
TRINITY_DN33776_c0_g2::TRINITY_DN33776_c0_g2_i16::g.47::m.  0.102   1  0.000   1  0.120   1  0.000   0.000 N  0.450      SignalP-noTM
TRINITY_DN33776_c0_g2::TRINITY_DN33776_c0_g2_i16::g.47::m.  0.104   1  0.000   1  0.121   1  0.000   0.000 N  0.450      SignalP-noTM
TRINITY_DN33776_c0_g2::TRINITY_DN33776_c0_g2_i16::g.47::m.  0.104   1  0.000   1  0.140   1  0.000   0.000 N  0.450      SignalP-noTM
TRINITY_DN33776_c0_g2::TRINITY_DN33776_c0_g2_i16::g.47::m.  0.104   1  0.000   1  0.140   1  0.000   0.000 N  0.450      SignalP-noTM
TRINITY_DN33776_c0_g2::TRINITY_DN33776_c0_g2_i16::g.47::m.  0.102   1  0.000   1  0.120   1  0.000   0.000 N  0.450      SignalP-noTM
TRINITY_DN33776_c0_g2::TRINITY_DN33776_c0_g2_i16::g.47::m.  0.104   1  0.000   1  0.161   1  0.000   0.000 N  0.450      SignalP-noTM
TRINITY_DN33776_c0_g2::TRINITY_DN33776_c0_g2_i16::g.47::m.  0.104   1  0.000   1  0.140   1  0.000   0.000 N  0.450      SignalP-noTM
TRINITY_DN33776_c0_g2::TRINITY_DN33776_c0_g2_i16::g.47::m.!  0.104   1  0.000   1  0.121   1  0.000   0.000 N  0.450      SignalP-noTM
TRINITY_DN33776_c0_g2::TRINITY_DN33776_c0_g2_i16::g.47::m."  0.104   1  0.000   1  0.158   1  0.000   0.000 N  0.450      SignalP-noTM
TRINITY_DN33776_c0_g2::TRINITY_DN33776_c0_g2_i16::g.47::m.#  0.104   1  0.000   1  0.130   1  0.000   0.000 N  0.450      SignalP-noTM
TRINITY_DN33776_c0_g2::TRINITY_DN33776_c0_g2_i16::g.47::m.$  0.106   1  0.000   1  0.129   1  0.000   0.000 N  0.450      SignalP-noTM
TRINITY_DN33776_c0_g2::TRINITY_DN33776_c0_g2_i16::g.47::m.%  0.104   1  0.000   1  0.138   1  0.000   0.000 N  0.450      SignalP-noTM
TRINITY_DN33776_c0_g2::TRINITY_DN33776_c0_g2_i16::g.47::m.&  0.106   1  0.000   1  0.129   1  0.000   0.000 N  0.450      SignalP-noTM
TRINITY_DN33776_c0_g2::TRINITY_DN33776_c0_g2_i16::g.47::m.'  0.103   1  0.000   1  0.145   1  0.000   0.000 N  0.450      SignalP-noTM
TRINITY_DN33776_c0_g2::TRINITY_DN33776_c0_g2_i16::g.47::m.(  0.103   1  0.000   1  0.166   1  0.000   0.000 N  0.450      SignalP-noTM
TRINITY_DN33776_c0_g2::TRINITY_DN33776_c0_g2_i16::g.47::m.)  0.104   1  0.000   1  0.130   1  0.000   0.000 N  0.450      SignalP-noTM
TRINITY_DN33776_c0_g2::TRINITY_DN33776_c0_g2_i16::g.47::m.*  0.103   1  0.000   1  0.145   1  0.000   0.000 N  0.450      SignalP-noTM
TRINITY_DN33776_c0_g2::TRINITY_DN33776_c0_g2_i16::g.47::m.+  0.105   1  0.000   1  0.120   1  0.000   0.000 N  0.450      SignalP-noTM
TRINITY_DN33776_c0_g2::TRINITY_DN33776_c0_g2_i16::g.47::m.,  0.103   1  0.000   1  0.145   1  0.000   0.000 N  0.450      SignalP-noTM
TRINITY_DN33776_c0_g2::TRINITY_DN33776_c0_g2_i16::g.47::m.-  0.104   1  0.000   1  0.158   1  0.000   0.000 N  0.450      SignalP-noTM
TRINITY_DN33776_c0_g2::TRINITY_DN33776_c0_g2_i16::g.47::m..  0.104   1  0.000   1  0.140   1  0.000   0.000 N  0.450      SignalP-noTM
TRINITY_DN33776_c0_g2::TRINITY_DN33776_c0_g2_i16::g.47::m./  0.103   1  0.000   1  0.145   1  0.000   0.000 N  0.450      SignalP-noTM
TRINITY_DN33776_c0_g2::TRINITY_DN33776_c0_g2_i16::g.47::m.0  0.105   1  0.000   1  0.120   1  0.000   0.000 N  0.450      SignalP-noTM
TRINITY_DN33776_c0_g2::TRINITY_DN33776_c0_g2_i16::g.47::m.1  0.104   1  0.000   1  0.140   1  0.000   0.000 N  0.450      SignalP-noTM
TRINITY_DN33776_c0_g2::TRINITY_DN33776_c0_g2_i16::g.47::m.2  0.104   1  0.000   1  0.146   1  0.000   0.000 N  0.450      SignalP-noTM
TRINITY_DN33776_c0_g2::TRINITY_DN33776_c0_g2_i16::g.47::m.3  0.104   1  0.000   1  0.140   1  0.000   0.000 N  0.450      SignalP-noTM
TRINITY_DN33776_c0_g2::TRINITY_DN33776_c0_g2_i16::g.47::m.4  0.105   1  0.000   1  0.120   1  0.000   0.000 N  0.450      SignalP-noTM
TRINITY_DN33776_c0_g2::TRINITY_DN33776_c0_g2_i16::g.47::m.5  0.104   1  0.000   1  0.130   1  0.000   0.000 N  0.450      SignalP-noTM
TRINITY_DN33776_c0_g2::TRINITY_DN33776_c0_g2_i16::g.47::m.6  0.104   1  0.000   1  0.121   1  0.000   0.000 N  0.450      SignalP-noTM
TRINITY_DN33776_c0_g2::TRINITY_DN33776_c0_g2_i16::g.47::m.7  0.102   1  0.000   1  0.120   1  0.000   0.000 N  0.450      SignalP-noTM
TRINITY_DN33776_c0_g2::TRINITY_DN33776_c0_g2_i16::g.47::m.8  0.104   1  0.000   1  0.158   1  0.000   0.000 N  0.450      SignalP-noTM
TRINITY_DN33776_c0_g2::TRINITY_DN33776_c0_g2_i16::g.47::m.9  0.104   1  0.000   1  0.146   1  0.000   0.000 N  0.450      SignalP-noTM
TRINITY_DN33776_c0_g2::TRINITY_DN33776_c0_g2_i16::g.47::m.:  0.104   1  0.000   1  0.140   1  0.000   0.000 N  0.450      SignalP-noTM
TRINITY_DN33776_c0_g2::TRINITY_DN33776_c0_g2_i16::g.47::m.;  0.103   1  0.000   1  0.166   1  0.000   0.000 N  0.450      SignalP-noTM
TRINITY_DN33776_c0_g2::TRINITY_DN33776_c0_g2_i16::g.47::m.<  0.104   1  0.000   1  0.140   1  0.000   0.000 N  0.450      SignalP-noTM
TRINITY_DN33776_c0_g2::TRINITY_DN33776_c0_g2_i16::g.47::m.=  0.104   1  0.000   1  0.140   1  0.000   0.000 N  0.450      SignalP-noTM
TRINITY_DN33776_c0_g2::TRINITY_DN33776_c0_g2_i16::g.47::m.>  0.103   1  0.000   1  0.145   1  0.000   0.000 N  0.450      SignalP-noTM
TRINITY_DN33776_c0_g2::TRINITY_DN33776_c0_g2_i16::g.47::m.?  0.102   1  0.000   1  0.120   1  0.000   0.000 N  0.450      SignalP-noTM
TRINITY_DN33776_c0_g2::TRINITY_DN33776_c0_g2_i16::g.47::m.@  0.104   1  0.000   1  0.140   1  0.000   0.000 N  0.450      SignalP-noTM
TRINITY_DN33776_c0_g2::TRINITY_DN33776_c0_g2_i16::g.47::m.A  0.104   1  0.000   1  0.140   1  0.000   0.000 N  0.450      SignalP-noTM
TRINITY_DN33776_c0_g2::TRINITY_DN33776_c0_g2_i16::g.47::m.B  0.104   1  0.000   1  0.121   1  0.000   0.000 N  0.450      SignalP-noTM
TRINITY_DN33776_c0_g2::TRINITY_DN33776_c0_g2_i16::g.47::m.C  0.103   1  0.000   1  0.110   1  0.000   0.000 N  0.450      SignalP-noTM
TRINITY_DN33776_c0_g2::TRINITY_DN33776_c0_g2_i16::g.47::m.D  0.104   1  0.000   1  0.158   1  0.000   0.000 N  0.450      SignalP-noTM
TRINITY_DN33776_c0_g2::TRINITY_DN33776_c0_g2_i16::g.47::m.E  0.105   1  0.000   1  0.120   1  0.000   0.000 N  0.450      SignalP-noTM
TRINITY_DN33776_c0_g2::TRINITY_DN33776_c0_g2_i16::g.47::m.F  0.103   1  0.000   1  0.145   1  0.000   0.000 N  0.450      SignalP-noTM
TRINITY_DN33776_c0_g2::TRINITY_DN33776_c0_g2_i17::g.50::m.  0.105   1  0.000   1  0.140   1  0.000   0.000 N  0.450      SignalP-noTM
TRINITY_DN33776_c0_g2::TRINITY_DN33776_c0_g2_i17::g.50::m.  0.104   1  0.000   1  0.140   1  0.000   0.000 N  0.450      SignalP-noTM
TRINITY_DN33776_c0_g2::TRINITY_DN33776_c0_g2_i17::g.50::m.  0.105   1  0.000   1  0.120   1  0.000   0.000 N  0.450      SignalP-noTM
TRINITY_DN33776_c0_g2::TRINITY_DN33776_c0_g2_i17::g.50::m.  0.102   1  0.000   1  0.120   1  0.000   0.000 N  0.450      SignalP-noTM
TRINITY_DN33776_c0_g2::TRINITY_DN33776_c0_g2_i17::g.50::m.  0.104   1  0.000   1  0.138   1  0.000   0.000 N  0.450      SignalP-noTM
TRINITY_DN33776_c0_g2::TRINITY_DN33776_c0_g2_i17::g.50::m.  0.106   1  0.000   1  0.129   1  0.000   0.000 N  0.450      SignalP-noTM
TRINITY_DN33776_c0_g2::TRINITY_DN33776_c0_g2_i17::g.50::m.  0.104   1  0.000   1  0.131   1  0.000   0.000 N  0.450      SignalP-noTM
TRINITY_DN33776_c0_g2::TRINITY_DN33776_c0_g2_i17::g.50::m.  0.103   1  0.000   1  0.166   1  0.000   0.000 N  0.450      SignalP-noTM
TRINITY_DN33776_c0_g2::TRINITY_DN33776_c0_g2_i17::g.50::m.  0.104   1  0.000   1  0.140   1  0.000   0.000 N  0.450      SignalP-noTM
                           0.000   1  0.000   1  0.000   1  0.000   0.000 N  0.500      SignalP-TM
TRINITY_DN33776_c0_g2::TRINITY_DN33776_c0_g2_i17::g.50::m.  0.000   1  0.000   1  0.000   1  0.000   0.000 N  0.450      SignalP-noTM
0.165857                   0.000   1  0.000   1  0.000   1  0.000   0.000 N  0.450      SignalP-noTM
TRINITY_DN33776_c0_g2::TRINITY_DN33776_c0_g2_i17::g.50::m.  0.104   1  0.000   1  0.138   1  0.000   0.000 N  0.450      SignalP-noTM
TRINITY_DN33776_c0_g2::TRINITY_DN33776_c0_g2_i17::g.50::m.  0.103   1  0.000   1  0.145   1  0.000   0.000 N  0.450      SignalP-noTM
TRINITY_DN33776_c0_g2::TRINITY_DN33776_c0_g2_i17::g.50::m.  0.105   1  0.000   1  0.120   1  0.000   0.000 N  0.450      SignalP-noTM
TRINITY_DN33776_c0_g2::TRINITY_DN33776_c0_g2_i17::g.50::m.  0.104   1  0.000   1  0.130   1  0.000   0.000 N  0.450      SignalP-noTM
TRINITY_DN33776_c0_g2::TRINITY_DN33776_c0_g2_i17::g.50::m.  0.104   1  0.000   1  0.131   1  0.000   0.000 N  0.450      SignalP-noTM
TRINITY_DN33776_c0_g2::TRINITY_DN33776_c0_g2_i17::g.50::m.  0.104   1  0.000   1  0.140   1  0.000   0.000 N  0.450      SignalP-noTM
TRINITY_DN33776_c0_g2::TRINITY_DN33776_c0_g2_i17::g.50::m.  0.103   1  0.000   1  0.110   1  0.000   0.000 N  0.450      SignalP-noTM
TRINITY_DN33776_c0_g2::TRINITY_DN33776_c0_g2_i17::g.50::m.  0.105   1  0.000   1  0.120   1  0.000   0.000 N  0.450      SignalP-noTM
TRINITY_DN33776_c0_g2::TRINITY_DN33776_c0_g2_i17::g.50::m.  0.105   1  0.000   1  0.120   1  0.000   0.000 N  0.450      SignalP-noTM
TRINITY_DN33776_c0_g2::TRINITY_DN33776_c0_g2_i17::g.50::m.  0.103   1  0.000   1  0.110   1  0.000   0.000 N  0.450      SignalP-noTM
TRINITY_DN33776_c0_g2::TRINITY_DN33776_c0_g2_i17::g.50::m.  0.105   1  0.000   1  0.120   1  0.000   0.000 N  0.450      SignalP-noTM
TRINITY_DN33776_c0_g2::TRINITY_DN33776_c0_g2_i17::g.50::m.  0.104   1  0.000   1  0.158   1  0.000   0.000 N  0.450      SignalP-noTM
TRINITY_DN33776_c0_g2::TRINITY_DN33776_c0_g2_i17::g.50::m.  0.103   1  0.000   1  0.145   1  0.000   0.000 N  0.450      SignalP-noTM
TRINITY_DN33776_c0_g2::TRINITY_DN33776_c0_g2_i17::g.50::m.  0.104   1  0.000   1  0.140   1  0.000   0.000 N  0.450      SignalP-noTM
TRINITY_DN33776_c0_g2::TRINITY_DN33776_c0_g2_i17::g.50::m.  0.102   1  0.000   1  0.120   1  0.000   0.000 N  0.450      SignalP-noTM
TRINITY_DN33776_c0_g2::TRINITY_DN33776_c0_g2_i17::g.50::m.  0.104   1  0.000   1  0.121   1  0.000   0.000 N  0.450      SignalP-noTM
TRINITY_DN33776_c0_g2::TRINITY_DN33776_c0_g2_i17::g.50::m.  0.104   1  0.000   1  0.140   1  0.000   0.000 N  0.450      SignalP-noTM
TRINITY_DN33776_c0_g2::TRINITY_DN33776_c0_g2_i17::g.50::m.  0.104   1  0.000   1  0.140   1  0.000   0.000 N  0.450      SignalP-noTM
TRINITY_DN33776_c0_g2::TRINITY_DN33776_c0_g2_i17::g.50::m.  0.102   1  0.000   1  0.120   1  0.000   0.000 N  0.450      SignalP-noTM
TRINITY_DN33776_c0_g2::TRINITY_DN33776_c0_g2_i17::g.50::m.  0.104   1  0.000   1  0.161   1  0.000   0.000 N  0.450      SignalP-noTM
TRINITY_DN33776_c0_g2::TRINITY_DN33776_c0_g2_i17::g.50::m.  0.104   1  0.000   1  0.140   1  0.000   0.000 N  0.450      SignalP-noTM
TRINITY_DN33776_c0_g2::TRINITY_DN33776_c0_g2_i17::g.50::m.!  0.104   1  0.000   1  0.121   1  0.000   0.000 N  0.450      SignalP-noTM
TRINITY_DN33776_c0_g2::TRINITY_DN33776_c0_g2_i17::g.50::m."  0.104   1  0.000   1  0.158   1  0.000   0.000 N  0.450      SignalP-noTM
TRINITY_DN33776_c0_g2::TRINITY_DN33776_c0_g2_i17::g.50::m.#  0.104   1  0.000   1  0.130   1  0.000   0.000 N  0.450      SignalP-noTM
TRINITY_DN33776_c0_g2::TRINITY_DN33776_c0_g2_i17::g.50::m.$  0.106   1  0.000   1  0.129   1  0.000   0.000 N  0.450      SignalP-noTM
TRINITY_DN33776_c0_g2::TRINITY_DN33776_c0_g2_i17::g.50::m.%  0.104   1  0.000   1  0.138   1  0.000   0.000 N  0.450      SignalP-noTM
TRINITY_DN33776_c0_g2::TRINITY_DN33776_c0_g2_i17::g.50::m.&  0.106   1  0.000   1  0.129   1  0.000   0.000 N  0.450      SignalP-noTM
TRINITY_DN33776_c0_g2::TRINITY_DN33776_c0_g2_i17::g.50::m.'  0.103   1  0.000   1  0.145   1  0.000   0.000 N  0.450      SignalP-noTM
TRINITY_DN33776_c0_g2::TRINITY_DN33776_c0_g2_i17::g.50::m.(  0.103   1  0.000   1  0.166   1  0.000   0.000 N  0.450      SignalP-noTM
TRINITY_DN33776_c0_g2::TRINITY_DN33776_c0_g2_i17::g.50::m.)  0.104   1  0.000   1  0.130   1  0.000   0.000 N  0.450      SignalP-noTM
TRINITY_DN33776_c0_g2::TRINITY_DN33776_c0_g2_i17::g.50::m.*  0.103   1  0.000   1  0.145   1  0.000   0.000 N  0.450      SignalP-noTM
TRINITY_DN33776_c0_g2::TRINITY_DN33776_c0_g2_i17::g.50::m.+  0.105   1  0.000   1  0.120   1  0.000   0.000 N  0.450      SignalP-noTM
TRINITY_DN33776_c0_g2::TRINITY_DN33776_c0_g2_i17::g.50::m.,  0.103   1  0.000   1  0.145   1  0.000   0.000 N  0.450      SignalP-noTM
TRINITY_DN33776_c0_g2::TRINITY_DN33776_c0_g2_i17::g.50::m.-  0.104   1  0.000   1  0.158   1  0.000   0.000 N  0.450      SignalP-noTM
TRINITY_DN33776_c0_g2::TRINITY_DN33776_c0_g2_i17::g.50::m..  0.104   1  0.000   1  0.140   1  0.000   0.000 N  0.450      SignalP-noTM
TRINITY_DN33776_c0_g2::TRINITY_DN33776_c0_g2_i17::g.50::m./  0.103   1  0.000   1  0.145   1  0.000   0.000 N  0.450      SignalP-noTM
TRINITY_DN33776_c0_g2::TRINITY_DN33776_c0_g2_i17::g.50::m.0  0.105   1  0.000   1  0.120   1  0.000   0.000 N  0.450      SignalP-noTM
TRINITY_DN33776_c0_g2::TRINITY_DN33776_c0_g2_i17::g.50::m.1  0.104   1  0.000   1  0.140   1  0.000   0.000 N  0.450      SignalP-noTM
TRINITY_DN33776_c0_g2::TRINITY_DN33776_c0_g2_i17::g.50::m.2  0.104   1  0.000   1  0.146   1  0.000   0.000 N  0.450      SignalP-noTM
TRINITY_DN33776_c0_g2::TRINITY_DN33776_c0_g2_i17::g.50::m.3  0.104   1  0.000   1  0.140   1  0.000   0.000 N  0.450      SignalP-noTM
TRINITY_DN33776_c0_g2::TRINITY_DN33776_c0_g2_i17::g.50::m.4  0.105   1  0.000   1  0.120   1  0.000   0.000 N  0.450      SignalP-noTM
TRINITY_DN33776_c0_g2::TRINITY_DN33776_c0_g2_i17::g.50::m.5  0.104   1  0.000   1  0.130   1  0.000   0.000 N  0.450      SignalP-noTM
TRINITY_DN33776_c0_g2::TRINITY_DN33776_c0_g2_i17::g.50::m.6  0.104   1  0.000   1  0.121   1  0.000   0.000 N  0.450      SignalP-noTM
TRINITY_DN33776_c0_g2::TRINITY_DN33776_c0_g2_i17::g.50::m.7  0.102   1  0.000   1  0.120   1  0.000   0.000 N  0.450      SignalP-noTM
TRINITY_DN33776_c0_g2::TRINITY_DN33776_c0_g2_i17::g.50::m.8  0.104   1  0.000   1  0.158   1  0.000   0.000 N  0.450      SignalP-noTM
TRINITY_DN33776_c0_g2::TRINITY_DN33776_c0_g2_i17::g.50::m.9  0.104   1  0.000   1  0.146   1  0.000   0.000 N  0.450      SignalP-noTM
TRINITY_DN33776_c0_g2::TRINITY_DN33776_c0_g2_i17::g.50::m.:  0.104   1  0.000   1  0.140   1  0.000   0.000 N  0.450      SignalP-noTM
TRINITY_DN33776_c0_g2::TRINITY_DN33776_c0_g2_i17::g.50::m.;  0.103   1  0.000   1  0.166   1  0.000   0.000 N  0.450      SignalP-noTM
TRINITY_DN33776_c0_g2::TRINITY_DN33776_c0_g2_i17::g.50::m.<  0.104   1  0.000   1  0.140   1  0.000   0.000 N  0.450      SignalP-noTM
TRINITY_DN33776_c0_g2::TRINITY_DN33776_c0_g2_i17::g.50::m.=  0.104   1  0.000   1  0.140   1  0.000   0.000 N  0.450      SignalP-noTM
TRINITY_DN33776_c0_g2::TRINITY_DN33776_c0_g2_i17::g.50::m.>  0.103   1  0.000   1  0.145   1  0.000   0.000 N  0.450      SignalP-noTM
TRINITY_DN33776_c0_g2::TRINITY_DN33776_c0_g2_i17::g.50::m.?  0.102   1  0.000   1  0.120   1  0.000   0.000 N  0.450      SignalP-noTM
TRINITY_DN33776_c0_g2::TRINITY_DN33776_c0_g2_i17::g.50::m.@  0.104   1  0.000   1  0.140   1  0.000   0.000 N  0.450      SignalP-noTM
TRINITY_DN33776_c0_g2::TRINITY_DN33776_c0_g2_i17::g.50::m.A  0.104   1  0.000   1  0.140   1  0.000   0.000 N  0.450      SignalP-noTM
TRINITY_DN33776_c0_g2::TRINITY_DN33776_c0_g2_i17::g.50::m.B  0.104   1  0.000   1  0.121   1  0.000   0.000 N  0.450      SignalP-noTM
TRINITY_DN33776_c0_g2::TRINITY_DN33776_c0_g2_i17::g.50::m.C  0.103   1  0.000   1  0.110   1  0.000   0.000 N  0.450      SignalP-noTM
TRINITY_DN33776_c0_g2::TRINITY_DN33776_c0_g2_i17::g.50::m.D  0.104   1  0.000   1  0.158   1  0.000   0.000 N  0.450      SignalP-noTM
TRINITY_DN33776_c0_g2::TRINITY_DN33776_c0_g2_i17::g.50::m.E  0.105   1  0.000   1  0.120   1  0.000   0.000 N  0.450      SignalP-noTM
TRINITY_DN33776_c0_g2::TRINITY_DN33776_c0_g2_i17::g.50::m.F  0.103   1  0.000   1  0.145   1  0.000   0.000 N  0.450      SignalP-noTM
TRINITY_DN33776_c0_g2::TRINITY_DN33776_c0_g2_i18::g.53::m.  0.105   1  0.000   1  0.140   1  0.000   0.000 N  0.450      SignalP-noTM
TRINITY_DN33776_c0_g2::TRINITY_DN33776_c0_g2_i18::g.53::m.  0.104   1  0.000   1  0.140   1  0.000   0.000 N  0.450      SignalP-noTM
TRINITY_DN33776_c0_g2::TRINITY_DN33776_c0_g2_i18::g.53::m.  0.105   1  0.000   1  0.120   1  0.000   0.000 N  0.450      SignalP-noTM
TRINITY_DN33776_c0_g2::TRINITY_DN33776_c0_g2_i18::g.53::m.  0.102   1  0.000   1  0.120   1  0.000   0.000 N  0.450      SignalP-noTM
TRINITY_DN33776_c0_g2::TRINITY_DN33776_c0_g2_i18::g.53::m.  0.104   1  0.000   1  0.138   1  0.000   0.000 N  0.450      SignalP-noTM
TRINITY_DN33776_c0_g2::TRINITY_DN33776_c0_g2_i18::g.53::m.  0.106   1  0.000   1  0.129   1  0.000   0.000 N  0.450      SignalP-noTM
TRINITY_DN33776_c0_g2::TRINITY_DN33776_c0_g2_i18::g.53::m.  0.104   1  0.000   1  0.131   1  0.000   0.000 N  0.450      SignalP-noTM
TRINITY_DN33776_c0_g2::TRINITY_DN33776_c0_g2_i18::g.53::m.  0.103   1  0.000   1  0.166   1  0.000   0.000 N  0.450      SignalP-noTM
TRINITY_DN33776_c0_g2::TRINITY_DN33776_c0_g2_i18::g.53::m.  0.104   1  0.000   1  0.140   1  0.000   0.000 N  0.450      SignalP-noTM
                           0.000   1  0.000   1  0.000   1  0.000   0.000 N  0.500      SignalP-TM
TRINITY_DN33776_c0_g2::TRINITY_DN33776_c0_g2_i18::g.53::m.  0.000   1  0.000   1  0.000   1  0.000   0.000 N  0.450      SignalP-noTM
0.165857                   0.000   1  0.000   1  0.000   1  0.000   0.000 N  0.450      SignalP-noTM
TRINITY_DN33776_c0_g2::TRINITY_DN33776_c0_g2_i18::g.53::m.  0.104   1  0.000   1  0.138   1  0.000   0.000 N  0.450      SignalP-noTM
TRINITY_DN33776_c0_g2::TRINITY_DN33776_c0_g2_i18::g.53::m.  0.103   1  0.000   1  0.145   1  0.000   0.000 N  0.450      SignalP-noTM
TRINITY_DN33776_c0_g2::TRINITY_DN33776_c0_g2_i18::g.53::m.  0.105   1  0.000   1  0.120   1  0.000   0.000 N  0.450      SignalP-noTM
TRINITY_DN33776_c0_g2::TRINITY_DN33776_c0_g2_i18::g.53::m.  0.104   1  0.000   1  0.130   1  0.000   0.000 N  0.450      SignalP-noTM
TRINITY_DN33776_c0_g2::TRINITY_DN33776_c0_g2_i18::g.53::m.  0.104   1  0.000   1  0.131   1  0.000   0.000 N  0.450      SignalP-noTM
TRINITY_DN33776_c0_g2::TRINITY_DN33776_c0_g2_i18::g.53::m.  0.104   1  0.000   1  0.140   1  0.000   0.000 N  0.450      SignalP-noTM
TRINITY_DN33776_c0_g2::TRINITY_DN33776_c0_g2_i18::g.53::m.  0.103   1  0.000   1  0.110   1  0.000   0.000 N  0.450      SignalP-noTM
TRINITY_DN33776_c0_g2::TRINITY_DN33776_c0_g2_i18::g.53::m.  0.105   1  0.000   1  0.120   1  0.000   0.000 N  0.450      SignalP-noTM
TRINITY_DN33776_c0_g2::TRINITY_DN33776_c0_g2_i18::g.53::m.  0.105   1  0.000   1  0.120   1  0.000   0.000 N  0.450      SignalP-noTM
TRINITY_DN33776_c0_g2::TRINITY_DN33776_c0_g2_i18::g.53::m.  0.103   1  0.000   1  0.110   1  0.000   0.000 N  0.450      SignalP-noTM
TRINITY_DN33776_c0_g2::TRINITY_DN33776_c0_g2_i18::g.53::m.  0.105   1  0.000   1  0.120   1  0.000   0.000 N  0.450      SignalP-noTM
TRINITY_DN33776_c0_g2::TRINITY_DN33776_c0_g2_i18::g.53::m.  0.104   1  0.000   1  0.158   1  0.000   0.000 N  0.450      SignalP-noTM
TRINITY_DN33776_c0_g2::TRINITY_DN33776_c0_g2_i18::g.53::m.  0.103   1  0.000   1  0.145   1  0.000   0.000 N  0.450      SignalP-noTM
TRINITY_DN33776_c0_g2::TRINITY_DN33776_c0_g2_i18::g.53::m.  0.104   1  0.000   1  0.140   1  0.000   0.000 N  0.450      SignalP-noTM
TRINITY_DN33776_c0_g2::TRINITY_DN33776_c0_g2_i18::g.53::m.  0.102   1  0.000   1  0.120   1  0.000   0.000 N  0.450      SignalP-noTM
TRINITY_DN33776_c0_g2::TRINITY_DN33776_c0_g2_i18::g.53::m.  0.104   1  0.000   1  0.121   1  0.000   0.000 N  0.450      SignalP-noTM
TRINITY_DN33776_c0_g2::TRINITY_DN33776_c0_g2_i18::g.53::m.  0.104   1  0.000   1  0.140   1  0.000   0.000 N  0.450      SignalP-noTM
TRINITY_DN33776_c0_g2::TRINITY_DN33776_c0_g2_i18::g.53::m.  0.104   1  0.000   1  0.140   1  0.000   0.000 N  0.450      SignalP-noTM
TRINITY_DN33776_c0_g2::TRINITY_DN33776_c0_g2_i18::g.53::m.  0.102   1  0.000   1  0.120   1  0.000   0.000 N  0.450      SignalP-noTM
TRINITY_DN33776_c0_g2::TRINITY_DN33776_c0_g2_i18::g.53::m.  0.104   1  0.000   1  0.161   1  0.000   0.000 N  0.450      SignalP-noTM
TRINITY_DN33776_c0_g2::TRINITY_DN33776_c0_g2_i18::g.53::m.  0.104   1  0.000   1  0.140   1  0.000   0.000 N  0.450      SignalP-noTM
TRINITY_DN33776_c0_g2::TRINITY_DN33776_c0_g2_i18::g.53::m.!  0.104   1  0.000   1  0.121   1  0.000   0.000 N  0.450      SignalP-noTM
TRINITY_DN33776_c0_g2::TRINITY_DN33776_c0_g2_i18::g.53::m."  0.104   1  0.000   1  0.158   1  0.000   0.000 N  0.450      SignalP-noTM
TRINITY_DN33776_c0_g2::TRINITY_DN33776_c0_g2_i18::g.53::m.#  0.104   1  0.000   1  0.130   1  0.000   0.000 N  0.450      SignalP-noTM
TRINITY_DN33776_c0_g2::TRINITY_DN33776_c0_g2_i18::g.53::m.$  0.106   1  0.000   1  0.129   1  0.000   0.000 N  0.450      SignalP-noTM
TRINITY_DN33776_c0_g2::TRINITY_DN33776_c0_g2_i18::g.53::m.%  0.104   1  0.000   1  0.138   1  0.000   0.000 N  0.450      SignalP-noTM
TRINITY_DN33776_c0_g2::TRINITY_DN33776_c0_g2_i18::g.53::m.&  0.106   1  0.000   1  0.129   1  0.000   0.000 N  0.450      SignalP-noTM
TRINITY_DN33776_c0_g2::TRINITY_DN33776_c0_g2_i18::g.53::m.'  0.103   1  0.000   1  0.145   1  0.000   0.000 N  0.450      SignalP-noTM
TRINITY_DN33776_c0_g2::TRINITY_DN33776_c0_g2_i18::g.53::m.(  0.103   1  0.000   1  0.166   1  0.000   0.000 N  0.450      SignalP-noTM
TRINITY_DN33776_c0_g2::TRINITY_DN33776_c0_g2_i18::g.53::m.)  0.104   1  0.000   1  0.130   1  0.000   0.000 N  0.450      SignalP-noTM
TRINITY_DN33776_c0_g2::TRINITY_DN33776_c0_g2_i18::g.53::m.*  0.103   1  0.000   1  0.145   1  0.000   0.000 N  0.450      SignalP-noTM
TRINITY_DN33776_c0_g2::TRINITY_DN33776_c0_g2_i18::g.53::m.+  0.105   1  0.000   1  0.120   1  0.000   0.000 N  0.450      SignalP-noTM
TRINITY_DN33776_c0_g2::TRINITY_DN33776_c0_g2_i18::g.53::m.,  0.103   1  0.000   1  0.145   1  0.000   0.000 N  0.450      SignalP-noTM
TRINITY_DN33776_c0_g2::TRINITY_DN33776_c0_g2_i18::g.53::m.-  0.104   1  0.000   1  0.158   1  0.000   0.000 N  0.450      SignalP-noTM
TRINITY_DN33776_c0_g2::TRINITY_DN33776_c0_g2_i18::g.53::m..  0.104   1  0.000   1  0.140   1  0.000   0.000 N  0.450      SignalP-noTM
TRINITY_DN33776_c0_g2::TRINITY_DN33776_c0_g2_i18::g.53::m./  0.103   1  0.000   1  0.145   1  0.000   0.000 N  0.450      SignalP-noTM
TRINITY_DN33776_c0_g2::TRINITY_DN33776_c0_g2_i18::g.53::m.0  0.105   1  0.000   1  0.120   1  0.000   0.000 N  0.450      SignalP-noTM
TRINITY_DN33776_c0_g2::TRINITY_DN33776_c0_g2_i18::g.53::m.1  0.104   1  0.000   1  0.140   1  0.000   0.000 N  0.450      SignalP-noTM
TRINITY_DN33776_c0_g2::TRINITY_DN33776_c0_g2_i18::g.53::m.2  0.104   1  0.000   1  0.146   1  0.000   0.000 N  0.450      SignalP-noTM
TRINITY_DN33776_c0_g2::TRINITY_DN33776_c0_g2_i18::g.53::m.3  0.104   1  0.000   1  0.140   1  0.000   0.000 N  0.450      SignalP-noTM
TRINITY_DN33776_c0_g2::TRINITY_DN33776_c0_g2_i18::g.53::m.4  0.105   1  0.000   1  0.120   1  0.000   0.000 N  0.450      SignalP-noTM
TRINITY_DN33776_c0_g2::TRINITY_DN33776_c0_g2_i18::g.53::m.5  0.104   1  0.000   1  0.130   1  0.000   0.000 N  0.450      SignalP-noTM
TRINITY_DN33776_c0_g2::TRINITY_DN33776_c0_g2_i18::g.53::m.6  0.104   1  0.000   1  0.121   1  0.000   0.000 N  0.450      SignalP-noTM
TRINITY_DN33776_c0_g2::TRINITY_DN33776_c0_g2_i18::g.53::m.7  0.102   1  0.000   1  0.120   1  0.000   0.000 N  0.450      SignalP-noTM
TRINITY_DN33776_c0_g2::TRINITY_DN33776_c0_g2_i18::g.53::m.8  0.104   1  0.000   1  0.158   1  0.000   0.000 N  0.450      SignalP-noTM
TRINITY_DN33776_c0_g2::TRINITY_DN33776_c0_g2_i18::g.53::m.9  0.104   1  0.000   1  0.146   1  0.000   0.000 N  0.450      SignalP-noTM
TRINITY_DN33776_c0_g2::TRINITY_DN33776_c0_g2_i18::g.53::m.:  0.104   1  0.000   1  0.140   1  0.000   0.000 N  0.450      SignalP-noTM
TRINITY_DN33776_c0_g2::TRINITY_DN33776_c0_g2_i18::g.53::m.;  0.103   1  0.000   1  0.166   1  0.000   0.000 N  0.450      SignalP-noTM
TRINITY_DN33776_c0_g2::TRINITY_DN33776_c0_g2_i18::g.53::m.<  0.104   1  0.000   1  0.140   1  0.000   0.000 N  0.450      SignalP-noTM
TRINITY_DN33776_c0_g2::TRINITY_DN33776_c0_g2_i18::g.53::m.=  0.104   1  0.000   1  0.140   1  0.000   0.000 N  0.450      SignalP-noTM
TRINITY_DN33776_c0_g2::TRINITY_DN33776_c0_g2_i18::g.53::m.>  0.103   1  0.000   1  0.145   1  0.000   0.000 N  0.450      SignalP-noTM
TRINITY_DN33776_c0_g2::TRINITY_DN33776_c0_g2_i18::g.53::m.?  0.102   1  0.000   1  0.120   1  0.000   0.000 N  0.450      SignalP-noTM
TRINITY_DN33776_c0_g2::TRINITY_DN33776_c0_g2_i18::g.53::m.@  0.104   1  0.000   1  0.140   1  0.000   0.000 N  0.450      SignalP-noTM
TRINITY_DN33776_c0_g2::TRINITY_DN33776_c0_g2_i18::g.53::m.A  0.104   1  0.000   1  0.140   1  0.000   0.000 N  0.450      SignalP-noTM
TRINITY_DN33776_c0_g2::TRINITY_DN33776_c0_g2_i18::g.53::m.B  0.104   1  0.000   1  0.121   1  0.000   0.000 N  0.450      SignalP-noTM
TRINITY_DN33776_c0_g2::TRINITY_DN33776_c0_g2_i18::g.53::m.C  0.103   1  0.000   1  0.110   1  0.000   0.000 N  0.450      SignalP-noTM
TRINITY_DN33776_c0_g2::TRINITY_DN33776_c0_g2_i18::g.53::m.D  0.104   1  0.000   1  0.158   1  0.000   0.000 N  0.450      SignalP-noTM
TRINITY_DN33776_c0_g2::TRINITY_DN33776_c0_g2_i18::g.53::m.E  0.105   1  0.000   1  0.120   1  0.000   0.000 N  0.450      SignalP-noTM
TRINITY_DN33776_c0_g2::TRINITY_DN33776_c0_g2_i18::g.53::m.F  0.103   1  0.000   1  0.145   1  0.000   0.000 N  0.450      SignalP-noTM
TRINITY_DN33776_c0_g2::TRINITY_DN33776_c0_g2_i19::g.56::m.  0.105   1  0.000   1  0.140   1  0.000   0.000 N  0.450      SignalP-noTM
TRINITY_DN33776_c0_g2::TRINITY_DN33776_c0_g2_i19::g.56::m.  0.103   1  0.000   1  0.166   1  0.000   0.000 N  0.450      SignalP-noTM
TRINITY_DN33776_c0_g2::TRINITY_DN33776_c0_g2_i19::g.56::m.  0.103   1  0.000   1  0.166   1  0.000   0.000 N  0.450      SignalP-noTM
TRINITY_DN33776_c0_g2::TRINITY_DN33776_c0_g2_i19::g.56::m.  0.105   1  0.000   1  0.120   1  0.000   0.000 N  0.450      SignalP-noTM
TRINITY_DN33776_c0_g2::TRINITY_DN33776_c0_g2_i19::g.56::m.  0.104   1  0.000   1  0.161   1  0.000   0.000 N  0.450      SignalP-noTM
TRINITY_DN33776_c0_g2::TRINITY_DN33776_c0_g2_i19::g.56::m.  0.103   1  0.000   1  0.166   1  0.000   0.000 N  0.450      SignalP-noTM
TRINITY_DN33776_c0_g2::TRINITY_DN33776_c0_g2_i19::g.56::m.  0.103   1  0.000   1  0.145   1  0.000   0.000 N  0.450      SignalP-noTM
TRINITY_DN33776_c0_g2::TRINITY_DN33776_c0_g2_i19::g.56::m.  0.104   1  0.000   1  0.140   1  0.000   0.000 N  0.450      SignalP-noTM
TRINITY_DN33776_c0_g2::TRINITY_DN33776_c0_g2_i19::g.56::m.  0.104   1  0.000   1  0.140   1  0.000   0.000 N  0.450      SignalP-noTM
                           0.000   1  0.000   1  0.000   1  0.000   0.000 N  0.500      SignalP-TM
TRINITY_DN33776_c0_g2::TRINITY_DN33776_c0_g2_i19::g.56::m.  0.000   1  0.000   1  0.000   1  0.000   0.000 N  0.450      SignalP-noTM
0.165857                   0.000   1  0.000   1  0.000   1  0.000   0.000 N  0.450      SignalP-noTM
TRINITY_DN33776_c0_g2::TRINITY_DN33776_c0_g2_i19::g.56::m.  0.104   1  0.000   1  0.138   1  0.000   0.000 N  0.450      SignalP-noTM
TRINITY_DN33776_c0_g2::TRINITY_DN33776_c0_g2_i19::g.56::m.  0.103   1  0.000   1  0.145   1  0.000   0.000 N  0.450      SignalP-noTM
TRINITY_DN33776_c0_g2::TRINITY_DN33776_c0_g2_i19::g.56::m.  0.105   1  0.000   1  0.120   1  0.000   0.000 N  0.450      SignalP-noTM
TRINITY_DN33776_c0_g2::TRINITY_DN33776_c0_g2_i19::g.56::m.  0.104   1  0.000   1  0.130   1  0.000   0.000 N  0.450      SignalP-noTM
TRINITY_DN33776_c0_g2::TRINITY_DN33776_c0_g2_i19::g.56::m.  0.104   1  0.000   1  0.131   1  0.000   0.000 N  0.450      SignalP-noTM
TRINITY_DN33776_c0_g2::TRINITY_DN33776_c0_g2_i19::g.56::m.  0.104   1  0.000   1  0.140   1  0.000   0.000 N  0.450      SignalP-noTM
TRINITY_DN33776_c0_g2::TRINITY_DN33776_c0_g2_i19::g.56::m.  0.103   1  0.000   1  0.110   1  0.000   0.000 N  0.450      SignalP-noTM
TRINITY_DN33776_c0_g2::TRINITY_DN33776_c0_g2_i19::g.56::m.  0.105   1  0.000   1  0.120   1  0.000   0.000 N  0.450      SignalP-noTM
TRINITY_DN33776_c0_g2::TRINITY_DN33776_c0_g2_i19::g.56::m.  0.105   1  0.000   1  0.120   1  0.000   0.000 N  0.450      SignalP-noTM
TRINITY_DN33776_c0_g2::TRINITY_DN33776_c0_g2_i19::g.56::m.  0.103   1  0.000   1  0.110   1  0.000   0.000 N  0.450      SignalP-noTM
TRINITY_DN33776_c0_g2::TRINITY_DN33776_c0_g2_i19::g.56::m.  0.105   1  0.000   1  0.120   1  0.000   0.000 N  0.450      SignalP-noTM
TRINITY_DN33776_c0_g2::TRINITY_DN33776_c0_g2_i19::g.56::m.  0.104   1  0.000   1  0.158   1  0.000   0.000 N  0.450      SignalP-noTM
TRINITY_DN33776_c0_g2::TRINITY_DN33776_c0_g2_i19::g.56::m.  0.103   1  0.000   1  0.145   1  0.000   0.000 N  0.450      SignalP-noTM
TRINITY_DN33776_c0_g2::TRINITY_DN33776_c0_g2_i19::g.56::m.  0.104   1  0.000   1  0.140   1  0.000   0.000 N  0.450      SignalP-noTM
TRINITY_DN33776_c0_g2::TRINITY_DN33776_c0_g2_i19::g.56::m.  0.102   1  0.000   1  0.120   1  0.000   0.000 N  0.450      SignalP-noTM
TRINITY_DN33776_c0_g2::TRINITY_DN33776_c0_g2_i19::g.56::m.  0.104   1  0.000   1  0.121   1  0.000   0.000 N  0.450      SignalP-noTM
TRINITY_DN33776_c0_g2::TRINITY_DN33776_c0_g2_i19::g.56::m.  0.104   1  0.000   1  0.140   1  0.000   0.000 N  0.450      SignalP-noTM
TRINITY_DN33776_c0_g2::TRINITY_DN33776_c0_g2_i19::g.56::m.  0.104   1  0.000   1  0.140   1  0.000   0.000 N  0.450      SignalP-noTM
TRINITY_DN33776_c0_g2::TRINITY_DN33776_c0_g2_i19::g.56::m.  0.102   1  0.000   1  0.120   1  0.000   0.000 N  0.450      SignalP-noTM
TRINITY_DN33776_c0_g2::TRINITY_DN33776_c0_g2_i19::g.56::m.  0.104   1  0.000   1  0.161   1  0.000   0.000 N  0.450      SignalP-noTM
TRINITY_DN33776_c0_g2::TRINITY_DN33776_c0_g2_i19::g.56::m.  0.104   1  0.000   1  0.140   1  0.000   0.000 N  0.450      SignalP-noTM
TRINITY_DN33776_c0_g2::TRINITY_DN33776_c0_g2_i19::g.56::m.!  0.104   1  0.000   1  0.121   1  0.000   0.000 N  0.450      SignalP-noTM
TRINITY_DN33776_c0_g2::TRINITY_DN33776_c0_g2_i19::g.56::m."  0.104   1  0.000   1  0.158   1  0.000   0.000 N  0.450      SignalP-noTM
TRINITY_DN33776_c0_g2::TRINITY_DN33776_c0_g2_i19::g.56::m.#  0.104   1  0.000   1  0.130   1  0.000   0.000 N  0.450      SignalP-noTM
TRINITY_DN33776_c0_g2::TRINITY_DN33776_c0_g2_i19::g.56::m.$  0.106   1  0.000   1  0.129   1  0.000   0.000 N  0.450      SignalP-noTM
TRINITY_DN33776_c0_g2::TRINITY_DN33776_c0_g2_i19::g.56::m.%  0.104   1  0.000   1  0.138   1  0.000   0.000 N  0.450      SignalP-noTM
TRINITY_DN33776_c0_g2::TRINITY_DN33776_c0_g2_i19::g.56::m.&  0.106   1  0.000   1  0.129   1  0.000   0.000 N  0.450      SignalP-noTM
TRINITY_DN33776_c0_g2::TRINITY_DN33776_c0_g2_i19::g.56::m.'  0.103   1  0.000   1  0.145   1  0.000   0.000 N  0.450      SignalP-noTM
TRINITY_DN33776_c0_g2::TRINITY_DN33776_c0_g2_i19::g.56::m.(  0.103   1  0.000   1  0.166   1  0.000   0.000 N  0.450      SignalP-noTM
TRINITY_DN33776_c0_g2::TRINITY_DN33776_c0_g2_i19::g.56::m.)  0.104   1  0.000   1  0.130   1  0.000   0.000 N  0.450      SignalP-noTM
TRINITY_DN33776_c0_g2::TRINITY_DN33776_c0_g2_i19::g.56::m.*  0.103   1  0.000   1  0.145   1  0.000   0.000 N  0.450      SignalP-noTM
TRINITY_DN33776_c0_g2::TRINITY_DN33776_c0_g2_i19::g.56::m.+  0.105   1  0.000   1  0.120   1  0.000   0.000 N  0.450      SignalP-noTM
TRINITY_DN33776_c0_g2::TRINITY_DN33776_c0_g2_i19::g.56::m.,  0.103   1  0.000   1  0.145   1  0.000   0.000 N  0.450      SignalP-noTM
TRINITY_DN33776_c0_g2::TRINITY_DN33776_c0_g2_i19::g.56::m.-  0.104   1  0.000   1  0.158   1  0.000   0.000 N  0.450      SignalP-noTM
TRINITY_DN33776_c0_g2::TRINITY_DN33776_c0_g2_i19::g.56::m..  0.104   1  0.000   1  0.140   1  0.000   0.000 N  0.450      SignalP-noTM
TRINITY_DN33776_c0_g2::TRINITY_DN33776_c0_g2_i19::g.56::m./  0.103   1  0.000   1  0.145   1  0.000   0.000 N  0.450      SignalP-noTM
TRINITY_DN33776_c0_g2::TRINITY_DN33776_c0_g2_i19::g.56::m.0  0.105   1  0.000   1  0.120   1  0.000   0.000 N  0.450      SignalP-noTM
TRINITY_DN33776_c0_g2::TRINITY_DN33776_c0_g2_i19::g.56::m.1  0.104   1  0.000   1  0.140   1  0.000   0.000 N  0.450      SignalP-noTM
TRINITY_DN33776_c0_g2::TRINITY_DN33776_c0_g2_i19::g.56::m.2  0.104   1  0.000   1  0.146   1  0.000   0.000 N  0.450      SignalP-noTM
TRINITY_DN33776_c0_g2::TRINITY_DN33776_c0_g2_i19::g.56::m.3  0.104   1  0.000   1  0.140   1  0.000   0.000 N  0.450      SignalP-noTM
TRINITY_DN33776_c0_g2::TRINITY_DN33776_c0_g2_i19::g.56::m.4  0.105   1  0.000   1  0.120   1  0.000   0.000 N  0.450      SignalP-noTM
TRINITY_DN33776_c0_g2::TRINITY_DN33776_c0_g2_i19::g.56::m.5  0.104   1  0.000   1  0.130   1  0.000   0.000 N  0.450      SignalP-noTM
TRINITY_DN33776_c0_g2::TRINITY_DN33776_c0_g2_i19::g.56::m.6  0.104   1  0.000   1  0.121   1  0.000   0.000 N  0.450      SignalP-noTM
TRINITY_DN33776_c0_g2::TRINITY_DN33776_c0_g2_i19::g.56::m.7  0.102   1  0.000   1  0.120   1  0.000   0.000 N  0.450      SignalP-noTM
TRINITY_DN33776_c0_g2::TRINITY_DN33776_c0_g2_i19::g.56::m.8  0.104   1  0.000   1  0.158   1  0.000   0.000 N  0.450      SignalP-noTM
TRINITY_DN33776_c0_g2::TRINITY_DN33776_c0_g2_i19::g.56::m.9  0.104   1  0.000   1  0.146   1  0.000   0.000 N  0.450      SignalP-noTM
TRINITY_DN33776_c0_g2::TRINITY_DN33776_c0_g2_i19::g.56::m.:  0.104   1  0.000   1  0.140   1  0.000   0.000 N  0.450      SignalP-noTM
TRINITY_DN33776_c0_g2::TRINITY_DN33776_c0_g2_i19::g.56::m.;  0.103   1  0.000   1  0.166   1  0.000   0.000 N  0.450      SignalP-noTM
TRINITY_DN33776_c0_g2::TRINITY_DN33776_c0_g2_i19::g.56::m.<  0.104   1  0.000   1  0.140   1  0.000   0.000 N  0.450      SignalP-noTM
TRINITY_DN33776_c0_g2::TRINITY_DN33776_c0_g2_i19::g.56::m.=  0.104   1  0.000   1  0.140   1  0.000   0.000 N  0.450      SignalP-noTM
TRINITY_DN33776_c0_g2::TRINITY_DN33776_c0_g2_i19::g.56::m.>  0.103   1  0.000   1  0.145   1  0.000   0.000 N  0.450      SignalP-noTM
TRINITY_DN33776_c0_g2::TRINITY_DN33776_c0_g2_i19::g.56::m.?  0.102   1  0.000   1  0.120   1  0.000   0.000 N  0.450      SignalP-noTM
TRINITY_DN33776_c0_g2::TRINITY_DN33776_c0_g2_i19::g.56::m.@  0.104   1  0.000   1  0.140   1  0.000   0.000 N  0.450      SignalP-noTM
TRINITY_DN33776_c0_g2::TRINITY_DN33776_c0_g2_i19::g.56::m.A  0.104   1  0.000   1  0.140   1  0.000   0.000 N  0.450      SignalP-noTM
TRINITY_DN33776_c0_g2::TRINITY_DN33776_c0_g2_i19::g.56::m.B  0.104   1  0.000   1  0.121   1  0.000   0.000 N  0.450      SignalP-noTM
TRINITY_DN33776_c0_g2::TRINITY_DN33776_c0_g2_i19::g.56::m.C  0.103   1  0.000   1  0.110   1  0.000   0.000 N  0.450      SignalP-noTM
TRINITY_DN33776_c0_g2::TRINITY_DN33776_c0_g2_i19::g.56::m.D  0.104   1  0.000   1  0.158   1  0.000   0.000 N  0.450      SignalP-noTM
TRINITY_DN33776_c0_g2::TRINITY_DN33776_c0_g2_i19::g.56::m.E  0.105   1  0.000   1  0.120   1  0.000   0.000 N  0.450      SignalP-noTM
TRINITY_DN33776_c0_g2::TRINITY_DN33776_c0_g2_i19::g.56::m.F  0.103   1  0.000   1  0.145   1  0.000   0.000 N  0.450      SignalP-noTM
TRINITY_DN33776_c0_g2::TRINITY_DN33776_c0_g2_i20::g.59::m.  0.105   1  0.000   1  0.140   1  0.000   0.000 N  0.450      SignalP-noTM
TRINITY_DN33776_c0_g2::TRINITY_DN33776_c0_g2_i20::g.59::m.  0.104   1  0.000   1  0.140   1  0.000   0.000 N  0.450      SignalP-noTM
TRINITY_DN33776_c0_g2::TRINITY_DN33776_c0_g2_i20::g.59::m.  0.105   1  0.000   1  0.120   1  0.000   0.000 N  0.450      SignalP-noTM
TRINITY_DN33776_c0_g2::TRINITY_DN33776_c0_g2_i20::g.59::m.  0.102   1  0.000   1  0.120   1  0.000   0.000 N  0.450      SignalP-noTM
TRINITY_DN33776_c0_g2::TRINITY_DN33776_c0_g2_i20::g.59::m.  0.104   1  0.000   1  0.138   1  0.000   0.000 N  0.450      SignalP-noTM
TRINITY_DN33776_c0_g2::TRINITY_DN33776_c0_g2_i20::g.59::m.  0.106   1  0.000   1  0.129   1  0.000   0.000 N  0.450      SignalP-noTM
TRINITY_DN33776_c0_g2::TRINITY_DN33776_c0_g2_i20::g.59::m.  0.104   1  0.000   1  0.131   1  0.000   0.000 N  0.450      SignalP-noTM
TRINITY_DN33776_c0_g2::TRINITY_DN33776_c0_g2_i20::g.59::m.  0.103   1  0.000   1  0.166   1  0.000   0.000 N  0.450      SignalP-noTM
TRINITY_DN33776_c0_g2::TRINITY_DN33776_c0_g2_i20::g.59::m.  0.104   1  0.000   1  0.140   1  0.000   0.000 N  0.450      SignalP-noTM
                           0.000   1  0.000   1  0.000   1  0.000   0.000 N  0.500      SignalP-TM
TRINITY_DN33776_c0_g2::TRINITY_DN33776_c0_g2_i20::g.59::m.  0.000   1  0.000   1  0.000   1  0.000   0.000 N  0.450      SignalP-noTM
0.165857                   0.000   1  0.000   1  0.000   1  0.000   0.000 N  0.450      SignalP-noTM
TRINITY_DN33776_c0_g2::TRINITY_DN33776_c0_g2_i20::g.59::m.  0.104   1  0.000   1  0.138   1  0.000   0.000 N  0.450      SignalP-noTM
TRINITY_DN33776_c0_g2::TRINITY_DN33776_c0_g2_i20::g.59::m.  0.103   1  0.000   1  0.145   1  0.000   0.000 N  0.450      SignalP-noTM
TRINITY_DN33776_c0_g2::TRINITY_DN33776_c0_g2_i20::g.59::m.  0.105   1  0.000   1  0.120   1  0.000   0.000 N  0.450      SignalP-noTM
TRINITY_DN33776_c0_g2::TRINITY_DN33776_c0_g2_i20::g.59::m.  0.104   1  0.000   1  0.130   1  0.000   0.000 N  0.450      SignalP-noTM
TRINITY_DN33776_c0_g2::TRINITY_DN33776_c0_g2_i20::g.59::m.  0.104   1  0.000   1  0.131   1  0.000   0.000 N  0.450      SignalP-noTM
TRINITY_DN33776_c0_g2::TRINITY_DN33776_c0_g2_i20::g.59::m.  0.104   1  0.000   1  0.140   1  0.000   0.000 N  0.450      SignalP-noTM
TRINITY_DN33776_c0_g2::TRINITY_DN33776_c0_g2_i20::g.59::m.  0.103   1  0.000   1  0.110   1  0.000   0.000 N  0.450      SignalP-noTM
TRINITY_DN33776_c0_g2::TRINITY_DN33776_c0_g2_i20::g.59::m.  0.105   1  0.000   1  0.120   1  0.000   0.000 N  0.450      SignalP-noTM
TRINITY_DN33776_c0_g2::TRINITY_DN33776_c0_g2_i20::g.59::m.  0.105   1  0.000   1  0.120   1  0.000   0.000 N  0.450      SignalP-noTM
TRINITY_DN33776_c0_g2::TRINITY_DN33776_c0_g2_i20::g.59::m.  0.103   1  0.000   1  0.110   1  0.000   0.000 N  0.450      SignalP-noTM
TRINITY_DN33776_c0_g2::TRINITY_DN33776_c0_g2_i20::g.59::m.  0.105   1  0.000   1  0.120   1  0.000   0.000 N  0.450      SignalP-noTM
TRINITY_DN33776_c0_g2::TRINITY_DN33776_c0_g2_i20::g.59::m.  0.104   1  0.000   1  0.158   1  0.000   0.000 N  0.450      SignalP-noTM
TRINITY_DN33776_c0_g2::TRINITY_DN33776_c0_g2_i20::g.59::m.  0.103   1  0.000   1  0.145   1  0.000   0.000 N  0.450      SignalP-noTM
TRINITY_DN33776_c0_g2::TRINITY_DN33776_c0_g2_i20::g.59::m.  0.104   1  0.000   1  0.140   1  0.000   0.000 N  0.450      SignalP-noTM
TRINITY_DN33776_c0_g2::TRINITY_DN33776_c0_g2_i20::g.59::m.  0.102   1  0.000   1  0.120   1  0.000   0.000 N  0.450      SignalP-noTM
TRINITY_DN33776_c0_g2::TRINITY_DN33776_c0_g2_i20::g.59::m.  0.104   1  0.000   1  0.121   1  0.000   0.000 N  0.450      SignalP-noTM
TRINITY_DN33776_c0_g2::TRINITY_DN33776_c0_g2_i20::g.59::m.  0.104   1  0.000   1  0.140   1  0.000   0.000 N  0.450      SignalP-noTM
TRINITY_DN33776_c0_g2::TRINITY_DN33776_c0_g2_i20::g.59::m.  0.104   1  0.000   1  0.140   1  0.000   0.000 N  0.450      SignalP-noTM
TRINITY_DN33776_c0_g2::TRINITY_DN33776_c0_g2_i20::g.59::m.  0.102   1  0.000   1  0.120   1  0.000   0.000 N  0.450      SignalP-noTM
TRINITY_DN33776_c0_g2::TRINITY_DN33776_c0_g2_i20::g.59::m.  0.104   1  0.000   1  0.161   1  0.000   0.000 N  0.450      SignalP-noTM
TRINITY_DN33776_c0_g2::TRINITY_DN33776_c0_g2_i20::g.59::m.  0.104   1  0.000   1  0.140   1  0.000   0.000 N  0.450      SignalP-noTM
TRINITY_DN33776_c0_g2::TRINITY_DN33776_c0_g2_i20::g.59::m.!  0.104   1  0.000   1  0.121   1  0.000   0.000 N  0.450      SignalP-noTM
TRINITY_DN33776_c0_g2::TRINITY_DN33776_c0_g2_i20::g.59::m."  0.104   1  0.000   1  0.158   1  0.000   0.000 N  0.450      SignalP-noTM
TRINITY_DN33776_c0_g2::TRINITY_DN33776_c0_g2_i20::g.59::m.#  0.104   1  0.000   1  0.130   1  0.000   0.000 N  0.450      SignalP-noTM
TRINITY_DN33776_c0_g2::TRINITY_DN33776_c0_g2_i20::g.59::m.$  0.106   1  0.000   1  0.129   1  0.000   0.000 N  0.450      SignalP-noTM
TRINITY_DN33776_c0_g2::TRINITY_DN33776_c0_g2_i20::g.59::m.%  0.104   1  0.000   1  0.138   1  0.000   0.000 N  0.450      SignalP-noTM
TRINITY_DN33776_c0_g2::TRINITY_DN33776_c0_g2_i20::g.59::m.&  0.106   1  0.000   1  0.129   1  0.000   0.000 N  0.450      SignalP-noTM
TRINITY_DN33776_c0_g2::TRINITY_DN33776_c0_g2_i20::g.59::m.'  0.103   1  0.000   1  0.145   1  0.000   0.000 N  0.450      SignalP-noTM
TRINITY_DN33776_c0_g2::TRINITY_DN33776_c0_g2_i20::g.59::m.(  0.103   1  0.000   1  0.166   1  0.000   0.000 N  0.450      SignalP-noTM
TRINITY_DN33776_c0_g2::TRINITY_DN33776_c0_g2_i20::g.59::m.)  0.104   1  0.000   1  0.130   1  0.000   0.000 N  0.450      SignalP-noTM
TRINITY_DN33776_c0_g2::TRINITY_DN33776_c0_g2_i20::g.59::m.*  0.103   1  0.000   1  0.145   1  0.000   0.000 N  0.450      SignalP-noTM
TRINITY_DN33776_c0_g2::TRINITY_DN33776_c0_g2_i20::g.59::m.+  0.105   1  0.000   1  0.120   1  0.000   0.000 N  0.450      SignalP-noTM
TRINITY_DN33776_c0_g2::TRINITY_DN33776_c0_g2_i20::g.59::m.,  0.103   1  0.000   1  0.145   1  0.000   0.000 N  0.450      SignalP-noTM
TRINITY_DN33776_c0_g2::TRINITY_DN33776_c0_g2_i20::g.59::m.-  0.104   1  0.000   1  0.158   1  0.000   0.000 N  0.450      SignalP-noTM
TRINITY_DN33776_c0_g2::TRINITY_DN33776_c0_g2_i20::g.59::m..  0.104   1  0.000   1  0.140   1  0.000   0.000 N  0.450      SignalP-noTM
TRINITY_DN33776_c0_g2::TRINITY_DN33776_c0_g2_i20::g.59::m./  0.103   1  0.000   1  0.145   1  0.000   0.000 N  0.450      SignalP-noTM
TRINITY_DN33776_c0_g2::TRINITY_DN33776_c0_g2_i20::g.59::m.0  0.105   1  0.000   1  0.120   1  0.000   0.000 N  0.450      SignalP-noTM
TRINITY_DN33776_c0_g2::TRINITY_DN33776_c0_g2_i20::g.59::m.1  0.104   1  0.000   1  0.140   1  0.000   0.000 N  0.450      SignalP-noTM
TRINITY_DN33776_c0_g2::TRINITY_DN33776_c0_g2_i20::g.59::m.2  0.104   1  0.000   1  0.146   1  0.000   0.000 N  0.450      SignalP-noTM
TRINITY_DN33776_c0_g2::TRINITY_DN33776_c0_g2_i20::g.59::m.3  0.104   1  0.000   1  0.140   1  0.000   0.000 N  0.450      SignalP-noTM
TRINITY_DN33776_c0_g2::TRINITY_DN33776_c0_g2_i20::g.59::m.4  0.105   1  0.000   1  0.120   1  0.000   0.000 N  0.450      SignalP-noTM
TRINITY_DN33776_c0_g2::TRINITY_DN33776_c0_g2_i20::g.59::m.5  0.104   1  0.000   1  0.130   1  0.000   0.000 N  0.450      SignalP-noTM
TRINITY_DN33776_c0_g2::TRINITY_DN33776_c0_g2_i20::g.59::m.6  0.104   1  0.000   1  0.121   1  0.000   0.000 N  0.450      SignalP-noTM
TRINITY_DN33776_c0_g2::TRINITY_DN33776_c0_g2_i20::g.59::m.7  0.102   1  0.000   1  0.120   1  0.000   0.000 N  0.450      SignalP-noTM
TRINITY_DN33776_c0_g2::TRINITY_DN33776_c0_g2_i20::g.59::m.8  0.104   1  0.000   1  0.158   1  0.000   0.000 N  0.450      SignalP-noTM
TRINITY_DN33776_c0_g2::TRINITY_DN33776_c0_g2_i20::g.59::m.9  0.104   1  0.000   1  0.146   1  0.000   0.000 N  0.450      SignalP-noTM
TRINITY_DN33776_c0_g2::TRINITY_DN33776_c0_g2_i20::g.59::m.:  0.104   1  0.000   1  0.140   1  0.000   0.000 N  0.450      SignalP-noTM
TRINITY_DN33776_c0_g2::TRINITY_DN33776_c0_g2_i20::g.59::m.;  0.103   1  0.000   1  0.166   1  0.000   0.000 N  0.450      SignalP-noTM
TRINITY_DN33776_c0_g2::TRINITY_DN33776_c0_g2_i20::g.59::m.<  0.104   1  0.000   1  0.140   1  0.000   0.000 N  0.450      SignalP-noTM
TRINITY_DN33776_c0_g2::TRINITY_DN33776_c0_g2_i20::g.59::m.=  0.104   1  0.000   1  0.140   1  0.000   0.000 N  0.450      SignalP-noTM
TRINITY_DN33776_c0_g2::TRINITY_DN33776_c0_g2_i20::g.59::m.>  0.103   1  0.000   1  0.145   1  0.000   0.000 N  0.450      SignalP-noTM
TRINITY_DN33776_c0_g2::TRINITY_DN33776_c0_g2_i20::g.59::m.?  0.102   1  0.000   1  0.120   1  0.000   0.000 N  0.450      SignalP-noTM
TRINITY_DN33776_c0_g2::TRINITY_DN33776_c0_g2_i20::g.59::m.@  0.104   1  0.000   1  0.140   1  0.000   0.000 N  0.450      SignalP-noTM
TRINITY_DN33776_c0_g2::TRINITY_DN33776_c0_g2_i20::g.59::m.A  0.104   1  0.000   1  0.140   1  0.000   0.000 N  0.450      SignalP-noTM
TRINITY_DN33776_c0_g2::TRINITY_DN33776_c0_g2_i20::g.59::m.B  0.104   1  0.000   1  0.121   1  0.000   0.000 N  0.450      SignalP-noTM
TRINITY_DN33776_c0_g2::TRINITY_DN33776_c0_g2_i20::g.59::m.C  0.103   1  0.000   1  0.110   1  0.000   0.000 N  0.450      SignalP-noTM
TRINITY_DN33776_c0_g2::TRINITY_DN33776_c0_g2_i20::g.59::m.D  0.104   1  0.000   1  0.158   1  0.000   0.000 N  0.450      SignalP-noTM
TRINITY_DN33776_c0_g2::TRINITY_DN33776_c0_g2_i20::g.59::m.E  0.105   1  0.000   1  0.120   1  0.000   0.000 N  0.450      SignalP-noTM
TRINITY_DN33776_c0_g2::TRINITY_DN33776_c0_g2_i20::g.59::m.F  0.103   1  0.000   1  0.145   1  0.000   0.000 N  0.450      SignalP-noTM
TRINITY_DN33776_c0_g2::TRINITY_DN33776_c0_g2_i21::g.62::m.  0.105   1  0.000   1  0.140   1  0.000   0.000 N  0.450      SignalP-noTM
TRINITY_DN33776_c0_g2::TRINITY_DN33776_c0_g2_i21::g.62::m.  0.104   1  0.000   1  0.140   1  0.000   0.000 N  0.450      SignalP-noTM
TRINITY_DN33776_c0_g2::TRINITY_DN33776_c0_g2_i21::g.62::m.  0.105   1  0.000   1  0.120   1  0.000   0.000 N  0.450      SignalP-noTM
TRINITY_DN33776_c0_g2::TRINITY_DN33776_c0_g2_i21::g.62::m.  0.102   1  0.000   1  0.120   1  0.000   0.000 N  0.450      SignalP-noTM
TRINITY_DN33776_c0_g2::TRINITY_DN33776_c0_g2_i21::g.62::m.  0.104   1  0.000   1  0.138   1  0.000   0.000 N  0.450      SignalP-noTM
TRINITY_DN33776_c0_g2::TRINITY_DN33776_c0_g2_i21::g.62::m.  0.106   1  0.000   1  0.129   1  0.000   0.000 N  0.450      SignalP-noTM
TRINITY_DN33776_c0_g2::TRINITY_DN33776_c0_g2_i21::g.62::m.  0.104   1  0.000   1  0.131   1  0.000   0.000 N  0.450      SignalP-noTM
TRINITY_DN33776_c0_g2::TRINITY_DN33776_c0_g2_i21::g.62::m.  0.103   1  0.000   1  0.166   1  0.000   0.000 N  0.450      SignalP-noTM
TRINITY_DN33776_c0_g2::TRINITY_DN33776_c0_g2_i21::g.62::m.  0.104   1  0.000   1  0.140   1  0.000   0.000 N  0.450      SignalP-noTM
                           0.000   1  0.000   1  0.000   1  0.000   0.000 N  0.500      SignalP-TM
TRINITY_DN33776_c0_g2::TRINITY_DN33776_c0_g2_i21::g.62::m.  0.000   1  0.000   1  0.000   1  0.000   0.000 N  0.450      SignalP-noTM
0.165857                   0.000   1  0.000   1  0.000   1  0.000   0.000 N  0.450      SignalP-noTM
TRINITY_DN33776_c0_g2::TRINITY_DN33776_c0_g2_i21::g.62::m.  0.104   1  0.000   1  0.138   1  0.000   0.000 N  0.450      SignalP-noTM
TRINITY_DN33776_c0_g2::TRINITY_DN33776_c0_g2_i21::g.62::m.  0.103   1  0.000   1  0.145   1  0.000   0.000 N  0.450      SignalP-noTM
TRINITY_DN33776_c0_g2::TRINITY_DN33776_c0_g2_i21::g.62::m.  0.105   1  0.000   1  0.120   1  0.000   0.000 N  0.450      SignalP-noTM
TRINITY_DN33776_c0_g2::TRINITY_DN33776_c0_g2_i21::g.62::m.  0.104   1  0.000   1  0.130   1  0.000   0.000 N  0.450      SignalP-noTM
TRINITY_DN33776_c0_g2::TRINITY_DN33776_c0_g2_i21::g.62::m.  0.104   1  0.000   1  0.131   1  0.000   0.000 N  0.450      SignalP-noTM
TRINITY_DN33776_c0_g2::TRINITY_DN33776_c0_g2_i21::g.62::m.  0.104   1  0.000   1  0.140   1  0.000   0.000 N  0.450      SignalP-noTM
TRINITY_DN33776_c0_g2::TRINITY_DN33776_c0_g2_i21::g.62::m.  0.103   1  0.000   1  0.110   1  0.000   0.000 N  0.450      SignalP-noTM
TRINITY_DN33776_c0_g2::TRINITY_DN33776_c0_g2_i21::g.62::m.  0.105   1  0.000   1  0.120   1  0.000   0.000 N  0.450      SignalP-noTM
TRINITY_DN33776_c0_g2::TRINITY_DN33776_c0_g2_i21::g.62::m.  0.105   1  0.000   1  0.120   1  0.000   0.000 N  0.450      SignalP-noTM
TRINITY_DN33776_c0_g2::TRINITY_DN33776_c0_g2_i21::g.62::m.  0.103   1  0.000   1  0.110   1  0.000   0.000 N  0.450      SignalP-noTM
TRINITY_DN33776_c0_g2::TRINITY_DN33776_c0_g2_i21::g.62::m.  0.105   1  0.000   1  0.120   1  0.000   0.000 N  0.450      SignalP-noTM
TRINITY_DN33776_c0_g2::TRINITY_DN33776_c0_g2_i21::g.62::m.  0.104   1  0.000   1  0.158   1  0.000   0.000 N  0.450      SignalP-noTM
TRINITY_DN33776_c0_g2::TRINITY_DN33776_c0_g2_i21::g.62::m.  0.103   1  0.000   1  0.145   1  0.000   0.000 N  0.450      SignalP-noTM
TRINITY_DN33776_c0_g2::TRINITY_DN33776_c0_g2_i21::g.62::m.  0.104   1  0.000   1  0.140   1  0.000   0.000 N  0.450      SignalP-noTM
TRINITY_DN33776_c0_g2::TRINITY_DN33776_c0_g2_i21::g.62::m.  0.102   1  0.000   1  0.120   1  0.000   0.000 N  0.450      SignalP-noTM
TRINITY_DN33776_c0_g2::TRINITY_DN33776_c0_g2_i21::g.62::m.  0.104   1  0.000   1  0.121   1  0.000   0.000 N  0.450      SignalP-noTM
TRINITY_DN33776_c0_g2::TRINITY_DN33776_c0_g2_i21::g.62::m.  0.104   1  0.000   1  0.140   1  0.000   0.000 N  0.450      SignalP-noTM
TRINITY_DN33776_c0_g2::TRINITY_DN33776_c0_g2_i21::g.62::m.  0.104   1  0.000   1  0.140   1  0.000   0.000 N  0.450      SignalP-noTM
TRINITY_DN33776_c0_g2::TRINITY_DN33776_c0_g2_i21::g.62::m.  0.102   1  0.000   1  0.120   1  0.000   0.000 N  0.450      SignalP-noTM
TRINITY_DN33776_c0_g2::TRINITY_DN33776_c0_g2_i21::g.62::m.  0.104   1  0.000   1  0.161   1  0.000   0.000 N  0.450      SignalP-noTM
TRINITY_DN33776_c0_g2::TRINITY_DN33776_c0_g2_i21::g.62::m.  0.104   1  0.000   1  0.140   1  0.000   0.000 N  0.450      SignalP-noTM
TRINITY_DN33776_c0_g2::TRINITY_DN33776_c0_g2_i21::g.62::m.!  0.104   1  0.000   1  0.121   1  0.000   0.000 N  0.450      SignalP-noTM
TRINITY_DN33776_c0_g2::TRINITY_DN33776_c0_g2_i21::g.62::m."  0.104   1  0.000   1  0.158   1  0.000   0.000 N  0.450      SignalP-noTM
TRINITY_DN33776_c0_g2::TRINITY_DN33776_c0_g2_i21::g.62::m.#  0.104   1  0.000   1  0.130   1  0.000   0.000 N  0.450      SignalP-noTM
TRINITY_DN33776_c0_g2::TRINITY_DN33776_c0_g2_i21::g.62::m.$  0.106   1  0.000   1  0.129   1  0.000   0.000 N  0.450      SignalP-noTM
TRINITY_DN33776_c0_g2::TRINITY_DN33776_c0_g2_i21::g.62::m.%  0.104   1  0.000   1  0.138   1  0.000   0.000 N  0.450      SignalP-noTM
TRINITY_DN33776_c0_g2::TRINITY_DN33776_c0_g2_i21::g.62::m.&  0.106   1  0.000   1  0.129   1  0.000   0.000 N  0.450      SignalP-noTM
TRINITY_DN33776_c0_g2::TRINITY_DN33776_c0_g2_i21::g.62::m.'  0.103   1  0.000   1  0.145   1  0.000   0.000 N  0.450      SignalP-noTM
TRINITY_DN33776_c0_g2::TRINITY_DN33776_c0_g2_i21::g.62::m.(  0.103   1  0.000   1  0.166   1  0.000   0.000 N  0.450      SignalP-noTM
TRINITY_DN33776_c0_g2::TRINITY_DN33776_c0_g2_i21::g.62::m.)  0.104   1  0.000   1  0.130   1  0.000   0.000 N  0.450      SignalP-noTM
TRINITY_DN33776_c0_g2::TRINITY_DN33776_c0_g2_i21::g.62::m.*  0.103   1  0.000   1  0.145   1  0.000   0.000 N  0.450      SignalP-noTM
TRINITY_DN33776_c0_g2::TRINITY_DN33776_c0_g2_i21::g.62::m.+  0.105   1  0.000   1  0.120   1  0.000   0.000 N  0.450      SignalP-noTM
TRINITY_DN33776_c0_g2::TRINITY_DN33776_c0_g2_i21::g.62::m.,  0.103   1  0.000   1  0.145   1  0.000   0.000 N  0.450      SignalP-noTM
TRINITY_DN33776_c0_g2::TRINITY_DN33776_c0_g2_i21::g.62::m.-  0.104   1  0.000   1  0.158   1  0.000   0.000 N  0.450      SignalP-noTM
TRINITY_DN33776_c0_g2::TRINITY_DN33776_c0_g2_i21::g.62::m..  0.104   1  0.000   1  0.140   1  0.000   0.000 N  0.450      SignalP-noTM
TRINITY_DN33776_c0_g2::TRINITY_DN33776_c0_g2_i21::g.62::m./  0.103   1  0.000   1  0.145   1  0.000   0.000 N  0.450      SignalP-noTM
TRINITY_DN33776_c0_g2::TRINITY_DN33776_c0_g2_i21::g.62::m.0  0.105   1  0.000   1  0.120   1  0.000   0.000 N  0.450      SignalP-noTM
TRINITY_DN33776_c0_g2::TRINITY_DN33776_c0_g2_i21::g.62::m.1  0.104   1  0.000   1  0.140   1  0.000   0.000 N  0.450      SignalP-noTM
TRINITY_DN33776_c0_g2::TRINITY_DN33776_c0_g2_i21::g.62::m.2  0.104   1  0.000   1  0.146   1  0.000   0.000 N  0.450      SignalP-noTM
TRINITY_DN33776_c0_g2::TRINITY_DN33776_c0_g2_i21::g.62::m.3  0.104   1  0.000   1  0.140   1  0.000   0.000 N  0.450      SignalP-noTM
TRINITY_DN33776_c0_g2::TRINITY_DN33776_c0_g2_i21::g.62::m.4  0.105   1  0.000   1  0.120   1  0.000   0.000 N  0.450      SignalP-noTM
TRINITY_DN33776_c0_g2::TRINITY_DN33776_c0_g2_i21::g.62::m.5  0.104   1  0.000   1  0.130   1  0.000   0.000 N  0.450      SignalP-noTM
TRINITY_DN33776_c0_g2::TRINITY_DN33776_c0_g2_i21::g.62::m.6  0.104   1  0.000   1  0.121   1  0.000   0.000 N  0.450      SignalP-noTM
TRINITY_DN33776_c0_g2::TRINITY_DN33776_c0_g2_i21::g.62::m.7  0.102   1  0.000   1  0.120   1  0.000   0.000 N  0.450      SignalP-noTM
TRINITY_DN33776_c0_g2::TRINITY_DN33776_c0_g2_i21::g.62::m.8  0.104   1  0.000   1  0.158   1  0.000   0.000 N  0.450      SignalP-noTM
TRINITY_DN33776_c0_g2::TRINITY_DN33776_c0_g2_i21::g.62::m.9  0.104   1  0.000   1  0.146   1  0.000   0.000 N  0.450      SignalP-noTM
TRINITY_DN33776_c0_g2::TRINITY_DN33776_c0_g2_i21::g.62::m.:  0.104   1  0.000   1  0.140   1  0.000   0.000 N  0.450      SignalP-noTM
TRINITY_DN33776_c0_g2::TRINITY_DN33776_c0_g2_i21::g.62::m.;  0.103   1  0.000   1  0.166   1  0.000   0.000 N  0.450      SignalP-noTM
TRINITY_DN33776_c0_g2::TRINITY_DN33776_c0_g2_i21::g.62::m.<  0.104   1  0.000   1  0.140   1  0.000   0.000 N  0.450      SignalP-noTM
TRINITY_DN33776_c0_g2::TRINITY_DN33776_c0_g2_i21::g.62::m.=  0.104   1  0.000   1  0.140   1  0.000   0.000 N  0.450      SignalP-noTM
TRINITY_DN33776_c0_g2::TRINITY_DN33776_c0_g2_i21::g.62::m.>  0.103   1  0.000   1  0.145   1  0.000   0.000 N  0.450      SignalP-noTM
TRINITY_DN33776_c0_g2::TRINITY_DN33776_c0_g2_i21::g.62::m.?  0.102   1  0.000   1  0.120   1  0.000   0.000 N  0.450      SignalP-noTM
TRINITY_DN33776_c0_g2::TRINITY_DN33776_c0_g2_i21::g.62::m.@  0.104   1  0.000   1  0.140   1  0.000   0.000 N  0.450      SignalP-noTM
TRINITY_DN33776_c0_g2::TRINITY_DN33776_c0_g2_i21::g.62::m.A  0.104   1  0.000   1  0.140   1  0.000   0.000 N  0.450      SignalP-noTM
TRINITY_DN33776_c0_g2::TRINITY_DN33776_c0_g2_i21::g.62::m.B  0.104   1  0.000   1  0.121   1  0.000   0.000 N  0.450      SignalP-noTM
TRINITY_DN33776_c0_g2::TRINITY_DN33776_c0_g2_i21::g.62::m.C  0.103   1  0.000   1  0.110   1  0.000   0.000 N  0.450      SignalP-noTM
TRINITY_DN33776_c0_g2::TRINITY_DN33776_c0_g2_i21::g.62::m.D  0.104   1  0.000   1  0.158   1  0.000   0.000 N  0.450      SignalP-noTM
TRINITY_DN33776_c0_g2::TRINITY_DN33776_c0_g2_i21::g.62::m.E  0.105   1  0.000   1  0.120   1  0.000   0.000 N  0.450      SignalP-noTM
TRINITY_DN33776_c0_g2::TRINITY_DN33776_c0_g2_i21::g.62::m.F  0.103   1  0.000   1  0.145   1  0.000   0.000 N  0.450      SignalP-noTM
TRINITY_DN33776_c0_g2::TRINITY_DN33776_c0_g2_i22::g.65::m.  0.105   1  0.000   1  0.140   1  0.000   0.000 N  0.450      SignalP-noTM
TRINITY_DN33776_c0_g2::TRINITY_DN33776_c0_g2_i22::g.65::m.  0.104   1  0.000   1  0.140   1  0.000   0.000 N  0.450      SignalP-noTM
TRINITY_DN33776_c0_g2::TRINITY_DN33776_c0_g2_i22::g.65::m.  0.105   1  0.000   1  0.120   1  0.000   0.000 N  0.450      SignalP-noTM
TRINITY_DN33776_c0_g2::TRINITY_DN33776_c0_g2_i22::g.65::m.  0.102   1  0.000   1  0.120   1  0.000   0.000 N  0.450      SignalP-noTM
TRINITY_DN33776_c0_g2::TRINITY_DN33776_c0_g2_i22::g.65::m.  0.104   1  0.000   1  0.138   1  0.000   0.000 N  0.450      SignalP-noTM
TRINITY_DN33776_c0_g2::TRINITY_DN33776_c0_g2_i22::g.65::m.  0.106   1  0.000   1  0.129   1  0.000   0.000 N  0.450      SignalP-noTM
TRINITY_DN33776_c0_g2::TRINITY_DN33776_c0_g2_i22::g.65::m.  0.104   1  0.000   1  0.131   1  0.000   0.000 N  0.450      SignalP-noTM
TRINITY_DN33776_c0_g2::TRINITY_DN33776_c0_g2_i22::g.65::m.  0.103   1  0.000   1  0.166   1  0.000   0.000 N  0.450      SignalP-noTM
TRINITY_DN33776_c0_g2::TRINITY_DN33776_c0_g2_i22::g.65::m.  0.104   1  0.000   1  0.140   1  0.000   0.000 N  0.450      SignalP-noTM
                           0.000   1  0.000   1  0.000   1  0.000   0.000 N  0.500      SignalP-TM
TRINITY_DN33776_c0_g2::TRINITY_DN33776_c0_g2_i22::g.65::m.  0.000   1  0.000   1  0.000   1  0.000   0.000 N  0.450      SignalP-noTM
0.165857                   0.000   1  0.000   1  0.000   1  0.000   0.000 N  0.450      SignalP-noTM
TRINITY_DN33776_c0_g2::TRINITY_DN33776_c0_g2_i22::g.65::m.  0.104   1  0.000   1  0.138   1  0.000   0.000 N  0.450      SignalP-noTM
TRINITY_DN33776_c0_g2::TRINITY_DN33776_c0_g2_i22::g.65::m.  0.103   1  0.000   1  0.145   1  0.000   0.000 N  0.450      SignalP-noTM
TRINITY_DN33776_c0_g2::TRINITY_DN33776_c0_g2_i22::g.65::m.  0.105   1  0.000   1  0.120   1  0.000   0.000 N  0.450      SignalP-noTM
TRINITY_DN33776_c0_g2::TRINITY_DN33776_c0_g2_i22::g.65::m.  0.104   1  0.000   1  0.130   1  0.000   0.000 N  0.450      SignalP-noTM
TRINITY_DN33776_c0_g2::TRINITY_DN33776_c0_g2_i22::g.65::m.  0.104   1  0.000   1  0.131   1  0.000   0.000 N  0.450      SignalP-noTM
TRINITY_DN33776_c0_g2::TRINITY_DN33776_c0_g2_i22::g.65::m.  0.104   1  0.000   1  0.140   1  0.000   0.000 N  0.450      SignalP-noTM
TRINITY_DN33776_c0_g2::TRINITY_DN33776_c0_g2_i22::g.65::m.  0.103   1  0.000   1  0.110   1  0.000   0.000 N  0.450      SignalP-noTM
TRINITY_DN33776_c0_g2::TRINITY_DN33776_c0_g2_i22::g.65::m.  0.105   1  0.000   1  0.120   1  0.000   0.000 N  0.450      SignalP-noTM
TRINITY_DN33776_c0_g2::TRINITY_DN33776_c0_g2_i22::g.65::m.  0.105   1  0.000   1  0.120   1  0.000   0.000 N  0.450      SignalP-noTM
TRINITY_DN33776_c0_g2::TRINITY_DN33776_c0_g2_i22::g.65::m.  0.103   1  0.000   1  0.110   1  0.000   0.000 N  0.450      SignalP-noTM
TRINITY_DN33776_c0_g2::TRINITY_DN33776_c0_g2_i22::g.65::m.  0.105   1  0.000   1  0.120   1  0.000   0.000 N  0.450      SignalP-noTM
TRINITY_DN33776_c0_g2::TRINITY_DN33776_c0_g2_i22::g.65::m.  0.104   1  0.000   1  0.158   1  0.000   0.000 N  0.450      SignalP-noTM
TRINITY_DN33776_c0_g2::TRINITY_DN33776_c0_g2_i22::g.65::m.  0.103   1  0.000   1  0.145   1  0.000   0.000 N  0.450      SignalP-noTM
TRINITY_DN33776_c0_g2::TRINITY_DN33776_c0_g2_i22::g.65::m.  0.104   1  0.000   1  0.140   1  0.000   0.000 N  0.450      SignalP-noTM
TRINITY_DN33776_c0_g2::TRINITY_DN33776_c0_g2_i22::g.65::m.  0.102   1  0.000   1  0.120   1  0.000   0.000 N  0.450      SignalP-noTM
TRINITY_DN33776_c0_g2::TRINITY_DN33776_c0_g2_i22::g.65::m.  0.104   1  0.000   1  0.121   1  0.000   0.000 N  0.450      SignalP-noTM
TRINITY_DN33776_c0_g2::TRINITY_DN33776_c0_g2_i22::g.65::m.  0.104   1  0.000   1  0.140   1  0.000   0.000 N  0.450      SignalP-noTM
TRINITY_DN33776_c0_g2::TRINITY_DN33776_c0_g2_i22::g.65::m.  0.104   1  0.000   1  0.140   1  0.000   0.000 N  0.450      SignalP-noTM
TRINITY_DN33776_c0_g2::TRINITY_DN33776_c0_g2_i22::g.65::m.  0.102   1  0.000   1  0.120   1  0.000   0.000 N  0.450      SignalP-noTM
TRINITY_DN33776_c0_g2::TRINITY_DN33776_c0_g2_i22::g.65::m.  0.104   1  0.000   1  0.161   1  0.000   0.000 N  0.450      SignalP-noTM
TRINITY_DN33776_c0_g2::TRINITY_DN33776_c0_g2_i22::g.65::m.  0.104   1  0.000   1  0.140   1  0.000   0.000 N  0.450      SignalP-noTM
TRINITY_DN33776_c0_g2::TRINITY_DN33776_c0_g2_i22::g.65::m.!  0.104   1  0.000   1  0.121   1  0.000   0.000 N  0.450      SignalP-noTM
TRINITY_DN33776_c0_g2::TRINITY_DN33776_c0_g2_i22::g.65::m."  0.104   1  0.000   1  0.158   1  0.000   0.000 N  0.450      SignalP-noTM
TRINITY_DN33776_c0_g2::TRINITY_DN33776_c0_g2_i22::g.65::m.#  0.104   1  0.000   1  0.130   1  0.000   0.000 N  0.450      SignalP-noTM
TRINITY_DN33776_c0_g2::TRINITY_DN33776_c0_g2_i22::g.65::m.$  0.106   1  0.000   1  0.129   1  0.000   0.000 N  0.450      SignalP-noTM
TRINITY_DN33776_c0_g2::TRINITY_DN33776_c0_g2_i22::g.65::m.%  0.104   1  0.000   1  0.138   1  0.000   0.000 N  0.450      SignalP-noTM
TRINITY_DN33776_c0_g2::TRINITY_DN33776_c0_g2_i22::g.65::m.&  0.106   1  0.000   1  0.129   1  0.000   0.000 N  0.450      SignalP-noTM
TRINITY_DN33776_c0_g2::TRINITY_DN33776_c0_g2_i22::g.65::m.'  0.103   1  0.000   1  0.145   1  0.000   0.000 N  0.450      SignalP-noTM
TRINITY_DN33776_c0_g2::TRINITY_DN33776_c0_g2_i22::g.65::m.(  0.103   1  0.000   1  0.166   1  0.000   0.000 N  0.450      SignalP-noTM
TRINITY_DN33776_c0_g2::TRINITY_DN33776_c0_g2_i22::g.65::m.)  0.104   1  0.000   1  0.130   1  0.000   0.000 N  0.450      SignalP-noTM
TRINITY_DN33776_c0_g2::TRINITY_DN33776_c0_g2_i22::g.65::m.*  0.103   1  0.000   1  0.145   1  0.000   0.000 N  0.450      SignalP-noTM
TRINITY_DN33776_c0_g2::TRINITY_DN33776_c0_g2_i22::g.65::m.+  0.105   1  0.000   1  0.120   1  0.000   0.000 N  0.450      SignalP-noTM
TRINITY_DN33776_c0_g2::TRINITY_DN33776_c0_g2_i22::g.65::m.,  0.103   1  0.000   1  0.145   1  0.000   0.000 N  0.450      SignalP-noTM
TRINITY_DN33776_c0_g2::TRINITY_DN33776_c0_g2_i22::g.65::m.-  0.104   1  0.000   1  0.158   1  0.000   0.000 N  0.450      SignalP-noTM
TRINITY_DN33776_c0_g2::TRINITY_DN33776_c0_g2_i22::g.65::m..  0.104   1  0.000   1  0.140   1  0.000   0.000 N  0.450      SignalP-noTM
TRINITY_DN33776_c0_g2::TRINITY_DN33776_c0_g2_i22::g.65::m./  0.103   1  0.000   1  0.145   1  0.000   0.000 N  0.450      SignalP-noTM
TRINITY_DN33776_c0_g2::TRINITY_DN33776_c0_g2_i22::g.65::m.0  0.105   1  0.000   1  0.120   1  0.000   0.000 N  0.450      SignalP-noTM
TRINITY_DN33776_c0_g2::TRINITY_DN33776_c0_g2_i22::g.65::m.1  0.104   1  0.000   1  0.140   1  0.000   0.000 N  0.450      SignalP-noTM
TRINITY_DN33776_c0_g2::TRINITY_DN33776_c0_g2_i22::g.65::m.2  0.104   1  0.000   1  0.146   1  0.000   0.000 N  0.450      SignalP-noTM
TRINITY_DN33776_c0_g2::TRINITY_DN33776_c0_g2_i22::g.65::m.3  0.104   1  0.000   1  0.140   1  0.000   0.000 N  0.450      SignalP-noTM
TRINITY_DN33776_c0_g2::TRINITY_DN33776_c0_g2_i22::g.65::m.4  0.105   1  0.000   1  0.120   1  0.000   0.000 N  0.450      SignalP-noTM
TRINITY_DN33776_c0_g2::TRINITY_DN33776_c0_g2_i22::g.65::m.5  0.104   1  0.000   1  0.130   1  0.000   0.000 N  0.450      SignalP-noTM
TRINITY_DN33776_c0_g2::TRINITY_DN33776_c0_g2_i22::g.65::m.6  0.104   1  0.000   1  0.121   1  0.000   0.000 N  0.450      SignalP-noTM
TRINITY_DN33776_c0_g2::TRINITY_DN33776_c0_g2_i22::g.65::m.7  0.102   1  0.000   1  0.120   1  0.000   0.000 N  0.450      SignalP-noTM
TRINITY_DN33776_c0_g2::TRINITY_DN33776_c0_g2_i22::g.65::m.8  0.104   1  0.000   1  0.158   1  0.000   0.000 N  0.450      SignalP-noTM
TRINITY_DN33776_c0_g2::TRINITY_DN33776_c0_g2_i22::g.65::m.9  0.104   1  0.000   1  0.146   1  0.000   0.000 N  0.450      SignalP-noTM
TRINITY_DN33776_c0_g2::TRINITY_DN33776_c0_g2_i22::g.65::m.:  0.104   1  0.000   1  0.140   1  0.000   0.000 N  0.450      SignalP-noTM
TRINITY_DN33776_c0_g2::TRINITY_DN33776_c0_g2_i22::g.65::m.;  0.103   1  0.000   1  0.166   1  0.000   0.000 N  0.450      SignalP-noTM
TRINITY_DN33776_c0_g2::TRINITY_DN33776_c0_g2_i22::g.65::m.<  0.104   1  0.000   1  0.140   1  0.000   0.000 N  0.450      SignalP-noTM
TRINITY_DN33776_c0_g2::TRINITY_DN33776_c0_g2_i22::g.65::m.=  0.104   1  0.000   1  0.140   1  0.000   0.000 N  0.450      SignalP-noTM
TRINITY_DN33776_c0_g2::TRINITY_DN33776_c0_g2_i22::g.65::m.>  0.103   1  0.000   1  0.145   1  0.000   0.000 N  0.450      SignalP-noTM
TRINITY_DN33776_c0_g2::TRINITY_DN33776_c0_g2_i22::g.65::m.?  0.102   1  0.000   1  0.120   1  0.000   0.000 N  0.450      SignalP-noTM
TRINITY_DN33776_c0_g2::TRINITY_DN33776_c0_g2_i22::g.65::m.@  0.104   1  0.000   1  0.140   1  0.000   0.000 N  0.450      SignalP-noTM
TRINITY_DN33776_c0_g2::TRINITY_DN33776_c0_g2_i22::g.65::m.A  0.104   1  0.000   1  0.140   1  0.000   0.000 N  0.450      SignalP-noTM
TRINITY_DN33776_c0_g2::TRINITY_DN33776_c0_g2_i22::g.65::m.B  0.104   1  0.000   1  0.121   1  0.000   0.000 N  0.450      SignalP-noTM
TRINITY_DN33776_c0_g2::TRINITY_DN33776_c0_g2_i22::g.65::m.C  0.103   1  0.000   1  0.110   1  0.000   0.000 N  0.450      SignalP-noTM
TRINITY_DN33776_c0_g2::TRINITY_DN33776_c0_g2_i22::g.65::m.D  0.104   1  0.000   1  0.158   1  0.000   0.000 N  0.450      SignalP-noTM
TRINITY_DN33776_c0_g2::TRINITY_DN33776_c0_g2_i22::g.65::m.E  0.105   1  0.000   1  0.120   1  0.000   0.000 N  0.450      SignalP-noTM
TRINITY_DN33776_c0_g2::TRINITY_DN33776_c0_g2_i22::g.65::m.F  0.103   1  0.000   1  0.145   1  0.000   0.000 N  0.450      SignalP-noTM
TRINITY_DN33776_c0_g2::TRINITY_DN33776_c0_g2_i23::g.68::m.  0.105   1  0.000   1  0.140   1  0.000   0.000 N  0.450      SignalP-noTM
TRINITY_DN33776_c0_g2::TRINITY_DN33776_c0_g2_i23::g.68::m.  0.104   1  0.000   1  0.140   1  0.000   0.000 N  0.450      SignalP-noTM
TRINITY_DN33776_c0_g2::TRINITY_DN33776_c0_g2_i23::g.68::m.  0.105   1  0.000   1  0.120   1  0.000   0.000 N  0.450      SignalP-noTM
TRINITY_DN33776_c0_g2::TRINITY_DN33776_c0_g2_i23::g.68::m.  0.102   1  0.000   1  0.120   1  0.000   0.000 N  0.450      SignalP-noTM
TRINITY_DN33776_c0_g2::TRINITY_DN33776_c0_g2_i23::g.68::m.  0.104   1  0.000   1  0.138   1  0.000   0.000 N  0.450      SignalP-noTM
TRINITY_DN33776_c0_g2::TRINITY_DN33776_c0_g2_i23::g.68::m.  0.106   1  0.000   1  0.129   1  0.000   0.000 N  0.450      SignalP-noTM
TRINITY_DN33776_c0_g2::TRINITY_DN33776_c0_g2_i23::g.68::m.  0.104   1  0.000   1  0.131   1  0.000   0.000 N  0.450      SignalP-noTM
TRINITY_DN33776_c0_g2::TRINITY_DN33776_c0_g2_i23::g.68::m.  0.103   1  0.000   1  0.166   1  0.000   0.000 N  0.450      SignalP-noTM
TRINITY_DN33776_c0_g2::TRINITY_DN33776_c0_g2_i23::g.68::m.  0.104   1  0.000   1  0.140   1  0.000   0.000 N  0.450      SignalP-noTM
                           0.000   1  0.000   1  0.000   1  0.000   0.000 N  0.500      SignalP-TM
TRINITY_DN33776_c0_g2::TRINITY_DN33776_c0_g2_i23::g.68::m.  0.000   1  0.000   1  0.000   1  0.000   0.000 N  0.450      SignalP-noTM
0.165857                   0.000   1  0.000   1  0.000   1  0.000   0.000 N  0.450      SignalP-noTM
TRINITY_DN33776_c0_g2::TRINITY_DN33776_c0_g2_i23::g.68::m.  0.104   1  0.000   1  0.138   1  0.000   0.000 N  0.450      SignalP-noTM
TRINITY_DN33776_c0_g2::TRINITY_DN33776_c0_g2_i23::g.68::m.  0.103   1  0.000   1  0.145   1  0.000   0.000 N  0.450      SignalP-noTM
TRINITY_DN33776_c0_g2::TRINITY_DN33776_c0_g2_i23::g.68::m.  0.105   1  0.000   1  0.120   1  0.000   0.000 N  0.450      SignalP-noTM
TRINITY_DN33776_c0_g2::TRINITY_DN33776_c0_g2_i23::g.68::m.  0.104   1  0.000   1  0.130   1  0.000   0.000 N  0.450      SignalP-noTM
TRINITY_DN33776_c0_g2::TRINITY_DN33776_c0_g2_i23::g.68::m.  0.104   1  0.000   1  0.131   1  0.000   0.000 N  0.450      SignalP-noTM
TRINITY_DN33776_c0_g2::TRINITY_DN33776_c0_g2_i23::g.68::m.  0.104   1  0.000   1  0.140   1  0.000   0.000 N  0.450      SignalP-noTM
TRINITY_DN33776_c0_g2::TRINITY_DN33776_c0_g2_i23::g.68::m.  0.103   1  0.000   1  0.110   1  0.000   0.000 N  0.450      SignalP-noTM
TRINITY_DN33776_c0_g2::TRINITY_DN33776_c0_g2_i23::g.68::m.  0.105   1  0.000   1  0.120   1  0.000   0.000 N  0.450      SignalP-noTM
TRINITY_DN33776_c0_g2::TRINITY_DN33776_c0_g2_i23::g.68::m.  0.105   1  0.000   1  0.120   1  0.000   0.000 N  0.450      SignalP-noTM
TRINITY_DN33776_c0_g2::TRINITY_DN33776_c0_g2_i23::g.68::m.  0.103   1  0.000   1  0.110   1  0.000   0.000 N  0.450      SignalP-noTM
TRINITY_DN33776_c0_g2::TRINITY_DN33776_c0_g2_i23::g.68::m.  0.105   1  0.000   1  0.120   1  0.000   0.000 N  0.450      SignalP-noTM
TRINITY_DN33776_c0_g2::TRINITY_DN33776_c0_g2_i23::g.68::m.  0.104   1  0.000   1  0.158   1  0.000   0.000 N  0.450      SignalP-noTM
TRINITY_DN33776_c0_g2::TRINITY_DN33776_c0_g2_i23::g.68::m.  0.103   1  0.000   1  0.145   1  0.000   0.000 N  0.450      SignalP-noTM
TRINITY_DN33776_c0_g2::TRINITY_DN33776_c0_g2_i23::g.68::m.  0.104   1  0.000   1  0.140   1  0.000   0.000 N  0.450      SignalP-noTM
TRINITY_DN33776_c0_g2::TRINITY_DN33776_c0_g2_i23::g.68::m.  0.102   1  0.000   1  0.120   1  0.000   0.000 N  0.450      SignalP-noTM
TRINITY_DN33776_c0_g2::TRINITY_DN33776_c0_g2_i23::g.68::m.  0.104   1  0.000   1  0.121   1  0.000   0.000 N  0.450      SignalP-noTM
TRINITY_DN33776_c0_g2::TRINITY_DN33776_c0_g2_i23::g.68::m.  0.104   1  0.000   1  0.140   1  0.000   0.000 N  0.450      SignalP-noTM
TRINITY_DN33776_c0_g2::TRINITY_DN33776_c0_g2_i23::g.68::m.  0.104   1  0.000   1  0.140   1  0.000   0.000 N  0.450      SignalP-noTM
TRINITY_DN33776_c0_g2::TRINITY_DN33776_c0_g2_i23::g.68::m.  0.102   1  0.000   1  0.120   1  0.000   0.000 N  0.450      SignalP-noTM
TRINITY_DN33776_c0_g2::TRINITY_DN33776_c0_g2_i23::g.68::m.  0.104   1  0.000   1  0.161   1  0.000   0.000 N  0.450      SignalP-noTM
TRINITY_DN33776_c0_g2::TRINITY_DN33776_c0_g2_i23::g.68::m.  0.104   1  0.000   1  0.140   1  0.000   0.000 N  0.450      SignalP-noTM
TRINITY_DN33776_c0_g2::TRINITY_DN33776_c0_g2_i23::g.68::m.!  0.104   1  0.000   1  0.121   1  0.000   0.000 N  0.450      SignalP-noTM
TRINITY_DN33776_c0_g2::TRINITY_DN33776_c0_g2_i23::g.68::m."  0.104   1  0.000   1  0.158   1  0.000   0.000 N  0.450      SignalP-noTM
TRINITY_DN33776_c0_g2::TRINITY_DN33776_c0_g2_i23::g.68::m.#  0.104   1  0.000   1  0.130   1  0.000   0.000 N  0.450      SignalP-noTM
TRINITY_DN33776_c0_g2::TRINITY_DN33776_c0_g2_i23::g.68::m.$  0.106   1  0.000   1  0.129   1  0.000   0.000 N  0.450      SignalP-noTM
TRINITY_DN33776_c0_g2::TRINITY_DN33776_c0_g2_i23::g.68::m.%  0.104   1  0.000   1  0.138   1  0.000   0.000 N  0.450      SignalP-noTM
TRINITY_DN33776_c0_g2::TRINITY_DN33776_c0_g2_i23::g.68::m.&  0.106   1  0.000   1  0.129   1  0.000   0.000 N  0.450      SignalP-noTM
TRINITY_DN33776_c0_g2::TRINITY_DN33776_c0_g2_i23::g.68::m.'  0.103   1  0.000   1  0.145   1  0.000   0.000 N  0.450      SignalP-noTM
TRINITY_DN33776_c0_g2::TRINITY_DN33776_c0_g2_i23::g.68::m.(  0.103   1  0.000   1  0.166   1  0.000   0.000 N  0.450      SignalP-noTM
TRINITY_DN33776_c0_g2::TRINITY_DN33776_c0_g2_i23::g.68::m.)  0.104   1  0.000   1  0.130   1  0.000   0.000 N  0.450      SignalP-noTM
TRINITY_DN33776_c0_g2::TRINITY_DN33776_c0_g2_i23::g.68::m.*  0.103   1  0.000   1  0.145   1  0.000   0.000 N  0.450      SignalP-noTM
TRINITY_DN33776_c0_g2::TRINITY_DN33776_c0_g2_i23::g.68::m.+  0.105   1  0.000   1  0.120   1  0.000   0.000 N  0.450      SignalP-noTM
TRINITY_DN33776_c0_g2::TRINITY_DN33776_c0_g2_i23::g.68::m.,  0.103   1  0.000   1  0.145   1  0.000   0.000 N  0.450      SignalP-noTM
TRINITY_DN33776_c0_g2::TRINITY_DN33776_c0_g2_i23::g.68::m.-  0.104   1  0.000   1  0.158   1  0.000   0.000 N  0.450      SignalP-noTM
TRINITY_DN33776_c0_g2::TRINITY_DN33776_c0_g2_i23::g.68::m..  0.104   1  0.000   1  0.140   1  0.000   0.000 N  0.450      SignalP-noTM
TRINITY_DN33776_c0_g2::TRINITY_DN33776_c0_g2_i23::g.68::m./  0.103   1  0.000   1  0.145   1  0.000   0.000 N  0.450      SignalP-noTM
TRINITY_DN33776_c0_g2::TRINITY_DN33776_c0_g2_i23::g.68::m.0  0.105   1  0.000   1  0.120   1  0.000   0.000 N  0.450      SignalP-noTM
TRINITY_DN33776_c0_g2::TRINITY_DN33776_c0_g2_i23::g.68::m.1  0.104   1  0.000   1  0.140   1  0.000   0.000 N  0.450      SignalP-noTM
TRINITY_DN33776_c0_g2::TRINITY_DN33776_c0_g2_i23::g.68::m.2  0.104   1  0.000   1  0.146   1  0.000   0.000 N  0.450      SignalP-noTM
TRINITY_DN33776_c0_g2::TRINITY_DN33776_c0_g2_i23::g.68::m.3  0.104   1  0.000   1  0.140   1  0.000   0.000 N  0.450      SignalP-noTM
TRINITY_DN33776_c0_g2::TRINITY_DN33776_c0_g2_i23::g.68::m.4  0.105   1  0.000   1  0.120   1  0.000   0.000 N  0.450      SignalP-noTM
TRINITY_DN33776_c0_g2::TRINITY_DN33776_c0_g2_i23::g.68::m.5  0.104   1  0.000   1  0.130   1  0.000   0.000 N  0.450      SignalP-noTM
TRINITY_DN33776_c0_g2::TRINITY_DN33776_c0_g2_i23::g.68::m.6  0.104   1  0.000   1  0.121   1  0.000   0.000 N  0.450      SignalP-noTM
TRINITY_DN33776_c0_g2::TRINITY_DN33776_c0_g2_i23::g.68::m.7  0.102   1  0.000   1  0.120   1  0.000   0.000 N  0.450      SignalP-noTM
TRINITY_DN33776_c0_g2::TRINITY_DN33776_c0_g2_i23::g.68::m.8  0.104   1  0.000   1  0.158   1  0.000   0.000 N  0.450      SignalP-noTM
TRINITY_DN33776_c0_g2::TRINITY_DN33776_c0_g2_i23::g.68::m.9  0.104   1  0.000   1  0.146   1  0.000   0.000 N  0.450      SignalP-noTM
TRINITY_DN33776_c0_g2::TRINITY_DN33776_c0_g2_i23::g.68::m.:  0.104   1  0.000   1  0.140   1  0.000   0.000 N  0.450      SignalP-noTM
TRINITY_DN33776_c0_g2::TRINITY_DN33776_c0_g2_i23::g.68::m.;  0.103   1  0.000   1  0.166   1  0.000   0.000 N  0.450      SignalP-noTM
TRINITY_DN33776_c0_g2::TRINITY_DN33776_c0_g2_i23::g.68::m.<  0.104   1  0.000   1  0.140   1  0.000   0.000 N  0.450      SignalP-noTM
TRINITY_DN33776_c0_g2::TRINITY_DN33776_c0_g2_i23::g.68::m.=  0.104   1  0.000   1  0.140   1  0.000   0.000 N  0.450      SignalP-noTM
TRINITY_DN33776_c0_g2::TRINITY_DN33776_c0_g2_i23::g.68::m.>  0.103   1  0.000   1  0.145   1  0.000   0.000 N  0.450      SignalP-noTM
TRINITY_DN33776_c0_g2::TRINITY_DN33776_c0_g2_i23::g.68::m.?  0.102   1  0.000   1  0.120   1  0.000   0.000 N  0.450      SignalP-noTM
TRINITY_DN33776_c0_g2::TRINITY_DN33776_c0_g2_i23::g.68::m.@  0.104   1  0.000   1  0.140   1  0.000   0.000 N  0.450      SignalP-noTM
TRINITY_DN33776_c0_g2::TRINITY_DN33776_c0_g2_i23::g.68::m.A  0.104   1  0.000   1  0.140   1  0.000   0.000 N  0.450      SignalP-noTM
TRINITY_DN33776_c0_g2::TRINITY_DN33776_c0_g2_i23::g.68::m.B  0.104   1  0.000   1  0.121   1  0.000   0.000 N  0.450      SignalP-noTM
TRINITY_DN33776_c0_g2::TRINITY_DN33776_c0_g2_i23::g.68::m.C  0.103   1  0.000   1  0.110   1  0.000   0.000 N  0.450      SignalP-noTM
TRINITY_DN33776_c0_g2::TRINITY_DN33776_c0_g2_i23::g.68::m.D  0.104   1  0.000   1  0.158   1  0.000   0.000 N  0.450      SignalP-noTM
TRINITY_DN33776_c0_g2::TRINITY_DN33776_c0_g2_i23::g.68::m.E  0.105   1  0.000   1  0.120   1  0.000   0.000 N  0.450      SignalP-noTM
TRINITY_DN33776_c0_g2::TRINITY_DN33776_c0_g2_i23::g.68::m.F  0.103   1  0.000   1  0.145   1  0.000   0.000 N  0.450      SignalP-noTM
TRINITY_DN34017_c0_g1::TRINITY_DN34017_c0_g1_i1::g.71::m.7  0.104   1  0.000   1  0.140   1  0.000   0.000 N  0.450      SignalP-noTM
TRINITY_DN34017_c0_g1::TRINITY_DN34017_c0_g1_i1::g.71::m.7  0.103   1  0.000   1  0.145   1  0.000   0.000 N  0.450      SignalP-noTM
TRINITY_DN34017_c0_g1::TRINITY_DN34017_c0_g1_i1::g.71::m.7  0.104   1  0.000   1  0.146   1  0.000   0.000 N  0.450      SignalP-noTM
TRINITY_DN34017_c0_g1::TRINITY_DN34017_c0_g1_i1::g.71::m.7  0.104   1  0.000   1  0.158   1  0.000   0.000 N  0.450      SignalP-noTM
TRINITY_DN34017_c0_g1::TRINITY_DN34017_c0_g1_i1::g.71::m.7  0.105   1  0.000   1  0.120   1  0.000   0.000 N  0.450      SignalP-noTM
TRINITY_DN34017_c0_g1::TRINITY_DN34017_c0_g1_i1::g.71::m.7  0.104   1  0.000   1  0.138   1  0.000   0.000 N  0.450      SignalP-noTM
TRINITY_DN34017_c0_g1::TRINITY_DN34017_c0_g1_i1::g.71::m.7  0.106   1  0.000   1  0.129   1  0.000   0.000 N  0.450      SignalP-noTM
TRINITY_DN34017_c0_g1::TRINITY_DN34017_c0_g1_i1::g.71::m.7  0.102   1  0.000   1  0.120   1  0.000   0.000 N  0.450      SignalP-noTM
TRINITY_DN34017_c0_g1::TRINITY_DN34017_c0_g1_i1::g.71::m.7  0.105   1  0.000   1  0.120   1  0.000   0.000 N  0.450      SignalP-noTM
                           0.000   1  0.000   1  0.000   1  0.000   0.000 N  0.500      SignalP-TM
TRINITY_DN34017_c0_g1::TRINITY_DN34017_c0_g1_i1::g.71::m.7  0.000   1  0.000   1  0.000   1  0.000   0.000 N  0.450      SignalP-noTM
0.159331                   0.000   1  0.000   1  0.000   1  0.000   0.000 N  0.450      SignalP-noTM
TRINITY_DN34017_c0_g1::TRINITY_DN34017_c0_g1_i1::g.71::m.7  0.104   1  0.000   1  0.130   1  0.000   0.000 N  0.450      SignalP-noTM
TRINITY_DN34017_c0_g1::TRINITY_DN34017_c0_g1_i1::g.71::m.7  0.103   1  0.000   1  0.110   1  0.000   0.000 N  0.450      SignalP-noTM
TRINITY_DN34017_c0_g1::TRINITY_DN34017_c0_g1_i1::g.71::m.7  0.103   1  0.000   1  0.166   1  0.000   0.000 N  0.450      SignalP-noTM
TRINITY_DN34017_c0_g1::TRINITY_DN34017_c0_g1_i1::g.71::m.7  0.104   1  0.000   1  0.121   1  0.000   0.000 N  0.450      SignalP-noTM
TRINITY_DN34017_c0_g1::TRINITY_DN34017_c0_g1_i1::g.71::m.7  0.104   1  0.000   1  0.138   1  0.000   0.000 N  0.450      SignalP-noTM
TRINITY_DN34017_c0_g1::TRINITY_DN34017_c0_g1_i1::g.71::m.7  0.103   1  0.000   1  0.166   1  0.000   0.000 N  0.450      SignalP-noTM
TRINITY_DN34017_c0_g1::TRINITY_DN34017_c0_g1_i1::g.71::m.7  0.105   1  0.000   1  0.120   1  0.000   0.000 N  0.450      SignalP-noTM
TRINITY_DN34017_c0_g1::TRINITY_DN34017_c0_g1_i1::g.71::m.7  0.104   1  0.000   1  0.140   1  0.000   0.000 N  0.450      SignalP-noTM
TRINITY_DN34017_c0_g1::TRINITY_DN34017_c0_g1_i1::g.71::m.7  0.104   1  0.000   1  0.130   1  0.000   0.000 N  0.450      SignalP-noTM
TRINITY_DN34017_c0_g1::TRINITY_DN34017_c0_g1_i1::g.71::m.7  0.104   1  0.000   1  0.140   1  0.000   0.000 N  0.450      SignalP-noTM
TRINITY_DN34017_c0_g1::TRINITY_DN34017_c0_g1_i1::g.71::m.7  0.105   1  0.000   1  0.120   1  0.000   0.000 N  0.450      SignalP-noTM
TRINITY_DN34017_c0_g1::TRINITY_DN34017_c0_g1_i1::g.71::m.7  0.103   1  0.000   1  0.198   1  0.000   0.000 N  0.450      SignalP-noTM
TRINITY_DN34017_c0_g1::TRINITY_DN34017_c0_g1_i1::g.71::m.7  0.104   1  0.000   1  0.130   1  0.000   0.000 N  0.450      SignalP-noTM
TRINITY_DN34017_c0_g1::TRINITY_DN34017_c0_g1_i1::g.71::m.7  0.104   1  0.000   1  0.158   1  0.000   0.000 N  0.450      SignalP-noTM
TRINITY_DN34017_c0_g1::TRINITY_DN34017_c0_g1_i1::g.71::m.7  0.104   1  0.000   1  0.158   1  0.000   0.000 N  0.450      SignalP-noTM
TRINITY_DN34017_c0_g1::TRINITY_DN34017_c0_g1_i1::g.71::m.7  0.103   1  0.000   1  0.110   1  0.000   0.000 N  0.450      SignalP-noTM
TRINITY_DN34017_c0_g1::TRINITY_DN34017_c0_g1_i1::g.71::m.7  0.104   1  0.000   1  0.161   1  0.000   0.000 N  0.450      SignalP-noTM
TRINITY_DN34017_c0_g1::TRINITY_DN34017_c0_g1_i1::g.71::m.7  0.102   1  0.000   1  0.120   1  0.000   0.000 N  0.450      SignalP-noTM
TRINITY_DN34017_c0_g1::TRINITY_DN34017_c0_g1_i1::g.71::m.7  0.104   1  0.000   1  0.140   1  0.000   0.000 N  0.450      SignalP-noTM
TRINITY_DN34017_c0_g1::TRINITY_DN34017_c0_g1_i1::g.71::m.7  0.104   1  0.000   1  0.140   1  0.000   0.000 N  0.450      SignalP-noTM
TRINITY_DN34017_c0_g1::TRINITY_DN34017_c0_g1_i1::g.71::m.7  0.102   1  0.000   1  0.120   1  0.000   0.000 N  0.450      SignalP-noTM
TRINITY_DN34017_c0_g1::TRINITY_DN34017_c0_g1_i1::g.71::m.7!  0.106   1  0.000   1  0.129   1  0.000   0.000 N  0.450      SignalP-noTM
TRINITY_DN34017_c0_g1::TRINITY_DN34017_c0_g1_i1::g.71::m.7"  0.104   1  0.000   1  0.140   1  0.000   0.000 N  0.450      SignalP-noTM
TRINITY_DN34017_c0_g1::TRINITY_DN34017_c0_g1_i1::g.71::m.7#  0.104   1  0.000   1  0.140   1  0.000   0.000 N  0.450      SignalP-noTM
TRINITY_DN34017_c0_g1::TRINITY_DN34017_c0_g1_i1::g.71::m.7$  0.103   1  0.000   1  0.166   1  0.000   0.000 N  0.450      SignalP-noTM
TRINITY_DN34017_c0_g1::TRINITY_DN34017_c0_g1_i1::g.71::m.7%  0.103   1  0.000   1  0.110   1  0.000   0.000 N  0.450      SignalP-noTM
TRINITY_DN34017_c0_g1::TRINITY_DN34017_c0_g1_i1::g.71::m.7&  0.104   1  0.000   1  0.158   1  0.000   0.000 N  0.450      SignalP-noTM
TRINITY_DN34017_c0_g1::TRINITY_DN34017_c0_g1_i1::g.71::m.7'  0.105   1  0.000   1  0.120   1  0.000   0.000 N  0.450      SignalP-noTM
TRINITY_DN34017_c0_g1::TRINITY_DN34017_c0_g1_i1::g.71::m.7(  0.103   1  0.000   1  0.145   1  0.000   0.000 N  0.450      SignalP-noTM
TRINITY_DN34017_c0_g1::TRINITY_DN34017_c0_g1_i1::g.71::m.7)  0.104   1  0.000   1  0.121   1  0.000   0.000 N  0.450      SignalP-noTM
TRINITY_DN34017_c0_g1::TRINITY_DN34017_c0_g1_i1::g.71::m.7*  0.102   1  0.000   1  0.120   1  0.000   0.000 N  0.450      SignalP-noTM
TRINITY_DN34017_c0_g1::TRINITY_DN34017_c0_g1_i1::g.71::m.7+  0.104   1  0.000   1  0.146   1  0.000   0.000 N  0.450      SignalP-noTM
TRINITY_DN34017_c0_g1::TRINITY_DN34017_c0_g1_i1::g.71::m.7,  0.103   1  0.000   1  0.110   1  0.000   0.000 N  0.450      SignalP-noTM
TRINITY_DN34017_c0_g1::TRINITY_DN34017_c0_g1_i1::g.71::m.7-  0.103   1  0.000   1  0.145   1  0.000   0.000 N  0.450      SignalP-noTM
TRINITY_DN34017_c0_g1::TRINITY_DN34017_c0_g1_i1::g.71::m.7.  0.104   1  0.000   1  0.140   1  0.000   0.000 N  0.450      SignalP-noTM
TRINITY_DN34017_c0_g1::TRINITY_DN34017_c0_g1_i1::g.71::m.7/  0.104   1  0.000   1  0.130   1  0.000   0.000 N  0.450      SignalP-noTM
TRINITY_DN34017_c0_g1::TRINITY_DN34017_c0_g1_i1::g.71::m.70  0.104   1  0.000   1  0.138   1  0.000   0.000 N  0.450      SignalP-noTM
TRINITY_DN34017_c0_g1::TRINITY_DN34017_c0_g1_i1::g.71::m.71  0.101   1  0.000   1  0.349   1  0.000   0.000 N  0.450      SignalP-noTM
TRINITY_DN34017_c0_g1::TRINITY_DN34017_c0_g1_i1::g.71::m.72  0.102   2  0.000   1  0.349   1  0.000   0.000 N  0.450      SignalP-noTM
TRINITY_DN34017_c0_g1::TRINITY_DN34017_c0_g1_i1::g.71::m.73  0.103   3  0.000   1  0.349   1  0.000   0.000 N  0.450      SignalP-noTM
TRINITY_DN34017_c0_g1::TRINITY_DN34017_c0_g1_i1::g.71::m.74  0.104   4  0.000   1  0.349   1  0.000   0.000 N  0.450      SignalP-noTM
TRINITY_DN34017_c0_g1::TRINITY_DN34017_c0_g1_i1::g.71::m.75  0.105   5  0.000   1  0.349   1  0.000   0.000 N  0.450      SignalP-noTM
TRINITY_DN34017_c0_g1::TRINITY_DN34017_c0_g1_i1::g.71::m.76  0.105   5  0.000   1  0.349   1  0.000   0.000 N  0.450      SignalP-noTM
TRINITY_DN34017_c0_g1::TRINITY_DN34017_c0_g1_i1::g.71::m.77  0.106   7  0.000   1  0.349   1  0.000   0.000 N  0.450      SignalP-noTM
TRINITY_DN34017_c0_g1::TRINITY_DN34017_c0_g1_i1::g.71::m.78  0.106   7  0.000   1  0.349   1  0.000   0.000 N  0.450      SignalP-noTM
TRINITY_DN34017_c0_g1::TRINITY_DN34017_c0_g1_i1::g.71::m.79  0.106   7  0.000   1  0.349   1  0.000   0.000 N  0.450      SignalP-noTM
TRINITY_DN34017_c0_g1::TRINITY_DN34017_c0_g1_i1::g.71::m.7:  0.106   7  0.000   1  0.349   1  0.000   0.000 N  0.450      SignalP-noTM
TRINITY_DN34017_c0_g1::TRINITY_DN34017_c0_g1_i1::g.71::m.7;  0.106   7  0.159  11  0.349   1  0.148   0.153 N  0.450      SignalP-noTM
TRINITY_DN34017_c0_g1::TRINITY_DN34017_c0_g1_i1::g.71::m.7<  0.106   7  0.159  11  0.349   1  0.148   0.153 N  0.450      SignalP-noTM
TRINITY_DN34017_c0_g1::TRINITY_DN34017_c0_g1_i1::g.71::m.7=  0.106   7  0.159  11  0.349   1  0.148   0.153 N  0.450      SignalP-noTM
TRINITY_DN34017_c0_g1::TRINITY_DN34017_c0_g1_i1::g.71::m.7>  0.106   7  0.159  11  0.349   1  0.148   0.153 N  0.450      SignalP-noTM
TRINITY_DN34017_c0_g1::TRINITY_DN34017_c0_g1_i1::g.71::m.7?  0.106   7  0.159  11  0.349   1  0.148   0.153 N  0.450      SignalP-noTM
TRINITY_DN34017_c0_g1::TRINITY_DN34017_c0_g1_i1::g.71::m.7@  0.106   7  0.159  11  0.349   1  0.148   0.153 N  0.450      SignalP-noTM
TRINITY_DN34017_c0_g1::TRINITY_DN34017_c0_g1_i1::g.71::m.7A  0.106   7  0.159  11  0.349   1  0.148   0.153 N  0.450      SignalP-noTM
TRINITY_DN34017_c0_g1::TRINITY_DN34017_c0_g1_i1::g.71::m.7B  0.106   7  0.159  11  0.349   1  0.148   0.153 N  0.450      SignalP-noTM
TRINITY_DN34017_c0_g1::TRINITY_DN34017_c0_g1_i1::g.71::m.7C  0.106   7  0.159  11  0.349   1  0.148   0.153 N  0.450      SignalP-noTM
TRINITY_DN34017_c0_g1::TRINITY_DN34017_c0_g1_i1::g.71::m.7D  0.106   7  0.159  11  0.349   1  0.148   0.153 N  0.450      SignalP-noTM
TRINITY_DN34017_c0_g1::TRINITY_DN34017_c0_g1_i1::g.71::m.7E  0.106   7  0.159  11  0.349   1  0.148   0.153 N  0.450      SignalP-noTM
TRINITY_DN34017_c0_g1::TRINITY_DN34017_c0_g1_i1::g.71::m.7F  0.106   7  0.159  11  0.349   1  0.148   0.153 N  0.450      SignalP-noTM
TRINITY_DN34017_c0_g2::TRINITY_DN34017_c0_g2_i1::g.72::m.7  0.105   1  0.000   1  0.140   1  0.000   0.000 N  0.450      SignalP-noTM
TRINITY_DN34017_c0_g2::TRINITY_DN34017_c0_g2_i1::g.72::m.7  0.104   1  0.000   1  0.159   1  0.000   0.000 N  0.450      SignalP-noTM
TRINITY_DN34017_c0_g2::TRINITY_DN34017_c0_g2_i1::g.72::m.7  0.103   1  0.000   1  0.145   1  0.000   0.000 N  0.450      SignalP-noTM
TRINITY_DN34017_c0_g2::TRINITY_DN34017_c0_g2_i1::g.72::m.7  0.104   1  0.000   1  0.140   1  0.000   0.000 N  0.450      SignalP-noTM
TRINITY_DN34017_c0_g2::TRINITY_DN34017_c0_g2_i1::g.72::m.7  0.104   1  0.000   1  0.138   1  0.000   0.000 N  0.450      SignalP-noTM
TRINITY_DN34017_c0_g2::TRINITY_DN34017_c0_g2_i1::g.72::m.7  0.104   1  0.000   1  0.130   1  0.000   0.000 N  0.450      SignalP-noTM
TRINITY_DN34017_c0_g2::TRINITY_DN34017_c0_g2_i1::g.72::m.7  0.104   1  0.000   1  0.140   1  0.000   0.000 N  0.450      SignalP-noTM
TRINITY_DN34017_c0_g2::TRINITY_DN34017_c0_g2_i1::g.72::m.7  0.104   1  0.000   1  0.121   1  0.000   0.000 N  0.450      SignalP-noTM
TRINITY_DN34017_c0_g2::TRINITY_DN34017_c0_g2_i1::g.72::m.7  0.104   1  0.000   1  0.140   1  0.000   0.000 N  0.450      SignalP-noTM
                           0.000   1  0.000   1  0.000   1  0.000   0.000 N  0.500      SignalP-TM
TRINITY_DN34017_c0_g2::TRINITY_DN34017_c0_g2_i1::g.72::m.7  0.000   1  0.000   1  0.000   1  0.000   0.000 N  0.450      SignalP-noTM
0.145028                   0.000   1  0.000   1  0.000   1  0.000   0.000 N  0.450      SignalP-noTM
TRINITY_DN34017_c0_g2::TRINITY_DN34017_c0_g2_i1::g.72::m.7  0.104   1  0.000   1  0.138   1  0.000   0.000 N  0.450      SignalP-noTM
TRINITY_DN34017_c0_g2::TRINITY_DN34017_c0_g2_i1::g.72::m.7  0.103   1  0.000   1  0.145   1  0.000   0.000 N  0.450      SignalP-noTM
TRINITY_DN34017_c0_g2::TRINITY_DN34017_c0_g2_i1::g.72::m.7  0.102   1  0.000   1  0.120   1  0.000   0.000 N  0.450      SignalP-noTM
TRINITY_DN34017_c0_g2::TRINITY_DN34017_c0_g2_i1::g.72::m.7  0.104   1  0.000   1  0.140   1  0.000   0.000 N  0.450      SignalP-noTM
TRINITY_DN34017_c0_g2::TRINITY_DN34017_c0_g2_i1::g.72::m.7  0.104   1  0.000   1  0.158   1  0.000   0.000 N  0.450      SignalP-noTM
TRINITY_DN34017_c0_g2::TRINITY_DN34017_c0_g2_i1::g.72::m.7  0.102   1  0.000   1  0.120   1  0.000   0.000 N  0.450      SignalP-noTM
TRINITY_DN34017_c0_g2::TRINITY_DN34017_c0_g2_i1::g.72::m.7  0.104   1  0.000   1  0.138   1  0.000   0.000 N  0.450      SignalP-noTM
TRINITY_DN34017_c0_g2::TRINITY_DN34017_c0_g2_i1::g.72::m.7  0.104   1  0.000   1  0.146   1  0.000   0.000 N  0.450      SignalP-noTM
TRINITY_DN34017_c0_g2::TRINITY_DN34017_c0_g2_i1::g.72::m.7  0.104   1  0.000   1  0.130   1  0.000   0.000 N  0.450      SignalP-noTM
TRINITY_DN34017_c0_g2::TRINITY_DN34017_c0_g2_i1::g.72::m.7  0.104   1  0.000   1  0.130   1  0.000   0.000 N  0.450      SignalP-noTM
TRINITY_DN34017_c0_g2::TRINITY_DN34017_c0_g2_i1::g.72::m.7  0.104   1  0.000   1  0.130   1  0.000   0.000 N  0.450      SignalP-noTM
TRINITY_DN34017_c0_g2::TRINITY_DN34017_c0_g2_i1::g.72::m.7  0.104   1  0.000   1  0.130   1  0.000   0.000 N  0.450      SignalP-noTM
TRINITY_DN34017_c0_g2::TRINITY_DN34017_c0_g2_i1::g.72::m.7  0.104   1  0.000   1  0.130   1  0.000   0.000 N  0.450      SignalP-noTM
TRINITY_DN34017_c0_g2::TRINITY_DN34017_c0_g2_i1::g.72::m.7  0.106   1  0.000   1  0.139   1  0.000   0.000 N  0.450      SignalP-noTM
TRINITY_DN34017_c0_g2::TRINITY_DN34017_c0_g2_i1::g.72::m.7  0.106   1  0.000   1  0.129   1  0.000   0.000 N  0.450      SignalP-noTM
TRINITY_DN34017_c0_g2::TRINITY_DN34017_c0_g2_i1::g.72::m.7  0.104   1  0.000   1  0.130   1  0.000   0.000 N  0.450      SignalP-noTM
TRINITY_DN34017_c0_g2::TRINITY_DN34017_c0_g2_i1::g.72::m.7  0.103   1  0.000   1  0.166   1  0.000   0.000 N  0.450      SignalP-noTM
TRINITY_DN34017_c0_g2::TRINITY_DN34017_c0_g2_i1::g.72::m.7  0.102   1  0.000   1  0.120   1  0.000   0.000 N  0.450      SignalP-noTM
TRINITY_DN34017_c0_g2::TRINITY_DN34017_c0_g2_i1::g.72::m.7  0.103   1  0.000   1  0.110   1  0.000   0.000 N  0.450      SignalP-noTM
TRINITY_DN34017_c0_g2::TRINITY_DN34017_c0_g2_i1::g.72::m.7  0.104   1  0.000   1  0.158   1  0.000   0.000 N  0.450      SignalP-noTM
TRINITY_DN34017_c0_g2::TRINITY_DN34017_c0_g2_i1::g.72::m.7  0.104   1  0.000   1  0.159   1  0.000   0.000 N  0.450      SignalP-noTM
TRINITY_DN34017_c0_g2::TRINITY_DN34017_c0_g2_i1::g.72::m.7!  0.104   1  0.000   1  0.130   1  0.000   0.000 N  0.450      SignalP-noTM
TRINITY_DN34017_c0_g2::TRINITY_DN34017_c0_g2_i1::g.72::m.7"  0.104   1  0.000   1  0.140   1  0.000   0.000 N  0.450      SignalP-noTM
TRINITY_DN34017_c0_g2::TRINITY_DN34017_c0_g2_i1::g.72::m.7#  0.103   1  0.000   1  0.166   1  0.000   0.000 N  0.450      SignalP-noTM
TRINITY_DN34017_c0_g2::TRINITY_DN34017_c0_g2_i1::g.72::m.7$  0.104   1  0.000   1  0.130   1  0.000   0.000 N  0.450      SignalP-noTM
TRINITY_DN34017_c0_g2::TRINITY_DN34017_c0_g2_i1::g.72::m.7%  0.106   1  0.000   1  0.129   1  0.000   0.000 N  0.450      SignalP-noTM
TRINITY_DN34017_c0_g2::TRINITY_DN34017_c0_g2_i1::g.72::m.7&  0.106   1  0.000   1  0.139   1  0.000   0.000 N  0.450      SignalP-noTM
TRINITY_DN34017_c0_g2::TRINITY_DN34017_c0_g2_i1::g.72::m.7'  0.103   1  0.000   1  0.166   1  0.000   0.000 N  0.450      SignalP-noTM
TRINITY_DN34017_c0_g2::TRINITY_DN34017_c0_g2_i1::g.72::m.7(  0.103   1  0.000   1  0.145   1  0.000   0.000 N  0.450      SignalP-noTM
TRINITY_DN34017_c0_g2::TRINITY_DN34017_c0_g2_i1::g.72::m.7)  0.104   1  0.000   1  0.131   1  0.000   0.000 N  0.450      SignalP-noTM
TRINITY_DN34017_c0_g2::TRINITY_DN34017_c0_g2_i1::g.72::m.7*  0.105   1  0.000   1  0.140   1  0.000   0.000 N  0.450      SignalP-noTM
TRINITY_DN34017_c0_g2::TRINITY_DN34017_c0_g2_i1::g.72::m.7+  0.105   1  0.000   1  0.120   1  0.000   0.000 N  0.450      SignalP-noTM
TRINITY_DN34017_c0_g2::TRINITY_DN34017_c0_g2_i1::g.72::m.7,  0.104   1  0.000   1  0.138   1  0.000   0.000 N  0.450      SignalP-noTM
TRINITY_DN34017_c0_g2::TRINITY_DN34017_c0_g2_i1::g.72::m.7-  0.105   1  0.000   1  0.140   1  0.000   0.000 N  0.450      SignalP-noTM
TRINITY_DN34017_c0_g2::TRINITY_DN34017_c0_g2_i1::g.72::m.7.  0.104   1  0.000   1  0.130   1  0.000   0.000 N  0.450      SignalP-noTM
TRINITY_DN34017_c0_g2::TRINITY_DN34017_c0_g2_i1::g.72::m.7/  0.104   1  0.000   1  0.138   1  0.000   0.000 N  0.450      SignalP-noTM
TRINITY_DN34017_c0_g2::TRINITY_DN34017_c0_g2_i1::g.72::m.70  0.104   1  0.000   1  0.130   1  0.000   0.000 N  0.450      SignalP-noTM
TRINITY_DN34017_c0_g2::TRINITY_DN34017_c0_g2_i1::g.72::m.71  0.104   1  0.000   1  0.138   1  0.000   0.000 N  0.450      SignalP-noTM
TRINITY_DN34017_c0_g2::TRINITY_DN34017_c0_g2_i1::g.72::m.72  0.100   1  0.000   1  0.089   1  0.000   0.000 N  0.450      SignalP-noTM
TRINITY_DN34017_c0_g2::TRINITY_DN34017_c0_g2_i1::g.72::m.73  0.100   2  0.000   1  0.093   2  0.000   0.000 N  0.450      SignalP-noTM
TRINITY_DN34017_c0_g2::TRINITY_DN34017_c0_g2_i1::g.72::m.74  0.101   3  0.000   1  0.093   2  0.000   0.000 N  0.450      SignalP-noTM
TRINITY_DN34017_c0_g2::TRINITY_DN34017_c0_g2_i1::g.72::m.75  0.101   3  0.000   1  0.093   2  0.000   0.000 N  0.450      SignalP-noTM
TRINITY_DN34017_c0_g2::TRINITY_DN34017_c0_g2_i1::g.72::m.76  0.103   5  0.000   1  0.093   2  0.000   0.000 N  0.450      SignalP-noTM
TRINITY_DN34017_c0_g2::TRINITY_DN34017_c0_g2_i1::g.72::m.77  0.103   5  0.000   1  0.093   2  0.000   0.000 N  0.450      SignalP-noTM
TRINITY_DN34017_c0_g2::TRINITY_DN34017_c0_g2_i1::g.72::m.78  0.103   5  0.000   1  0.098   7  0.000   0.000 N  0.450      SignalP-noTM
TRINITY_DN34017_c0_g2::TRINITY_DN34017_c0_g2_i1::g.72::m.79  0.103   5  0.000   1  0.098   7  0.000   0.000 N  0.450      SignalP-noTM
TRINITY_DN34017_c0_g2::TRINITY_DN34017_c0_g2_i1::g.72::m.7:  0.104   9  0.000   1  0.098   7  0.000   0.000 N  0.450      SignalP-noTM
TRINITY_DN34017_c0_g2::TRINITY_DN34017_c0_g2_i1::g.72::m.7;  0.104   9  0.000   1  0.098   7  0.000   0.000 N  0.450      SignalP-noTM
TRINITY_DN34017_c0_g2::TRINITY_DN34017_c0_g2_i1::g.72::m.7<  0.106  11  0.097  11  0.098   7  0.090   0.093 N  0.450      SignalP-noTM
TRINITY_DN34017_c0_g2::TRINITY_DN34017_c0_g2_i1::g.72::m.7=  0.106  11  0.097  11  0.098   7  0.090   0.093 N  0.450      SignalP-noTM
TRINITY_DN34017_c0_g2::TRINITY_DN34017_c0_g2_i1::g.72::m.7>  0.106  11  0.097  11  0.098   7  0.090   0.093 N  0.450      SignalP-noTM
TRINITY_DN34017_c0_g2::TRINITY_DN34017_c0_g2_i1::g.72::m.7?  0.106  11  0.097  11  0.099  14  0.090   0.093 N  0.450      SignalP-noTM
TRINITY_DN34017_c0_g2::TRINITY_DN34017_c0_g2_i1::g.72::m.7@  0.108  15  0.098  15  0.099  14  0.090   0.094 N  0.450      SignalP-noTM
TRINITY_DN34017_c0_g2::TRINITY_DN34017_c0_g2_i1::g.72::m.7A  0.108  15  0.098  15  0.099  14  0.090   0.094 N  0.450      SignalP-noTM
TRINITY_DN34017_c0_g2::TRINITY_DN34017_c0_g2_i1::g.72::m.7B  0.108  15  0.098  15  0.099  17  0.090   0.094 N  0.450      SignalP-noTM
TRINITY_DN34017_c0_g2::TRINITY_DN34017_c0_g2_i1::g.72::m.7C  0.108  15  0.098  15  0.100  18  0.090   0.094 N  0.450      SignalP-noTM
TRINITY_DN34017_c0_g2::TRINITY_DN34017_c0_g2_i1::g.72::m.7D  0.108  15  0.098  15  0.102  19  0.090   0.094 N  0.450      SignalP-noTM
TRINITY_DN34017_c0_g2::TRINITY_DN34017_c0_g2_i1::g.72::m.7E  0.108  15  0.098  15  0.108  20  0.090   0.094 N  0.450      SignalP-noTM
TRINITY_DN34017_c0_g2::TRINITY_DN34017_c0_g2_i1::g.72::m.7F  0.108  15  0.098  15  0.108  20  0.090   0.094 N  0.450      SignalP-noTM
TRINITY_DN34017_c0_g2::TRINITY_DN34017_c0_g2_i2::g.73::m.7  0.105   1  0.000   1  0.140   1  0.000   0.000 N  0.450      SignalP-noTM
TRINITY_DN34017_c0_g2::TRINITY_DN34017_c0_g2_i2::g.73::m.7  0.104   1  0.000   1  0.159   1  0.000   0.000 N  0.450      SignalP-noTM
TRINITY_DN34017_c0_g2::TRINITY_DN34017_c0_g2_i2::g.73::m.7  0.103   1  0.000   1  0.145   1  0.000   0.000 N  0.450      SignalP-noTM
TRINITY_DN34017_c0_g2::TRINITY_DN34017_c0_g2_i2::g.73::m.7  0.104   1  0.000   1  0.140   1  0.000   0.000 N  0.450      SignalP-noTM
TRINITY_DN34017_c0_g2::TRINITY_DN34017_c0_g2_i2::g.73::m.7  0.104   1  0.000   1  0.138   1  0.000   0.000 N  0.450      SignalP-noTM
TRINITY_DN34017_c0_g2::TRINITY_DN34017_c0_g2_i2::g.73::m.7  0.104   1  0.000   1  0.130   1  0.000   0.000 N  0.450      SignalP-noTM
TRINITY_DN34017_c0_g2::TRINITY_DN34017_c0_g2_i2::g.73::m.7  0.104   1  0.000   1  0.140   1  0.000   0.000 N  0.450      SignalP-noTM
TRINITY_DN34017_c0_g2::TRINITY_DN34017_c0_g2_i2::g.73::m.7  0.104   1  0.000   1  0.121   1  0.000   0.000 N  0.450      SignalP-noTM
TRINITY_DN34017_c0_g2::TRINITY_DN34017_c0_g2_i2::g.73::m.7  0.104   1  0.000   1  0.140   1  0.000   0.000 N  0.450      SignalP-noTM
                           0.000   1  0.000   1  0.000   1  0.000   0.000 N  0.500      SignalP-TM
TRINITY_DN34017_c0_g2::TRINITY_DN34017_c0_g2_i2::g.73::m.7  0.000   1  0.000   1  0.000   1  0.000   0.000 N  0.450      SignalP-noTM
0.145028                   0.000   1  0.000   1  0.000   1  0.000   0.000 N  0.450      SignalP-noTM
TRINITY_DN34017_c0_g2::TRINITY_DN34017_c0_g2_i2::g.73::m.7  0.104   1  0.000   1  0.138   1  0.000   0.000 N  0.450      SignalP-noTM
TRINITY_DN34017_c0_g2::TRINITY_DN34017_c0_g2_i2::g.73::m.7  0.103   1  0.000   1  0.145   1  0.000   0.000 N  0.450      SignalP-noTM
TRINITY_DN34017_c0_g2::TRINITY_DN34017_c0_g2_i2::g.73::m.7  0.102   1  0.000   1  0.120   1  0.000   0.000 N  0.450      SignalP-noTM
TRINITY_DN34017_c0_g2::TRINITY_DN34017_c0_g2_i2::g.73::m.7  0.104   1  0.000   1  0.140   1  0.000   0.000 N  0.450      SignalP-noTM
TRINITY_DN34017_c0_g2::TRINITY_DN34017_c0_g2_i2::g.73::m.7  0.104   1  0.000   1  0.158   1  0.000   0.000 N  0.450      SignalP-noTM
TRINITY_DN34017_c0_g2::TRINITY_DN34017_c0_g2_i2::g.73::m.7  0.102   1  0.000   1  0.120   1  0.000   0.000 N  0.450      SignalP-noTM
TRINITY_DN34017_c0_g2::TRINITY_DN34017_c0_g2_i2::g.73::m.7  0.104   1  0.000   1  0.138   1  0.000   0.000 N  0.450      SignalP-noTM
TRINITY_DN34017_c0_g2::TRINITY_DN34017_c0_g2_i2::g.73::m.7  0.104   1  0.000   1  0.146   1  0.000   0.000 N  0.450      SignalP-noTM
TRINITY_DN34017_c0_g2::TRINITY_DN34017_c0_g2_i2::g.73::m.7  0.104   1  0.000   1  0.130   1  0.000   0.000 N  0.450      SignalP-noTM
TRINITY_DN34017_c0_g2::TRINITY_DN34017_c0_g2_i2::g.73::m.7  0.104   1  0.000   1  0.130   1  0.000   0.000 N  0.450      SignalP-noTM
TRINITY_DN34017_c0_g2::TRINITY_DN34017_c0_g2_i2::g.73::m.7  0.104   1  0.000   1  0.130   1  0.000   0.000 N  0.450      SignalP-noTM
TRINITY_DN34017_c0_g2::TRINITY_DN34017_c0_g2_i2::g.73::m.7  0.104   1  0.000   1  0.130   1  0.000   0.000 N  0.450      SignalP-noTM
TRINITY_DN34017_c0_g2::TRINITY_DN34017_c0_g2_i2::g.73::m.7  0.104   1  0.000   1  0.130   1  0.000   0.000 N  0.450      SignalP-noTM
TRINITY_DN34017_c0_g2::TRINITY_DN34017_c0_g2_i2::g.73::m.7  0.106   1  0.000   1  0.139   1  0.000   0.000 N  0.450      SignalP-noTM
TRINITY_DN34017_c0_g2::TRINITY_DN34017_c0_g2_i2::g.73::m.7  0.106   1  0.000   1  0.129   1  0.000   0.000 N  0.450      SignalP-noTM
TRINITY_DN34017_c0_g2::TRINITY_DN34017_c0_g2_i2::g.73::m.7  0.104   1  0.000   1  0.130   1  0.000   0.000 N  0.450      SignalP-noTM
TRINITY_DN34017_c0_g2::TRINITY_DN34017_c0_g2_i2::g.73::m.7  0.103   1  0.000   1  0.166   1  0.000   0.000 N  0.450      SignalP-noTM
TRINITY_DN34017_c0_g2::TRINITY_DN34017_c0_g2_i2::g.73::m.7  0.102   1  0.000   1  0.120   1  0.000   0.000 N  0.450      SignalP-noTM
TRINITY_DN34017_c0_g2::TRINITY_DN34017_c0_g2_i2::g.73::m.7  0.103   1  0.000   1  0.110   1  0.000   0.000 N  0.450      SignalP-noTM
TRINITY_DN34017_c0_g2::TRINITY_DN34017_c0_g2_i2::g.73::m.7  0.104   1  0.000   1  0.158   1  0.000   0.000 N  0.450      SignalP-noTM
TRINITY_DN34017_c0_g2::TRINITY_DN34017_c0_g2_i2::g.73::m.7  0.104   1  0.000   1  0.159   1  0.000   0.000 N  0.450      SignalP-noTM
TRINITY_DN34017_c0_g2::TRINITY_DN34017_c0_g2_i2::g.73::m.7!  0.104   1  0.000   1  0.130   1  0.000   0.000 N  0.450      SignalP-noTM
TRINITY_DN34017_c0_g2::TRINITY_DN34017_c0_g2_i2::g.73::m.7"  0.104   1  0.000   1  0.140   1  0.000   0.000 N  0.450      SignalP-noTM
TRINITY_DN34017_c0_g2::TRINITY_DN34017_c0_g2_i2::g.73::m.7#  0.103   1  0.000   1  0.166   1  0.000   0.000 N  0.450      SignalP-noTM
TRINITY_DN34017_c0_g2::TRINITY_DN34017_c0_g2_i2::g.73::m.7$  0.104   1  0.000   1  0.130   1  0.000   0.000 N  0.450      SignalP-noTM
TRINITY_DN34017_c0_g2::TRINITY_DN34017_c0_g2_i2::g.73::m.7%  0.106   1  0.000   1  0.129   1  0.000   0.000 N  0.450      SignalP-noTM
TRINITY_DN34017_c0_g2::TRINITY_DN34017_c0_g2_i2::g.73::m.7&  0.106   1  0.000   1  0.139   1  0.000   0.000 N  0.450      SignalP-noTM
TRINITY_DN34017_c0_g2::TRINITY_DN34017_c0_g2_i2::g.73::m.7'  0.103   1  0.000   1  0.166   1  0.000   0.000 N  0.450      SignalP-noTM
TRINITY_DN34017_c0_g2::TRINITY_DN34017_c0_g2_i2::g.73::m.7(  0.103   1  0.000   1  0.145   1  0.000   0.000 N  0.450      SignalP-noTM
TRINITY_DN34017_c0_g2::TRINITY_DN34017_c0_g2_i2::g.73::m.7)  0.104   1  0.000   1  0.131   1  0.000   0.000 N  0.450      SignalP-noTM
TRINITY_DN34017_c0_g2::TRINITY_DN34017_c0_g2_i2::g.73::m.7*  0.105   1  0.000   1  0.140   1  0.000   0.000 N  0.450      SignalP-noTM
TRINITY_DN34017_c0_g2::TRINITY_DN34017_c0_g2_i2::g.73::m.7+  0.105   1  0.000   1  0.120   1  0.000   0.000 N  0.450      SignalP-noTM
TRINITY_DN34017_c0_g2::TRINITY_DN34017_c0_g2_i2::g.73::m.7,  0.104   1  0.000   1  0.138   1  0.000   0.000 N  0.450      SignalP-noTM
TRINITY_DN34017_c0_g2::TRINITY_DN34017_c0_g2_i2::g.73::m.7-  0.105   1  0.000   1  0.140   1  0.000   0.000 N  0.450      SignalP-noTM
TRINITY_DN34017_c0_g2::TRINITY_DN34017_c0_g2_i2::g.73::m.7.  0.104   1  0.000   1  0.130   1  0.000   0.000 N  0.450      SignalP-noTM
TRINITY_DN34017_c0_g2::TRINITY_DN34017_c0_g2_i2::g.73::m.7/  0.104   1  0.000   1  0.138   1  0.000   0.000 N  0.450      SignalP-noTM
TRINITY_DN34017_c0_g2::TRINITY_DN34017_c0_g2_i2::g.73::m.70  0.104   1  0.000   1  0.130   1  0.000   0.000 N  0.450      SignalP-noTM
TRINITY_DN34017_c0_g2::TRINITY_DN34017_c0_g2_i2::g.73::m.71  0.104   1  0.000   1  0.138   1  0.000   0.000 N  0.450      SignalP-noTM
TRINITY_DN34017_c0_g2::TRINITY_DN34017_c0_g2_i2::g.73::m.72  0.102   1  0.000   1  0.120   1  0.000   0.000 N  0.450      SignalP-noTM
TRINITY_DN34017_c0_g2::TRINITY_DN34017_c0_g2_i2::g.73::m.73  0.101   1  0.000   1  0.091   1  0.000   0.000 N  0.450      SignalP-noTM
TRINITY_DN34017_c0_g2::TRINITY_DN34017_c0_g2_i2::g.73::m.74  0.102   2  0.000   1  0.091   1  0.000   0.000 N  0.450      SignalP-noTM
TRINITY_DN34017_c0_g2::TRINITY_DN34017_c0_g2_i2::g.73::m.75  0.102   2  0.000   1  0.091   1  0.000   0.000 N  0.450      SignalP-noTM
TRINITY_DN34017_c0_g2::TRINITY_DN34017_c0_g2_i2::g.73::m.76  0.103   4  0.000   1  0.091   1  0.000   0.000 N  0.450      SignalP-noTM
TRINITY_DN34017_c0_g2::TRINITY_DN34017_c0_g2_i2::g.73::m.77  0.103   4  0.000   1  0.091   1  0.000   0.000 N  0.450      SignalP-noTM
TRINITY_DN34017_c0_g2::TRINITY_DN34017_c0_g2_i2::g.73::m.78  0.103   4  0.000   1  0.098   6  0.000   0.000 N  0.450      SignalP-noTM
TRINITY_DN34017_c0_g2::TRINITY_DN34017_c0_g2_i2::g.73::m.79  0.103   4  0.000   1  0.099   7  0.000   0.000 N  0.450      SignalP-noTM
TRINITY_DN34017_c0_g2::TRINITY_DN34017_c0_g2_i2::g.73::m.7:  0.105   8  0.000   1  0.099   7  0.000   0.000 N  0.450      SignalP-noTM
TRINITY_DN34017_c0_g2::TRINITY_DN34017_c0_g2_i2::g.73::m.7;  0.105   8  0.000   1  0.099   7  0.000   0.000 N  0.450      SignalP-noTM
TRINITY_DN34017_c0_g2::TRINITY_DN34017_c0_g2_i2::g.73::m.7<  0.105  10  0.000   1  0.099   7  0.000   0.000 N  0.450      SignalP-noTM
TRINITY_DN34017_c0_g2::TRINITY_DN34017_c0_g2_i2::g.73::m.7=  0.105  10  0.097  11  0.099   7  0.090   0.093 N  0.450      SignalP-noTM
TRINITY_DN34017_c0_g2::TRINITY_DN34017_c0_g2_i2::g.73::m.7>  0.106  12  0.097  12  0.099   7  0.089   0.093 N  0.450      SignalP-noTM
TRINITY_DN34017_c0_g2::TRINITY_DN34017_c0_g2_i2::g.73::m.7?  0.106  12  0.097  12  0.099   7  0.089   0.093 N  0.450      SignalP-noTM
TRINITY_DN34017_c0_g2::TRINITY_DN34017_c0_g2_i2::g.73::m.7@  0.108  14  0.098  14  0.099   7  0.089   0.093 N  0.450      SignalP-noTM
TRINITY_DN34017_c0_g2::TRINITY_DN34017_c0_g2_i2::g.73::m.7A  0.108  14  0.098  14  0.099   7  0.089   0.093 N  0.450      SignalP-noTM
TRINITY_DN34017_c0_g2::TRINITY_DN34017_c0_g2_i2::g.73::m.7B  0.108  14  0.098  14  0.099   7  0.089   0.093 N  0.450      SignalP-noTM
TRINITY_DN34017_c0_g2::TRINITY_DN34017_c0_g2_i2::g.73::m.7C  0.108  14  0.098  14  0.099   7  0.089   0.093 N  0.450      SignalP-noTM
TRINITY_DN34017_c0_g2::TRINITY_DN34017_c0_g2_i2::g.73::m.7D  0.108  14  0.098  14  0.101  18  0.089   0.093 N  0.450      SignalP-noTM
TRINITY_DN34017_c0_g2::TRINITY_DN34017_c0_g2_i2::g.73::m.7E  0.108  14  0.098  14  0.106  19  0.089   0.093 N  0.450      SignalP-noTM
TRINITY_DN34017_c0_g2::TRINITY_DN34017_c0_g2_i2::g.73::m.7F  0.108  14  0.098  14  0.108  20  0.089   0.093 N  0.450      SignalP-noTM
TRINITY_DN35002_c0_g1::TRINITY_DN35002_c0_g1_i1::g.74::m.7  0.103   1  0.000   1  0.110   1  0.000   0.000 N  0.450      SignalP-noTM
TRINITY_DN35002_c0_g1::TRINITY_DN35002_c0_g1_i1::g.74::m.7  0.104   1  0.000   1  0.161   1  0.000   0.000 N  0.450      SignalP-noTM
TRINITY_DN35002_c0_g1::TRINITY_DN35002_c0_g1_i1::g.74::m.7  0.104   1  0.000   1  0.140   1  0.000   0.000 N  0.450      SignalP-noTM
TRINITY_DN35002_c0_g1::TRINITY_DN35002_c0_g1_i1::g.74::m.7  0.103   1  0.000   1  0.166   1  0.000   0.000 N  0.450      SignalP-noTM
TRINITY_DN35002_c0_g1::TRINITY_DN35002_c0_g1_i1::g.74::m.7  0.105   1  0.000   1  0.120   1  0.000   0.000 N  0.450      SignalP-noTM
TRINITY_DN35002_c0_g1::TRINITY_DN35002_c0_g1_i1::g.74::m.7  0.104   1  0.000   1  0.140   1  0.000   0.000 N  0.450      SignalP-noTM
TRINITY_DN35002_c0_g1::TRINITY_DN35002_c0_g1_i1::g.74::m.7  0.104   1  0.000   1  0.131   1  0.000   0.000 N  0.450      SignalP-noTM
TRINITY_DN35002_c0_g1::TRINITY_DN35002_c0_g1_i1::g.74::m.7  0.104   1  0.000   1  0.140   1  0.000   0.000 N  0.450      SignalP-noTM
TRINITY_DN35002_c0_g1::TRINITY_DN35002_c0_g1_i1::g.74::m.7  0.104   1  0.000   1  0.130   1  0.000   0.000 N  0.450      SignalP-noTM
                           0.000   1  0.000   1  0.000   1  0.000   0.000 N  0.500      SignalP-TM
TRINITY_DN35002_c0_g1::TRINITY_DN35002_c0_g1_i1::g.74::m.7  0.000   1  0.000   1  0.000   1  0.000   0.000 N  0.450      SignalP-noTM
0.145028                   0.000   1  0.000   1  0.000   1  0.000   0.000 N  0.450      SignalP-noTM
TRINITY_DN35002_c0_g1::TRINITY_DN35002_c0_g1_i1::g.74::m.7  0.103   1  0.000   1  0.145   1  0.000   0.000 N  0.450      SignalP-noTM
TRINITY_DN35002_c0_g1::TRINITY_DN35002_c0_g1_i1::g.74::m.7  0.105   1  0.000   1  0.140   1  0.000   0.000 N  0.450      SignalP-noTM
TRINITY_DN35002_c0_g1::TRINITY_DN35002_c0_g1_i1::g.74::m.7  0.102   1  0.000   1  0.120   1  0.000   0.000 N  0.450      SignalP-noTM
TRINITY_DN35002_c0_g1::TRINITY_DN35002_c0_g1_i1::g.74::m.7  0.104   1  0.000   1  0.131   1  0.000   0.000 N  0.450      SignalP-noTM
TRINITY_DN35002_c0_g1::TRINITY_DN35002_c0_g1_i1::g.74::m.7  0.104   1  0.000   1  0.140   1  0.000   0.000 N  0.450      SignalP-noTM
TRINITY_DN35002_c0_g1::TRINITY_DN35002_c0_g1_i1::g.74::m.7  0.105   1  0.000   1  0.140   1  0.000   0.000 N  0.450      SignalP-noTM
TRINITY_DN35002_c0_g1::TRINITY_DN35002_c0_g1_i1::g.74::m.7  0.104   1  0.000   1  0.140   1  0.000   0.000 N  0.450      SignalP-noTM
TRINITY_DN35002_c0_g1::TRINITY_DN35002_c0_g1_i1::g.74::m.7  0.103   1  0.000   1  0.198   1  0.000   0.000 N  0.450      SignalP-noTM
TRINITY_DN35002_c0_g1::TRINITY_DN35002_c0_g1_i1::g.74::m.7  0.104   1  0.000   1  0.140   1  0.000   0.000 N  0.450      SignalP-noTM
TRINITY_DN35002_c0_g1::TRINITY_DN35002_c0_g1_i1::g.74::m.7  0.104   1  0.000   1  0.121   1  0.000   0.000 N  0.450      SignalP-noTM
TRINITY_DN35002_c0_g1::TRINITY_DN35002_c0_g1_i1::g.74::m.7  0.105   1  0.000   1  0.120   1  0.000   0.000 N  0.450      SignalP-noTM
TRINITY_DN35002_c0_g1::TRINITY_DN35002_c0_g1_i1::g.74::m.7  0.104   1  0.000   1  0.130   1  0.000   0.000 N  0.450      SignalP-noTM
TRINITY_DN35002_c0_g1::TRINITY_DN35002_c0_g1_i1::g.74::m.7  0.103   1  0.000   1  0.110   1  0.000   0.000 N  0.450      SignalP-noTM
TRINITY_DN35002_c0_g1::TRINITY_DN35002_c0_g1_i1::g.74::m.7  0.104   1  0.000   1  0.159   1  0.000   0.000 N  0.450      SignalP-noTM
TRINITY_DN35002_c0_g1::TRINITY_DN35002_c0_g1_i1::g.74::m.7  0.104   1  0.000   1  0.158   1  0.000   0.000 N  0.450      SignalP-noTM
TRINITY_DN35002_c0_g1::TRINITY_DN35002_c0_g1_i1::g.74::m.7  0.104   1  0.000   1  0.146   1  0.000   0.000 N  0.450      SignalP-noTM
TRINITY_DN35002_c0_g1::TRINITY_DN35002_c0_g1_i1::g.74::m.7  0.103   1  0.000   1  0.166   1  0.000   0.000 N  0.450      SignalP-noTM
TRINITY_DN35002_c0_g1::TRINITY_DN35002_c0_g1_i1::g.74::m.7  0.105   1  0.000   1  0.120   1  0.000   0.000 N  0.450      SignalP-noTM
TRINITY_DN35002_c0_g1::TRINITY_DN35002_c0_g1_i1::g.74::m.7  0.104   1  0.000   1  0.140   1  0.000   0.000 N  0.450      SignalP-noTM
TRINITY_DN35002_c0_g1::TRINITY_DN35002_c0_g1_i1::g.74::m.7  0.104   1  0.000   1  0.140   1  0.000   0.000 N  0.450      SignalP-noTM
TRINITY_DN35002_c0_g1::TRINITY_DN35002_c0_g1_i1::g.74::m.7  0.104   1  0.000   1  0.138   1  0.000   0.000 N  0.450      SignalP-noTM
TRINITY_DN35002_c0_g1::TRINITY_DN35002_c0_g1_i1::g.74::m.7!  0.104   1  0.000   1  0.140   1  0.000   0.000 N  0.450      SignalP-noTM
TRINITY_DN35002_c0_g1::TRINITY_DN35002_c0_g1_i1::g.74::m.7"  0.104   1  0.000   1  0.140   1  0.000   0.000 N  0.450      SignalP-noTM
TRINITY_DN35002_c0_g1::TRINITY_DN35002_c0_g1_i1::g.74::m.7#  0.104   1  0.000   1  0.140   1  0.000   0.000 N  0.450      SignalP-noTM
TRINITY_DN35002_c0_g1::TRINITY_DN35002_c0_g1_i1::g.74::m.7$  0.104   1  0.000   1  0.146   1  0.000   0.000 N  0.450      SignalP-noTM
TRINITY_DN35002_c0_g1::TRINITY_DN35002_c0_g1_i1::g.74::m.7%  0.104   1  0.000   1  0.130   1  0.000   0.000 N  0.450      SignalP-noTM
TRINITY_DN35002_c0_g1::TRINITY_DN35002_c0_g1_i1::g.74::m.7&  0.104   1  0.000   1  0.158   1  0.000   0.000 N  0.450      SignalP-noTM
TRINITY_DN35002_c0_g1::TRINITY_DN35002_c0_g1_i1::g.74::m.7'  0.105   1  0.000   1  0.120   1  0.000   0.000 N  0.450      SignalP-noTM
TRINITY_DN35002_c0_g1::TRINITY_DN35002_c0_g1_i1::g.74::m.7(  0.103   1  0.000   1  0.145   1  0.000   0.000 N  0.450      SignalP-noTM
TRINITY_DN35002_c0_g1::TRINITY_DN35002_c0_g1_i1::g.74::m.7)  0.106   1  0.000   1  0.139   1  0.000   0.000 N  0.450      SignalP-noTM
TRINITY_DN35002_c0_g1::TRINITY_DN35002_c0_g1_i1::g.74::m.7*  0.104   1  0.000   1  0.138   1  0.000   0.000 N  0.450      SignalP-noTM
TRINITY_DN35002_c0_g1::TRINITY_DN35002_c0_g1_i1::g.74::m.7+  0.104   1  0.000   1  0.146   1  0.000   0.000 N  0.450      SignalP-noTM
TRINITY_DN35002_c0_g1::TRINITY_DN35002_c0_g1_i1::g.74::m.7,  0.105   1  0.000   1  0.120   1  0.000   0.000 N  0.450      SignalP-noTM
TRINITY_DN35002_c0_g1::TRINITY_DN35002_c0_g1_i1::g.74::m.7-  0.104   1  0.000   1  0.138   1  0.000   0.000 N  0.450      SignalP-noTM
TRINITY_DN35002_c0_g1::TRINITY_DN35002_c0_g1_i1::g.74::m.7.  0.103   1  0.000   1  0.198   1  0.000   0.000 N  0.450      SignalP-noTM
TRINITY_DN35002_c0_g1::TRINITY_DN35002_c0_g1_i1::g.74::m.7/  0.104   1  0.000   1  0.138   1  0.000   0.000 N  0.450      SignalP-noTM
TRINITY_DN35002_c0_g1::TRINITY_DN35002_c0_g1_i1::g.74::m.70  0.104   1  0.000   1  0.158   1  0.000   0.000 N  0.450      SignalP-noTM
TRINITY_DN35002_c0_g1::TRINITY_DN35002_c0_g1_i1::g.74::m.71  0.101   1  0.000   1  0.198   1  0.000   0.000 N  0.450      SignalP-noTM
TRINITY_DN35002_c0_g1::TRINITY_DN35002_c0_g1_i1::g.74::m.72  0.103   1  0.000   1  0.166   1  0.000   0.000 N  0.450      SignalP-noTM
TRINITY_DN35002_c0_g1::TRINITY_DN35002_c0_g1_i1::g.74::m.73  0.106   1  0.000   1  0.139   1  0.000   0.000 N  0.450      SignalP-noTM
TRINITY_DN35002_c0_g1::TRINITY_DN35002_c0_g1_i1::g.74::m.74  0.100   1  0.000   1  0.164   1  0.000   0.000 N  0.450      SignalP-noTM
TRINITY_DN35002_c0_g1::TRINITY_DN35002_c0_g1_i1::g.74::m.75  0.101   2  0.000   1  0.164   1  0.000   0.000 N  0.450      SignalP-noTM
TRINITY_DN35002_c0_g1::TRINITY_DN35002_c0_g1_i1::g.74::m.76  0.105   3  0.000   1  0.164   1  0.000   0.000 N  0.450      SignalP-noTM
TRINITY_DN35002_c0_g1::TRINITY_DN35002_c0_g1_i1::g.74::m.77  0.105   3  0.000   1  0.164   1  0.000   0.000 N  0.450      SignalP-noTM
TRINITY_DN35002_c0_g1::TRINITY_DN35002_c0_g1_i1::g.74::m.78  0.105   3  0.000   1  0.164   1  0.000   0.000 N  0.450      SignalP-noTM
TRINITY_DN35002_c0_g1::TRINITY_DN35002_c0_g1_i1::g.74::m.79  0.105   3  0.000   1  0.164   1  0.000   0.000 N  0.450      SignalP-noTM
TRINITY_DN35002_c0_g1::TRINITY_DN35002_c0_g1_i1::g.74::m.7:  0.105   3  0.000   1  0.164   1  0.000   0.000 N  0.450      SignalP-noTM
TRINITY_DN35002_c0_g1::TRINITY_DN35002_c0_g1_i1::g.74::m.7;  0.105   3  0.000   1  0.164   1  0.000   0.000 N  0.450      SignalP-noTM
TRINITY_DN35002_c0_g1::TRINITY_DN35002_c0_g1_i1::g.74::m.7<  0.105   3  0.000   1  0.164   1  0.000   0.000 N  0.450      SignalP-noTM
TRINITY_DN35002_c0_g1::TRINITY_DN35002_c0_g1_i1::g.74::m.7=  0.105   3  0.000   1  0.164   1  0.000   0.000 N  0.450      SignalP-noTM
TRINITY_DN35002_c0_g1::TRINITY_DN35002_c0_g1_i1::g.74::m.7>  0.105   3  0.120  11  0.164   1  0.121   0.120 N  0.450      SignalP-noTM
TRINITY_DN35002_c0_g1::TRINITY_DN35002_c0_g1_i1::g.74::m.7?  0.105   3  0.120  11  0.164   1  0.121   0.120 N  0.450      SignalP-noTM
TRINITY_DN35002_c0_g1::TRINITY_DN35002_c0_g1_i1::g.74::m.7@  0.105   3  0.120  11  0.164   1  0.121   0.120 N  0.450      SignalP-noTM
TRINITY_DN35002_c0_g1::TRINITY_DN35002_c0_g1_i1::g.74::m.7A  0.110  14  0.121  14  0.164   1  0.114   0.117 N  0.450      SignalP-noTM
TRINITY_DN35002_c0_g1::TRINITY_DN35002_c0_g1_i1::g.74::m.7B  0.110  14  0.121  14  0.164   1  0.114   0.117 N  0.450      SignalP-noTM
TRINITY_DN35002_c0_g1::TRINITY_DN35002_c0_g1_i1::g.74::m.7C  0.111  16  0.121  14  0.164   1  0.114   0.117 N  0.450      SignalP-noTM
TRINITY_DN35002_c0_g1::TRINITY_DN35002_c0_g1_i1::g.74::m.7D  0.111  16  0.121  14  0.164   1  0.114   0.117 N  0.450      SignalP-noTM
TRINITY_DN35002_c0_g1::TRINITY_DN35002_c0_g1_i1::g.74::m.7E  0.111  16  0.121  14  0.164   1  0.114   0.117 N  0.450      SignalP-noTM
TRINITY_DN35002_c0_g1::TRINITY_DN35002_c0_g1_i1::g.74::m.7F  0.111  16  0.121  14  0.164   1  0.114   0.117 N  0.450      SignalP-noTM
TRINITY_DN35013_c0_g1::TRINITY_DN35013_c0_g1_i1::g.75::m.7  0.105   1  0.000   1  0.140   1  0.000   0.000 N  0.450      SignalP-noTM
TRINITY_DN35013_c0_g1::TRINITY_DN35013_c0_g1_i1::g.75::m.7  0.104   1  0.000   1  0.140   1  0.000   0.000 N  0.450      SignalP-noTM
TRINITY_DN35013_c0_g1::TRINITY_DN35013_c0_g1_i1::g.75::m.7  0.104   1  0.000   1  0.140   1  0.000   0.000 N  0.450      SignalP-noTM
TRINITY_DN35013_c0_g1::TRINITY_DN35013_c0_g1_i1::g.75::m.7  0.102   1  0.000   1  0.120   1  0.000   0.000 N  0.450      SignalP-noTM
TRINITY_DN35013_c0_g1::TRINITY_DN35013_c0_g1_i1::g.75::m.7  0.104   1  0.000   1  0.146   1  0.000   0.000 N  0.450      SignalP-noTM
TRINITY_DN35013_c0_g1::TRINITY_DN35013_c0_g1_i1::g.75::m.7  0.103   1  0.000   1  0.110   1  0.000   0.000 N  0.450      SignalP-noTM
TRINITY_DN35013_c0_g1::TRINITY_DN35013_c0_g1_i1::g.75::m.7  0.105   1  0.000   1  0.120   1  0.000   0.000 N  0.450      SignalP-noTM
TRINITY_DN35013_c0_g1::TRINITY_DN35013_c0_g1_i1::g.75::m.7  0.103   1  0.000   1  0.145   1  0.000   0.000 N  0.450      SignalP-noTM
TRINITY_DN35013_c0_g1::TRINITY_DN35013_c0_g1_i1::g.75::m.7  0.103   1  0.000   1  0.166   1  0.000   0.000 N  0.450      SignalP-noTM
                           0.000   1  0.000   1  0.000   1  0.000   0.000 N  0.500      SignalP-TM
TRINITY_DN35013_c0_g1::TRINITY_DN35013_c0_g1_i1::g.75::m.7  0.000   1  0.000   1  0.000   1  0.000   0.000 N  0.450      SignalP-noTM
0.138000                   0.000   1  0.000   1  0.000   1  0.000   0.000 N  0.450      SignalP-noTM
TRINITY_DN35013_c0_g1::TRINITY_DN35013_c0_g1_i1::g.75::m.7  0.104   1  0.000   1  0.146   1  0.000   0.000 N  0.450      SignalP-noTM
TRINITY_DN35013_c0_g1::TRINITY_DN35013_c0_g1_i1::g.75::m.7  0.104   1  0.000   1  0.138   1  0.000   0.000 N  0.450      SignalP-noTM
TRINITY_DN35013_c0_g1::TRINITY_DN35013_c0_g1_i1::g.75::m.7  0.103   1  0.000   1  0.145   1  0.000   0.000 N  0.450      SignalP-noTM
TRINITY_DN35013_c0_g1::TRINITY_DN35013_c0_g1_i1::g.75::m.7  0.104   1  0.000   1  0.138   1  0.000   0.000 N  0.450      SignalP-noTM
TRINITY_DN35013_c0_g1::TRINITY_DN35013_c0_g1_i1::g.75::m.7  0.104   1  0.000   1  0.158   1  0.000   0.000 N  0.450      SignalP-noTM
TRINITY_DN35013_c0_g1::TRINITY_DN35013_c0_g1_i1::g.75::m.7  0.101   1  0.000   1  0.198   1  0.000   0.000 N  0.450      SignalP-noTM
TRINITY_DN35013_c0_g1::TRINITY_DN35013_c0_g1_i1::g.75::m.7  0.103   1  0.000   1  0.166   1  0.000   0.000 N  0.450      SignalP-noTM
TRINITY_DN35013_c0_g1::TRINITY_DN35013_c0_g1_i1::g.75::m.7  0.106   1  0.000   1  0.139   1  0.000   0.000 N  0.450      SignalP-noTM
TRINITY_DN35013_c0_g1::TRINITY_DN35013_c0_g1_i1::g.75::m.7  0.104   1  0.000   1  0.140   1  0.000   0.000 N  0.450      SignalP-noTM
TRINITY_DN35013_c0_g1::TRINITY_DN35013_c0_g1_i1::g.75::m.7  0.103   1  0.000   1  0.110   1  0.000   0.000 N  0.450      SignalP-noTM
TRINITY_DN35013_c0_g1::TRINITY_DN35013_c0_g1_i1::g.75::m.7  0.104   1  0.000   1  0.130   1  0.000   0.000 N  0.450      SignalP-noTM
TRINITY_DN35013_c0_g1::TRINITY_DN35013_c0_g1_i1::g.75::m.7  0.104   1  0.000   1  0.130   1  0.000   0.000 N  0.450      SignalP-noTM
TRINITY_DN35013_c0_g1::TRINITY_DN35013_c0_g1_i1::g.75::m.7  0.105   1  0.000   1  0.120   1  0.000   0.000 N  0.450      SignalP-noTM
TRINITY_DN35013_c0_g1::TRINITY_DN35013_c0_g1_i1::g.75::m.7  0.101   1  0.000   1  0.198   1  0.000   0.000 N  0.450      SignalP-noTM
TRINITY_DN35013_c0_g1::TRINITY_DN35013_c0_g1_i1::g.75::m.7  0.105   1  0.000   1  0.120   1  0.000   0.000 N  0.450      SignalP-noTM
TRINITY_DN35013_c0_g1::TRINITY_DN35013_c0_g1_i1::g.75::m.7  0.104   1  0.000   1  0.158   1  0.000   0.000 N  0.450      SignalP-noTM
TRINITY_DN35013_c0_g1::TRINITY_DN35013_c0_g1_i1::g.75::m.7  0.104   1  0.000   1  0.146   1  0.000   0.000 N  0.450      SignalP-noTM
TRINITY_DN35013_c0_g1::TRINITY_DN35013_c0_g1_i1::g.75::m.7  0.103   1  0.000   1  0.166   1  0.000   0.000 N  0.450      SignalP-noTM
TRINITY_DN35013_c0_g1::TRINITY_DN35013_c0_g1_i1::g.75::m.7  0.104   1  0.000   1  0.138   1  0.000   0.000 N  0.450      SignalP-noTM
TRINITY_DN35013_c0_g1::TRINITY_DN35013_c0_g1_i1::g.75::m.7  0.104   1  0.000   1  0.140   1  0.000   0.000 N  0.450      SignalP-noTM
TRINITY_DN35013_c0_g1::TRINITY_DN35013_c0_g1_i1::g.75::m.7  0.104   1  0.000   1  0.140   1  0.000   0.000 N  0.450      SignalP-noTM
TRINITY_DN35013_c0_g1::TRINITY_DN35013_c0_g1_i1::g.75::m.7!  0.104   1  0.000   1  0.140   1  0.000   0.000 N  0.450      SignalP-noTM
TRINITY_DN35013_c0_g1::TRINITY_DN35013_c0_g1_i1::g.75::m.7"  0.104   1  0.000   1  0.121   1  0.000   0.000 N  0.450      SignalP-noTM
TRINITY_DN35013_c0_g1::TRINITY_DN35013_c0_g1_i1::g.75::m.7#  0.104   1  0.000   1  0.140   1  0.000   0.000 N  0.450      SignalP-noTM
TRINITY_DN35013_c0_g1::TRINITY_DN35013_c0_g1_i1::g.75::m.7$  0.104   1  0.000   1  0.140   1  0.000   0.000 N  0.450      SignalP-noTM
TRINITY_DN35013_c0_g1::TRINITY_DN35013_c0_g1_i1::g.75::m.7%  0.102   1  0.000   1  0.120   1  0.000   0.000 N  0.450      SignalP-noTM
TRINITY_DN35013_c0_g1::TRINITY_DN35013_c0_g1_i1::g.75::m.7&  0.104   1  0.000   1  0.146   1  0.000   0.000 N  0.450      SignalP-noTM
TRINITY_DN35013_c0_g1::TRINITY_DN35013_c0_g1_i1::g.75::m.7'  0.103   1  0.000   1  0.145   1  0.000   0.000 N  0.450      SignalP-noTM
TRINITY_DN35013_c0_g1::TRINITY_DN35013_c0_g1_i1::g.75::m.7(  0.105   1  0.000   1  0.120   1  0.000   0.000 N  0.450      SignalP-noTM
TRINITY_DN35013_c0_g1::TRINITY_DN35013_c0_g1_i1::g.75::m.7)  0.104   1  0.000   1  0.159   1  0.000   0.000 N  0.450      SignalP-noTM
TRINITY_DN35013_c0_g1::TRINITY_DN35013_c0_g1_i1::g.75::m.7*  0.104   1  0.000   1  0.140   1  0.000   0.000 N  0.450      SignalP-noTM
TRINITY_DN35013_c0_g1::TRINITY_DN35013_c0_g1_i1::g.75::m.7+  0.104   1  0.000   1  0.138   1  0.000   0.000 N  0.450      SignalP-noTM
TRINITY_DN35013_c0_g1::TRINITY_DN35013_c0_g1_i1::g.75::m.7,  0.104   1  0.000   1  0.140   1  0.000   0.000 N  0.450      SignalP-noTM
TRINITY_DN35013_c0_g1::TRINITY_DN35013_c0_g1_i1::g.75::m.7-  0.105   1  0.000   1  0.120   1  0.000   0.000 N  0.450      SignalP-noTM
TRINITY_DN35013_c0_g1::TRINITY_DN35013_c0_g1_i1::g.75::m.7.  0.104   1  0.000   1  0.138   1  0.000   0.000 N  0.450      SignalP-noTM
TRINITY_DN35013_c0_g1::TRINITY_DN35013_c0_g1_i1::g.75::m.7/  0.104   1  0.000   1  0.130   1  0.000   0.000 N  0.450      SignalP-noTM
TRINITY_DN35013_c0_g1::TRINITY_DN35013_c0_g1_i1::g.75::m.70  0.104   1  0.000   1  0.138   1  0.000   0.000 N  0.450      SignalP-noTM
TRINITY_DN35013_c0_g1::TRINITY_DN35013_c0_g1_i1::g.75::m.71  0.104   1  0.000   1  0.159   1  0.000   0.000 N  0.450      SignalP-noTM
TRINITY_DN35013_c0_g1::TRINITY_DN35013_c0_g1_i1::g.75::m.72  0.103   1  0.000   1  0.110   1  0.000   0.000 N  0.450      SignalP-noTM
TRINITY_DN35013_c0_g1::TRINITY_DN35013_c0_g1_i1::g.75::m.73  0.103   1  0.000   1  0.166   1  0.000   0.000 N  0.450      SignalP-noTM
TRINITY_DN35013_c0_g1::TRINITY_DN35013_c0_g1_i1::g.75::m.74  0.105   1  0.000   1  0.120   1  0.000   0.000 N  0.450      SignalP-noTM
TRINITY_DN35013_c0_g1::TRINITY_DN35013_c0_g1_i1::g.75::m.75  0.101   1  0.000   1  0.149   1  0.000   0.000 N  0.450      SignalP-noTM
TRINITY_DN35013_c0_g1::TRINITY_DN35013_c0_g1_i1::g.75::m.76  0.104   2  0.000   1  0.149   1  0.000   0.000 N  0.450      SignalP-noTM
TRINITY_DN35013_c0_g1::TRINITY_DN35013_c0_g1_i1::g.75::m.77  0.108   3  0.000   1  0.149   1  0.000   0.000 N  0.450      SignalP-noTM
TRINITY_DN35013_c0_g1::TRINITY_DN35013_c0_g1_i1::g.75::m.78  0.108   3  0.000   1  0.149   1  0.000   0.000 N  0.450      SignalP-noTM
TRINITY_DN35013_c0_g1::TRINITY_DN35013_c0_g1_i1::g.75::m.79  0.108   3  0.000   1  0.149   1  0.000   0.000 N  0.450      SignalP-noTM
TRINITY_DN35013_c0_g1::TRINITY_DN35013_c0_g1_i1::g.75::m.7:  0.108   3  0.000   1  0.149   1  0.000   0.000 N  0.450      SignalP-noTM
TRINITY_DN35013_c0_g1::TRINITY_DN35013_c0_g1_i1::g.75::m.7;  0.108   3  0.000   1  0.149   1  0.000   0.000 N  0.450      SignalP-noTM
TRINITY_DN35013_c0_g1::TRINITY_DN35013_c0_g1_i1::g.75::m.7<  0.108   3  0.000   1  0.149   1  0.000   0.000 N  0.450      SignalP-noTM
TRINITY_DN35013_c0_g1::TRINITY_DN35013_c0_g1_i1::g.75::m.7=  0.108   3  0.000   1  0.149   1  0.000   0.000 N  0.450      SignalP-noTM
TRINITY_DN35013_c0_g1::TRINITY_DN35013_c0_g1_i1::g.75::m.7>  0.108   3  0.000   1  0.149   1  0.000   0.000 N  0.450      SignalP-noTM
TRINITY_DN35013_c0_g1::TRINITY_DN35013_c0_g1_i1::g.75::m.7?  0.108   3  0.116  11  0.149   1  0.120   0.118 N  0.450      SignalP-noTM
TRINITY_DN35013_c0_g1::TRINITY_DN35013_c0_g1_i1::g.75::m.7@  0.108   3  0.116  11  0.149   1  0.120   0.118 N  0.450      SignalP-noTM
TRINITY_DN35013_c0_g1::TRINITY_DN35013_c0_g1_i1::g.75::m.7A  0.108   3  0.116  11  0.149   1  0.120   0.118 N  0.450      SignalP-noTM
TRINITY_DN35013_c0_g1::TRINITY_DN35013_c0_g1_i1::g.75::m.7B  0.109  14  0.117  14  0.149   1  0.111   0.114 N  0.450      SignalP-noTM
TRINITY_DN35013_c0_g1::TRINITY_DN35013_c0_g1_i1::g.75::m.7C  0.109  14  0.117  14  0.149   1  0.111   0.114 N  0.450      SignalP-noTM
TRINITY_DN35013_c0_g1::TRINITY_DN35013_c0_g1_i1::g.75::m.7D  0.109  14  0.117  14  0.149   1  0.111   0.114 N  0.450      SignalP-noTM
TRINITY_DN35013_c0_g1::TRINITY_DN35013_c0_g1_i1::g.75::m.7E  0.109  14  0.117  14  0.149   1  0.111   0.114 N  0.450      SignalP-noTM
TRINITY_DN35013_c0_g1::TRINITY_DN35013_c0_g1_i1::g.75::m.7F  0.109  14  0.117  14  0.149   1  0.111   0.114 N  0.450      SignalP-noTM
TRINITY_DN35013_c0_g1::TRINITY_DN35013_c0_g1_i2::g.76::m.7  0.105   1  0.000   1  0.140   1  0.000   0.000 N  0.450      SignalP-noTM
TRINITY_DN35013_c0_g1::TRINITY_DN35013_c0_g1_i2::g.76::m.7  0.104   1  0.000   1  0.130   1  0.000   0.000 N  0.450      SignalP-noTM
TRINITY_DN35013_c0_g1::TRINITY_DN35013_c0_g1_i2::g.76::m.7  0.104   1  0.000   1  0.159   1  0.000   0.000 N  0.450      SignalP-noTM
TRINITY_DN35013_c0_g1::TRINITY_DN35013_c0_g1_i2::g.76::m.7  0.104   1  0.000   1  0.130   1  0.000   0.000 N  0.450      SignalP-noTM
TRINITY_DN35013_c0_g1::TRINITY_DN35013_c0_g1_i2::g.76::m.7  0.104   1  0.000   1  0.140   1  0.000   0.000 N  0.450      SignalP-noTM
TRINITY_DN35013_c0_g1::TRINITY_DN35013_c0_g1_i2::g.76::m.7  0.104   1  0.000   1  0.140   1  0.000   0.000 N  0.450      SignalP-noTM
TRINITY_DN35013_c0_g1::TRINITY_DN35013_c0_g1_i2::g.76::m.7  0.104   1  0.000   1  0.159   1  0.000   0.000 N  0.450      SignalP-noTM
TRINITY_DN35013_c0_g1::TRINITY_DN35013_c0_g1_i2::g.76::m.7  0.104   1  0.000   1  0.158   1  0.000   0.000 N  0.450      SignalP-noTM
TRINITY_DN35013_c0_g1::TRINITY_DN35013_c0_g1_i2::g.76::m.7  0.104   1  0.000   1  0.121   1  0.000   0.000 N  0.450      SignalP-noTM
                           0.000   1  0.000   1  0.000   1  0.000   0.000 N  0.500      SignalP-TM
TRINITY_DN35013_c0_g1::TRINITY_DN35013_c0_g1_i2::g.76::m.7  0.000   1  0.000   1  0.000   1  0.000   0.000 N  0.450      SignalP-noTM
0.109626                   0.000   1  0.000   1  0.000   1  0.000   0.000 N  0.450      SignalP-noTM
TRINITY_DN35013_c0_g1::TRINITY_DN35013_c0_g1_i2::g.76::m.7  0.104   1  0.000   1  0.131   1  0.000   0.000 N  0.450      SignalP-noTM
TRINITY_DN35013_c0_g1::TRINITY_DN35013_c0_g1_i2::g.76::m.7  0.103   1  0.000   1  0.198   1  0.000   0.000 N  0.450      SignalP-noTM
TRINITY_DN35013_c0_g1::TRINITY_DN35013_c0_g1_i2::g.76::m.7  0.103   1  0.000   1  0.110   1  0.000   0.000 N  0.450      SignalP-noTM
TRINITY_DN35013_c0_g1::TRINITY_DN35013_c0_g1_i2::g.76::m.7  0.102   1  0.000   1  0.120   1  0.000   0.000 N  0.450      SignalP-noTM
TRINITY_DN35013_c0_g1::TRINITY_DN35013_c0_g1_i2::g.76::m.7  0.101   1  0.000   1  0.198   1  0.000   0.000 N  0.450      SignalP-noTM
TRINITY_DN35013_c0_g1::TRINITY_DN35013_c0_g1_i2::g.76::m.7  0.105   1  0.000   1  0.120   1  0.000   0.000 N  0.450      SignalP-noTM
TRINITY_DN35013_c0_g1::TRINITY_DN35013_c0_g1_i2::g.76::m.7  0.104   1  0.000   1  0.131   1  0.000   0.000 N  0.450      SignalP-noTM
TRINITY_DN35013_c0_g1::TRINITY_DN35013_c0_g1_i2::g.76::m.7  0.105   1  0.000   1  0.120   1  0.000   0.000 N  0.450      SignalP-noTM
TRINITY_DN35013_c0_g1::TRINITY_DN35013_c0_g1_i2::g.76::m.7  0.104   1  0.000   1  0.121   1  0.000   0.000 N  0.450      SignalP-noTM
TRINITY_DN35013_c0_g1::TRINITY_DN35013_c0_g1_i2::g.76::m.7  0.106   1  0.000   1  0.129   1  0.000   0.000 N  0.450      SignalP-noTM
TRINITY_DN35013_c0_g1::TRINITY_DN35013_c0_g1_i2::g.76::m.7  0.104   1  0.000   1  0.140   1  0.000   0.000 N  0.450      SignalP-noTM
TRINITY_DN35013_c0_g1::TRINITY_DN35013_c0_g1_i2::g.76::m.7  0.104   1  0.000   1  0.146   1  0.000   0.000 N  0.450      SignalP-noTM
TRINITY_DN35013_c0_g1::TRINITY_DN35013_c0_g1_i2::g.76::m.7  0.103   1  0.000   1  0.198   1  0.000   0.000 N  0.450      SignalP-noTM
TRINITY_DN35013_c0_g1::TRINITY_DN35013_c0_g1_i2::g.76::m.7  0.104   1  0.000   1  0.140   1  0.000   0.000 N  0.450      SignalP-noTM
TRINITY_DN35013_c0_g1::TRINITY_DN35013_c0_g1_i2::g.76::m.7  0.102   1  0.000   1  0.120   1  0.000   0.000 N  0.450      SignalP-noTM
TRINITY_DN35013_c0_g1::TRINITY_DN35013_c0_g1_i2::g.76::m.7  0.103   1  0.000   1  0.145   1  0.000   0.000 N  0.450      SignalP-noTM
TRINITY_DN35013_c0_g1::TRINITY_DN35013_c0_g1_i2::g.76::m.7  0.103   1  0.000   1  0.110   1  0.000   0.000 N  0.450      SignalP-noTM
TRINITY_DN35013_c0_g1::TRINITY_DN35013_c0_g1_i2::g.76::m.7  0.106   1  0.000   1  0.139   1  0.000   0.000 N  0.450      SignalP-noTM
TRINITY_DN35013_c0_g1::TRINITY_DN35013_c0_g1_i2::g.76::m.7  0.104   1  0.000   1  0.130   1  0.000   0.000 N  0.450      SignalP-noTM
TRINITY_DN35013_c0_g1::TRINITY_DN35013_c0_g1_i2::g.76::m.7  0.104   1  0.000   1  0.130   1  0.000   0.000 N  0.450      SignalP-noTM
TRINITY_DN35013_c0_g1::TRINITY_DN35013_c0_g1_i2::g.76::m.7  0.104   1  0.000   1  0.121   1  0.000   0.000 N  0.450      SignalP-noTM
TRINITY_DN35013_c0_g1::TRINITY_DN35013_c0_g1_i2::g.76::m.7!  0.103   1  0.000   1  0.166   1  0.000   0.000 N  0.450      SignalP-noTM
TRINITY_DN35013_c0_g1::TRINITY_DN35013_c0_g1_i2::g.76::m.7"  0.103   1  0.000   1  0.198   1  0.000   0.000 N  0.450      SignalP-noTM
TRINITY_DN35013_c0_g1::TRINITY_DN35013_c0_g1_i2::g.76::m.7#  0.104   1  0.000   1  0.158   1  0.000   0.000 N  0.450      SignalP-noTM
TRINITY_DN35013_c0_g1::TRINITY_DN35013_c0_g1_i2::g.76::m.7$  0.105   1  0.000   1  0.120   1  0.000   0.000 N  0.450      SignalP-noTM
TRINITY_DN35013_c0_g1::TRINITY_DN35013_c0_g1_i2::g.76::m.7%  0.104   1  0.000   1  0.140   1  0.000   0.000 N  0.450      SignalP-noTM
TRINITY_DN35013_c0_g1::TRINITY_DN35013_c0_g1_i2::g.76::m.7&  0.106   1  0.000   1  0.129   1  0.000   0.000 N  0.450      SignalP-noTM
TRINITY_DN35013_c0_g1::TRINITY_DN35013_c0_g1_i2::g.76::m.7'  0.105   1  0.000   1  0.140   1  0.000   0.000 N  0.450      SignalP-noTM
TRINITY_DN35013_c0_g1::TRINITY_DN35013_c0_g1_i2::g.76::m.7(  0.104   1  0.000   1  0.158   1  0.000   0.000 N  0.450      SignalP-noTM
TRINITY_DN35013_c0_g1::TRINITY_DN35013_c0_g1_i2::g.76::m.7)  0.104   1  0.000   1  0.158   1  0.000   0.000 N  0.450      SignalP-noTM
TRINITY_DN35013_c0_g1::TRINITY_DN35013_c0_g1_i2::g.76::m.7*  0.106   1  0.000   1  0.139   1  0.000   0.000 N  0.450      SignalP-noTM
TRINITY_DN35013_c0_g1::TRINITY_DN35013_c0_g1_i2::g.76::m.7+  0.104   1  0.000   1  0.158   1  0.000   0.000 N  0.450      SignalP-noTM
TRINITY_DN35013_c0_g1::TRINITY_DN35013_c0_g1_i2::g.76::m.7,  0.103   1  0.000   1  0.198   1  0.000   0.000 N  0.450      SignalP-noTM
TRINITY_DN35013_c0_g1::TRINITY_DN35013_c0_g1_i2::g.76::m.7-  0.104   1  0.000   1  0.158   1  0.000   0.000 N  0.450      SignalP-noTM
TRINITY_DN35013_c0_g1::TRINITY_DN35013_c0_g1_i2::g.76::m.7.  0.104   1  0.000   1  0.121   1  0.000   0.000 N  0.450      SignalP-noTM
TRINITY_DN35013_c0_g1::TRINITY_DN35013_c0_g1_i2::g.76::m.7/  0.103   1  0.000   1  0.166   1  0.000   0.000 N  0.450      SignalP-noTM
TRINITY_DN35013_c0_g1::TRINITY_DN35013_c0_g1_i2::g.76::m.70  0.105   1  0.000   1  0.120   1  0.000   0.000 N  0.450      SignalP-noTM
TRINITY_DN35013_c0_g1::TRINITY_DN35013_c0_g1_i2::g.76::m.71  0.104   1  0.000   1  0.140   1  0.000   0.000 N  0.450      SignalP-noTM
TRINITY_DN35013_c0_g1::TRINITY_DN35013_c0_g1_i2::g.76::m.72  0.103   1  0.000   1  0.198   1  0.000   0.000 N  0.450      SignalP-noTM
TRINITY_DN35013_c0_g1::TRINITY_DN35013_c0_g1_i2::g.76::m.73  0.103   1  0.000   1  0.198   1  0.000   0.000 N  0.450      SignalP-noTM
TRINITY_DN35013_c0_g1::TRINITY_DN35013_c0_g1_i2::g.76::m.74  0.102   1  0.000   1  0.120   1  0.000   0.000 N  0.450      SignalP-noTM
TRINITY_DN35013_c0_g1::TRINITY_DN35013_c0_g1_i2::g.76::m.75  0.106   1  0.000   1  0.129   1  0.000   0.000 N  0.450      SignalP-noTM
TRINITY_DN35013_c0_g1::TRINITY_DN35013_c0_g1_i2::g.76::m.76  0.100   1  0.000   1  0.129   1  0.000   0.000 N  0.450      SignalP-noTM
TRINITY_DN35013_c0_g1::TRINITY_DN35013_c0_g1_i2::g.76::m.77  0.102   2  0.000   1  0.129   1  0.000   0.000 N  0.450      SignalP-noTM
TRINITY_DN35013_c0_g1::TRINITY_DN35013_c0_g1_i2::g.76::m.78  0.104   3  0.000   1  0.131   3  0.000   0.000 N  0.450      SignalP-noTM
TRINITY_DN35013_c0_g1::TRINITY_DN35013_c0_g1_i2::g.76::m.79  0.104   3  0.000   1  0.131   4  0.000   0.000 N  0.450      SignalP-noTM
TRINITY_DN35013_c0_g1::TRINITY_DN35013_c0_g1_i2::g.76::m.7:  0.104   3  0.000   1  0.131   4  0.000   0.000 N  0.450      SignalP-noTM
TRINITY_DN35013_c0_g1::TRINITY_DN35013_c0_g1_i2::g.76::m.7;  0.104   3  0.000   1  0.131   4  0.000   0.000 N  0.450      SignalP-noTM
TRINITY_DN35013_c0_g1::TRINITY_DN35013_c0_g1_i2::g.76::m.7<  0.104   3  0.000   1  0.131   4  0.000   0.000 N  0.450      SignalP-noTM
TRINITY_DN35013_c0_g1::TRINITY_DN35013_c0_g1_i2::g.76::m.7=  0.104   3  0.000   1  0.131   4  0.000   0.000 N  0.450      SignalP-noTM
TRINITY_DN35013_c0_g1::TRINITY_DN35013_c0_g1_i2::g.76::m.7>  0.104   3  0.000   1  0.131   4  0.000   0.000 N  0.450      SignalP-noTM
TRINITY_DN35013_c0_g1::TRINITY_DN35013_c0_g1_i2::g.76::m.7?  0.104   3  0.000   1  0.131   4  0.000   0.000 N  0.450      SignalP-noTM
TRINITY_DN35013_c0_g1::TRINITY_DN35013_c0_g1_i2::g.76::m.7@  0.105  11  0.113  11  0.131   4  0.112   0.112 N  0.450      SignalP-noTM
TRINITY_DN35013_c0_g1::TRINITY_DN35013_c0_g1_i2::g.76::m.7A  0.106  12  0.113  11  0.131   4  0.112   0.112 N  0.450      SignalP-noTM
TRINITY_DN35013_c0_g1::TRINITY_DN35013_c0_g1_i2::g.76::m.7B  0.106  12  0.113  11  0.131   4  0.112   0.112 N  0.450      SignalP-noTM
TRINITY_DN35013_c0_g1::TRINITY_DN35013_c0_g1_i2::g.76::m.7C  0.106  12  0.113  11  0.131   4  0.112   0.112 N  0.450      SignalP-noTM
TRINITY_DN35013_c0_g1::TRINITY_DN35013_c0_g1_i2::g.76::m.7D  0.106  12  0.113  11  0.131   4  0.112   0.112 N  0.450      SignalP-noTM
TRINITY_DN35013_c0_g1::TRINITY_DN35013_c0_g1_i2::g.76::m.7E  0.106  12  0.113  11  0.131   4  0.112   0.112 N  0.450      SignalP-noTM
TRINITY_DN35013_c0_g1::TRINITY_DN35013_c0_g1_i2::g.76::m.7F  0.107  17  0.113  11  0.131   4  0.112   0.112 N  0.450      SignalP-noTM
TRINITY_DN35013_c0_g1::TRINITY_DN35013_c0_g1_i3::g.78::m.7  0.105   1  0.000   1  0.140   1  0.000   0.000 N  0.450      SignalP-noTM
TRINITY_DN35013_c0_g1::TRINITY_DN35013_c0_g1_i3::g.78::m.7  0.104   1  0.000   1  0.130   1  0.000   0.000 N  0.450      SignalP-noTM
TRINITY_DN35013_c0_g1::TRINITY_DN35013_c0_g1_i3::g.78::m.7  0.104   1  0.000   1  0.159   1  0.000   0.000 N  0.450      SignalP-noTM
TRINITY_DN35013_c0_g1::TRINITY_DN35013_c0_g1_i3::g.78::m.7  0.104   1  0.000   1  0.130   1  0.000   0.000 N  0.450      SignalP-noTM
TRINITY_DN35013_c0_g1::TRINITY_DN35013_c0_g1_i3::g.78::m.7  0.104   1  0.000   1  0.140   1  0.000   0.000 N  0.450      SignalP-noTM
TRINITY_DN35013_c0_g1::TRINITY_DN35013_c0_g1_i3::g.78::m.7  0.104   1  0.000   1  0.140   1  0.000   0.000 N  0.450      SignalP-noTM
TRINITY_DN35013_c0_g1::TRINITY_DN35013_c0_g1_i3::g.78::m.7  0.104   1  0.000   1  0.159   1  0.000   0.000 N  0.450      SignalP-noTM
TRINITY_DN35013_c0_g1::TRINITY_DN35013_c0_g1_i3::g.78::m.7  0.104   1  0.000   1  0.158   1  0.000   0.000 N  0.450      SignalP-noTM
TRINITY_DN35013_c0_g1::TRINITY_DN35013_c0_g1_i3::g.78::m.7  0.104   1  0.000   1  0.121   1  0.000   0.000 N  0.450      SignalP-noTM
                           0.000   1  0.000   1  0.000   1  0.000   0.000 N  0.500      SignalP-TM
TRINITY_DN35013_c0_g1::TRINITY_DN35013_c0_g1_i3::g.78::m.7  0.000   1  0.000   1  0.000   1  0.000   0.000 N  0.450      SignalP-noTM
0.109626                   0.000   1  0.000   1  0.000   1  0.000   0.000 N  0.450      SignalP-noTM
TRINITY_DN35013_c0_g1::TRINITY_DN35013_c0_g1_i3::g.78::m.7  0.104   1  0.000   1  0.131   1  0.000   0.000 N  0.450      SignalP-noTM
TRINITY_DN35013_c0_g1::TRINITY_DN35013_c0_g1_i3::g.78::m.7  0.103   1  0.000   1  0.198   1  0.000   0.000 N  0.450      SignalP-noTM
TRINITY_DN35013_c0_g1::TRINITY_DN35013_c0_g1_i3::g.78::m.7  0.103   1  0.000   1  0.110   1  0.000   0.000 N  0.450      SignalP-noTM
TRINITY_DN35013_c0_g1::TRINITY_DN35013_c0_g1_i3::g.78::m.7  0.102   1  0.000   1  0.120   1  0.000   0.000 N  0.450      SignalP-noTM
TRINITY_DN35013_c0_g1::TRINITY_DN35013_c0_g1_i3::g.78::m.7  0.101   1  0.000   1  0.198   1  0.000   0.000 N  0.450      SignalP-noTM
TRINITY_DN35013_c0_g1::TRINITY_DN35013_c0_g1_i3::g.78::m.7  0.105   1  0.000   1  0.120   1  0.000   0.000 N  0.450      SignalP-noTM
TRINITY_DN35013_c0_g1::TRINITY_DN35013_c0_g1_i3::g.78::m.7  0.104   1  0.000   1  0.131   1  0.000   0.000 N  0.450      SignalP-noTM
TRINITY_DN35013_c0_g1::TRINITY_DN35013_c0_g1_i3::g.78::m.7  0.105   1  0.000   1  0.120   1  0.000   0.000 N  0.450      SignalP-noTM
TRINITY_DN35013_c0_g1::TRINITY_DN35013_c0_g1_i3::g.78::m.7  0.104   1  0.000   1  0.121   1  0.000   0.000 N  0.450      SignalP-noTM
TRINITY_DN35013_c0_g1::TRINITY_DN35013_c0_g1_i3::g.78::m.7  0.106   1  0.000   1  0.129   1  0.000   0.000 N  0.450      SignalP-noTM
TRINITY_DN35013_c0_g1::TRINITY_DN35013_c0_g1_i3::g.78::m.7  0.104   1  0.000   1  0.140   1  0.000   0.000 N  0.450      SignalP-noTM
TRINITY_DN35013_c0_g1::TRINITY_DN35013_c0_g1_i3::g.78::m.7  0.104   1  0.000   1  0.146   1  0.000   0.000 N  0.450      SignalP-noTM
TRINITY_DN35013_c0_g1::TRINITY_DN35013_c0_g1_i3::g.78::m.7  0.103   1  0.000   1  0.198   1  0.000   0.000 N  0.450      SignalP-noTM
TRINITY_DN35013_c0_g1::TRINITY_DN35013_c0_g1_i3::g.78::m.7  0.104   1  0.000   1  0.140   1  0.000   0.000 N  0.450      SignalP-noTM
TRINITY_DN35013_c0_g1::TRINITY_DN35013_c0_g1_i3::g.78::m.7  0.102   1  0.000   1  0.120   1  0.000   0.000 N  0.450      SignalP-noTM
TRINITY_DN35013_c0_g1::TRINITY_DN35013_c0_g1_i3::g.78::m.7  0.103   1  0.000   1  0.145   1  0.000   0.000 N  0.450      SignalP-noTM
TRINITY_DN35013_c0_g1::TRINITY_DN35013_c0_g1_i3::g.78::m.7  0.103   1  0.000   1  0.110   1  0.000   0.000 N  0.450      SignalP-noTM
TRINITY_DN35013_c0_g1::TRINITY_DN35013_c0_g1_i3::g.78::m.7  0.106   1  0.000   1  0.139   1  0.000   0.000 N  0.450      SignalP-noTM
TRINITY_DN35013_c0_g1::TRINITY_DN35013_c0_g1_i3::g.78::m.7  0.104   1  0.000   1  0.130   1  0.000   0.000 N  0.450      SignalP-noTM
TRINITY_DN35013_c0_g1::TRINITY_DN35013_c0_g1_i3::g.78::m.7  0.104   1  0.000   1  0.130   1  0.000   0.000 N  0.450      SignalP-noTM
TRINITY_DN35013_c0_g1::TRINITY_DN35013_c0_g1_i3::g.78::m.7  0.104   1  0.000   1  0.121   1  0.000   0.000 N  0.450      SignalP-noTM
TRINITY_DN35013_c0_g1::TRINITY_DN35013_c0_g1_i3::g.78::m.7!  0.103   1  0.000   1  0.166   1  0.000   0.000 N  0.450      SignalP-noTM
TRINITY_DN35013_c0_g1::TRINITY_DN35013_c0_g1_i3::g.78::m.7"  0.103   1  0.000   1  0.198   1  0.000   0.000 N  0.450      SignalP-noTM
TRINITY_DN35013_c0_g1::TRINITY_DN35013_c0_g1_i3::g.78::m.7#  0.104   1  0.000   1  0.158   1  0.000   0.000 N  0.450      SignalP-noTM
TRINITY_DN35013_c0_g1::TRINITY_DN35013_c0_g1_i3::g.78::m.7$  0.105   1  0.000   1  0.120   1  0.000   0.000 N  0.450      SignalP-noTM
TRINITY_DN35013_c0_g1::TRINITY_DN35013_c0_g1_i3::g.78::m.7%  0.104   1  0.000   1  0.140   1  0.000   0.000 N  0.450      SignalP-noTM
TRINITY_DN35013_c0_g1::TRINITY_DN35013_c0_g1_i3::g.78::m.7&  0.106   1  0.000   1  0.129   1  0.000   0.000 N  0.450      SignalP-noTM
TRINITY_DN35013_c0_g1::TRINITY_DN35013_c0_g1_i3::g.78::m.7'  0.105   1  0.000   1  0.140   1  0.000   0.000 N  0.450      SignalP-noTM
TRINITY_DN35013_c0_g1::TRINITY_DN35013_c0_g1_i3::g.78::m.7(  0.104   1  0.000   1  0.158   1  0.000   0.000 N  0.450      SignalP-noTM
TRINITY_DN35013_c0_g1::TRINITY_DN35013_c0_g1_i3::g.78::m.7)  0.104   1  0.000   1  0.158   1  0.000   0.000 N  0.450      SignalP-noTM
TRINITY_DN35013_c0_g1::TRINITY_DN35013_c0_g1_i3::g.78::m.7*  0.106   1  0.000   1  0.139   1  0.000   0.000 N  0.450      SignalP-noTM
TRINITY_DN35013_c0_g1::TRINITY_DN35013_c0_g1_i3::g.78::m.7+  0.104   1  0.000   1  0.158   1  0.000   0.000 N  0.450      SignalP-noTM
TRINITY_DN35013_c0_g1::TRINITY_DN35013_c0_g1_i3::g.78::m.7,  0.103   1  0.000   1  0.198   1  0.000   0.000 N  0.450      SignalP-noTM
TRINITY_DN35013_c0_g1::TRINITY_DN35013_c0_g1_i3::g.78::m.7-  0.104   1  0.000   1  0.158   1  0.000   0.000 N  0.450      SignalP-noTM
TRINITY_DN35013_c0_g1::TRINITY_DN35013_c0_g1_i3::g.78::m.7.  0.104   1  0.000   1  0.121   1  0.000   0.000 N  0.450      SignalP-noTM
TRINITY_DN35013_c0_g1::TRINITY_DN35013_c0_g1_i3::g.78::m.7/  0.103   1  0.000   1  0.166   1  0.000   0.000 N  0.450      SignalP-noTM
TRINITY_DN35013_c0_g1::TRINITY_DN35013_c0_g1_i3::g.78::m.70  0.105   1  0.000   1  0.120   1  0.000   0.000 N  0.450      SignalP-noTM
TRINITY_DN35013_c0_g1::TRINITY_DN35013_c0_g1_i3::g.78::m.71  0.104   1  0.000   1  0.140   1  0.000   0.000 N  0.450      SignalP-noTM
TRINITY_DN35013_c0_g1::TRINITY_DN35013_c0_g1_i3::g.78::m.72  0.103   1  0.000   1  0.198   1  0.000   0.000 N  0.450      SignalP-noTM
TRINITY_DN35013_c0_g1::TRINITY_DN35013_c0_g1_i3::g.78::m.73  0.103   1  0.000   1  0.198   1  0.000   0.000 N  0.450      SignalP-noTM
TRINITY_DN35013_c0_g1::TRINITY_DN35013_c0_g1_i3::g.78::m.74  0.102   1  0.000   1  0.120   1  0.000   0.000 N  0.450      SignalP-noTM
TRINITY_DN35013_c0_g1::TRINITY_DN35013_c0_g1_i3::g.78::m.75  0.106   1  0.000   1  0.129   1  0.000   0.000 N  0.450      SignalP-noTM
TRINITY_DN35013_c0_g1::TRINITY_DN35013_c0_g1_i3::g.78::m.76  0.104   1  0.000   1  0.140   1  0.000   0.000 N  0.450      SignalP-noTM
TRINITY_DN35013_c0_g1::TRINITY_DN35013_c0_g1_i3::g.78::m.77  0.103   1  0.000   1  0.198   1  0.000   0.000 N  0.450      SignalP-noTM
TRINITY_DN35013_c0_g1::TRINITY_DN35013_c0_g1_i3::g.78::m.78  0.102   1  0.000   1  0.167   1  0.000   0.000 N  0.450      SignalP-noTM
TRINITY_DN35013_c0_g1::TRINITY_DN35013_c0_g1_i3::g.78::m.79  0.105   2  0.000   1  0.167   1  0.000   0.000 N  0.450      SignalP-noTM
TRINITY_DN35013_c0_g1::TRINITY_DN35013_c0_g1_i3::g.78::m.7:  0.105   2  0.000   1  0.167   1  0.000   0.000 N  0.450      SignalP-noTM
TRINITY_DN35013_c0_g1::TRINITY_DN35013_c0_g1_i3::g.78::m.7;  0.105   2  0.000   1  0.167   1  0.000   0.000 N  0.450      SignalP-noTM
TRINITY_DN35013_c0_g1::TRINITY_DN35013_c0_g1_i3::g.78::m.7<  0.105   2  0.000   1  0.167   1  0.000   0.000 N  0.450      SignalP-noTM
TRINITY_DN35013_c0_g1::TRINITY_DN35013_c0_g1_i3::g.78::m.7=  0.105   2  0.000   1  0.167   1  0.000   0.000 N  0.450      SignalP-noTM
TRINITY_DN35013_c0_g1::TRINITY_DN35013_c0_g1_i3::g.78::m.7>  0.105   2  0.000   1  0.167   1  0.000   0.000 N  0.450      SignalP-noTM
TRINITY_DN35013_c0_g1::TRINITY_DN35013_c0_g1_i3::g.78::m.7?  0.105   2  0.000   1  0.167   1  0.000   0.000 N  0.450      SignalP-noTM
TRINITY_DN35013_c0_g1::TRINITY_DN35013_c0_g1_i3::g.78::m.7@  0.105   2  0.000   1  0.167   1  0.000   0.000 N  0.450      SignalP-noTM
TRINITY_DN35013_c0_g1::TRINITY_DN35013_c0_g1_i3::g.78::m.7A  0.106  10  0.000   1  0.167   1  0.000   0.000 N  0.450      SignalP-noTM
TRINITY_DN35013_c0_g1::TRINITY_DN35013_c0_g1_i3::g.78::m.7B  0.106  10  0.120  11  0.167   1  0.118   0.119 N  0.450      SignalP-noTM
TRINITY_DN35013_c0_g1::TRINITY_DN35013_c0_g1_i3::g.78::m.7C  0.106  10  0.121  12  0.167   1  0.114   0.118 N  0.450      SignalP-noTM
TRINITY_DN35013_c0_g1::TRINITY_DN35013_c0_g1_i3::g.78::m.7D  0.106  10  0.121  12  0.167   1  0.114   0.118 N  0.450      SignalP-noTM
TRINITY_DN35013_c0_g1::TRINITY_DN35013_c0_g1_i3::g.78::m.7E  0.106  10  0.121  12  0.167   1  0.114   0.118 N  0.450      SignalP-noTM
TRINITY_DN35013_c0_g1::TRINITY_DN35013_c0_g1_i3::g.78::m.7F  0.107  15  0.121  12  0.167   1  0.114   0.118 N  0.450      SignalP-noTM
TRINITY_DN37565_c0_g2::TRINITY_DN37565_c0_g2_i1::g.80::m.8  0.105   1  0.000   1  0.140   1  0.000   0.000 N  0.450      SignalP-noTM
TRINITY_DN37565_c0_g2::TRINITY_DN37565_c0_g2_i1::g.80::m.8  0.103   1  0.000   1  0.145   1  0.000   0.000 N  0.450      SignalP-noTM
TRINITY_DN37565_c0_g2::TRINITY_DN37565_c0_g2_i1::g.80::m.8  0.103   1  0.000   1  0.198   1  0.000   0.000 N  0.450      SignalP-noTM
TRINITY_DN37565_c0_g2::TRINITY_DN37565_c0_g2_i1::g.80::m.8  0.104   1  0.000   1  0.140   1  0.000   0.000 N  0.450      SignalP-noTM
TRINITY_DN37565_c0_g2::TRINITY_DN37565_c0_g2_i1::g.80::m.8  0.104   1  0.000   1  0.140   1  0.000   0.000 N  0.450      SignalP-noTM
TRINITY_DN37565_c0_g2::TRINITY_DN37565_c0_g2_i1::g.80::m.8  0.104   1  0.000   1  0.140   1  0.000   0.000 N  0.450      SignalP-noTM
TRINITY_DN37565_c0_g2::TRINITY_DN37565_c0_g2_i1::g.80::m.8  0.104   1  0.000   1  0.130   1  0.000   0.000 N  0.450      SignalP-noTM
TRINITY_DN37565_c0_g2::TRINITY_DN37565_c0_g2_i1::g.80::m.8  0.103   1  0.000   1  0.166   1  0.000   0.000 N  0.450      SignalP-noTM
TRINITY_DN37565_c0_g2::TRINITY_DN37565_c0_g2_i1::g.80::m.8  0.105   1  0.000   1  0.120   1  0.000   0.000 N  0.450      SignalP-noTM
                           0.000   1  0.000   1  0.000   1  0.000   0.000 N  0.500      SignalP-TM
TRINITY_DN37565_c0_g2::TRINITY_DN37565_c0_g2_i1::g.80::m.8  0.000   1  0.000   1  0.000   1  0.000   0.000 N  0.450      SignalP-noTM
0.140229                   0.000   1  0.000   1  0.000   1  0.000   0.000 N  0.450      SignalP-noTM
TRINITY_DN37565_c0_g2::TRINITY_DN37565_c0_g2_i1::g.80::m.8  0.104   1  0.000   1  0.158   1  0.000   0.000 N  0.450      SignalP-noTM
TRINITY_DN37565_c0_g2::TRINITY_DN37565_c0_g2_i1::g.80::m.8  0.103   1  0.000   1  0.145   1  0.000   0.000 N  0.450      SignalP-noTM
TRINITY_DN37565_c0_g2::TRINITY_DN37565_c0_g2_i1::g.80::m.8  0.104   1  0.000   1  0.159   1  0.000   0.000 N  0.450      SignalP-noTM
TRINITY_DN37565_c0_g2::TRINITY_DN37565_c0_g2_i1::g.80::m.8  0.103   1  0.000   1  0.166   1  0.000   0.000 N  0.450      SignalP-noTM
TRINITY_DN37565_c0_g2::TRINITY_DN37565_c0_g2_i1::g.80::m.8  0.104   1  0.000   1  0.121   1  0.000   0.000 N  0.450      SignalP-noTM
TRINITY_DN37565_c0_g2::TRINITY_DN37565_c0_g2_i1::g.80::m.8  0.104   1  0.000   1  0.161   1  0.000   0.000 N  0.450      SignalP-noTM
TRINITY_DN37565_c0_g2::TRINITY_DN37565_c0_g2_i1::g.80::m.8  0.104   1  0.000   1  0.121   1  0.000   0.000 N  0.450      SignalP-noTM
TRINITY_DN37565_c0_g2::TRINITY_DN37565_c0_g2_i1::g.80::m.8  0.103   1  0.000   1  0.166   1  0.000   0.000 N  0.450      SignalP-noTM
TRINITY_DN37565_c0_g2::TRINITY_DN37565_c0_g2_i1::g.80::m.8  0.104   1  0.000   1  0.138   1  0.000   0.000 N  0.450      SignalP-noTM
TRINITY_DN37565_c0_g2::TRINITY_DN37565_c0_g2_i1::g.80::m.8  0.104   1  0.000   1  0.158   1  0.000   0.000 N  0.450      SignalP-noTM
TRINITY_DN37565_c0_g2::TRINITY_DN37565_c0_g2_i1::g.80::m.8  0.103   1  0.000   1  0.145   1  0.000   0.000 N  0.450      SignalP-noTM
TRINITY_DN37565_c0_g2::TRINITY_DN37565_c0_g2_i1::g.80::m.8  0.105   1  0.000   1  0.120   1  0.000   0.000 N  0.450      SignalP-noTM
TRINITY_DN37565_c0_g2::TRINITY_DN37565_c0_g2_i1::g.80::m.8  0.104   1  0.000   1  0.130   1  0.000   0.000 N  0.450      SignalP-noTM
TRINITY_DN37565_c0_g2::TRINITY_DN37565_c0_g2_i1::g.80::m.8  0.104   1  0.000   1  0.131   1  0.000   0.000 N  0.450      SignalP-noTM
TRINITY_DN37565_c0_g2::TRINITY_DN37565_c0_g2_i1::g.80::m.8  0.104   1  0.000   1  0.140   1  0.000   0.000 N  0.450      SignalP-noTM
TRINITY_DN37565_c0_g2::TRINITY_DN37565_c0_g2_i1::g.80::m.8  0.103   1  0.000   1  0.110   1  0.000   0.000 N  0.450      SignalP-noTM
TRINITY_DN37565_c0_g2::TRINITY_DN37565_c0_g2_i1::g.80::m.8  0.105   1  0.000   1  0.120   1  0.000   0.000 N  0.450      SignalP-noTM
TRINITY_DN37565_c0_g2::TRINITY_DN37565_c0_g2_i1::g.80::m.8  0.105   1  0.000   1  0.120   1  0.000   0.000 N  0.450      SignalP-noTM
TRINITY_DN37565_c0_g2::TRINITY_DN37565_c0_g2_i1::g.80::m.8  0.103   1  0.000   1  0.110   1  0.000   0.000 N  0.450      SignalP-noTM
TRINITY_DN37565_c0_g2::TRINITY_DN37565_c0_g2_i1::g.80::m.8  0.105   1  0.000   1  0.120   1  0.000   0.000 N  0.450      SignalP-noTM
TRINITY_DN37565_c0_g2::TRINITY_DN37565_c0_g2_i1::g.80::m.8  0.104   1  0.000   1  0.158   1  0.000   0.000 N  0.450      SignalP-noTM
TRINITY_DN37565_c0_g2::TRINITY_DN37565_c0_g2_i1::g.80::m.8!  0.103   1  0.000   1  0.145   1  0.000   0.000 N  0.450      SignalP-noTM
TRINITY_DN37565_c0_g2::TRINITY_DN37565_c0_g2_i1::g.80::m.8"  0.104   1  0.000   1  0.140   1  0.000   0.000 N  0.450      SignalP-noTM
TRINITY_DN37565_c0_g2::TRINITY_DN37565_c0_g2_i1::g.80::m.8#  0.102   1  0.000   1  0.120   1  0.000   0.000 N  0.450      SignalP-noTM
TRINITY_DN37565_c0_g2::TRINITY_DN37565_c0_g2_i1::g.80::m.8$  0.104   1  0.000   1  0.121   1  0.000   0.000 N  0.450      SignalP-noTM
TRINITY_DN37565_c0_g2::TRINITY_DN37565_c0_g2_i1::g.80::m.8%  0.104   1  0.000   1  0.140   1  0.000   0.000 N  0.450      SignalP-noTM
TRINITY_DN37565_c0_g2::TRINITY_DN37565_c0_g2_i1::g.80::m.8&  0.106   1  0.000   1  0.129   1  0.000   0.000 N  0.450      SignalP-noTM
TRINITY_DN37565_c0_g2::TRINITY_DN37565_c0_g2_i1::g.80::m.8'  0.102   1  0.000   1  0.120   1  0.000   0.000 N  0.450      SignalP-noTM
TRINITY_DN37565_c0_g2::TRINITY_DN37565_c0_g2_i1::g.80::m.8(  0.101   1  0.000   1  0.198   1  0.000   0.000 N  0.450      SignalP-noTM
TRINITY_DN37565_c0_g2::TRINITY_DN37565_c0_g2_i1::g.80::m.8)  0.104   1  0.000   1  0.140   1  0.000   0.000 N  0.450      SignalP-noTM
TRINITY_DN37565_c0_g2::TRINITY_DN37565_c0_g2_i1::g.80::m.8*  0.104   1  0.000   1  0.121   1  0.000   0.000 N  0.450      SignalP-noTM
TRINITY_DN37565_c0_g2::TRINITY_DN37565_c0_g2_i1::g.80::m.8+  0.104   1  0.000   1  0.158   1  0.000   0.000 N  0.450      SignalP-noTM
TRINITY_DN37565_c0_g2::TRINITY_DN37565_c0_g2_i1::g.80::m.8,  0.103   1  0.000   1  0.145   1  0.000   0.000 N  0.450      SignalP-noTM
TRINITY_DN37565_c0_g2::TRINITY_DN37565_c0_g2_i1::g.80::m.8-  0.104   1  0.000   1  0.140   1  0.000   0.000 N  0.450      SignalP-noTM
TRINITY_DN37565_c0_g2::TRINITY_DN37565_c0_g2_i1::g.80::m.8.  0.104   1  0.000   1  0.138   1  0.000   0.000 N  0.450      SignalP-noTM
TRINITY_DN37565_c0_g2::TRINITY_DN37565_c0_g2_i1::g.80::m.8/  0.106   1  0.000   1  0.129   1  0.000   0.000 N  0.450      SignalP-noTM
TRINITY_DN37565_c0_g2::TRINITY_DN37565_c0_g2_i1::g.80::m.80  0.101   1  0.000   1  0.097   1  0.000   0.000 N  0.450      SignalP-noTM
TRINITY_DN37565_c0_g2::TRINITY_DN37565_c0_g2_i1::g.80::m.81  0.101   1  0.000   1  0.100   2  0.000   0.000 N  0.450      SignalP-noTM
TRINITY_DN37565_c0_g2::TRINITY_DN37565_c0_g2_i1::g.80::m.82  0.103   3  0.000   1  0.117   3  0.000   0.000 N  0.450      SignalP-noTM
TRINITY_DN37565_c0_g2::TRINITY_DN37565_c0_g2_i1::g.80::m.83  0.103   4  0.000   1  0.117   3  0.000   0.000 N  0.450      SignalP-noTM
TRINITY_DN37565_c0_g2::TRINITY_DN37565_c0_g2_i1::g.80::m.84  0.103   4  0.000   1  0.117   3  0.000   0.000 N  0.450      SignalP-noTM
TRINITY_DN37565_c0_g2::TRINITY_DN37565_c0_g2_i1::g.80::m.85  0.103   4  0.000   1  0.117   3  0.000   0.000 N  0.450      SignalP-noTM
TRINITY_DN37565_c0_g2::TRINITY_DN37565_c0_g2_i1::g.80::m.86  0.103   4  0.000   1  0.117   3  0.000   0.000 N  0.450      SignalP-noTM
TRINITY_DN37565_c0_g2::TRINITY_DN37565_c0_g2_i1::g.80::m.87  0.103   4  0.000   1  0.117   3  0.000   0.000 N  0.450      SignalP-noTM
TRINITY_DN37565_c0_g2::TRINITY_DN37565_c0_g2_i1::g.80::m.88  0.111   9  0.000   1  0.117   3  0.000   0.000 N  0.450      SignalP-noTM
TRINITY_DN37565_c0_g2::TRINITY_DN37565_c0_g2_i1::g.80::m.89  0.111   9  0.000   1  0.117   3  0.000   0.000 N  0.450      SignalP-noTM
TRINITY_DN37565_c0_g2::TRINITY_DN37565_c0_g2_i1::g.80::m.8:  0.111   9  0.098  11  0.117   3  0.104   0.101 N  0.450      SignalP-noTM
TRINITY_DN37565_c0_g2::TRINITY_DN37565_c0_g2_i1::g.80::m.8;  0.111   9  0.103  12  0.117   3  0.104   0.104 N  0.450      SignalP-noTM
TRINITY_DN37565_c0_g2::TRINITY_DN37565_c0_g2_i1::g.80::m.8<  0.111   9  0.103  13  0.117   3  0.104   0.104 N  0.450      SignalP-noTM
TRINITY_DN37565_c0_g2::TRINITY_DN37565_c0_g2_i1::g.80::m.8=  0.111   9  0.104  14  0.117   3  0.104   0.104 N  0.450      SignalP-noTM
TRINITY_DN37565_c0_g2::TRINITY_DN37565_c0_g2_i1::g.80::m.8>  0.111   9  0.104  14  0.117   3  0.104   0.104 N  0.450      SignalP-noTM
TRINITY_DN37565_c0_g2::TRINITY_DN37565_c0_g2_i1::g.80::m.8?  0.111   9  0.104  14  0.117   3  0.104   0.104 N  0.450      SignalP-noTM
TRINITY_DN37565_c0_g2::TRINITY_DN37565_c0_g2_i1::g.80::m.8@  0.111   9  0.104  14  0.117   3  0.104   0.104 N  0.450      SignalP-noTM
TRINITY_DN37565_c0_g2::TRINITY_DN37565_c0_g2_i1::g.80::m.8A  0.111   9  0.104  14  0.117   3  0.104   0.104 N  0.450      SignalP-noTM
TRINITY_DN37565_c0_g2::TRINITY_DN37565_c0_g2_i1::g.80::m.8B  0.111   9  0.104  14  0.117   3  0.104   0.104 N  0.450      SignalP-noTM
TRINITY_DN37565_c0_g2::TRINITY_DN37565_c0_g2_i1::g.80::m.8C  0.111   9  0.104  14  0.117   3  0.104   0.104 N  0.450      SignalP-noTM
TRINITY_DN37565_c0_g2::TRINITY_DN37565_c0_g2_i1::g.80::m.8D  0.111   9  0.104  14  0.117   3  0.104   0.104 N  0.450      SignalP-noTM
TRINITY_DN37565_c0_g2::TRINITY_DN37565_c0_g2_i1::g.80::m.8E  0.111   9  0.104  14  0.117   3  0.104   0.104 N  0.450      SignalP-noTM
TRINITY_DN37565_c0_g2::TRINITY_DN37565_c0_g2_i1::g.80::m.8F  0.111   9  0.104  14  0.117   3  0.104   0.104 N  0.450      SignalP-noTM
TRINITY_DN37565_c0_g2::TRINITY_DN37565_c0_g2_i2::g.82::m.8  0.105   1  0.000   1  0.140   1  0.000   0.000 N  0.450      SignalP-noTM
TRINITY_DN37565_c0_g2::TRINITY_DN37565_c0_g2_i2::g.82::m.8  0.103   1  0.000   1  0.145   1  0.000   0.000 N  0.450      SignalP-noTM
TRINITY_DN37565_c0_g2::TRINITY_DN37565_c0_g2_i2::g.82::m.8  0.103   1  0.000   1  0.198   1  0.000   0.000 N  0.450      SignalP-noTM
TRINITY_DN37565_c0_g2::TRINITY_DN37565_c0_g2_i2::g.82::m.8  0.104   1  0.000   1  0.140   1  0.000   0.000 N  0.450      SignalP-noTM
TRINITY_DN37565_c0_g2::TRINITY_DN37565_c0_g2_i2::g.82::m.8  0.104   1  0.000   1  0.140   1  0.000   0.000 N  0.450      SignalP-noTM
TRINITY_DN37565_c0_g2::TRINITY_DN37565_c0_g2_i2::g.82::m.8  0.104   1  0.000   1  0.140   1  0.000   0.000 N  0.450      SignalP-noTM
TRINITY_DN37565_c0_g2::TRINITY_DN37565_c0_g2_i2::g.82::m.8  0.104   1  0.000   1  0.130   1  0.000   0.000 N  0.450      SignalP-noTM
TRINITY_DN37565_c0_g2::TRINITY_DN37565_c0_g2_i2::g.82::m.8  0.103   1  0.000   1  0.166   1  0.000   0.000 N  0.450      SignalP-noTM
TRINITY_DN37565_c0_g2::TRINITY_DN37565_c0_g2_i2::g.82::m.8  0.105   1  0.000   1  0.120   1  0.000   0.000 N  0.450      SignalP-noTM
                           0.000   1  0.000   1  0.000   1  0.000   0.000 N  0.500      SignalP-TM
TRINITY_DN37565_c0_g2::TRINITY_DN37565_c0_g2_i2::g.82::m.8  0.000   1  0.000   1  0.000   1  0.000   0.000 N  0.450      SignalP-noTM
0.140229                   0.000   1  0.000   1  0.000   1  0.000   0.000 N  0.450      SignalP-noTM
TRINITY_DN37565_c0_g2::TRINITY_DN37565_c0_g2_i2::g.82::m.8  0.104   1  0.000   1  0.158   1  0.000   0.000 N  0.450      SignalP-noTM
TRINITY_DN37565_c0_g2::TRINITY_DN37565_c0_g2_i2::g.82::m.8  0.103   1  0.000   1  0.145   1  0.000   0.000 N  0.450      SignalP-noTM
TRINITY_DN37565_c0_g2::TRINITY_DN37565_c0_g2_i2::g.82::m.8  0.104   1  0.000   1  0.159   1  0.000   0.000 N  0.450      SignalP-noTM
TRINITY_DN37565_c0_g2::TRINITY_DN37565_c0_g2_i2::g.82::m.8  0.103   1  0.000   1  0.166   1  0.000   0.000 N  0.450      SignalP-noTM
TRINITY_DN37565_c0_g2::TRINITY_DN37565_c0_g2_i2::g.82::m.8  0.104   1  0.000   1  0.121   1  0.000   0.000 N  0.450      SignalP-noTM
TRINITY_DN37565_c0_g2::TRINITY_DN37565_c0_g2_i2::g.82::m.8  0.104   1  0.000   1  0.161   1  0.000   0.000 N  0.450      SignalP-noTM
TRINITY_DN37565_c0_g2::TRINITY_DN37565_c0_g2_i2::g.82::m.8  0.104   1  0.000   1  0.121   1  0.000   0.000 N  0.450      SignalP-noTM
TRINITY_DN37565_c0_g2::TRINITY_DN37565_c0_g2_i2::g.82::m.8  0.103   1  0.000   1  0.166   1  0.000   0.000 N  0.450      SignalP-noTM
TRINITY_DN37565_c0_g2::TRINITY_DN37565_c0_g2_i2::g.82::m.8  0.104   1  0.000   1  0.138   1  0.000   0.000 N  0.450      SignalP-noTM
TRINITY_DN37565_c0_g2::TRINITY_DN37565_c0_g2_i2::g.82::m.8  0.104   1  0.000   1  0.158   1  0.000   0.000 N  0.450      SignalP-noTM
TRINITY_DN37565_c0_g2::TRINITY_DN37565_c0_g2_i2::g.82::m.8  0.103   1  0.000   1  0.145   1  0.000   0.000 N  0.450      SignalP-noTM
TRINITY_DN37565_c0_g2::TRINITY_DN37565_c0_g2_i2::g.82::m.8  0.105   1  0.000   1  0.120   1  0.000   0.000 N  0.450      SignalP-noTM
TRINITY_DN37565_c0_g2::TRINITY_DN37565_c0_g2_i2::g.82::m.8  0.104   1  0.000   1  0.130   1  0.000   0.000 N  0.450      SignalP-noTM
TRINITY_DN37565_c0_g2::TRINITY_DN37565_c0_g2_i2::g.82::m.8  0.104   1  0.000   1  0.131   1  0.000   0.000 N  0.450      SignalP-noTM
TRINITY_DN37565_c0_g2::TRINITY_DN37565_c0_g2_i2::g.82::m.8  0.104   1  0.000   1  0.140   1  0.000   0.000 N  0.450      SignalP-noTM
TRINITY_DN37565_c0_g2::TRINITY_DN37565_c0_g2_i2::g.82::m.8  0.103   1  0.000   1  0.110   1  0.000   0.000 N  0.450      SignalP-noTM
TRINITY_DN37565_c0_g2::TRINITY_DN37565_c0_g2_i2::g.82::m.8  0.105   1  0.000   1  0.120   1  0.000   0.000 N  0.450      SignalP-noTM
TRINITY_DN37565_c0_g2::TRINITY_DN37565_c0_g2_i2::g.82::m.8  0.105   1  0.000   1  0.120   1  0.000   0.000 N  0.450      SignalP-noTM
TRINITY_DN37565_c0_g2::TRINITY_DN37565_c0_g2_i2::g.82::m.8  0.103   1  0.000   1  0.110   1  0.000   0.000 N  0.450      SignalP-noTM
TRINITY_DN37565_c0_g2::TRINITY_DN37565_c0_g2_i2::g.82::m.8  0.105   1  0.000   1  0.120   1  0.000   0.000 N  0.450      SignalP-noTM
TRINITY_DN37565_c0_g2::TRINITY_DN37565_c0_g2_i2::g.82::m.8  0.104   1  0.000   1  0.158   1  0.000   0.000 N  0.450      SignalP-noTM
TRINITY_DN37565_c0_g2::TRINITY_DN37565_c0_g2_i2::g.82::m.8!  0.103   1  0.000   1  0.145   1  0.000   0.000 N  0.450      SignalP-noTM
TRINITY_DN37565_c0_g2::TRINITY_DN37565_c0_g2_i2::g.82::m.8"  0.104   1  0.000   1  0.140   1  0.000   0.000 N  0.450      SignalP-noTM
TRINITY_DN37565_c0_g2::TRINITY_DN37565_c0_g2_i2::g.82::m.8#  0.102   1  0.000   1  0.120   1  0.000   0.000 N  0.450      SignalP-noTM
TRINITY_DN37565_c0_g2::TRINITY_DN37565_c0_g2_i2::g.82::m.8$  0.104   1  0.000   1  0.121   1  0.000   0.000 N  0.450      SignalP-noTM
TRINITY_DN37565_c0_g2::TRINITY_DN37565_c0_g2_i2::g.82::m.8%  0.104   1  0.000   1  0.140   1  0.000   0.000 N  0.450      SignalP-noTM
TRINITY_DN37565_c0_g2::TRINITY_DN37565_c0_g2_i2::g.82::m.8&  0.106   1  0.000   1  0.129   1  0.000   0.000 N  0.450      SignalP-noTM
TRINITY_DN37565_c0_g2::TRINITY_DN37565_c0_g2_i2::g.82::m.8'  0.102   1  0.000   1  0.120   1  0.000   0.000 N  0.450      SignalP-noTM
TRINITY_DN37565_c0_g2::TRINITY_DN37565_c0_g2_i2::g.82::m.8(  0.101   1  0.000   1  0.198   1  0.000   0.000 N  0.450      SignalP-noTM
TRINITY_DN37565_c0_g2::TRINITY_DN37565_c0_g2_i2::g.82::m.8)  0.104   1  0.000   1  0.140   1  0.000   0.000 N  0.450      SignalP-noTM
TRINITY_DN37565_c0_g2::TRINITY_DN37565_c0_g2_i2::g.82::m.8*  0.104   1  0.000   1  0.121   1  0.000   0.000 N  0.450      SignalP-noTM
TRINITY_DN37565_c0_g2::TRINITY_DN37565_c0_g2_i2::g.82::m.8+  0.104   1  0.000   1  0.158   1  0.000   0.000 N  0.450      SignalP-noTM
TRINITY_DN37565_c0_g2::TRINITY_DN37565_c0_g2_i2::g.82::m.8,  0.103   1  0.000   1  0.145   1  0.000   0.000 N  0.450      SignalP-noTM
TRINITY_DN37565_c0_g2::TRINITY_DN37565_c0_g2_i2::g.82::m.8-  0.104   1  0.000   1  0.140   1  0.000   0.000 N  0.450      SignalP-noTM
TRINITY_DN37565_c0_g2::TRINITY_DN37565_c0_g2_i2::g.82::m.8.  0.104   1  0.000   1  0.138   1  0.000   0.000 N  0.450      SignalP-noTM
TRINITY_DN37565_c0_g2::TRINITY_DN37565_c0_g2_i2::g.82::m.8/  0.106   1  0.000   1  0.129   1  0.000   0.000 N  0.450      SignalP-noTM
TRINITY_DN37565_c0_g2::TRINITY_DN37565_c0_g2_i2::g.82::m.80  0.103   1  0.000   1  0.145   1  0.000   0.000 N  0.450      SignalP-noTM
TRINITY_DN37565_c0_g2::TRINITY_DN37565_c0_g2_i2::g.82::m.81  0.103   1  0.000   1  0.166   1  0.000   0.000 N  0.450      SignalP-noTM
TRINITY_DN37565_c0_g2::TRINITY_DN37565_c0_g2_i2::g.82::m.82  0.103   1  0.000   1  0.119   1  0.000   0.000 N  0.450      SignalP-noTM
TRINITY_DN37565_c0_g2::TRINITY_DN37565_c0_g2_i2::g.82::m.83  0.103   1  0.000   1  0.119   1  0.000   0.000 N  0.450      SignalP-noTM
TRINITY_DN37565_c0_g2::TRINITY_DN37565_c0_g2_i2::g.82::m.84  0.103   3  0.000   1  0.119   1  0.000   0.000 N  0.450      SignalP-noTM
TRINITY_DN37565_c0_g2::TRINITY_DN37565_c0_g2_i2::g.82::m.85  0.103   3  0.000   1  0.119   1  0.000   0.000 N  0.450      SignalP-noTM
TRINITY_DN37565_c0_g2::TRINITY_DN37565_c0_g2_i2::g.82::m.86  0.104   5  0.000   1  0.119   1  0.000   0.000 N  0.450      SignalP-noTM
TRINITY_DN37565_c0_g2::TRINITY_DN37565_c0_g2_i2::g.82::m.87  0.104   5  0.000   1  0.119   1  0.000   0.000 N  0.450      SignalP-noTM
TRINITY_DN37565_c0_g2::TRINITY_DN37565_c0_g2_i2::g.82::m.88  0.110   7  0.000   1  0.119   1  0.000   0.000 N  0.450      SignalP-noTM
TRINITY_DN37565_c0_g2::TRINITY_DN37565_c0_g2_i2::g.82::m.89  0.110   7  0.000   1  0.119   1  0.000   0.000 N  0.450      SignalP-noTM
TRINITY_DN37565_c0_g2::TRINITY_DN37565_c0_g2_i2::g.82::m.8:  0.110   7  0.000   1  0.119   1  0.000   0.000 N  0.450      SignalP-noTM
TRINITY_DN37565_c0_g2::TRINITY_DN37565_c0_g2_i2::g.82::m.8;  0.110   7  0.000   1  0.119   1  0.000   0.000 N  0.450      SignalP-noTM
TRINITY_DN37565_c0_g2::TRINITY_DN37565_c0_g2_i2::g.82::m.8<  0.110   7  0.110  11  0.119   1  0.108   0.109 N  0.450      SignalP-noTM
TRINITY_DN37565_c0_g2::TRINITY_DN37565_c0_g2_i2::g.82::m.8=  0.110   7  0.111  12  0.119   1  0.107   0.109 N  0.450      SignalP-noTM
TRINITY_DN37565_c0_g2::TRINITY_DN37565_c0_g2_i2::g.82::m.8>  0.110   7  0.111  12  0.119   1  0.107   0.109 N  0.450      SignalP-noTM
TRINITY_DN37565_c0_g2::TRINITY_DN37565_c0_g2_i2::g.82::m.8?  0.110   7  0.111  12  0.119   1  0.107   0.109 N  0.450      SignalP-noTM
TRINITY_DN37565_c0_g2::TRINITY_DN37565_c0_g2_i2::g.82::m.8@  0.110   7  0.111  12  0.119   1  0.107   0.109 N  0.450      SignalP-noTM
TRINITY_DN37565_c0_g2::TRINITY_DN37565_c0_g2_i2::g.82::m.8A  0.110   7  0.111  12  0.119   1  0.107   0.109 N  0.450      SignalP-noTM
TRINITY_DN37565_c0_g2::TRINITY_DN37565_c0_g2_i2::g.82::m.8B  0.110   7  0.111  12  0.119   1  0.107   0.109 N  0.450      SignalP-noTM
TRINITY_DN37565_c0_g2::TRINITY_DN37565_c0_g2_i2::g.82::m.8C  0.110   7  0.111  12  0.119   1  0.107   0.109 N  0.450      SignalP-noTM
TRINITY_DN37565_c0_g2::TRINITY_DN37565_c0_g2_i2::g.82::m.8D  0.110   7  0.111  12  0.119   1  0.107   0.109 N  0.450      SignalP-noTM
TRINITY_DN37565_c0_g2::TRINITY_DN37565_c0_g2_i2::g.82::m.8E  0.110   7  0.111  12  0.119   1  0.107   0.109 N  0.450      SignalP-noTM
TRINITY_DN37565_c0_g2::TRINITY_DN37565_c0_g2_i2::g.82::m.8F  0.110   7  0.111  12  0.119   1  0.107   0.109 N  0.450      SignalP-noTM
TRINITY_DN37565_c0_g2::TRINITY_DN37565_c0_g2_i3::g.83::m.8  0.105   1  0.000   1  0.140   1  0.000   0.000 N  0.450      SignalP-noTM
TRINITY_DN37565_c0_g2::TRINITY_DN37565_c0_g2_i3::g.83::m.8  0.103   1  0.000   1  0.166   1  0.000   0.000 N  0.450      SignalP-noTM
TRINITY_DN37565_c0_g2::TRINITY_DN37565_c0_g2_i3::g.83::m.8  0.104   1  0.000   1  0.140   1  0.000   0.000 N  0.450      SignalP-noTM
TRINITY_DN37565_c0_g2::TRINITY_DN37565_c0_g2_i3::g.83::m.8  0.102   1  0.000   1  0.120   1  0.000   0.000 N  0.450      SignalP-noTM
TRINITY_DN37565_c0_g2::TRINITY_DN37565_c0_g2_i3::g.83::m.8  0.103   1  0.000   1  0.145   1  0.000   0.000 N  0.450      SignalP-noTM
TRINITY_DN37565_c0_g2::TRINITY_DN37565_c0_g2_i3::g.83::m.8  0.104   1  0.000   1  0.158   1  0.000   0.000 N  0.450      SignalP-noTM
TRINITY_DN37565_c0_g2::TRINITY_DN37565_c0_g2_i3::g.83::m.8  0.103   1  0.000   1  0.166   1  0.000   0.000 N  0.450      SignalP-noTM
TRINITY_DN37565_c0_g2::TRINITY_DN37565_c0_g2_i3::g.83::m.8  0.104   1  0.000   1  0.140   1  0.000   0.000 N  0.450      SignalP-noTM
TRINITY_DN37565_c0_g2::TRINITY_DN37565_c0_g2_i3::g.83::m.8  0.104   1  0.000   1  0.140   1  0.000   0.000 N  0.450      SignalP-noTM
                           0.000   1  0.000   1  0.000   1  0.000   0.000 N  0.500      SignalP-TM
TRINITY_DN37565_c0_g2::TRINITY_DN37565_c0_g2_i3::g.83::m.8  0.000   1  0.000   1  0.000   1  0.000   0.000 N  0.450      SignalP-noTM
0.120431                   0.000   1  0.000   1  0.000   1  0.000   0.000 N  0.450      SignalP-noTM
TRINITY_DN37565_c0_g2::TRINITY_DN37565_c0_g2_i3::g.83::m.8  0.103   1  0.000   1  0.145   1  0.000   0.000 N  0.450      SignalP-noTM
TRINITY_DN37565_c0_g2::TRINITY_DN37565_c0_g2_i3::g.83::m.8  0.104   1  0.000   1  0.159   1  0.000   0.000 N  0.450      SignalP-noTM
TRINITY_DN37565_c0_g2::TRINITY_DN37565_c0_g2_i3::g.83::m.8  0.104   1  0.000   1  0.140   1  0.000   0.000 N  0.450      SignalP-noTM
TRINITY_DN37565_c0_g2::TRINITY_DN37565_c0_g2_i3::g.83::m.8  0.104   1  0.000   1  0.140   1  0.000   0.000 N  0.450      SignalP-noTM
TRINITY_DN37565_c0_g2::TRINITY_DN37565_c0_g2_i3::g.83::m.8  0.104   1  0.000   1  0.146   1  0.000   0.000 N  0.450      SignalP-noTM
TRINITY_DN37565_c0_g2::TRINITY_DN37565_c0_g2_i3::g.83::m.8  0.103   1  0.000   1  0.145   1  0.000   0.000 N  0.450      SignalP-noTM
TRINITY_DN37565_c0_g2::TRINITY_DN37565_c0_g2_i3::g.83::m.8  0.104   1  0.000   1  0.121   1  0.000   0.000 N  0.450      SignalP-noTM
TRINITY_DN37565_c0_g2::TRINITY_DN37565_c0_g2_i3::g.83::m.8  0.103   1  0.000   1  0.166   1  0.000   0.000 N  0.450      SignalP-noTM
TRINITY_DN37565_c0_g2::TRINITY_DN37565_c0_g2_i3::g.83::m.8  0.104   1  0.000   1  0.138   1  0.000   0.000 N  0.450      SignalP-noTM
TRINITY_DN37565_c0_g2::TRINITY_DN37565_c0_g2_i3::g.83::m.8  0.104   1  0.000   1  0.158   1  0.000   0.000 N  0.450      SignalP-noTM
TRINITY_DN37565_c0_g2::TRINITY_DN37565_c0_g2_i3::g.83::m.8  0.103   1  0.000   1  0.145   1  0.000   0.000 N  0.450      SignalP-noTM
TRINITY_DN37565_c0_g2::TRINITY_DN37565_c0_g2_i3::g.83::m.8  0.105   1  0.000   1  0.120   1  0.000   0.000 N  0.450      SignalP-noTM
TRINITY_DN37565_c0_g2::TRINITY_DN37565_c0_g2_i3::g.83::m.8  0.104   1  0.000   1  0.130   1  0.000   0.000 N  0.450      SignalP-noTM
TRINITY_DN37565_c0_g2::TRINITY_DN37565_c0_g2_i3::g.83::m.8  0.104   1  0.000   1  0.131   1  0.000   0.000 N  0.450      SignalP-noTM
TRINITY_DN37565_c0_g2::TRINITY_DN37565_c0_g2_i3::g.83::m.8  0.104   1  0.000   1  0.140   1  0.000   0.000 N  0.450      SignalP-noTM
TRINITY_DN37565_c0_g2::TRINITY_DN37565_c0_g2_i3::g.83::m.8  0.103   1  0.000   1  0.110   1  0.000   0.000 N  0.450      SignalP-noTM
TRINITY_DN37565_c0_g2::TRINITY_DN37565_c0_g2_i3::g.83::m.8  0.105   1  0.000   1  0.120   1  0.000   0.000 N  0.450      SignalP-noTM
TRINITY_DN37565_c0_g2::TRINITY_DN37565_c0_g2_i3::g.83::m.8  0.105   1  0.000   1  0.120   1  0.000   0.000 N  0.450      SignalP-noTM
TRINITY_DN37565_c0_g2::TRINITY_DN37565_c0_g2_i3::g.83::m.8  0.103   1  0.000   1  0.110   1  0.000   0.000 N  0.450      SignalP-noTM
TRINITY_DN37565_c0_g2::TRINITY_DN37565_c0_g2_i3::g.83::m.8  0.105   1  0.000   1  0.120   1  0.000   0.000 N  0.450      SignalP-noTM
TRINITY_DN37565_c0_g2::TRINITY_DN37565_c0_g2_i3::g.83::m.8  0.104   1  0.000   1  0.158   1  0.000   0.000 N  0.450      SignalP-noTM
TRINITY_DN37565_c0_g2::TRINITY_DN37565_c0_g2_i3::g.83::m.8!  0.103   1  0.000   1  0.145   1  0.000   0.000 N  0.450      SignalP-noTM
TRINITY_DN37565_c0_g2::TRINITY_DN37565_c0_g2_i3::g.83::m.8"  0.104   1  0.000   1  0.140   1  0.000   0.000 N  0.450      SignalP-noTM
TRINITY_DN37565_c0_g2::TRINITY_DN37565_c0_g2_i3::g.83::m.8#  0.102   1  0.000   1  0.120   1  0.000   0.000 N  0.450      SignalP-noTM
TRINITY_DN37565_c0_g2::TRINITY_DN37565_c0_g2_i3::g.83::m.8$  0.104   1  0.000   1  0.121   1  0.000   0.000 N  0.450      SignalP-noTM
TRINITY_DN37565_c0_g2::TRINITY_DN37565_c0_g2_i3::g.83::m.8%  0.104   1  0.000   1  0.140   1  0.000   0.000 N  0.450      SignalP-noTM
TRINITY_DN37565_c0_g2::TRINITY_DN37565_c0_g2_i3::g.83::m.8&  0.106   1  0.000   1  0.129   1  0.000   0.000 N  0.450      SignalP-noTM
TRINITY_DN37565_c0_g2::TRINITY_DN37565_c0_g2_i3::g.83::m.8'  0.102   1  0.000   1  0.120   1  0.000   0.000 N  0.450      SignalP-noTM
TRINITY_DN37565_c0_g2::TRINITY_DN37565_c0_g2_i3::g.83::m.8(  0.101   1  0.000   1  0.198   1  0.000   0.000 N  0.450      SignalP-noTM
TRINITY_DN37565_c0_g2::TRINITY_DN37565_c0_g2_i3::g.83::m.8)  0.104   1  0.000   1  0.140   1  0.000   0.000 N  0.450      SignalP-noTM
TRINITY_DN37565_c0_g2::TRINITY_DN37565_c0_g2_i3::g.83::m.8*  0.104   1  0.000   1  0.121   1  0.000   0.000 N  0.450      SignalP-noTM
TRINITY_DN37565_c0_g2::TRINITY_DN37565_c0_g2_i3::g.83::m.8+  0.104   1  0.000   1  0.158   1  0.000   0.000 N  0.450      SignalP-noTM
TRINITY_DN37565_c0_g2::TRINITY_DN37565_c0_g2_i3::g.83::m.8,  0.103   1  0.000   1  0.145   1  0.000   0.000 N  0.450      SignalP-noTM
TRINITY_DN37565_c0_g2::TRINITY_DN37565_c0_g2_i3::g.83::m.8-  0.104   1  0.000   1  0.140   1  0.000   0.000 N  0.450      SignalP-noTM
TRINITY_DN37565_c0_g2::TRINITY_DN37565_c0_g2_i3::g.83::m.8.  0.104   1  0.000   1  0.138   1  0.000   0.000 N  0.450      SignalP-noTM
TRINITY_DN37565_c0_g2::TRINITY_DN37565_c0_g2_i3::g.83::m.8/  0.106   1  0.000   1  0.129   1  0.000   0.000 N  0.450      SignalP-noTM
TRINITY_DN37565_c0_g2::TRINITY_DN37565_c0_g2_i3::g.83::m.80  0.103   1  0.000   1  0.145   1  0.000   0.000 N  0.450      SignalP-noTM
TRINITY_DN37565_c0_g2::TRINITY_DN37565_c0_g2_i3::g.83::m.81  0.103   1  0.000   1  0.166   1  0.000   0.000 N  0.450      SignalP-noTM
TRINITY_DN37565_c0_g2::TRINITY_DN37565_c0_g2_i3::g.83::m.82  0.104   1  0.000   1  0.130   1  0.000   0.000 N  0.450      SignalP-noTM
TRINITY_DN37565_c0_g2::TRINITY_DN37565_c0_g2_i3::g.83::m.83  0.103   1  0.000   1  0.108   1  0.000   0.000 N  0.450      SignalP-noTM
TRINITY_DN37565_c0_g2::TRINITY_DN37565_c0_g2_i3::g.83::m.84  0.104   2  0.000   1  0.108   1  0.000   0.000 N  0.450      SignalP-noTM
TRINITY_DN37565_c0_g2::TRINITY_DN37565_c0_g2_i3::g.83::m.85  0.104   2  0.000   1  0.112   3  0.000   0.000 N  0.450      SignalP-noTM
TRINITY_DN37565_c0_g2::TRINITY_DN37565_c0_g2_i3::g.83::m.86  0.105   4  0.000   1  0.112   3  0.000   0.000 N  0.450      SignalP-noTM
TRINITY_DN37565_c0_g2::TRINITY_DN37565_c0_g2_i3::g.83::m.87  0.105   4  0.000   1  0.112   3  0.000   0.000 N  0.450      SignalP-noTM
TRINITY_DN37565_c0_g2::TRINITY_DN37565_c0_g2_i3::g.83::m.88  0.109   6  0.000   1  0.112   3  0.000   0.000 N  0.450      SignalP-noTM
TRINITY_DN37565_c0_g2::TRINITY_DN37565_c0_g2_i3::g.83::m.89  0.109   6  0.000   1  0.112   3  0.000   0.000 N  0.450      SignalP-noTM
TRINITY_DN37565_c0_g2::TRINITY_DN37565_c0_g2_i3::g.83::m.8:  0.109   6  0.000   1  0.116   8  0.000   0.000 N  0.450      SignalP-noTM
TRINITY_DN37565_c0_g2::TRINITY_DN37565_c0_g2_i3::g.83::m.8;  0.109   6  0.000   1  0.116   8  0.000   0.000 N  0.450      SignalP-noTM
TRINITY_DN37565_c0_g2::TRINITY_DN37565_c0_g2_i3::g.83::m.8<  0.109   6  0.000   1  0.116   8  0.000   0.000 N  0.450      SignalP-noTM
TRINITY_DN37565_c0_g2::TRINITY_DN37565_c0_g2_i3::g.83::m.8=  0.109   6  0.108  11  0.116   8  0.109   0.108 N  0.450      SignalP-noTM
TRINITY_DN37565_c0_g2::TRINITY_DN37565_c0_g2_i3::g.83::m.8>  0.109   6  0.108  11  0.116   8  0.109   0.108 N  0.450      SignalP-noTM
TRINITY_DN37565_c0_g2::TRINITY_DN37565_c0_g2_i3::g.83::m.8?  0.109   6  0.108  11  0.116   8  0.109   0.108 N  0.450      SignalP-noTM
TRINITY_DN37565_c0_g2::TRINITY_DN37565_c0_g2_i3::g.83::m.8@  0.109   6  0.108  11  0.116   8  0.109   0.108 N  0.450      SignalP-noTM
TRINITY_DN37565_c0_g2::TRINITY_DN37565_c0_g2_i3::g.83::m.8A  0.109   6  0.108  11  0.116   8  0.109   0.108 N  0.450      SignalP-noTM
TRINITY_DN37565_c0_g2::TRINITY_DN37565_c0_g2_i3::g.83::m.8B  0.109   6  0.108  11  0.116   8  0.109   0.108 N  0.450      SignalP-noTM
TRINITY_DN37565_c0_g2::TRINITY_DN37565_c0_g2_i3::g.83::m.8C  0.109   6  0.108  11  0.116   8  0.109   0.108 N  0.450      SignalP-noTM
TRINITY_DN37565_c0_g2::TRINITY_DN37565_c0_g2_i3::g.83::m.8D  0.109   6  0.108  11  0.116   8  0.109   0.108 N  0.450      SignalP-noTM
TRINITY_DN37565_c0_g2::TRINITY_DN37565_c0_g2_i3::g.83::m.8E  0.109   6  0.108  11  0.116   8  0.109   0.108 N  0.450      SignalP-noTM
TRINITY_DN37565_c0_g2::TRINITY_DN37565_c0_g2_i3::g.83::m.8F  0.109   6  0.108  11  0.116   8  0.109   0.108 N  0.450      SignalP-noTM
TRINITY_DN37565_c0_g2::TRINITY_DN37565_c0_g2_i5::g.85::m.8  0.105   1  0.000   1  0.120   1  0.000   0.000 N  0.450      SignalP-noTM
TRINITY_DN37565_c0_g2::TRINITY_DN37565_c0_g2_i5::g.85::m.8  0.104   1  0.000   1  0.138   1  0.000   0.000 N  0.450      SignalP-noTM
TRINITY_DN37565_c0_g2::TRINITY_DN37565_c0_g2_i5::g.85::m.8  0.104   1  0.000   1  0.158   1  0.000   0.000 N  0.450      SignalP-noTM
TRINITY_DN37565_c0_g2::TRINITY_DN37565_c0_g2_i5::g.85::m.8  0.103   1  0.000   1  0.198   1  0.000   0.000 N  0.450      SignalP-noTM
TRINITY_DN37565_c0_g2::TRINITY_DN37565_c0_g2_i5::g.85::m.8  0.104   1  0.000   1  0.161   1  0.000   0.000 N  0.450      SignalP-noTM
TRINITY_DN37565_c0_g2::TRINITY_DN37565_c0_g2_i5::g.85::m.8  0.103   1  0.000   1  0.166   1  0.000   0.000 N  0.450      SignalP-noTM
TRINITY_DN37565_c0_g2::TRINITY_DN37565_c0_g2_i5::g.85::m.8  0.104   1  0.000   1  0.138   1  0.000   0.000 N  0.450      SignalP-noTM
TRINITY_DN37565_c0_g2::TRINITY_DN37565_c0_g2_i5::g.85::m.8  0.103   1  0.000   1  0.198   1  0.000   0.000 N  0.450      SignalP-noTM
TRINITY_DN37565_c0_g2::TRINITY_DN37565_c0_g2_i5::g.85::m.8  0.104   1  0.000   1  0.140   1  0.000   0.000 N  0.450      SignalP-noTM
                           0.000   1  0.000   1  0.000   1  0.000   0.000 N  0.500      SignalP-TM
TRINITY_DN37565_c0_g2::TRINITY_DN37565_c0_g2_i5::g.85::m.8  0.000   1  0.000   1  0.000   1  0.000   0.000 N  0.450      SignalP-noTM
0.130157                   0.000   1  0.000   1  0.000   1  0.000   0.000 N  0.450      SignalP-noTM
TRINITY_DN37565_c0_g2::TRINITY_DN37565_c0_g2_i5::g.85::m.8  0.103   1  0.000   1  0.110   1  0.000   0.000 N  0.450      SignalP-noTM
TRINITY_DN37565_c0_g2::TRINITY_DN37565_c0_g2_i5::g.85::m.8  0.106   1  0.000   1  0.129   1  0.000   0.000 N  0.450      SignalP-noTM
TRINITY_DN37565_c0_g2::TRINITY_DN37565_c0_g2_i5::g.85::m.8  0.104   1  0.000   1  0.130   1  0.000   0.000 N  0.450      SignalP-noTM
TRINITY_DN37565_c0_g2::TRINITY_DN37565_c0_g2_i5::g.85::m.8  0.105   1  0.000   1  0.120   1  0.000   0.000 N  0.450      SignalP-noTM
TRINITY_DN37565_c0_g2::TRINITY_DN37565_c0_g2_i5::g.85::m.8  0.102   1  0.000   1  0.120   1  0.000   0.000 N  0.450      SignalP-noTM
TRINITY_DN37565_c0_g2::TRINITY_DN37565_c0_g2_i5::g.85::m.8  0.105   1  0.000   1  0.140   1  0.000   0.000 N  0.450      SignalP-noTM
TRINITY_DN37565_c0_g2::TRINITY_DN37565_c0_g2_i5::g.85::m.8  0.103   1  0.000   1  0.198   1  0.000   0.000 N  0.450      SignalP-noTM
TRINITY_DN37565_c0_g2::TRINITY_DN37565_c0_g2_i5::g.85::m.8  0.104   1  0.000   1  0.131   1  0.000   0.000 N  0.450      SignalP-noTM
TRINITY_DN37565_c0_g2::TRINITY_DN37565_c0_g2_i5::g.85::m.8  0.104   1  0.000   1  0.161   1  0.000   0.000 N  0.450      SignalP-noTM
TRINITY_DN37565_c0_g2::TRINITY_DN37565_c0_g2_i5::g.85::m.8  0.105   1  0.000   1  0.120   1  0.000   0.000 N  0.450      SignalP-noTM
TRINITY_DN37565_c0_g2::TRINITY_DN37565_c0_g2_i5::g.85::m.8  0.104   1  0.000   1  0.161   1  0.000   0.000 N  0.450      SignalP-noTM
TRINITY_DN37565_c0_g2::TRINITY_DN37565_c0_g2_i5::g.85::m.8  0.103   1  0.000   1  0.145   1  0.000   0.000 N  0.450      SignalP-noTM
TRINITY_DN37565_c0_g2::TRINITY_DN37565_c0_g2_i5::g.85::m.8  0.103   1  0.000   1  0.198   1  0.000   0.000 N  0.450      SignalP-noTM
TRINITY_DN37565_c0_g2::TRINITY_DN37565_c0_g2_i5::g.85::m.8  0.103   1  0.000   1  0.166   1  0.000   0.000 N  0.450      SignalP-noTM
TRINITY_DN37565_c0_g2::TRINITY_DN37565_c0_g2_i5::g.85::m.8  0.103   1  0.000   1  0.145   1  0.000   0.000 N  0.450      SignalP-noTM
TRINITY_DN37565_c0_g2::TRINITY_DN37565_c0_g2_i5::g.85::m.8  0.104   1  0.000   1  0.130   1  0.000   0.000 N  0.450      SignalP-noTM
TRINITY_DN37565_c0_g2::TRINITY_DN37565_c0_g2_i5::g.85::m.8  0.104   1  0.000   1  0.121   1  0.000   0.000 N  0.450      SignalP-noTM
TRINITY_DN37565_c0_g2::TRINITY_DN37565_c0_g2_i5::g.85::m.8  0.104   1  0.000   1  0.146   1  0.000   0.000 N  0.450      SignalP-noTM
TRINITY_DN37565_c0_g2::TRINITY_DN37565_c0_g2_i5::g.85::m.8  0.104   1  0.000   1  0.130   1  0.000   0.000 N  0.450      SignalP-noTM
TRINITY_DN37565_c0_g2::TRINITY_DN37565_c0_g2_i5::g.85::m.8  0.104   1  0.000   1  0.121   1  0.000   0.000 N  0.450      SignalP-noTM
TRINITY_DN37565_c0_g2::TRINITY_DN37565_c0_g2_i5::g.85::m.8  0.104   1  0.000   1  0.159   1  0.000   0.000 N  0.450      SignalP-noTM
TRINITY_DN37565_c0_g2::TRINITY_DN37565_c0_g2_i5::g.85::m.8!  0.105   1  0.000   1  0.120   1  0.000   0.000 N  0.450      SignalP-noTM
TRINITY_DN37565_c0_g2::TRINITY_DN37565_c0_g2_i5::g.85::m.8"  0.104   1  0.000   1  0.131   1  0.000   0.000 N  0.450      SignalP-noTM
TRINITY_DN37565_c0_g2::TRINITY_DN37565_c0_g2_i5::g.85::m.8#  0.104   1  0.000   1  0.131   1  0.000   0.000 N  0.450      SignalP-noTM
TRINITY_DN37565_c0_g2::TRINITY_DN37565_c0_g2_i5::g.85::m.8$  0.102   1  0.000   1  0.120   1  0.000   0.000 N  0.450      SignalP-noTM
TRINITY_DN37565_c0_g2::TRINITY_DN37565_c0_g2_i5::g.85::m.8%  0.106   1  0.000   1  0.129   1  0.000   0.000 N  0.450      SignalP-noTM
TRINITY_DN37565_c0_g2::TRINITY_DN37565_c0_g2_i5::g.85::m.8&  0.104   1  0.000   1  0.130   1  0.000   0.000 N  0.450      SignalP-noTM
TRINITY_DN37565_c0_g2::TRINITY_DN37565_c0_g2_i5::g.85::m.8'  0.104   1  0.000   1  0.131   1  0.000   0.000 N  0.450      SignalP-noTM
TRINITY_DN37565_c0_g2::TRINITY_DN37565_c0_g2_i5::g.85::m.8(  0.103   1  0.000   1  0.110   1  0.000   0.000 N  0.450      SignalP-noTM
TRINITY_DN37565_c0_g2::TRINITY_DN37565_c0_g2_i5::g.85::m.8)  0.104   1  0.000   1  0.131   1  0.000   0.000 N  0.450      SignalP-noTM
TRINITY_DN37565_c0_g2::TRINITY_DN37565_c0_g2_i5::g.85::m.8*  0.104   1  0.000   1  0.130   1  0.000   0.000 N  0.450      SignalP-noTM
TRINITY_DN37565_c0_g2::TRINITY_DN37565_c0_g2_i5::g.85::m.8+  0.104   1  0.000   1  0.130   1  0.000   0.000 N  0.450      SignalP-noTM
TRINITY_DN37565_c0_g2::TRINITY_DN37565_c0_g2_i5::g.85::m.8,  0.102   1  0.000   1  0.120   1  0.000   0.000 N  0.450      SignalP-noTM
TRINITY_DN37565_c0_g2::TRINITY_DN37565_c0_g2_i5::g.85::m.8-  0.104   1  0.000   1  0.121   1  0.000   0.000 N  0.450      SignalP-noTM
TRINITY_DN37565_c0_g2::TRINITY_DN37565_c0_g2_i5::g.85::m.8.  0.102   1  0.000   1  0.120   1  0.000   0.000 N  0.450      SignalP-noTM
TRINITY_DN37565_c0_g2::TRINITY_DN37565_c0_g2_i5::g.85::m.8/  0.104   1  0.000   1  0.130   1  0.000   0.000 N  0.450      SignalP-noTM
TRINITY_DN37565_c0_g2::TRINITY_DN37565_c0_g2_i5::g.85::m.80  0.104   1  0.000   1  0.140   1  0.000   0.000 N  0.450      SignalP-noTM
TRINITY_DN37565_c0_g2::TRINITY_DN37565_c0_g2_i5::g.85::m.81  0.104   1  0.000   1  0.158   1  0.000   0.000 N  0.450      SignalP-noTM
TRINITY_DN37565_c0_g2::TRINITY_DN37565_c0_g2_i5::g.85::m.82  0.104   1  0.000   1  0.140   1  0.000   0.000 N  0.450      SignalP-noTM
TRINITY_DN37565_c0_g2::TRINITY_DN37565_c0_g2_i5::g.85::m.83  0.104   1  0.000   1  0.130   1  0.000   0.000 N  0.450      SignalP-noTM
TRINITY_DN37565_c0_g2::TRINITY_DN37565_c0_g2_i5::g.85::m.84  0.103   1  0.000   1  0.145   1  0.000   0.000 N  0.450      SignalP-noTM
TRINITY_DN37565_c0_g2::TRINITY_DN37565_c0_g2_i5::g.85::m.85  0.102   1  0.000   1  0.106   1  0.000   0.000 N  0.450      SignalP-noTM
TRINITY_DN37565_c0_g2::TRINITY_DN37565_c0_g2_i5::g.85::m.86  0.102   1  0.000   1  0.108   2  0.000   0.000 N  0.450      SignalP-noTM
TRINITY_DN37565_c0_g2::TRINITY_DN37565_c0_g2_i5::g.85::m.87  0.103   3  0.000   1  0.108   2  0.000   0.000 N  0.450      SignalP-noTM
TRINITY_DN37565_c0_g2::TRINITY_DN37565_c0_g2_i5::g.85::m.88  0.103   3  0.000   1  0.110   4  0.000   0.000 N  0.450      SignalP-noTM
TRINITY_DN37565_c0_g2::TRINITY_DN37565_c0_g2_i5::g.85::m.89  0.103   3  0.000   1  0.110   4  0.000   0.000 N  0.450      SignalP-noTM
TRINITY_DN37565_c0_g2::TRINITY_DN37565_c0_g2_i5::g.85::m.8:  0.105   6  0.000   1  0.110   4  0.000   0.000 N  0.450      SignalP-noTM
TRINITY_DN37565_c0_g2::TRINITY_DN37565_c0_g2_i5::g.85::m.8;  0.105   6  0.000   1  0.110   4  0.000   0.000 N  0.450      SignalP-noTM
TRINITY_DN37565_c0_g2::TRINITY_DN37565_c0_g2_i5::g.85::m.8<  0.106   8  0.000   1  0.112   8  0.000   0.000 N  0.450      SignalP-noTM
TRINITY_DN37565_c0_g2::TRINITY_DN37565_c0_g2_i5::g.85::m.8=  0.106   8  0.000   1  0.112   8  0.000   0.000 N  0.450      SignalP-noTM
TRINITY_DN37565_c0_g2::TRINITY_DN37565_c0_g2_i5::g.85::m.8>  0.106   8  0.000   1  0.112   8  0.000   0.000 N  0.450      SignalP-noTM
TRINITY_DN37565_c0_g2::TRINITY_DN37565_c0_g2_i5::g.85::m.8?  0.106   8  0.103  11  0.112   8  0.106   0.105 N  0.450      SignalP-noTM
TRINITY_DN37565_c0_g2::TRINITY_DN37565_c0_g2_i5::g.85::m.8@  0.106   8  0.104  12  0.112   8  0.106   0.105 N  0.450      SignalP-noTM
TRINITY_DN37565_c0_g2::TRINITY_DN37565_c0_g2_i5::g.85::m.8A  0.106   8  0.104  12  0.112   8  0.106   0.105 N  0.450      SignalP-noTM
TRINITY_DN37565_c0_g2::TRINITY_DN37565_c0_g2_i5::g.85::m.8B  0.106   8  0.105  14  0.112   8  0.104   0.104 N  0.450      SignalP-noTM
TRINITY_DN37565_c0_g2::TRINITY_DN37565_c0_g2_i5::g.85::m.8C  0.106   8  0.105  14  0.112   8  0.104   0.104 N  0.450      SignalP-noTM
TRINITY_DN37565_c0_g2::TRINITY_DN37565_c0_g2_i5::g.85::m.8D  0.106   8  0.105  14  0.112   8  0.104   0.104 N  0.450      SignalP-noTM
TRINITY_DN37565_c0_g2::TRINITY_DN37565_c0_g2_i5::g.85::m.8E  0.106   8  0.105  14  0.112   8  0.104   0.104 N  0.450      SignalP-noTM
TRINITY_DN37565_c0_g2::TRINITY_DN37565_c0_g2_i5::g.85::m.8F  0.106   8  0.105  14  0.112   8  0.104   0.104 N  0.450      SignalP-noTM
TRINITY_DN37565_c0_g2::TRINITY_DN37565_c0_g2_i7::g.87::m.8  0.105   1  0.000   1  0.140   1  0.000   0.000 N  0.450      SignalP-noTM
TRINITY_DN37565_c0_g2::TRINITY_DN37565_c0_g2_i7::g.87::m.8  0.103   1  0.000   1  0.145   1  0.000   0.000 N  0.450      SignalP-noTM
TRINITY_DN37565_c0_g2::TRINITY_DN37565_c0_g2_i7::g.87::m.8  0.103   1  0.000   1  0.198   1  0.000   0.000 N  0.450      SignalP-noTM
TRINITY_DN37565_c0_g2::TRINITY_DN37565_c0_g2_i7::g.87::m.8  0.104   1  0.000   1  0.140   1  0.000   0.000 N  0.450      SignalP-noTM
TRINITY_DN37565_c0_g2::TRINITY_DN37565_c0_g2_i7::g.87::m.8  0.104   1  0.000   1  0.140   1  0.000   0.000 N  0.450      SignalP-noTM
TRINITY_DN37565_c0_g2::TRINITY_DN37565_c0_g2_i7::g.87::m.8  0.104   1  0.000   1  0.140   1  0.000   0.000 N  0.450      SignalP-noTM
TRINITY_DN37565_c0_g2::TRINITY_DN37565_c0_g2_i7::g.87::m.8  0.104   1  0.000   1  0.130   1  0.000   0.000 N  0.450      SignalP-noTM
TRINITY_DN37565_c0_g2::TRINITY_DN37565_c0_g2_i7::g.87::m.8  0.103   1  0.000   1  0.166   1  0.000   0.000 N  0.450      SignalP-noTM
TRINITY_DN37565_c0_g2::TRINITY_DN37565_c0_g2_i7::g.87::m.8  0.105   1  0.000   1  0.120   1  0.000   0.000 N  0.450      SignalP-noTM
                           0.000   1  0.000   1  0.000   1  0.000   0.000 N  0.500      SignalP-TM
TRINITY_DN37565_c0_g2::TRINITY_DN37565_c0_g2_i7::g.87::m.8  0.000   1  0.000   1  0.000   1  0.000   0.000 N  0.450      SignalP-noTM
0.140229                   0.000   1  0.000   1  0.000   1  0.000   0.000 N  0.450      SignalP-noTM
TRINITY_DN37565_c0_g2::TRINITY_DN37565_c0_g2_i7::g.87::m.8  0.104   1  0.000   1  0.158   1  0.000   0.000 N  0.450      SignalP-noTM
TRINITY_DN37565_c0_g2::TRINITY_DN37565_c0_g2_i7::g.87::m.8  0.103   1  0.000   1  0.145   1  0.000   0.000 N  0.450      SignalP-noTM
TRINITY_DN37565_c0_g2::TRINITY_DN37565_c0_g2_i7::g.87::m.8  0.104   1  0.000   1  0.159   1  0.000   0.000 N  0.450      SignalP-noTM
TRINITY_DN37565_c0_g2::TRINITY_DN37565_c0_g2_i7::g.87::m.8  0.103   1  0.000   1  0.166   1  0.000   0.000 N  0.450      SignalP-noTM
TRINITY_DN37565_c0_g2::TRINITY_DN37565_c0_g2_i7::g.87::m.8  0.104   1  0.000   1  0.121   1  0.000   0.000 N  0.450      SignalP-noTM
TRINITY_DN37565_c0_g2::TRINITY_DN37565_c0_g2_i7::g.87::m.8  0.104   1  0.000   1  0.161   1  0.000   0.000 N  0.450      SignalP-noTM
TRINITY_DN37565_c0_g2::TRINITY_DN37565_c0_g2_i7::g.87::m.8  0.104   1  0.000   1  0.121   1  0.000   0.000 N  0.450      SignalP-noTM
TRINITY_DN37565_c0_g2::TRINITY_DN37565_c0_g2_i7::g.87::m.8  0.103   1  0.000   1  0.166   1  0.000   0.000 N  0.450      SignalP-noTM
TRINITY_DN37565_c0_g2::TRINITY_DN37565_c0_g2_i7::g.87::m.8  0.104   1  0.000   1  0.138   1  0.000   0.000 N  0.450      SignalP-noTM
TRINITY_DN37565_c0_g2::TRINITY_DN37565_c0_g2_i7::g.87::m.8  0.104   1  0.000   1  0.158   1  0.000   0.000 N  0.450      SignalP-noTM
TRINITY_DN37565_c0_g2::TRINITY_DN37565_c0_g2_i7::g.87::m.8  0.103   1  0.000   1  0.145   1  0.000   0.000 N  0.450      SignalP-noTM
TRINITY_DN37565_c0_g2::TRINITY_DN37565_c0_g2_i7::g.87::m.8  0.105   1  0.000   1  0.120   1  0.000   0.000 N  0.450      SignalP-noTM
TRINITY_DN37565_c0_g2::TRINITY_DN37565_c0_g2_i7::g.87::m.8  0.104   1  0.000   1  0.130   1  0.000   0.000 N  0.450      SignalP-noTM
TRINITY_DN37565_c0_g2::TRINITY_DN37565_c0_g2_i7::g.87::m.8  0.104   1  0.000   1  0.131   1  0.000   0.000 N  0.450      SignalP-noTM
TRINITY_DN37565_c0_g2::TRINITY_DN37565_c0_g2_i7::g.87::m.8  0.104   1  0.000   1  0.140   1  0.000   0.000 N  0.450      SignalP-noTM
TRINITY_DN37565_c0_g2::TRINITY_DN37565_c0_g2_i7::g.87::m.8  0.103   1  0.000   1  0.110   1  0.000   0.000 N  0.450      SignalP-noTM
TRINITY_DN37565_c0_g2::TRINITY_DN37565_c0_g2_i7::g.87::m.8  0.105   1  0.000   1  0.120   1  0.000   0.000 N  0.450      SignalP-noTM
TRINITY_DN37565_c0_g2::TRINITY_DN37565_c0_g2_i7::g.87::m.8  0.105   1  0.000   1  0.120   1  0.000   0.000 N  0.450      SignalP-noTM
TRINITY_DN37565_c0_g2::TRINITY_DN37565_c0_g2_i7::g.87::m.8  0.103   1  0.000   1  0.110   1  0.000   0.000 N  0.450      SignalP-noTM
TRINITY_DN37565_c0_g2::TRINITY_DN37565_c0_g2_i7::g.87::m.8  0.105   1  0.000   1  0.120   1  0.000   0.000 N  0.450      SignalP-noTM
TRINITY_DN37565_c0_g2::TRINITY_DN37565_c0_g2_i7::g.87::m.8  0.104   1  0.000   1  0.158   1  0.000   0.000 N  0.450      SignalP-noTM
TRINITY_DN37565_c0_g2::TRINITY_DN37565_c0_g2_i7::g.87::m.8!  0.103   1  0.000   1  0.145   1  0.000   0.000 N  0.450      SignalP-noTM
TRINITY_DN37565_c0_g2::TRINITY_DN37565_c0_g2_i7::g.87::m.8"  0.104   1  0.000   1  0.140   1  0.000   0.000 N  0.450      SignalP-noTM
TRINITY_DN37565_c0_g2::TRINITY_DN37565_c0_g2_i7::g.87::m.8#  0.102   1  0.000   1  0.120   1  0.000   0.000 N  0.450      SignalP-noTM
TRINITY_DN37565_c0_g2::TRINITY_DN37565_c0_g2_i7::g.87::m.8$  0.104   1  0.000   1  0.121   1  0.000   0.000 N  0.450      SignalP-noTM
TRINITY_DN37565_c0_g2::TRINITY_DN37565_c0_g2_i7::g.87::m.8%  0.104   1  0.000   1  0.140   1  0.000   0.000 N  0.450      SignalP-noTM
TRINITY_DN37565_c0_g2::TRINITY_DN37565_c0_g2_i7::g.87::m.8&  0.106   1  0.000   1  0.129   1  0.000   0.000 N  0.450      SignalP-noTM
TRINITY_DN37565_c0_g2::TRINITY_DN37565_c0_g2_i7::g.87::m.8'  0.102   1  0.000   1  0.120   1  0.000   0.000 N  0.450      SignalP-noTM
TRINITY_DN37565_c0_g2::TRINITY_DN37565_c0_g2_i7::g.87::m.8(  0.101   1  0.000   1  0.198   1  0.000   0.000 N  0.450      SignalP-noTM
TRINITY_DN37565_c0_g2::TRINITY_DN37565_c0_g2_i7::g.87::m.8)  0.104   1  0.000   1  0.140   1  0.000   0.000 N  0.450      SignalP-noTM
TRINITY_DN37565_c0_g2::TRINITY_DN37565_c0_g2_i7::g.87::m.8*  0.104   1  0.000   1  0.121   1  0.000   0.000 N  0.450      SignalP-noTM
TRINITY_DN37565_c0_g2::TRINITY_DN37565_c0_g2_i7::g.87::m.8+  0.104   1  0.000   1  0.158   1  0.000   0.000 N  0.450      SignalP-noTM
TRINITY_DN37565_c0_g2::TRINITY_DN37565_c0_g2_i7::g.87::m.8,  0.103   1  0.000   1  0.145   1  0.000   0.000 N  0.450      SignalP-noTM
TRINITY_DN37565_c0_g2::TRINITY_DN37565_c0_g2_i7::g.87::m.8-  0.104   1  0.000   1  0.140   1  0.000   0.000 N  0.450      SignalP-noTM
TRINITY_DN37565_c0_g2::TRINITY_DN37565_c0_g2_i7::g.87::m.8.  0.104   1  0.000   1  0.138   1  0.000   0.000 N  0.450      SignalP-noTM
TRINITY_DN37565_c0_g2::TRINITY_DN37565_c0_g2_i7::g.87::m.8/  0.106   1  0.000   1  0.129   1  0.000   0.000 N  0.450      SignalP-noTM
TRINITY_DN37565_c0_g2::TRINITY_DN37565_c0_g2_i7::g.87::m.80  0.103   1  0.000   1  0.145   1  0.000   0.000 N  0.450      SignalP-noTM
TRINITY_DN37565_c0_g2::TRINITY_DN37565_c0_g2_i7::g.87::m.81  0.103   1  0.000   1  0.166   1  0.000   0.000 N  0.450      SignalP-noTM
TRINITY_DN37565_c0_g2::TRINITY_DN37565_c0_g2_i7::g.87::m.82  0.104   1  0.000   1  0.130   1  0.000   0.000 N  0.450      SignalP-noTM
TRINITY_DN37565_c0_g2::TRINITY_DN37565_c0_g2_i7::g.87::m.83  0.103   1  0.000   1  0.145   1  0.000   0.000 N  0.450      SignalP-noTM
TRINITY_DN37565_c0_g2::TRINITY_DN37565_c0_g2_i7::g.87::m.84  0.105   1  0.000   1  0.120   1  0.000   0.000 N  0.450      SignalP-noTM
TRINITY_DN37565_c0_g2::TRINITY_DN37565_c0_g2_i7::g.87::m.85  0.103   1  0.000   1  0.145   1  0.000   0.000 N  0.450      SignalP-noTM
TRINITY_DN37565_c0_g2::TRINITY_DN37565_c0_g2_i7::g.87::m.86  0.104   1  0.000   1  0.158   1  0.000   0.000 N  0.450      SignalP-noTM
TRINITY_DN37565_c0_g2::TRINITY_DN37565_c0_g2_i7::g.87::m.87  0.102   1  0.000   1  0.119   1  0.000   0.000 N  0.450      SignalP-noTM
TRINITY_DN37565_c0_g2::TRINITY_DN37565_c0_g2_i7::g.87::m.88  0.105   2  0.000   1  0.119   1  0.000   0.000 N  0.450      SignalP-noTM
TRINITY_DN37565_c0_g2::TRINITY_DN37565_c0_g2_i7::g.87::m.89  0.105   2  0.000   1  0.119   1  0.000   0.000 N  0.450      SignalP-noTM
TRINITY_DN37565_c0_g2::TRINITY_DN37565_c0_g2_i7::g.87::m.8:  0.105   2  0.000   1  0.132   4  0.000   0.000 N  0.450      SignalP-noTM
TRINITY_DN37565_c0_g2::TRINITY_DN37565_c0_g2_i7::g.87::m.8;  0.106   5  0.000   1  0.132   4  0.000   0.000 N  0.450      SignalP-noTM
TRINITY_DN37565_c0_g2::TRINITY_DN37565_c0_g2_i7::g.87::m.8<  0.106   5  0.000   1  0.132   4  0.000   0.000 N  0.450      SignalP-noTM
TRINITY_DN37565_c0_g2::TRINITY_DN37565_c0_g2_i7::g.87::m.8=  0.106   5  0.000   1  0.132   4  0.000   0.000 N  0.450      SignalP-noTM
TRINITY_DN37565_c0_g2::TRINITY_DN37565_c0_g2_i7::g.87::m.8>  0.106   5  0.000   1  0.132   4  0.000   0.000 N  0.450      SignalP-noTM
TRINITY_DN37565_c0_g2::TRINITY_DN37565_c0_g2_i7::g.87::m.8?  0.106   5  0.000   1  0.132   4  0.000   0.000 N  0.450      SignalP-noTM
TRINITY_DN37565_c0_g2::TRINITY_DN37565_c0_g2_i7::g.87::m.8@  0.106   5  0.000   1  0.132   4  0.000   0.000 N  0.450      SignalP-noTM
TRINITY_DN37565_c0_g2::TRINITY_DN37565_c0_g2_i7::g.87::m.8A  0.106   5  0.109  11  0.132   4  0.113   0.111 N  0.450      SignalP-noTM
TRINITY_DN37565_c0_g2::TRINITY_DN37565_c0_g2_i7::g.87::m.8B  0.106   5  0.109  11  0.132   4  0.113   0.111 N  0.450      SignalP-noTM
TRINITY_DN37565_c0_g2::TRINITY_DN37565_c0_g2_i7::g.87::m.8C  0.106   5  0.109  11  0.132   4  0.113   0.111 N  0.450      SignalP-noTM
TRINITY_DN37565_c0_g2::TRINITY_DN37565_c0_g2_i7::g.87::m.8D  0.106   5  0.109  11  0.132   4  0.113   0.111 N  0.450      SignalP-noTM
TRINITY_DN37565_c0_g2::TRINITY_DN37565_c0_g2_i7::g.87::m.8E  0.106   5  0.109  11  0.132   4  0.113   0.111 N  0.450      SignalP-noTM
TRINITY_DN37565_c0_g2::TRINITY_DN37565_c0_g2_i7::g.87::m.8F  0.106   5  0.109  11  0.132   4  0.113   0.111 N  0.450      SignalP-noTM
TRINITY_DN37565_c0_g2::TRINITY_DN37565_c0_g2_i8::g.89::m.8  0.105   1  0.000   1  0.140   1  0.000   0.000 N  0.450      SignalP-noTM
TRINITY_DN37565_c0_g2::TRINITY_DN37565_c0_g2_i8::g.89::m.8  0.103   1  0.000   1  0.145   1  0.000   0.000 N  0.450      SignalP-noTM
TRINITY_DN37565_c0_g2::TRINITY_DN37565_c0_g2_i8::g.89::m.8  0.103   1  0.000   1  0.198   1  0.000   0.000 N  0.450      SignalP-noTM
TRINITY_DN37565_c0_g2::TRINITY_DN37565_c0_g2_i8::g.89::m.8  0.104   1  0.000   1  0.140   1  0.000   0.000 N  0.450      SignalP-noTM
TRINITY_DN37565_c0_g2::TRINITY_DN37565_c0_g2_i8::g.89::m.8  0.104   1  0.000   1  0.140   1  0.000   0.000 N  0.450      SignalP-noTM
TRINITY_DN37565_c0_g2::TRINITY_DN37565_c0_g2_i8::g.89::m.8  0.104   1  0.000   1  0.140   1  0.000   0.000 N  0.450      SignalP-noTM
TRINITY_DN37565_c0_g2::TRINITY_DN37565_c0_g2_i8::g.89::m.8  0.104   1  0.000   1  0.130   1  0.000   0.000 N  0.450      SignalP-noTM
TRINITY_DN37565_c0_g2::TRINITY_DN37565_c0_g2_i8::g.89::m.8  0.103   1  0.000   1  0.166   1  0.000   0.000 N  0.450      SignalP-noTM
TRINITY_DN37565_c0_g2::TRINITY_DN37565_c0_g2_i8::g.89::m.8  0.105   1  0.000   1  0.120   1  0.000   0.000 N  0.450      SignalP-noTM
                           0.000   1  0.000   1  0.000   1  0.000   0.000 N  0.500      SignalP-TM
TRINITY_DN37565_c0_g2::TRINITY_DN37565_c0_g2_i8::g.89::m.8  0.000   1  0.000   1  0.000   1  0.000   0.000 N  0.450      SignalP-noTM
0.140229                   0.000   1  0.000   1  0.000   1  0.000   0.000 N  0.450      SignalP-noTM
TRINITY_DN37565_c0_g2::TRINITY_DN37565_c0_g2_i8::g.89::m.8  0.104   1  0.000   1  0.158   1  0.000   0.000 N  0.450      SignalP-noTM
TRINITY_DN37565_c0_g2::TRINITY_DN37565_c0_g2_i8::g.89::m.8  0.103   1  0.000   1  0.145   1  0.000   0.000 N  0.450      SignalP-noTM
TRINITY_DN37565_c0_g2::TRINITY_DN37565_c0_g2_i8::g.89::m.8  0.104   1  0.000   1  0.159   1  0.000   0.000 N  0.450      SignalP-noTM
TRINITY_DN37565_c0_g2::TRINITY_DN37565_c0_g2_i8::g.89::m.8  0.103   1  0.000   1  0.166   1  0.000   0.000 N  0.450      SignalP-noTM
TRINITY_DN37565_c0_g2::TRINITY_DN37565_c0_g2_i8::g.89::m.8  0.104   1  0.000   1  0.121   1  0.000   0.000 N  0.450      SignalP-noTM
TRINITY_DN37565_c0_g2::TRINITY_DN37565_c0_g2_i8::g.89::m.8  0.104   1  0.000   1  0.161   1  0.000   0.000 N  0.450      SignalP-noTM
TRINITY_DN37565_c0_g2::TRINITY_DN37565_c0_g2_i8::g.89::m.8  0.104   1  0.000   1  0.121   1  0.000   0.000 N  0.450      SignalP-noTM
TRINITY_DN37565_c0_g2::TRINITY_DN37565_c0_g2_i8::g.89::m.8  0.103   1  0.000   1  0.166   1  0.000   0.000 N  0.450      SignalP-noTM
TRINITY_DN37565_c0_g2::TRINITY_DN37565_c0_g2_i8::g.89::m.8  0.104   1  0.000   1  0.138   1  0.000   0.000 N  0.450      SignalP-noTM
TRINITY_DN37565_c0_g2::TRINITY_DN37565_c0_g2_i8::g.89::m.8  0.104   1  0.000   1  0.158   1  0.000   0.000 N  0.450      SignalP-noTM
TRINITY_DN37565_c0_g2::TRINITY_DN37565_c0_g2_i8::g.89::m.8  0.103   1  0.000   1  0.145   1  0.000   0.000 N  0.450      SignalP-noTM
TRINITY_DN37565_c0_g2::TRINITY_DN37565_c0_g2_i8::g.89::m.8  0.105   1  0.000   1  0.120   1  0.000   0.000 N  0.450      SignalP-noTM
TRINITY_DN37565_c0_g2::TRINITY_DN37565_c0_g2_i8::g.89::m.8  0.104   1  0.000   1  0.130   1  0.000   0.000 N  0.450      SignalP-noTM
TRINITY_DN37565_c0_g2::TRINITY_DN37565_c0_g2_i8::g.89::m.8  0.104   1  0.000   1  0.131   1  0.000   0.000 N  0.450      SignalP-noTM
TRINITY_DN37565_c0_g2::TRINITY_DN37565_c0_g2_i8::g.89::m.8  0.104   1  0.000   1  0.140   1  0.000   0.000 N  0.450      SignalP-noTM
TRINITY_DN37565_c0_g2::TRINITY_DN37565_c0_g2_i8::g.89::m.8  0.103   1  0.000   1  0.110   1  0.000   0.000 N  0.450      SignalP-noTM
TRINITY_DN37565_c0_g2::TRINITY_DN37565_c0_g2_i8::g.89::m.8  0.105   1  0.000   1  0.120   1  0.000   0.000 N  0.450      SignalP-noTM
TRINITY_DN37565_c0_g2::TRINITY_DN37565_c0_g2_i8::g.89::m.8  0.105   1  0.000   1  0.120   1  0.000   0.000 N  0.450      SignalP-noTM
TRINITY_DN37565_c0_g2::TRINITY_DN37565_c0_g2_i8::g.89::m.8  0.103   1  0.000   1  0.110   1  0.000   0.000 N  0.450      SignalP-noTM
TRINITY_DN37565_c0_g2::TRINITY_DN37565_c0_g2_i8::g.89::m.8  0.105   1  0.000   1  0.120   1  0.000   0.000 N  0.450      SignalP-noTM
TRINITY_DN37565_c0_g2::TRINITY_DN37565_c0_g2_i8::g.89::m.8  0.104   1  0.000   1  0.158   1  0.000   0.000 N  0.450      SignalP-noTM
TRINITY_DN37565_c0_g2::TRINITY_DN37565_c0_g2_i8::g.89::m.8!  0.103   1  0.000   1  0.145   1  0.000   0.000 N  0.450      SignalP-noTM
TRINITY_DN37565_c0_g2::TRINITY_DN37565_c0_g2_i8::g.89::m.8"  0.104   1  0.000   1  0.140   1  0.000   0.000 N  0.450      SignalP-noTM
TRINITY_DN37565_c0_g2::TRINITY_DN37565_c0_g2_i8::g.89::m.8#  0.102   1  0.000   1  0.120   1  0.000   0.000 N  0.450      SignalP-noTM
TRINITY_DN37565_c0_g2::TRINITY_DN37565_c0_g2_i8::g.89::m.8$  0.104   1  0.000   1  0.121   1  0.000   0.000 N  0.450      SignalP-noTM
TRINITY_DN37565_c0_g2::TRINITY_DN37565_c0_g2_i8::g.89::m.8%  0.104   1  0.000   1  0.140   1  0.000   0.000 N  0.450      SignalP-noTM
TRINITY_DN37565_c0_g2::TRINITY_DN37565_c0_g2_i8::g.89::m.8&  0.106   1  0.000   1  0.129   1  0.000   0.000 N  0.450      SignalP-noTM
TRINITY_DN37565_c0_g2::TRINITY_DN37565_c0_g2_i8::g.89::m.8'  0.102   1  0.000   1  0.120   1  0.000   0.000 N  0.450      SignalP-noTM
TRINITY_DN37565_c0_g2::TRINITY_DN37565_c0_g2_i8::g.89::m.8(  0.101   1  0.000   1  0.198   1  0.000   0.000 N  0.450      SignalP-noTM
TRINITY_DN37565_c0_g2::TRINITY_DN37565_c0_g2_i8::g.89::m.8)  0.104   1  0.000   1  0.140   1  0.000   0.000 N  0.450      SignalP-noTM
TRINITY_DN37565_c0_g2::TRINITY_DN37565_c0_g2_i8::g.89::m.8*  0.104   1  0.000   1  0.121   1  0.000   0.000 N  0.450      SignalP-noTM
TRINITY_DN37565_c0_g2::TRINITY_DN37565_c0_g2_i8::g.89::m.8+  0.104   1  0.000   1  0.158   1  0.000   0.000 N  0.450      SignalP-noTM
TRINITY_DN37565_c0_g2::TRINITY_DN37565_c0_g2_i8::g.89::m.8,  0.103   1  0.000   1  0.145   1  0.000   0.000 N  0.450      SignalP-noTM
TRINITY_DN37565_c0_g2::TRINITY_DN37565_c0_g2_i8::g.89::m.8-  0.104   1  0.000   1  0.140   1  0.000   0.000 N  0.450      SignalP-noTM
TRINITY_DN37565_c0_g2::TRINITY_DN37565_c0_g2_i8::g.89::m.8.  0.104   1  0.000   1  0.138   1  0.000   0.000 N  0.450      SignalP-noTM
TRINITY_DN37565_c0_g2::TRINITY_DN37565_c0_g2_i8::g.89::m.8/  0.106   1  0.000   1  0.129   1  0.000   0.000 N  0.450      SignalP-noTM
TRINITY_DN37565_c0_g2::TRINITY_DN37565_c0_g2_i8::g.89::m.80  0.103   1  0.000   1  0.145   1  0.000   0.000 N  0.450      SignalP-noTM
TRINITY_DN37565_c0_g2::TRINITY_DN37565_c0_g2_i8::g.89::m.81  0.103   1  0.000   1  0.166   1  0.000   0.000 N  0.450      SignalP-noTM
TRINITY_DN37565_c0_g2::TRINITY_DN37565_c0_g2_i8::g.89::m.82  0.104   1  0.000   1  0.130   1  0.000   0.000 N  0.450      SignalP-noTM
TRINITY_DN37565_c0_g2::TRINITY_DN37565_c0_g2_i8::g.89::m.83  0.103   1  0.000   1  0.145   1  0.000   0.000 N  0.450      SignalP-noTM
TRINITY_DN37565_c0_g2::TRINITY_DN37565_c0_g2_i8::g.89::m.84  0.105   1  0.000   1  0.120   1  0.000   0.000 N  0.450      SignalP-noTM
TRINITY_DN37565_c0_g2::TRINITY_DN37565_c0_g2_i8::g.89::m.85  0.103   1  0.000   1  0.145   1  0.000   0.000 N  0.450      SignalP-noTM
TRINITY_DN37565_c0_g2::TRINITY_DN37565_c0_g2_i8::g.89::m.86  0.104   1  0.000   1  0.158   1  0.000   0.000 N  0.450      SignalP-noTM
TRINITY_DN37565_c0_g2::TRINITY_DN37565_c0_g2_i8::g.89::m.87  0.104   1  0.000   1  0.140   1  0.000   0.000 N  0.450      SignalP-noTM
TRINITY_DN37565_c0_g2::TRINITY_DN37565_c0_g2_i8::g.89::m.88  0.103   1  0.000   1  0.145   1  0.000   0.000 N  0.450      SignalP-noTM
TRINITY_DN37565_c0_g2::TRINITY_DN37565_c0_g2_i8::g.89::m.89  0.103   1  0.000   1  0.120   1  0.000   0.000 N  0.450      SignalP-noTM
TRINITY_DN37565_c0_g2::TRINITY_DN37565_c0_g2_i8::g.89::m.8:  0.103   1  0.000   1  0.141   2  0.000   0.000 N  0.450      SignalP-noTM
TRINITY_DN37565_c0_g2::TRINITY_DN37565_c0_g2_i8::g.89::m.8;  0.104   3  0.000   1  0.141   2  0.000   0.000 N  0.450      SignalP-noTM
TRINITY_DN37565_c0_g2::TRINITY_DN37565_c0_g2_i8::g.89::m.8<  0.104   3  0.000   1  0.141   2  0.000   0.000 N  0.450      SignalP-noTM
TRINITY_DN37565_c0_g2::TRINITY_DN37565_c0_g2_i8::g.89::m.8=  0.106   5  0.000   1  0.141   2  0.000   0.000 N  0.450      SignalP-noTM
TRINITY_DN37565_c0_g2::TRINITY_DN37565_c0_g2_i8::g.89::m.8>  0.106   5  0.000   1  0.141   2  0.000   0.000 N  0.450      SignalP-noTM
TRINITY_DN37565_c0_g2::TRINITY_DN37565_c0_g2_i8::g.89::m.8?  0.106   5  0.000   1  0.141   2  0.000   0.000 N  0.450      SignalP-noTM
TRINITY_DN37565_c0_g2::TRINITY_DN37565_c0_g2_i8::g.89::m.8@  0.106   5  0.000   1  0.141   2  0.000   0.000 N  0.450      SignalP-noTM
TRINITY_DN37565_c0_g2::TRINITY_DN37565_c0_g2_i8::g.89::m.8A  0.106   5  0.000   1  0.141   2  0.000   0.000 N  0.450      SignalP-noTM
TRINITY_DN37565_c0_g2::TRINITY_DN37565_c0_g2_i8::g.89::m.8B  0.106   5  0.000   1  0.141   2  0.000   0.000 N  0.450      SignalP-noTM
TRINITY_DN37565_c0_g2::TRINITY_DN37565_c0_g2_i8::g.89::m.8C  0.106   5  0.108  11  0.141   2  0.113   0.111 N  0.450      SignalP-noTM
TRINITY_DN37565_c0_g2::TRINITY_DN37565_c0_g2_i8::g.89::m.8D  0.106   5  0.108  11  0.141   2  0.113   0.111 N  0.450      SignalP-noTM
TRINITY_DN37565_c0_g2::TRINITY_DN37565_c0_g2_i8::g.89::m.8E  0.106   5  0.108  11  0.141   2  0.113   0.111 N  0.450      SignalP-noTM
TRINITY_DN37565_c0_g2::TRINITY_DN37565_c0_g2_i8::g.89::m.8F  0.106   5  0.108  11  0.141   2  0.113   0.111 N  0.450      SignalP-noTM
TRINITY_DN37768_c0_g1::TRINITY_DN37768_c0_g1_i1::g.92::m.9  0.104   1  0.000   1  0.159   1  0.000   0.000 N  0.450      SignalP-noTM
TRINITY_DN37768_c0_g1::TRINITY_DN37768_c0_g1_i1::g.92::m.9  0.104   1  0.000   1  0.138   1  0.000   0.000 N  0.450      SignalP-noTM
TRINITY_DN37768_c0_g1::TRINITY_DN37768_c0_g1_i1::g.92::m.9  0.106   1  0.000   1  0.139   1  0.000   0.000 N  0.450      SignalP-noTM
TRINITY_DN37768_c0_g1::TRINITY_DN37768_c0_g1_i1::g.92::m.9  0.105   1  0.000   1  0.120   1  0.000   0.000 N  0.450      SignalP-noTM
TRINITY_DN37768_c0_g1::TRINITY_DN37768_c0_g1_i1::g.92::m.9  0.106   1  0.000   1  0.139   1  0.000   0.000 N  0.450      SignalP-noTM
TRINITY_DN37768_c0_g1::TRINITY_DN37768_c0_g1_i1::g.92::m.9  0.103   1  0.000   1  0.145   1  0.000   0.000 N  0.450      SignalP-noTM
TRINITY_DN37768_c0_g1::TRINITY_DN37768_c0_g1_i1::g.92::m.9  0.104   1  0.000   1  0.138   1  0.000   0.000 N  0.450      SignalP-noTM
TRINITY_DN37768_c0_g1::TRINITY_DN37768_c0_g1_i1::g.92::m.9  0.104   1  0.000   1  0.140   1  0.000   0.000 N  0.450      SignalP-noTM
TRINITY_DN37768_c0_g1::TRINITY_DN37768_c0_g1_i1::g.92::m.9  0.105   1  0.000   1  0.120   1  0.000   0.000 N  0.450      SignalP-noTM
                           0.000   1  0.000   1  0.000   1  0.000   0.000 N  0.500      SignalP-TM
TRINITY_DN37768_c0_g1::TRINITY_DN37768_c0_g1_i1::g.92::m.9  0.000   1  0.000   1  0.000   1  0.000   0.000 N  0.450      SignalP-noTM
0.157699                   0.000   1  0.000   1  0.000   1  0.000   0.000 N  0.450      SignalP-noTM
TRINITY_DN37768_c0_g1::TRINITY_DN37768_c0_g1_i1::g.92::m.9  0.106   1  0.000   1  0.139   1  0.000   0.000 N  0.450      SignalP-noTM
TRINITY_DN37768_c0_g1::TRINITY_DN37768_c0_g1_i1::g.92::m.9  0.105   1  0.000   1  0.120   1  0.000   0.000 N  0.450      SignalP-noTM
TRINITY_DN37768_c0_g1::TRINITY_DN37768_c0_g1_i1::g.92::m.9  0.105   1  0.000   1  0.120   1  0.000   0.000 N  0.450      SignalP-noTM
TRINITY_DN37768_c0_g1::TRINITY_DN37768_c0_g1_i1::g.92::m.9  0.104   1  0.000   1  0.130   1  0.000   0.000 N  0.450      SignalP-noTM
TRINITY_DN37768_c0_g1::TRINITY_DN37768_c0_g1_i1::g.92::m.9  0.106   1  0.000   1  0.129   1  0.000   0.000 N  0.450      SignalP-noTM
TRINITY_DN37768_c0_g1::TRINITY_DN37768_c0_g1_i1::g.92::m.9  0.106   1  0.000   1  0.129   1  0.000   0.000 N  0.450      SignalP-noTM
TRINITY_DN37768_c0_g1::TRINITY_DN37768_c0_g1_i1::g.92::m.9  0.104   1  0.000   1  0.121   1  0.000   0.000 N  0.450      SignalP-noTM
TRINITY_DN37768_c0_g1::TRINITY_DN37768_c0_g1_i1::g.92::m.9  0.104   1  0.000   1  0.121   1  0.000   0.000 N  0.450      SignalP-noTM
TRINITY_DN37768_c0_g1::TRINITY_DN37768_c0_g1_i1::g.92::m.9  0.103   1  0.000   1  0.198   1  0.000   0.000 N  0.450      SignalP-noTM
TRINITY_DN37768_c0_g1::TRINITY_DN37768_c0_g1_i1::g.92::m.9  0.104   1  0.000   1  0.140   1  0.000   0.000 N  0.450      SignalP-noTM
TRINITY_DN37768_c0_g1::TRINITY_DN37768_c0_g1_i1::g.92::m.9  0.103   1  0.000   1  0.110   1  0.000   0.000 N  0.450      SignalP-noTM
TRINITY_DN37768_c0_g1::TRINITY_DN37768_c0_g1_i1::g.92::m.9  0.104   1  0.000   1  0.130   1  0.000   0.000 N  0.450      SignalP-noTM
TRINITY_DN37768_c0_g1::TRINITY_DN37768_c0_g1_i1::g.92::m.9  0.104   1  0.000   1  0.158   1  0.000   0.000 N  0.450      SignalP-noTM
TRINITY_DN37768_c0_g1::TRINITY_DN37768_c0_g1_i1::g.92::m.9  0.104   1  0.000   1  0.121   1  0.000   0.000 N  0.450      SignalP-noTM
TRINITY_DN37768_c0_g1::TRINITY_DN37768_c0_g1_i1::g.92::m.9  0.105   1  0.000   1  0.140   1  0.000   0.000 N  0.450      SignalP-noTM
TRINITY_DN37768_c0_g1::TRINITY_DN37768_c0_g1_i1::g.92::m.9  0.105   1  0.000   1  0.120   1  0.000   0.000 N  0.450      SignalP-noTM
TRINITY_DN37768_c0_g1::TRINITY_DN37768_c0_g1_i1::g.92::m.9  0.104   1  0.000   1  0.138   1  0.000   0.000 N  0.450      SignalP-noTM
TRINITY_DN37768_c0_g1::TRINITY_DN37768_c0_g1_i1::g.92::m.9  0.102   1  0.000   1  0.120   1  0.000   0.000 N  0.450      SignalP-noTM
TRINITY_DN37768_c0_g1::TRINITY_DN37768_c0_g1_i1::g.92::m.9  0.104   1  0.000   1  0.140   1  0.000   0.000 N  0.450      SignalP-noTM
TRINITY_DN37768_c0_g1::TRINITY_DN37768_c0_g1_i1::g.92::m.9  0.105   1  0.000   1  0.120   1  0.000   0.000 N  0.450      SignalP-noTM
TRINITY_DN37768_c0_g1::TRINITY_DN37768_c0_g1_i1::g.92::m.9  0.104   1  0.000   1  0.121   1  0.000   0.000 N  0.450      SignalP-noTM
TRINITY_DN37768_c0_g1::TRINITY_DN37768_c0_g1_i1::g.92::m.9!  0.104   1  0.000   1  0.140   1  0.000   0.000 N  0.450      SignalP-noTM
TRINITY_DN37768_c0_g1::TRINITY_DN37768_c0_g1_i1::g.92::m.9"  0.104   1  0.000   1  0.159   1  0.000   0.000 N  0.450      SignalP-noTM
TRINITY_DN37768_c0_g1::TRINITY_DN37768_c0_g1_i1::g.92::m.9#  0.103   1  0.000   1  0.110   1  0.000   0.000 N  0.450      SignalP-noTM
TRINITY_DN37768_c0_g1::TRINITY_DN37768_c0_g1_i1::g.92::m.9$  0.104   1  0.000   1  0.146   1  0.000   0.000 N  0.450      SignalP-noTM
TRINITY_DN37768_c0_g1::TRINITY_DN37768_c0_g1_i1::g.92::m.9%  0.104   1  0.000   1  0.140   1  0.000   0.000 N  0.450      SignalP-noTM
TRINITY_DN37768_c0_g1::TRINITY_DN37768_c0_g1_i1::g.92::m.9&  0.104   1  0.000   1  0.130   1  0.000   0.000 N  0.450      SignalP-noTM
TRINITY_DN37768_c0_g1::TRINITY_DN37768_c0_g1_i1::g.92::m.9'  0.104   1  0.000   1  0.140   1  0.000   0.000 N  0.450      SignalP-noTM
TRINITY_DN37768_c0_g1::TRINITY_DN37768_c0_g1_i1::g.92::m.9(  0.104   1  0.000   1  0.140   1  0.000   0.000 N  0.450      SignalP-noTM
TRINITY_DN37768_c0_g1::TRINITY_DN37768_c0_g1_i1::g.92::m.9)  0.103   1  0.000   1  0.110   1  0.000   0.000 N  0.450      SignalP-noTM
TRINITY_DN37768_c0_g1::TRINITY_DN37768_c0_g1_i1::g.92::m.9*  0.102   1  0.000   1  0.120   1  0.000   0.000 N  0.450      SignalP-noTM
TRINITY_DN37768_c0_g1::TRINITY_DN37768_c0_g1_i1::g.92::m.9+  0.102   1  0.000   1  0.120   1  0.000   0.000 N  0.450      SignalP-noTM
TRINITY_DN37768_c0_g1::TRINITY_DN37768_c0_g1_i1::g.92::m.9,  0.104   1  0.000   1  0.161   1  0.000   0.000 N  0.450      SignalP-noTM
TRINITY_DN37768_c0_g1::TRINITY_DN37768_c0_g1_i1::g.92::m.9-  0.104   1  0.000   1  0.140   1  0.000   0.000 N  0.450      SignalP-noTM
TRINITY_DN37768_c0_g1::TRINITY_DN37768_c0_g1_i1::g.92::m.9.  0.104   1  0.000   1  0.121   1  0.000   0.000 N  0.450      SignalP-noTM
TRINITY_DN37768_c0_g1::TRINITY_DN37768_c0_g1_i1::g.92::m.9/  0.104   1  0.000   1  0.140   1  0.000   0.000 N  0.450      SignalP-noTM
TRINITY_DN37768_c0_g1::TRINITY_DN37768_c0_g1_i1::g.92::m.90  0.104   1  0.000   1  0.159   1  0.000   0.000 N  0.450      SignalP-noTM
TRINITY_DN37768_c0_g1::TRINITY_DN37768_c0_g1_i1::g.92::m.91  0.105   1  0.000   1  0.120   1  0.000   0.000 N  0.450      SignalP-noTM
TRINITY_DN37768_c0_g1::TRINITY_DN37768_c0_g1_i1::g.92::m.92  0.102   1  0.000   1  0.093   1  0.000   0.000 N  0.450      SignalP-noTM
TRINITY_DN37768_c0_g1::TRINITY_DN37768_c0_g1_i1::g.92::m.93  0.106   2  0.000   1  0.100   2  0.000   0.000 N  0.450      SignalP-noTM
TRINITY_DN37768_c0_g1::TRINITY_DN37768_c0_g1_i1::g.92::m.94  0.106   2  0.000   1  0.104   3  0.000   0.000 N  0.450      SignalP-noTM
TRINITY_DN37768_c0_g1::TRINITY_DN37768_c0_g1_i1::g.92::m.95  0.106   2  0.000   1  0.104   3  0.000   0.000 N  0.450      SignalP-noTM
TRINITY_DN37768_c0_g1::TRINITY_DN37768_c0_g1_i1::g.92::m.96  0.106   2  0.000   1  0.104   3  0.000   0.000 N  0.450      SignalP-noTM
TRINITY_DN37768_c0_g1::TRINITY_DN37768_c0_g1_i1::g.92::m.97  0.106   2  0.000   1  0.104   3  0.000   0.000 N  0.450      SignalP-noTM
TRINITY_DN37768_c0_g1::TRINITY_DN37768_c0_g1_i1::g.92::m.98  0.106   7  0.000   1  0.104   3  0.000   0.000 N  0.450      SignalP-noTM
TRINITY_DN37768_c0_g1::TRINITY_DN37768_c0_g1_i1::g.92::m.99  0.106   7  0.000   1  0.104   3  0.000   0.000 N  0.450      SignalP-noTM
TRINITY_DN37768_c0_g1::TRINITY_DN37768_c0_g1_i1::g.92::m.9:  0.106   7  0.000   1  0.104   3  0.000   0.000 N  0.450      SignalP-noTM
TRINITY_DN37768_c0_g1::TRINITY_DN37768_c0_g1_i1::g.92::m.9;  0.106   7  0.000   1  0.104   3  0.000   0.000 N  0.450      SignalP-noTM
TRINITY_DN37768_c0_g1::TRINITY_DN37768_c0_g1_i1::g.92::m.9<  0.106   7  0.097  11  0.104   3  0.094   0.095 N  0.450      SignalP-noTM
TRINITY_DN37768_c0_g1::TRINITY_DN37768_c0_g1_i1::g.92::m.9=  0.106   7  0.098  12  0.104   3  0.092   0.094 N  0.450      SignalP-noTM
TRINITY_DN37768_c0_g1::TRINITY_DN37768_c0_g1_i1::g.92::m.9>  0.106   7  0.098  12  0.104   3  0.092   0.094 N  0.450      SignalP-noTM
TRINITY_DN37768_c0_g1::TRINITY_DN37768_c0_g1_i1::g.92::m.9?  0.106   7  0.098  14  0.104   3  0.090   0.094 N  0.450      SignalP-noTM
TRINITY_DN37768_c0_g1::TRINITY_DN37768_c0_g1_i1::g.92::m.9@  0.106   7  0.098  14  0.104   3  0.090   0.094 N  0.450      SignalP-noTM
TRINITY_DN37768_c0_g1::TRINITY_DN37768_c0_g1_i1::g.92::m.9A  0.106   7  0.098  14  0.104   3  0.090   0.094 N  0.450      SignalP-noTM
TRINITY_DN37768_c0_g1::TRINITY_DN37768_c0_g1_i1::g.92::m.9B  0.106   7  0.098  14  0.104   3  0.090   0.094 N  0.450      SignalP-noTM
TRINITY_DN37768_c0_g1::TRINITY_DN37768_c0_g1_i1::g.92::m.9C  0.106   7  0.098  14  0.104   3  0.090   0.094 N  0.450      SignalP-noTM
TRINITY_DN37768_c0_g1::TRINITY_DN37768_c0_g1_i1::g.92::m.9D  0.106   7  0.098  14  0.104   3  0.090   0.094 N  0.450      SignalP-noTM
TRINITY_DN37768_c0_g1::TRINITY_DN37768_c0_g1_i1::g.92::m.9E  0.106   7  0.098  14  0.104   3  0.090   0.094 N  0.450      SignalP-noTM
TRINITY_DN37768_c0_g1::TRINITY_DN37768_c0_g1_i1::g.92::m.9F  0.106   7  0.099  21  0.104   3  0.093   0.096 N  0.450      SignalP-noTM
TRINITY_DN38610_c0_g1::TRINITY_DN38610_c0_g1_i1::g.94::m.9  0.105   1  0.000   1  0.140   1  0.000   0.000 N  0.450      SignalP-noTM
TRINITY_DN38610_c0_g1::TRINITY_DN38610_c0_g1_i1::g.94::m.9  0.104   1  0.000   1  0.140   1  0.000   0.000 N  0.450      SignalP-noTM
TRINITY_DN38610_c0_g1::TRINITY_DN38610_c0_g1_i1::g.94::m.9  0.106   1  0.000   1  0.129   1  0.000   0.000 N  0.450      SignalP-noTM
TRINITY_DN38610_c0_g1::TRINITY_DN38610_c0_g1_i1::g.94::m.9  0.104   1  0.000   1  0.146   1  0.000   0.000 N  0.450      SignalP-noTM
TRINITY_DN38610_c0_g1::TRINITY_DN38610_c0_g1_i1::g.94::m.9  0.104   1  0.000   1  0.159   1  0.000   0.000 N  0.450      SignalP-noTM
TRINITY_DN38610_c0_g1::TRINITY_DN38610_c0_g1_i1::g.94::m.9  0.104   1  0.000   1  0.140   1  0.000   0.000 N  0.450      SignalP-noTM
TRINITY_DN38610_c0_g1::TRINITY_DN38610_c0_g1_i1::g.94::m.9  0.106   1  0.000   1  0.129   1  0.000   0.000 N  0.450      SignalP-noTM
TRINITY_DN38610_c0_g1::TRINITY_DN38610_c0_g1_i1::g.94::m.9  0.104   1  0.000   1  0.138   1  0.000   0.000 N  0.450      SignalP-noTM
TRINITY_DN38610_c0_g1::TRINITY_DN38610_c0_g1_i1::g.94::m.9  0.102   1  0.000   1  0.120   1  0.000   0.000 N  0.450      SignalP-noTM
                           0.000   1  0.000   1  0.000   1  0.000   0.000 N  0.500      SignalP-TM
TRINITY_DN38610_c0_g1::TRINITY_DN38610_c0_g1_i1::g.94::m.9  0.000   1  0.000   1  0.000   1  0.000   0.000 N  0.450      SignalP-noTM
0.159331                   0.000   1  0.000   1  0.000   1  0.000   0.000 N  0.450      SignalP-noTM
TRINITY_DN38610_c0_g1::TRINITY_DN38610_c0_g1_i1::g.94::m.9  0.106   1  0.000   1  0.139   1  0.000   0.000 N  0.450      SignalP-noTM
TRINITY_DN38610_c0_g1::TRINITY_DN38610_c0_g1_i1::g.94::m.9  0.104   1  0.000   1  0.140   1  0.000   0.000 N  0.450      SignalP-noTM
TRINITY_DN38610_c0_g1::TRINITY_DN38610_c0_g1_i1::g.94::m.9  0.104   1  0.000   1  0.159   1  0.000   0.000 N  0.450      SignalP-noTM
TRINITY_DN38610_c0_g1::TRINITY_DN38610_c0_g1_i1::g.94::m.9  0.105   1  0.000   1  0.120   1  0.000   0.000 N  0.450      SignalP-noTM
TRINITY_DN38610_c0_g1::TRINITY_DN38610_c0_g1_i1::g.94::m.9  0.104   1  0.000   1  0.140   1  0.000   0.000 N  0.450      SignalP-noTM
TRINITY_DN38610_c0_g1::TRINITY_DN38610_c0_g1_i1::g.94::m.9  0.104   1  0.000   1  0.131   1  0.000   0.000 N  0.450      SignalP-noTM
TRINITY_DN38610_c0_g1::TRINITY_DN38610_c0_g1_i1::g.94::m.9  0.104   1  0.000   1  0.121   1  0.000   0.000 N  0.450      SignalP-noTM
TRINITY_DN38610_c0_g1::TRINITY_DN38610_c0_g1_i1::g.94::m.9  0.104   1  0.000   1  0.158   1  0.000   0.000 N  0.450      SignalP-noTM
TRINITY_DN38610_c0_g1::TRINITY_DN38610_c0_g1_i1::g.94::m.9  0.104   1  0.000   1  0.138   1  0.000   0.000 N  0.450      SignalP-noTM
TRINITY_DN38610_c0_g1::TRINITY_DN38610_c0_g1_i1::g.94::m.9  0.106   1  0.000   1  0.129   1  0.000   0.000 N  0.450      SignalP-noTM
TRINITY_DN38610_c0_g1::TRINITY_DN38610_c0_g1_i1::g.94::m.9  0.103   1  0.000   1  0.145   1  0.000   0.000 N  0.450      SignalP-noTM
TRINITY_DN38610_c0_g1::TRINITY_DN38610_c0_g1_i1::g.94::m.9  0.102   1  0.000   1  0.120   1  0.000   0.000 N  0.450      SignalP-noTM
TRINITY_DN38610_c0_g1::TRINITY_DN38610_c0_g1_i1::g.94::m.9  0.104   1  0.000   1  0.140   1  0.000   0.000 N  0.450      SignalP-noTM
TRINITY_DN38610_c0_g1::TRINITY_DN38610_c0_g1_i1::g.94::m.9  0.103   1  0.000   1  0.110   1  0.000   0.000 N  0.450      SignalP-noTM
TRINITY_DN38610_c0_g1::TRINITY_DN38610_c0_g1_i1::g.94::m.9  0.102   1  0.000   1  0.120   1  0.000   0.000 N  0.450      SignalP-noTM
TRINITY_DN38610_c0_g1::TRINITY_DN38610_c0_g1_i1::g.94::m.9  0.104   1  0.000   1  0.140   1  0.000   0.000 N  0.450      SignalP-noTM
TRINITY_DN38610_c0_g1::TRINITY_DN38610_c0_g1_i1::g.94::m.9  0.104   1  0.000   1  0.140   1  0.000   0.000 N  0.450      SignalP-noTM
TRINITY_DN38610_c0_g1::TRINITY_DN38610_c0_g1_i1::g.94::m.9  0.104   1  0.000   1  0.131   1  0.000   0.000 N  0.450      SignalP-noTM
TRINITY_DN38610_c0_g1::TRINITY_DN38610_c0_g1_i1::g.94::m.9  0.103   1  0.000   1  0.145   1  0.000   0.000 N  0.450      SignalP-noTM
TRINITY_DN38610_c0_g1::TRINITY_DN38610_c0_g1_i1::g.94::m.9  0.103   1  0.000   1  0.110   1  0.000   0.000 N  0.450      SignalP-noTM
TRINITY_DN38610_c0_g1::TRINITY_DN38610_c0_g1_i1::g.94::m.9  0.104   1  0.000   1  0.159   1  0.000   0.000 N  0.450      SignalP-noTM
TRINITY_DN38610_c0_g1::TRINITY_DN38610_c0_g1_i1::g.94::m.9!  0.102   1  0.000   1  0.120   1  0.000   0.000 N  0.450      SignalP-noTM
TRINITY_DN38610_c0_g1::TRINITY_DN38610_c0_g1_i1::g.94::m.9"  0.104   1  0.000   1  0.140   1  0.000   0.000 N  0.450      SignalP-noTM
TRINITY_DN38610_c0_g1::TRINITY_DN38610_c0_g1_i1::g.94::m.9#  0.103   1  0.000   1  0.145   1  0.000   0.000 N  0.450      SignalP-noTM
TRINITY_DN38610_c0_g1::TRINITY_DN38610_c0_g1_i1::g.94::m.9$  0.104   1  0.000   1  0.161   1  0.000   0.000 N  0.450      SignalP-noTM
TRINITY_DN38610_c0_g1::TRINITY_DN38610_c0_g1_i1::g.94::m.9%  0.104   1  0.000   1  0.159   1  0.000   0.000 N  0.450      SignalP-noTM
TRINITY_DN38610_c0_g1::TRINITY_DN38610_c0_g1_i1::g.94::m.9&  0.104   1  0.000   1  0.138   1  0.000   0.000 N  0.450      SignalP-noTM
TRINITY_DN38610_c0_g1::TRINITY_DN38610_c0_g1_i1::g.94::m.9'  0.104   1  0.000   1  0.130   1  0.000   0.000 N  0.450      SignalP-noTM
TRINITY_DN38610_c0_g1::TRINITY_DN38610_c0_g1_i1::g.94::m.9(  0.102   1  0.000   1  0.120   1  0.000   0.000 N  0.450      SignalP-noTM
TRINITY_DN38610_c0_g1::TRINITY_DN38610_c0_g1_i1::g.94::m.9)  0.103   1  0.000   1  0.110   1  0.000   0.000 N  0.450      SignalP-noTM
TRINITY_DN38610_c0_g1::TRINITY_DN38610_c0_g1_i1::g.94::m.9*  0.103   1  0.000   1  0.110   1  0.000   0.000 N  0.450      SignalP-noTM
TRINITY_DN38610_c0_g1::TRINITY_DN38610_c0_g1_i1::g.94::m.9+  0.104   1  0.000   1  0.130   1  0.000   0.000 N  0.450      SignalP-noTM
TRINITY_DN38610_c0_g1::TRINITY_DN38610_c0_g1_i1::g.94::m.9,  0.104   1  0.000   1  0.140   1  0.000   0.000 N  0.450      SignalP-noTM
TRINITY_DN38610_c0_g1::TRINITY_DN38610_c0_g1_i1::g.94::m.9-  0.104   1  0.000   1  0.140   1  0.000   0.000 N  0.450      SignalP-noTM
TRINITY_DN38610_c0_g1::TRINITY_DN38610_c0_g1_i1::g.94::m.9.  0.104   1  0.000   1  0.146   1  0.000   0.000 N  0.450      SignalP-noTM
TRINITY_DN38610_c0_g1::TRINITY_DN38610_c0_g1_i1::g.94::m.9/  0.105   1  0.000   1  0.120   1  0.000   0.000 N  0.450      SignalP-noTM
TRINITY_DN38610_c0_g1::TRINITY_DN38610_c0_g1_i1::g.94::m.90  0.105   1  0.000   1  0.120   1  0.000   0.000 N  0.450      SignalP-noTM
TRINITY_DN38610_c0_g1::TRINITY_DN38610_c0_g1_i1::g.94::m.91  0.105   1  0.000   1  0.120   1  0.000   0.000 N  0.450      SignalP-noTM
TRINITY_DN38610_c0_g1::TRINITY_DN38610_c0_g1_i1::g.94::m.92  0.104   1  0.000   1  0.131   1  0.000   0.000 N  0.450      SignalP-noTM
TRINITY_DN38610_c0_g1::TRINITY_DN38610_c0_g1_i1::g.94::m.93  0.103   1  0.000   1  0.198   1  0.000   0.000 N  0.450      SignalP-noTM
TRINITY_DN38610_c0_g1::TRINITY_DN38610_c0_g1_i1::g.94::m.94  0.103   1  0.000   1  0.113   1  0.000   0.000 N  0.450      SignalP-noTM
TRINITY_DN38610_c0_g1::TRINITY_DN38610_c0_g1_i1::g.94::m.95  0.103   1  0.000   1  0.113   1  0.000   0.000 N  0.450      SignalP-noTM
TRINITY_DN38610_c0_g1::TRINITY_DN38610_c0_g1_i1::g.94::m.96  0.103   3  0.000   1  0.113   1  0.000   0.000 N  0.450      SignalP-noTM
TRINITY_DN38610_c0_g1::TRINITY_DN38610_c0_g1_i1::g.94::m.97  0.103   3  0.000   1  0.113   1  0.000   0.000 N  0.450      SignalP-noTM
TRINITY_DN38610_c0_g1::TRINITY_DN38610_c0_g1_i1::g.94::m.98  0.106   5  0.000   1  0.113   1  0.000   0.000 N  0.450      SignalP-noTM
TRINITY_DN38610_c0_g1::TRINITY_DN38610_c0_g1_i1::g.94::m.99  0.106   5  0.000   1  0.122   6  0.000   0.000 N  0.450      SignalP-noTM
TRINITY_DN38610_c0_g1::TRINITY_DN38610_c0_g1_i1::g.94::m.9:  0.106   5  0.000   1  0.123   7  0.000   0.000 N  0.450      SignalP-noTM
TRINITY_DN38610_c0_g1::TRINITY_DN38610_c0_g1_i1::g.94::m.9;  0.106   5  0.000   1  0.124   8  0.000   0.000 N  0.450      SignalP-noTM
TRINITY_DN38610_c0_g1::TRINITY_DN38610_c0_g1_i1::g.94::m.9<  0.106   5  0.000   1  0.124   8  0.000   0.000 N  0.450      SignalP-noTM
TRINITY_DN38610_c0_g1::TRINITY_DN38610_c0_g1_i1::g.94::m.9=  0.106   5  0.000   1  0.124   8  0.000   0.000 N  0.450      SignalP-noTM
TRINITY_DN38610_c0_g1::TRINITY_DN38610_c0_g1_i1::g.94::m.9>  0.106   5  0.109  11  0.124   8  0.111   0.110 N  0.450      SignalP-noTM
TRINITY_DN38610_c0_g1::TRINITY_DN38610_c0_g1_i1::g.94::m.9?  0.106   5  0.109  11  0.124   8  0.111   0.110 N  0.450      SignalP-noTM
TRINITY_DN38610_c0_g1::TRINITY_DN38610_c0_g1_i1::g.94::m.9@  0.108  13  0.109  13  0.124   8  0.109   0.109 N  0.450      SignalP-noTM
TRINITY_DN38610_c0_g1::TRINITY_DN38610_c0_g1_i1::g.94::m.9A  0.108  13  0.109  13  0.124   8  0.109   0.109 N  0.450      SignalP-noTM
TRINITY_DN38610_c0_g1::TRINITY_DN38610_c0_g1_i1::g.94::m.9B  0.108  13  0.109  13  0.124   8  0.109   0.109 N  0.450      SignalP-noTM
TRINITY_DN38610_c0_g1::TRINITY_DN38610_c0_g1_i1::g.94::m.9C  0.108  13  0.109  13  0.124   8  0.109   0.109 N  0.450      SignalP-noTM
TRINITY_DN38610_c0_g1::TRINITY_DN38610_c0_g1_i1::g.94::m.9D  0.108  13  0.109  13  0.124   8  0.109   0.109 N  0.450      SignalP-noTM
TRINITY_DN38610_c0_g1::TRINITY_DN38610_c0_g1_i1::g.94::m.9E  0.108  13  0.109  13  0.124   8  0.109   0.109 N  0.450      SignalP-noTM
TRINITY_DN38610_c0_g1::TRINITY_DN38610_c0_g1_i1::g.94::m.9F  0.108  13  0.109  13  0.124   8  0.109   0.109 N  0.450      SignalP-noTM
TRINITY_DN38610_c0_g1::TRINITY_DN38610_c0_g1_i2::g.95::m.9  0.105   1  0.000   1  0.140   1  0.000   0.000 N  0.450      SignalP-noTM
TRINITY_DN38610_c0_g1::TRINITY_DN38610_c0_g1_i2::g.95::m.9  0.104   1  0.000   1  0.140   1  0.000   0.000 N  0.450      SignalP-noTM
TRINITY_DN38610_c0_g1::TRINITY_DN38610_c0_g1_i2::g.95::m.9  0.106   1  0.000   1  0.129   1  0.000   0.000 N  0.450      SignalP-noTM
TRINITY_DN38610_c0_g1::TRINITY_DN38610_c0_g1_i2::g.95::m.9  0.104   1  0.000   1  0.146   1  0.000   0.000 N  0.450      SignalP-noTM
TRINITY_DN38610_c0_g1::TRINITY_DN38610_c0_g1_i2::g.95::m.9  0.104   1  0.000   1  0.159   1  0.000   0.000 N  0.450      SignalP-noTM
TRINITY_DN38610_c0_g1::TRINITY_DN38610_c0_g1_i2::g.95::m.9  0.104   1  0.000   1  0.140   1  0.000   0.000 N  0.450      SignalP-noTM
TRINITY_DN38610_c0_g1::TRINITY_DN38610_c0_g1_i2::g.95::m.9  0.106   1  0.000   1  0.129   1  0.000   0.000 N  0.450      SignalP-noTM
TRINITY_DN38610_c0_g1::TRINITY_DN38610_c0_g1_i2::g.95::m.9  0.104   1  0.000   1  0.138   1  0.000   0.000 N  0.450      SignalP-noTM
TRINITY_DN38610_c0_g1::TRINITY_DN38610_c0_g1_i2::g.95::m.9  0.102   1  0.000   1  0.120   1  0.000   0.000 N  0.450      SignalP-noTM
                           0.000   1  0.000   1  0.000   1  0.000   0.000 N  0.500      SignalP-TM
TRINITY_DN38610_c0_g1::TRINITY_DN38610_c0_g1_i2::g.95::m.9  0.000   1  0.000   1  0.000   1  0.000   0.000 N  0.450      SignalP-noTM
0.159331                   0.000   1  0.000   1  0.000   1  0.000   0.000 N  0.450      SignalP-noTM
TRINITY_DN38610_c0_g1::TRINITY_DN38610_c0_g1_i2::g.95::m.9  0.106   1  0.000   1  0.139   1  0.000   0.000 N  0.450      SignalP-noTM
TRINITY_DN38610_c0_g1::TRINITY_DN38610_c0_g1_i2::g.95::m.9  0.104   1  0.000   1  0.140   1  0.000   0.000 N  0.450      SignalP-noTM
TRINITY_DN38610_c0_g1::TRINITY_DN38610_c0_g1_i2::g.95::m.9  0.104   1  0.000   1  0.159   1  0.000   0.000 N  0.450      SignalP-noTM
TRINITY_DN38610_c0_g1::TRINITY_DN38610_c0_g1_i2::g.95::m.9  0.105   1  0.000   1  0.120   1  0.000   0.000 N  0.450      SignalP-noTM
TRINITY_DN38610_c0_g1::TRINITY_DN38610_c0_g1_i2::g.95::m.9  0.104   1  0.000   1  0.140   1  0.000   0.000 N  0.450      SignalP-noTM
TRINITY_DN38610_c0_g1::TRINITY_DN38610_c0_g1_i2::g.95::m.9  0.104   1  0.000   1  0.131   1  0.000   0.000 N  0.450      SignalP-noTM
TRINITY_DN38610_c0_g1::TRINITY_DN38610_c0_g1_i2::g.95::m.9  0.104   1  0.000   1  0.121   1  0.000   0.000 N  0.450      SignalP-noTM
TRINITY_DN38610_c0_g1::TRINITY_DN38610_c0_g1_i2::g.95::m.9  0.104   1  0.000   1  0.158   1  0.000   0.000 N  0.450      SignalP-noTM
TRINITY_DN38610_c0_g1::TRINITY_DN38610_c0_g1_i2::g.95::m.9  0.104   1  0.000   1  0.138   1  0.000   0.000 N  0.450      SignalP-noTM
TRINITY_DN38610_c0_g1::TRINITY_DN38610_c0_g1_i2::g.95::m.9  0.106   1  0.000   1  0.129   1  0.000   0.000 N  0.450      SignalP-noTM
TRINITY_DN38610_c0_g1::TRINITY_DN38610_c0_g1_i2::g.95::m.9  0.103   1  0.000   1  0.145   1  0.000   0.000 N  0.450      SignalP-noTM
TRINITY_DN38610_c0_g1::TRINITY_DN38610_c0_g1_i2::g.95::m.9  0.102   1  0.000   1  0.120   1  0.000   0.000 N  0.450      SignalP-noTM
TRINITY_DN38610_c0_g1::TRINITY_DN38610_c0_g1_i2::g.95::m.9  0.104   1  0.000   1  0.140   1  0.000   0.000 N  0.450      SignalP-noTM
TRINITY_DN38610_c0_g1::TRINITY_DN38610_c0_g1_i2::g.95::m.9  0.103   1  0.000   1  0.110   1  0.000   0.000 N  0.450      SignalP-noTM
TRINITY_DN38610_c0_g1::TRINITY_DN38610_c0_g1_i2::g.95::m.9  0.102   1  0.000   1  0.120   1  0.000   0.000 N  0.450      SignalP-noTM
TRINITY_DN38610_c0_g1::TRINITY_DN38610_c0_g1_i2::g.95::m.9  0.104   1  0.000   1  0.140   1  0.000   0.000 N  0.450      SignalP-noTM
TRINITY_DN38610_c0_g1::TRINITY_DN38610_c0_g1_i2::g.95::m.9  0.104   1  0.000   1  0.140   1  0.000   0.000 N  0.450      SignalP-noTM
TRINITY_DN38610_c0_g1::TRINITY_DN38610_c0_g1_i2::g.95::m.9  0.104   1  0.000   1  0.131   1  0.000   0.000 N  0.450      SignalP-noTM
TRINITY_DN38610_c0_g1::TRINITY_DN38610_c0_g1_i2::g.95::m.9  0.103   1  0.000   1  0.145   1  0.000   0.000 N  0.450      SignalP-noTM
TRINITY_DN38610_c0_g1::TRINITY_DN38610_c0_g1_i2::g.95::m.9  0.103   1  0.000   1  0.110   1  0.000   0.000 N  0.450      SignalP-noTM
TRINITY_DN38610_c0_g1::TRINITY_DN38610_c0_g1_i2::g.95::m.9  0.104   1  0.000   1  0.159   1  0.000   0.000 N  0.450      SignalP-noTM
TRINITY_DN38610_c0_g1::TRINITY_DN38610_c0_g1_i2::g.95::m.9!  0.102   1  0.000   1  0.120   1  0.000   0.000 N  0.450      SignalP-noTM
TRINITY_DN38610_c0_g1::TRINITY_DN38610_c0_g1_i2::g.95::m.9"  0.104   1  0.000   1  0.140   1  0.000   0.000 N  0.450      SignalP-noTM
TRINITY_DN38610_c0_g1::TRINITY_DN38610_c0_g1_i2::g.95::m.9#  0.103   1  0.000   1  0.145   1  0.000   0.000 N  0.450      SignalP-noTM
TRINITY_DN38610_c0_g1::TRINITY_DN38610_c0_g1_i2::g.95::m.9$  0.104   1  0.000   1  0.161   1  0.000   0.000 N  0.450      SignalP-noTM
TRINITY_DN38610_c0_g1::TRINITY_DN38610_c0_g1_i2::g.95::m.9%  0.104   1  0.000   1  0.159   1  0.000   0.000 N  0.450      SignalP-noTM
TRINITY_DN38610_c0_g1::TRINITY_DN38610_c0_g1_i2::g.95::m.9&  0.104   1  0.000   1  0.138   1  0.000   0.000 N  0.450      SignalP-noTM
TRINITY_DN38610_c0_g1::TRINITY_DN38610_c0_g1_i2::g.95::m.9'  0.104   1  0.000   1  0.130   1  0.000   0.000 N  0.450      SignalP-noTM
TRINITY_DN38610_c0_g1::TRINITY_DN38610_c0_g1_i2::g.95::m.9(  0.102   1  0.000   1  0.120   1  0.000   0.000 N  0.450      SignalP-noTM
TRINITY_DN38610_c0_g1::TRINITY_DN38610_c0_g1_i2::g.95::m.9)  0.103   1  0.000   1  0.110   1  0.000   0.000 N  0.450      SignalP-noTM
TRINITY_DN38610_c0_g1::TRINITY_DN38610_c0_g1_i2::g.95::m.9*  0.103   1  0.000   1  0.110   1  0.000   0.000 N  0.450      SignalP-noTM
TRINITY_DN38610_c0_g1::TRINITY_DN38610_c0_g1_i2::g.95::m.9+  0.104   1  0.000   1  0.130   1  0.000   0.000 N  0.450      SignalP-noTM
TRINITY_DN38610_c0_g1::TRINITY_DN38610_c0_g1_i2::g.95::m.9,  0.104   1  0.000   1  0.140   1  0.000   0.000 N  0.450      SignalP-noTM
TRINITY_DN38610_c0_g1::TRINITY_DN38610_c0_g1_i2::g.95::m.9-  0.104   1  0.000   1  0.140   1  0.000   0.000 N  0.450      SignalP-noTM
TRINITY_DN38610_c0_g1::TRINITY_DN38610_c0_g1_i2::g.95::m.9.  0.104   1  0.000   1  0.146   1  0.000   0.000 N  0.450      SignalP-noTM
TRINITY_DN38610_c0_g1::TRINITY_DN38610_c0_g1_i2::g.95::m.9/  0.105   1  0.000   1  0.120   1  0.000   0.000 N  0.450      SignalP-noTM
TRINITY_DN38610_c0_g1::TRINITY_DN38610_c0_g1_i2::g.95::m.90  0.105   1  0.000   1  0.120   1  0.000   0.000 N  0.450      SignalP-noTM
TRINITY_DN38610_c0_g1::TRINITY_DN38610_c0_g1_i2::g.95::m.91  0.105   1  0.000   1  0.120   1  0.000   0.000 N  0.450      SignalP-noTM
TRINITY_DN38610_c0_g1::TRINITY_DN38610_c0_g1_i2::g.95::m.92  0.104   1  0.000   1  0.131   1  0.000   0.000 N  0.450      SignalP-noTM
TRINITY_DN38610_c0_g1::TRINITY_DN38610_c0_g1_i2::g.95::m.93  0.103   1  0.000   1  0.198   1  0.000   0.000 N  0.450      SignalP-noTM
TRINITY_DN38610_c0_g1::TRINITY_DN38610_c0_g1_i2::g.95::m.94  0.104   1  0.000   1  0.158   1  0.000   0.000 N  0.450      SignalP-noTM
TRINITY_DN38610_c0_g1::TRINITY_DN38610_c0_g1_i2::g.95::m.95  0.103   1  0.000   1  0.104   1  0.000   0.000 N  0.450      SignalP-noTM
TRINITY_DN38610_c0_g1::TRINITY_DN38610_c0_g1_i2::g.95::m.96  0.103   1  0.000   1  0.104   1  0.000   0.000 N  0.450      SignalP-noTM
TRINITY_DN38610_c0_g1::TRINITY_DN38610_c0_g1_i2::g.95::m.97  0.103   1  0.000   1  0.104   1  0.000   0.000 N  0.450      SignalP-noTM
TRINITY_DN38610_c0_g1::TRINITY_DN38610_c0_g1_i2::g.95::m.98  0.107   4  0.000   1  0.113   4  0.000   0.000 N  0.450      SignalP-noTM
TRINITY_DN38610_c0_g1::TRINITY_DN38610_c0_g1_i2::g.95::m.99  0.107   4  0.000   1  0.122   5  0.000   0.000 N  0.450      SignalP-noTM
TRINITY_DN38610_c0_g1::TRINITY_DN38610_c0_g1_i2::g.95::m.9:  0.107   4  0.000   1  0.127   6  0.000   0.000 N  0.450      SignalP-noTM
TRINITY_DN38610_c0_g1::TRINITY_DN38610_c0_g1_i2::g.95::m.9;  0.107   4  0.000   1  0.128   7  0.000   0.000 N  0.450      SignalP-noTM
TRINITY_DN38610_c0_g1::TRINITY_DN38610_c0_g1_i2::g.95::m.9<  0.107   4  0.000   1  0.128   7  0.000   0.000 N  0.450      SignalP-noTM
TRINITY_DN38610_c0_g1::TRINITY_DN38610_c0_g1_i2::g.95::m.9=  0.107   4  0.000   1  0.128   7  0.000   0.000 N  0.450      SignalP-noTM
TRINITY_DN38610_c0_g1::TRINITY_DN38610_c0_g1_i2::g.95::m.9>  0.107   4  0.000   1  0.128   7  0.000   0.000 N  0.450      SignalP-noTM
TRINITY_DN38610_c0_g1::TRINITY_DN38610_c0_g1_i2::g.95::m.9?  0.107   4  0.106  11  0.128   7  0.111   0.109 N  0.450      SignalP-noTM
TRINITY_DN38610_c0_g1::TRINITY_DN38610_c0_g1_i2::g.95::m.9@  0.109  12  0.108  12  0.128   7  0.109   0.109 N  0.450      SignalP-noTM
TRINITY_DN38610_c0_g1::TRINITY_DN38610_c0_g1_i2::g.95::m.9A  0.109  12  0.108  12  0.128   7  0.109   0.109 N  0.450      SignalP-noTM
TRINITY_DN38610_c0_g1::TRINITY_DN38610_c0_g1_i2::g.95::m.9B  0.109  12  0.108  12  0.128   7  0.109   0.109 N  0.450      SignalP-noTM
TRINITY_DN38610_c0_g1::TRINITY_DN38610_c0_g1_i2::g.95::m.9C  0.109  12  0.108  12  0.128   7  0.109   0.109 N  0.450      SignalP-noTM
TRINITY_DN38610_c0_g1::TRINITY_DN38610_c0_g1_i2::g.95::m.9D  0.109  12  0.108  12  0.128   7  0.109   0.109 N  0.450      SignalP-noTM
TRINITY_DN38610_c0_g1::TRINITY_DN38610_c0_g1_i2::g.95::m.9E  0.109  12  0.108  12  0.128   7  0.109   0.109 N  0.450      SignalP-noTM
TRINITY_DN38610_c0_g1::TRINITY_DN38610_c0_g1_i2::g.95::m.9F  0.109  12  0.108  12  0.128   7  0.109   0.109 N  0.450      SignalP-noTM
TRINITY_DN38610_c0_g1::TRINITY_DN38610_c0_g1_i3::g.96::m.9  0.105   1  0.000   1  0.140   1  0.000   0.000 N  0.450      SignalP-noTM
TRINITY_DN38610_c0_g1::TRINITY_DN38610_c0_g1_i3::g.96::m.9  0.104   1  0.000   1  0.140   1  0.000   0.000 N  0.450      SignalP-noTM
TRINITY_DN38610_c0_g1::TRINITY_DN38610_c0_g1_i3::g.96::m.9  0.106   1  0.000   1  0.129   1  0.000   0.000 N  0.450      SignalP-noTM
TRINITY_DN38610_c0_g1::TRINITY_DN38610_c0_g1_i3::g.96::m.9  0.104   1  0.000   1  0.146   1  0.000   0.000 N  0.450      SignalP-noTM
TRINITY_DN38610_c0_g1::TRINITY_DN38610_c0_g1_i3::g.96::m.9  0.104   1  0.000   1  0.159   1  0.000   0.000 N  0.450      SignalP-noTM
TRINITY_DN38610_c0_g1::TRINITY_DN38610_c0_g1_i3::g.96::m.9  0.104   1  0.000   1  0.140   1  0.000   0.000 N  0.450      SignalP-noTM
TRINITY_DN38610_c0_g1::TRINITY_DN38610_c0_g1_i3::g.96::m.9  0.106   1  0.000   1  0.129   1  0.000   0.000 N  0.450      SignalP-noTM
TRINITY_DN38610_c0_g1::TRINITY_DN38610_c0_g1_i3::g.96::m.9  0.104   1  0.000   1  0.138   1  0.000   0.000 N  0.450      SignalP-noTM
TRINITY_DN38610_c0_g1::TRINITY_DN38610_c0_g1_i3::g.96::m.9  0.102   1  0.000   1  0.120   1  0.000   0.000 N  0.450      SignalP-noTM
                           0.000   1  0.000   1  0.000   1  0.000   0.000 N  0.500      SignalP-TM
TRINITY_DN38610_c0_g1::TRINITY_DN38610_c0_g1_i3::g.96::m.9  0.000   1  0.000   1  0.000   1  0.000   0.000 N  0.450      SignalP-noTM
0.159331                   0.000   1  0.000   1  0.000   1  0.000   0.000 N  0.450      SignalP-noTM
TRINITY_DN38610_c0_g1::TRINITY_DN38610_c0_g1_i3::g.96::m.9  0.106   1  0.000   1  0.139   1  0.000   0.000 N  0.450      SignalP-noTM
TRINITY_DN38610_c0_g1::TRINITY_DN38610_c0_g1_i3::g.96::m.9  0.104   1  0.000   1  0.140   1  0.000   0.000 N  0.450      SignalP-noTM
TRINITY_DN38610_c0_g1::TRINITY_DN38610_c0_g1_i3::g.96::m.9  0.104   1  0.000   1  0.159   1  0.000   0.000 N  0.450      SignalP-noTM
TRINITY_DN38610_c0_g1::TRINITY_DN38610_c0_g1_i3::g.96::m.9  0.105   1  0.000   1  0.120   1  0.000   0.000 N  0.450      SignalP-noTM
TRINITY_DN38610_c0_g1::TRINITY_DN38610_c0_g1_i3::g.96::m.9  0.104   1  0.000   1  0.140   1  0.000   0.000 N  0.450      SignalP-noTM
TRINITY_DN38610_c0_g1::TRINITY_DN38610_c0_g1_i3::g.96::m.9  0.104   1  0.000   1  0.131   1  0.000   0.000 N  0.450      SignalP-noTM
TRINITY_DN38610_c0_g1::TRINITY_DN38610_c0_g1_i3::g.96::m.9  0.104   1  0.000   1  0.121   1  0.000   0.000 N  0.450      SignalP-noTM
TRINITY_DN38610_c0_g1::TRINITY_DN38610_c0_g1_i3::g.96::m.9  0.104   1  0.000   1  0.158   1  0.000   0.000 N  0.450      SignalP-noTM
TRINITY_DN38610_c0_g1::TRINITY_DN38610_c0_g1_i3::g.96::m.9  0.104   1  0.000   1  0.138   1  0.000   0.000 N  0.450      SignalP-noTM
TRINITY_DN38610_c0_g1::TRINITY_DN38610_c0_g1_i3::g.96::m.9  0.106   1  0.000   1  0.129   1  0.000   0.000 N  0.450      SignalP-noTM
TRINITY_DN38610_c0_g1::TRINITY_DN38610_c0_g1_i3::g.96::m.9  0.103   1  0.000   1  0.145   1  0.000   0.000 N  0.450      SignalP-noTM
TRINITY_DN38610_c0_g1::TRINITY_DN38610_c0_g1_i3::g.96::m.9  0.102   1  0.000   1  0.120   1  0.000   0.000 N  0.450      SignalP-noTM
TRINITY_DN38610_c0_g1::TRINITY_DN38610_c0_g1_i3::g.96::m.9  0.104   1  0.000   1  0.140   1  0.000   0.000 N  0.450      SignalP-noTM
TRINITY_DN38610_c0_g1::TRINITY_DN38610_c0_g1_i3::g.96::m.9  0.103   1  0.000   1  0.110   1  0.000   0.000 N  0.450      SignalP-noTM
TRINITY_DN38610_c0_g1::TRINITY_DN38610_c0_g1_i3::g.96::m.9  0.102   1  0.000   1  0.120   1  0.000   0.000 N  0.450      SignalP-noTM
TRINITY_DN38610_c0_g1::TRINITY_DN38610_c0_g1_i3::g.96::m.9  0.104   1  0.000   1  0.140   1  0.000   0.000 N  0.450      SignalP-noTM
TRINITY_DN38610_c0_g1::TRINITY_DN38610_c0_g1_i3::g.96::m.9  0.104   1  0.000   1  0.140   1  0.000   0.000 N  0.450      SignalP-noTM
TRINITY_DN38610_c0_g1::TRINITY_DN38610_c0_g1_i3::g.96::m.9  0.104   1  0.000   1  0.131   1  0.000   0.000 N  0.450      SignalP-noTM
TRINITY_DN38610_c0_g1::TRINITY_DN38610_c0_g1_i3::g.96::m.9  0.103   1  0.000   1  0.145   1  0.000   0.000 N  0.450      SignalP-noTM
TRINITY_DN38610_c0_g1::TRINITY_DN38610_c0_g1_i3::g.96::m.9  0.103   1  0.000   1  0.110   1  0.000   0.000 N  0.450      SignalP-noTM
TRINITY_DN38610_c0_g1::TRINITY_DN38610_c0_g1_i3::g.96::m.9  0.104   1  0.000   1  0.159   1  0.000   0.000 N  0.450      SignalP-noTM
TRINITY_DN38610_c0_g1::TRINITY_DN38610_c0_g1_i3::g.96::m.9!  0.102   1  0.000   1  0.120   1  0.000   0.000 N  0.450      SignalP-noTM
TRINITY_DN38610_c0_g1::TRINITY_DN38610_c0_g1_i3::g.96::m.9"  0.104   1  0.000   1  0.140   1  0.000   0.000 N  0.450      SignalP-noTM
TRINITY_DN38610_c0_g1::TRINITY_DN38610_c0_g1_i3::g.96::m.9#  0.103   1  0.000   1  0.145   1  0.000   0.000 N  0.450      SignalP-noTM
TRINITY_DN38610_c0_g1::TRINITY_DN38610_c0_g1_i3::g.96::m.9$  0.104   1  0.000   1  0.161   1  0.000   0.000 N  0.450      SignalP-noTM
TRINITY_DN38610_c0_g1::TRINITY_DN38610_c0_g1_i3::g.96::m.9%  0.104   1  0.000   1  0.159   1  0.000   0.000 N  0.450      SignalP-noTM
TRINITY_DN38610_c0_g1::TRINITY_DN38610_c0_g1_i3::g.96::m.9&  0.104   1  0.000   1  0.138   1  0.000   0.000 N  0.450      SignalP-noTM
TRINITY_DN38610_c0_g1::TRINITY_DN38610_c0_g1_i3::g.96::m.9'  0.104   1  0.000   1  0.130   1  0.000   0.000 N  0.450      SignalP-noTM
TRINITY_DN38610_c0_g1::TRINITY_DN38610_c0_g1_i3::g.96::m.9(  0.102   1  0.000   1  0.120   1  0.000   0.000 N  0.450      SignalP-noTM
TRINITY_DN38610_c0_g1::TRINITY_DN38610_c0_g1_i3::g.96::m.9)  0.103   1  0.000   1  0.110   1  0.000   0.000 N  0.450      SignalP-noTM
TRINITY_DN38610_c0_g1::TRINITY_DN38610_c0_g1_i3::g.96::m.9*  0.103   1  0.000   1  0.110   1  0.000   0.000 N  0.450      SignalP-noTM
TRINITY_DN38610_c0_g1::TRINITY_DN38610_c0_g1_i3::g.96::m.9+  0.104   1  0.000   1  0.130   1  0.000   0.000 N  0.450      SignalP-noTM
TRINITY_DN38610_c0_g1::TRINITY_DN38610_c0_g1_i3::g.96::m.9,  0.104   1  0.000   1  0.140   1  0.000   0.000 N  0.450      SignalP-noTM
TRINITY_DN38610_c0_g1::TRINITY_DN38610_c0_g1_i3::g.96::m.9-  0.104   1  0.000   1  0.140   1  0.000   0.000 N  0.450      SignalP-noTM
TRINITY_DN38610_c0_g1::TRINITY_DN38610_c0_g1_i3::g.96::m.9.  0.104   1  0.000   1  0.146   1  0.000   0.000 N  0.450      SignalP-noTM
TRINITY_DN38610_c0_g1::TRINITY_DN38610_c0_g1_i3::g.96::m.9/  0.105   1  0.000   1  0.120   1  0.000   0.000 N  0.450      SignalP-noTM
TRINITY_DN38610_c0_g1::TRINITY_DN38610_c0_g1_i3::g.96::m.90  0.105   1  0.000   1  0.120   1  0.000   0.000 N  0.450      SignalP-noTM
TRINITY_DN38610_c0_g1::TRINITY_DN38610_c0_g1_i3::g.96::m.91  0.105   1  0.000   1  0.120   1  0.000   0.000 N  0.450      SignalP-noTM
TRINITY_DN38610_c0_g1::TRINITY_DN38610_c0_g1_i3::g.96::m.92  0.104   1  0.000   1  0.131   1  0.000   0.000 N  0.450      SignalP-noTM
TRINITY_DN38610_c0_g1::TRINITY_DN38610_c0_g1_i3::g.96::m.93  0.103   1  0.000   1  0.198   1  0.000   0.000 N  0.450      SignalP-noTM
TRINITY_DN38610_c0_g1::TRINITY_DN38610_c0_g1_i3::g.96::m.94  0.104   1  0.000   1  0.158   1  0.000   0.000 N  0.450      SignalP-noTM
TRINITY_DN38610_c0_g1::TRINITY_DN38610_c0_g1_i3::g.96::m.95  0.102   1  0.000   1  0.120   1  0.000   0.000 N  0.450      SignalP-noTM
TRINITY_DN38610_c0_g1::TRINITY_DN38610_c0_g1_i3::g.96::m.96  0.101   1  0.000   1  0.095   1  0.000   0.000 N  0.450      SignalP-noTM
TRINITY_DN38610_c0_g1::TRINITY_DN38610_c0_g1_i3::g.96::m.97  0.101   1  0.000   1  0.107   2  0.000   0.000 N  0.450      SignalP-noTM
TRINITY_DN38610_c0_g1::TRINITY_DN38610_c0_g1_i3::g.96::m.98  0.106   3  0.000   1  0.118   3  0.000   0.000 N  0.450      SignalP-noTM
TRINITY_DN38610_c0_g1::TRINITY_DN38610_c0_g1_i3::g.96::m.99  0.106   3  0.000   1  0.128   4  0.000   0.000 N  0.450      SignalP-noTM
TRINITY_DN38610_c0_g1::TRINITY_DN38610_c0_g1_i3::g.96::m.9:  0.106   3  0.000   1  0.131   5  0.000   0.000 N  0.450      SignalP-noTM
TRINITY_DN38610_c0_g1::TRINITY_DN38610_c0_g1_i3::g.96::m.9;  0.106   3  0.000   1  0.131   6  0.000   0.000 N  0.450      SignalP-noTM
TRINITY_DN38610_c0_g1::TRINITY_DN38610_c0_g1_i3::g.96::m.9<  0.106   3  0.000   1  0.131   6  0.000   0.000 N  0.450      SignalP-noTM
TRINITY_DN38610_c0_g1::TRINITY_DN38610_c0_g1_i3::g.96::m.9=  0.106   3  0.000   1  0.131   6  0.000   0.000 N  0.450      SignalP-noTM
TRINITY_DN38610_c0_g1::TRINITY_DN38610_c0_g1_i3::g.96::m.9>  0.106   3  0.000   1  0.131   6  0.000   0.000 N  0.450      SignalP-noTM
TRINITY_DN38610_c0_g1::TRINITY_DN38610_c0_g1_i3::g.96::m.9?  0.106   3  0.000   1  0.131   6  0.000   0.000 N  0.450      SignalP-noTM
TRINITY_DN38610_c0_g1::TRINITY_DN38610_c0_g1_i3::g.96::m.9@  0.108  11  0.106  11  0.131   6  0.113   0.110 N  0.450      SignalP-noTM
TRINITY_DN38610_c0_g1::TRINITY_DN38610_c0_g1_i3::g.96::m.9A  0.108  11  0.106  11  0.131   6  0.113   0.110 N  0.450      SignalP-noTM
TRINITY_DN38610_c0_g1::TRINITY_DN38610_c0_g1_i3::g.96::m.9B  0.108  11  0.106  11  0.131   6  0.113   0.110 N  0.450      SignalP-noTM
TRINITY_DN38610_c0_g1::TRINITY_DN38610_c0_g1_i3::g.96::m.9C  0.108  11  0.106  11  0.131   6  0.113   0.110 N  0.450      SignalP-noTM
TRINITY_DN38610_c0_g1::TRINITY_DN38610_c0_g1_i3::g.96::m.9D  0.108  11  0.106  11  0.131   6  0.113   0.110 N  0.450      SignalP-noTM
TRINITY_DN38610_c0_g1::TRINITY_DN38610_c0_g1_i3::g.96::m.9E  0.108  11  0.106  11  0.131   6  0.113   0.110 N  0.450      SignalP-noTM
TRINITY_DN38610_c0_g1::TRINITY_DN38610_c0_g1_i3::g.96::m.9F  0.108  11  0.106  11  0.131   6  0.113   0.110 N  0.450      SignalP-noTM
TRINITY_DN38610_c0_g1::TRINITY_DN38610_c0_g1_i4::g.97::m.9  0.105   1  0.000   1  0.140   1  0.000   0.000 N  0.450      SignalP-noTM
TRINITY_DN38610_c0_g1::TRINITY_DN38610_c0_g1_i4::g.97::m.9  0.104   1  0.000   1  0.140   1  0.000   0.000 N  0.450      SignalP-noTM
TRINITY_DN38610_c0_g1::TRINITY_DN38610_c0_g1_i4::g.97::m.9  0.106   1  0.000   1  0.129   1  0.000   0.000 N  0.450      SignalP-noTM
TRINITY_DN38610_c0_g1::TRINITY_DN38610_c0_g1_i4::g.97::m.9  0.104   1  0.000   1  0.146   1  0.000   0.000 N  0.450      SignalP-noTM
TRINITY_DN38610_c0_g1::TRINITY_DN38610_c0_g1_i4::g.97::m.9  0.104   1  0.000   1  0.159   1  0.000   0.000 N  0.450      SignalP-noTM
TRINITY_DN38610_c0_g1::TRINITY_DN38610_c0_g1_i4::g.97::m.9  0.104   1  0.000   1  0.140   1  0.000   0.000 N  0.450      SignalP-noTM
TRINITY_DN38610_c0_g1::TRINITY_DN38610_c0_g1_i4::g.97::m.9  0.106   1  0.000   1  0.129   1  0.000   0.000 N  0.450      SignalP-noTM
TRINITY_DN38610_c0_g1::TRINITY_DN38610_c0_g1_i4::g.97::m.9  0.104   1  0.000   1  0.138   1  0.000   0.000 N  0.450      SignalP-noTM
TRINITY_DN38610_c0_g1::TRINITY_DN38610_c0_g1_i4::g.97::m.9  0.102   1  0.000   1  0.120   1  0.000   0.000 N  0.450      SignalP-noTM
                           0.000   1  0.000   1  0.000   1  0.000   0.000 N  0.500      SignalP-TM
TRINITY_DN38610_c0_g1::TRINITY_DN38610_c0_g1_i4::g.97::m.9  0.000   1  0.000   1  0.000   1  0.000   0.000 N  0.450      SignalP-noTM
0.159331                   0.000   1  0.000   1  0.000   1  0.000   0.000 N  0.450      SignalP-noTM
TRINITY_DN38610_c0_g1::TRINITY_DN38610_c0_g1_i4::g.97::m.9  0.106   1  0.000   1  0.139   1  0.000   0.000 N  0.450      SignalP-noTM
TRINITY_DN38610_c0_g1::TRINITY_DN38610_c0_g1_i4::g.97::m.9  0.104   1  0.000   1  0.140   1  0.000   0.000 N  0.450      SignalP-noTM
TRINITY_DN38610_c0_g1::TRINITY_DN38610_c0_g1_i4::g.97::m.9  0.104   1  0.000   1  0.159   1  0.000   0.000 N  0.450      SignalP-noTM
TRINITY_DN38610_c0_g1::TRINITY_DN38610_c0_g1_i4::g.97::m.9  0.105   1  0.000   1  0.120   1  0.000   0.000 N  0.450      SignalP-noTM
TRINITY_DN38610_c0_g1::TRINITY_DN38610_c0_g1_i4::g.97::m.9  0.104   1  0.000   1  0.140   1  0.000   0.000 N  0.450      SignalP-noTM
TRINITY_DN38610_c0_g1::TRINITY_DN38610_c0_g1_i4::g.97::m.9  0.104   1  0.000   1  0.131   1  0.000   0.000 N  0.450      SignalP-noTM
TRINITY_DN38610_c0_g1::TRINITY_DN38610_c0_g1_i4::g.97::m.9  0.104   1  0.000   1  0.121   1  0.000   0.000 N  0.450      SignalP-noTM
TRINITY_DN38610_c0_g1::TRINITY_DN38610_c0_g1_i4::g.97::m.9  0.104   1  0.000   1  0.158   1  0.000   0.000 N  0.450      SignalP-noTM
TRINITY_DN38610_c0_g1::TRINITY_DN38610_c0_g1_i4::g.97::m.9  0.104   1  0.000   1  0.138   1  0.000   0.000 N  0.450      SignalP-noTM
TRINITY_DN38610_c0_g1::TRINITY_DN38610_c0_g1_i4::g.97::m.9  0.106   1  0.000   1  0.129   1  0.000   0.000 N  0.450      SignalP-noTM
TRINITY_DN38610_c0_g1::TRINITY_DN38610_c0_g1_i4::g.97::m.9  0.103   1  0.000   1  0.145   1  0.000   0.000 N  0.450      SignalP-noTM
TRINITY_DN38610_c0_g1::TRINITY_DN38610_c0_g1_i4::g.97::m.9  0.102   1  0.000   1  0.120   1  0.000   0.000 N  0.450      SignalP-noTM
TRINITY_DN38610_c0_g1::TRINITY_DN38610_c0_g1_i4::g.97::m.9  0.104   1  0.000   1  0.140   1  0.000   0.000 N  0.450      SignalP-noTM
TRINITY_DN38610_c0_g1::TRINITY_DN38610_c0_g1_i4::g.97::m.9  0.103   1  0.000   1  0.110   1  0.000   0.000 N  0.450      SignalP-noTM
TRINITY_DN38610_c0_g1::TRINITY_DN38610_c0_g1_i4::g.97::m.9  0.102   1  0.000   1  0.120   1  0.000   0.000 N  0.450      SignalP-noTM
TRINITY_DN38610_c0_g1::TRINITY_DN38610_c0_g1_i4::g.97::m.9  0.104   1  0.000   1  0.140   1  0.000   0.000 N  0.450      SignalP-noTM
TRINITY_DN38610_c0_g1::TRINITY_DN38610_c0_g1_i4::g.97::m.9  0.104   1  0.000   1  0.140   1  0.000   0.000 N  0.450      SignalP-noTM
TRINITY_DN38610_c0_g1::TRINITY_DN38610_c0_g1_i4::g.97::m.9  0.104   1  0.000   1  0.131   1  0.000   0.000 N  0.450      SignalP-noTM
TRINITY_DN38610_c0_g1::TRINITY_DN38610_c0_g1_i4::g.97::m.9  0.103   1  0.000   1  0.145   1  0.000   0.000 N  0.450      SignalP-noTM
TRINITY_DN38610_c0_g1::TRINITY_DN38610_c0_g1_i4::g.97::m.9  0.103   1  0.000   1  0.110   1  0.000   0.000 N  0.450      SignalP-noTM
TRINITY_DN38610_c0_g1::TRINITY_DN38610_c0_g1_i4::g.97::m.9  0.104   1  0.000   1  0.159   1  0.000   0.000 N  0.450      SignalP-noTM
TRINITY_DN38610_c0_g1::TRINITY_DN38610_c0_g1_i4::g.97::m.9!  0.102   1  0.000   1  0.120   1  0.000   0.000 N  0.450      SignalP-noTM
TRINITY_DN38610_c0_g1::TRINITY_DN38610_c0_g1_i4::g.97::m.9"  0.104   1  0.000   1  0.140   1  0.000   0.000 N  0.450      SignalP-noTM
TRINITY_DN38610_c0_g1::TRINITY_DN38610_c0_g1_i4::g.97::m.9#  0.103   1  0.000   1  0.145   1  0.000   0.000 N  0.450      SignalP-noTM
TRINITY_DN38610_c0_g1::TRINITY_DN38610_c0_g1_i4::g.97::m.9$  0.104   1  0.000   1  0.161   1  0.000   0.000 N  0.450      SignalP-noTM
TRINITY_DN38610_c0_g1::TRINITY_DN38610_c0_g1_i4::g.97::m.9%  0.104   1  0.000   1  0.159   1  0.000   0.000 N  0.450      SignalP-noTM
TRINITY_DN38610_c0_g1::TRINITY_DN38610_c0_g1_i4::g.97::m.9&  0.104   1  0.000   1  0.138   1  0.000   0.000 N  0.450      SignalP-noTM
TRINITY_DN38610_c0_g1::TRINITY_DN38610_c0_g1_i4::g.97::m.9'  0.104   1  0.000   1  0.130   1  0.000   0.000 N  0.450      SignalP-noTM
TRINITY_DN38610_c0_g1::TRINITY_DN38610_c0_g1_i4::g.97::m.9(  0.102   1  0.000   1  0.120   1  0.000   0.000 N  0.450      SignalP-noTM
TRINITY_DN38610_c0_g1::TRINITY_DN38610_c0_g1_i4::g.97::m.9)  0.103   1  0.000   1  0.110   1  0.000   0.000 N  0.450      SignalP-noTM
TRINITY_DN38610_c0_g1::TRINITY_DN38610_c0_g1_i4::g.97::m.9*  0.103   1  0.000   1  0.110   1  0.000   0.000 N  0.450      SignalP-noTM
TRINITY_DN38610_c0_g1::TRINITY_DN38610_c0_g1_i4::g.97::m.9+  0.104   1  0.000   1  0.130   1  0.000   0.000 N  0.450      SignalP-noTM
TRINITY_DN38610_c0_g1::TRINITY_DN38610_c0_g1_i4::g.97::m.9,  0.104   1  0.000   1  0.140   1  0.000   0.000 N  0.450      SignalP-noTM
TRINITY_DN38610_c0_g1::TRINITY_DN38610_c0_g1_i4::g.97::m.9-  0.104   1  0.000   1  0.140   1  0.000   0.000 N  0.450      SignalP-noTM
TRINITY_DN38610_c0_g1::TRINITY_DN38610_c0_g1_i4::g.97::m.9.  0.104   1  0.000   1  0.146   1  0.000   0.000 N  0.450      SignalP-noTM
TRINITY_DN38610_c0_g1::TRINITY_DN38610_c0_g1_i4::g.97::m.9/  0.105   1  0.000   1  0.120   1  0.000   0.000 N  0.450      SignalP-noTM
TRINITY_DN38610_c0_g1::TRINITY_DN38610_c0_g1_i4::g.97::m.90  0.105   1  0.000   1  0.120   1  0.000   0.000 N  0.450      SignalP-noTM
TRINITY_DN38610_c0_g1::TRINITY_DN38610_c0_g1_i4::g.97::m.91  0.105   1  0.000   1  0.120   1  0.000   0.000 N  0.450      SignalP-noTM
TRINITY_DN38610_c0_g1::TRINITY_DN38610_c0_g1_i4::g.97::m.92  0.104   1  0.000   1  0.131   1  0.000   0.000 N  0.450      SignalP-noTM
TRINITY_DN38610_c0_g1::TRINITY_DN38610_c0_g1_i4::g.97::m.93  0.103   1  0.000   1  0.198   1  0.000   0.000 N  0.450      SignalP-noTM
TRINITY_DN38610_c0_g1::TRINITY_DN38610_c0_g1_i4::g.97::m.94  0.104   1  0.000   1  0.158   1  0.000   0.000 N  0.450      SignalP-noTM
TRINITY_DN38610_c0_g1::TRINITY_DN38610_c0_g1_i4::g.97::m.95  0.102   1  0.000   1  0.120   1  0.000   0.000 N  0.450      SignalP-noTM
TRINITY_DN38610_c0_g1::TRINITY_DN38610_c0_g1_i4::g.97::m.96  0.105   1  0.000   1  0.120   1  0.000   0.000 N  0.450      SignalP-noTM
TRINITY_DN38610_c0_g1::TRINITY_DN38610_c0_g1_i4::g.97::m.97  0.103   1  0.000   1  0.104   1  0.000   0.000 N  0.450      SignalP-noTM
TRINITY_DN38610_c0_g1::TRINITY_DN38610_c0_g1_i4::g.97::m.98  0.104   2  0.000   1  0.116   2  0.000   0.000 N  0.450      SignalP-noTM
TRINITY_DN38610_c0_g1::TRINITY_DN38610_c0_g1_i4::g.97::m.99  0.104   2  0.000   1  0.124   3  0.000   0.000 N  0.450      SignalP-noTM
TRINITY_DN38610_c0_g1::TRINITY_DN38610_c0_g1_i4::g.97::m.9:  0.104   2  0.000   1  0.133   4  0.000   0.000 N  0.450      SignalP-noTM
TRINITY_DN38610_c0_g1::TRINITY_DN38610_c0_g1_i4::g.97::m.9;  0.104   2  0.000   1  0.133   5  0.000   0.000 N  0.450      SignalP-noTM
TRINITY_DN38610_c0_g1::TRINITY_DN38610_c0_g1_i4::g.97::m.9<  0.104   2  0.000   1  0.133   5  0.000   0.000 N  0.450      SignalP-noTM
TRINITY_DN38610_c0_g1::TRINITY_DN38610_c0_g1_i4::g.97::m.9=  0.104   7  0.000   1  0.133   5  0.000   0.000 N  0.450      SignalP-noTM
TRINITY_DN38610_c0_g1::TRINITY_DN38610_c0_g1_i4::g.97::m.9>  0.105   8  0.000   1  0.133   5  0.000   0.000 N  0.450      SignalP-noTM
TRINITY_DN38610_c0_g1::TRINITY_DN38610_c0_g1_i4::g.97::m.9?  0.105   8  0.000   1  0.133   5  0.000   0.000 N  0.450      SignalP-noTM
TRINITY_DN38610_c0_g1::TRINITY_DN38610_c0_g1_i4::g.97::m.9@  0.108  10  0.000   1  0.133   5  0.000   0.000 N  0.450      SignalP-noTM
TRINITY_DN38610_c0_g1::TRINITY_DN38610_c0_g1_i4::g.97::m.9A  0.108  10  0.105  11  0.133   5  0.115   0.111 N  0.450      SignalP-noTM
TRINITY_DN38610_c0_g1::TRINITY_DN38610_c0_g1_i4::g.97::m.9B  0.108  10  0.105  11  0.133   5  0.115   0.111 N  0.450      SignalP-noTM
TRINITY_DN38610_c0_g1::TRINITY_DN38610_c0_g1_i4::g.97::m.9C  0.108  10  0.105  11  0.133   5  0.115   0.111 N  0.450      SignalP-noTM
TRINITY_DN38610_c0_g1::TRINITY_DN38610_c0_g1_i4::g.97::m.9D  0.108  10  0.105  11  0.133   5  0.115   0.111 N  0.450      SignalP-noTM
TRINITY_DN38610_c0_g1::TRINITY_DN38610_c0_g1_i4::g.97::m.9E  0.108  10  0.105  11  0.133   5  0.115   0.111 N  0.450      SignalP-noTM
TRINITY_DN38610_c0_g1::TRINITY_DN38610_c0_g1_i4::g.97::m.9F  0.108  10  0.105  11  0.133   5  0.115   0.111 N  0.450      SignalP-noTM
TRINITY_DN38610_c0_g1::TRINITY_DN38610_c0_g1_i5::g.98::m.9  0.105   1  0.000   1  0.140   1  0.000   0.000 N  0.450      SignalP-noTM
TRINITY_DN38610_c0_g1::TRINITY_DN38610_c0_g1_i5::g.98::m.9  0.104   1  0.000   1  0.140   1  0.000   0.000 N  0.450      SignalP-noTM
TRINITY_DN38610_c0_g1::TRINITY_DN38610_c0_g1_i5::g.98::m.9  0.106   1  0.000   1  0.129   1  0.000   0.000 N  0.450      SignalP-noTM
TRINITY_DN38610_c0_g1::TRINITY_DN38610_c0_g1_i5::g.98::m.9  0.104   1  0.000   1  0.146   1  0.000   0.000 N  0.450      SignalP-noTM
TRINITY_DN38610_c0_g1::TRINITY_DN38610_c0_g1_i5::g.98::m.9  0.104   1  0.000   1  0.159   1  0.000   0.000 N  0.450      SignalP-noTM
TRINITY_DN38610_c0_g1::TRINITY_DN38610_c0_g1_i5::g.98::m.9  0.104   1  0.000   1  0.140   1  0.000   0.000 N  0.450      SignalP-noTM
TRINITY_DN38610_c0_g1::TRINITY_DN38610_c0_g1_i5::g.98::m.9  0.106   1  0.000   1  0.129   1  0.000   0.000 N  0.450      SignalP-noTM
TRINITY_DN38610_c0_g1::TRINITY_DN38610_c0_g1_i5::g.98::m.9  0.104   1  0.000   1  0.138   1  0.000   0.000 N  0.450      SignalP-noTM
TRINITY_DN38610_c0_g1::TRINITY_DN38610_c0_g1_i5::g.98::m.9  0.102   1  0.000   1  0.120   1  0.000   0.000 N  0.450      SignalP-noTM
                           0.000   1  0.000   1  0.000   1  0.000   0.000 N  0.500      SignalP-TM
TRINITY_DN38610_c0_g1::TRINITY_DN38610_c0_g1_i5::g.98::m.9  0.000   1  0.000   1  0.000   1  0.000   0.000 N  0.450      SignalP-noTM
0.159331                   0.000   1  0.000   1  0.000   1  0.000   0.000 N  0.450      SignalP-noTM
TRINITY_DN38610_c0_g1::TRINITY_DN38610_c0_g1_i5::g.98::m.9  0.106   1  0.000   1  0.139   1  0.000   0.000 N  0.450      SignalP-noTM
TRINITY_DN38610_c0_g1::TRINITY_DN38610_c0_g1_i5::g.98::m.9  0.104   1  0.000   1  0.140   1  0.000   0.000 N  0.450      SignalP-noTM
TRINITY_DN38610_c0_g1::TRINITY_DN38610_c0_g1_i5::g.98::m.9  0.104   1  0.000   1  0.159   1  0.000   0.000 N  0.450      SignalP-noTM
TRINITY_DN38610_c0_g1::TRINITY_DN38610_c0_g1_i5::g.98::m.9  0.105   1  0.000   1  0.120   1  0.000   0.000 N  0.450      SignalP-noTM
TRINITY_DN38610_c0_g1::TRINITY_DN38610_c0_g1_i5::g.98::m.9  0.104   1  0.000   1  0.140   1  0.000   0.000 N  0.450      SignalP-noTM
TRINITY_DN38610_c0_g1::TRINITY_DN38610_c0_g1_i5::g.98::m.9  0.104   1  0.000   1  0.131   1  0.000   0.000 N  0.450      SignalP-noTM
TRINITY_DN38610_c0_g1::TRINITY_DN38610_c0_g1_i5::g.98::m.9  0.104   1  0.000   1  0.121   1  0.000   0.000 N  0.450      SignalP-noTM
TRINITY_DN38610_c0_g1::TRINITY_DN38610_c0_g1_i5::g.98::m.9  0.104   1  0.000   1  0.158   1  0.000   0.000 N  0.450      SignalP-noTM
TRINITY_DN38610_c0_g1::TRINITY_DN38610_c0_g1_i5::g.98::m.9  0.104   1  0.000   1  0.138   1  0.000   0.000 N  0.450      SignalP-noTM
TRINITY_DN38610_c0_g1::TRINITY_DN38610_c0_g1_i5::g.98::m.9  0.106   1  0.000   1  0.129   1  0.000   0.000 N  0.450      SignalP-noTM
TRINITY_DN38610_c0_g1::TRINITY_DN38610_c0_g1_i5::g.98::m.9  0.103   1  0.000   1  0.145   1  0.000   0.000 N  0.450      SignalP-noTM
TRINITY_DN38610_c0_g1::TRINITY_DN38610_c0_g1_i5::g.98::m.9  0.102   1  0.000   1  0.120   1  0.000   0.000 N  0.450      SignalP-noTM
TRINITY_DN38610_c0_g1::TRINITY_DN38610_c0_g1_i5::g.98::m.9  0.104   1  0.000   1  0.140   1  0.000   0.000 N  0.450      SignalP-noTM
TRINITY_DN38610_c0_g1::TRINITY_DN38610_c0_g1_i5::g.98::m.9  0.103   1  0.000   1  0.110   1  0.000   0.000 N  0.450      SignalP-noTM
TRINITY_DN38610_c0_g1::TRINITY_DN38610_c0_g1_i5::g.98::m.9  0.102   1  0.000   1  0.120   1  0.000   0.000 N  0.450      SignalP-noTM
TRINITY_DN38610_c0_g1::TRINITY_DN38610_c0_g1_i5::g.98::m.9  0.104   1  0.000   1  0.140   1  0.000   0.000 N  0.450      SignalP-noTM
TRINITY_DN38610_c0_g1::TRINITY_DN38610_c0_g1_i5::g.98::m.9  0.104   1  0.000   1  0.140   1  0.000   0.000 N  0.450      SignalP-noTM
TRINITY_DN38610_c0_g1::TRINITY_DN38610_c0_g1_i5::g.98::m.9  0.104   1  0.000   1  0.131   1  0.000   0.000 N  0.450      SignalP-noTM
TRINITY_DN38610_c0_g1::TRINITY_DN38610_c0_g1_i5::g.98::m.9  0.103   1  0.000   1  0.145   1  0.000   0.000 N  0.450      SignalP-noTM
TRINITY_DN38610_c0_g1::TRINITY_DN38610_c0_g1_i5::g.98::m.9  0.103   1  0.000   1  0.110   1  0.000   0.000 N  0.450      SignalP-noTM
TRINITY_DN38610_c0_g1::TRINITY_DN38610_c0_g1_i5::g.98::m.9  0.104   1  0.000   1  0.159   1  0.000   0.000 N  0.450      SignalP-noTM
TRINITY_DN38610_c0_g1::TRINITY_DN38610_c0_g1_i5::g.98::m.9!  0.102   1  0.000   1  0.120   1  0.000   0.000 N  0.450      SignalP-noTM
TRINITY_DN38610_c0_g1::TRINITY_DN38610_c0_g1_i5::g.98::m.9"  0.104   1  0.000   1  0.140   1  0.000   0.000 N  0.450      SignalP-noTM
TRINITY_DN38610_c0_g1::TRINITY_DN38610_c0_g1_i5::g.98::m.9#  0.103   1  0.000   1  0.145   1  0.000   0.000 N  0.450      SignalP-noTM
TRINITY_DN38610_c0_g1::TRINITY_DN38610_c0_g1_i5::g.98::m.9$  0.104   1  0.000   1  0.161   1  0.000   0.000 N  0.450      SignalP-noTM
TRINITY_DN38610_c0_g1::TRINITY_DN38610_c0_g1_i5::g.98::m.9%  0.104   1  0.000   1  0.159   1  0.000   0.000 N  0.450      SignalP-noTM
TRINITY_DN38610_c0_g1::TRINITY_DN38610_c0_g1_i5::g.98::m.9&  0.104   1  0.000   1  0.138   1  0.000   0.000 N  0.450      SignalP-noTM
TRINITY_DN38610_c0_g1::TRINITY_DN38610_c0_g1_i5::g.98::m.9'  0.104   1  0.000   1  0.130   1  0.000   0.000 N  0.450      SignalP-noTM
TRINITY_DN38610_c0_g1::TRINITY_DN38610_c0_g1_i5::g.98::m.9(  0.102   1  0.000   1  0.120   1  0.000   0.000 N  0.450      SignalP-noTM
TRINITY_DN38610_c0_g1::TRINITY_DN38610_c0_g1_i5::g.98::m.9)  0.103   1  0.000   1  0.110   1  0.000   0.000 N  0.450      SignalP-noTM
TRINITY_DN38610_c0_g1::TRINITY_DN38610_c0_g1_i5::g.98::m.9*  0.103   1  0.000   1  0.110   1  0.000   0.000 N  0.450      SignalP-noTM
TRINITY_DN38610_c0_g1::TRINITY_DN38610_c0_g1_i5::g.98::m.9+  0.104   1  0.000   1  0.130   1  0.000   0.000 N  0.450      SignalP-noTM
TRINITY_DN38610_c0_g1::TRINITY_DN38610_c0_g1_i5::g.98::m.9,  0.104   1  0.000   1  0.140   1  0.000   0.000 N  0.450      SignalP-noTM
TRINITY_DN38610_c0_g1::TRINITY_DN38610_c0_g1_i5::g.98::m.9-  0.104   1  0.000   1  0.140   1  0.000   0.000 N  0.450      SignalP-noTM
TRINITY_DN38610_c0_g1::TRINITY_DN38610_c0_g1_i5::g.98::m.9.  0.104   1  0.000   1  0.146   1  0.000   0.000 N  0.450      SignalP-noTM
TRINITY_DN38610_c0_g1::TRINITY_DN38610_c0_g1_i5::g.98::m.9/  0.105   1  0.000   1  0.120   1  0.000   0.000 N  0.450      SignalP-noTM
TRINITY_DN38610_c0_g1::TRINITY_DN38610_c0_g1_i5::g.98::m.90  0.105   1  0.000   1  0.120   1  0.000   0.000 N  0.450      SignalP-noTM
TRINITY_DN38610_c0_g1::TRINITY_DN38610_c0_g1_i5::g.98::m.91  0.105   1  0.000   1  0.120   1  0.000   0.000 N  0.450      SignalP-noTM
TRINITY_DN38610_c0_g1::TRINITY_DN38610_c0_g1_i5::g.98::m.92  0.104   1  0.000   1  0.131   1  0.000   0.000 N  0.450      SignalP-noTM
TRINITY_DN38610_c0_g1::TRINITY_DN38610_c0_g1_i5::g.98::m.93  0.103   1  0.000   1  0.198   1  0.000   0.000 N  0.450      SignalP-noTM
TRINITY_DN38610_c0_g1::TRINITY_DN38610_c0_g1_i5::g.98::m.94  0.104   1  0.000   1  0.158   1  0.000   0.000 N  0.450      SignalP-noTM
TRINITY_DN38610_c0_g1::TRINITY_DN38610_c0_g1_i5::g.98::m.95  0.102   1  0.000   1  0.120   1  0.000   0.000 N  0.450      SignalP-noTM
TRINITY_DN38610_c0_g1::TRINITY_DN38610_c0_g1_i5::g.98::m.96  0.105   1  0.000   1  0.120   1  0.000   0.000 N  0.450      SignalP-noTM
TRINITY_DN38610_c0_g1::TRINITY_DN38610_c0_g1_i5::g.98::m.97  0.104   1  0.000   1  0.138   1  0.000   0.000 N  0.450      SignalP-noTM
TRINITY_DN38610_c0_g1::TRINITY_DN38610_c0_g1_i5::g.98::m.98  0.104   1  0.000   1  0.129   1  0.000   0.000 N  0.450      SignalP-noTM
TRINITY_DN38610_c0_g1::TRINITY_DN38610_c0_g1_i5::g.98::m.99  0.104   1  0.000   1  0.129   1  0.000   0.000 N  0.450      SignalP-noTM
TRINITY_DN38610_c0_g1::TRINITY_DN38610_c0_g1_i5::g.98::m.9:  0.104   1  0.000   1  0.142   3  0.000   0.000 N  0.450      SignalP-noTM
TRINITY_DN38610_c0_g1::TRINITY_DN38610_c0_g1_i5::g.98::m.9;  0.104   1  0.000   1  0.144   4  0.000   0.000 N  0.450      SignalP-noTM
TRINITY_DN38610_c0_g1::TRINITY_DN38610_c0_g1_i5::g.98::m.9<  0.104   1  0.000   1  0.144   4  0.000   0.000 N  0.450      SignalP-noTM
TRINITY_DN38610_c0_g1::TRINITY_DN38610_c0_g1_i5::g.98::m.9=  0.104   6  0.000   1  0.144   4  0.000   0.000 N  0.450      SignalP-noTM
TRINITY_DN38610_c0_g1::TRINITY_DN38610_c0_g1_i5::g.98::m.9>  0.104   6  0.000   1  0.144   4  0.000   0.000 N  0.450      SignalP-noTM
TRINITY_DN38610_c0_g1::TRINITY_DN38610_c0_g1_i5::g.98::m.9?  0.105   8  0.000   1  0.144   4  0.000   0.000 N  0.450      SignalP-noTM
TRINITY_DN38610_c0_g1::TRINITY_DN38610_c0_g1_i5::g.98::m.9@  0.108   9  0.000   1  0.144   4  0.000   0.000 N  0.450      SignalP-noTM
TRINITY_DN38610_c0_g1::TRINITY_DN38610_c0_g1_i5::g.98::m.9A  0.108   9  0.000   1  0.144   4  0.000   0.000 N  0.450      SignalP-noTM
TRINITY_DN38610_c0_g1::TRINITY_DN38610_c0_g1_i5::g.98::m.9B  0.108   9  0.110  11  0.144   4  0.121   0.116 N  0.450      SignalP-noTM
TRINITY_DN38610_c0_g1::TRINITY_DN38610_c0_g1_i5::g.98::m.9C  0.108   9  0.112  12  0.144   4  0.118   0.115 N  0.450      SignalP-noTM
TRINITY_DN38610_c0_g1::TRINITY_DN38610_c0_g1_i5::g.98::m.9D  0.108   9  0.112  12  0.144   4  0.118   0.115 N  0.450      SignalP-noTM
TRINITY_DN38610_c0_g1::TRINITY_DN38610_c0_g1_i5::g.98::m.9E  0.108   9  0.112  12  0.144   4  0.118   0.115 N  0.450      SignalP-noTM
TRINITY_DN38610_c0_g1::TRINITY_DN38610_c0_g1_i5::g.98::m.9F  0.108   9  0.112  12  0.144   4  0.118   0.115 N  0.450      SignalP-noTM
TRINITY_DN38610_c0_g1::TRINITY_DN38610_c0_g1_i6::g.99::m.9  0.105   1  0.000   1  0.140   1  0.000   0.000 N  0.450      SignalP-noTM
TRINITY_DN38610_c0_g1::TRINITY_DN38610_c0_g1_i6::g.99::m.9  0.104   1  0.000   1  0.140   1  0.000   0.000 N  0.450      SignalP-noTM
TRINITY_DN38610_c0_g1::TRINITY_DN38610_c0_g1_i6::g.99::m.9  0.106   1  0.000   1  0.129   1  0.000   0.000 N  0.450      SignalP-noTM
TRINITY_DN38610_c0_g1::TRINITY_DN38610_c0_g1_i6::g.99::m.9  0.104   1  0.000   1  0.146   1  0.000   0.000 N  0.450      SignalP-noTM
TRINITY_DN38610_c0_g1::TRINITY_DN38610_c0_g1_i6::g.99::m.9  0.104   1  0.000   1  0.159   1  0.000   0.000 N  0.450      SignalP-noTM
TRINITY_DN38610_c0_g1::TRINITY_DN38610_c0_g1_i6::g.99::m.9  0.104   1  0.000   1  0.140   1  0.000   0.000 N  0.450      SignalP-noTM
TRINITY_DN38610_c0_g1::TRINITY_DN38610_c0_g1_i6::g.99::m.9  0.106   1  0.000   1  0.129   1  0.000   0.000 N  0.450      SignalP-noTM
TRINITY_DN38610_c0_g1::TRINITY_DN38610_c0_g1_i6::g.99::m.9  0.104   1  0.000   1  0.138   1  0.000   0.000 N  0.450      SignalP-noTM
TRINITY_DN38610_c0_g1::TRINITY_DN38610_c0_g1_i6::g.99::m.9  0.102   1  0.000   1  0.120   1  0.000   0.000 N  0.450      SignalP-noTM
                           0.000   1  0.000   1  0.000   1  0.000   0.000 N  0.500      SignalP-TM
TRINITY_DN38610_c0_g1::TRINITY_DN38610_c0_g1_i6::g.99::m.9  0.000   1  0.000   1  0.000   1  0.000   0.000 N  0.450      SignalP-noTM
0.159331                   0.000   1  0.000   1  0.000   1  0.000   0.000 N  0.450      SignalP-noTM
TRINITY_DN38610_c0_g1::TRINITY_DN38610_c0_g1_i6::g.99::m.9  0.106   1  0.000   1  0.139   1  0.000   0.000 N  0.450      SignalP-noTM
TRINITY_DN38610_c0_g1::TRINITY_DN38610_c0_g1_i6::g.99::m.9  0.104   1  0.000   1  0.140   1  0.000   0.000 N  0.450      SignalP-noTM
TRINITY_DN38610_c0_g1::TRINITY_DN38610_c0_g1_i6::g.99::m.9  0.104   1  0.000   1  0.159   1  0.000   0.000 N  0.450      SignalP-noTM
TRINITY_DN38610_c0_g1::TRINITY_DN38610_c0_g1_i6::g.99::m.9  0.105   1  0.000   1  0.120   1  0.000   0.000 N  0.450      SignalP-noTM
TRINITY_DN38610_c0_g1::TRINITY_DN38610_c0_g1_i6::g.99::m.9  0.104   1  0.000   1  0.140   1  0.000   0.000 N  0.450      SignalP-noTM
TRINITY_DN38610_c0_g1::TRINITY_DN38610_c0_g1_i6::g.99::m.9  0.104   1  0.000   1  0.131   1  0.000   0.000 N  0.450      SignalP-noTM
TRINITY_DN38610_c0_g1::TRINITY_DN38610_c0_g1_i6::g.99::m.9  0.104   1  0.000   1  0.121   1  0.000   0.000 N  0.450      SignalP-noTM
TRINITY_DN38610_c0_g1::TRINITY_DN38610_c0_g1_i6::g.99::m.9  0.104   1  0.000   1  0.158   1  0.000   0.000 N  0.450      SignalP-noTM
TRINITY_DN38610_c0_g1::TRINITY_DN38610_c0_g1_i6::g.99::m.9  0.104   1  0.000   1  0.138   1  0.000   0.000 N  0.450      SignalP-noTM
TRINITY_DN38610_c0_g1::TRINITY_DN38610_c0_g1_i6::g.99::m.9  0.106   1  0.000   1  0.129   1  0.000   0.000 N  0.450      SignalP-noTM
TRINITY_DN38610_c0_g1::TRINITY_DN38610_c0_g1_i6::g.99::m.9  0.103   1  0.000   1  0.145   1  0.000   0.000 N  0.450      SignalP-noTM
TRINITY_DN38610_c0_g1::TRINITY_DN38610_c0_g1_i6::g.99::m.9  0.102   1  0.000   1  0.120   1  0.000   0.000 N  0.450      SignalP-noTM
TRINITY_DN38610_c0_g1::TRINITY_DN38610_c0_g1_i6::g.99::m.9  0.104   1  0.000   1  0.140   1  0.000   0.000 N  0.450      SignalP-noTM
TRINITY_DN38610_c0_g1::TRINITY_DN38610_c0_g1_i6::g.99::m.9  0.103   1  0.000   1  0.110   1  0.000   0.000 N  0.450      SignalP-noTM
TRINITY_DN38610_c0_g1::TRINITY_DN38610_c0_g1_i6::g.99::m.9  0.102   1  0.000   1  0.120   1  0.000   0.000 N  0.450      SignalP-noTM
TRINITY_DN38610_c0_g1::TRINITY_DN38610_c0_g1_i6::g.99::m.9  0.104   1  0.000   1  0.140   1  0.000   0.000 N  0.450      SignalP-noTM
TRINITY_DN38610_c0_g1::TRINITY_DN38610_c0_g1_i6::g.99::m.9  0.104   1  0.000   1  0.140   1  0.000   0.000 N  0.450      SignalP-noTM
TRINITY_DN38610_c0_g1::TRINITY_DN38610_c0_g1_i6::g.99::m.9  0.104   1  0.000   1  0.131   1  0.000   0.000 N  0.450      SignalP-noTM
TRINITY_DN38610_c0_g1::TRINITY_DN38610_c0_g1_i6::g.99::m.9  0.103   1  0.000   1  0.145   1  0.000   0.000 N  0.450      SignalP-noTM
TRINITY_DN38610_c0_g1::TRINITY_DN38610_c0_g1_i6::g.99::m.9  0.103   1  0.000   1  0.110   1  0.000   0.000 N  0.450      SignalP-noTM
TRINITY_DN38610_c0_g1::TRINITY_DN38610_c0_g1_i6::g.99::m.9  0.104   1  0.000   1  0.159   1  0.000   0.000 N  0.450      SignalP-noTM
TRINITY_DN38610_c0_g1::TRINITY_DN38610_c0_g1_i6::g.99::m.9!  0.102   1  0.000   1  0.120   1  0.000   0.000 N  0.450      SignalP-noTM
TRINITY_DN38610_c0_g1::TRINITY_DN38610_c0_g1_i6::g.99::m.9"  0.104   1  0.000   1  0.140   1  0.000   0.000 N  0.450      SignalP-noTM
TRINITY_DN38610_c0_g1::TRINITY_DN38610_c0_g1_i6::g.99::m.9#  0.103   1  0.000   1  0.145   1  0.000   0.000 N  0.450      SignalP-noTM
TRINITY_DN38610_c0_g1::TRINITY_DN38610_c0_g1_i6::g.99::m.9$  0.104   1  0.000   1  0.161   1  0.000   0.000 N  0.450      SignalP-noTM
TRINITY_DN38610_c0_g1::TRINITY_DN38610_c0_g1_i6::g.99::m.9%  0.104   1  0.000   1  0.159   1  0.000   0.000 N  0.450      SignalP-noTM
TRINITY_DN38610_c0_g1::TRINITY_DN38610_c0_g1_i6::g.99::m.9&  0.104   1  0.000   1  0.138   1  0.000   0.000 N  0.450      SignalP-noTM
TRINITY_DN38610_c0_g1::TRINITY_DN38610_c0_g1_i6::g.99::m.9'  0.104   1  0.000   1  0.130   1  0.000   0.000 N  0.450      SignalP-noTM
TRINITY_DN38610_c0_g1::TRINITY_DN38610_c0_g1_i6::g.99::m.9(  0.102   1  0.000   1  0.120   1  0.000   0.000 N  0.450      SignalP-noTM
TRINITY_DN38610_c0_g1::TRINITY_DN38610_c0_g1_i6::g.99::m.9)  0.103   1  0.000   1  0.110   1  0.000   0.000 N  0.450      SignalP-noTM
TRINITY_DN38610_c0_g1::TRINITY_DN38610_c0_g1_i6::g.99::m.9*  0.103   1  0.000   1  0.110   1  0.000   0.000 N  0.450      SignalP-noTM
TRINITY_DN38610_c0_g1::TRINITY_DN38610_c0_g1_i6::g.99::m.9+  0.104   1  0.000   1  0.130   1  0.000   0.000 N  0.450      SignalP-noTM
TRINITY_DN38610_c0_g1::TRINITY_DN38610_c0_g1_i6::g.99::m.9,  0.104   1  0.000   1  0.140   1  0.000   0.000 N  0.450      SignalP-noTM
TRINITY_DN38610_c0_g1::TRINITY_DN38610_c0_g1_i6::g.99::m.9-  0.104   1  0.000   1  0.140   1  0.000   0.000 N  0.450      SignalP-noTM
TRINITY_DN38610_c0_g1::TRINITY_DN38610_c0_g1_i6::g.99::m.9.  0.104   1  0.000   1  0.146   1  0.000   0.000 N  0.450      SignalP-noTM
TRINITY_DN38610_c0_g1::TRINITY_DN38610_c0_g1_i6::g.99::m.9/  0.105   1  0.000   1  0.120   1  0.000   0.000 N  0.450      SignalP-noTM
TRINITY_DN38610_c0_g1::TRINITY_DN38610_c0_g1_i6::g.99::m.90  0.105   1  0.000   1  0.120   1  0.000   0.000 N  0.450      SignalP-noTM
TRINITY_DN38610_c0_g1::TRINITY_DN38610_c0_g1_i6::g.99::m.91  0.105   1  0.000   1  0.120   1  0.000   0.000 N  0.450      SignalP-noTM
TRINITY_DN38610_c0_g1::TRINITY_DN38610_c0_g1_i6::g.99::m.92  0.104   1  0.000   1  0.131   1  0.000   0.000 N  0.450      SignalP-noTM
TRINITY_DN38610_c0_g1::TRINITY_DN38610_c0_g1_i6::g.99::m.93  0.103   1  0.000   1  0.198   1  0.000   0.000 N  0.450      SignalP-noTM
TRINITY_DN38610_c0_g1::TRINITY_DN38610_c0_g1_i6::g.99::m.94  0.104   1  0.000   1  0.158   1  0.000   0.000 N  0.450      SignalP-noTM
TRINITY_DN38610_c0_g1::TRINITY_DN38610_c0_g1_i6::g.99::m.95  0.102   1  0.000   1  0.120   1  0.000   0.000 N  0.450      SignalP-noTM
TRINITY_DN38610_c0_g1::TRINITY_DN38610_c0_g1_i6::g.99::m.96  0.105   1  0.000   1  0.120   1  0.000   0.000 N  0.450      SignalP-noTM
TRINITY_DN38610_c0_g1::TRINITY_DN38610_c0_g1_i6::g.99::m.97  0.104   1  0.000   1  0.138   1  0.000   0.000 N  0.450      SignalP-noTM
TRINITY_DN38610_c0_g1::TRINITY_DN38610_c0_g1_i6::g.99::m.98  0.106   1  0.000   1  0.129   1  0.000   0.000 N  0.450      SignalP-noTM
TRINITY_DN38610_c0_g1::TRINITY_DN38610_c0_g1_i6::g.99::m.99  0.102   1  0.000   1  0.129   1  0.000   0.000 N  0.450      SignalP-noTM
TRINITY_DN38610_c0_g1::TRINITY_DN38610_c0_g1_i6::g.99::m.9:  0.102   1  0.000   1  0.147   2  0.000   0.000 N  0.450      SignalP-noTM
TRINITY_DN38610_c0_g1::TRINITY_DN38610_c0_g1_i6::g.99::m.9;  0.104   3  0.000   1  0.152   3  0.000   0.000 N  0.450      SignalP-noTM
TRINITY_DN38610_c0_g1::TRINITY_DN38610_c0_g1_i6::g.99::m.9<  0.104   3  0.000   1  0.152   3  0.000   0.000 N  0.450      SignalP-noTM
TRINITY_DN38610_c0_g1::TRINITY_DN38610_c0_g1_i6::g.99::m.9=  0.104   5  0.000   1  0.152   3  0.000   0.000 N  0.450      SignalP-noTM
TRINITY_DN38610_c0_g1::TRINITY_DN38610_c0_g1_i6::g.99::m.9>  0.104   5  0.000   1  0.152   3  0.000   0.000 N  0.450      SignalP-noTM
TRINITY_DN38610_c0_g1::TRINITY_DN38610_c0_g1_i6::g.99::m.9?  0.105   7  0.000   1  0.152   3  0.000   0.000 N  0.450      SignalP-noTM
TRINITY_DN38610_c0_g1::TRINITY_DN38610_c0_g1_i6::g.99::m.9@  0.108   8  0.000   1  0.152   3  0.000   0.000 N  0.450      SignalP-noTM
TRINITY_DN38610_c0_g1::TRINITY_DN38610_c0_g1_i6::g.99::m.9A  0.108   8  0.000   1  0.152   3  0.000   0.000 N  0.450      SignalP-noTM
TRINITY_DN38610_c0_g1::TRINITY_DN38610_c0_g1_i6::g.99::m.9B  0.108   8  0.000   1  0.152   3  0.000   0.000 N  0.450      SignalP-noTM
TRINITY_DN38610_c0_g1::TRINITY_DN38610_c0_g1_i6::g.99::m.9C  0.108   8  0.113  11  0.152   3  0.121   0.117 N  0.450      SignalP-noTM
TRINITY_DN38610_c0_g1::TRINITY_DN38610_c0_g1_i6::g.99::m.9D  0.108   8  0.113  11  0.152   3  0.121   0.117 N  0.450      SignalP-noTM
TRINITY_DN38610_c0_g1::TRINITY_DN38610_c0_g1_i6::g.99::m.9E  0.108   8  0.113  11  0.152   3  0.121   0.117 N  0.450      SignalP-noTM
TRINITY_DN38610_c0_g1::TRINITY_DN38610_c0_g1_i6::g.99::m.9F  0.108   8  0.113  11  0.152   3  0.121   0.117 N  0.450      SignalP-noTM
TRINITY_DN38610_c0_g1::TRINITY_DN38610_c0_g1_i7::g.100::m.  0.105   1  0.000   1  0.140   1  0.000   0.000 N  0.450      SignalP-noTM
TRINITY_DN38610_c0_g1::TRINITY_DN38610_c0_g1_i7::g.100::m.  0.104   1  0.000   1  0.140   1  0.000   0.000 N  0.450      SignalP-noTM
TRINITY_DN38610_c0_g1::TRINITY_DN38610_c0_g1_i7::g.100::m.  0.106   1  0.000   1  0.129   1  0.000   0.000 N  0.450      SignalP-noTM
TRINITY_DN38610_c0_g1::TRINITY_DN38610_c0_g1_i7::g.100::m.  0.104   1  0.000   1  0.146   1  0.000   0.000 N  0.450      SignalP-noTM
TRINITY_DN38610_c0_g1::TRINITY_DN38610_c0_g1_i7::g.100::m.  0.104   1  0.000   1  0.159   1  0.000   0.000 N  0.450      SignalP-noTM
TRINITY_DN38610_c0_g1::TRINITY_DN38610_c0_g1_i7::g.100::m.  0.104   1  0.000   1  0.140   1  0.000   0.000 N  0.450      SignalP-noTM
TRINITY_DN38610_c0_g1::TRINITY_DN38610_c0_g1_i7::g.100::m.  0.106   1  0.000   1  0.129   1  0.000   0.000 N  0.450      SignalP-noTM
TRINITY_DN38610_c0_g1::TRINITY_DN38610_c0_g1_i7::g.100::m.  0.104   1  0.000   1  0.138   1  0.000   0.000 N  0.450      SignalP-noTM
TRINITY_DN38610_c0_g1::TRINITY_DN38610_c0_g1_i7::g.100::m.  0.102   1  0.000   1  0.120   1  0.000   0.000 N  0.450      SignalP-noTM
                           0.000   1  0.000   1  0.000   1  0.000   0.000 N  0.500      SignalP-TM
TRINITY_DN38610_c0_g1::TRINITY_DN38610_c0_g1_i7::g.100::m.  0.000   1  0.000   1  0.000   1  0.000   0.000 N  0.450      SignalP-noTM
0.159331                   0.000   1  0.000   1  0.000   1  0.000   0.000 N  0.450      SignalP-noTM
TRINITY_DN38610_c0_g1::TRINITY_DN38610_c0_g1_i7::g.100::m.  0.106   1  0.000   1  0.139   1  0.000   0.000 N  0.450      SignalP-noTM
TRINITY_DN38610_c0_g1::TRINITY_DN38610_c0_g1_i7::g.100::m.  0.104   1  0.000   1  0.140   1  0.000   0.000 N  0.450      SignalP-noTM
TRINITY_DN38610_c0_g1::TRINITY_DN38610_c0_g1_i7::g.100::m.  0.104   1  0.000   1  0.159   1  0.000   0.000 N  0.450      SignalP-noTM
TRINITY_DN38610_c0_g1::TRINITY_DN38610_c0_g1_i7::g.100::m.  0.105   1  0.000   1  0.120   1  0.000   0.000 N  0.450      SignalP-noTM
TRINITY_DN38610_c0_g1::TRINITY_DN38610_c0_g1_i7::g.100::m.  0.104   1  0.000   1  0.140   1  0.000   0.000 N  0.450      SignalP-noTM
TRINITY_DN38610_c0_g1::TRINITY_DN38610_c0_g1_i7::g.100::m.  0.104   1  0.000   1  0.131   1  0.000   0.000 N  0.450      SignalP-noTM
TRINITY_DN38610_c0_g1::TRINITY_DN38610_c0_g1_i7::g.100::m.  0.104   1  0.000   1  0.121   1  0.000   0.000 N  0.450      SignalP-noTM
TRINITY_DN38610_c0_g1::TRINITY_DN38610_c0_g1_i7::g.100::m.  0.104   1  0.000   1  0.158   1  0.000   0.000 N  0.450      SignalP-noTM
TRINITY_DN38610_c0_g1::TRINITY_DN38610_c0_g1_i7::g.100::m.  0.104   1  0.000   1  0.138   1  0.000   0.000 N  0.450      SignalP-noTM
TRINITY_DN38610_c0_g1::TRINITY_DN38610_c0_g1_i7::g.100::m.  0.106   1  0.000   1  0.129   1  0.000   0.000 N  0.450      SignalP-noTM
TRINITY_DN38610_c0_g1::TRINITY_DN38610_c0_g1_i7::g.100::m.  0.103   1  0.000   1  0.145   1  0.000   0.000 N  0.450      SignalP-noTM
TRINITY_DN38610_c0_g1::TRINITY_DN38610_c0_g1_i7::g.100::m.  0.102   1  0.000   1  0.120   1  0.000   0.000 N  0.450      SignalP-noTM
TRINITY_DN38610_c0_g1::TRINITY_DN38610_c0_g1_i7::g.100::m.  0.104   1  0.000   1  0.140   1  0.000   0.000 N  0.450      SignalP-noTM
TRINITY_DN38610_c0_g1::TRINITY_DN38610_c0_g1_i7::g.100::m.  0.103   1  0.000   1  0.110   1  0.000   0.000 N  0.450      SignalP-noTM
TRINITY_DN38610_c0_g1::TRINITY_DN38610_c0_g1_i7::g.100::m.  0.102   1  0.000   1  0.120   1  0.000   0.000 N  0.450      SignalP-noTM
TRINITY_DN38610_c0_g1::TRINITY_DN38610_c0_g1_i7::g.100::m.  0.104   1  0.000   1  0.140   1  0.000   0.000 N  0.450      SignalP-noTM
TRINITY_DN38610_c0_g1::TRINITY_DN38610_c0_g1_i7::g.100::m.  0.104   1  0.000   1  0.140   1  0.000   0.000 N  0.450      SignalP-noTM
TRINITY_DN38610_c0_g1::TRINITY_DN38610_c0_g1_i7::g.100::m.  0.104   1  0.000   1  0.131   1  0.000   0.000 N  0.450      SignalP-noTM
TRINITY_DN38610_c0_g1::TRINITY_DN38610_c0_g1_i7::g.100::m.  0.103   1  0.000   1  0.145   1  0.000   0.000 N  0.450      SignalP-noTM
TRINITY_DN38610_c0_g1::TRINITY_DN38610_c0_g1_i7::g.100::m.  0.103   1  0.000   1  0.110   1  0.000   0.000 N  0.450      SignalP-noTM
TRINITY_DN38610_c0_g1::TRINITY_DN38610_c0_g1_i7::g.100::m.  0.104   1  0.000   1  0.159   1  0.000   0.000 N  0.450      SignalP-noTM
TRINITY_DN38610_c0_g1::TRINITY_DN38610_c0_g1_i7::g.100::m.!  0.102   1  0.000   1  0.120   1  0.000   0.000 N  0.450      SignalP-noTM
TRINITY_DN38610_c0_g1::TRINITY_DN38610_c0_g1_i7::g.100::m."  0.104   1  0.000   1  0.140   1  0.000   0.000 N  0.450      SignalP-noTM
TRINITY_DN38610_c0_g1::TRINITY_DN38610_c0_g1_i7::g.100::m.#  0.103   1  0.000   1  0.145   1  0.000   0.000 N  0.450      SignalP-noTM
TRINITY_DN38610_c0_g1::TRINITY_DN38610_c0_g1_i7::g.100::m.$  0.104   1  0.000   1  0.161   1  0.000   0.000 N  0.450      SignalP-noTM
TRINITY_DN38610_c0_g1::TRINITY_DN38610_c0_g1_i7::g.100::m.%  0.104   1  0.000   1  0.159   1  0.000   0.000 N  0.450      SignalP-noTM
TRINITY_DN38610_c0_g1::TRINITY_DN38610_c0_g1_i7::g.100::m.&  0.104   1  0.000   1  0.138   1  0.000   0.000 N  0.450      SignalP-noTM
TRINITY_DN38610_c0_g1::TRINITY_DN38610_c0_g1_i7::g.100::m.'  0.104   1  0.000   1  0.130   1  0.000   0.000 N  0.450      SignalP-noTM
TRINITY_DN38610_c0_g1::TRINITY_DN38610_c0_g1_i7::g.100::m.(  0.102   1  0.000   1  0.120   1  0.000   0.000 N  0.450      SignalP-noTM
TRINITY_DN38610_c0_g1::TRINITY_DN38610_c0_g1_i7::g.100::m.)  0.103   1  0.000   1  0.110   1  0.000   0.000 N  0.450      SignalP-noTM
TRINITY_DN38610_c0_g1::TRINITY_DN38610_c0_g1_i7::g.100::m.*  0.103   1  0.000   1  0.110   1  0.000   0.000 N  0.450      SignalP-noTM
TRINITY_DN38610_c0_g1::TRINITY_DN38610_c0_g1_i7::g.100::m.+  0.104   1  0.000   1  0.130   1  0.000   0.000 N  0.450      SignalP-noTM
TRINITY_DN38610_c0_g1::TRINITY_DN38610_c0_g1_i7::g.100::m.,  0.104   1  0.000   1  0.140   1  0.000   0.000 N  0.450      SignalP-noTM
TRINITY_DN38610_c0_g1::TRINITY_DN38610_c0_g1_i7::g.100::m.-  0.104   1  0.000   1  0.140   1  0.000   0.000 N  0.450      SignalP-noTM
TRINITY_DN38610_c0_g1::TRINITY_DN38610_c0_g1_i7::g.100::m..  0.104   1  0.000   1  0.146   1  0.000   0.000 N  0.450      SignalP-noTM
TRINITY_DN38610_c0_g1::TRINITY_DN38610_c0_g1_i7::g.100::m./  0.105   1  0.000   1  0.120   1  0.000   0.000 N  0.450      SignalP-noTM
TRINITY_DN38610_c0_g1::TRINITY_DN38610_c0_g1_i7::g.100::m.0  0.105   1  0.000   1  0.120   1  0.000   0.000 N  0.450      SignalP-noTM
TRINITY_DN38610_c0_g1::TRINITY_DN38610_c0_g1_i7::g.100::m.1  0.105   1  0.000   1  0.120   1  0.000   0.000 N  0.450      SignalP-noTM
TRINITY_DN38610_c0_g1::TRINITY_DN38610_c0_g1_i7::g.100::m.2  0.104   1  0.000   1  0.131   1  0.000   0.000 N  0.450      SignalP-noTM
TRINITY_DN38610_c0_g1::TRINITY_DN38610_c0_g1_i7::g.100::m.3  0.103   1  0.000   1  0.198   1  0.000   0.000 N  0.450      SignalP-noTM
TRINITY_DN38610_c0_g1::TRINITY_DN38610_c0_g1_i7::g.100::m.4  0.104   1  0.000   1  0.158   1  0.000   0.000 N  0.450      SignalP-noTM
TRINITY_DN38610_c0_g1::TRINITY_DN38610_c0_g1_i7::g.100::m.5  0.102   1  0.000   1  0.120   1  0.000   0.000 N  0.450      SignalP-noTM
TRINITY_DN38610_c0_g1::TRINITY_DN38610_c0_g1_i7::g.100::m.6  0.105   1  0.000   1  0.120   1  0.000   0.000 N  0.450      SignalP-noTM
TRINITY_DN38610_c0_g1::TRINITY_DN38610_c0_g1_i7::g.100::m.7  0.104   1  0.000   1  0.138   1  0.000   0.000 N  0.450      SignalP-noTM
TRINITY_DN38610_c0_g1::TRINITY_DN38610_c0_g1_i7::g.100::m.8  0.106   1  0.000   1  0.129   1  0.000   0.000 N  0.450      SignalP-noTM
TRINITY_DN38610_c0_g1::TRINITY_DN38610_c0_g1_i7::g.100::m.9  0.105   1  0.000   1  0.120   1  0.000   0.000 N  0.450      SignalP-noTM
TRINITY_DN38610_c0_g1::TRINITY_DN38610_c0_g1_i7::g.100::m.:  0.104   1  0.000   1  0.138   1  0.000   0.000 N  0.450      SignalP-noTM
TRINITY_DN38610_c0_g1::TRINITY_DN38610_c0_g1_i7::g.100::m.;  0.104   1  0.000   1  0.140   1  0.000   0.000 N  0.450      SignalP-noTM
TRINITY_DN38610_c0_g1::TRINITY_DN38610_c0_g1_i7::g.100::m.<  0.104   1  0.000   1  0.140   1  0.000   0.000 N  0.450      SignalP-noTM
TRINITY_DN38610_c0_g1::TRINITY_DN38610_c0_g1_i7::g.100::m.=  0.104   1  0.000   1  0.140   1  0.000   0.000 N  0.450      SignalP-noTM
TRINITY_DN38610_c0_g1::TRINITY_DN38610_c0_g1_i7::g.100::m.>  0.105   1  0.000   1  0.140   1  0.000   0.000 N  0.450      SignalP-noTM
TRINITY_DN38610_c0_g1::TRINITY_DN38610_c0_g1_i7::g.100::m.?  0.104   1  0.000   1  0.130   1  0.000   0.000 N  0.450      SignalP-noTM
TRINITY_DN38610_c0_g1::TRINITY_DN38610_c0_g1_i7::g.100::m.@  0.104   1  0.000   1  0.158   1  0.000   0.000 N  0.450      SignalP-noTM
TRINITY_DN38610_c0_g1::TRINITY_DN38610_c0_g1_i7::g.100::m.A  0.105   1  0.000   1  0.120   1  0.000   0.000 N  0.450      SignalP-noTM
TRINITY_DN38610_c0_g1::TRINITY_DN38610_c0_g1_i7::g.100::m.B  0.103   1  0.000   1  0.110   1  0.000   0.000 N  0.450      SignalP-noTM
TRINITY_DN38610_c0_g1::TRINITY_DN38610_c0_g1_i7::g.100::m.C  0.104   1  0.000   1  0.140   1  0.000   0.000 N  0.450      SignalP-noTM
TRINITY_DN38610_c0_g1::TRINITY_DN38610_c0_g1_i7::g.100::m.D  0.103   1  0.000   1  0.145   1  0.000   0.000 N  0.450      SignalP-noTM
TRINITY_DN38610_c0_g1::TRINITY_DN38610_c0_g1_i7::g.100::m.E  0.103   1  0.000   1  0.166   1  0.000   0.000 N  0.450      SignalP-noTM
TRINITY_DN38610_c0_g1::TRINITY_DN38610_c0_g1_i7::g.100::m.F  0.104   1  0.000   1  0.121   1  0.000   0.000 N  0.450      SignalP-noTM
TRINITY_DN38610_c0_g1::TRINITY_DN38610_c0_g1_i8::g.101::m.  0.105   1  0.000   1  0.140   1  0.000   0.000 N  0.450      SignalP-noTM
TRINITY_DN38610_c0_g1::TRINITY_DN38610_c0_g1_i8::g.101::m.  0.104   1  0.000   1  0.140   1  0.000   0.000 N  0.450      SignalP-noTM
TRINITY_DN38610_c0_g1::TRINITY_DN38610_c0_g1_i8::g.101::m.  0.106   1  0.000   1  0.129   1  0.000   0.000 N  0.450      SignalP-noTM
TRINITY_DN38610_c0_g1::TRINITY_DN38610_c0_g1_i8::g.101::m.  0.104   1  0.000   1  0.146   1  0.000   0.000 N  0.450      SignalP-noTM
TRINITY_DN38610_c0_g1::TRINITY_DN38610_c0_g1_i8::g.101::m.  0.104   1  0.000   1  0.159   1  0.000   0.000 N  0.450      SignalP-noTM
TRINITY_DN38610_c0_g1::TRINITY_DN38610_c0_g1_i8::g.101::m.  0.104   1  0.000   1  0.140   1  0.000   0.000 N  0.450      SignalP-noTM
TRINITY_DN38610_c0_g1::TRINITY_DN38610_c0_g1_i8::g.101::m.  0.106   1  0.000   1  0.129   1  0.000   0.000 N  0.450      SignalP-noTM
TRINITY_DN38610_c0_g1::TRINITY_DN38610_c0_g1_i8::g.101::m.  0.104   1  0.000   1  0.138   1  0.000   0.000 N  0.450      SignalP-noTM
TRINITY_DN38610_c0_g1::TRINITY_DN38610_c0_g1_i8::g.101::m.  0.102   1  0.000   1  0.120   1  0.000   0.000 N  0.450      SignalP-noTM
                           0.000   1  0.000   1  0.000   1  0.000   0.000 N  0.500      SignalP-TM
TRINITY_DN38610_c0_g1::TRINITY_DN38610_c0_g1_i8::g.101::m.  0.000   1  0.000   1  0.000   1  0.000   0.000 N  0.450      SignalP-noTM
0.159331                   0.000   1  0.000   1  0.000   1  0.000   0.000 N  0.450      SignalP-noTM
TRINITY_DN38610_c0_g1::TRINITY_DN38610_c0_g1_i8::g.101::m.  0.106   1  0.000   1  0.139   1  0.000   0.000 N  0.450      SignalP-noTM
TRINITY_DN38610_c0_g1::TRINITY_DN38610_c0_g1_i8::g.101::m.  0.104   1  0.000   1  0.140   1  0.000   0.000 N  0.450      SignalP-noTM
TRINITY_DN38610_c0_g1::TRINITY_DN38610_c0_g1_i8::g.101::m.  0.104   1  0.000   1  0.159   1  0.000   0.000 N  0.450      SignalP-noTM
TRINITY_DN38610_c0_g1::TRINITY_DN38610_c0_g1_i8::g.101::m.  0.105   1  0.000   1  0.120   1  0.000   0.000 N  0.450      SignalP-noTM
TRINITY_DN38610_c0_g1::TRINITY_DN38610_c0_g1_i8::g.101::m.  0.104   1  0.000   1  0.140   1  0.000   0.000 N  0.450      SignalP-noTM
TRINITY_DN38610_c0_g1::TRINITY_DN38610_c0_g1_i8::g.101::m.  0.104   1  0.000   1  0.131   1  0.000   0.000 N  0.450      SignalP-noTM
TRINITY_DN38610_c0_g1::TRINITY_DN38610_c0_g1_i8::g.101::m.  0.104   1  0.000   1  0.121   1  0.000   0.000 N  0.450      SignalP-noTM
TRINITY_DN38610_c0_g1::TRINITY_DN38610_c0_g1_i8::g.101::m.  0.104   1  0.000   1  0.158   1  0.000   0.000 N  0.450      SignalP-noTM
TRINITY_DN38610_c0_g1::TRINITY_DN38610_c0_g1_i8::g.101::m.  0.104   1  0.000   1  0.138   1  0.000   0.000 N  0.450      SignalP-noTM
TRINITY_DN38610_c0_g1::TRINITY_DN38610_c0_g1_i8::g.101::m.  0.106   1  0.000   1  0.129   1  0.000   0.000 N  0.450      SignalP-noTM
TRINITY_DN38610_c0_g1::TRINITY_DN38610_c0_g1_i8::g.101::m.  0.103   1  0.000   1  0.145   1  0.000   0.000 N  0.450      SignalP-noTM
TRINITY_DN38610_c0_g1::TRINITY_DN38610_c0_g1_i8::g.101::m.  0.102   1  0.000   1  0.120   1  0.000   0.000 N  0.450      SignalP-noTM
TRINITY_DN38610_c0_g1::TRINITY_DN38610_c0_g1_i8::g.101::m.  0.104   1  0.000   1  0.140   1  0.000   0.000 N  0.450      SignalP-noTM
TRINITY_DN38610_c0_g1::TRINITY_DN38610_c0_g1_i8::g.101::m.  0.103   1  0.000   1  0.110   1  0.000   0.000 N  0.450      SignalP-noTM
TRINITY_DN38610_c0_g1::TRINITY_DN38610_c0_g1_i8::g.101::m.  0.102   1  0.000   1  0.120   1  0.000   0.000 N  0.450      SignalP-noTM
TRINITY_DN38610_c0_g1::TRINITY_DN38610_c0_g1_i8::g.101::m.  0.104   1  0.000   1  0.140   1  0.000   0.000 N  0.450      SignalP-noTM
TRINITY_DN38610_c0_g1::TRINITY_DN38610_c0_g1_i8::g.101::m.  0.104   1  0.000   1  0.140   1  0.000   0.000 N  0.450      SignalP-noTM
TRINITY_DN38610_c0_g1::TRINITY_DN38610_c0_g1_i8::g.101::m.  0.104   1  0.000   1  0.131   1  0.000   0.000 N  0.450      SignalP-noTM
TRINITY_DN38610_c0_g1::TRINITY_DN38610_c0_g1_i8::g.101::m.  0.103   1  0.000   1  0.145   1  0.000   0.000 N  0.450      SignalP-noTM
TRINITY_DN38610_c0_g1::TRINITY_DN38610_c0_g1_i8::g.101::m.  0.103   1  0.000   1  0.110   1  0.000   0.000 N  0.450      SignalP-noTM
TRINITY_DN38610_c0_g1::TRINITY_DN38610_c0_g1_i8::g.101::m.  0.104   1  0.000   1  0.159   1  0.000   0.000 N  0.450      SignalP-noTM
TRINITY_DN38610_c0_g1::TRINITY_DN38610_c0_g1_i8::g.101::m.!  0.102   1  0.000   1  0.120   1  0.000   0.000 N  0.450      SignalP-noTM
TRINITY_DN38610_c0_g1::TRINITY_DN38610_c0_g1_i8::g.101::m."  0.104   1  0.000   1  0.140   1  0.000   0.000 N  0.450      SignalP-noTM
TRINITY_DN38610_c0_g1::TRINITY_DN38610_c0_g1_i8::g.101::m.#  0.103   1  0.000   1  0.145   1  0.000   0.000 N  0.450      SignalP-noTM
TRINITY_DN38610_c0_g1::TRINITY_DN38610_c0_g1_i8::g.101::m.$  0.104   1  0.000   1  0.161   1  0.000   0.000 N  0.450      SignalP-noTM
TRINITY_DN38610_c0_g1::TRINITY_DN38610_c0_g1_i8::g.101::m.%  0.104   1  0.000   1  0.159   1  0.000   0.000 N  0.450      SignalP-noTM
TRINITY_DN38610_c0_g1::TRINITY_DN38610_c0_g1_i8::g.101::m.&  0.104   1  0.000   1  0.138   1  0.000   0.000 N  0.450      SignalP-noTM
TRINITY_DN38610_c0_g1::TRINITY_DN38610_c0_g1_i8::g.101::m.'  0.104   1  0.000   1  0.130   1  0.000   0.000 N  0.450      SignalP-noTM
TRINITY_DN38610_c0_g1::TRINITY_DN38610_c0_g1_i8::g.101::m.(  0.102   1  0.000   1  0.120   1  0.000   0.000 N  0.450      SignalP-noTM
TRINITY_DN38610_c0_g1::TRINITY_DN38610_c0_g1_i8::g.101::m.)  0.103   1  0.000   1  0.110   1  0.000   0.000 N  0.450      SignalP-noTM
TRINITY_DN38610_c0_g1::TRINITY_DN38610_c0_g1_i8::g.101::m.*  0.103   1  0.000   1  0.110   1  0.000   0.000 N  0.450      SignalP-noTM
TRINITY_DN38610_c0_g1::TRINITY_DN38610_c0_g1_i8::g.101::m.+  0.104   1  0.000   1  0.130   1  0.000   0.000 N  0.450      SignalP-noTM
TRINITY_DN38610_c0_g1::TRINITY_DN38610_c0_g1_i8::g.101::m.,  0.104   1  0.000   1  0.140   1  0.000   0.000 N  0.450      SignalP-noTM
TRINITY_DN38610_c0_g1::TRINITY_DN38610_c0_g1_i8::g.101::m.-  0.104   1  0.000   1  0.140   1  0.000   0.000 N  0.450      SignalP-noTM
TRINITY_DN38610_c0_g1::TRINITY_DN38610_c0_g1_i8::g.101::m..  0.104   1  0.000   1  0.146   1  0.000   0.000 N  0.450      SignalP-noTM
TRINITY_DN38610_c0_g1::TRINITY_DN38610_c0_g1_i8::g.101::m./  0.105   1  0.000   1  0.120   1  0.000   0.000 N  0.450      SignalP-noTM
TRINITY_DN38610_c0_g1::TRINITY_DN38610_c0_g1_i8::g.101::m.0  0.105   1  0.000   1  0.120   1  0.000   0.000 N  0.450      SignalP-noTM
TRINITY_DN38610_c0_g1::TRINITY_DN38610_c0_g1_i8::g.101::m.1  0.105   1  0.000   1  0.120   1  0.000   0.000 N  0.450      SignalP-noTM
TRINITY_DN38610_c0_g1::TRINITY_DN38610_c0_g1_i8::g.101::m.2  0.104   1  0.000   1  0.131   1  0.000   0.000 N  0.450      SignalP-noTM
TRINITY_DN38610_c0_g1::TRINITY_DN38610_c0_g1_i8::g.101::m.3  0.103   1  0.000   1  0.198   1  0.000   0.000 N  0.450      SignalP-noTM
TRINITY_DN38610_c0_g1::TRINITY_DN38610_c0_g1_i8::g.101::m.4  0.104   1  0.000   1  0.158   1  0.000   0.000 N  0.450      SignalP-noTM
TRINITY_DN38610_c0_g1::TRINITY_DN38610_c0_g1_i8::g.101::m.5  0.102   1  0.000   1  0.120   1  0.000   0.000 N  0.450      SignalP-noTM
TRINITY_DN38610_c0_g1::TRINITY_DN38610_c0_g1_i8::g.101::m.6  0.105   1  0.000   1  0.120   1  0.000   0.000 N  0.450      SignalP-noTM
TRINITY_DN38610_c0_g1::TRINITY_DN38610_c0_g1_i8::g.101::m.7  0.104   1  0.000   1  0.138   1  0.000   0.000 N  0.450      SignalP-noTM
TRINITY_DN38610_c0_g1::TRINITY_DN38610_c0_g1_i8::g.101::m.8  0.106   1  0.000   1  0.129   1  0.000   0.000 N  0.450      SignalP-noTM
TRINITY_DN38610_c0_g1::TRINITY_DN38610_c0_g1_i8::g.101::m.9  0.105   1  0.000   1  0.120   1  0.000   0.000 N  0.450      SignalP-noTM
TRINITY_DN38610_c0_g1::TRINITY_DN38610_c0_g1_i8::g.101::m.:  0.104   1  0.000   1  0.138   1  0.000   0.000 N  0.450      SignalP-noTM
TRINITY_DN38610_c0_g1::TRINITY_DN38610_c0_g1_i8::g.101::m.;  0.104   1  0.000   1  0.140   1  0.000   0.000 N  0.450      SignalP-noTM
TRINITY_DN38610_c0_g1::TRINITY_DN38610_c0_g1_i8::g.101::m.<  0.104   1  0.000   1  0.140   1  0.000   0.000 N  0.450      SignalP-noTM
TRINITY_DN38610_c0_g1::TRINITY_DN38610_c0_g1_i8::g.101::m.=  0.104   1  0.000   1  0.140   1  0.000   0.000 N  0.450      SignalP-noTM
TRINITY_DN38610_c0_g1::TRINITY_DN38610_c0_g1_i8::g.101::m.>  0.105   1  0.000   1  0.140   1  0.000   0.000 N  0.450      SignalP-noTM
TRINITY_DN38610_c0_g1::TRINITY_DN38610_c0_g1_i8::g.101::m.?  0.104   1  0.000   1  0.130   1  0.000   0.000 N  0.450      SignalP-noTM
TRINITY_DN38610_c0_g1::TRINITY_DN38610_c0_g1_i8::g.101::m.@  0.104   1  0.000   1  0.158   1  0.000   0.000 N  0.450      SignalP-noTM
TRINITY_DN38610_c0_g1::TRINITY_DN38610_c0_g1_i8::g.101::m.A  0.105   1  0.000   1  0.120   1  0.000   0.000 N  0.450      SignalP-noTM
TRINITY_DN38610_c0_g1::TRINITY_DN38610_c0_g1_i8::g.101::m.B  0.103   1  0.000   1  0.110   1  0.000   0.000 N  0.450      SignalP-noTM
TRINITY_DN38610_c0_g1::TRINITY_DN38610_c0_g1_i8::g.101::m.C  0.104   1  0.000   1  0.140   1  0.000   0.000 N  0.450      SignalP-noTM
TRINITY_DN38610_c0_g1::TRINITY_DN38610_c0_g1_i8::g.101::m.D  0.103   1  0.000   1  0.145   1  0.000   0.000 N  0.450      SignalP-noTM
TRINITY_DN38610_c0_g1::TRINITY_DN38610_c0_g1_i8::g.101::m.E  0.103   1  0.000   1  0.166   1  0.000   0.000 N  0.450      SignalP-noTM
TRINITY_DN38610_c0_g1::TRINITY_DN38610_c0_g1_i8::g.101::m.F  0.104   1  0.000   1  0.121   1  0.000   0.000 N  0.450      SignalP-noTM
TRINITY_DN38921_c0_g1::TRINITY_DN38921_c0_g1_i1::g.102::m.  0.105   1  0.000   1  0.140   1  0.000   0.000 N  0.450      SignalP-noTM
TRINITY_DN38921_c0_g1::TRINITY_DN38921_c0_g1_i1::g.102::m.  0.106   1  0.000   1  0.139   1  0.000   0.000 N  0.450      SignalP-noTM
TRINITY_DN38921_c0_g1::TRINITY_DN38921_c0_g1_i1::g.102::m.  0.101   1  0.000   1  0.198   1  0.000   0.000 N  0.450      SignalP-noTM
[truncated: 47,019 more chars]
