# Supplementary material for: Venomix: a simple bioinformatic pipeline for identifying and characterizing toxin gene candidates from transcriptomic data
Source: PeerJ. 2018 Jul 31;6:e5361. doi: 10.7717/peerj.5361 (PMC6074769; doi:10.7717/peerj.5361)
Supplement: Supplemental Information 6 [file peerj-06-5361-s006.gz › FinalOutput_1E-20/Alpha-latroinsectotoxin-Lt1a_2/aligned.fasta]

>P0DJE3
-----MIFVGETMER---------ANHSLVRL------------------RREG-EE--L
TLDEKAEICSELELQQKYVD----------IASNIIGD-LSSLPMVGKIVGTIAA-----
----------------------------------AAMTVTHVASGRLDIEQT-LLGCSD-
-----------------------------------------LPFDQIKE--VLEKRFNEV
DRKLESHSAAL-EEITKLVEKSISAVEKTRKQMNKRFDEVMKSIQDAKVSPIVSKINNFA
RYFDTEKERIRGLKLNDYILKLEEP--NGILLHFKESRTPKDDSLQAPLFSIIQE-----
GYA-------VPKSIDDESAFKVLYALLYGTQTYISVMFFLLEQYSFLANHYYEKGDLEK
YD---------------EYF------------------NSLNNVFLDFKSSL--------
VGTGTSNNEGLIDKVLQVLMT-----------------FKNSEFLG--LGKNGVDEMLNE
---KINLFNKIKEEIESKQRMTMSETPENFAQISFDKD------ITTPIGDWRDGREVRY
AVQYASETLFSKIGHWSDPVSVREKACPTLRMPVDQTRRNVLVFRKFDNSKPQLVGEITP
YLSNFIDIDRDLYNAASNPDSAVGFKEFTKLNYDGAN----IRATFDQGRTIFHAVA---
--------------------------------KSGNDKILFGLTFLVK--ST--------
-------------------ELNQPDKKGYTPIHVAADSGNAGI---VNLLIQRGVS----
-------INSKTYHFLQ------------------------------------------T
PLHLAAQ-----------RGFVNTFQRLMESSEININERDKDGFTPLHYAVRG-------
--------------------------------GERILEAFMNQIGIDVNAKS-NKGLTPF
HLAIIKNDWQVASTLL-RNKKVDINAVDENNMTALHYAAIL-----------GYLETTKQ
LINLKE-INANVV----------------SSPGLLSALHYAI---LYKHDDVASFLLRSS
NV-------------NVNLKALGGITPLHLAVMQG-------------------------
--------RKQVLSLMFNIGVNIEQQTDEKYTPLHLAAMSKYPELIQILLDQDSNFEAKT
NSGATPLHLA-------------------------TFKGK-SQAALILLNN-EVNWRDTD
ENGQ--MPIHGAATTGLLDVAQAIISIDATVLDIEDKNSD----TPLNLAAQNSHIDAVK
YFIDQGADINTRNK------------NGHAPLLAFSKKGNLDMVKYLFDKNANVYIADNN
GMNFFYYAVRNGHLNIIKYAMSEKDKFEWSNIDNNRRDECPKEECAISHFAVCDAVQFDK
IEIVKFFIGTLGNFNICGPLHQAARYGHLHIVKYLVEEEVLS---VDGSKTDTPLCYA--
----------SENGHLAVVQYLVSNGAK--------------------------------
-VNHDC-ANGM--TAIDKA-ITKN-HLQVVQFLAANGVDFRR--KNSR-GATPFLTAVAE
NAFDIAEYLIREKRQDININEQNVDKETALHLAVYYKNLQMIKLLVKYGIDVTIRNAYDK
TVLDIATDAKFSNIVKYLK-----------------------------------------
-KNS-------GKFRREYK-----------------SS--YGEH----------------
--------------------------------------SFLQTNEISRFI----------
----------DGKSIEHD------------------------------------------
-----------HPQFINAD--------------------------NE-SSQLFSGTASK-
------------------------------------------------------------
------------------------------------------------------------
--IDVIGTLL--------------------------------------------LID---
---------VLIRYFSKQGYISKES----DSAS---------------------------
-----------DGITQAAALSITEKFE---------------------------------
------------------------------------------------------------
-------------DVLNSLPNKSAKEQV-------------------------DLADVH-
GKVYAALKSGRN-----------------------------SQIHQI-------------
---------LCSSLKSISTLKPEDM-----------------------------------
------------------------------------------------------------
---EKLVS-----VIMNSHSSLS-------------------------------------
------------------------------------------------------------
------------------------------------------------------------
------------------------------------------------------------
------------------------------------------------------------
------------------------------------------------------------
------------------------------------------------------------
------------------------------------------------------------
------MPEATD------------------------------------------------
---------------------------------------SANEAYGET----LHL-----
------------------------------------------------------------
------------------------------------------------------------
------------------------------------------------------------
------------------------------------------------------------
------------------------------------------------------------
----------------------------------FGESCRHSED--Y-------------
---------------------------------------------------IS-------
------------------------------------------------------------
-------QKFST---------------NPFSFESEK------------------------
----------------KIQ------------KISI-------------------------
-----------------------------------------
>P23631
-----MISVGEIMER---------ANHSLVRM------------------RREG-ED--L
TLEEKAEICSELELQQKYVD----------IASNIIGD-LSSLPIAGKIAGTIAA-----
----------------------------------AAMTATHVASGRLDIEQT-LLGCSD-
-----------------------------------------LPFDQIKE--VLENRFNEI
DRKLDSHSAAL-EEITKLVEKSISVVEKTRKQMNKRFDEVMKSIQDAKVSPIISKINNFA
RYFDTEKERIRGLKLNDYILKLEEP--NGILLHFKESRTPTDDSLQAPLFSIIEE-----
GYA-------VPKSIDDELAFKVLYALLYGTQTYVSVMFFLLEQYSFLANHYYEKGYLEK
YD---------------EYF------------------NSLNNVFLDFKSSL--------
VGTGTSNNEGLLDRVLQVLMT-----------------VKNSEFLG--LEKNGVDEMLNE
---KINLFNKIKEEIEGKQKMTLSETPENFAQISFDKD------ITTPIGDWRDGREVRY
AVQYASETLFSKISHWSDPVSVREKACPTLRMPVDQTRRNVLVFRKFDSSKPQLVGEITP
YLSNFIDIDRDLYNAASNPDSAVGFKEFTKLNYDGAN----IRATFDHGRTVFHAAA---
--------------------------------KSGNDKIMFGLTFLAK--ST--------
-------------------ELNQPDKKGYTPIHVAADSGNAGI---VNLLIQRGVS----
-------INSKTYHFLQ------------------------------------------T
PLHLAAQ-----------RGFVTTFQRLMESPEININERDKDGFTPLHYAIRG-------
--------------------------------GERILEAFLNQISIDVNAKS-NTGLTPF
HLAIIKNDWPVASTLL-GSKKVDINAVDENNITALHYAAIL-----------GYLETTKQ
LINLKE-INANVV----------------SSPGLLSALHYAI---LYKHDDVASFLMRSS
NV-------------NVNLKALGGITPLHLAVIQG-------------------------
--------RKQILSLMFDIGVNIEQKTDEKYTPLHLAAMSKYPELIQILLDQGSNFEAKT
NSGATPLHLA-------------------------TFKGK-SQAALILLNN-EVNWRDTD
ENGQ--MPIHGAAMTGLLDVAQAIISIDATVVDIEDKNSD----TPLNLAAQNSHIDVIK
YFIDQGADINTRNK------------KGLAPLLAFSKKGNLDMVKYLFDKNANVYIADND
GMNFFYYAVQNGHLNIVKYAMSEKDKFEWSNTDNNRRDECPNEECAISHFAVCDAVQFDR
IEIVKYFVGTLGNFAICGPLHQAARYGHLDIVKYLVEEEFLS---VDGSKTDTPLCYA--
----------SENGHFTVVQYLVSNGAK--------------------------------
-VNHDC-GNGM--TAIDKA-ITKN-HLQVVQFLAANGVDFRR--KNSR-GTTPFLTAVAE
NALHIAEYLIREKRQDININEQNVDKDTALHLAVYYKNLQMIKLLIKYGIDVTIRNAYDK
TALDIAIDAKFSNIVEYLK-----------------------------------------
-TKS-------GKFRREYK-----------------SS--YGER----------------
--------------------------------------SLLQTNQISNFI----------
----------DRKNIEHD------------------------------------------
-----------HPLFINAD--------------------------NE-SSELFSKTASN-
------------------------------------------------------------
------------------------------------------------------------
--IDVIGTLL--------------------------------------------LID---
---------VLIRYFSKQGYISKES----DSAS---------------------------
-----------DGITQAAALSITEKFE---------------------------------
------------------------------------------------------------
-------------DVLNSLHNESAKEQV-------------------------DLAEVH-
GKVYAALKSGRN-----------------------------SQIHQI-------------
---------LCSSLNSISTLKPEDM-----------------------------------
------------------------------------------------------------
---EKLES-----VIMNSHSSVS-------------------------------------
------------------------------------------------------------
------------------------------------------------------------
------------------------------------------------------------
------------------------------------------------------------
------------------------------------------------------------
------------------------------------------------------------
------------------------------------------------------------
------LPEVTD------------------------------------------------
---------------------------------------SANEAYGET----LHL-----
------------------------------------------------------------
------------------------------------------------------------
------------------------------------------------------------
------------------------------------------------------------
------------------------------------------------------------
----------------------------------FGESCLHSDG--I-------------
---------------------------------------------------LT-------
------------------------------------------------------------
-------KKLM-------------------------------------------------
------------------------------------------------------------
-----------------------------------------
>G0LXV8
---------------------------SLVRM------------------RREGEED--L
TLEEKAELCSELELQQKYVD----------IGSNIIGD-LSSLPIVGKIVGTIAA-----
----------------------------------AAMAVTHVASGRLDIEQT-LGGCSD-
-----------------------------------------VPFDQIKE--ILEERFNEI
DRKLESHSAAL-EEITKLVEKSISAVEKTRKQMNKRFDEVMRSIQDAKVSPLVSKINNFA
RYFDTEKERIRGLKLSDYILKLEEP--NGILLHFKESRTPRDDSLQAPLFSIIQE-----
RYA-------VPKSIDDELAFKVLYALLYGTQTYVSVMFFLLEQYSFLANHYYEKGDLEK
YD---------------EYF------------------NSLNNVFLDFKSSL--------
VGTGTSNNEGLLDRVLQVLVT-----------------VKNSEFLG--LEKNGVNEMLNE
---KINLFNKIKVEIEGKQRMTLSETPENFAQISFDKD------ITTPIGDWRDGREVRY
AVQYASETLFSKISHWSDPVGVREKACPTLRMPVDQTRRNILVFRKFDSSKPQLVGEITP
YQSNFIDIDRDLYNTANNPDSAVGFKEFTKLNYDGAN----IRATFEQGRTVFHAAA---
--------------------------------KSGNSRIMIGLTFLVK--SN--------
-------------------ELNQPDKKGYTPIHVAADSGNAGI---VNLLIQRGVS----
-------INSKTYNFLQ------------------------------------------T
PLHLAAQ-----------RGFVTTFQRLMESPEININERDKDGFTPLHYAVRG-------
--------------------------------GERILEAFINQIRIDLNAKS-NKGLTPF
HLAIIKDDWPVASTLL-GSKKVDVNAVDENNMTALHYAAIL-----------GYLETTKQ
LINLKE-INADVV----------------SSPGLLSALHYAI---LYKHDDVASFLLRSS
NV-------------NVNLKALGGITPLHLAVIQG-------------------------
--------RTQILSLMFDIGVNIEQQTDEKYTPLHLAAMSKYPELIQILLDQGSNFEAKT
NSGATPLHLA-------------------------TFKGK-SKAALILLNN-EVNWRDTD
ENGQ--MPIHGAAMNGLLDVAQAIISIDATVLDIKDKNSD----TPLNLAAQKSHIDVIK
YFIDQGADINTRNK------------TGHAPLLAFSKKGNLDMVKYLFDKNANVYIADND
GINFFYYAVRNGHLNIVKYAMSEKDKFEWSNIDNNRRDECPKEECAISHFAVCDAVQFDK
IEIVKYFVTTLGNFAICGPLHQAARYGHLDIEKYLVEEEDLN---VDGSKPDTPLCYA--
----------SENGHLAVVQYLVSNGAK--------------------------------
-VNHDC-GNGM--TAIDKA-ITKN-HLQVVQFLAANGVDFRR--KNKL-GATPFLTAVSE
NAFDIAEYLIRENRQDIDINEQNVDKETALHLAVYYKNLQMIKLLVKYGIDMTIRNAYDK
TALDIATDLKNSNIVEYLK-----------------------------------------
-TKS-------GKFRREYK-----------------SS--YGEH----------------
--------------------------------------SLLQTNKISSFI----------
----------DGKNIEHD------------------------------------------
-----------HPQFINAD--------------------------NE-SSQLFSDTASN-
------------------------------------------------------------
------------------------------------------------------------
--IDVIGPLL--------------------------------------------LID---
---------VLIRYFSKQGYISKES----DSAS---------------------------
-----------DGITQAAALSITEKFE---------------------------------
------------------------------------------------------------
-------------DVLNSLHNESAKEQV-------------------------DLAEVH-
GKVYAALKSGRN-----------------------------SQIHPI-------------
---------LCSSLKSISTLKPEDM-----------------------------------
------------------------------------------------------------
---EKLGS-----VIMNSHS----------------------------------------
------------------------------------------------------------
------------------------------------------------------------
------------------------------------------------------------
------------------------------------------------------------
------------------------------------------------------------
------------------------------------------------------------
------------------------------------------------------------
------------------------------------------------------------
------------------------------------------------------------
------------------------------------------------------------
------------------------------------------------------------
------------------------------------------------------------
------------------------------------------------------------
------------------------------------------------------------
------------------------------------------------------------
------------------------------------------------------------
------------------------------------------------------------
------------------------------------------------------------
------------------------------------------------------------
-----------------------------------------
>Q9XZC0
----------VSIFIF------HFSANILVRN-SEMKGKRVI-------SKREM------
---SKADQCTFLSYQSVAYG----------TLGDVAGD-VSSI----EGADLVAT-----
----------------------------------PIAAGGHLAKGATDAAMI-AMDCSS-
-----------------------------------------IPFDEIKQ--QLNQRFNEV
DKKLQKGAEAL-ENVTELAEKTYSSVEKMRVEMREGFNHVIATIENANTKQIITGINQII
QYFNDERENINNRQKEDYVAKLQEPASGNFLLYLRKSRTSEDGSLHSLLFKIINQ-----
ELA-------IPNNAADNNAIRALFALFYGTQTFISIMFYLVKQYSYLADYHYQNGNLAE
FN---------------SNF------------------DHMKTVFQDFKFTL--------
IGINTSNSKPLVNTVLSIIED-----------------VKNKRFI-----RNLRSNLYQK
IIKSTKSLLDLREKITKMDLPIIEDTPKSSVLINFREKSSSVPRIETPILKWTPGTVVKY
AIQYEQDGKYSKISKWSNPITVQRLANPYIT--IDKDRRNRLVFRQFGNEKPELISILDS
SQNEFRDIHRDLYNAAQMPYKETALGICRKLIDSGAQ----VGASFEMGRKSIHASA---
--------------------------------TAGNDDV--ARLLLAKN-NG--------
-------------------LLNVPDKNGYTPLHIASERKNNDF---VKFLLEKGAD----
-------VNVRTFANEL------------------------------------------T
PLHLAAR-----------QDFTIIVKTLMEKRGIDVNAKERAGFTPLHLSITS-------
--------------------------------NSRAARTLINETPAGINIKS-NSGLTPL
HLAVLQNNLSAAKVLVKSNKKVKLNEMDNNGMTPLHYASML-----------GNLEFVKY
FTSEQG-IDVNAK----------------TKVKNWTPLHLAI---LFKKFDVAQSLLQVR
NI-------------DISTRADQAITPLHLAAATG-------------------------
--------NSQIVKTILNSGAVVDQETANGFTALHLAIMNPNTETPQFLIAKGANINAKT
NDGSTPLHFA-------------------------AALGK-TNIFQLLMDK-GANIKAEN
LINQ--MPIHEAVVNGHLAIVKMLIEQDSSLMNAKNMRDE----YPFYLAAEKRYKDVFN
YLESKGADVNEKNN------------DGNTLLHLFSINGEVEVVQFLIQNGADFRLRNKE
RKSFFDLAVEFGHAGIVGYA-IEENKVDL--------QEPYRGKTILYHA-ICDSVKYDR
IEVVRYFVETL-NEDQCSPLQEAAAYAHLDLVKYFVQERGINPTAFNNDNQVSPLCIAIV
GAPCGFVKSCDTPERLDVVEYLVDKTPD--------------------------------
-INKECDTQQS--TPVSSA-VYGN-KVSILNYLIRNGAD-PN--KKVR-GDPPLFIAAMI
GQYDIVKSLVEQHK--IDVNTRNKEQFTPLHAAASNDHIDVVKYLIQKGADVNAKGDENL
KPIDL---AGEKS-KAYLR-----------------------------------------
-SLG-------RRFFRNES-----------------PS----------------------
-----------------------------------------KSFEIDKFNAIMPEVSMSG
KV------SHDSNFIQHI------------------------------------------
-----------SS-GTRSK--------------------------SNFNSAKNKMYAENS
H-----------------------------------------------------------
-----------------------------------------------------------V
RSIDVNGALL--------------------------------------------LLD---
---------FMVRVFSNRKMNYAASISGIKSRS---------------------------
-----------NSEAQAEALILTERFE---------------------------------
------------------------------------------------------------
-------------HLLNALIADQSIDSL-------------------------DFSNVH-
SRIYKAIINGNP-----------------------------NGISEM-------------
---------LCSYAKEYSELDPEKI-----------------------------------
------------------------------------------------------------
---EKLLQEF--ETLTFTKSSEI-------------------------------------
------------------------------------------------------------
------------------------------------------------------------
------------------------------------------------------------
------------------------------------------------------------
------------------------------------------------------------
------------------------------------------------------------
------------------------------------------------------------
------QIN---------------------------------------------------
---------------------------------------------EKF----SHA-----
------------------------------------------------------------
------------------------------------------------------------
------------------------------------------------------------
------------------------------------------------------------
------------------------------------------------------------
----------------------------------LFETC----G--LNR-----------
------------------------------------------------PTNVL-------
------------------------------------------------------------
-------QIK--------------------------------------------------
------------------------------------------------------------
-----------------------------------------
>Q02989
----ACSSPEVSIFHF------FVYAGSFVKNFKKMKGSSAI-------SKREM------
---SRADQCKLLAYTAVGYE----------TVGNVAAD-IASI----EGANLVAA-----
----------------------------------PVAAGGHLGKGLTDAAMI-AMDCSS-
-----------------------------------------IPFEEIKE--ILNKEFKEM
GRKLDKNTEAL-EHVSKLVSKTLSTVEKIRVEMREGFKLVIETIENIATKEIVFDINKIV
QYFNNERENINSRQKEEFVAKLQEPAPGNFLLYLRNSRTSESGTLYSLLFRIIDQ-----
ELA-------IPNNAGDNNAIQALYALFYGTETFISIMFYLVKQYSYLAEYHYQKGNLEE
FN---------------TNF------------------DHMKIVFQDFKFSL--------
IGIN-QNTKPLVDEVLNVLNN-----------------VKNKSFI-----RNVQNKLFYD
LMKQTESLLELKKEIANMELPIIDETPRLSISISFKERSDDKP-VDTPLLKWDKGKEVKY
AIQFEQDGKFSKISSWSKPVTVQHLACPFIS--VDKDRRNRLIFRQFGDQIPELVGTLRG
SQVEFRDIHRDLYNAAQVPYAREALSISRTLIQNGAN----VSETFELGRGAIHAAA---
--------------------------------SAGNYDV--GELLLNKD-IN--------
-------------------LLEKADKNGYTPLHIAADSNKNDF---VMFLIGNNAD----
-------VNVRTKSDLF------------------------------------------T
PLHLAAR-----------RDLTDVTQTLIDITEIDLNAQDKSGFTPLHLSISS-------
--------------------------------TSETAAILIRNTNAVINIKS-KVGLTPL
HLATLQNNLSVSKLL--AGKGAYLNDGDANGMTPLHYAAMT-----------GNLEMVDF
LLNQQY-ININAA----------------TKEKKWTPLHLAI---LFKKNDVAERLLSDE
NL-------------NIRLETNGGINPLHLASATG-------------------------
--------NKQLVIELLAKNADVTRLTSKGFSALHLGIIGKNEEIPFFLVEKGANVNDKT
NSGVTPLHFA-------------------------AGLGK-ANIFRLLLSR-GADIKAED
INSQ--MPIHEAVSNGHLEIVRILIEKDPSLMNVKNIRNE----YPFYLAVEKRYKDIFD
YFVSKDANVNEVDH------------NGNTLLHLFSSTGELEVVQFLMQNGANFRLKNNE
RKTFFDLAIENGRLNIVAFA-VEKNKVNL--------QAAHRGKTILYHA-ICDSAKYDK
IEIVKYFIEKL-NESECNPLHEAAAYAHLDLVKYFVQERGINPAEFNEENQASPFCITIH
GAPCGYSLDCDTPDRLEVVEYLSDKIPD--------------------------------
-INGKCDVQEN--TPITVA-IFAN-KVSILNYLVGIGAD-PN--QQVD-GDPPLYIAARQ
GRFEIVRCLIEVHK--VDINTRNKERFTALHAAARNDFMDVVKYLVRQGADVNAKGIDDL
RPIDI---AGEKA-KAYLQ-----------------------------------------
-S---------SRFLRSGH-----------------SF----------------------
-----------------------------------------QSNEIDSFGNTIHGISMSA
RT--------NDKLTQQI------------------------------------------
-----------SSKGTRSD--------------------------S--NSTEGKMHSENV
H-----------------------------------------------------------
-----------------------------------------------------------V
RSIDVNGALL--------------------------------------------LLD---
---------FMIRVFASKKTNFAPYGSRIKTRS---------------------------
-----------AAEAQAEALIMTERFE---------------------------------
------------------------------------------------------------
-------------NLLSGLIGDPIPDSI-------------------------DFSNVH-
SKIYKAIMSGRR-----------------------------SVISEM-------------
---------LCSFAEEYSKLNHESI-----------------------------------
------------------------------------------------------------
---KQLLSEF--ETLTTTKASEI-------------------------------------
------------------------------------------------------------
------------------------------------------------------------
------------------------------------------------------------
------------------------------------------------------------
------------------------------------------------------------
------------------------------------------------------------
------------------------------------------------------------
------HIE---------------------------------------------------
---------------------------------------------ESV----PYA-----
------------------------------------------------------------
------------------------------------------------------------
------------------------------------------------------------
------------------------------------------------------------
------------------------------------------------------------
----------------------------------PFEIC----E--LKV-----------
------------------------------------------------NSNVS-------
------------------------------------------------------------
-------QIK--------------------------------------------------
------------------------------------------------------------
-----------------------------------------
>Q25338
MHSKELQTISAAVARK------AVPNTMVIRL------------------KRDE-EDGEM
TLEERQAQCKAIEYSNSVFG----------MIADVAND-IGSIPVIGEVVGIVTA-----
----------------------------------PIAIVSHITSAGLDIAST-ALDCDD-
-----------------------------------------IPFDEIKE--ILEERFNEI
DRKLDKNTAAL-EEVSKLVSKTFVTVEKTRNEMNENFKLVLETIESKEIKSIVFKINDFK
KFFEKERQRIKGLPKDRYVAKLLEQ--KGILGSLKEVREPSGNSLSSALNELLDKN---N
NYA-------IPKVVDDNKAFQALYALFYGTQTYAAVMFFLLEQHSYLADYYYQKGDDVN
FN---------------AEF------------------NNVAIIFDDFKSSL--------
TG----GDDGLIDNVIEVLNT-----------------VKALPFI-----KNADSKLYRE
LVTRTKALETLKNQIKTTDLPLIDDIPETLSQVNFPNDENQ---LPTPIGNWVDGVEVRY
AVQYESKGMYSKFSEWSEPFTVQGNACPTIKVRVDPKKRNRLIFRKFNSGKPQFAGTMTH
SQTNFKDIHRDLYDAALNINKLKAVDEATTLIEKGAD----IEAKFDNDRSAMHAVA---
--------------------------------YRGNNKI--ALRFLLKNQSI--------
-------------------DIELKDKNGFTPLHIAAEAGQAGF---VKLLINHGAD----
-------VNAKTSKTNL------------------------------------------T
PLHLATR-----------SGFSKTVRNLLESPNIKVNEKEDDGFTPLHTAVMS-------
--------------------------------TYMVVDALLNHPDIDKNAQS-TSGLTPF
HLAIINESQEVAESLV-ES-NADLNIQDVNHMAPIHFAASM-----------GSIKMLRY
LISIKDKVSINSV----------------TENNNWTPLHFAI---YFKKEDAAKELLKQD
DI-------------NLTIVADGNLTVLHLAVSTG-------------------------
--------QINIIKELLKRGSNIEEKTGEGYTSLHIAAMRKEPEIAVVLIENGADIEARS
ADNLTPLHSA-------------------------AKIGR-KSTVLYLLEK---------
----------GA--------------------DIGAKTADG--STALHLAVSGRKMKTVE
TLLNKGANLKEYDN------------NKYLPIHKAIINDDLDMVRLFLEKDP--------
---------------------SLKD------------DETEEGRTSIMLI-----VQKLL
LELYNYFIN---NYA--ETLDEEALFNRLD------------------------------
-----------EQGKLELA-YIFHNKE---------------------------------
-------GDAK--EAVKPT-I-----LVTIKLM---------------------------
------EYCLKKLREESGAPEGSFDSPSSKQCISTFSEDEMFR----------------R
TLPEI---VKETN-SRYLP-----------------------------------------
-LKG---------FSR--------------------------------------------
--------------------------------------------SLNKFL----------
------------------------------------------------------------
------------PSLKFAE--------------------------SK-NSYRSENFVSN-
------------------------------------------------------------
------------------------------------------------------------
--IDSNGALL--------------------------------------------LLD---
---------VFIRKFTNEKYNLTGK----EAVP---------------------------
-----------YLEAKASSLRIASKFE---------------------------------
------------------------------------------------------------
-------------ELLTEVKGIPAGELI-------------------------NMAEVS-
SNIHKAIASGK-------------------------------PVSKV-------------
---------LCSYLDTFSELNSQQM-----------------------------------
------------------------------------------------------------
---EELVN-----TYLSTKPSV--------------------------------------
------------------------------------------------------------
------------------------------------------------------------
------------------------------------------------------------
------------------------------------------------------------
------------------------------------------------------------
------------------------------------------------------------
------------------------------------------------------------
----------IT------------------------------------------------
---------------------------------------SASADYQKL----PNL-----
------------------------------------------------------------
------------------------------------------------------------
------------------------------------------------------------
------------------------------------------------------------
------------------------------------------------------------
----------------------------------LTATCLEPER--MAQ-----------
------------------------------------------------LIDVH-------
------------------------------------------------------------
-------QKMFL---------------R--------------------------------
------------------------------------------------------------
-----------------------------------------
>TRINITY_DN31888_c0_g1::TRINITY_DN31888_c0_g1_i1::g.1::m.1 type:complete len:1175 gc:universal TRINITY_DN31888_c0_g1_i1:1-3525(+)
------------------------------------------------------------
-----------MAARR--------------SALNSTRD----------------------
------------------------------------------------------------
------------------------------------------------------------
------------------------------------F-----TQNSADAG----------
---------------------RE-------------------------LFDAC-------
-----------------------------------------------------RNGDISR
VR----------------KL----------------------------------------
VNVHNVNS-------------------------------RDASG----------------
------------------------------------------------------------
---RKSTPL-----HFAAGFGRKD------------------------------------
--------------------------VVEHLLQNGAN----VHARDDGGLIPLHNAC---
--------------------------------SFGHAEV--VQLLLKHGA----------
-------------------DPNARDNWNYTPLHESAIKGKTDV---CIVLLQRDADPTIR
NTDGKTPIDLADSSARAVLNGEYHKDELLEAARSGNEEKLMALFTPLNVNCHASDGRKST
PLHLAAG-----------YNRIRIVQLLLQH-GADVHAKDKGGLVPLHNACSY-------
--------------------------------GHFEVTEMLIKHGANVNAMD-LWQFTPL
HEAASKSRVEVCSLLL--SHGADPTLLNCHSKSAIDVAPTRELQERLSYEYKGHS-----
LLEAARQADP-ARLKKYLSLETVNF---KHPFSGDTSLHCAVCSPYPKRKQVTEALIR-K
GA-------------NLNEKNKEFLTPLHLTADKS-------------------------
--------HFDVMDLLLKHGAKVNSLDGLGQTALHRCAREGNVQACRIMLSYGVDPTIVS
LQGYTAAQVASEGVQKLLSDPPGGVVDIEYQLLESAKAGDVEIVKRILLEH-SHVVNCRD
VDGRQSTALHFAAGYNRVAVVEHLLQNGA---DVHAKDKGG--LVPLHNACSYGHYEVAE
LLVKHGANVNVADL------------WKFTPLHEAAAKGKCEIVKLLLKHGADPN-----
-------------------------------------KKNRDGHTPLDLV----------
------------------------------------------------------------
-----------KEGDQDVADLLRGDAALLD------------AAKKGNLARVMKLLGPEN
-INCRD-SQGRNSTPLHLA-AGYN-NLDVAEFLLEHGADVNS--QDKG-GLIPLHNASSY
GHLDIAALLIKFNT---VVNATDRWGFTPLHEAAQKGRTQLCALLLAHGADPTMKNHEGQ
TPLDLAS----ADDVRCLL-----------------------------------------
------------------------------------SD----------------------
AMP-------------------------------P---STLPTS--TKSIPLSGNISPLP
------------------------------------------------------------
------------PPSFSTQ--------------------------NTSPSSITSVK----
------------------------------------------------------------
-------------------IEN--------------------------------------
-----------------------------------------------------------D
LP-------PAINLLNSRRSSSIVT----SSAN-TQHGDGCIDFDRTELLESTTIHHNMT
IGAFLCSLG----LEHLRDLFEKEQITLDILAEMGH------------------------
------------------EELKQ-------------------IGVNAYG----------H
RHKLI--------KGMEKLYGGHTPIQYL-----------PTTPGTIL----LDLCPED-
---KEYIAVEEEM---------QGSIREHRDNGHAGGVFNKYNIHKIQKVRNKKLW----
-------EKYCHRRAEVSEENHGQA----------------------------NERMLFH
GSPFINAIV------------------QKGFD--------ERHAYIGGMFGAGIYFAE--
---------------NSSKSNQ-----------------------------------YV-
--------------------------YGIGGGTG--------------------------
----------------------------------------C-------------------
------------------------------------------------------------
PIHKDRSC----------------------------------------------------
----------------------YICH------------------------RQ--------
--MLLCRVTLGKS-------------------------------------------FLQF
SAM--------------------------------KMAHAPPG-----------------
------HHSVIG------------------------------------------------
---------------------------------------------------RPSV-----
------------------------------------------------------------
---------------------------------------------------GG-------
----------------------------------------------LSYPEYVVYRGEQA
------------------------------------------------------------
------------------------------------------------------------
-----------------------------------FPEYLISYQI-VKP-----------
------------------------------------------------------------
------------------------------------------------------------
-----ELEHPSL------------------------------------------------
------------------------------------------------------------
-----------------------------------------
>TRINITY_DN33776_c0_g2::TRINITY_DN33776_c0_g2_i1::g.2::m.2 type:complete len:1932 gc:universal TRINITY_DN33776_c0_g2_i1:7138-1343(-)
------------------------------------------------------------
-------------------------------MTNK-------------------------
-------------------------------------------------GGVDAGNST--
------------------------------------------------------------
--------------------EPEPQTH---------------PQTDGNAS----------
------------------------------------------------FLRAA-------
-----------------------------------------------------RAGNLEK
VL----------------EY---------------------------LKGS---------
IDINTSN-----ANGLNALHL--------------------AS-------KEGHVTVVNE
LLKR--------------------------------------------------GANVNA
ATKKGNTAL-----HIASLAGQEE------------------------------------
--------------------------VVKILVRNGAN----VNVQSQNGFTPLYMAAQEN
HDNVVRYLLANGANQSLATEDG--FTPLAVALQQGHDKV--VAVLLENDTKGRVRLPALH
IAAKKDDCKAAALLLQNDHDPDVTSKSGFTPLHIASHYGNENI---AHLLLEKSAD----
-------VNFGAKHQI-------------------------------------------T
PLHVASK-----------WGKKNMVNILVEN-GAKIDASTRDGLTPLHCAARS-------
--------------------------------GHDQVVDLLLEKGAPITAKT-KNGLAPL
HMAAQGDHVDGARILL--YHKAPVDDVTVDYLTALHVAAHC-----------GHVKVAKL
LLDRK--ADANAR-----------------ALNGFTPLHIA-CK--KNRIKVVELLLK-H
GA-------------SIEATTESGLTPLHVASFMGCMNIVIYLIQHGANPDVPTVRGETP
LHLAARANQADIIRILLRNGAHVDACAREQQTPLHIAARLGNVDIVGLLLQHGAAVDATT
KDMYTALHIA-------------------------AKEGQ-EEVASVLLDN-GASLTATN
KKGF--TPLHLAAKYGNIKVARLLLQKDA---QVDAQGKNG--VTPLHVAAHYDHVNVAL
LLLDKGASPHATAK------------NGYTPLHIAAKKNQMDIATTLLEYGAKPN-----
-------------------------------------AESKAGFTPLHLA----------
------------------------------------------------------------
----------AQEGHTDMTTLLIEHHAD--------------------------------
-VNFGA-KNGL--TPLHLC-AQED-RVNVAAILVKNGAEIGP--QTKA-GYTPLHVACHF
GQINMVRFLLQHDA---DVNAITSHGYTPLHQAAQQGHTLIINLLLENNASPNTVTNQGQ
TALSIAQRLGYISVVETLKVVTE-----TVVTTTTTTITEEKYKVVAPEIMQETFMSDSE
DEGG--------------------------------ED--LGDQSFRYLTVDEMKSLGDD
SLPIDVTKDERGTDSMIMSKDSEAPLTVEEEHLSPAHVSHLETVFAGSYVPDNVDIARAP
--------VHAG---------------------------FLVSFMVDARGGAMRGCRHSG
VRVIIPPRKAPMPMRITCRYLRREKLAHPPPLMEG----------EACASRILEVGPATA
KFLGPVILEIPHFASLRGREREITILRSDNGETWREHTLEATEDAVHDVLNESFEGEELS
ALEDLNTNRITRILTTD--FPQYFAIITRVRQEVHAI--------GPEGGMVSSTVVPQV
QAIFPEGALTKKIKVGLQAQPIPPELVAKLLGNRVAVSPIVTVEPRRRKFHKPITL---T
IPVPQAATKGMINQYSGDAPTLRLL----CSIT-----GGTTKAQWEDVTGSTPLTFVND
CVSFTTTVSARFWLMDCRQVNEATRFATELYKEAIHVPFMAKFVVFAKRYDPMEAYLRVF
CMTDDKEDKTLESQEHFVEVAKSRDVEVQEAKCQYLEFAGNLIPVTKSGEQLFLTFQAFR
ENRLP-----FIIRVKDPHQEPMGRLAF-MREPRVGRGEPPQSPICNLNIALPDVCKVDP
TAVSELVTVEKKYGFVEETGLSKPELI-HRAD---------LRLSDISKQLGDD-WIPLA
LQLDIPESDINSIKSEYPNDSNQQAIVMLRLWMQKQANKANGNTLEKALRRINREDIVSN
CMFNVELVTDDVEKAVA-----KVHLDQSGFDAFKEELGPSRDASLRRETSLEISYDE--
---QDLMKEAESAAETSSESGSVCEKDAQAK-----------------------------
-----------------EAKKVPS------------------------------------
-------PAEIPQPETR-------------------------------EEE---------
-------------------LSAMKGENEIPEPP------------DVVEVK---EVPKEK
PKEEER------------------------------------------------------
-----------------------------EDDTSATEGFIL-----------VDVNVSPP
------TSIDTKPAEVTGDQP------------VTLEKELLEDLQQ----------AFQ-
-----------------DVSLSLPTV--EGPVQRIKETKTPP-----------PSPAERE
AKAD--HETTVR-EKKEVLEDG--------TIKHTVTTVTKTTITQDGEEPILDKDQLAK
LVESETWPSGEMDTSQVSVSSLPEDEKSEPTTATMSSGTTAEQDISSAEGDKPQV-DTHT
EEKEWTETDESGGIRHVIQKKT-----------------------------------IVT
VSEP--EEIMIMKGK----------GKKDYGDAKD----------------NG-------
-----TIDDDDECTVTT----------RIVTKTTIKTDGQD-----VSEPTEENSNLRES
------------------------------------------------------------
---MQQILDDFMSDE---------------------------------------------
-----------------------------------------ST---QKK-----------
------------------------------------------------------------
------------------------------------------------------------
---------------------------QDGK-----------------------------
------------------------------------------------------------
-----------------------------------------
>TRINITY_DN33776_c0_g2::TRINITY_DN33776_c0_g2_i2::g.5::m.5 type:complete len:1812 gc:universal TRINITY_DN33776_c0_g2_i2:6778-1343(-)
------------------------------------------------------------
-------------------------------MVA--------------------------
------------------------------------------------------------
------------------------------------------------------------
-----------------------EDIF---------------TVTDGNAS----------
------------------------------------------------FLRAA-------
-----------------------------------------------------RAGNLEK
VL----------------EY---------------------------LKGS---------
IDINTSN-----ANGLNALHL--------------------AS-------KEGHVTVVNE
LLKR--------------------------------------------------GANVNA
ATKKGNTAL-----HIASLAGQEE------------------------------------
--------------------------VVKILVRNGAN----VNVQSQNGFTPLYMAAQEN
HDNVVRYLLANGANQSLATEDG--FTPLAVALQQGHDKV--VAVLLENDTKGRVRLPALH
IAAKKDDCKAAALLLQNDHDPDVTSKSGFTPLHIASHYGNENI---AHLLLEKSAD----
-------VNFGAKHQI-------------------------------------------T
PLHVASK-----------WGKKNMVNILVEN-GAKIDASTRDGLTPLHCAARS-------
--------------------------------GHDQVVDLLLEKGAPITAKT-KNGLAPL
HMAAQGDHVDGARILL--YHKAPVDDVTVDYLTALHVAAHC-----------GHVKVAKL
LLDRK--ADANAR-----------------ALNGFTPLHIA-CK--KNRIKVVELLLK-H
GA-------------SIEATTESGLTPLHVASFMGCMNIVIYLIQHGANPDVPTVRGETP
LHLAARANQADIIRILLRNGAHVDACAREQQTPLHIAARLGNVDIVGLLLQHGAAVDATT
KDMYTALHIA-------------------------AKEGQ-EEVASVLLDN-GASLTATN
KKGF--TPLHLAAKYGNIKVARLLLQKDA---QVDAQGKNG--VTPLHVAAHYDHVNVAL
LLLDKGASPHATAK------------NGYTPLHIAAKKNQMDIATTLLEYGAKPN-----
-------------------------------------AESKAGFTPLHLA----------
------------------------------------------------------------
----------AQEGHTDMTTLLIEHHAD--------------------------------
-VNFGA-KNGL--TPLHLC-AQED-RVNVAAILVKNGAEIGP--QTKA-GYTPLHVACHF
GQINMVRFLLQHDA---DVNAITSHGYTPLHQAAQQGHTLIINLLLENNASPNTVTNQGQ
TALSIAQRLGYISVVETLKVVTE-----TVVTTTTTTITEEKYKVVAPEIMQETFMSDSE
DEGG--------------------------------ED--LGDQSFRYLTVDEMKSLGDD
SLPIDVTKDERGTDSMIMSKDSEAPLTVEEEHLSPAHVSHLETVFAGSYVPDNVDIARAP
--------VHAGK---------------------LKWKTFLVSFMVDARGGAMRGCRHSG
VRVIIPPRKAPMPMRITCRYLRREKLAHPPPLMEG----------EACASRILEVGPATA
KFLGPVILEIPHFASLRGREREITILRSDNGETWREHTLEATEDAVHDVLNESFEGEELS
ALEDLNTNRITRILTTD--FPQYFAIITRVRQEVHAI--------GPEGGMVSSTVVPQV
QAIFPEGALTKKIKVGLQAQPIPPELVAKLLGNRVAVSPIVTVEPRRRKFHKPITL---T
IPVPQAATKGMINQYSGDAPTLRLL----CSIT-----GGTTKAQWEDVTGSTPLTFVND
CVSFTTTVSARFWLMDCRQVNEATRFATELYKEAIHVPFMAKFVVFAKRYDPMEAYLRVF
CMTDDKEDKTLESQEHFVEVAKSRDVEVQEAKCQYLEFAGNLIPVTKSGEQLFLTFQAFR
ENRLP-----FIIRVKDPHQEPMGRLAF-MREPRVGRGEPPQSPICNLNIALPDVCKVDP
TAVSELVTVEKKYGFVEETGLSKPELI-HRAD---------LRLSDISKQLGDD-WIPLA
LQLDIPESDINSIKSEYPNDSNQQAIVMLRLWMQKQANKANGNTLEKALRRINREDIVSN
CMFNVELVTDDVEKAVA-----KVHLDQSGFDAFKEELGPSRDASLRRETSLEISYDE--
---QDLMKEAESAAETSSESGSVCEKDAQAK-----------------------------
------------------------------------------------------------
------------------------------------------------------------
------------------------------------------------------------
------------------------------------------------------------
------------------------------------------------------------
------------------------------------------------------------
-----------------------------GPVQRIKETKTPP-----------PSPAERE
AKAD--HETTVR-EKKEVLEDG--------TIKHTVTTVTKTTITQDGEEPILDKDQLAK
LVESETWPSGEMDTSQVSVSSLPEDEKSEPTTATMSSGTTAEQDISSAEGDKPQV-DTHT
EEKEWTETDESGGIRHVIQKKT-----------------------------------IVT
VSEP--EEIMIMKGK----------GKKDYGDAKD----------------NG-------
-----TIDDDDECTVTT----------RIVTKTTIKTDGQD-----VSEPTEENSNLRES
------------------------------------------------------------
---MQQILDDFMSDE---------------------------------------------
-----------------------------------------ST---QKK-----------
------------------------------------------------------------
------------------------------------------------------------
---------------------------QDGK-----------------------------
------------------------------------------------------------
-----------------------------------------
>TRINITY_DN33776_c0_g2::TRINITY_DN33776_c0_g2_i3::g.8::m.8 type:complete len:1825 gc:universal TRINITY_DN33776_c0_g2_i3:6817-1343(-)
------------------------------------------------------------
-------------------------------MTNK-------------------------
-------------------------------------------------GGVDAGNST--
------------------------------------------------------------
--------------------EPEPQTH---------------PQTDGNAS----------
------------------------------------------------FLRAA-------
-----------------------------------------------------RAGNLEK
VL----------------EY---------------------------LKGS---------
IDINTSN-----ANGLNALHL--------------------AS-------KEGHVTVVNE
LLKR--------------------------------------------------GANVNA
ATKKGNTAL-----HIASLAGQEE------------------------------------
--------------------------VVKILVRNGAN----VNVQSQNGFTPLYMAAQEN
HDNVVRYLLANGANQSLATEDG--FTPLAVALQQGHDKV--VAVLLENDTKGRVRLPALH
IAAKKDDCKAAALLLQNDHDPDVTSKSGFTPLHIASHYGNENI---AHLLLEKSAD----
-------VNFGAKHQI-------------------------------------------T
PLHVASK-----------WGKKNMVNILVEN-GAKIDASTRDGLTPLHCAARS-------
--------------------------------GHDQVVDLLLEKGAPITAKT-KNGLAPL
HMAAQGDHVDGARILL--YHKAPVDDVTVDYLTALHVAAHC-----------GHVKVAKL
LLDRK--ADANAR-----------------ALNGFTPLHIA-CK--KNRIKVVELLLK-H
GA-------------SIEATTESGLTPLHVASFMGCMNIVIYLIQHGANPDVPTVRGETP
LHLAARANQADIIRILLRNGAHVDACAREQQTPLHIAARLGNVDIVGLLLQHGAAVDATT
KDMYTALHIA-------------------------AKEGQ-EEVASVLLDN-GASLTATN
KKGF--TPLHLAAKYGNIKVARLLLQKDA---QVDAQGKNG--VTPLHVAAHYDHVNVAL
LLLDKGASPHATAK------------NGYTPLHIAAKKNQMDIATTLLEYGAKPN-----
-------------------------------------AESKAGFTPLHLA----------
------------------------------------------------------------
----------AQEGHTDMTTLLIEHHAD--------------------------------
-VNFGA-KNGL--TPLHLC-AQED-RVNVAAILVKNGAEIGP--QTKA-GYTPLHVACHF
GQINMVRFLLQHDA---DVNAITSHGYTPLHQAAQQGHTLIINLLLENNASPNTVTNQGQ
TALSIAQRLGYISVVETLKVVTE-----TVVTTTTTTITEEKYKVVAPEIMQETFMSDSE
DEGG--------------------------------ED--LGDQSFRYLTVDEMKSLGDD
SLPIDVTKDERGTDSMIMSKDSEAPLTVEEEHLSPAHVSHLETVFAGSYVPDNVDIARAP
--------VHAGK---------------------LKWKTFLVSFMVDARGGAMRGCRHSG
VRVIIPPRKAPMPMRITCRYLRREKLAHPPPLMEG----------EACASRILEVGPATA
KFLGPVILEIPHFASLRGREREITILRSDNGETWREHTLEATEDAVHDVLNESFEGEELS
ALEDLNTNRITRILTTD--FPQYFAIITRVRQEVHAI--------GPEGGMVSSTVVPQV
QAIFPEGALTKKIKVGLQAQPIPPELVAKLLGNRVAVSPIVTVEPRRRKFHKPITL---T
IPVPQAATKGMINQYSGDAPTLRLL----CSIT-----GGTTKAQWEDVTGSTPLTFVND
CVSFTTTVSARFWLMDCRQVNEATRFATELYKEAIHVPFMAKFVVFAKRYDPMEAYLRVF
CMTDDKEDKTLESQEHFVEVAKSRDVEVQEAKCQYLEFAGNLIPVTKSGEQLFLTFQAFR
ENRLP-----FIIRVKDPHQEPMGRLAF-MREPRVGRGEPPQSPICNLNIALPDVCKVDP
TAVSELVTVEKKYGFVEETGLSKPELI-HRAD---------LRLSDISKQLGDD-WIPLA
LQLDIPESDINSIKSEYPNDSNQQAIVMLRLWMQKQANKANGNTLEKALRRINREDIVSN
CMFNVELVTDDVEKAVA-----KVHLDQSGFDAFKEELGPSRDASLRRETSLEISYDE--
---QDLMKEAESAAETSSESGSVCEKDAQAK-----------------------------
------------------------------------------------------------
------------------------------------------------------------
------------------------------------------------------------
------------------------------------------------------------
------------------------------------------------------------
------------------------------------------------------------
-----------------------------GPVQRIKETKTPP-----------PSPAERE
AKAD--HETTVR-EKKEVLEDG--------TIKHTVTTVTKTTITQDGEEPILDKDQLAK
LVESETWPSGEMDTSQVSVSSLPEDEKSEPTTATMSSGTTAEQDISSAEGDKPQV-DTHT
EEKEWTETDESGGIRHVIQKKT-----------------------------------IVT
VSEP--EEIMIMKGK----------GKKDYGDAKD----------------NG-------
-----TIDDDDECTVTT----------RIVTKTTIKTDGQD-----VSEPTEENSNLRES
------------------------------------------------------------
---MQQILDDFMSDE---------------------------------------------
-----------------------------------------ST---QKK-----------
------------------------------------------------------------
------------------------------------------------------------
---------------------------QDGK-----------------------------
------------------------------------------------------------
-----------------------------------------
>TRINITY_DN33776_c0_g2::TRINITY_DN33776_c0_g2_i4::g.11::m.11 type:complete len:1819 gc:universal TRINITY_DN33776_c0_g2_i4:6799-1343(-)
------------------------------------------------------------
-------------------------------MTNK-------------------------
-------------------------------------------------GGVDAGNST--
------------------------------------------------------------
--------------------EPEPQTH---------------PQTDGNAS----------
------------------------------------------------FLRAA-------
-----------------------------------------------------RAGNLEK
VL----------------EY---------------------------LKGS---------
IDINTSN-----ANGLNALHL--------------------AS-------KEGHVTVVNE
LLKR--------------------------------------------------GANVNA
ATKKGNTAL-----HIASLAGQEE------------------------------------
--------------------------VVKILVRNGAN----VNVQSQNGFTPLYMAAQEN
HDNVVRYLLANGANQSLATEDG--FTPLAVALQQGHDKV--VAVLLENDTKGRVRLPALH
IAAKKDDCKAAALLLQNDHDPDVTSKSGFTPLHIASHYGNENI---AHLLLEKSAD----
-------VNFGAKHQI-------------------------------------------T
PLHVASK-----------WGKKNMVNILVEN-GAKIDASTRDGLTPLHCAARS-------
--------------------------------GHDQVVDLLLEKGAPITAKT-KNGLAPL
HMAAQGDHVDGARILL--YHKAPVDDVTVDYLTALHVAAHC-----------GHVKVAKL
LLDRK--ADANAR-----------------ALNGFTPLHIA-CK--KNRIKVVELLLK-H
GA-------------SIEATTESGLTPLHVASFMGCMNIVIYLIQHGANPDVPTVRGETP
LHLAARANQADIIRILLRNGAHVDACAREQQTPLHIAARLGNVDIVGLLLQHGAAVDATT
KDMYTALHIA-------------------------AKEGQ-EEVASVLLDN-GASLTATN
KKGF--TPLHLAAKYGNIKVARLLLQKDA---QVDAQGKNG--VTPLHVAAHYDHVNVAL
LLLDKGASPHATAK------------NGYTPLHIAAKKNQMDIATTLLEYGAKPN-----
-------------------------------------AESKAGFTPLHLA----------
------------------------------------------------------------
----------AQEGHTDMTTLLIEHHAD--------------------------------
-VNFGA-KNGL--TPLHLC-AQED-RVNVAAILVKNGAEIGP--QTKA-GYTPLHVACHF
GQINMVRFLLQHDA---DVNAITSHGYTPLHQAAQQGHTLIINLLLENNASPNTVTNQGQ
TALSIAQRLGYISVVETLKVVTE-----TVVTTTTTTITEEKYKVVAPEIMQETFMSDSE
DEGG--------------------------------ED--LGDQSFRYLTVDEMKSLGDD
SLPIDVTKDERGTDSMIMSKDSEAPLTVEEEHLSPAHVSHLETVFAGSYVPDNVDIARAP
--------VHAG---------------------------FLVSFMVDARGGAMRGCRHSG
VRVIIPPRKAPMPMRITCRYLRREKLAHPPPLMEG----------EACASRILEVGPATA
KFLGPVILEIPHFASLRGREREITILRSDNGETWREHTLEATEDAVHDVLNESFEGEELS
ALEDLNTNRITRILTTD--FPQYFAIITRVRQEVHAI--------GPEGGMVSSTVVPQV
QAIFPEGALTKKIKVGLQAQPIPPELVAKLLGNRVAVSPIVTVEPRRRKFHKPITL---T
IPVPQAATKGMINQYSGDAPTLRLL----CSIT-----GGTTKAQWEDVTGSTPLTFVND
CVSFTTTVSARFWLMDCRQVNEATRFATELYKEAIHVPFMAKFVVFAKRYDPMEAYLRVF
CMTDDKEDKTLESQEHFVEVAKSRDVEVQEAKCQYLEFAGNLIPVTKSGEQLFLTFQAFR
ENRLP-----FIIRVKDPHQEPMGRLAF-MREPRVGRGEPPQSPICNLNIALPDVCKVDP
TAVSELVTVEKKYGFVEETGLSKPELI-HRAD---------LRLSDISKQLGDD-WIPLA
LQLDIPESDINSIKSEYPNDSNQQAIVMLRLWMQKQANKANGNTLEKALRRINREDIVSN
CMFNVELVTDDVEKAVA-----KVHLDQSGFDAFKEELGPSRDASLRRETSLEISYDE--
---QDLMKEAESAAETSSESGSVCEKDAQAK-----------------------------
------------------------------------------------------------
------------------------------------------------------------
------------------------------------------------------------
------------------------------------------------------------
------------------------------------------------------------
------------------------------------------------------------
-----------------------------GPVQRIKETKTPP-----------PSPAERE
AKAD--HETTVR-EKKEVLEDG--------TIKHTVTTVTKTTITQDGEEPILDKDQLAK
LVESETWPSGEMDTSQVSVSSLPEDEKSEPTTATMSSGTTAEQDISSAEGDKPQV-DTHT
EEKEWTETDESGGIRHVIQKKT-----------------------------------IVT
VSEP--EEIMIMKGK----------GKKDYGDAKD----------------NG-------
-----TIDDDDECTVTT----------RIVTKTTIKTDGQD-----VSEPTEENSNLRES
------------------------------------------------------------
---MQQILDDFMSDE---------------------------------------------
-----------------------------------------ST---QKK-----------
------------------------------------------------------------
------------------------------------------------------------
---------------------------QDGK-----------------------------
------------------------------------------------------------
-----------------------------------------
>TRINITY_DN33776_c0_g2::TRINITY_DN33776_c0_g2_i5::g.14::m.14 type:complete len:1812 gc:universal TRINITY_DN33776_c0_g2_i5:6778-1343(-)
------------------------------------------------------------
-------------------------------MTT--------------------------
------------------------------------------------------------
------------------------------------------------------------
-----------------------AYTN---------------LLTDGNAS----------
------------------------------------------------FLRAA-------
-----------------------------------------------------RAGNLEK
VL----------------EY---------------------------LKGS---------
IDINTSN-----ANGLNALHL--------------------AS-------KEGHVTVVNE
LLKR--------------------------------------------------GANVNA
ATKKGNTAL-----HIASLAGQEE------------------------------------
--------------------------VVKILVRNGAN----VNVQSQNGFTPLYMAAQEN
HDNVVRYLLANGANQSLATEDG--FTPLAVALQQGHDKV--VAVLLENDTKGRVRLPALH
IAAKKDDCKAAALLLQNDHDPDVTSKSGFTPLHIASHYGNENI---AHLLLEKSAD----
-------VNFGAKHQI-------------------------------------------T
PLHVASK-----------WGKKNMVNILVEN-GAKIDASTRDGLTPLHCAARS-------
--------------------------------GHDQVVDLLLEKGAPITAKT-KNGLAPL
HMAAQGDHVDGARILL--YHKAPVDDVTVDYLTALHVAAHC-----------GHVKVAKL
LLDRK--ADANAR-----------------ALNGFTPLHIA-CK--KNRIKVVELLLK-H
GA-------------SIEATTESGLTPLHVASFMGCMNIVIYLIQHGANPDVPTVRGETP
LHLAARANQADIIRILLRNGAHVDACAREQQTPLHIAARLGNVDIVGLLLQHGAAVDATT
KDMYTALHIA-------------------------AKEGQ-EEVASVLLDN-GASLTATN
KKGF--TPLHLAAKYGNIKVARLLLQKDA---QVDAQGKNG--VTPLHVAAHYDHVNVAL
LLLDKGASPHATAK------------NGYTPLHIAAKKNQMDIATTLLEYGAKPN-----
-------------------------------------AESKAGFTPLHLA----------
------------------------------------------------------------
----------AQEGHTDMTTLLIEHHAD--------------------------------
-VNFGA-KNGL--TPLHLC-AQED-RVNVAAILVKNGAEIGP--QTKA-GYTPLHVACHF
GQINMVRFLLQHDA---DVNAITSHGYTPLHQAAQQGHTLIINLLLENNASPNTVTNQGQ
TALSIAQRLGYISVVETLKVVTE-----TVVTTTTTTITEEKYKVVAPEIMQETFMSDSE
DEGG--------------------------------ED--LGDQSFRYLTVDEMKSLGDD
SLPIDVTKDERGTDSMIMSKDSEAPLTVEEEHLSPAHVSHLETVFAGSYVPDNVDIARAP
--------VHAGK---------------------LKWKTFLVSFMVDARGGAMRGCRHSG
VRVIIPPRKAPMPMRITCRYLRREKLAHPPPLMEG----------EACASRILEVGPATA
KFLGPVILEIPHFASLRGREREITILRSDNGETWREHTLEATEDAVHDVLNESFEGEELS
ALEDLNTNRITRILTTD--FPQYFAIITRVRQEVHAI--------GPEGGMVSSTVVPQV
QAIFPEGALTKKIKVGLQAQPIPPELVAKLLGNRVAVSPIVTVEPRRRKFHKPITL---T
IPVPQAATKGMINQYSGDAPTLRLL----CSIT-----GGTTKAQWEDVTGSTPLTFVND
CVSFTTTVSARFWLMDCRQVNEATRFATELYKEAIHVPFMAKFVVFAKRYDPMEAYLRVF
CMTDDKEDKTLESQEHFVEVAKSRDVEVQEAKCQYLEFAGNLIPVTKSGEQLFLTFQAFR
ENRLP-----FIIRVKDPHQEPMGRLAF-MREPRVGRGEPPQSPICNLNIALPDVCKVDP
TAVSELVTVEKKYGFVEETGLSKPELI-HRAD---------LRLSDISKQLGDD-WIPLA
LQLDIPESDINSIKSEYPNDSNQQAIVMLRLWMQKQANKANGNTLEKALRRINREDIVSN
CMFNVELVTDDVEKAVA-----KVHLDQSGFDAFKEELGPSRDASLRRETSLEISYDE--
---QDLMKEAESAAETSSESGSVCEKDAQAK-----------------------------
------------------------------------------------------------
------------------------------------------------------------
------------------------------------------------------------
------------------------------------------------------------
------------------------------------------------------------
------------------------------------------------------------
-----------------------------GPVQRIKETKTPP-----------PSPAERE
AKAD--HETTVR-EKKEVLEDG--------TIKHTVTTVTKTTITQDGEEPILDKDQLAK
LVESETWPSGEMDTSQVSVSSLPEDEKSEPTTATMSSGTTAEQDISSAEGDKPQV-DTHT
EEKEWTETDESGGIRHVIQKKT-----------------------------------IVT
VSEP--EEIMIMKGK----------GKKDYGDAKD----------------NG-------
-----TIDDDDECTVTT----------RIVTKTTIKTDGQD-----VSEPTEENSNLRES
------------------------------------------------------------
---MQQILDDFMSDE---------------------------------------------
-----------------------------------------ST---QKK-----------
------------------------------------------------------------
------------------------------------------------------------
---------------------------QDGK-----------------------------
------------------------------------------------------------
-----------------------------------------
>TRINITY_DN33776_c0_g2::TRINITY_DN33776_c0_g2_i6::g.17::m.17 type:complete len:1850 gc:universal TRINITY_DN33776_c0_g2_i6:6892-1343(-)
------------------------------------------------------------
-------------------------------MTNK-------------------------
-------------------------------------------------GGVDAGNST--
------------------------------------------------------------
--------------------EPEPQTH---------------PQTDGNAS----------
------------------------------------------------FLRAA-------
-----------------------------------------------------RAGNLEK
VL----------------EY---------------------------LKGS---------
IDINTSN-----ANGLNALHL--------------------AS-------KEGHVTVVNE
LLKR--------------------------------------------------GANVNA
ATKKGNTAL-----HIASLAGQEE------------------------------------
--------------------------VVKILVRNGAN----VNVQSQNGFTPLYMAAQEN
HDNVVRYLLANGANQSLATEDG--FTPLAVALQQGHDKV--VAVLLENDTKGRVRLPALH
IAAKKDDCKAAALLLQNDHDPDVTSKSGFTPLHIASHYGNENI---AHLLLEKSAD----
-------VNFGAKHQI-------------------------------------------T
PLHVASK-----------WGKKNMVNILVEN-GAKIDASTRDGLTPLHCAARS-------
--------------------------------GHDQVVDLLLEKGAPITAKT-KNGLAPL
HMAAQGDHVDGARILL--YHKAPVDDVTVDYLTALHVAAHC-----------GHVKVAKL
LLDRK--ADANAR-----------------ALNGFTPLHIA-CK--KNRIKVVELLLK-H
GA-------------SIEATTESGLTPLHVASFMGCMNIVIYLIQHGANPDVPTVRGETP
LHLAARANQADIIRILLRNGAHVDACAREQQTPLHIAARLGNVDIVGLLLQHGAAVDATT
KDMYTALHIA-------------------------AKEGQ-EEVASVLLDN-GASLTATN
KKGF--TPLHLAAKYGNIKVARLLLQKDA---QVDAQGKNG--VTPLHVAAHYDHVNVAL
LLLDKGASPHATAK------------NGYTPLHIAAKKNQMDIATTLLEYGAKPN-----
-------------------------------------AESKAGFTPLHLA----------
------------------------------------------------------------
----------AQEGHTDMTTLLIEHHAD--------------------------------
-VNFGA-KNGL--TPLHLC-AQED-RVNVAAILVKNGAEIGP--QTKA-GYTPLHVACHF
GQINMVRFLLQHDA---DVNAITSHGYTPLHQAAQQGHTLIINLLLENNASPNTVTNQGQ
TALSIAQRLGYISVVETLKVVTE-----TVVTTTTTTITEEKYKVVAPEIMQETFMSDSE
DEGGDD-FEDSALFGKPTHATHVYLPYYEGQKLQTSED--LGDQSFRYLTVDEMKSLGDD
SLPIDVTKDERGTDSMIMSKDSEAPLTVEEEHLSPAHVSHLETVFAGSYVPDNVDIARAP
--------VHAG---------------------------FLVSFMVDARGGAMRGCRHSG
VRVIIPPRKAPMPMRITCRYLRREKLAHPPPLMEG----------EACASRILEVGPATA
KFLGPVILEIPHFASLRGREREITILRSDNGETWREHTLEATEDAVHDVLNESFEGEELS
ALEDLNTNRITRILTTD--FPQYFAIITRVRQEVHAI--------GPEGGMVSSTVVPQV
QAIFPEGALTKKIKVGLQAQPIPPELVAKLLGNRVAVSPIVTVEPRRRKFHKPITL---T
IPVPQAATKGMINQYSGDAPTLRLL----CSIT-----GGTTKAQWEDVTGSTPLTFVND
CVSFTTTVSARFWLMDCRQVNEATRFATELYKEAIHVPFMAKFVVFAKRYDPMEAYLRVF
CMTDDKEDKTLESQEHFVEVAKSRDVEVQEAKCQYLEFAGNLIPVTKSGEQLFLTFQAFR
ENRLP-----FIIRVKDPHQEPMGRLAF-MREPRVGRGEPPQSPICNLNIALPDVCKVDP
TAVSELVTVEKKYGFVEETGLSKPELI-HRAD---------LRLSDISKQLGDD-WIPLA
LQLDIPESDINSIKSEYPNDSNQQAIVMLRLWMQKQANKANGNTLEKALRRINREDIVSN
CMFNVELVTDDVEKAVA-----KVHLDQSGFDAFKEELGPSRDASLRRETSLEISYDE--
---QDLMKEAESAAETSSESGSVCEKDAQAK-----------------------------
------------------------------------------------------------
------------------------------------------------------------
------------------------------------------------------------
------------------------------------------------------------
------------------------------------------------------------
------------------------------------------------------------
-----------------------------GPVQRIKETKTPP-----------PSPAERE
AKAD--HETTVR-EKKEVLEDG--------TIKHTVTTVTKTTITQDGEEPILDKDQLAK
LVESETWPSGEMDTSQVSVSSLPEDEKSEPTTATMSSGTTAEQDISSAEGDKPQV-DTHT
EEKEWTETDESGGIRHVIQKKT-----------------------------------IVT
VSEP--EEIMIMKGK----------GKKDYGDAKD----------------NG-------
-----TIDDDDECTVTT----------RIVTKTTIKTDGQD-----VSEPTEENSNLRES
------------------------------------------------------------
---MQQILDDFMSDE---------------------------------------------
-----------------------------------------ST---QKK-----------
------------------------------------------------------------
------------------------------------------------------------
---------------------------QDGK-----------------------------
------------------------------------------------------------
-----------------------------------------
>TRINITY_DN33776_c0_g2::TRINITY_DN33776_c0_g2_i7::g.20::m.20 type:complete len:1919 gc:universal TRINITY_DN33776_c0_g2_i7:7099-1343(-)
------------------------------------------------------------
-------------------------------MTT--------------------------
------------------------------------------------------------
------------------------------------------------------------
-----------------------AYTN---------------LLTDGNAS----------
------------------------------------------------FLRAA-------
-----------------------------------------------------RAGNLEK
VL----------------EY---------------------------LKGS---------
IDINTSN-----ANGLNALHL--------------------AS-------KEGHVTVVNE
LLKR--------------------------------------------------GANVNA
ATKKGNTAL-----HIASLAGQEE------------------------------------
--------------------------VVKILVRNGAN----VNVQSQNGFTPLYMAAQEN
HDNVVRYLLANGANQSLATEDG--FTPLAVALQQGHDKV--VAVLLENDTKGRVRLPALH
IAAKKDDCKAAALLLQNDHDPDVTSKSGFTPLHIASHYGNENI---AHLLLEKSAD----
-------VNFGAKHQI-------------------------------------------T
PLHVASK-----------WGKKNMVNILVEN-GAKIDASTRDGLTPLHCAARS-------
--------------------------------GHDQVVDLLLEKGAPITAKT-KNGLAPL
HMAAQGDHVDGARILL--YHKAPVDDVTVDYLTALHVAAHC-----------GHVKVAKL
LLDRK--ADANAR-----------------ALNGFTPLHIA-CK--KNRIKVVELLLK-H
GA-------------SIEATTESGLTPLHVASFMGCMNIVIYLIQHGANPDVPTVRGETP
LHLAARANQADIIRILLRNGAHVDACAREQQTPLHIAARLGNVDIVGLLLQHGAAVDATT
KDMYTALHIA-------------------------AKEGQ-EEVASVLLDN-GASLTATN
KKGF--TPLHLAAKYGNIKVARLLLQKDA---QVDAQGKNG--VTPLHVAAHYDHVNVAL
LLLDKGASPHATAK------------NGYTPLHIAAKKNQMDIATTLLEYGAKPN-----
-------------------------------------AESKAGFTPLHLA----------
------------------------------------------------------------
----------AQEGHTDMTTLLIEHHAD--------------------------------
-VNFGA-KNGL--TPLHLC-AQED-RVNVAAILVKNGAEIGP--QTKA-GYTPLHVACHF
GQINMVRFLLQHDA---DVNAITSHGYTPLHQAAQQGHTLIINLLLENNASPNTVTNQGQ
TALSIAQRLGYISVVETLKVVTE-----TVVTTTTTTITEEKYKVVAPEIMQETFMSDSE
DEGG--------------------------------ED--LGDQSFRYLTVDEMKSLGDD
SLPIDVTKDERGTDSMIMSKDSEAPLTVEEEHLSPAHVSHLETVFAGSYVPDNVDIARAP
--------VHAG---------------------------FLVSFMVDARGGAMRGCRHSG
VRVIIPPRKAPMPMRITCRYLRREKLAHPPPLMEG----------EACASRILEVGPATA
KFLGPVILEIPHFASLRGREREITILRSDNGETWREHTLEATEDAVHDVLNESFEGEELS
ALEDLNTNRITRILTTD--FPQYFAIITRVRQEVHAI--------GPEGGMVSSTVVPQV
QAIFPEGALTKKIKVGLQAQPIPPELVAKLLGNRVAVSPIVTVEPRRRKFHKPITL---T
IPVPQAATKGMINQYSGDAPTLRLL----CSIT-----GGTTKAQWEDVTGSTPLTFVND
CVSFTTTVSARFWLMDCRQVNEATRFATELYKEAIHVPFMAKFVVFAKRYDPMEAYLRVF
CMTDDKEDKTLESQEHFVEVAKSRDVEVQEAKCQYLEFAGNLIPVTKSGEQLFLTFQAFR
ENRLP-----FIIRVKDPHQEPMGRLAF-MREPRVGRGEPPQSPICNLNIALPDVCKVDP
TAVSELVTVEKKYGFVEETGLSKPELI-HRAD---------LRLSDISKQLGDD-WIPLA
LQLDIPESDINSIKSEYPNDSNQQAIVMLRLWMQKQANKANGNTLEKALRRINREDIVSN
CMFNVELVTDDVEKAVA-----KVHLDQSGFDAFKEELGPSRDASLRRETSLEISYDE--
---QDLMKEAESAAETSSESGSVCEKDAQAK-----------------------------
-----------------EAKKVPS------------------------------------
-------PAEIPQPETR-------------------------------EEE---------
-------------------LSAMKGENEIPEPP------------DVVEVK---EVPKEK
PKEEER------------------------------------------------------
-----------------------------EDDTSATEGFIL-----------VDVNVSPP
------TSIDTKPAEVTGDQP------------VTLEKELLEDLQQ----------AFQ-
-----------------DVSLSLPTV--EGPVQRIKETKTPP-----------PSPAERE
AKAD--HETTVR-EKKEVLEDG--------TIKHTVTTVTKTTITQDGEEPILDKDQLAK
LVESETWPSGEMDTSQVSVSSLPEDEKSEPTTATMSSGTTAEQDISSAEGDKPQV-DTHT
EEKEWTETDESGGIRHVIQKKT-----------------------------------IVT
VSEP--EEIMIMKGK----------GKKDYGDAKD----------------NG-------
-----TIDDDDECTVTT----------RIVTKTTIKTDGQD-----VSEPTEENSNLRES
------------------------------------------------------------
---MQQILDDFMSDE---------------------------------------------
-----------------------------------------ST---QKK-----------
------------------------------------------------------------
------------------------------------------------------------
---------------------------QDGK-----------------------------
------------------------------------------------------------
-----------------------------------------
>TRINITY_DN33776_c0_g2::TRINITY_DN33776_c0_g2_i8::g.23::m.23 type:complete len:1938 gc:universal TRINITY_DN33776_c0_g2_i8:7156-1343(-)
------------------------------------------------------------
-------------------------------MTNK-------------------------
-------------------------------------------------GGVDAGNST--
------------------------------------------------------------
--------------------EPEPQTH---------------PQTDGNAS----------
------------------------------------------------FLRAA-------
-----------------------------------------------------RAGNLEK
VL----------------EY---------------------------LKGS---------
IDINTSN-----ANGLNALHL--------------------AS-------KEGHVTVVNE
LLKR--------------------------------------------------GANVNA
ATKKGNTAL-----HIASLAGQEE------------------------------------
--------------------------VVKILVRNGAN----VNVQSQNGFTPLYMAAQEN
HDNVVRYLLANGANQSLATEDG--FTPLAVALQQGHDKV--VAVLLENDTKGRVRLPALH
IAAKKDDCKAAALLLQNDHDPDVTSKSGFTPLHIASHYGNENI---AHLLLEKSAD----
-------VNFGAKHQI-------------------------------------------T
PLHVASK-----------WGKKNMVNILVEN-GAKIDASTRDGLTPLHCAARS-------
--------------------------------GHDQVVDLLLEKGAPITAKT-KNGLAPL
HMAAQGDHVDGARILL--YHKAPVDDVTVDYLTALHVAAHC-----------GHVKVAKL
LLDRK--ADANAR-----------------ALNGFTPLHIA-CK--KNRIKVVELLLK-H
GA-------------SIEATTESGLTPLHVASFMGCMNIVIYLIQHGANPDVPTVRGETP
LHLAARANQADIIRILLRNGAHVDACAREQQTPLHIAARLGNVDIVGLLLQHGAAVDATT
KDMYTALHIA-------------------------AKEGQ-EEVASVLLDN-GASLTATN
KKGF--TPLHLAAKYGNIKVARLLLQKDA---QVDAQGKNG--VTPLHVAAHYDHVNVAL
LLLDKGASPHATAK------------NGYTPLHIAAKKNQMDIATTLLEYGAKPN-----
-------------------------------------AESKAGFTPLHLA----------
------------------------------------------------------------
----------AQEGHTDMTTLLIEHHAD--------------------------------
-VNFGA-KNGL--TPLHLC-AQED-RVNVAAILVKNGAEIGP--QTKA-GYTPLHVACHF
GQINMVRFLLQHDA---DVNAITSHGYTPLHQAAQQGHTLIINLLLENNASPNTVTNQGQ
TALSIAQRLGYISVVETLKVVTE-----TVVTTTTTTITEEKYKVVAPEIMQETFMSDSE
DEGG--------------------------------ED--LGDQSFRYLTVDEMKSLGDD
SLPIDVTKDERGTDSMIMSKDSEAPLTVEEEHLSPAHVSHLETVFAGSYVPDNVDIARAP
--------VHAGK---------------------LKWKTFLVSFMVDARGGAMRGCRHSG
VRVIIPPRKAPMPMRITCRYLRREKLAHPPPLMEG----------EACASRILEVGPATA
KFLGPVILEIPHFASLRGREREITILRSDNGETWREHTLEATEDAVHDVLNESFEGEELS
ALEDLNTNRITRILTTD--FPQYFAIITRVRQEVHAI--------GPEGGMVSSTVVPQV
QAIFPEGALTKKIKVGLQAQPIPPELVAKLLGNRVAVSPIVTVEPRRRKFHKPITL---T
IPVPQAATKGMINQYSGDAPTLRLL----CSIT-----GGTTKAQWEDVTGSTPLTFVND
CVSFTTTVSARFWLMDCRQVNEATRFATELYKEAIHVPFMAKFVVFAKRYDPMEAYLRVF
CMTDDKEDKTLESQEHFVEVAKSRDVEVQEAKCQYLEFAGNLIPVTKSGEQLFLTFQAFR
ENRLP-----FIIRVKDPHQEPMGRLAF-MREPRVGRGEPPQSPICNLNIALPDVCKVDP
TAVSELVTVEKKYGFVEETGLSKPELI-HRAD---------LRLSDISKQLGDD-WIPLA
LQLDIPESDINSIKSEYPNDSNQQAIVMLRLWMQKQANKANGNTLEKALRRINREDIVSN
CMFNVELVTDDVEKAVA-----KVHLDQSGFDAFKEELGPSRDASLRRETSLEISYDE--
---QDLMKEAESAAETSSESGSVCEKDAQAK-----------------------------
-----------------EAKKVPS------------------------------------
-------PAEIPQPETR-------------------------------EEE---------
-------------------LSAMKGENEIPEPP------------DVVEVK---EVPKEK
PKEEER------------------------------------------------------
-----------------------------EDDTSATEGFIL-----------VDVNVSPP
------TSIDTKPAEVTGDQP------------VTLEKELLEDLQQ----------AFQ-
-----------------DVSLSLPTV--EGPVQRIKETKTPP-----------PSPAERE
AKAD--HETTVR-EKKEVLEDG--------TIKHTVTTVTKTTITQDGEEPILDKDQLAK
LVESETWPSGEMDTSQVSVSSLPEDEKSEPTTATMSSGTTAEQDISSAEGDKPQV-DTHT
EEKEWTETDESGGIRHVIQKKT-----------------------------------IVT
VSEP--EEIMIMKGK----------GKKDYGDAKD----------------NG-------
-----TIDDDDECTVTT----------RIVTKTTIKTDGQD-----VSEPTEENSNLRES
------------------------------------------------------------
---MQQILDDFMSDE---------------------------------------------
-----------------------------------------ST---QKK-----------
------------------------------------------------------------
------------------------------------------------------------
---------------------------QDGK-----------------------------
------------------------------------------------------------
-----------------------------------------
>TRINITY_DN33776_c0_g2::TRINITY_DN33776_c0_g2_i9::g.26::m.26 type:complete len:1806 gc:universal TRINITY_DN33776_c0_g2_i9:6760-1343(-)
------------------------------------------------------------
-------------------------------MTT--------------------------
------------------------------------------------------------
------------------------------------------------------------
-----------------------AYTN---------------LLTDGNAS----------
------------------------------------------------FLRAA-------
-----------------------------------------------------RAGNLEK
VL----------------EY---------------------------LKGS---------
IDINTSN-----ANGLNALHL--------------------AS-------KEGHVTVVNE
LLKR--------------------------------------------------GANVNA
ATKKGNTAL-----HIASLAGQEE------------------------------------
--------------------------VVKILVRNGAN----VNVQSQNGFTPLYMAAQEN
HDNVVRYLLANGANQSLATEDG--FTPLAVALQQGHDKV--VAVLLENDTKGRVRLPALH
IAAKKDDCKAAALLLQNDHDPDVTSKSGFTPLHIASHYGNENI---AHLLLEKSAD----
-------VNFGAKHQI-------------------------------------------T
PLHVASK-----------WGKKNMVNILVEN-GAKIDASTRDGLTPLHCAARS-------
--------------------------------GHDQVVDLLLEKGAPITAKT-KNGLAPL
HMAAQGDHVDGARILL--YHKAPVDDVTVDYLTALHVAAHC-----------GHVKVAKL
LLDRK--ADANAR-----------------ALNGFTPLHIA-CK--KNRIKVVELLLK-H
GA-------------SIEATTESGLTPLHVASFMGCMNIVIYLIQHGANPDVPTVRGETP
LHLAARANQADIIRILLRNGAHVDACAREQQTPLHIAARLGNVDIVGLLLQHGAAVDATT
KDMYTALHIA-------------------------AKEGQ-EEVASVLLDN-GASLTATN
KKGF--TPLHLAAKYGNIKVARLLLQKDA---QVDAQGKNG--VTPLHVAAHYDHVNVAL
LLLDKGASPHATAK------------NGYTPLHIAAKKNQMDIATTLLEYGAKPN-----
-------------------------------------AESKAGFTPLHLA----------
------------------------------------------------------------
----------AQEGHTDMTTLLIEHHAD--------------------------------
-VNFGA-KNGL--TPLHLC-AQED-RVNVAAILVKNGAEIGP--QTKA-GYTPLHVACHF
GQINMVRFLLQHDA---DVNAITSHGYTPLHQAAQQGHTLIINLLLENNASPNTVTNQGQ
TALSIAQRLGYISVVETLKVVTE-----TVVTTTTTTITEEKYKVVAPEIMQETFMSDSE
DEGG--------------------------------ED--LGDQSFRYLTVDEMKSLGDD
SLPIDVTKDERGTDSMIMSKDSEAPLTVEEEHLSPAHVSHLETVFAGSYVPDNVDIARAP
--------VHAG---------------------------FLVSFMVDARGGAMRGCRHSG
VRVIIPPRKAPMPMRITCRYLRREKLAHPPPLMEG----------EACASRILEVGPATA
KFLGPVILEIPHFASLRGREREITILRSDNGETWREHTLEATEDAVHDVLNESFEGEELS
ALEDLNTNRITRILTTD--FPQYFAIITRVRQEVHAI--------GPEGGMVSSTVVPQV
QAIFPEGALTKKIKVGLQAQPIPPELVAKLLGNRVAVSPIVTVEPRRRKFHKPITL---T
IPVPQAATKGMINQYSGDAPTLRLL----CSIT-----GGTTKAQWEDVTGSTPLTFVND
CVSFTTTVSARFWLMDCRQVNEATRFATELYKEAIHVPFMAKFVVFAKRYDPMEAYLRVF
CMTDDKEDKTLESQEHFVEVAKSRDVEVQEAKCQYLEFAGNLIPVTKSGEQLFLTFQAFR
ENRLP-----FIIRVKDPHQEPMGRLAF-MREPRVGRGEPPQSPICNLNIALPDVCKVDP
TAVSELVTVEKKYGFVEETGLSKPELI-HRAD---------LRLSDISKQLGDD-WIPLA
LQLDIPESDINSIKSEYPNDSNQQAIVMLRLWMQKQANKANGNTLEKALRRINREDIVSN
CMFNVELVTDDVEKAVA-----KVHLDQSGFDAFKEELGPSRDASLRRETSLEISYDE--
---QDLMKEAESAAETSSESGSVCEKDAQAK-----------------------------
------------------------------------------------------------
------------------------------------------------------------
------------------------------------------------------------
------------------------------------------------------------
------------------------------------------------------------
------------------------------------------------------------
-----------------------------GPVQRIKETKTPP-----------PSPAERE
AKAD--HETTVR-EKKEVLEDG--------TIKHTVTTVTKTTITQDGEEPILDKDQLAK
LVESETWPSGEMDTSQVSVSSLPEDEKSEPTTATMSSGTTAEQDISSAEGDKPQV-DTHT
EEKEWTETDESGGIRHVIQKKT-----------------------------------IVT
VSEP--EEIMIMKGK----------GKKDYGDAKD----------------NG-------
-----TIDDDDECTVTT----------RIVTKTTIKTDGQD-----VSEPTEENSNLRES
------------------------------------------------------------
---MQQILDDFMSDE---------------------------------------------
-----------------------------------------ST---QKK-----------
------------------------------------------------------------
------------------------------------------------------------
---------------------------QDGK-----------------------------
------------------------------------------------------------
-----------------------------------------
>TRINITY_DN33776_c0_g2::TRINITY_DN33776_c0_g2_i10::g.29::m.29 type:complete len:1969 gc:universal TRINITY_DN33776_c0_g2_i10:7249-1343(-)
------------------------------------------------------------
-------------------------------MTNK-------------------------
-------------------------------------------------GGVDAGNST--
------------------------------------------------------------
--------------------EPEPQTH---------------PQTDGNAS----------
------------------------------------------------FLRAA-------
-----------------------------------------------------RAGNLEK
VL----------------EY---------------------------LKGS---------
IDINTSN-----ANGLNALHL--------------------AS-------KEGHVTVVNE
LLKR--------------------------------------------------GANVNA
ATKKGNTAL-----HIASLAGQEE------------------------------------
--------------------------VVKILVRNGAN----VNVQSQNGFTPLYMAAQEN
HDNVVRYLLANGANQSLATEDG--FTPLAVALQQGHDKV--VAVLLENDTKGRVRLPALH
IAAKKDDCKAAALLLQNDHDPDVTSKSGFTPLHIASHYGNENI---AHLLLEKSAD----
-------VNFGAKHQI-------------------------------------------T
PLHVASK-----------WGKKNMVNILVEN-GAKIDASTRDGLTPLHCAARS-------
--------------------------------GHDQVVDLLLEKGAPITAKT-KNGLAPL
HMAAQGDHVDGARILL--YHKAPVDDVTVDYLTALHVAAHC-----------GHVKVAKL
LLDRK--ADANAR-----------------ALNGFTPLHIA-CK--KNRIKVVELLLK-H
GA-------------SIEATTESGLTPLHVASFMGCMNIVIYLIQHGANPDVPTVRGETP
LHLAARANQADIIRILLRNGAHVDACAREQQTPLHIAARLGNVDIVGLLLQHGAAVDATT
KDMYTALHIA-------------------------AKEGQ-EEVASVLLDN-GASLTATN
KKGF--TPLHLAAKYGNIKVARLLLQKDA---QVDAQGKNG--VTPLHVAAHYDHVNVAL
LLLDKGASPHATAK------------NGYTPLHIAAKKNQMDIATTLLEYGAKPN-----
-------------------------------------AESKAGFTPLHLA----------
------------------------------------------------------------
----------AQEGHTDMTTLLIEHHAD--------------------------------
-VNFGA-KNGL--TPLHLC-AQED-RVNVAAILVKNGAEIGP--QTKA-GYTPLHVACHF
GQINMVRFLLQHDA---DVNAITSHGYTPLHQAAQQGHTLIINLLLENNASPNTVTNQGQ
TALSIAQRLGYISVVETLKVVTE-----TVVTTTTTTITEEKYKVVAPEIMQETFMSDSE
DEGGDD-FEDSALFGKPTHATHVYLPYYEGQKLQTSED--LGDQSFRYLTVDEMKSLGDD
SLPIDVTKDERGTDSMIMSKDSEAPLTVEEEHLSPAHVSHLETVFAGSYVPDNVDIARAP
--------VHAGK---------------------LKWKTFLVSFMVDARGGAMRGCRHSG
VRVIIPPRKAPMPMRITCRYLRREKLAHPPPLMEG----------EACASRILEVGPATA
KFLGPVILEIPHFASLRGREREITILRSDNGETWREHTLEATEDAVHDVLNESFEGEELS
ALEDLNTNRITRILTTD--FPQYFAIITRVRQEVHAI--------GPEGGMVSSTVVPQV
QAIFPEGALTKKIKVGLQAQPIPPELVAKLLGNRVAVSPIVTVEPRRRKFHKPITL---T
IPVPQAATKGMINQYSGDAPTLRLL----CSIT-----GGTTKAQWEDVTGSTPLTFVND
CVSFTTTVSARFWLMDCRQVNEATRFATELYKEAIHVPFMAKFVVFAKRYDPMEAYLRVF
CMTDDKEDKTLESQEHFVEVAKSRDVEVQEAKCQYLEFAGNLIPVTKSGEQLFLTFQAFR
ENRLP-----FIIRVKDPHQEPMGRLAF-MREPRVGRGEPPQSPICNLNIALPDVCKVDP
TAVSELVTVEKKYGFVEETGLSKPELI-HRAD---------LRLSDISKQLGDD-WIPLA
LQLDIPESDINSIKSEYPNDSNQQAIVMLRLWMQKQANKANGNTLEKALRRINREDIVSN
CMFNVELVTDDVEKAVA-----KVHLDQSGFDAFKEELGPSRDASLRRETSLEISYDE--
---QDLMKEAESAAETSSESGSVCEKDAQAK-----------------------------
-----------------EAKKVPS------------------------------------
-------PAEIPQPETR-------------------------------EEE---------
-------------------LSAMKGENEIPEPP------------DVVEVK---EVPKEK
PKEEER------------------------------------------------------
-----------------------------EDDTSATEGFIL-----------VDVNVSPP
------TSIDTKPAEVTGDQP------------VTLEKELLEDLQQ----------AFQ-
-----------------DVSLSLPTV--EGPVQRIKETKTPP-----------PSPAERE
AKAD--HETTVR-EKKEVLEDG--------TIKHTVTTVTKTTITQDGEEPILDKDQLAK
LVESETWPSGEMDTSQVSVSSLPEDEKSEPTTATMSSGTTAEQDISSAEGDKPQV-DTHT
EEKEWTETDESGGIRHVIQKKT-----------------------------------IVT
VSEP--EEIMIMKGK----------GKKDYGDAKD----------------NG-------
-----TIDDDDECTVTT----------RIVTKTTIKTDGQD-----VSEPTEENSNLRES
------------------------------------------------------------
---MQQILDDFMSDE---------------------------------------------
-----------------------------------------ST---QKK-----------
------------------------------------------------------------
------------------------------------------------------------
---------------------------QDGK-----------------------------
------------------------------------------------------------
-----------------------------------------
>TRINITY_DN33776_c0_g2::TRINITY_DN33776_c0_g2_i11::g.32::m.32 type:complete len:1925 gc:universal TRINITY_DN33776_c0_g2_i11:7117-1343(-)
------------------------------------------------------------
-------------------------------MVA--------------------------
------------------------------------------------------------
------------------------------------------------------------
-----------------------EDIF---------------TVTDGNAS----------
------------------------------------------------FLRAA-------
-----------------------------------------------------RAGNLEK
VL----------------EY---------------------------LKGS---------
IDINTSN-----ANGLNALHL--------------------AS-------KEGHVTVVNE
LLKR--------------------------------------------------GANVNA
ATKKGNTAL-----HIASLAGQEE------------------------------------
--------------------------VVKILVRNGAN----VNVQSQNGFTPLYMAAQEN
HDNVVRYLLANGANQSLATEDG--FTPLAVALQQGHDKV--VAVLLENDTKGRVRLPALH
IAAKKDDCKAAALLLQNDHDPDVTSKSGFTPLHIASHYGNENI---AHLLLEKSAD----
-------VNFGAKHQI-------------------------------------------T
PLHVASK-----------WGKKNMVNILVEN-GAKIDASTRDGLTPLHCAARS-------
--------------------------------GHDQVVDLLLEKGAPITAKT-KNGLAPL
HMAAQGDHVDGARILL--YHKAPVDDVTVDYLTALHVAAHC-----------GHVKVAKL
LLDRK--ADANAR-----------------ALNGFTPLHIA-CK--KNRIKVVELLLK-H
GA-------------SIEATTESGLTPLHVASFMGCMNIVIYLIQHGANPDVPTVRGETP
LHLAARANQADIIRILLRNGAHVDACAREQQTPLHIAARLGNVDIVGLLLQHGAAVDATT
KDMYTALHIA-------------------------AKEGQ-EEVASVLLDN-GASLTATN
KKGF--TPLHLAAKYGNIKVARLLLQKDA---QVDAQGKNG--VTPLHVAAHYDHVNVAL
LLLDKGASPHATAK------------NGYTPLHIAAKKNQMDIATTLLEYGAKPN-----
-------------------------------------AESKAGFTPLHLA----------
------------------------------------------------------------
----------AQEGHTDMTTLLIEHHAD--------------------------------
-VNFGA-KNGL--TPLHLC-AQED-RVNVAAILVKNGAEIGP--QTKA-GYTPLHVACHF
GQINMVRFLLQHDA---DVNAITSHGYTPLHQAAQQGHTLIINLLLENNASPNTVTNQGQ
TALSIAQRLGYISVVETLKVVTE-----TVVTTTTTTITEEKYKVVAPEIMQETFMSDSE
DEGG--------------------------------ED--LGDQSFRYLTVDEMKSLGDD
SLPIDVTKDERGTDSMIMSKDSEAPLTVEEEHLSPAHVSHLETVFAGSYVPDNVDIARAP
--------VHAGK---------------------LKWKTFLVSFMVDARGGAMRGCRHSG
VRVIIPPRKAPMPMRITCRYLRREKLAHPPPLMEG----------EACASRILEVGPATA
KFLGPVILEIPHFASLRGREREITILRSDNGETWREHTLEATEDAVHDVLNESFEGEELS
ALEDLNTNRITRILTTD--FPQYFAIITRVRQEVHAI--------GPEGGMVSSTVVPQV
QAIFPEGALTKKIKVGLQAQPIPPELVAKLLGNRVAVSPIVTVEPRRRKFHKPITL---T
IPVPQAATKGMINQYSGDAPTLRLL----CSIT-----GGTTKAQWEDVTGSTPLTFVND
CVSFTTTVSARFWLMDCRQVNEATRFATELYKEAIHVPFMAKFVVFAKRYDPMEAYLRVF
CMTDDKEDKTLESQEHFVEVAKSRDVEVQEAKCQYLEFAGNLIPVTKSGEQLFLTFQAFR
ENRLP-----FIIRVKDPHQEPMGRLAF-MREPRVGRGEPPQSPICNLNIALPDVCKVDP
TAVSELVTVEKKYGFVEETGLSKPELI-HRAD---------LRLSDISKQLGDD-WIPLA
LQLDIPESDINSIKSEYPNDSNQQAIVMLRLWMQKQANKANGNTLEKALRRINREDIVSN
CMFNVELVTDDVEKAVA-----KVHLDQSGFDAFKEELGPSRDASLRRETSLEISYDE--
---QDLMKEAESAAETSSESGSVCEKDAQAK-----------------------------
-----------------EAKKVPS------------------------------------
-------PAEIPQPETR-------------------------------EEE---------
-------------------LSAMKGENEIPEPP------------DVVEVK---EVPKEK
PKEEER------------------------------------------------------
-----------------------------EDDTSATEGFIL-----------VDVNVSPP
------TSIDTKPAEVTGDQP------------VTLEKELLEDLQQ----------AFQ-
-----------------DVSLSLPTV--EGPVQRIKETKTPP-----------PSPAERE
AKAD--HETTVR-EKKEVLEDG--------TIKHTVTTVTKTTITQDGEEPILDKDQLAK
LVESETWPSGEMDTSQVSVSSLPEDEKSEPTTATMSSGTTAEQDISSAEGDKPQV-DTHT
EEKEWTETDESGGIRHVIQKKT-----------------------------------IVT
VSEP--EEIMIMKGK----------GKKDYGDAKD----------------NG-------
-----TIDDDDECTVTT----------RIVTKTTIKTDGQD-----VSEPTEENSNLRES
------------------------------------------------------------
---MQQILDDFMSDE---------------------------------------------
-----------------------------------------ST---QKK-----------
------------------------------------------------------------
------------------------------------------------------------
---------------------------QDGK-----------------------------
------------------------------------------------------------
-----------------------------------------
>TRINITY_DN33776_c0_g2::TRINITY_DN33776_c0_g2_i12::g.35::m.35 type:complete len:1856 gc:universal TRINITY_DN33776_c0_g2_i12:6910-1343(-)
------------------------------------------------------------
-------------------------------MTNK-------------------------
-------------------------------------------------GGVDAGNST--
------------------------------------------------------------
--------------------EPEPQTH---------------PQTDGNAS----------
------------------------------------------------FLRAA-------
-----------------------------------------------------RAGNLEK
VL----------------EY---------------------------LKGS---------
IDINTSN-----ANGLNALHL--------------------AS-------KEGHVTVVNE
LLKR--------------------------------------------------GANVNA
ATKKGNTAL-----HIASLAGQEE------------------------------------
--------------------------VVKILVRNGAN----VNVQSQNGFTPLYMAAQEN
HDNVVRYLLANGANQSLATEDG--FTPLAVALQQGHDKV--VAVLLENDTKGRVRLPALH
IAAKKDDCKAAALLLQNDHDPDVTSKSGFTPLHIASHYGNENI---AHLLLEKSAD----
-------VNFGAKHQI-------------------------------------------T
PLHVASK-----------WGKKNMVNILVEN-GAKIDASTRDGLTPLHCAARS-------
--------------------------------GHDQVVDLLLEKGAPITAKT-KNGLAPL
HMAAQGDHVDGARILL--YHKAPVDDVTVDYLTALHVAAHC-----------GHVKVAKL
LLDRK--ADANAR-----------------ALNGFTPLHIA-CK--KNRIKVVELLLK-H
GA-------------SIEATTESGLTPLHVASFMGCMNIVIYLIQHGANPDVPTVRGETP
LHLAARANQADIIRILLRNGAHVDACAREQQTPLHIAARLGNVDIVGLLLQHGAAVDATT
KDMYTALHIA-------------------------AKEGQ-EEVASVLLDN-GASLTATN
KKGF--TPLHLAAKYGNIKVARLLLQKDA---QVDAQGKNG--VTPLHVAAHYDHVNVAL
LLLDKGASPHATAK------------NGYTPLHIAAKKNQMDIATTLLEYGAKPN-----
-------------------------------------AESKAGFTPLHLA----------
------------------------------------------------------------
----------AQEGHTDMTTLLIEHHAD--------------------------------
-VNFGA-KNGL--TPLHLC-AQED-RVNVAAILVKNGAEIGP--QTKA-GYTPLHVACHF
GQINMVRFLLQHDA---DVNAITSHGYTPLHQAAQQGHTLIINLLLENNASPNTVTNQGQ
TALSIAQRLGYISVVETLKVVTE-----TVVTTTTTTITEEKYKVVAPEIMQETFMSDSE
DEGGDD-FEDSALFGKPTHATHVYLPYYEGQKLQTSED--LGDQSFRYLTVDEMKSLGDD
SLPIDVTKDERGTDSMIMSKDSEAPLTVEEEHLSPAHVSHLETVFAGSYVPDNVDIARAP
--------VHAGK---------------------LKWKTFLVSFMVDARGGAMRGCRHSG
VRVIIPPRKAPMPMRITCRYLRREKLAHPPPLMEG----------EACASRILEVGPATA
KFLGPVILEIPHFASLRGREREITILRSDNGETWREHTLEATEDAVHDVLNESFEGEELS
ALEDLNTNRITRILTTD--FPQYFAIITRVRQEVHAI--------GPEGGMVSSTVVPQV
QAIFPEGALTKKIKVGLQAQPIPPELVAKLLGNRVAVSPIVTVEPRRRKFHKPITL---T
IPVPQAATKGMINQYSGDAPTLRLL----CSIT-----GGTTKAQWEDVTGSTPLTFVND
CVSFTTTVSARFWLMDCRQVNEATRFATELYKEAIHVPFMAKFVVFAKRYDPMEAYLRVF
CMTDDKEDKTLESQEHFVEVAKSRDVEVQEAKCQYLEFAGNLIPVTKSGEQLFLTFQAFR
ENRLP-----FIIRVKDPHQEPMGRLAF-MREPRVGRGEPPQSPICNLNIALPDVCKVDP
TAVSELVTVEKKYGFVEETGLSKPELI-HRAD---------LRLSDISKQLGDD-WIPLA
LQLDIPESDINSIKSEYPNDSNQQAIVMLRLWMQKQANKANGNTLEKALRRINREDIVSN
CMFNVELVTDDVEKAVA-----KVHLDQSGFDAFKEELGPSRDASLRRETSLEISYDE--
---QDLMKEAESAAETSSESGSVCEKDAQAK-----------------------------
------------------------------------------------------------
------------------------------------------------------------
------------------------------------------------------------
------------------------------------------------------------
------------------------------------------------------------
------------------------------------------------------------
-----------------------------GPVQRIKETKTPP-----------PSPAERE
AKAD--HETTVR-EKKEVLEDG--------TIKHTVTTVTKTTITQDGEEPILDKDQLAK
LVESETWPSGEMDTSQVSVSSLPEDEKSEPTTATMSSGTTAEQDISSAEGDKPQV-DTHT
EEKEWTETDESGGIRHVIQKKT-----------------------------------IVT
VSEP--EEIMIMKGK----------GKKDYGDAKD----------------NG-------
-----TIDDDDECTVTT----------RIVTKTTIKTDGQD-----VSEPTEENSNLRES
------------------------------------------------------------
---MQQILDDFMSDE---------------------------------------------
-----------------------------------------ST---QKK-----------
------------------------------------------------------------
------------------------------------------------------------
---------------------------QDGK-----------------------------
------------------------------------------------------------
-----------------------------------------
>TRINITY_DN33776_c0_g2::TRINITY_DN33776_c0_g2_i13::g.38::m.38 type:complete len:1963 gc:universal TRINITY_DN33776_c0_g2_i13:7231-1343(-)
------------------------------------------------------------
-------------------------------MTNK-------------------------
-------------------------------------------------GGVDAGNST--
------------------------------------------------------------
--------------------EPEPQTH---------------PQTDGNAS----------
------------------------------------------------FLRAA-------
-----------------------------------------------------RAGNLEK
VL----------------EY---------------------------LKGS---------
IDINTSN-----ANGLNALHL--------------------AS-------KEGHVTVVNE
LLKR--------------------------------------------------GANVNA
ATKKGNTAL-----HIASLAGQEE------------------------------------
--------------------------VVKILVRNGAN----VNVQSQNGFTPLYMAAQEN
HDNVVRYLLANGANQSLATEDG--FTPLAVALQQGHDKV--VAVLLENDTKGRVRLPALH
IAAKKDDCKAAALLLQNDHDPDVTSKSGFTPLHIASHYGNENI---AHLLLEKSAD----
-------VNFGAKHQI-------------------------------------------T
PLHVASK-----------WGKKNMVNILVEN-GAKIDASTRDGLTPLHCAARS-------
--------------------------------GHDQVVDLLLEKGAPITAKT-KNGLAPL
HMAAQGDHVDGARILL--YHKAPVDDVTVDYLTALHVAAHC-----------GHVKVAKL
LLDRK--ADANAR-----------------ALNGFTPLHIA-CK--KNRIKVVELLLK-H
GA-------------SIEATTESGLTPLHVASFMGCMNIVIYLIQHGANPDVPTVRGETP
LHLAARANQADIIRILLRNGAHVDACAREQQTPLHIAARLGNVDIVGLLLQHGAAVDATT
KDMYTALHIA-------------------------AKEGQ-EEVASVLLDN-GASLTATN
KKGF--TPLHLAAKYGNIKVARLLLQKDA---QVDAQGKNG--VTPLHVAAHYDHVNVAL
LLLDKGASPHATAK------------NGYTPLHIAAKKNQMDIATTLLEYGAKPN-----
-------------------------------------AESKAGFTPLHLA----------
------------------------------------------------------------
----------AQEGHTDMTTLLIEHHAD--------------------------------
-VNFGA-KNGL--TPLHLC-AQED-RVNVAAILVKNGAEIGP--QTKA-GYTPLHVACHF
GQINMVRFLLQHDA---DVNAITSHGYTPLHQAAQQGHTLIINLLLENNASPNTVTNQGQ
TALSIAQRLGYISVVETLKVVTE-----TVVTTTTTTITEEKYKVVAPEIMQETFMSDSE
DEGGDD-FEDSALFGKPTHATHVYLPYYEGQKLQTSED--LGDQSFRYLTVDEMKSLGDD
SLPIDVTKDERGTDSMIMSKDSEAPLTVEEEHLSPAHVSHLETVFAGSYVPDNVDIARAP
--------VHAG---------------------------FLVSFMVDARGGAMRGCRHSG
VRVIIPPRKAPMPMRITCRYLRREKLAHPPPLMEG----------EACASRILEVGPATA
KFLGPVILEIPHFASLRGREREITILRSDNGETWREHTLEATEDAVHDVLNESFEGEELS
ALEDLNTNRITRILTTD--FPQYFAIITRVRQEVHAI--------GPEGGMVSSTVVPQV
QAIFPEGALTKKIKVGLQAQPIPPELVAKLLGNRVAVSPIVTVEPRRRKFHKPITL---T
IPVPQAATKGMINQYSGDAPTLRLL----CSIT-----GGTTKAQWEDVTGSTPLTFVND
CVSFTTTVSARFWLMDCRQVNEATRFATELYKEAIHVPFMAKFVVFAKRYDPMEAYLRVF
CMTDDKEDKTLESQEHFVEVAKSRDVEVQEAKCQYLEFAGNLIPVTKSGEQLFLTFQAFR
ENRLP-----FIIRVKDPHQEPMGRLAF-MREPRVGRGEPPQSPICNLNIALPDVCKVDP
TAVSELVTVEKKYGFVEETGLSKPELI-HRAD---------LRLSDISKQLGDD-WIPLA
LQLDIPESDINSIKSEYPNDSNQQAIVMLRLWMQKQANKANGNTLEKALRRINREDIVSN
CMFNVELVTDDVEKAVA-----KVHLDQSGFDAFKEELGPSRDASLRRETSLEISYDE--
---QDLMKEAESAAETSSESGSVCEKDAQAK-----------------------------
-----------------EAKKVPS------------------------------------
-------PAEIPQPETR-------------------------------EEE---------
-------------------LSAMKGENEIPEPP------------DVVEVK---EVPKEK
PKEEER------------------------------------------------------
-----------------------------EDDTSATEGFIL-----------VDVNVSPP
------TSIDTKPAEVTGDQP------------VTLEKELLEDLQQ----------AFQ-
-----------------DVSLSLPTV--EGPVQRIKETKTPP-----------PSPAERE
AKAD--HETTVR-EKKEVLEDG--------TIKHTVTTVTKTTITQDGEEPILDKDQLAK
LVESETWPSGEMDTSQVSVSSLPEDEKSEPTTATMSSGTTAEQDISSAEGDKPQV-DTHT
EEKEWTETDESGGIRHVIQKKT-----------------------------------IVT
VSEP--EEIMIMKGK----------GKKDYGDAKD----------------NG-------
-----TIDDDDECTVTT----------RIVTKTTIKTDGQD-----VSEPTEENSNLRES
------------------------------------------------------------
---MQQILDDFMSDE---------------------------------------------
-----------------------------------------ST---QKK-----------
------------------------------------------------------------
------------------------------------------------------------
---------------------------QDGK-----------------------------
------------------------------------------------------------
-----------------------------------------
>TRINITY_DN33776_c0_g2::TRINITY_DN33776_c0_g2_i14::g.41::m.41 type:complete len:1925 gc:universal TRINITY_DN33776_c0_g2_i14:7117-1343(-)
------------------------------------------------------------
-------------------------------MTT--------------------------
------------------------------------------------------------
------------------------------------------------------------
-----------------------AYTN---------------LLTDGNAS----------
------------------------------------------------FLRAA-------
-----------------------------------------------------RAGNLEK
VL----------------EY---------------------------LKGS---------
IDINTSN-----ANGLNALHL--------------------AS-------KEGHVTVVNE
LLKR--------------------------------------------------GANVNA
ATKKGNTAL-----HIASLAGQEE------------------------------------
--------------------------VVKILVRNGAN----VNVQSQNGFTPLYMAAQEN
HDNVVRYLLANGANQSLATEDG--FTPLAVALQQGHDKV--VAVLLENDTKGRVRLPALH
IAAKKDDCKAAALLLQNDHDPDVTSKSGFTPLHIASHYGNENI---AHLLLEKSAD----
-------VNFGAKHQI-------------------------------------------T
PLHVASK-----------WGKKNMVNILVEN-GAKIDASTRDGLTPLHCAARS-------
--------------------------------GHDQVVDLLLEKGAPITAKT-KNGLAPL
HMAAQGDHVDGARILL--YHKAPVDDVTVDYLTALHVAAHC-----------GHVKVAKL
LLDRK--ADANAR-----------------ALNGFTPLHIA-CK--KNRIKVVELLLK-H
GA-------------SIEATTESGLTPLHVASFMGCMNIVIYLIQHGANPDVPTVRGETP
LHLAARANQADIIRILLRNGAHVDACAREQQTPLHIAARLGNVDIVGLLLQHGAAVDATT
KDMYTALHIA-------------------------AKEGQ-EEVASVLLDN-GASLTATN
KKGF--TPLHLAAKYGNIKVARLLLQKDA---QVDAQGKNG--VTPLHVAAHYDHVNVAL
LLLDKGASPHATAK------------NGYTPLHIAAKKNQMDIATTLLEYGAKPN-----
-------------------------------------AESKAGFTPLHLA----------
------------------------------------------------------------
----------AQEGHTDMTTLLIEHHAD--------------------------------
-VNFGA-KNGL--TPLHLC-AQED-RVNVAAILVKNGAEIGP--QTKA-GYTPLHVACHF
GQINMVRFLLQHDA---DVNAITSHGYTPLHQAAQQGHTLIINLLLENNASPNTVTNQGQ
TALSIAQRLGYISVVETLKVVTE-----TVVTTTTTTITEEKYKVVAPEIMQETFMSDSE
DEGG--------------------------------ED--LGDQSFRYLTVDEMKSLGDD
SLPIDVTKDERGTDSMIMSKDSEAPLTVEEEHLSPAHVSHLETVFAGSYVPDNVDIARAP
--------VHAGK---------------------LKWKTFLVSFMVDARGGAMRGCRHSG
VRVIIPPRKAPMPMRITCRYLRREKLAHPPPLMEG----------EACASRILEVGPATA
KFLGPVILEIPHFASLRGREREITILRSDNGETWREHTLEATEDAVHDVLNESFEGEELS
ALEDLNTNRITRILTTD--FPQYFAIITRVRQEVHAI--------GPEGGMVSSTVVPQV
QAIFPEGALTKKIKVGLQAQPIPPELVAKLLGNRVAVSPIVTVEPRRRKFHKPITL---T
IPVPQAATKGMINQYSGDAPTLRLL----CSIT-----GGTTKAQWEDVTGSTPLTFVND
CVSFTTTVSARFWLMDCRQVNEATRFATELYKEAIHVPFMAKFVVFAKRYDPMEAYLRVF
CMTDDKEDKTLESQEHFVEVAKSRDVEVQEAKCQYLEFAGNLIPVTKSGEQLFLTFQAFR
ENRLP-----FIIRVKDPHQEPMGRLAF-MREPRVGRGEPPQSPICNLNIALPDVCKVDP
TAVSELVTVEKKYGFVEETGLSKPELI-HRAD---------LRLSDISKQLGDD-WIPLA
LQLDIPESDINSIKSEYPNDSNQQAIVMLRLWMQKQANKANGNTLEKALRRINREDIVSN
CMFNVELVTDDVEKAVA-----KVHLDQSGFDAFKEELGPSRDASLRRETSLEISYDE--
---QDLMKEAESAAETSSESGSVCEKDAQAK-----------------------------
-----------------EAKKVPS------------------------------------
-------PAEIPQPETR-------------------------------EEE---------
-------------------LSAMKGENEIPEPP------------DVVEVK---EVPKEK
PKEEER------------------------------------------------------
-----------------------------EDDTSATEGFIL-----------VDVNVSPP
------TSIDTKPAEVTGDQP------------VTLEKELLEDLQQ----------AFQ-
-----------------DVSLSLPTV--EGPVQRIKETKTPP-----------PSPAERE
AKAD--HETTVR-EKKEVLEDG--------TIKHTVTTVTKTTITQDGEEPILDKDQLAK
LVESETWPSGEMDTSQVSVSSLPEDEKSEPTTATMSSGTTAEQDISSAEGDKPQV-DTHT
EEKEWTETDESGGIRHVIQKKT-----------------------------------IVT
VSEP--EEIMIMKGK----------GKKDYGDAKD----------------NG-------
-----TIDDDDECTVTT----------RIVTKTTIKTDGQD-----VSEPTEENSNLRES
------------------------------------------------------------
---MQQILDDFMSDE---------------------------------------------
-----------------------------------------ST---QKK-----------
------------------------------------------------------------
------------------------------------------------------------
---------------------------QDGK-----------------------------
------------------------------------------------------------
-----------------------------------------
>TRINITY_DN33776_c0_g2::TRINITY_DN33776_c0_g2_i15::g.44::m.44 type:complete len:1956 gc:universal TRINITY_DN33776_c0_g2_i15:7210-1343(-)
------------------------------------------------------------
-------------------------------MTT--------------------------
------------------------------------------------------------
------------------------------------------------------------
-----------------------AYTN---------------LLTDGNAS----------
------------------------------------------------FLRAA-------
-----------------------------------------------------RAGNLEK
VL----------------EY---------------------------LKGS---------
IDINTSN-----ANGLNALHL--------------------AS-------KEGHVTVVNE
LLKR--------------------------------------------------GANVNA
ATKKGNTAL-----HIASLAGQEE------------------------------------
--------------------------VVKILVRNGAN----VNVQSQNGFTPLYMAAQEN
HDNVVRYLLANGANQSLATEDG--FTPLAVALQQGHDKV--VAVLLENDTKGRVRLPALH
IAAKKDDCKAAALLLQNDHDPDVTSKSGFTPLHIASHYGNENI---AHLLLEKSAD----
-------VNFGAKHQI-------------------------------------------T
PLHVASK-----------WGKKNMVNILVEN-GAKIDASTRDGLTPLHCAARS-------
--------------------------------GHDQVVDLLLEKGAPITAKT-KNGLAPL
HMAAQGDHVDGARILL--YHKAPVDDVTVDYLTALHVAAHC-----------GHVKVAKL
LLDRK--ADANAR-----------------ALNGFTPLHIA-CK--KNRIKVVELLLK-H
GA-------------SIEATTESGLTPLHVASFMGCMNIVIYLIQHGANPDVPTVRGETP
LHLAARANQADIIRILLRNGAHVDACAREQQTPLHIAARLGNVDIVGLLLQHGAAVDATT
KDMYTALHIA-------------------------AKEGQ-EEVASVLLDN-GASLTATN
KKGF--TPLHLAAKYGNIKVARLLLQKDA---QVDAQGKNG--VTPLHVAAHYDHVNVAL
LLLDKGASPHATAK------------NGYTPLHIAAKKNQMDIATTLLEYGAKPN-----
-------------------------------------AESKAGFTPLHLA----------
------------------------------------------------------------
----------AQEGHTDMTTLLIEHHAD--------------------------------
-VNFGA-KNGL--TPLHLC-AQED-RVNVAAILVKNGAEIGP--QTKA-GYTPLHVACHF
GQINMVRFLLQHDA---DVNAITSHGYTPLHQAAQQGHTLIINLLLENNASPNTVTNQGQ
TALSIAQRLGYISVVETLKVVTE-----TVVTTTTTTITEEKYKVVAPEIMQETFMSDSE
DEGGDD-FEDSALFGKPTHATHVYLPYYEGQKLQTSED--LGDQSFRYLTVDEMKSLGDD
SLPIDVTKDERGTDSMIMSKDSEAPLTVEEEHLSPAHVSHLETVFAGSYVPDNVDIARAP
--------VHAGK---------------------LKWKTFLVSFMVDARGGAMRGCRHSG
VRVIIPPRKAPMPMRITCRYLRREKLAHPPPLMEG----------EACASRILEVGPATA
KFLGPVILEIPHFASLRGREREITILRSDNGETWREHTLEATEDAVHDVLNESFEGEELS
ALEDLNTNRITRILTTD--FPQYFAIITRVRQEVHAI--------GPEGGMVSSTVVPQV
QAIFPEGALTKKIKVGLQAQPIPPELVAKLLGNRVAVSPIVTVEPRRRKFHKPITL---T
IPVPQAATKGMINQYSGDAPTLRLL----CSIT-----GGTTKAQWEDVTGSTPLTFVND
CVSFTTTVSARFWLMDCRQVNEATRFATELYKEAIHVPFMAKFVVFAKRYDPMEAYLRVF
CMTDDKEDKTLESQEHFVEVAKSRDVEVQEAKCQYLEFAGNLIPVTKSGEQLFLTFQAFR
ENRLP-----FIIRVKDPHQEPMGRLAF-MREPRVGRGEPPQSPICNLNIALPDVCKVDP
TAVSELVTVEKKYGFVEETGLSKPELI-HRAD---------LRLSDISKQLGDD-WIPLA
LQLDIPESDINSIKSEYPNDSNQQAIVMLRLWMQKQANKANGNTLEKALRRINREDIVSN
CMFNVELVTDDVEKAVA-----KVHLDQSGFDAFKEELGPSRDASLRRETSLEISYDE--
---QDLMKEAESAAETSSESGSVCEKDAQAK-----------------------------
-----------------EAKKVPS------------------------------------
-------PAEIPQPETR-------------------------------EEE---------
-------------------LSAMKGENEIPEPP------------DVVEVK---EVPKEK
PKEEER------------------------------------------------------
-----------------------------EDDTSATEGFIL-----------VDVNVSPP
------TSIDTKPAEVTGDQP------------VTLEKELLEDLQQ----------AFQ-
-----------------DVSLSLPTV--EGPVQRIKETKTPP-----------PSPAERE
AKAD--HETTVR-EKKEVLEDG--------TIKHTVTTVTKTTITQDGEEPILDKDQLAK
LVESETWPSGEMDTSQVSVSSLPEDEKSEPTTATMSSGTTAEQDISSAEGDKPQV-DTHT
EEKEWTETDESGGIRHVIQKKT-----------------------------------IVT
VSEP--EEIMIMKGK----------GKKDYGDAKD----------------NG-------
-----TIDDDDECTVTT----------RIVTKTTIKTDGQD-----VSEPTEENSNLRES
------------------------------------------------------------
---MQQILDDFMSDE---------------------------------------------
-----------------------------------------ST---QKK-----------
------------------------------------------------------------
------------------------------------------------------------
---------------------------QDGK-----------------------------
------------------------------------------------------------
-----------------------------------------
>TRINITY_DN33776_c0_g2::TRINITY_DN33776_c0_g2_i16::g.47::m.47 type:complete len:1950 gc:universal TRINITY_DN33776_c0_g2_i16:7192-1343(-)
------------------------------------------------------------
-------------------------------MTT--------------------------
------------------------------------------------------------
------------------------------------------------------------
-----------------------AYTN---------------LLTDGNAS----------
------------------------------------------------FLRAA-------
-----------------------------------------------------RAGNLEK
VL----------------EY---------------------------LKGS---------
IDINTSN-----ANGLNALHL--------------------AS-------KEGHVTVVNE
LLKR--------------------------------------------------GANVNA
ATKKGNTAL-----HIASLAGQEE------------------------------------
--------------------------VVKILVRNGAN----VNVQSQNGFTPLYMAAQEN
HDNVVRYLLANGANQSLATEDG--FTPLAVALQQGHDKV--VAVLLENDTKGRVRLPALH
IAAKKDDCKAAALLLQNDHDPDVTSKSGFTPLHIASHYGNENI---AHLLLEKSAD----
-------VNFGAKHQI-------------------------------------------T
PLHVASK-----------WGKKNMVNILVEN-GAKIDASTRDGLTPLHCAARS-------
--------------------------------GHDQVVDLLLEKGAPITAKT-KNGLAPL
HMAAQGDHVDGARILL--YHKAPVDDVTVDYLTALHVAAHC-----------GHVKVAKL
LLDRK--ADANAR-----------------ALNGFTPLHIA-CK--KNRIKVVELLLK-H
GA-------------SIEATTESGLTPLHVASFMGCMNIVIYLIQHGANPDVPTVRGETP
LHLAARANQADIIRILLRNGAHVDACAREQQTPLHIAARLGNVDIVGLLLQHGAAVDATT
KDMYTALHIA-------------------------AKEGQ-EEVASVLLDN-GASLTATN
KKGF--TPLHLAAKYGNIKVARLLLQKDA---QVDAQGKNG--VTPLHVAAHYDHVNVAL
LLLDKGASPHATAK------------NGYTPLHIAAKKNQMDIATTLLEYGAKPN-----
-------------------------------------AESKAGFTPLHLA----------
------------------------------------------------------------
----------AQEGHTDMTTLLIEHHAD--------------------------------
-VNFGA-KNGL--TPLHLC-AQED-RVNVAAILVKNGAEIGP--QTKA-GYTPLHVACHF
GQINMVRFLLQHDA---DVNAITSHGYTPLHQAAQQGHTLIINLLLENNASPNTVTNQGQ
TALSIAQRLGYISVVETLKVVTE-----TVVTTTTTTITEEKYKVVAPEIMQETFMSDSE
DEGGDD-FEDSALFGKPTHATHVYLPYYEGQKLQTSED--LGDQSFRYLTVDEMKSLGDD
SLPIDVTKDERGTDSMIMSKDSEAPLTVEEEHLSPAHVSHLETVFAGSYVPDNVDIARAP
--------VHAG---------------------------FLVSFMVDARGGAMRGCRHSG
VRVIIPPRKAPMPMRITCRYLRREKLAHPPPLMEG----------EACASRILEVGPATA
KFLGPVILEIPHFASLRGREREITILRSDNGETWREHTLEATEDAVHDVLNESFEGEELS
ALEDLNTNRITRILTTD--FPQYFAIITRVRQEVHAI--------GPEGGMVSSTVVPQV
QAIFPEGALTKKIKVGLQAQPIPPELVAKLLGNRVAVSPIVTVEPRRRKFHKPITL---T
IPVPQAATKGMINQYSGDAPTLRLL----CSIT-----GGTTKAQWEDVTGSTPLTFVND
CVSFTTTVSARFWLMDCRQVNEATRFATELYKEAIHVPFMAKFVVFAKRYDPMEAYLRVF
CMTDDKEDKTLESQEHFVEVAKSRDVEVQEAKCQYLEFAGNLIPVTKSGEQLFLTFQAFR
ENRLP-----FIIRVKDPHQEPMGRLAF-MREPRVGRGEPPQSPICNLNIALPDVCKVDP
TAVSELVTVEKKYGFVEETGLSKPELI-HRAD---------LRLSDISKQLGDD-WIPLA
LQLDIPESDINSIKSEYPNDSNQQAIVMLRLWMQKQANKANGNTLEKALRRINREDIVSN
CMFNVELVTDDVEKAVA-----KVHLDQSGFDAFKEELGPSRDASLRRETSLEISYDE--
---QDLMKEAESAAETSSESGSVCEKDAQAK-----------------------------
-----------------EAKKVPS------------------------------------
-------PAEIPQPETR-------------------------------EEE---------
-------------------LSAMKGENEIPEPP------------DVVEVK---EVPKEK
PKEEER------------------------------------------------------
-----------------------------EDDTSATEGFIL-----------VDVNVSPP
------TSIDTKPAEVTGDQP------------VTLEKELLEDLQQ----------AFQ-
-----------------DVSLSLPTV--EGPVQRIKETKTPP-----------PSPAERE
AKAD--HETTVR-EKKEVLEDG--------TIKHTVTTVTKTTITQDGEEPILDKDQLAK
LVESETWPSGEMDTSQVSVSSLPEDEKSEPTTATMSSGTTAEQDISSAEGDKPQV-DTHT
EEKEWTETDESGGIRHVIQKKT-----------------------------------IVT
VSEP--EEIMIMKGK----------GKKDYGDAKD----------------NG-------
-----TIDDDDECTVTT----------RIVTKTTIKTDGQD-----VSEPTEENSNLRES
------------------------------------------------------------
---MQQILDDFMSDE---------------------------------------------
-----------------------------------------ST---QKK-----------
------------------------------------------------------------
------------------------------------------------------------
---------------------------QDGK-----------------------------
------------------------------------------------------------
-----------------------------------------
>TRINITY_DN33776_c0_g2::TRINITY_DN33776_c0_g2_i17::g.50::m.50 type:complete len:1843 gc:universal TRINITY_DN33776_c0_g2_i17:6871-1343(-)
------------------------------------------------------------
-------------------------------MVA--------------------------
------------------------------------------------------------
------------------------------------------------------------
-----------------------EDIF---------------TVTDGNAS----------
------------------------------------------------FLRAA-------
-----------------------------------------------------RAGNLEK
VL----------------EY---------------------------LKGS---------
IDINTSN-----ANGLNALHL--------------------AS-------KEGHVTVVNE
LLKR--------------------------------------------------GANVNA
ATKKGNTAL-----HIASLAGQEE------------------------------------
--------------------------VVKILVRNGAN----VNVQSQNGFTPLYMAAQEN
HDNVVRYLLANGANQSLATEDG--FTPLAVALQQGHDKV--VAVLLENDTKGRVRLPALH
IAAKKDDCKAAALLLQNDHDPDVTSKSGFTPLHIASHYGNENI---AHLLLEKSAD----
-------VNFGAKHQI-------------------------------------------T
PLHVASK-----------WGKKNMVNILVEN-GAKIDASTRDGLTPLHCAARS-------
--------------------------------GHDQVVDLLLEKGAPITAKT-KNGLAPL
HMAAQGDHVDGARILL--YHKAPVDDVTVDYLTALHVAAHC-----------GHVKVAKL
LLDRK--ADANAR-----------------ALNGFTPLHIA-CK--KNRIKVVELLLK-H
GA-------------SIEATTESGLTPLHVASFMGCMNIVIYLIQHGANPDVPTVRGETP
LHLAARANQADIIRILLRNGAHVDACAREQQTPLHIAARLGNVDIVGLLLQHGAAVDATT
KDMYTALHIA-------------------------AKEGQ-EEVASVLLDN-GASLTATN
KKGF--TPLHLAAKYGNIKVARLLLQKDA---QVDAQGKNG--VTPLHVAAHYDHVNVAL
LLLDKGASPHATAK------------NGYTPLHIAAKKNQMDIATTLLEYGAKPN-----
-------------------------------------AESKAGFTPLHLA----------
------------------------------------------------------------
----------AQEGHTDMTTLLIEHHAD--------------------------------
-VNFGA-KNGL--TPLHLC-AQED-RVNVAAILVKNGAEIGP--QTKA-GYTPLHVACHF
GQINMVRFLLQHDA---DVNAITSHGYTPLHQAAQQGHTLIINLLLENNASPNTVTNQGQ
TALSIAQRLGYISVVETLKVVTE-----TVVTTTTTTITEEKYKVVAPEIMQETFMSDSE
DEGGDD-FEDSALFGKPTHATHVYLPYYEGQKLQTSED--LGDQSFRYLTVDEMKSLGDD
SLPIDVTKDERGTDSMIMSKDSEAPLTVEEEHLSPAHVSHLETVFAGSYVPDNVDIARAP
--------VHAGK---------------------LKWKTFLVSFMVDARGGAMRGCRHSG
VRVIIPPRKAPMPMRITCRYLRREKLAHPPPLMEG----------EACASRILEVGPATA
KFLGPVILEIPHFASLRGREREITILRSDNGETWREHTLEATEDAVHDVLNESFEGEELS
ALEDLNTNRITRILTTD--FPQYFAIITRVRQEVHAI--------GPEGGMVSSTVVPQV
QAIFPEGALTKKIKVGLQAQPIPPELVAKLLGNRVAVSPIVTVEPRRRKFHKPITL---T
IPVPQAATKGMINQYSGDAPTLRLL----CSIT-----GGTTKAQWEDVTGSTPLTFVND
CVSFTTTVSARFWLMDCRQVNEATRFATELYKEAIHVPFMAKFVVFAKRYDPMEAYLRVF
CMTDDKEDKTLESQEHFVEVAKSRDVEVQEAKCQYLEFAGNLIPVTKSGEQLFLTFQAFR
ENRLP-----FIIRVKDPHQEPMGRLAF-MREPRVGRGEPPQSPICNLNIALPDVCKVDP
TAVSELVTVEKKYGFVEETGLSKPELI-HRAD---------LRLSDISKQLGDD-WIPLA
LQLDIPESDINSIKSEYPNDSNQQAIVMLRLWMQKQANKANGNTLEKALRRINREDIVSN
CMFNVELVTDDVEKAVA-----KVHLDQSGFDAFKEELGPSRDASLRRETSLEISYDE--
---QDLMKEAESAAETSSESGSVCEKDAQAK-----------------------------
------------------------------------------------------------
------------------------------------------------------------
------------------------------------------------------------
------------------------------------------------------------
------------------------------------------------------------
------------------------------------------------------------
-----------------------------GPVQRIKETKTPP-----------PSPAERE
AKAD--HETTVR-EKKEVLEDG--------TIKHTVTTVTKTTITQDGEEPILDKDQLAK
LVESETWPSGEMDTSQVSVSSLPEDEKSEPTTATMSSGTTAEQDISSAEGDKPQV-DTHT
EEKEWTETDESGGIRHVIQKKT-----------------------------------IVT
VSEP--EEIMIMKGK----------GKKDYGDAKD----------------NG-------
-----TIDDDDECTVTT----------RIVTKTTIKTDGQD-----VSEPTEENSNLRES
------------------------------------------------------------
---MQQILDDFMSDE---------------------------------------------
-----------------------------------------ST---QKK-----------
------------------------------------------------------------
------------------------------------------------------------
---------------------------QDGK-----------------------------
------------------------------------------------------------
-----------------------------------------
>TRINITY_DN33776_c0_g2::TRINITY_DN33776_c0_g2_i18::g.53::m.53 type:complete len:1950 gc:universal TRINITY_DN33776_c0_g2_i18:7192-1343(-)
------------------------------------------------------------
-------------------------------MVA--------------------------
------------------------------------------------------------
------------------------------------------------------------
-----------------------EDIF---------------TVTDGNAS----------
------------------------------------------------FLRAA-------
-----------------------------------------------------RAGNLEK
VL----------------EY---------------------------LKGS---------
IDINTSN-----ANGLNALHL--------------------AS-------KEGHVTVVNE
LLKR--------------------------------------------------GANVNA
ATKKGNTAL-----HIASLAGQEE------------------------------------
--------------------------VVKILVRNGAN----VNVQSQNGFTPLYMAAQEN
HDNVVRYLLANGANQSLATEDG--FTPLAVALQQGHDKV--VAVLLENDTKGRVRLPALH
IAAKKDDCKAAALLLQNDHDPDVTSKSGFTPLHIASHYGNENI---AHLLLEKSAD----
-------VNFGAKHQI-------------------------------------------T
PLHVASK-----------WGKKNMVNILVEN-GAKIDASTRDGLTPLHCAARS-------
--------------------------------GHDQVVDLLLEKGAPITAKT-KNGLAPL
HMAAQGDHVDGARILL--YHKAPVDDVTVDYLTALHVAAHC-----------GHVKVAKL
LLDRK--ADANAR-----------------ALNGFTPLHIA-CK--KNRIKVVELLLK-H
GA-------------SIEATTESGLTPLHVASFMGCMNIVIYLIQHGANPDVPTVRGETP
LHLAARANQADIIRILLRNGAHVDACAREQQTPLHIAARLGNVDIVGLLLQHGAAVDATT
KDMYTALHIA-------------------------AKEGQ-EEVASVLLDN-GASLTATN
KKGF--TPLHLAAKYGNIKVARLLLQKDA---QVDAQGKNG--VTPLHVAAHYDHVNVAL
LLLDKGASPHATAK------------NGYTPLHIAAKKNQMDIATTLLEYGAKPN-----
-------------------------------------AESKAGFTPLHLA----------
------------------------------------------------------------
----------AQEGHTDMTTLLIEHHAD--------------------------------
-VNFGA-KNGL--TPLHLC-AQED-RVNVAAILVKNGAEIGP--QTKA-GYTPLHVACHF
GQINMVRFLLQHDA---DVNAITSHGYTPLHQAAQQGHTLIINLLLENNASPNTVTNQGQ
TALSIAQRLGYISVVETLKVVTE-----TVVTTTTTTITEEKYKVVAPEIMQETFMSDSE
DEGGDD-FEDSALFGKPTHATHVYLPYYEGQKLQTSED--LGDQSFRYLTVDEMKSLGDD
SLPIDVTKDERGTDSMIMSKDSEAPLTVEEEHLSPAHVSHLETVFAGSYVPDNVDIARAP
--------VHAG---------------------------FLVSFMVDARGGAMRGCRHSG
VRVIIPPRKAPMPMRITCRYLRREKLAHPPPLMEG----------EACASRILEVGPATA
KFLGPVILEIPHFASLRGREREITILRSDNGETWREHTLEATEDAVHDVLNESFEGEELS
ALEDLNTNRITRILTTD--FPQYFAIITRVRQEVHAI--------GPEGGMVSSTVVPQV
QAIFPEGALTKKIKVGLQAQPIPPELVAKLLGNRVAVSPIVTVEPRRRKFHKPITL---T
IPVPQAATKGMINQYSGDAPTLRLL----CSIT-----GGTTKAQWEDVTGSTPLTFVND
CVSFTTTVSARFWLMDCRQVNEATRFATELYKEAIHVPFMAKFVVFAKRYDPMEAYLRVF
CMTDDKEDKTLESQEHFVEVAKSRDVEVQEAKCQYLEFAGNLIPVTKSGEQLFLTFQAFR
ENRLP-----FIIRVKDPHQEPMGRLAF-MREPRVGRGEPPQSPICNLNIALPDVCKVDP
TAVSELVTVEKKYGFVEETGLSKPELI-HRAD---------LRLSDISKQLGDD-WIPLA
LQLDIPESDINSIKSEYPNDSNQQAIVMLRLWMQKQANKANGNTLEKALRRINREDIVSN
CMFNVELVTDDVEKAVA-----KVHLDQSGFDAFKEELGPSRDASLRRETSLEISYDE--
---QDLMKEAESAAETSSESGSVCEKDAQAK-----------------------------
-----------------EAKKVPS------------------------------------
-------PAEIPQPETR-------------------------------EEE---------
-------------------LSAMKGENEIPEPP------------DVVEVK---EVPKEK
PKEEER------------------------------------------------------
-----------------------------EDDTSATEGFIL-----------VDVNVSPP
------TSIDTKPAEVTGDQP------------VTLEKELLEDLQQ----------AFQ-
-----------------DVSLSLPTV--EGPVQRIKETKTPP-----------PSPAERE
AKAD--HETTVR-EKKEVLEDG--------TIKHTVTTVTKTTITQDGEEPILDKDQLAK
LVESETWPSGEMDTSQVSVSSLPEDEKSEPTTATMSSGTTAEQDISSAEGDKPQV-DTHT
EEKEWTETDESGGIRHVIQKKT-----------------------------------IVT
VSEP--EEIMIMKGK----------GKKDYGDAKD----------------NG-------
-----TIDDDDECTVTT----------RIVTKTTIKTDGQD-----VSEPTEENSNLRES
------------------------------------------------------------
---MQQILDDFMSDE---------------------------------------------
-----------------------------------------ST---QKK-----------
------------------------------------------------------------
------------------------------------------------------------
---------------------------QDGK-----------------------------
------------------------------------------------------------
-----------------------------------------
>TRINITY_DN33776_c0_g2::TRINITY_DN33776_c0_g2_i19::g.56::m.56 type:complete len:1837 gc:universal TRINITY_DN33776_c0_g2_i19:6853-1343(-)
------------------------------------------------------------
-------------------------------MTT--------------------------
------------------------------------------------------------
------------------------------------------------------------
-----------------------AYTN---------------LLTDGNAS----------
------------------------------------------------FLRAA-------
-----------------------------------------------------RAGNLEK
VL----------------EY---------------------------LKGS---------
IDINTSN-----ANGLNALHL--------------------AS-------KEGHVTVVNE
LLKR--------------------------------------------------GANVNA
ATKKGNTAL-----HIASLAGQEE------------------------------------
--------------------------VVKILVRNGAN----VNVQSQNGFTPLYMAAQEN
HDNVVRYLLANGANQSLATEDG--FTPLAVALQQGHDKV--VAVLLENDTKGRVRLPALH
IAAKKDDCKAAALLLQNDHDPDVTSKSGFTPLHIASHYGNENI---AHLLLEKSAD----
-------VNFGAKHQI-------------------------------------------T
PLHVASK-----------WGKKNMVNILVEN-GAKIDASTRDGLTPLHCAARS-------
--------------------------------GHDQVVDLLLEKGAPITAKT-KNGLAPL
HMAAQGDHVDGARILL--YHKAPVDDVTVDYLTALHVAAHC-----------GHVKVAKL
LLDRK--ADANAR-----------------ALNGFTPLHIA-CK--KNRIKVVELLLK-H
GA-------------SIEATTESGLTPLHVASFMGCMNIVIYLIQHGANPDVPTVRGETP
LHLAARANQADIIRILLRNGAHVDACAREQQTPLHIAARLGNVDIVGLLLQHGAAVDATT
KDMYTALHIA-------------------------AKEGQ-EEVASVLLDN-GASLTATN
KKGF--TPLHLAAKYGNIKVARLLLQKDA---QVDAQGKNG--VTPLHVAAHYDHVNVAL
LLLDKGASPHATAK------------NGYTPLHIAAKKNQMDIATTLLEYGAKPN-----
-------------------------------------AESKAGFTPLHLA----------
------------------------------------------------------------
----------AQEGHTDMTTLLIEHHAD--------------------------------
-VNFGA-KNGL--TPLHLC-AQED-RVNVAAILVKNGAEIGP--QTKA-GYTPLHVACHF
GQINMVRFLLQHDA---DVNAITSHGYTPLHQAAQQGHTLIINLLLENNASPNTVTNQGQ
TALSIAQRLGYISVVETLKVVTE-----TVVTTTTTTITEEKYKVVAPEIMQETFMSDSE
DEGGDD-FEDSALFGKPTHATHVYLPYYEGQKLQTSED--LGDQSFRYLTVDEMKSLGDD
SLPIDVTKDERGTDSMIMSKDSEAPLTVEEEHLSPAHVSHLETVFAGSYVPDNVDIARAP
--------VHAG---------------------------FLVSFMVDARGGAMRGCRHSG
VRVIIPPRKAPMPMRITCRYLRREKLAHPPPLMEG----------EACASRILEVGPATA
KFLGPVILEIPHFASLRGREREITILRSDNGETWREHTLEATEDAVHDVLNESFEGEELS
ALEDLNTNRITRILTTD--FPQYFAIITRVRQEVHAI--------GPEGGMVSSTVVPQV
QAIFPEGALTKKIKVGLQAQPIPPELVAKLLGNRVAVSPIVTVEPRRRKFHKPITL---T
IPVPQAATKGMINQYSGDAPTLRLL----CSIT-----GGTTKAQWEDVTGSTPLTFVND
CVSFTTTVSARFWLMDCRQVNEATRFATELYKEAIHVPFMAKFVVFAKRYDPMEAYLRVF
CMTDDKEDKTLESQEHFVEVAKSRDVEVQEAKCQYLEFAGNLIPVTKSGEQLFLTFQAFR
ENRLP-----FIIRVKDPHQEPMGRLAF-MREPRVGRGEPPQSPICNLNIALPDVCKVDP
TAVSELVTVEKKYGFVEETGLSKPELI-HRAD---------LRLSDISKQLGDD-WIPLA
LQLDIPESDINSIKSEYPNDSNQQAIVMLRLWMQKQANKANGNTLEKALRRINREDIVSN
CMFNVELVTDDVEKAVA-----KVHLDQSGFDAFKEELGPSRDASLRRETSLEISYDE--
---QDLMKEAESAAETSSESGSVCEKDAQAK-----------------------------
------------------------------------------------------------
------------------------------------------------------------
------------------------------------------------------------
------------------------------------------------------------
------------------------------------------------------------
------------------------------------------------------------
-----------------------------GPVQRIKETKTPP-----------PSPAERE
AKAD--HETTVR-EKKEVLEDG--------TIKHTVTTVTKTTITQDGEEPILDKDQLAK
LVESETWPSGEMDTSQVSVSSLPEDEKSEPTTATMSSGTTAEQDISSAEGDKPQV-DTHT
EEKEWTETDESGGIRHVIQKKT-----------------------------------IVT
VSEP--EEIMIMKGK----------GKKDYGDAKD----------------NG-------
-----TIDDDDECTVTT----------RIVTKTTIKTDGQD-----VSEPTEENSNLRES
------------------------------------------------------------
---MQQILDDFMSDE---------------------------------------------
-----------------------------------------ST---QKK-----------
------------------------------------------------------------
------------------------------------------------------------
---------------------------QDGK-----------------------------
------------------------------------------------------------
-----------------------------------------
>TRINITY_DN33776_c0_g2::TRINITY_DN33776_c0_g2_i20::g.59::m.59 type:complete len:1837 gc:universal TRINITY_DN33776_c0_g2_i20:6853-1343(-)
------------------------------------------------------------
-------------------------------MVA--------------------------
------------------------------------------------------------
------------------------------------------------------------
-----------------------EDIF---------------TVTDGNAS----------
------------------------------------------------FLRAA-------
-----------------------------------------------------RAGNLEK
VL----------------EY---------------------------LKGS---------
IDINTSN-----ANGLNALHL--------------------AS-------KEGHVTVVNE
LLKR--------------------------------------------------GANVNA
ATKKGNTAL-----HIASLAGQEE------------------------------------
--------------------------VVKILVRNGAN----VNVQSQNGFTPLYMAAQEN
HDNVVRYLLANGANQSLATEDG--FTPLAVALQQGHDKV--VAVLLENDTKGRVRLPALH
IAAKKDDCKAAALLLQNDHDPDVTSKSGFTPLHIASHYGNENI---AHLLLEKSAD----
-------VNFGAKHQI-------------------------------------------T
PLHVASK-----------WGKKNMVNILVEN-GAKIDASTRDGLTPLHCAARS-------
--------------------------------GHDQVVDLLLEKGAPITAKT-KNGLAPL
HMAAQGDHVDGARILL--YHKAPVDDVTVDYLTALHVAAHC-----------GHVKVAKL
LLDRK--ADANAR-----------------ALNGFTPLHIA-CK--KNRIKVVELLLK-H
GA-------------SIEATTESGLTPLHVASFMGCMNIVIYLIQHGANPDVPTVRGETP
LHLAARANQADIIRILLRNGAHVDACAREQQTPLHIAARLGNVDIVGLLLQHGAAVDATT
KDMYTALHIA-------------------------AKEGQ-EEVASVLLDN-GASLTATN
KKGF--TPLHLAAKYGNIKVARLLLQKDA---QVDAQGKNG--VTPLHVAAHYDHVNVAL
LLLDKGASPHATAK------------NGYTPLHIAAKKNQMDIATTLLEYGAKPN-----
-------------------------------------AESKAGFTPLHLA----------
------------------------------------------------------------
----------AQEGHTDMTTLLIEHHAD--------------------------------
-VNFGA-KNGL--TPLHLC-AQED-RVNVAAILVKNGAEIGP--QTKA-GYTPLHVACHF
GQINMVRFLLQHDA---DVNAITSHGYTPLHQAAQQGHTLIINLLLENNASPNTVTNQGQ
TALSIAQRLGYISVVETLKVVTE-----TVVTTTTTTITEEKYKVVAPEIMQETFMSDSE
DEGGDD-FEDSALFGKPTHATHVYLPYYEGQKLQTSED--LGDQSFRYLTVDEMKSLGDD
SLPIDVTKDERGTDSMIMSKDSEAPLTVEEEHLSPAHVSHLETVFAGSYVPDNVDIARAP
--------VHAG---------------------------FLVSFMVDARGGAMRGCRHSG
VRVIIPPRKAPMPMRITCRYLRREKLAHPPPLMEG----------EACASRILEVGPATA
KFLGPVILEIPHFASLRGREREITILRSDNGETWREHTLEATEDAVHDVLNESFEGEELS
ALEDLNTNRITRILTTD--FPQYFAIITRVRQEVHAI--------GPEGGMVSSTVVPQV
QAIFPEGALTKKIKVGLQAQPIPPELVAKLLGNRVAVSPIVTVEPRRRKFHKPITL---T
IPVPQAATKGMINQYSGDAPTLRLL----CSIT-----GGTTKAQWEDVTGSTPLTFVND
CVSFTTTVSARFWLMDCRQVNEATRFATELYKEAIHVPFMAKFVVFAKRYDPMEAYLRVF
CMTDDKEDKTLESQEHFVEVAKSRDVEVQEAKCQYLEFAGNLIPVTKSGEQLFLTFQAFR
ENRLP-----FIIRVKDPHQEPMGRLAF-MREPRVGRGEPPQSPICNLNIALPDVCKVDP
TAVSELVTVEKKYGFVEETGLSKPELI-HRAD---------LRLSDISKQLGDD-WIPLA
LQLDIPESDINSIKSEYPNDSNQQAIVMLRLWMQKQANKANGNTLEKALRRINREDIVSN
CMFNVELVTDDVEKAVA-----KVHLDQSGFDAFKEELGPSRDASLRRETSLEISYDE--
---QDLMKEAESAAETSSESGSVCEKDAQAK-----------------------------
------------------------------------------------------------
------------------------------------------------------------
------------------------------------------------------------
------------------------------------------------------------
------------------------------------------------------------
------------------------------------------------------------
-----------------------------GPVQRIKETKTPP-----------PSPAERE
AKAD--HETTVR-EKKEVLEDG--------TIKHTVTTVTKTTITQDGEEPILDKDQLAK
LVESETWPSGEMDTSQVSVSSLPEDEKSEPTTATMSSGTTAEQDISSAEGDKPQV-DTHT
EEKEWTETDESGGIRHVIQKKT-----------------------------------IVT
VSEP--EEIMIMKGK----------GKKDYGDAKD----------------NG-------
-----TIDDDDECTVTT----------RIVTKTTIKTDGQD-----VSEPTEENSNLRES
------------------------------------------------------------
---MQQILDDFMSDE---------------------------------------------
-----------------------------------------ST---QKK-----------
------------------------------------------------------------
------------------------------------------------------------
---------------------------QDGK-----------------------------
------------------------------------------------------------
-----------------------------------------
>TRINITY_DN33776_c0_g2::TRINITY_DN33776_c0_g2_i21::g.62::m.62 type:complete len:1806 gc:universal TRINITY_DN33776_c0_g2_i21:6760-1343(-)
------------------------------------------------------------
-------------------------------MVA--------------------------
------------------------------------------------------------
------------------------------------------------------------
-----------------------EDIF---------------TVTDGNAS----------
------------------------------------------------FLRAA-------
-----------------------------------------------------RAGNLEK
VL----------------EY---------------------------LKGS---------
IDINTSN-----ANGLNALHL--------------------AS-------KEGHVTVVNE
LLKR--------------------------------------------------GANVNA
ATKKGNTAL-----HIASLAGQEE------------------------------------
--------------------------VVKILVRNGAN----VNVQSQNGFTPLYMAAQEN
HDNVVRYLLANGANQSLATEDG--FTPLAVALQQGHDKV--VAVLLENDTKGRVRLPALH
IAAKKDDCKAAALLLQNDHDPDVTSKSGFTPLHIASHYGNENI---AHLLLEKSAD----
-------VNFGAKHQI-------------------------------------------T
PLHVASK-----------WGKKNMVNILVEN-GAKIDASTRDGLTPLHCAARS-------
--------------------------------GHDQVVDLLLEKGAPITAKT-KNGLAPL
HMAAQGDHVDGARILL--YHKAPVDDVTVDYLTALHVAAHC-----------GHVKVAKL
LLDRK--ADANAR-----------------ALNGFTPLHIA-CK--KNRIKVVELLLK-H
GA-------------SIEATTESGLTPLHVASFMGCMNIVIYLIQHGANPDVPTVRGETP
LHLAARANQADIIRILLRNGAHVDACAREQQTPLHIAARLGNVDIVGLLLQHGAAVDATT
KDMYTALHIA-------------------------AKEGQ-EEVASVLLDN-GASLTATN
KKGF--TPLHLAAKYGNIKVARLLLQKDA---QVDAQGKNG--VTPLHVAAHYDHVNVAL
LLLDKGASPHATAK------------NGYTPLHIAAKKNQMDIATTLLEYGAKPN-----
-------------------------------------AESKAGFTPLHLA----------
------------------------------------------------------------
----------AQEGHTDMTTLLIEHHAD--------------------------------
-VNFGA-KNGL--TPLHLC-AQED-RVNVAAILVKNGAEIGP--QTKA-GYTPLHVACHF
GQINMVRFLLQHDA---DVNAITSHGYTPLHQAAQQGHTLIINLLLENNASPNTVTNQGQ
TALSIAQRLGYISVVETLKVVTE-----TVVTTTTTTITEEKYKVVAPEIMQETFMSDSE
DEGG--------------------------------ED--LGDQSFRYLTVDEMKSLGDD
SLPIDVTKDERGTDSMIMSKDSEAPLTVEEEHLSPAHVSHLETVFAGSYVPDNVDIARAP
--------VHAG---------------------------FLVSFMVDARGGAMRGCRHSG
VRVIIPPRKAPMPMRITCRYLRREKLAHPPPLMEG----------EACASRILEVGPATA
KFLGPVILEIPHFASLRGREREITILRSDNGETWREHTLEATEDAVHDVLNESFEGEELS
ALEDLNTNRITRILTTD--FPQYFAIITRVRQEVHAI--------GPEGGMVSSTVVPQV
QAIFPEGALTKKIKVGLQAQPIPPELVAKLLGNRVAVSPIVTVEPRRRKFHKPITL---T
IPVPQAATKGMINQYSGDAPTLRLL----CSIT-----GGTTKAQWEDVTGSTPLTFVND
CVSFTTTVSARFWLMDCRQVNEATRFATELYKEAIHVPFMAKFVVFAKRYDPMEAYLRVF
CMTDDKEDKTLESQEHFVEVAKSRDVEVQEAKCQYLEFAGNLIPVTKSGEQLFLTFQAFR
ENRLP-----FIIRVKDPHQEPMGRLAF-MREPRVGRGEPPQSPICNLNIALPDVCKVDP
TAVSELVTVEKKYGFVEETGLSKPELI-HRAD---------LRLSDISKQLGDD-WIPLA
LQLDIPESDINSIKSEYPNDSNQQAIVMLRLWMQKQANKANGNTLEKALRRINREDIVSN
CMFNVELVTDDVEKAVA-----KVHLDQSGFDAFKEELGPSRDASLRRETSLEISYDE--
---QDLMKEAESAAETSSESGSVCEKDAQAK-----------------------------
------------------------------------------------------------
------------------------------------------------------------
------------------------------------------------------------
------------------------------------------------------------
------------------------------------------------------------
------------------------------------------------------------
-----------------------------GPVQRIKETKTPP-----------PSPAERE
AKAD--HETTVR-EKKEVLEDG--------TIKHTVTTVTKTTITQDGEEPILDKDQLAK
LVESETWPSGEMDTSQVSVSSLPEDEKSEPTTATMSSGTTAEQDISSAEGDKPQV-DTHT
EEKEWTETDESGGIRHVIQKKT-----------------------------------IVT
VSEP--EEIMIMKGK----------GKKDYGDAKD----------------NG-------
-----TIDDDDECTVTT----------RIVTKTTIKTDGQD-----VSEPTEENSNLRES
------------------------------------------------------------
---MQQILDDFMSDE---------------------------------------------
-----------------------------------------ST---QKK-----------
------------------------------------------------------------
------------------------------------------------------------
---------------------------QDGK-----------------------------
------------------------------------------------------------
-----------------------------------------
>TRINITY_DN33776_c0_g2::TRINITY_DN33776_c0_g2_i22::g.65::m.65 type:complete len:1919 gc:universal TRINITY_DN33776_c0_g2_i22:7099-1343(-)
------------------------------------------------------------
-------------------------------MVA--------------------------
------------------------------------------------------------
------------------------------------------------------------
-----------------------EDIF---------------TVTDGNAS----------
------------------------------------------------FLRAA-------
-----------------------------------------------------RAGNLEK
VL----------------EY---------------------------LKGS---------
IDINTSN-----ANGLNALHL--------------------AS-------KEGHVTVVNE
LLKR--------------------------------------------------GANVNA
ATKKGNTAL-----HIASLAGQEE------------------------------------
--------------------------VVKILVRNGAN----VNVQSQNGFTPLYMAAQEN
HDNVVRYLLANGANQSLATEDG--FTPLAVALQQGHDKV--VAVLLENDTKGRVRLPALH
IAAKKDDCKAAALLLQNDHDPDVTSKSGFTPLHIASHYGNENI---AHLLLEKSAD----
-------VNFGAKHQI-------------------------------------------T
PLHVASK-----------WGKKNMVNILVEN-GAKIDASTRDGLTPLHCAARS-------
--------------------------------GHDQVVDLLLEKGAPITAKT-KNGLAPL
HMAAQGDHVDGARILL--YHKAPVDDVTVDYLTALHVAAHC-----------GHVKVAKL
LLDRK--ADANAR-----------------ALNGFTPLHIA-CK--KNRIKVVELLLK-H
GA-------------SIEATTESGLTPLHVASFMGCMNIVIYLIQHGANPDVPTVRGETP
LHLAARANQADIIRILLRNGAHVDACAREQQTPLHIAARLGNVDIVGLLLQHGAAVDATT
KDMYTALHIA-------------------------AKEGQ-EEVASVLLDN-GASLTATN
KKGF--TPLHLAAKYGNIKVARLLLQKDA---QVDAQGKNG--VTPLHVAAHYDHVNVAL
LLLDKGASPHATAK------------NGYTPLHIAAKKNQMDIATTLLEYGAKPN-----
-------------------------------------AESKAGFTPLHLA----------
------------------------------------------------------------
----------AQEGHTDMTTLLIEHHAD--------------------------------
-VNFGA-KNGL--TPLHLC-AQED-RVNVAAILVKNGAEIGP--QTKA-GYTPLHVACHF
GQINMVRFLLQHDA---DVNAITSHGYTPLHQAAQQGHTLIINLLLENNASPNTVTNQGQ
TALSIAQRLGYISVVETLKVVTE-----TVVTTTTTTITEEKYKVVAPEIMQETFMSDSE
DEGG--------------------------------ED--LGDQSFRYLTVDEMKSLGDD
SLPIDVTKDERGTDSMIMSKDSEAPLTVEEEHLSPAHVSHLETVFAGSYVPDNVDIARAP
--------VHAG---------------------------FLVSFMVDARGGAMRGCRHSG
VRVIIPPRKAPMPMRITCRYLRREKLAHPPPLMEG----------EACASRILEVGPATA
KFLGPVILEIPHFASLRGREREITILRSDNGETWREHTLEATEDAVHDVLNESFEGEELS
ALEDLNTNRITRILTTD--FPQYFAIITRVRQEVHAI--------GPEGGMVSSTVVPQV
QAIFPEGALTKKIKVGLQAQPIPPELVAKLLGNRVAVSPIVTVEPRRRKFHKPITL---T
IPVPQAATKGMINQYSGDAPTLRLL----CSIT-----GGTTKAQWEDVTGSTPLTFVND
CVSFTTTVSARFWLMDCRQVNEATRFATELYKEAIHVPFMAKFVVFAKRYDPMEAYLRVF
CMTDDKEDKTLESQEHFVEVAKSRDVEVQEAKCQYLEFAGNLIPVTKSGEQLFLTFQAFR
ENRLP-----FIIRVKDPHQEPMGRLAF-MREPRVGRGEPPQSPICNLNIALPDVCKVDP
TAVSELVTVEKKYGFVEETGLSKPELI-HRAD---------LRLSDISKQLGDD-WIPLA
LQLDIPESDINSIKSEYPNDSNQQAIVMLRLWMQKQANKANGNTLEKALRRINREDIVSN
CMFNVELVTDDVEKAVA-----KVHLDQSGFDAFKEELGPSRDASLRRETSLEISYDE--
---QDLMKEAESAAETSSESGSVCEKDAQAK-----------------------------
-----------------EAKKVPS------------------------------------
-------PAEIPQPETR-------------------------------EEE---------
-------------------LSAMKGENEIPEPP------------DVVEVK---EVPKEK
PKEEER------------------------------------------------------
-----------------------------EDDTSATEGFIL-----------VDVNVSPP
------TSIDTKPAEVTGDQP------------VTLEKELLEDLQQ----------AFQ-
-----------------DVSLSLPTV--EGPVQRIKETKTPP-----------PSPAERE
AKAD--HETTVR-EKKEVLEDG--------TIKHTVTTVTKTTITQDGEEPILDKDQLAK
LVESETWPSGEMDTSQVSVSSLPEDEKSEPTTATMSSGTTAEQDISSAEGDKPQV-DTHT
EEKEWTETDESGGIRHVIQKKT-----------------------------------IVT
VSEP--EEIMIMKGK----------GKKDYGDAKD----------------NG-------
-----TIDDDDECTVTT----------RIVTKTTIKTDGQD-----VSEPTEENSNLRES
------------------------------------------------------------
---MQQILDDFMSDE---------------------------------------------
-----------------------------------------ST---QKK-----------
------------------------------------------------------------
------------------------------------------------------------
---------------------------QDGK-----------------------------
------------------------------------------------------------
-----------------------------------------
>TRINITY_DN33776_c0_g2::TRINITY_DN33776_c0_g2_i23::g.68::m.68 type:complete len:1956 gc:universal TRINITY_DN33776_c0_g2_i23:7210-1343(-)
------------------------------------------------------------
-------------------------------MVA--------------------------
------------------------------------------------------------
------------------------------------------------------------
-----------------------EDIF---------------TVTDGNAS----------
------------------------------------------------FLRAA-------
-----------------------------------------------------RAGNLEK
VL----------------EY---------------------------LKGS---------
IDINTSN-----ANGLNALHL--------------------AS-------KEGHVTVVNE
LLKR--------------------------------------------------GANVNA
ATKKGNTAL-----HIASLAGQEE------------------------------------
--------------------------VVKILVRNGAN----VNVQSQNGFTPLYMAAQEN
HDNVVRYLLANGANQSLATEDG--FTPLAVALQQGHDKV--VAVLLENDTKGRVRLPALH
IAAKKDDCKAAALLLQNDHDPDVTSKSGFTPLHIASHYGNENI---AHLLLEKSAD----
-------VNFGAKHQI-------------------------------------------T
PLHVASK-----------WGKKNMVNILVEN-GAKIDASTRDGLTPLHCAARS-------
--------------------------------GHDQVVDLLLEKGAPITAKT-KNGLAPL
HMAAQGDHVDGARILL--YHKAPVDDVTVDYLTALHVAAHC-----------GHVKVAKL
LLDRK--ADANAR-----------------ALNGFTPLHIA-CK--KNRIKVVELLLK-H
GA-------------SIEATTESGLTPLHVASFMGCMNIVIYLIQHGANPDVPTVRGETP
LHLAARANQADIIRILLRNGAHVDACAREQQTPLHIAARLGNVDIVGLLLQHGAAVDATT
KDMYTALHIA-------------------------AKEGQ-EEVASVLLDN-GASLTATN
KKGF--TPLHLAAKYGNIKVARLLLQKDA---QVDAQGKNG--VTPLHVAAHYDHVNVAL
LLLDKGASPHATAK------------NGYTPLHIAAKKNQMDIATTLLEYGAKPN-----
-------------------------------------AESKAGFTPLHLA----------
------------------------------------------------------------
----------AQEGHTDMTTLLIEHHAD--------------------------------
-VNFGA-KNGL--TPLHLC-AQED-RVNVAAILVKNGAEIGP--QTKA-GYTPLHVACHF
GQINMVRFLLQHDA---DVNAITSHGYTPLHQAAQQGHTLIINLLLENNASPNTVTNQGQ
TALSIAQRLGYISVVETLKVVTE-----TVVTTTTTTITEEKYKVVAPEIMQETFMSDSE
DEGGDD-FEDSALFGKPTHATHVYLPYYEGQKLQTSED--LGDQSFRYLTVDEMKSLGDD
SLPIDVTKDERGTDSMIMSKDSEAPLTVEEEHLSPAHVSHLETVFAGSYVPDNVDIARAP
--------VHAGK---------------------LKWKTFLVSFMVDARGGAMRGCRHSG
VRVIIPPRKAPMPMRITCRYLRREKLAHPPPLMEG----------EACASRILEVGPATA
KFLGPVILEIPHFASLRGREREITILRSDNGETWREHTLEATEDAVHDVLNESFEGEELS
ALEDLNTNRITRILTTD--FPQYFAIITRVRQEVHAI--------GPEGGMVSSTVVPQV
QAIFPEGALTKKIKVGLQAQPIPPELVAKLLGNRVAVSPIVTVEPRRRKFHKPITL---T
IPVPQAATKGMINQYSGDAPTLRLL----CSIT-----GGTTKAQWEDVTGSTPLTFVND
CVSFTTTVSARFWLMDCRQVNEATRFATELYKEAIHVPFMAKFVVFAKRYDPMEAYLRVF
CMTDDKEDKTLESQEHFVEVAKSRDVEVQEAKCQYLEFAGNLIPVTKSGEQLFLTFQAFR
ENRLP-----FIIRVKDPHQEPMGRLAF-MREPRVGRGEPPQSPICNLNIALPDVCKVDP
TAVSELVTVEKKYGFVEETGLSKPELI-HRAD---------LRLSDISKQLGDD-WIPLA
LQLDIPESDINSIKSEYPNDSNQQAIVMLRLWMQKQANKANGNTLEKALRRINREDIVSN
CMFNVELVTDDVEKAVA-----KVHLDQSGFDAFKEELGPSRDASLRRETSLEISYDE--
---QDLMKEAESAAETSSESGSVCEKDAQAK-----------------------------
-----------------EAKKVPS------------------------------------
-------PAEIPQPETR-------------------------------EEE---------
-------------------LSAMKGENEIPEPP------------DVVEVK---EVPKEK
PKEEER------------------------------------------------------
-----------------------------EDDTSATEGFIL-----------VDVNVSPP
------TSIDTKPAEVTGDQP------------VTLEKELLEDLQQ----------AFQ-
-----------------DVSLSLPTV--EGPVQRIKETKTPP-----------PSPAERE
AKAD--HETTVR-EKKEVLEDG--------TIKHTVTTVTKTTITQDGEEPILDKDQLAK
LVESETWPSGEMDTSQVSVSSLPEDEKSEPTTATMSSGTTAEQDISSAEGDKPQV-DTHT
EEKEWTETDESGGIRHVIQKKT-----------------------------------IVT
VSEP--EEIMIMKGK----------GKKDYGDAKD----------------NG-------
-----TIDDDDECTVTT----------RIVTKTTIKTDGQD-----VSEPTEENSNLRES
------------------------------------------------------------
---MQQILDDFMSDE---------------------------------------------
-----------------------------------------ST---QKK-----------
------------------------------------------------------------
------------------------------------------------------------
---------------------------QDGK-----------------------------
------------------------------------------------------------
-----------------------------------------
>TRINITY_DN34017_c0_g1::TRINITY_DN34017_c0_g1_i1::g.71::m.71 type:internal len:423 gc:universal TRINITY_DN34017_c0_g1_i1:1267-2(-)
------------------------------------------------------------
------------------------------------------------------------
------------------------------------------------------------
------------------------------------------------------------
-------------------------------------------LNHG-------------
------------------------------------------------------------
------------------------------------------------------------
------------------------------------------------------------
-------------ADIEAQSE--------------------RT-----------------
------------------------------------------------------------
------------------------------------------------------------
------------------------------------------------KDTALSLAC---
--------------------------------SGGRYEV--VEILLTRGA----------
-------------------NKEHRNVSDYTPLSLAASGGYVNI---IKLLLSHGAE----
-------INSRTG-----------------------------------------------
---------------------------------------SKLGISPLMLAAMN-------
--------------------------------GHTAAVKLLLDMGSDIN-----------
------AQIET------------------NRNTALTLACFQ-----------GRHEVVSL
LLDR--------------------------------------------------------
KA-------------NVEHRAKTGLTPLMEAASGG-------------------------
--------YVEVGRVLLDKGADVNAP----------------------------------
------------------------------------------------------------
-------------------------------------------PVP--------------
------------------------------------------------------------
----------------------------------------SSRDTALTIA----------
------------------------------------------------------------
----------ADKGHYRFVELLLARSAA--------------------------------
-VDVKN-KKGN--SPLWLA-ANGG-HLDVVQLLVNERADIDS--QDNR------KVSC--
-----------------------------LMAAFRKGHVKVVKWMVKH------------
------------------------------------------------------------
----------VQQF-----------P----------SD----------------------
--------------------------------------QEM-----TRYIATIS------
------------------------------DKELLKKCHQCMEIIRA-------------
-----------------------------------------AKERQAAEAN---------
--------------------------------------------------KYA-------
--TIL--------------LEELD-LERSREETRRA------------------------
------------------------------------------------------------
-------------------------------AA---------------A-----------
------------------------------------------------------------
---------------------RR------------------------------------R
ERKR---------RKKKEKQEQ--------------------------------------
------------------------------------------------------------
----------LRAAKAAAEENK--------------------------------------
--------------------------------------------------KNEIKMQDQ-
---KK----------NTQQSSQ--------------------------------------
------------------------------------------------------------
------------------------------------------------------------
------------------------------------------------------------
------------------------------------------------------------
------------------------------------------------------------
------------------------------------------------------------
------------------------------------------------------------
------------------------------------------------------------
------------------------------------------------------------
------------------------------------------------------------
------------------------------------------------------------
------------------------------------------------------------
-----------------------------------------SEADDDDD---------DD
EE----------EEE-------------------DDDD----------------------
--------------------------------KDLEDSILGSTS----------------
-------------------------NT---------------------------------
------------------------------------------------------------
------------------------------------------------------------
------------------------------------------------------------
-----------------------------------------
>TRINITY_DN34017_c0_g2::TRINITY_DN34017_c0_g2_i1::g.72::m.72 type:3prime_partial len:1422 gc:universal TRINITY_DN34017_c0_g2_i1:154-4416(+)
-----------------------------MQNVDSLKV-----------------NDTNE
VGEDHSSSSSPISTE-------RGQSLTS-IPTNFMAD----------------------
-----------------------------------------------------MSDSDE-
--------------------------------------------DDV-------------
-----------------------SEVE--------SF-----ILDQGDLD----------
----------------------EEP-----------------------VLDTA-------
-----------------------------------------------------------K
FL---------------------------------------------LQDEEANSPELHN
VDPET-------QARLEALLE--------------------AT--------------DPE
VLRRL-------------------------------------------------TSSVSC
ALDEAAAALTRMRAEHGSAGGQGESG----------------------------------
------NNGRSLVEACSDGD----VGTVRRLLDEGRN----VNEITEEGESLLSLAC---
--------------------------------SSGYYEL--AQLLLAMRA----------
-------------------NVEDRGLKDTTPLMEAASTGHGDV---VKLLVTHGAD----
-------VNAQTSQGN-------------------------------------------T
PLMFACA-----------SGHEEVVQVLLQA-GANVEDHNENGHTPLMEAASG-------
--------------------------------GHVGVAKLLVEHGASIN-----------
------THSNE------------------FKESALTLACYK-----------GHLEMVRF
LLDA--------------------------------------------------------
GA-------------DQEHKTDEMHTALMEASMDG-------------------------
--------HVEVARLLLDSGAQVNMPADSFESPLTLAACGGHVELALLLLERGANIEEVN
DEGYTPLMEA-------------------------AREGH-EEMVALLLSQAGADINAQT
EETQE-TALTLACCGGFLDVADFLIKAGA---DIEL---GA--STPLMEAAQEGHLELVR
YLISASANVN--------------------------------------------------
-------------------------------------AQTATGDTALTYA----------
------------------------------------------------------------
----------CENGHTDVADMLLQASAE--------------------------------
-LEHES-EGGR--TPLMKA-ARAG-HLCTVQFLISKGANVNK--QTSNNDHNPLSLACAG
GHLAVVELLLAHGA---DPTHKLKDNSTMLIEAAKGGHTAVVQLLLDYPNN---------
-----------------LLASPPPPPDLSQLSTPSIEAAE------APRVP---------
-PHG------LQVFS----------P----------PD----------------------
--------------------------------------AELNVSAGSPYLPNVQPVTRLP
QSVPLPEISHSQQ--------------STVKQNVQKSLQRKASFIKSSE-----------
-----------APSSSATE-------------AQGQRSHHRSKSNAAAQANSTSIQAETG
GGMCE--------ADIGGGGNESLEMKPS----------ERLEACINSMMKKA-------
--ELLNPSREEQILQKQQILEELQRVERELQEKAHAQLLLTAQHQQQHHHHHHLQGLATV
ATVTPTIATM--------------------TNNTATLPPMSAAHGQQLLLNSATILDMGS
LP-P-----AVVPEFSGITGHLGLQ----ATAA---------------AHLATPVGVSS-
--------------LQPQQLYQTPK-----------------------------------
---------TLPQQTSIPDQSKG------------------------------------R
VNKQPTKVIKSTISKQQQQQQQQNSTPICVQMPQIGVGNKVQPP-THL-----EVEKMN-
--LRNVVLSEQQ----------QPQFLQHPQN---------LVVSEITQNL---------
---------TVRASSHIPEATADALTLM----------QAAGGI------KFTTDSTQAH
AIPLIDPVA--VSQAFALQQQQQLHLQQ-----------------LPQPIQTEMKRQHA-
---EKLPKNFKPKNSKNQQSQQIALQHGQCQ-----------------------------
------------------------------------------------------------
---TQLIPGQ--------------------------------------------------
--------------------------------------------------------PQVL
PK----------------------------------------------------------
------------------------------------------------------TQINPV
GTMDSCTIVGNLPLDAAGVFSLGT------------------------------------
-----------------------------------MATPTFP-----VSIAV--SPATLT
TPVTI-ATSCATFTHSISLEDGLMVAAPARTLHDTIGEIMTGPTTQLAGTP---QIALAQ
QVATSRCVDPCLTSATSGIGVGVGLTMTSPSTALP-----------------PLTFHTLT
P--------------------------------------------------------TIT
SCVP--------------------------------AAGT-----------NG-------
--------------------------------------------LLPPHPHQQINHVATT
---AQSTPA----------------PQLYPPID------LNSQTDSNHDTALTLACAGGH
EELVSLLLSRGADIE-------------------HRDK----------------------
--------------------------------KGFTPLMLAATA----------------
-------------------------GHA----------------------GVV-------
------------------------------------------------------------
-------EILL----------------NHGA-----------------------------
----------------DIE-----------------------------------------
-----------------------------------------
>TRINITY_DN34017_c0_g2::TRINITY_DN34017_c0_g2_i2::g.73::m.73 type:3prime_partial len:1436 gc:universal TRINITY_DN34017_c0_g2_i2:154-4458(+)
-----------------------------MQNVDSLKV-----------------NDTNE
VGEDHSSSSSPISTE-------RGQSLTS-IPTNFMAD----------------------
-----------------------------------------------------MSDSDE-
--------------------------------------------DDV-------------
-----------------------SEVE--------SF-----ILDQGDLD----------
----------------------EEP-----------------------VLDTA-------
-----------------------------------------------------------K
FL---------------------------------------------LQDEEANSPELHN
VDPET-------QARLEALLE--------------------ATGIGKLSLTEGKQFADPE
VLRRL-------------------------------------------------TSSVSC
ALDEAAAALTRMRAEHGSAGGQGESG----------------------------------
------NNGRSLVEACSDGD----VGTVRRLLDEGRN----VNEITEEGESLLSLAC---
--------------------------------SSGYYEL--AQLLLAMRA----------
-------------------NVEDRGLKDTTPLMEAASTGHGDV---VKLLVTHGAD----
-------VNAQTSQGN-------------------------------------------T
PLMFACA-----------SGHEEVVQVLLQA-GANVEDHNENGHTPLMEAASG-------
--------------------------------GHVGVAKLLVEHGASIN-----------
------THSNE------------------FKESALTLACYK-----------GHLEMVRF
LLDA--------------------------------------------------------
GA-------------DQEHKTDEMHTALMEASMDG-------------------------
--------HVEVARLLLDSGAQVNMPADSFESPLTLAACGGHVELALLLLERGANIEEVN
DEGYTPLMEA-------------------------AREGH-EEMVALLLSQAGADINAQT
EETQE-TALTLACCGGFLDVADFLIKAGA---DIEL---GA--STPLMEAAQEGHLELVR
YLISASANVN--------------------------------------------------
-------------------------------------AQTATGDTALTYA----------
------------------------------------------------------------
----------CENGHTDVADMLLQASAE--------------------------------
-LEHES-EGGR--TPLMKA-ARAG-HLCTVQFLISKGANVNK--QTSNNDHNPLSLACAG
GHLAVVELLLAHGA---DPTHKLKDNSTMLIEAAKGGHTAVVQLLLDYPNN---------
-----------------LLASPPPPPDLSQLSTPSIEAAE------APRVP---------
-PHG------LQVFS----------P----------PD----------------------
--------------------------------------AELNVSAGSPYLPNVQPVTRLP
QSVPLPEISHSQQ--------------STVKQNVQKSLQRKASFIKSSE-----------
-----------APSSSATE-------------AQGQRSHHRSKSNAAAQANSTSIQAETG
GGMCE--------ADIGGGGNESLEMKPS----------ERLEACINSMMKKA-------
--ELLNPSREEQILQKQQILEELQRVERELQEKAHAQLLLTAQHQQQHHHHHHLQGLATV
ATVTPTIATM--------------------TNNTATLPPMSAAHGQQLLLNSATILDMGS
LP-P-----AVVPEFSGITGHLGLQ----ATAA---------------AHLATPVGVSS-
--------------LQPQQLYQTPK-----------------------------------
---------TLPQQTSIPDQSKG------------------------------------R
VNKQPTKVIKSTISKQQQQQQQQNSTPICVQMPQIGVGNKVQPP-THL-----EVEKMN-
--LRNVVLSEQQ----------QPQFLQHPQN---------LVVSEITQNL---------
---------TVRASSHIPEATADALTLM----------QAAGGI------KFTTDSTQAH
AIPLIDPVA--VSQAFALQQQQQLHLQQ-----------------LPQPIQTEMKRQHA-
---EKLPKNFKPKNSKNQQSQQIALQHGQCQ-----------------------------
------------------------------------------------------------
---TQLIPGQ--------------------------------------------------
--------------------------------------------------------PQVL
PK----------------------------------------------------------
------------------------------------------------------TQINPV
GTMDSCTIVGNLPLDAAGVFSLGT------------------------------------
-----------------------------------MATPTFP-----VSIAV--SPATLT
TPVTI-ATSCATFTHSISLEDGLMVAAPARTLHDTIGEIMTGPTTQLAGTP---QIALAQ
QVATSRCVDPCLTSATSGIGVGVGLTMTSPSTALP-----------------PLTFHTLT
P--------------------------------------------------------TIT
SCVP--------------------------------AAGT-----------NG-------
--------------------------------------------LLPPHPHQQINHVATT
---AQSTPA----------------PQLYPPID------LNSQTDSNHDTALTLACAGGH
EELVSLLLSRGADIE-------------------HRDK----------------------
--------------------------------KGFTPLMLAATA----------------
-------------------------GHA----------------------GVV-------
------------------------------------------------------------
-------EILL----------------NHGA-----------------------------
----------------DIE-----------------------------------------
-----------------------------------------
>TRINITY_DN35002_c0_g1::TRINITY_DN35002_c0_g1_i1::g.74::m.74 type:5prime_partial len:775 gc:universal TRINITY_DN35002_c0_g1_i1:1-2325(+)
--------------RY--------------------------------------------
--------------------------LTALFLSNNIME----------------------
------------------------------------------------------------
------------------------------------------------------------
------------------------------------------------------------
------------------------------------------------FLMLC-------
------------------------------------------------------------
-----------------------------------------------LKAS---------
------------------------------------------------------------
------------------------------------------------------------
------------------------------------------------------------
------------------------------------------------------------
--------------------------------RQGHTAV--VDVLLHSGA----------
-------------------NPDHADCDGWTPLRSSAWAGHIDV---VNALLEKNAQ----
-------VDLADSDMR-------------------------------------------T
ALRAAAW-----------SGHDEIVLTLLKH-GACVNQADNEGRTALIAAAYM-------
--------------------------------GHSEIVEHLLDHGAEV------------
------NHEDA------------------DGRTALSVASLCVPAS------EGHAGVVSL
LLER--------------------------------------------------------
GA-------------EVDHRDKEGVTPLLVAAFEG-------------------------
--------HSEVCELLLEGDADVDHADNNGRTSLFAAASMSHPTIVSLLLFWGAAVDAID
SEGRTVLSVA-------------------------ASQGN-ASVVRQLLDR-GLDETHRD
NGGW--TPLHYAAFEGHEEVCEVLIEAGS---KVTEVDNDG--RIPLILAAQEGHAKLVE
KLAD-------------------------------YNRSVID------------------
-------------------------------------HKAHDGRTALRVA----------
------------------------------------------------------------
----------ALEGHVDVVRALIFRGAD--------------------------------
-VNYKD-ADGR--STLYLL-ALDN-RLEMADYLLSNGADMEV--TDTE-GRTPLHVSSWQ
GHYEMLELLINHGA---DVNTTDNDRRTALQSAAWQGNIAVVRLLLERNVQVDHVCNQGA
TALCIAAQEGHVDVVSLLL-----------------------------------------
-QYG--------------------------------AD----------------------
-----------------------------------------------------------P
--------NHADQFGRN-------------------------------------------
------------PVRVATK---------------------------GCHAQVVQL-----
------------------------------------------------------------
-------------------LEEYIASNNSHRRQVLQQ--------SGSASTTSLTS-AST
AETKPCSAIL-----------YQPGLY---------SSPESTVDPRK-------------
---------SCVSNRSSSKSSSNLT----TSTK-SSHRGNEIHNGC--INTGAPMTFT--
-----------------QQLQQCSR-----------------------------------
-----------------------------------------------------------P
RNRMS--------RILSPLSEPRSPIP-----------SPPQSP----------------
-------------------------------------------LSDTEG-----------
---------GLHINSSHP------------------------------------------
------------------------------------------------------------
------------------------------------------------------------
------------------------------------------------------------
------------------------------------------------------------
------------------------------------------------------------
------------------------------------------------------------
------------------------------------------------------------
------------------------------------------------------------
-------------------------------------------------V----------
------HVPIVI------------------------------------------------
----------------QPLKTEPKQYTQGPES--------------------PR------
--RSLSRPQDQNRIRR--------------------------------------------
---------------------------------------------------NG-------
---------------------------------------------IVTNPNYKSTKNNFS
---------------------------------------IDSGLSPN-------------
----QIIRNKHMACH---------------------------------------------
-----------------------------------YEVALKAN---VKK-----------
------------------------------------------------------------
------------------------------------------------------------
-------ETPL-------------------------------------------------
------------------------------------------------------------
-----------------------------------------
>TRINITY_DN35013_c0_g1::TRINITY_DN35013_c0_g1_i1::g.75::m.75 type:complete len:750 gc:universal TRINITY_DN35013_c0_g1_i1:355-2604(+)
------------------------------------------------------------
------------------------------------------------------------
------------------------------------------------------------
------------------------------------------------------------
------------------------------------------------------------
------------------------------------------------------------
------------------------------------------------------------
------------------------------------------------------------
------------------------------------------------------------
------------------------------------------------------------
------------------------------------------------------------
------------------------------------------------------------
-------------------------------------------MLLEHRA----------
-------------------NTDHADNDGWTPLRSSAWAGHTDV---VVKLLEHNAQ----
-------VDLADSDQR-------------------------------------------T
ALRAAAW-----------GGHEEVVIHLLEH-GACVNKVDNEGRTALIAAAYM-------
--------------------------------GHTEIVEHLLDYGAEV------------
------NHEDS------------------DGRTALSVASLCVPAS------EGHAGVVSL
LLDR--------------------------------------------------------
GA-------------EVDHRDKDGMTPLLVAAFEG-------------------------
--------HSEVCELLLEGDADVDHTDNSGRTPLFAAASMGHPEVVNLLLFWGAAVDTID
AEGRTVLSIA-------------------------AAHGD-TEVARQLLDR-GLDEMHRD
NGGW--TPLHYAAFEGHIEVCELLLEAGA---RVSEVDNDG--RIALMLAAQEGHTSLVS
KLLD-------------------------------VNRTTID------------------
-------------------------------------HKSHDGKTALRVA----------
------------------------------------------------------------
----------ALEGHKDTIHLLMLRGAD--------------------------------
-VNYKD-ADGR--STLYIL-ALEN-RIEMADFLLTAGADVEA--RDLE-GRTPLHVSAWQ
GHYEMVDLLLSHGA---NVNAVDNDQRTALQSAAWQGHSHIVRLLLERNGNVDHTCNQGA
TALCIAAQEGHEEVVRILL-----------------------------------------
-ENG--------------------------------AD----------------------
-----------------------------------------------------------P
--------GHADQFGRN-------------------------------------------
------------PLRVALK---------------------------GGHSNVIKL-----
------------------------------------------------------------
-------------------LEEY-AIQHSVKPPAGQRP------CPPSTSVTSLTSTAST
AETKPCSAIL-----------YQPSFSR-----SPPCSPESTAEKRR-------------
---------SFISNQSSSKSSSNLT----SSTK-SSHQGGEIR------GVGTPVTFT--
-----------------QQLQQCTR-----------------------------------
-----------------------------------------------------------T
RNRVS--------RILSPLSEPVSPIA-----------SPPQSP----------------
-------------------------------------------LSEIQR-----------
---------ISPVRLTSPQ-----------------------------------------
------------------------------------------------------------
------------------------------------------------------------
------------------------------------------------------------
------------------------------------------------------------
------------------------------------------------------------
------------------------------------------------------------
------------------------------------------------------------
------------------------------------------------------------
---------------------------------------APP-----YST----------
------HVPVVI------------------------------------------------
---------GRIPSAQTPTRNHITNNRAEPSV--------------------P-------
------------RLRR--------------------------------------------
---------------------------------------------------NG-------
---------------------------------------------IVTNPNYKGGQ-HVS
---------------------------------------VQSKHRSNGA-----------
---AQHLTNS--APM---------------------------------------------
-----------------------------------YEDCLATNSLPLKK-----------
------------------------------------------------------------
------------------------------------------------------------
-------ETPL-------------------------------------------------
------------------------------------------------------------
-----------------------------------------
>TRINITY_DN35013_c0_g1::TRINITY_DN35013_c0_g1_i2::g.76::m.76 type:complete len:1306 gc:universal TRINITY_DN35013_c0_g1_i2:374-4291(+)
-----MSQSLLQGKRFYCREWAFAKIVHCLENRPSSKTCGALIMGGPGCGKTALCCEIVC
PTGRHGKQTS-LSKRLLAYHFCQAHDIDTLSLSNFILSLVEQI----TKSELVCGYTERI
KDPDVQFAVETEECEKNPDEAFKKAILFPLLEIDPPNQTCFVLVDSIDESYIQVVDKSTT
SRTIAELLANHHHMFPQWLLLVCSARKQSKSVTRLFTGFRKISLDDLRKSHVVRDVQQYI
LSRLDQEEALR-QHLSKETAEMLNQLHIKS---NGCFLY-LEKVLDGVAENFIM------
-----LRE------------IREIPG-----------------TLNGLYLWLCQRLFVRK
QFAKVQPLLNVILAARKPLTVEQLYQSVWTKSTNLT-----------WEDFQKRLNLLSK
VLIDGRNGTKILFHHSFAEWLLDVKHCTQKYLCHAGDGHGMLAMWYTLKASELGTDQVQD
FVLHLSKVP--LGSNLQPLHLPLWLILSGAPTDS---SLLDAK-------TLREQRIVKL
LADA--------------------------------------------------GAQV--
PLPGGGEAV-----ETSK--ASQD------------------------------------
--------------------------PLEALLESGGA----VNQTDANQRTLLHMAAYEG
DEQLAERLLARGPHLEAVDKNG--QTALNLAARQGHAKL--LEMLLEHRA----------
-------------------NTDHADNDGWTPLRSSAWAGHTDV---VVKLLEHNAQ----
-------VDLADSDQR-------------------------------------------T
ALRAAAW-----------GGHEEVVIHLLEH-GACVNKVDNEGRTALIAAAYM-------
--------------------------------GHTEIVEHLLDYGAEV------------
------NHEDS------------------DGRTALSVASLCVPAS------EGHAGVVSL
LLDR--------------------------------------------------------
GA-------------EVDHRDKDGMTPLLVAAFEG-------------------------
--------HSEVCELLLEGDADVDHTDNSGRTPLFAAASMGHPEVVNLLLFWGAAVDTID
AEGRTVLSIA-------------------------AAHGD-TEVARQLLDR-GLDEMHRD
NGGW--TPLHYAAFEGHIEVCELLLEAGA---RVSEVDNDG--RIALMLAAQEGHTSLVS
KLLD-------------------------------VNRTTID------------------
-------------------------------------HKSHDGKTALRVA----------
------------------------------------------------------------
----------ALEGHKDTIHLLMLRGAD--------------------------------
-VNYKD-ADGR--STLYIL-ALEN-RIEMADFLLTAGADVEA--RDLE-GRTPLHVSAWQ
GHYEMVDLLLSHGA---NVNAVDNDQRTALQSAAWQGHSHIVRLLLERNGNVDHTCNQGA
TALCIAAQEGHEEVVRILL-----------------------------------------
-ENG--------------------------------AD----------------------
-----------------------------------------------------------P
--------GHADQFGRN-------------------------------------------
------------PLRVALK---------------------------GGHSNVIKL-----
------------------------------------------------------------
-------------------LEEY-AIQHSVKPPAGQRP------CPPSTSVTSLTSTAST
AETKPCSAIL-----------YQPSFSR-----SPPCSPESTAEKRR-------------
---------SFISNQSSSKSSSNLT----SSTK-SSHQGGEIR------GVGTPVTFT--
-----------------QQLQQCTR-----------------------------------
-----------------------------------------------------------T
RNRVS--------RILSPLSEPVSPIA-----------SPPQSP----------------
-------------------------------------------LSEIQR-----------
---------ISPVRLTSPQ-----------------------------------------
------------------------------------------------------------
------------------------------------------------------------
------------------------------------------------------------
------------------------------------------------------------
------------------------------------------------------------
------------------------------------------------------------
------------------------------------------------------------
------------------------------------------------------------
---------------------------------------APP-----YST----------
------HVPVVI------------------------------------------------
---------GRIPSAQTPTRNHITNNRAEPSV--------------------P-------
------------RLRR--------------------------------------------
---------------------------------------------------NG-------
---------------------------------------------IVTNPNYKGGQ-HVS
---------------------------------------VQSKHRSNGA-----------
---AQHLTNS--APM---------------------------------------------
-----------------------------------YEDCLATNSLPLKK-----------
------------------------------------------------------------
------------------------------------------------------------
-------ETPL-------------------------------------------------
------------------------------------------------------------
-----------------------------------------
>TRINITY_DN35013_c0_g1::TRINITY_DN35013_c0_g1_i3::g.78::m.78 type:complete len:1306 gc:universal TRINITY_DN35013_c0_g1_i3:459-4376(+)
-----MSQSLLQGKRFYCREWAFAKIVHCLENRPSSKTCGALIMGGPGCGKTALCCEIVC
PTGRHGKQTS-LSKRLLAYHFCQAHDIDTLSLSNFILSLVEQI----TKSELVCGYTERI
KDPDVQFAVETEECEKNPDEAFKKAILFPLLEIDPPNQTCFVLVDSIDESYIQVVDKSTT
SRTIAELLANHHHMFPQWLLLVCSARKQSKSVTRLFTGFRKISLDDLRKSHVVRDVQQYI
LSRLDQEEALR-QHLSKETAEMLNQLHIKS---NGCFLY-LEKVLDGVAENFIM------
-----LRE------------IREIPG-----------------TLNGLYLWLCQRLFVRK
QFAKVQPLLNVILAARKPLTVEQLYQSVWTKSTNLT-----------WEDFQKRLNLLSK
VLIDGRNGTKILFHHSFAEWLLDVKHCTQKYLCHAGDGHGMLAMWYTLKASELGTDQVQD
FVLHLSKVP--LGSNLQPLHLPLWLILSGAPTDS---SLLDAK-------TLREQRIVKL
LADA--------------------------------------------------GAQV--
PLPGGGEAV-----ETSK--ASQD------------------------------------
--------------------------PLEALLESGGA----VNQTDANQRTLLHMAAYEG
DEQLAERLLARGPHLEAVDKNG--QTALNLAARQGHAKL--LEMLLEHRA----------
-------------------NTDHADNDGWTPLRSSAWAGHTDV---VVKLLEHNAQ----
-------VDLADSDQR-------------------------------------------T
ALRAAAW-----------GGHEEVVIHLLEH-GACVNKVDNEGRTALIAAAYM-------
--------------------------------GHTEIVEHLLDYGAEV------------
------NHEDS------------------DGRTALSVASLCVPAS------EGHAGVVSL
LLDR--------------------------------------------------------
GA-------------EVDHRDKDGMTPLLVAAFEG-------------------------
--------HSEVCELLLEGDADVDHTDNSGRTPLFAAASMGHPEVVNLLLFWGAAVDTID
AEGRTVLSIA-------------------------AAHGD-TEVARQLLDR-GLDEMHRD
NGGW--TPLHYAAFEGHIEVCELLLEAGA---RVSEVDNDG--RIALMLAAQEGHTSLVS
KLLD-------------------------------VNRTTID------------------
-------------------------------------HKSHDGKTALRVA----------
------------------------------------------------------------
----------ALEGHKDTIHLLMLRGAD--------------------------------
-VNYKD-ADGR--STLYIL-ALEN-RIEMADFLLTAGADVEA--RDLE-GRTPLHVSAWQ
GHYEMVDLLLSHGA---NVNAVDNDQRTALQSAAWQGHSHIVRLLLERNGNVDHTCNQGA
TALCIAAQEGHEEVVRILL-----------------------------------------
-ENG--------------------------------AD----------------------
-----------------------------------------------------------P
--------GHADQFGRN-------------------------------------------
------------PLRVALK---------------------------GGHSNVIKL-----
------------------------------------------------------------
-------------------LEEY-AIQHSVKPPAGQRP------CPPSTSVTSLTSTAST
AETKPCSAIL-----------YQPSFSR-----SPPCSPESTAEKRR-------------
---------SFISNQSSSKSSSNLT----SSTK-SSHQGGEIR------GVGTPVTFT--
-----------------QQLQQCTR-----------------------------------
-----------------------------------------------------------T
RNRVS--------RILSPLSEPVSPIA-----------SPPQSP----------------
-------------------------------------------LSEIQR-----------
---------ISPVRLTSPQ-----------------------------------------
------------------------------------------------------------
------------------------------------------------------------
------------------------------------------------------------
------------------------------------------------------------
------------------------------------------------------------
------------------------------------------------------------
------------------------------------------------------------
------------------------------------------------------------
---------------------------------------APP-----YST----------
------HVPVVI------------------------------------------------
---------GRIPSAQTPTRNHITNNRAEPSV--------------------P-------
------------RLRR--------------------------------------------
---------------------------------------------------NG-------
---------------------------------------------IVTNPNYKGGQ-HVS
---------------------------------------VQSKHRSNGA-----------
---AQHLTNS--APM---------------------------------------------
-----------------------------------YEDCLATNSLPLKK-----------
------------------------------------------------------------
------------------------------------------------------------
-------ETPL-------------------------------------------------
------------------------------------------------------------
-----------------------------------------
>TRINITY_DN37565_c0_g2::TRINITY_DN37565_c0_g2_i1::g.80::m.80 type:3prime_partial len:2779 gc:universal TRINITY_DN37565_c0_g2_i1:297-8630(+)
---------------------------------------------------------MNC
------------------------------LLVST-------------------------
-----------------------------------------------------AMGG---
------------------------------------------------------------
-----------------------NQTK---------------YKTDGNAS----------
------------------------------------------------FLRAA-------
-----------------------------------------------------RAGNLEK
VI----------------EW---------------------------LKGN---------
VDINTSN-----ANGLNALHL--------------------AS-------KEGHVNVVTE
LIKR--------------------------------------------------GANVNA
ATKKGNASL-----HIASLAGQEE------------------------------------
--------------------------VVKILVQNGAN----VNVQSQNGFTPLYMAAQEN
HDNVLRFLLANGANQSLATEDG--FTPLAVALQQGHDKV--VALLLENDTKGKVRLPALH
IAAKKDDCKAAALLLQSDHNPDVTSKSGFTPLHIAAHYGNDSI---ATLLLEKGAD----
-------VNFAAKHQI-------------------------------------------T
PLHVAAK-----------WGKANMVSLLIEK-GANIAAATRDGLTPLHCAARS-------
--------------------------------GHDSVVDQLLDNGAPISAKT-KNGLAPL
HMSSQGDHVDSARILL--YHKAPVDDITVDYLTALHVAAHC-----------GHVNVAKL
LLDRS--ADPNAR-----------------ALNGFTPLHIA-CK--KNRIKVVELLLK-H
GA-------------SIEATTESGLTPLHVASFMGCMNIVIYLIQNGANPDVPTVRGETP
LHLAARANQTDIIRILLRNGAHVDAAAREEQTPLHIAARLGNVDIVSLLLQHGAAVDATT
KDLYTALHVA-------------------------AKEGQ-EEVASVLLDH-GASLTATT
KKGL--TPLHMAAKYGNIKVARLLLHKDA---PVDAQGKNG--VTPLHVAAHYDHVNVAL
LLLDKGASPHATAK------------NGYTPLHISAKKNQMDIATTLLEYGAKAG-----
-------------------------------------DESKAGFTSLHLA----------
------------------------------------------------------------
----------AQEGHTDMATLLIEHNAD--------------------------------
-VNAKA-KNGL--TPLHLC-AQED-KVNVAAILAKNGAEIDP--QTRA-GYTPLHVACHF
GQINMVRFLLQHSA---DVNSTTSHGYTPLHQAAQQGHSLIINLLLENEASPNITSAQGQ
TPLSIAQRLGYISVVETLKVVTE-----TVVTTTTTTVVEEKYKVMAPETMQETFMSDSE
DEGG--------------------------------EDTMLGDQSYRYLTADEMKSLGDD
SLPIDVTKDEKSTDSMALTKESAAPLTIEEDHLSPQHVQMMETSLNGSYSPDNIDISHAP
--------IHAGDFKWDDDYLFSAPSNGMSRHSRLKWKTFLVSFMVDARGGAMRGCRHSG
VRVIIPPRKAPMPMRITCRYLRKEKLVHPPPLMEG----------EACASRILEMGPVAA
RFLGPVIIEVPHFASLRGKEREITILRSDNGETWREHALEASEEAVQEVLNESFEGEELS
ALEDLNTNRITRILTTD--FPQYFAIITRIRQEVHAV--------GPEGGMVSSAVVPQV
QAVFPEGALTKKIKVGLQAQPIQPDLVAKLLGNTVAVSPIVTVEPRRRKFHKPITL---T
IPVPQAATKGMINQYSGDAPTLRLL----CSIT-----GGPSKAQWEDVTGSTPLTFVNE
CVSFTTTVSARFWLMDCRQVSEATKFATELYQEAIHVPFMGKFVIFAKRHEMLEAQLRVF
CMTDDKEDKTLESQEHFIEIAKSRDVEVLENKHQYLEFAGNLVPVTKSGDQLYLTFHAFR
ENRLP-----FSIRVKDPLQEPMGRIAF-MKEPRAGKSEPQQTPICNLNIALPEICKVD-
--VAELVTLERKYGFVQEIGLAKPELI-HRAD---------LRLSDIARELDKD-WVALA
LQLDISEVEINSIKSDCPDDINQQALIMLRRWMQKSGPRATGNQLEKALRKINREDIPKH
CMFNVELVTDDVEKAVA-----KVHLDQSGFETFKEELGPSRDASLKREASLDVSYDE--
---QDLMKEAESTIETSSESEHI-KKDAKEEMLLKETTLPFSKENDSFMEPETSDEQYLD
KVIKPPAEEFIQQVILYETEQSPSDHYNIDGSSSDEILNREIDEVRSEFPLLPCSQLEEN
LQMTQTFPDEIQKSQSSLMADEKTVLLDDYVQDASLKTPPCVLNASNVEEEIPWLPENTE
TNVSQNEFPAISSSYNQDVLTNISNESKIPDFPSLKEKEVRERLDDMVNLQKEGETSKVS
PNEQTRNTTEVVERHFEEIDKMTMMEKVIPDYFVPLETSLRDQNNSMLVDDVNVTAFESD
HSFGEQQLSNEIKKDADITLKEYMIHVPDEDETDLPEDEILEPNASYSDERQLDTQEFPP
SSMLFCTAIQNESDELGSDFANALRNLDDEHLNLTESKELIDKISKHCDEGESSKIAIQS
EAVCDNATMKSLTNNSHDEKLKKPELEEKYPVE--KKTPSPPSEGKEVSTPVMPVPDEPK
LPEDIKHVTSATVESQEMLEDG--------TVKRTVTTVTTTTVVMEGEEDI--QDHTAK
LAESETWAS-EMDTSQVSISSLPEDEKSEPTTATISSSTAAEPE--------PHVEETPT
EDKEWSESEEK-DLRQVPQTGTNNVVREDSQRLEGQEDRDAIPFESHYEPAVLEHPSVLV
AEKPKDEEHIITESKELYDKVDLTVEEKDYAEKYDGASCTERDVPPSVTVINGESIETER
SSFEAKVSDAAEASVSSLSDEMLVEPIDITEKQPIEPELESEAKPVVTTPVSERKHKPES
KPRRSHIPVYDVTGRYEGPDTKHTEPIIIEPEDDVDSLVIDRHHSTPDFRQLA-------
GSDLEAILEEHAKDEQLRAASESAVIEDHFPPFLHKQKPSPPDVESPEPRPSATESFDAT
AESKVSPTVKDLPKQVTKSFLDSTSTEKVNVPQDFIEISMDSE---QKELIVENKAESII
ELEKITKESQVAATFVPDRTQMAFDNTAFVGVELIDVADNIDRDMARSPYEVVRRDIEDF
EIEDSDKLLITIDADTTELTKCSDLPTREEATKLAHEIIEEIKTEVAKRPPLQQISSEIS
DEDLVEREEPFEKSSVTDDVADLKSTLSDGTFSDRQSSFQTCKETESVSYEEKTVPDKKE
SFQGSEHQMGIRKEICEIETNVEEVSHSETIKESLSIVESTSSLLVVDKALAHDATLQKG
FEIEKELMTQSEVLPDTTESDAPYGTTHSAASPDESYDSSG
>TRINITY_DN37565_c0_g2::TRINITY_DN37565_c0_g2_i2::g.82::m.82 type:3prime_partial len:1231 gc:universal TRINITY_DN37565_c0_g2_i2:297-3986(+)
---------------------------------------------------------MNC
------------------------------LLVST-------------------------
-----------------------------------------------------AMGG---
------------------------------------------------------------
-----------------------NQTK---------------YKTDGNAS----------
------------------------------------------------FLRAA-------
-----------------------------------------------------RAGNLEK
VI----------------EW---------------------------LKGN---------
VDINTSN-----ANGLNALHL--------------------AS-------KEGHVNVVTE
LIKR--------------------------------------------------GANVNA
ATKKGNASL-----HIASLAGQEE------------------------------------
--------------------------VVKILVQNGAN----VNVQSQNGFTPLYMAAQEN
HDNVLRFLLANGANQSLATEDG--FTPLAVALQQGHDKV--VALLLENDTKGKVRLPALH
IAAKKDDCKAAALLLQSDHNPDVTSKSGFTPLHIAAHYGNDSI---ATLLLEKGAD----
-------VNFAAKHQI-------------------------------------------T
PLHVAAK-----------WGKANMVSLLIEK-GANIAAATRDGLTPLHCAARS-------
--------------------------------GHDSVVDQLLDNGAPISAKT-KNGLAPL
HMSSQGDHVDSARILL--YHKAPVDDITVDYLTALHVAAHC-----------GHVNVAKL
LLDRS--ADPNAR-----------------ALNGFTPLHIA-CK--KNRIKVVELLLK-H
GA-------------SIEATTESGLTPLHVASFMGCMNIVIYLIQNGANPDVPTVRGETP
LHLAARANQTDIIRILLRNGAHVDAAAREEQTPLHIAARLGNVDIVSLLLQHGAAVDATT
KDLYTALHVA-------------------------AKEGQ-EEVASVLLDH-GASLTATT
KKGL--TPLHMAAKYGNIKVARLLLHKDA---PVDAQGKNG--VTPLHVAAHYDHVNVAL
LLLDKGASPHATAK------------NGYTPLHISAKKNQMDIATTLLEYGAKAG-----
-------------------------------------DESKAGFTSLHLA----------
------------------------------------------------------------
----------AQEGHTDMATLLIEHNAD--------------------------------
-VNAKA-KNGL--TPLHLC-AQED-KVNVAAILAKNGAEIDP--QTRA-GYTPLHVACHF
GQINMVRFLLQHSA---DVNSTTSHGYTPLHQAAQQGHSLIINLLLENEASPNITSAQGQ
TPLSIAQRLGYISVVETLKVVTE-----TVVTTTTTTVVEEKYKVMAPETMQETFMSDSE
DEGG--------------------------------EDTMLGDQSYRYLTADEMKSLGDD
SLPIDVTKDEKSTDSMALTKESAAPLTIEEDHLSPQHVQMMETSLNGSYSPDNIDISHAP
--------IHAGDFKWDDDYLFSAPSNGMSRHSRLKWKTFLVSFMVDARGGAMRGCRHSG
VRVIIPPRKAPMPMRITCRYLRKEKLVHPPPLMEG----------EACASRILEMGPVAA
RFLGPVIIEVPHFASLRGKEREITILRSDNGETWREHALEASEEAVQEVLNESFEGEELS
ALEDLNTNRITRILTTD--FPQYFAIITRIRQEVHAV--------GPEGGMVSSAVVPQV
QAVFPEGALTKKIKVGLQAQPIQPDLVAKLLGNTVAVSPIVTVEPRRRKFHKPITL---T
IPVPQAATKGMINQYSGDAPTLRLL----CSITGSSKSGGPSKAQ---------------
------------------------------------------------------------
------------------------------------------------------------
------------------------------------------------------------
------------------------------------------------------------
------------------------------------------------------------
------------------------------------------------------------
------------------------------------------------------------
------------------------------------------------------------
------------------------------------------------------------
------------------------------------------------------------
------------------------------------------------------------
------------------------------------------------------------
------------------------------------------------------------
------------------------------------------------------------
------------------------------------------------------------
------------------------------------------------------------
------------------------------------------------------------
------------------------------------------------------------
------------------------------------------------------------
------------------------------------------------------------
------------------------------------------------------------
------------------------------------------------------------
------------------------------------------------------------
------------------------------------------------------------
------------------------------------------------------------
------------------------------------------------------------
-----------------------------------------
>TRINITY_DN37565_c0_g2::TRINITY_DN37565_c0_g2_i3::g.83::m.83 type:3prime_partial len:2779 gc:universal TRINITY_DN37565_c0_g2_i3:160-8493(+)
------------------------------------------------------------
------------------------------------MT----------------------
----------------------------------------------LENGTV-VANG---
------------------------------------------------------------
-----------------------QVVH---------------NKTDGNAS----------
------------------------------------------------FLRAA-------
-----------------------------------------------------RAGNLEK
VI----------------EW---------------------------LKGN---------
VDINTSN-----ANGLNALHL--------------------AS-------KEGHVNVVTE
LIKR--------------------------------------------------GANVNA
ATKKGNASL-----HIASLAGQEE------------------------------------
--------------------------VVKILVQNGAN----VNVQSQNGFTPLYMAAQEN
HDNVLRFLLANGANQSLATEDG--FTPLAVALQQGHDKV--VALLLENDTKGKVRLPALH
IAAKKDDCKAAALLLQSDHNPDVTSKSGFTPLHIAAHYGNDSI---ATLLLEKGAD----
-------VNFAAKHQI-------------------------------------------T
PLHVAAK-----------WGKANMVSLLIEK-GANIAAATRDGLTPLHCAARS-------
--------------------------------GHDSVVDQLLDNGAPISAKT-KNGLAPL
HMSSQGDHVDSARILL--YHKAPVDDITVDYLTALHVAAHC-----------GHVNVAKL
LLDRS--ADPNAR-----------------ALNGFTPLHIA-CK--KNRIKVVELLLK-H
GA-------------SIEATTESGLTPLHVASFMGCMNIVIYLIQNGANPDVPTVRGETP
LHLAARANQTDIIRILLRNGAHVDAAAREEQTPLHIAARLGNVDIVSLLLQHGAAVDATT
KDLYTALHVA-------------------------AKEGQ-EEVASVLLDH-GASLTATT
KKGL--TPLHMAAKYGNIKVARLLLHKDA---PVDAQGKNG--VTPLHVAAHYDHVNVAL
LLLDKGASPHATAK------------NGYTPLHISAKKNQMDIATTLLEYGAKAG-----
-------------------------------------DESKAGFTSLHLA----------
------------------------------------------------------------
----------AQEGHTDMATLLIEHNAD--------------------------------
-VNAKA-KNGL--TPLHLC-AQED-KVNVAAILAKNGAEIDP--QTRA-GYTPLHVACHF
GQINMVRFLLQHSA---DVNSTTSHGYTPLHQAAQQGHSLIINLLLENEASPNITSAQGQ
TPLSIAQRLGYISVVETLKVVTE-----TVVTTTTTTVVEEKYKVMAPETMQETFMSDSE
DEGG--------------------------------EDTMLGDQSYRYLTADEMKSLGDD
SLPIDVTKDEKSTDSMALTKESAAPLTIEEDHLSPQHVQMMETSLNGSYSPDNIDISHAP
--------IHAGDFKWDDDYLFSAPSNGMSRHSRLKWKTFLVSFMVDARGGAMRGCRHSG
VRVIIPPRKAPMPMRITCRYLRKEKLVHPPPLMEG----------EACASRILEMGPVAA
RFLGPVIIEVPHFASLRGKEREITILRSDNGETWREHALEASEEAVQEVLNESFEGEELS
ALEDLNTNRITRILTTD--FPQYFAIITRIRQEVHAV--------GPEGGMVSSAVVPQV
QAVFPEGALTKKIKVGLQAQPIQPDLVAKLLGNTVAVSPIVTVEPRRRKFHKPITL---T
IPVPQAATKGMINQYSGDAPTLRLL----CSIT-----GGPSKAQWEDVTGSTPLTFVNE
CVSFTTTVSARFWLMDCRQVSEATKFATELYQEAIHVPFMGKFVIFAKRHEMLEAQLRVF
CMTDDKEDKTLESQEHFIEIAKSRDVEVLENKHQYLEFAGNLVPVTKSGDQLYLTFHAFR
ENRLP-----FSIRVKDPLQEPMGRIAF-MKEPRAGKSEPQQTPICNLNIALPEICKVD-
--VAELVTLERKYGFVQEIGLAKPELI-HRAD---------LRLSDIARELDKD-WVALA
LQLDISEVEINSIKSDCPDDINQQALIMLRRWMQKSGPRATGNQLEKALRKINREDIPKH
CMFNVELVTDDVEKAVA-----KVHLDQSGFETFKEELGPSRDASLKREASLDVSYDE--
---QDLMKEAESTIETSSESEHI-KKDAKEEMLLKETTLPFSKENDSFMEPETSDEQYLD
KVIKPPAEEFIQQVILYETEQSPSDHYNIDGSSSDEILNREIDEVRSEFPLLPCSQLEEN
LQMTQTFPDEIQKSQSSLMADEKTVLLDDYVQDASLKTPPCVLNASNVEEEIPWLPENTE
TNVSQNEFPAISSSYNQDVLTNISNESKIPDFPSLKEKEVRERLDDMVNLQKEGETSKVS
PNEQTRNTTEVVERHFEEIDKMTMMEKVIPDYFVPLETSLRDQNNSMLVDDVNVTAFESD
HSFGEQQLSNEIKKDADITLKEYMIHVPDEDETDLPEDEILEPNASYSDERQLDTQEFPP
SSMLFCTAIQNESDELGSDFANALRNLDDEHLNLTESKELIDKISKHCDEGESSKIAIQS
EAVCDNATMKSLTNNSHDEKLKKPELEEKYPVE--KKTPSPPSEGKEVSTPVMPVPDEPK
LPEDIKHVTSATVESQEMLEDG--------TVKRTVTTVTTTTVVMEGEEDI--QDHTAK
LAESETWAS-EMDTSQVSISSLPEDEKSEPTTATISSSTAAEPE--------PHVEETPT
EDKEWSESEEK-DLRQVPQTGTNNVVREDSQRLEGQEDRDAIPFESHYEPAVLEHPSVLV
AEKPKDEEHIITESKELYDKVDLTVEEKDYAEKYDGASCTERDVPPSVTVINGESIETER
SSFEAKVSDAAEASVSSLSDEMLVEPIDITEKQPIEPELESEAKPVVTTPVSERKHKPES
KPRRSHIPVYDVTGRYEGPDTKHTEPIIIEPEDDVDSLVIDRHHSTPDFRQLA-------
GSDLEAILEEHAKDEQLRAASESAVIEDHFPPFLHKQKPSPPDVESPEPRPSATESFDAT
AESKVSPTVKDLPKQVTKSFLDSTSTEKVNVPQDFIEISMDSE---QKELIVENKAESII
ELEKITKESQVAATFVPDRTQMAFDNTAFVGVELIDVADNIDRDMARSPYEVVRRDIEDF
EIEDSDKLLITIDADTTELTKCSDLPTREEATKLAHEIIEEIKTEVAKRPPLQQISSEIS
DEDLVEREEPFEKSSVTDDVADLKSTLSDGTFSDRQSSFQTCKETESVSYEEKTVPDKKE
SFQGSEHQMGIRKEICEIETNVEEVSHSETIKESLSIVESTSSLLVVDKALAHDATLQKG
FEIEKELMTQSEVLPDTTESDAPYGTTHSAASPDESYDSSG
>TRINITY_DN37565_c0_g2::TRINITY_DN37565_c0_g2_i5::g.85::m.85 type:internal len:2824 gc:universal TRINITY_DN37565_c0_g2_i5:2-8470(+)
----------ADG-CY----------TDCVSRKISAEMCFY---------------AYNC
TNSKHSKQ--------------------AFFEISFRFS----------------------
----------------------------------------------SEKESVGLSNA---
------------------------------------------------------------
-----------------------KQIRCRS-----------LHETDGNAS----------
------------------------------------------------FLRAA-------
-----------------------------------------------------RAGNLEK
VI----------------EW---------------------------LKGN---------
VDINTSN-----ANGLNALHL--------------------AS-------KEGHVNVVTE
LIKR--------------------------------------------------GANVNA
ATKKGNASL-----HIASLAGQEE------------------------------------
--------------------------VVKILVQNGAN----VNVQSQNGFTPLYMAAQEN
HDNVLRFLLANGANQSLATEDG--FTPLAVALQQGHDKV--VALLLENDTKGKVRLPALH
IAAKKDDCKAAALLLQSDHNPDVTSKSGFTPLHIAAHYGNDSI---ATLLLEKGAD----
-------VNFAAKHQI-------------------------------------------T
PLHVAAK-----------WGKANMVSLLIEK-GANIAAATRDGLTPLHCAARS-------
--------------------------------GHDSVVDQLLDNGAPISAKT-KNGLAPL
HMSSQGDHVDSARILL--YHKAPVDDITVDYLTALHVAAHC-----------GHVNVAKL
LLDRS--ADPNAR-----------------ALNGFTPLHIA-CK--KNRIKVVELLLK-H
GA-------------SIEATTESGLTPLHVASFMGCMNIVIYLIQNGANPDVPTVRGETP
LHLAARANQTDIIRILLRNGAHVDAAAREEQTPLHIAARLGNVDIVSLLLQHGAAVDATT
KDLYTALHVA-------------------------AKEGQ-EEVASVLLDH-GASLTATT
KKGL--TPLHMAAKYGNIKVARLLLHKDA---PVDAQGKNG--VTPLHVAAHYDHVNVAL
LLLDKGASPHATAK------------NGYTPLHISAKKNQMDIATTLLEYGAKAG-----
-------------------------------------DESKAGFTSLHLA----------
------------------------------------------------------------
----------AQEGHTDMATLLIEHNAD--------------------------------
-VNAKA-KNGL--TPLHLC-AQED-KVNVAAILAKNGAEIDP--QTRA-GYTPLHVACHF
GQINMVRFLLQHSA---DVNSTTSHGYTPLHQAAQQGHSLIINLLLENEASPNITSAQGQ
TPLSIAQRLGYISVVETLKVVTE-----TVVTTTTTTVVEEKYKVMAPETMQETFMSDSE
DEGG--------------------------------EDTMLGDQSYRYLTADEMKSLGDD
SLPIDVTKDEKSTDSMALTKESAAPLTIEEDHLSPQHVQMMETSLNGSYSPDNIDISHAP
--------IHAGDFKWDDDYLFSAPSNGMSRHSRLKWKTFLVSFMVDARGGAMRGCRHSG
VRVIIPPRKAPMPMRITCRYLRKEKLVHPPPLMEG----------EACASRILEMGPVAA
RFLGPVIIEVPHFASLRGKEREITILRSDNGETWREHALEASEEAVQEVLNESFEGEELS
ALEDLNTNRITRILTTD--FPQYFAIITRIRQEVHAV--------GPEGGMVSSAVVPQV
QAVFPEGALTKKIKVGLQAQPIQPDLVAKLLGNTVAVSPIVTVEPRRRKFHKPITL---T
IPVPQAATKGMINQYSGDAPTLRLL----CSIT-----GGPSKAQWEDVTGSTPLTFVNE
CVSFTTTVSARFWLMDCRQVSEATKFATELYQEAIHVPFMGKFVIFAKRHEMLEAQLRVF
CMTDDKEDKTLESQEHFIEIAKSRDVEVLENKHQYLEFAGNLVPVTKSGDQLYLTFHAFR
ENRLP-----FSIRVKDPLQEPMGRIAF-MKEPRAGKSEPQQTPICNLNIALPEICKVD-
--VAELVTLERKYGFVQEIGLAKPELI-HRAD---------LRLSDIARELDKD-WVALA
LQLDISEVEINSIKSDCPDDINQQALIMLRRWMQKSGPRATGNQLEKALRKINREDIPKH
CMFNVELVTDDVEKAVA-----KVHLDQSGFETFKEELGPSRDASLKREASLDVSYDE--
---QDLMKEAESTIETSSESEHI-KKDAKEEMLLKETTLPFSKENDSFMEPETSDEQYLD
KVIKPPAEEFIQQVILYETEQSPSDHYNIDGSSSDEILNREIDEVRSEFPLLPCSQLEEN
LQMTQTFPDEIQKSQSSLMADEKTVLLDDYVQDASLKTPPCVLNASNVEEEIPWLPENTE
TNVSQNEFPAISSSYNQDVLTNISNESKIPDFPSLKEKEVRERLDDMVNLQKEGETSKVS
PNEQTRNTTEVVERHFEEIDKMTMMEKVIPDYFVPLETSLRDQNNSMLVDDVNVTAFESD
HSFGEQQLSNEIKKDADITLKEYMIHVPDEDETDLPEDEILEPNASYSDERQLDTQEFPP
SSMLFCTAIQNESDELGSDFANALRNLDDEHLNLTESKELIDKISKHCDEGESSKIAIQS
EAVCDNATMKSLTNNSHDEKLKKPELEEKYPVE--KKTPSPPSEGKEVSTPVMPVPDEPK
LPEDIKHVTSATVESQEMLEDG--------TVKRTVTTVTTTTVVMEGEEDI--QDHTAK
LAESETWAS-EMDTSQVSISSLPEDEKSEPTTATISSSTAAEPE--------PHVEETPT
EDKEWSESEEK-DLRQVPQTGTNNVVREDSQRLEGQEDRDAIPFESHYEPAVLEHPSVLV
AEKPKDEEHIITESKELYDKVDLTVEEKDYAEKYDGASCTERDVPPSVTVINGESIETER
SSFEAKVSDAAEASVSSLSDEMLVEPIDITEKQPIEPELESEAKPVVTTPVSERKHKPES
KPRRSHIPVYDVTGRYEGPDTKHTEPIIIEPEDDVDSLVIDRHHSTPDFRQLA-------
GSDLEAILEEHAKDEQLRAASESAVIEDHFPPFLHKQKPSPPDVESPEPRPSATESFDAT
AESKVSPTVKDLPKQVTKSFLDSTSTEKVNVPQDFIEISMDSE---QKELIVENKAESII
ELEKITKESQVAATFVPDRTQMAFDNTAFVGVELIDVADNIDRDMARSPYEVVRRDIEDF
EIEDSDKLLITIDADTTELTKCSDLPTREEATKLAHEIIEEIKTEVAKRPPLQQISSEIS
DEDLVEREEPFEKSSVTDDVADLKSTLSDGTFSDRQSSFQTCKETESVSYEEKTVPDKKE
SFQGSEHQMGIRKEICEIETNVEEVSHSETIKESLSIVESTSSLLVVDKALAHDATLQKG
FEIEKELMTQSEVLPDTTESDAPYGTTHSAASPDESYDSSG
>TRINITY_DN37565_c0_g2::TRINITY_DN37565_c0_g2_i7::g.87::m.87 type:complete len:2171 gc:universal TRINITY_DN37565_c0_g2_i7:297-6809(+)
---------------------------------------------------------MNC
------------------------------LLVST-------------------------
-----------------------------------------------------AMGG---
------------------------------------------------------------
-----------------------NQTK---------------YKTDGNAS----------
------------------------------------------------FLRAA-------
-----------------------------------------------------RAGNLEK
VI----------------EW---------------------------LKGN---------
VDINTSN-----ANGLNALHL--------------------AS-------KEGHVNVVTE
LIKR--------------------------------------------------GANVNA
ATKKGNASL-----HIASLAGQEE------------------------------------
--------------------------VVKILVQNGAN----VNVQSQNGFTPLYMAAQEN
HDNVLRFLLANGANQSLATEDG--FTPLAVALQQGHDKV--VALLLENDTKGKVRLPALH
IAAKKDDCKAAALLLQSDHNPDVTSKSGFTPLHIAAHYGNDSI---ATLLLEKGAD----
-------VNFAAKHQI-------------------------------------------T
PLHVAAK-----------WGKANMVSLLIEK-GANIAAATRDGLTPLHCAARS-------
--------------------------------GHDSVVDQLLDNGAPISAKT-KNGLAPL
HMSSQGDHVDSARILL--YHKAPVDDITVDYLTALHVAAHC-----------GHVNVAKL
LLDRS--ADPNAR-----------------ALNGFTPLHIA-CK--KNRIKVVELLLK-H
GA-------------SIEATTESGLTPLHVASFMGCMNIVIYLIQNGANPDVPTVRGETP
LHLAARANQTDIIRILLRNGAHVDAAAREEQTPLHIAARLGNVDIVSLLLQHGAAVDATT
KDLYTALHVA-------------------------AKEGQ-EEVASVLLDH-GASLTATT
KKGL--TPLHMAAKYGNIKVARLLLHKDA---PVDAQGKNG--VTPLHVAAHYDHVNVAL
LLLDKGASPHATAK------------NGYTPLHISAKKNQMDIATTLLEYGAKAG-----
-------------------------------------DESKAGFTSLHLA----------
------------------------------------------------------------
----------AQEGHTDMATLLIEHNAD--------------------------------
-VNAKA-KNGL--TPLHLC-AQED-KVNVAAILAKNGAEIDP--QTRA-GYTPLHVACHF
GQINMVRFLLQHSA---DVNSTTSHGYTPLHQAAQQGHSLIINLLLENEASPNITSAQGQ
TPLSIAQRLGYISVVETLKVVTE-----TVVTTTTTTVVEEKYKVMAPETMQETFMSDSE
DEGG--------------------------------EDTMLGDQSYRYLTADEMKSLGDD
SLPIDVTKDEKSTDSMALTKESAAPLTIEEDHLSPQHVQMMETSLNGSYSPDNIDISHAP
--------IHAGDFKWDDDYLFSAPSNGMSRHSRLKWKTFLVSFMVDARGGAMRGCRHSG
VRVIIPPRKAPMPMRITCRYLRKEKLVHPPPLMEG----------EACASRILEMGPVAA
RFLGPVIIEVPHFASLRGKEREITILRSDNGETWREHALEASEEAVQEVLNESFEGEELS
ALEDLNTNRITRILTTD--FPQYFAIITRIRQEVHAV--------GPEGGMVSSAVVPQV
QAVFPEGALTKKIKVGLQAQPIQPDLVAKLLGNTVAVSPIVTVEPRRRKFHKPITL---T
IPVPQAATKGMINQYSGDAPTLRLL----CSIT-----GGPSKAQWEDVTGSTPLTFVNE
CVSFTTTVSARFWLMDCRQVSEATKFATELYQEAIHVPFMGKFVIFAKRHEMLEAQLRVF
CMTDDKEDKTLESQEHFIEIAKSRDVEVLENKHQYLEFAGNLVPVTKSGDQLYLTFHAFR
ENRLP-----FSIRVKDPLQEPMGRIAF-MKEPRAGKSEPQQTPICNLNIALPEICKVD-
--VAELVTLERKYGFVQEIGLAKPELI-HRAD---------LRLSDIARELDKD-WVALA
LQLDISEVEINSIKSDCPDDINQQALIMLRRWMQKSGPRATGNQLEKALRKINREDIPKH
CMFNVELVTDDVEKAVA-----KVHLDQSGFETFKEELGPSRDASLKREASLDVSYDE--
---QDLMKEAESTIETSSESEHI-KKDAKEEMLLKETTLPFSKENDSFMEPETSDEQYLD
KVIKPPAEEFIQQVILYETEQSPSDHYNIDGSSSDEILNREIDEVRSEFPLLPCSQLEEN
LQMTQTFPDEIQKSQSSLMADEKTVLLDDYVQDASLKTPPCVLNASNVEEEIPWLPENTE
TNVSQNEFPAISSSYNQDVLTNISNESKIPDFPSLKEKEVRERLDDMVNLQKEGETSKVS
PNEQTRNTTEVVERHFEEIDKMTMMEKVIPDYFVPLETSLRDQNNSMLVDDVNVTAFESD
HSFGEQQLSNEIKKDADITLKEYMIHVPDEDETDLPEDEILEPNASYSDERQLDTQEFPP
SSMLFCTAIQNESDELGSDFANALRNLDDEHLNLTESKELIDKISKHCDEGESSKIAIQS
EAVCDNATMKSLTNNSHDEKLKKPELEEKYPVE--KKTPSPPSEGKEVSTPVMPVPDEPK
LPEDIKHVTSATVESQEMLEDG--------TVKRTVTTVTTTTVVMEGEEDI--QDHTAK
LAESETWAS-EMDTSQVSISSLPEDEKSEPTTATISSSTAAEPE--------PHVEETPT
EDK---------------------------------------------------------
------------------------------------------------------------
------------------------------------------------------------
-------------GKY--------------------------------------------
------------------------------------------------------------
------------------------------------------------------------
--------------------------------ELLDY-----------------------
-------------------------------------------SEVA-------------
------------------------------------------------------------
------------------------------IKQT------------------------KG
M----------------------------------------
>TRINITY_DN37565_c0_g2::TRINITY_DN37565_c0_g2_i8::g.89::m.89 type:complete len:2435 gc:universal TRINITY_DN37565_c0_g2_i8:297-7601(+)
---------------------------------------------------------MNC
------------------------------LLVST-------------------------
-----------------------------------------------------AMGG---
------------------------------------------------------------
-----------------------NQTK---------------YKTDGNAS----------
------------------------------------------------FLRAA-------
-----------------------------------------------------RAGNLEK
VI----------------EW---------------------------LKGN---------
VDINTSN-----ANGLNALHL--------------------AS-------KEGHVNVVTE
LIKR--------------------------------------------------GANVNA
ATKKGNASL-----HIASLAGQEE------------------------------------
--------------------------VVKILVQNGAN----VNVQSQNGFTPLYMAAQEN
HDNVLRFLLANGANQSLATEDG--FTPLAVALQQGHDKV--VALLLENDTKGKVRLPALH
IAAKKDDCKAAALLLQSDHNPDVTSKSGFTPLHIAAHYGNDSI---ATLLLEKGAD----
-------VNFAAKHQI-------------------------------------------T
PLHVAAK-----------WGKANMVSLLIEK-GANIAAATRDGLTPLHCAARS-------
--------------------------------GHDSVVDQLLDNGAPISAKT-KNGLAPL
HMSSQGDHVDSARILL--YHKAPVDDITVDYLTALHVAAHC-----------GHVNVAKL
LLDRS--ADPNAR-----------------ALNGFTPLHIA-CK--KNRIKVVELLLK-H
GA-------------SIEATTESGLTPLHVASFMGCMNIVIYLIQNGANPDVPTVRGETP
LHLAARANQTDIIRILLRNGAHVDAAAREEQTPLHIAARLGNVDIVSLLLQHGAAVDATT
KDLYTALHVA-------------------------AKEGQ-EEVASVLLDH-GASLTATT
KKGL--TPLHMAAKYGNIKVARLLLHKDA---PVDAQGKNG--VTPLHVAAHYDHVNVAL
LLLDKGASPHATAK------------NGYTPLHISAKKNQMDIATTLLEYGAKAG-----
-------------------------------------DESKAGFTSLHLA----------
------------------------------------------------------------
----------AQEGHTDMATLLIEHNAD--------------------------------
-VNAKA-KNGL--TPLHLC-AQED-KVNVAAILAKNGAEIDP--QTRA-GYTPLHVACHF
GQINMVRFLLQHSA---DVNSTTSHGYTPLHQAAQQGHSLIINLLLENEASPNITSAQGQ
TPLSIAQRLGYISVVETLKVVTE-----TVVTTTTTTVVEEKYKVMAPETMQETFMSDSE
DEGG--------------------------------EDTMLGDQSYRYLTADEMKSLGDD
SLPIDVTKDEKSTDSMALTKESAAPLTIEEDHLSPQHVQMMETSLNGSYSPDNIDISHAP
--------IHAGDFKWDDDYLFSAPSNGMSRHSRLKWKTFLVSFMVDARGGAMRGCRHSG
VRVIIPPRKAPMPMRITCRYLRKEKLVHPPPLMEG----------EACASRILEMGPVAA
RFLGPVIIEVPHFASLRGKEREITILRSDNGETWREHALEASEEAVQEVLNESFEGEELS
ALEDLNTNRITRILTTD--FPQYFAIITRIRQEVHAV--------GPEGGMVSSAVVPQV
QAVFPEGALTKKIKVGLQAQPIQPDLVAKLLGNTVAVSPIVTVEPRRRKFHKPITL---T
IPVPQAATKGMINQYSGDAPTLRLL----CSIT-----GGPSKAQWEDVTGSTPLTFVNE
CVSFTTTVSARFWLMDCRQVSEATKFATELYQEAIHVPFMGKFVIFAKRHEMLEAQLRVF
CMTDDKEDKTLESQEHFIEIAKSRDVEVLENKHQYLEFAGNLVPVTKSGDQLYLTFHAFR
ENRLP-----FSIRVKDPLQEPMGRIAF-MKEPRAGKSEPQQTPICNLNIALPEICKVD-
--VAELVTLERKYGFVQEIGLAKPELI-HRAD---------LRLSDIARELDKD-WVALA
LQLDISEVEINSIKSDCPDDINQQALIMLRRWMQKSGPRATGNQLEKALRKINREDIPKH
CMFNVELVTDDVEKAVA-----KVHLDQSGFETFKEELGPSRDASLKREASLDVSYDE--
---QDLMKEAESTIETSSESEHI-KKDAKEEMLLKETTLPFSKENDSFMEPETSDEQYLD
KVIKPPAEEFIQQVILYETEQSPSDHYNIDGSSSDEILNREIDEVRSEFPLLPCSQLEEN
LQMTQTFPDEIQKSQSSLMADEKTVLLDDYVQDASLKTPPCVLNASNVEEEIPWLPENTE
TNVSQNEFPAISSSYNQDVLTNISNESKIPDFPSLKEKEVRERLDDMVNLQKEGETSKVS
PNEQTRNTTEVVERHFEEIDKMTMMEKVIPDYFVPLETSLRDQNNSMLVDDVNVTAFESD
HSFGEQQLSNEIKKDADITLKEYMIHVPDEDETDLPEDEILEPNASYSDERQLDTQEFPP
SSMLFCTAIQNESDELGSDFANALRNLDDEHLNLTESKELIDKISKHCDEGESSKIAIQS
EAVCDNATMKSLTNNSHDEKLKKPELEEKYPVE--KKTPSPPSEGKEVSTPVMPVPDEPK
LPEDIKHVTSATVESQEMLEDG--------TVKRTVTTVTTTTVVMEGEEDI--QDHTAK
LAESETWAS-EMDTSQVSISSLPEDEKSEPTTATISSSTAAEPE--------PHVEETPT
EDKEWSESEEK-DLRQVPQTGTNNVVREDSQRLEGQEDRDAIPFESHYEPAVLEHPSVLV
AEKPKDEEHIITESKELYDKVDLTVEEKDYAEKYDGASCTERDVPPSVTVINGESIETER
SSFEAKVSDAAEASVSSLSDEMLVEPIDITEKQPIEPELESEAKPVVTTPVSERKHKPES
KPRRSHIPVYDVTGRYEGPDTKHTEPIIIEPEDDVDSLVIDRHHSTPDFRQLA-------
GSDLEAILE---------------------------------DVEPP-------------
-----------------------------------------SD---GKD-----------
--------------------------------SSLDCGLQFD------------------
-------------------------------------------QSVP-------------
------------------------------------------------------------
------------------------------AKET---------------RLADNA-----
----KE---------DTDHSKLPH-----------------
>TRINITY_DN37768_c0_g1::TRINITY_DN37768_c0_g1_i1::g.92::m.92 type:5prime_partial len:1174 gc:universal TRINITY_DN37768_c0_g1_i1:2-3523(+)
------------------------------------------------------------
------------------------------------QD-----PAPNDLAGPVAA-----
------------------------SI---------------------------IKKCVRS
GKMA----------------------------------------DEVAK-----------
---LQRHLSLLREEYVKLQAR-LADVEKKYS---------IALAAAGNIK----------
-----------------------------------------DDSFVSRLLKTV-------
-------------------------ASLFDKELYSDLTVHL-------------DGRVVR
AH----------------KFVLA------------------------ARSSCWGV-----
PNLDDAEHLYLTDITLDIGLT----LLKWVYTDQVNLSRPDASILD--LMKVAKRFVLDS
LVERCEKALMSSVSVTNC--------------VKFYQTADEI------------GAET--
-LKNHCSELISN--HWSD-FSSDDFA--YMSAP--------LLYKMFK------------
TKTEF-----PLHTAIRTKREDV---VFLYLIEYDSQLPGKLNEIDDQGDLPLDLAL---
--------------------------------STKQESI--AKTLVTHRA----------
-------------------NVNATDSRGKTLLDKAIERGDEFS---AIFLIENNAS----
-------VNTALSVEKV------------------------------------------T
PLHLASSFSPAATEKAIIEGMTKVVGKLLHF-GANPNQQDSNGNTALHKAIAAQNEPVFD
VLLKEKSLDLELQNVDGQTVLWFALQAGRGGYGDDSFAAKLVKRGSSLTAVNPLTGNSLL
HLAAEAENEEAGIFLA--VHDAKPNIVNNKGETPLHMACSK-----------GLSNLVTV
LLQKG--ANPNLQTTAPDPIATLTADDDVPVPYLQTPLHVAI---LLKQEGTIQAIID-H
KALTQQSSSTSLVVPNFNIKNSQDQTPLSLSLDMG-------------------------
--------LHDVAQQLLSGGASINVKNFEGLTLLHQAIINQDTKGALFLLDNGADINTPT
KDHDTPLQLA---VKRHL-----------------------PAVVRALCLK-GADLNIRD
EAGN--SPLWIALESGQEDVASILVENNCDT-DCWGEGPGGCYQTLLHRAIDENNDAVAC
FLVRSGCDVNAPRRPGPDGKGEEEAYDGQGPLHLSCAWGLENTVQTLLEHDANVN-----
-------------------------------------AQDSEGKTPIHVA---------I
INQTAVIISLL------------LAHPSLDLT-------------LRDKQGLTPFAAA--
----------MTIKNNKAAEAILAREPK--------------A-----------------
-AEQND-NRGR--NFLHLA-IQKS-DIESVLFLLSIHVNIHSRVQDSS-QLTPLHLAVEA
GSEIIVRNLILAGA---NINDLTPQKQTALHLAAMKDHHVLCSILIENGIDFDAVDNNLN
NALHLAVREGNLATCRTLL-------------TESRINAE------------------AV
NLRGQNALHVVAQYGKENAATI--------------FDL---------------------
------------------------------------------------------------
-------------------------------------------FMES-------------
-----------MPSYPIDK------------------------PDAEGNSPLLLAYMNGN
GSL---------------------------------------------------------
-----------------------------------------------------------C
RSIVRAGACL------------------------------------------------GT
CN------RQGISIFNFQVATKQLL-----------------------------------
------------------------------------------------------------
-------------------------------------------------------F----
-------------RLLDFL--------------------PKEPP----------------
-------------------------------------------------------WC---
------------------------------------------------------------
---------------------------EGG------------------------------
---ENCME---CGTKFSIKTRK--------------------------------------
-------------------------HH---------------------------------
----------------------------------------C-------------------
------------------------------------------------------------
-----RHCG---------------------------------------------------
------------------------------------------------------------
--RLLCSKCSDKDM----------------------------------------------
------------------------------------------------------------
------------------------------------------------------------
----------------------------------------------------PIL-----
------------------------------------------------------------
------------------------------------------------------------
------------------------------------------------------------
------------------------------------------------------------
------------------------------------------------------------
---------------------------KFN----------------LNK-----------
------------------------------------------------PVRVC-------
------------------------------------------------------------
-------EMCFD-------------VLTIGALS---------------------------
------------------------------------------------------------
-----------------------------------------
>TRINITY_DN38610_c0_g1::TRINITY_DN38610_c0_g1_i1::g.94::m.94 type:complete len:1030 gc:universal TRINITY_DN38610_c0_g1_i1:267-3356(+)
------------------------------------------------------------
------------------------------MVIHQLID----------------------
------------------------------------------------------------
------------------------------------------------------------
------------------------------------------------------------
----------------------EQP-----------------------LVQAV-------
------------------------------------------------------------
-----------------------------------------------FKGD---------
---------------------------------------------------------INE
------------------------------------------------------------
------------------------------------------------------------
---------------------------VRELLFNRQE----VNYQDSERRSVLHAAA---
--------------------------------FCGEADI--ADLLLMSGA----------
-------------------RVNTKDNHWVTPLHRACCSQSEDT---VEVLLRHEAD----
-------VNARDKHWQ-------------------------------------------T
PLHVAAA-----------NNALCCAKFIIPL-QSNLNISDRGGRTSLHHAAYN-------
--------------------------------GHNEMVNLLLQNKAAC------------
------NSFDK------------------KDRRAIHWAAYM-----------GHTDVILL
LAKE--------------------------------------------------------
SA-------------ELNVRDKEMYTPLHAAAASG-------------------------
--------RVNAVRLLLELGAELDVVNAYGNTPLHIACLNGQEEVVEELIMAGSAVNAVN
HRGQTPLHYA-------------------------SASTHGAGCLEVLLRE-DADVNAQS
RDGR--SPLHMTAIHGRFTRAQTLIESGA---LIDGMDKDG--CTALHIAAQYGHELLVG
HLLSVGANPNKHGK------------NGMTPLHLAALNGYVDCCRKLIHAGVDLS-----
-------------------------------------SEDDQGRIAVHLA----------
------------------------------------------------------------
----------SFGGSLECLELLIQHGADYNICDSFGRLPAHYAASRTHHSCLLCLLAAHT
DVNRTD-VDGC--TPLHYA-AASDSEGRCVSLLLGHGADAIL--RDSK-GYFPIHYAATK
GKASALEILLSATK--LEQQGEHMEYFTALHLAAYGGHVECLNLLLSSIQNVDARDNKGR
TALDLAVFQGHVECVKLLL-----------------------------------------
-KHG------ATLFT---------------------HD----------------------
----DVT-------------------------------------------------GRTP
--------LHAA-----------------ASQGRRECLQLMLEYCN--------------
-----------YPDIVDVK-----DKQNRTPLMQAV-----LHGQIECMTSLLQNGASTS
A------------ADCNGR---TALFRA---------AVMGQEECAEALLRH--------
---------------------------------------------GAFAAHKDVCGKTSV
HLAAACGNLL-----------ILDSLLH--------------------------------
------------------------V----CSAQ-----------KLTDKAGYTPLHWA--
------------------------------------------------------------
C------------------------------------YAGHDMCV-----ELLL-----E
QNKVKE----FWGNSFSPLHCAVS--------------NPFQGS---------ETC----
------------------------------TE---------LLLKHFGKSL---------
-------VDLRDKKGRTP------------------------------------------
-----------------------LHI---------------------------ASYNDSL
LCIQILLKE---------------GADVNAM-----------------------------
------------------------------------------------------------
---------------------------DDY------------------------------
-----------------------------------------------------GRTP---
------------------------------------------------------------
------------------------------------------------------------
---LMMAAING-------------------------------------------------
------------------------------------------------------------
------HNKTLE-----LLLEN--------SANAYVQDKTNNTALHH-------------
---------ACLQSQEMAVMVLLEKSQHQELV------NIANVDLKT-----P-------
---------------------------------------------------------LHI
AAR------------------------------------------------NG-------
---------------------------------------------LVSATQLLLRK-GAS
---------------------------------------INSTDSNGHTPALACARNNSV
AECLSLILAATSLNA---------------------------------------------
-------TLPSL-----------------------QTLKFDGLT--LKN-----------
-----------------------------KNSQYLD------------------------
-----------------------------------------NSSEIHGLSPSGNL-----
-------ETKD----------------QSGSYQSSDSDFY--------------------
------------------------------------------------------------
-----------------------------------------
>TRINITY_DN38610_c0_g1::TRINITY_DN38610_c0_g1_i2::g.95::m.95 type:complete len:980 gc:universal TRINITY_DN38610_c0_g1_i2:267-3206(+)
------------------------------------------------------------
------------------------------MVIHQLID----------------------
------------------------------------------------------------
------------------------------------------------------------
------------------------------------------------------------
----------------------EQP-----------------------LVQAV-------
------------------------------------------------------------
-----------------------------------------------FKGD---------
---------------------------------------------------------INE
------------------------------------------------------------
------------------------------------------------------------
---------------------------VRELLFNRQE----VNYQDSERRSVLHAAA---
--------------------------------FCGEADI--ADLLLMSGA----------
-------------------RVNTKDNHWVTPLHRACCSQSEDT---VEVLLRHEAD----
-------VNARDKHWQ-------------------------------------------T
PLHVAAA-----------NNALCCAKFIIPL-QSNLNISDRGGRTSLHHAAYN-------
--------------------------------GHNEMVNLLLQNKAAC------------
------NSFDK------------------KDRRAIHWAAYM-----------GHTDVILL
LAKE--------------------------------------------------------
SA-------------ELNVRDKEMYTPLHAAAASG-------------------------
--------RVNAVRLLLELGAELDVVNAYGNTPLHIACLNGQEEVVEELIMAGSAVNAVN
HRGQTPLHYA-------------------------SASTHGAGCLEVLLRE-DADVNAQS
RDGR--SPLHMTAIHGRFTRAQTLIESGA---LIDGMDKDG--CTALHIAAQYGHELLVG
HLLSVGANPNKHGK------------NGMTPLHLAALNGYVDCCRKLIHAGVDLS-----
-------------------------------------SEDDQGRIAVHLA----------
------------------------------------------------------------
----------SFGGSLECLELLIQHGADYNICDSF-------------------------
--------------------------GRCVSLLLGHGADAIL--RDSK-GYFPIHYAATK
GKASALEILLSATK--LEQQGEHMEYFTALHLAAYGGHVECLNLLLSSIQNVDARDNKGR
TALDLAVFQGHVECVKLLL-----------------------------------------
-KHG------ATLFT---------------------HD----------------------
----DVT-------------------------------------------------GRTP
--------LHAA-----------------ASQGRRECLQLMLEYCN--------------
-----------YPDIVDVK-----DKQNRTPLMQAV-----LHGQIECMTSLLQNGASTS
A------------ADCNGR---TALFRA---------AVMGQEECAEALLRH--------
---------------------------------------------GAFAAHKDVCGKTSV
HLAAACGNLL-----------ILDSLLH--------------------------------
------------------------V----CSAQ-----------KLTDKAGYTPLHWA--
------------------------------------------------------------
C------------------------------------YAGHDMCV-----ELLL-----E
QNKVKE----FWGNSFSPLHCAV-----------------FQGS---------ETC----
------------------------------TE---------LLLKHFGKSL---------
-------VDLRDKKGRTP------------------------------------------
-----------------------LHI---------------------------ASYNDSL
LCIQILLKE---------------GADVNAM-----------------------------
------------------------------------------------------------
---------------------------DDY------------------------------
-----------------------------------------------------GRTP---
------------------------------------------------------------
------------------------------------------------------------
---LMMAAING-------------------------------------------------
------------------------------------------------------------
------HNKTLE-----LLLEN--------SANAYVQDKTNNTALHH-------------
---------ACLQSQEMAVMVLLEKSQHQELV------NIANVDLKT-----P-------
---------------------------------------------------------LHI
AAR------------------------------------------------NG-------
---------------------------------------------LVSATQLLLRK-GAS
---------------------------------------INSTDSNGHTPALACARNNSV
AECLSLILAATSLNA---------------------------------------------
-------TLPSL-----------------------QTLKFDGLT--LKN-----------
-----------------------------KNSQYLD------------------------
-----------------------------------------NSSEIHGLSPSGNL-----
-------ETKD----------------QSGSYQSSDSDFY--------------------
------------------------------------------------------------
-----------------------------------------
>TRINITY_DN38610_c0_g1::TRINITY_DN38610_c0_g1_i3::g.96::m.96 type:complete len:980 gc:universal TRINITY_DN38610_c0_g1_i3:371-3310(+)
------------------------------------------------------------
------------------------------MVIHQLID----------------------
------------------------------------------------------------
------------------------------------------------------------
------------------------------------------------------------
----------------------EQP-----------------------LVQAV-------
------------------------------------------------------------
-----------------------------------------------FKGD---------
---------------------------------------------------------INE
------------------------------------------------------------
------------------------------------------------------------
---------------------------VRELLFNRQE----VNYQDSERRSVLHAAA---
--------------------------------FCGEADI--ADLLLMSGA----------
-------------------RVNTKDNHWVTPLHRACCSQSEDT---VEVLLRHEAD----
-------VNARDKHWQ-------------------------------------------T
PLHVAAA-----------NNALCCAKFIIPL-QSNLNISDRGGRTSLHHAAYN-------
--------------------------------GHNEMVNLLLQNKAAC------------
------NSFDK------------------KDRRAIHWAAYM-----------GHTDVILL
LAKE--------------------------------------------------------
SA-------------ELNVRDKEMYTPLHAAAASG-------------------------
--------RVNAVRLLLELGAELDVVNAYGNTPLHIACLNGQEEVVEELIMAGSAVNAVN
HRGQTPLHYA-------------------------SASTHGAGCLEVLLRE-DADVNAQS
RDGR--SPLHMTAIHGRFTRAQTLIESGA---LIDGMDKDG--CTALHIAAQYGHELLVG
HLLSVGANPNKHGK------------NGMTPLHLAALNGYVDCCRKLIHAGVDLS-----
-------------------------------------SEDDQGRIAVHLA----------
------------------------------------------------------------
----------SFGGSLECLELLIQHGADYNICDSF-------------------------
--------------------------GRCVSLLLGHGADAIL--RDSK-GYFPIHYAATK
GKASALEILLSATK--LEQQGEHMEYFTALHLAAYGGHVECLNLLLSSIQNVDARDNKGR
TALDLAVFQGHVECVKLLL-----------------------------------------
-KHG------ATLFT---------------------HD----------------------
----DVT-------------------------------------------------GRTP
--------LHAA-----------------ASQGRRECLQLMLEYCN--------------
-----------YPDIVDVK-----DKQNRTPLMQAV-----LHGQIECMTSLLQNGASTS
A------------ADCNGR---TALFRA---------AVMGQEECAEALLRH--------
---------------------------------------------GAFAAHKDVCGKTSV
HLAAACGNLL-----------ILDSLLH--------------------------------
------------------------V----CSAQ-----------KLTDKAGYTPLHWA--
------------------------------------------------------------
C------------------------------------YAGHDMCV-----ELLL-----E
QNKVKE----FWGNSFSPLHCAV-----------------FQGS---------ETC----
------------------------------TE---------LLLKHFGKSL---------
-------VDLRDKKGRTP------------------------------------------
-----------------------LHI---------------------------ASYNDSL
LCIQILLKE---------------GADVNAM-----------------------------
------------------------------------------------------------
---------------------------DDY------------------------------
-----------------------------------------------------GRTP---
------------------------------------------------------------
------------------------------------------------------------
---LMMAAING-------------------------------------------------
------------------------------------------------------------
------HNKTLE-----LLLEN--------SANAYVQDKTNNTALHH-------------
---------ACLQSQEMAVMVLLEKSQHQELV------NIANVDLKT-----P-------
---------------------------------------------------------LHI
AAR------------------------------------------------NG-------
---------------------------------------------LVSATQLLLRK-GAS
---------------------------------------INSTDSNGHTPALACARNNSV
AECLSLILAATSLNA---------------------------------------------
-------TLPSL-----------------------QTLKFDGLT--LKN-----------
-----------------------------KNSQYLD------------------------
-----------------------------------------NSSEIHGLSPSGNL-----
-------ETKD----------------QSGSYQSSDSDFY--------------------
------------------------------------------------------------
-----------------------------------------
>TRINITY_DN38610_c0_g1::TRINITY_DN38610_c0_g1_i4::g.97::m.97 type:3prime_partial len:340 gc:universal TRINITY_DN38610_c0_g1_i4:267-1283(+)
------------------------------------------------------------
------------------------------MVIHQLID----------------------
------------------------------------------------------------
------------------------------------------------------------
------------------------------------------------------------
----------------------EQP-----------------------LVQAV-------
------------------------------------------------------------
-----------------------------------------------FKGD---------
---------------------------------------------------------INE
------------------------------------------------------------
------------------------------------------------------------
---------------------------VRELLFNRQE----VNYQDSERRSVLHAAA---
--------------------------------FCGEADI--ADLLLMSGA----------
-------------------RVNTKDNHWVTPLHRACCSQSEDT---VEVLLRHEAD----
-------VNARDKHWQ-------------------------------------------T
PLHVAAA-----------NNALCCAKFIIPL-QSNLNISDRGGRTSLHHAAYN-------
--------------------------------GHNEMVNLLLQNKAAC------------
------NSFDK------------------KDRRAIHWAAYM-----------GHTDVILL
LAKE--------------------------------------------------------
SA-------------ELNVRDKEMYTPLHAAAASG-------------------------
--------RVNAVRLLLELGAELDVVNAYGNTPLHIACLNGQEEVVEELIMAGSAVNAVN
HRGQTPLHYA-------------------------SASTHGAGCLEVLLRE-DADVNAKS
RDGR--YPLHMAAIHGRFTR----------------------------------------
-----------------------------------------------VFFGLD-------
------------------------------------------------------------
------------------------------------------------------------
------------------------------------------------------------
------------------------------------------------------------
------------------------------------------------------------
-----------------FL-----------------------------------------
-KH---------------------------------------------------------
------------------------------------------------------------
-------------------------------------------YMV--------------
-----------YP-----------------------------------------------
------------------------------------------------------------
------------------------------------------------------------
------------------------------------------------------------
------------------------------------------------------------
------------------------------------------------------------
------------------------------------------------------------
------------------------------------------------------------
------------------------------------------------------------
------------------------------------------------------------
------------------------------------------------------------
------------------------------------------------------------
------------------------------------------------------------
------------------------------------------------------------
------------------------------------------------------------
------------------------------------------------------------
------------------------------------------------------------
------------------------------------------------------------
------------------------------------------------------------
------------------------------------------------------------
------------------------------------------------------------
------------------------------------------------------------
------------------------------------------------------------
----------------------------------------------VSV-----------
------------------------------------------------------------
------------------------------------------------------------
------------------------------------------------------------
------------------------------------------------------------
------------------------------------------------------------
------------------------------------------------------------
------------------------------------------------------------
-----------------------------------------
>TRINITY_DN38610_c0_g1::TRINITY_DN38610_c0_g1_i5::g.98::m.98 type:3prime_partial len:340 gc:universal TRINITY_DN38610_c0_g1_i5:371-1387(+)
------------------------------------------------------------
------------------------------MVIHQLID----------------------
------------------------------------------------------------
------------------------------------------------------------
------------------------------------------------------------
----------------------EQP-----------------------LVQAV-------
------------------------------------------------------------
-----------------------------------------------FKGD---------
---------------------------------------------------------INE
------------------------------------------------------------
------------------------------------------------------------
---------------------------VRELLFNRQE----VNYQDSERRSVLHAAA---
--------------------------------FCGEADI--ADLLLMSGA----------
-------------------RVNTKDNHWVTPLHRACCSQSEDT---VEVLLRHEAD----
-------VNARDKHWQ-------------------------------------------T
PLHVAAA-----------NNALCCAKFIIPL-QSNLNISDRGGRTSLHHAAYN-------
--------------------------------GHNEMVNLLLQNKAAC------------
------NSFDK------------------KDRRAIHWAAYM-----------GHTDVILL
LAKE--------------------------------------------------------
SA-------------ELNVRDKEMYTPLHAAAASG-------------------------
--------RVNAVRLLLELGAELDVVNAYGNTPLHIACLNGQEEVVEELIMAGSAVNAVN
HRGQTPLHYA-------------------------SASTHGAGCLEVLLRE-DADVNAKS
RDGR--YPLHMAAIHGRFTR----------------------------------------
-----------------------------------------------VFFGLD-------
------------------------------------------------------------
------------------------------------------------------------
------------------------------------------------------------
------------------------------------------------------------
------------------------------------------------------------
-----------------FL-----------------------------------------
-KH---------------------------------------------------------
------------------------------------------------------------
-------------------------------------------YMV--------------
-----------YP-----------------------------------------------
------------------------------------------------------------
------------------------------------------------------------
------------------------------------------------------------
------------------------------------------------------------
------------------------------------------------------------
------------------------------------------------------------
------------------------------------------------------------
------------------------------------------------------------
------------------------------------------------------------
------------------------------------------------------------
------------------------------------------------------------
------------------------------------------------------------
------------------------------------------------------------
------------------------------------------------------------
------------------------------------------------------------
------------------------------------------------------------
------------------------------------------------------------
------------------------------------------------------------
------------------------------------------------------------
------------------------------------------------------------
------------------------------------------------------------
------------------------------------------------------------
----------------------------------------------VSV-----------
------------------------------------------------------------
------------------------------------------------------------
------------------------------------------------------------
------------------------------------------------------------
------------------------------------------------------------
------------------------------------------------------------
------------------------------------------------------------
-----------------------------------------
>TRINITY_DN38610_c0_g1::TRINITY_DN38610_c0_g1_i6::g.99::m.99 type:complete len:1030 gc:universal TRINITY_DN38610_c0_g1_i6:371-3460(+)
------------------------------------------------------------
------------------------------MVIHQLID----------------------
------------------------------------------------------------
------------------------------------------------------------
------------------------------------------------------------
----------------------EQP-----------------------LVQAV-------
------------------------------------------------------------
-----------------------------------------------FKGD---------
---------------------------------------------------------INE
------------------------------------------------------------
------------------------------------------------------------
---------------------------VRELLFNRQE----VNYQDSERRSVLHAAA---
--------------------------------FCGEADI--ADLLLMSGA----------
-------------------RVNTKDNHWVTPLHRACCSQSEDT---VEVLLRHEAD----
-------VNARDKHWQ-------------------------------------------T
PLHVAAA-----------NNALCCAKFIIPL-QSNLNISDRGGRTSLHHAAYN-------
--------------------------------GHNEMVNLLLQNKAAC------------
------NSFDK------------------KDRRAIHWAAYM-----------GHTDVILL
LAKE--------------------------------------------------------
SA-------------ELNVRDKEMYTPLHAAAASG-------------------------
--------RVNAVRLLLELGAELDVVNAYGNTPLHIACLNGQEEVVEELIMAGSAVNAVN
HRGQTPLHYA-------------------------SASTHGAGCLEVLLRE-DADVNAQS
RDGR--SPLHMTAIHGRFTRAQTLIESGA---LIDGMDKDG--CTALHIAAQYGHELLVG
HLLSVGANPNKHGK------------NGMTPLHLAALNGYVDCCRKLIHAGVDLS-----
-------------------------------------SEDDQGRIAVHLA----------
------------------------------------------------------------
----------SFGGSLECLELLIQHGADYNICDSFGRLPAHYAASRTHHSCLLCLLAAHT
DVNRTD-VDGC--TPLHYA-AASDSEGRCVSLLLGHGADAIL--RDSK-GYFPIHYAATK
GKASALEILLSATK--LEQQGEHMEYFTALHLAAYGGHVECLNLLLSSIQNVDARDNKGR
TALDLAVFQGHVECVKLLL-----------------------------------------
-KHG------ATLFT---------------------HD----------------------
----DVT-------------------------------------------------GRTP
--------LHAA-----------------ASQGRRECLQLMLEYCN--------------
-----------YPDIVDVK-----DKQNRTPLMQAV-----LHGQIECMTSLLQNGASTS
A------------ADCNGR---TALFRA---------AVMGQEECAEALLRH--------
---------------------------------------------GAFAAHKDVCGKTSV
HLAAACGNLL-----------ILDSLLH--------------------------------
------------------------V----CSAQ-----------KLTDKAGYTPLHWA--
------------------------------------------------------------
C------------------------------------YAGHDMCV-----ELLL-----E
QNKVKE----FWGNSFSPLHCAVS--------------NPFQGS---------ETC----
------------------------------TE---------LLLKHFGKSL---------
-------VDLRDKKGRTP------------------------------------------
-----------------------LHI---------------------------ASYNDSL
LCIQILLKE---------------GADVNAM-----------------------------
------------------------------------------------------------
---------------------------DDY------------------------------
-----------------------------------------------------GRTP---
------------------------------------------------------------
------------------------------------------------------------
---LMMAAING-------------------------------------------------
------------------------------------------------------------
------HNKTLE-----LLLEN--------SANAYVQDKTNNTALHH-------------
---------ACLQSQEMAVMVLLEKSQHQELV------NIANVDLKT-----P-------
---------------------------------------------------------LHI
AAR------------------------------------------------NG-------
---------------------------------------------LVSATQLLLRK-GAS
---------------------------------------INSTDSNGHTPALACARNNSV
AECLSLILAATSLNA---------------------------------------------
-------TLPSL-----------------------QTLKFDGLT--LKN-----------
-----------------------------KNSQYLD------------------------
-----------------------------------------NSSEIHGLSPSGNL-----
-------ETKD----------------QSGSYQSSDSDFY--------------------
------------------------------------------------------------
-----------------------------------------
>TRINITY_DN38610_c0_g1::TRINITY_DN38610_c0_g1_i7::g.100::m.100 type:complete len:991 gc:universal TRINITY_DN38610_c0_g1_i7:371-3343(+)
------------------------------------------------------------
------------------------------MVIHQLID----------------------
------------------------------------------------------------
------------------------------------------------------------
------------------------------------------------------------
----------------------EQP-----------------------LVQAV-------
------------------------------------------------------------
-----------------------------------------------FKGD---------
---------------------------------------------------------INE
------------------------------------------------------------
------------------------------------------------------------
---------------------------VRELLFNRQE----VNYQDSERRSVLHAAA---
--------------------------------FCGEADI--ADLLLMSGA----------
-------------------RVNTKDNHWVTPLHRACCSQSEDT---VEVLLRHEAD----
-------VNARDKHWQ-------------------------------------------T
PLHVAAA-----------NNALCCAKFIIPL-QSNLNISDRGGRTSLHHAAYN-------
--------------------------------GHNEMVNLLLQNKAAC------------
------NSFDK------------------KDRRAIHWAAYM-----------GHTDVILL
LAKE--------------------------------------------------------
SA-------------ELNVRDKEMYTPLHAAAASG-------------------------
--------RVNAVRLLLELGAELDVVNAYGNTPLHIACLNGQEEVVEELIMAGSAVNAVN
HRGQTPLHYA-------------------------SASTHGAGCLEVLLRE-DADVNAQS
RDGR--SPLHMTAIHGRFTRAQTLIESGA---LIDGMDKDG--CTALHIAAQYGHELLVG
HLLSVGANPNKHGK------------NGMTPLHLAALNGYVDCCRKLIHAGVDLS-----
-------------------------------------SEDDQGRIAVHLA----------
------------------------------------------------------------
----------SFGGSLECLELLIQHGADYNICDSFGRLPAHYAASRTHHSCLLCLLAAHT
DVNRTD-VDGC--TPLHYA-AASDSEGRCVSLLLGHGADAIL--RDSK-GYFPIHYAATK
GKASALEILLSATK--LEQQGEHMEYFTALHLAAYGGHVECLNLLLSSIQNVDARDNKGR
TALDLAVFQGHVECVKLLL-----------------------------------------
-KHG------ATLFT---------------------HD----------------------
----DVT-------------------------------------------------GRTP
--------LHAA-----------------ASQGRRECLQLMLEYCN--------------
-----------YPDIVDVK-----DKQNRTPLMQAV-----LHGQIECMTSLLQNGASTS
A------------ADCNGR---TALFRA---------AVMGQEECAEALLRH--------
---------------------------------------------GAFAAHKDVCGKTSV
HLAAACGNLL-----------ILDSLLH--------------------------------
------------------------V----CSAQ-----------KLTDKAGYTPLHWA--
------------------------------------------------------------
C------------------------------------YAGHDMCV-----ELLL-----E
QNKVKE----FWGNSFSPLHCAV-----------------FQGS---------ETC----
------------------------------TE---------LLLKHFGKSL---------
-------VDLRDKKGRTP------------------------------------------
-----------------------LHI---------------------------ASYNDSL
LCIQILLKE---------------GADVNAM-----------------------------
------------------------------------------------------------
---------------------------DDY------------------------------
-----------------------------------------------------GRTP---
------------------------------------------------------------
------------------------------------------------------------
---LMMAAING-------------------------------------------------
------------------------------------------------------------
------HNKTLE-----LLLEN--------SANAYVQDKTNNTALHH-------------
---------ACLQSQEMAVMVLLEKSQHQELV------NIANVDLKT-----P-------
---------------------------------------------------------LHI
AAR------------------------------------------------NG-------
---------------------------------------------LVSATQLLLRK-GAS
---------------------------------------INSTDSNGK------------
---LFFLVEDTQ------------------------------------------------
--------IATL-----------------------YAKSFAGEV--KKR-----------
-----------------------------IQVILLPW-----------------------
-----------------------------------------HVQEI--------------
--------TVL----------------QSVSL----------------------------
------------------------------------------------------------
-----------------------------------------
>TRINITY_DN38610_c0_g1::TRINITY_DN38610_c0_g1_i8::g.101::m.101 type:complete len:991 gc:universal TRINITY_DN38610_c0_g1_i8:267-3239(+)
------------------------------------------------------------
------------------------------MVIHQLID----------------------
------------------------------------------------------------
------------------------------------------------------------
------------------------------------------------------------
----------------------EQP-----------------------LVQAV-------
------------------------------------------------------------
-----------------------------------------------FKGD---------
---------------------------------------------------------INE
------------------------------------------------------------
------------------------------------------------------------
---------------------------VRELLFNRQE----VNYQDSERRSVLHAAA---
--------------------------------FCGEADI--ADLLLMSGA----------
-------------------RVNTKDNHWVTPLHRACCSQSEDT---VEVLLRHEAD----
-------VNARDKHWQ-------------------------------------------T
PLHVAAA-----------NNALCCAKFIIPL-QSNLNISDRGGRTSLHHAAYN-------
--------------------------------GHNEMVNLLLQNKAAC------------
------NSFDK------------------KDRRAIHWAAYM-----------GHTDVILL
LAKE--------------------------------------------------------
SA-------------ELNVRDKEMYTPLHAAAASG-------------------------
--------RVNAVRLLLELGAELDVVNAYGNTPLHIACLNGQEEVVEELIMAGSAVNAVN
HRGQTPLHYA-------------------------SASTHGAGCLEVLLRE-DADVNAQS
RDGR--SPLHMTAIHGRFTRAQTLIESGA---LIDGMDKDG--CTALHIAAQYGHELLVG
HLLSVGANPNKHGK------------NGMTPLHLAALNGYVDCCRKLIHAGVDLS-----
-------------------------------------SEDDQGRIAVHLA----------
------------------------------------------------------------
----------SFGGSLECLELLIQHGADYNICDSFGRLPAHYAASRTHHSCLLCLLAAHT
DVNRTD-VDGC--TPLHYA-AASDSEGRCVSLLLGHGADAIL--RDSK-GYFPIHYAATK
GKASALEILLSATK--LEQQGEHMEYFTALHLAAYGGHVECLNLLLSSIQNVDARDNKGR
TALDLAVFQGHVECVKLLL-----------------------------------------
-KHG------ATLFT---------------------HD----------------------
----DVT-------------------------------------------------GRTP
--------LHAA-----------------ASQGRRECLQLMLEYCN--------------
-----------YPDIVDVK-----DKQNRTPLMQAV-----LHGQIECMTSLLQNGASTS
A------------ADCNGR---TALFRA---------AVMGQEECAEALLRH--------
---------------------------------------------GAFAAHKDVCGKTSV
HLAAACGNLL-----------ILDSLLH--------------------------------
------------------------V----CSAQ-----------KLTDKAGYTPLHWA--
------------------------------------------------------------
C------------------------------------YAGHDMCV-----ELLL-----E
QNKVKE----FWGNSFSPLHCAV-----------------FQGS---------ETC----
------------------------------TE---------LLLKHFGKSL---------
-------VDLRDKKGRTP------------------------------------------
-----------------------LHI---------------------------ASYNDSL
LCIQILLKE---------------GADVNAM-----------------------------
------------------------------------------------------------
---------------------------DDY------------------------------
-----------------------------------------------------GRTP---
------------------------------------------------------------
------------------------------------------------------------
---LMMAAING-------------------------------------------------
------------------------------------------------------------
------HNKTLE-----LLLEN--------SANAYVQDKTNNTALHH-------------
---------ACLQSQEMAVMVLLEKSQHQELV------NIANVDLKT-----P-------
---------------------------------------------------------LHI
AAR------------------------------------------------NG-------
---------------------------------------------LVSATQLLLRK-GAS
---------------------------------------INSTDSNGK------------
---LFFLVEDTQ------------------------------------------------
--------IATL-----------------------YAKSFAGEV--KKR-----------
-----------------------------IQVILLPW-----------------------
-----------------------------------------HVQEI--------------
--------TVL----------------QSVSL----------------------------
------------------------------------------------------------
-----------------------------------------
>TRINITY_DN38921_c0_g1::TRINITY_DN38921_c0_g1_i1::g.102::m.102 type:complete len:509 gc:universal TRINITY_DN38921_c0_g1_i1:943-2469(+)
------------------------------------------------------------
------------------------------------------------------------
------------------------------------------------------------
------------------------------------------------------------
------------------------------------------------------------
------------------------------------------------------------
------------------------------------------------------------
------------------------------------------------------------
------------------------------------------------------------
------------------------------------------------------------
------------------------------------------------------------
------------------------------------------------------------
------------------------------------------------------------
------------------------------------------------------------
------------------------------------------------------------
----------------------------------------------MPWTTCF-------
-----------------------------------------------------------V
HPCIGQHYLDTMAAFL--SRSYISDRADAEGRYALIWAAAS-----------GANSVIDI
MHSFGI------------------------------------------------------
---------------DLFVSDKNGITALHAAASQG-------------------------
--------NVTTIDVLLELGAPLEAQDNAGMTPFLHASEKGKAKSVRLLIEKGANIVAVD
IDGRSSLHWA-------------------------ALRGHAYVC----------------
---------------------QILLQNGC---DPNSQDFYG--KTPLHYTSHQGFVNCTS
VLLANGADPNISDN----------------------------------------------
-----------------------------------------EGKTPLHVS----------
------------------------------------------------------------
----------CSKGHLDVVRLLYENGGL--------------------------------
-INIMAATDGR-CTPLDCA-IFEH-HKPVEQFL-----------REEK------------
---ALTSLQIKQIA------------------------AVVIQALFRG------------
----ILTRKNLSYRKEVLS-------------------------------------SFSS
SSQS------KETFRK--------------------TD----------------------
----D-------------------------------------------------------
------------------------------------------------------------
-----------SDKRISKR-------------------------DSCCGSSDSEFYQSS-
------------------------------------------------------------
------------------------------------------------------------
------------------------------------------------------IFQ---
-----------------------------SSFS---------------------------
------------SFSKSIEMKEKSKIPVAIWRLSGG------------------------
-------------------------------------FSNFLKTTNNSLHEYYISLDN-R
KHKE---------NCLAPKEDKYVRHCF-----------------------HCCLCQVN-
--ILEPCCNSSF-------------------------------------------WKA--
-----SLSSKCSVREQLNTKSSAREII---------------------------------
------------------------------------------------------------
---SYLQNEAAAVIQKAWKRHK--------------------------------------
KI----------------------------------------------------------
----------------------------------------CT------------------
------------------------------------------------------------
------------------------------------------------------------
------------------------------------------------------------
------------------------------------------------------------
------------------------------------------------------------
------EKSVLT-----NLEDT--------TL----------------------------
------------------------------------------------------------
------------------------------------------------------------
---------------------------------------------------SG-------
------------------------------------------------------------
------------------------------------------------------------
------------------------------------------------------------
---------------------------------DTRDINLLTHE--LQNL----------
-------------------------NH---------------------PS----------
------------------------------------------------------------
------------------------------------------------------------
------------------------------------------------------------
-----------------------------------------
>TRINITY_DN38921_c0_g1::TRINITY_DN38921_c0_g1_i1::g.103::m.103 type:complete len:255 gc:universal TRINITY_DN38921_c0_g1_i1:121-885(+)
------------------------------------------------------------
--------------------------------MSTKTE----------------------
------------------------SI---------------------------GSSCDAR
G----------------------------------FG----VHFNLPKI-----------
------------------------------------------------------------
-FFQ------------------EED-----------------------LFDVESPL---H
SSA--------------------------------------------------LHGDK--
------------------------------------------------------------
------------------------------------------------------------
------------------------------------------------------------
------------------------------------------------------------
------------------------------------------------------------
------------------------------------------------------------
------------------------------------------------------------
------------------------------------------------------------
------------------------------------------------------------
------------------------------------------------------------
-------------AFL---RKYLDS-----------------------------------
--SEPI------------------------------------------------------
---------------NLEIKDKFGRTPMIYSVMGN-------------------------
--------NVECASILLKNGARVDNSDNCGQTALHWAAYKSQKRCVRLLLENGALWHQKD
INGVTPLHLA-------------------------A-RASSPKCIEVICKE---------
-----------------VQRGQLDIEDSC---K----------RTPLHWSAAFGNSKHIK
ILLKKGANVGIPDT----------------------------------------------
-----------------------------------------DGKTPLH------------
------------------------------------------------------------
------------------------------------------------------------
----LAASCNQ-PSALECVKILVH--------I-----------SRKK------------
---LLALLLIGKI-----------------------------------------------
------------------------------------------------------------
------------------------------------------------------------
------------------------------------------------------------
------------------------------------------------------------
------------------------------------------------------------
------------------------------------------------------------
------------------------------------------------------------
------------------------------------------------------------
------------------------------------------------------------
-------------------MKEGQR---CIWL----------------------------
------------------------------------------------------------
------------------------------------------------------------
------------------------------------------------------------
------------------------------------------------------------
------------------------------------------------------------
------------------------------------------------------------
------------------------------------------------------------
------------------------------------------------------------
------------------------------------------------------------
------------------------------------------------------------
------------------------------------------------------------
------------------------------------------------------------
------------------------------------------------------------
------------------------------------------------------------
------------------------------------------------------------
------------------------------------------------------------
------------------------------------------------------------
------------------------------------------------------------
------------------------------------------------------------
------------------------------------------------------------
------------------------------------------------------------
------------------------------------------------------------
------------------------------------------------------------
------------------------------------------------------------
------------------------------------------------------------
-----------------------------------------
>TRINITY_DN38921_c0_g1::TRINITY_DN38921_c0_g1_i3::g.104::m.104 type:complete len:540 gc:universal TRINITY_DN38921_c0_g1_i3:957-2576(+)
------------------------------------------------------------
------------------------------------------------------------
------------------------------------------------------------
------------------------------------------------------------
------------------------------------------------------------
------------------------------------------------------------
------------------------------------------------------------
------------------------------------------------------------
------------------------------------------------------------
------------------------------------------------------------
------------------------------------------------------------
------------------------------------------------------------
------------------------------------------------------------
------------------------------------------------------------
------------------------------------------------------------
-----------------------------------------MFCTPLHWAALL-------
--------------------------------GFTDKVSLLLDRQAEPYSAD-INGATPL
HYAAQGNHADTMAAFL--SRSYISDRADAEGRYALIWAAAS-----------GANSVIDI
MHSFGI------------------------------------------------------
---------------DLFVSDKNGITALHAAASQG-------------------------
--------NVTTIDVLLELGAPLEAQDNAGMTPFLHASEKGKAKSVRLLIEKGANIVAVD
IDGRSSLHWA-------------------------ALRGHAYVC----------------
---------------------QILLQNGC---DPNSQDFYG--KTPLHYTSHQGFVNCTS
VLLANGADPNISDN----------------------------------------------
-----------------------------------------EGKTPLHVS----------
------------------------------------------------------------
----------CSKGHLDVVRLLYENGGL--------------------------------
-INIMAATDGR-CTPLDCA-IFEH-HKPVEQFL-----------REEK------------
---ALTSLQIKQIA------------------------AVVIQALFRG------------
----ILTRKNLSYRKEVLS-------------------------------------SFSS
SSQS------KETFRK--------------------TD----------------------
----D-------------------------------------------------------
------------------------------------------------------------
-----------SDKRISKR-------------------------DSCCGSSDSEFYQSS-
------------------------------------------------------------
------------------------------------------------------------
------------------------------------------------------IFQ---
-----------------------------SSFS---------------------------
------------SFSKSIEMKEKSKIPIAIWRLSGG------------------------
-------------------------------------FSNFLKTTNNSLHEYYISLDN-R
KHKE---------NCLAPKEDKYVRHCF-----------------------HCCLCQVN-
--ILEPCCNSSF-------------------------------------------WKA--
-----SLSSKCSVREQLNTKSSAREII---------------------------------
------------------------------------------------------------
---SYLQNEAAAVIQKAWKRHK--------------------------------------
KI----------------------------------------------------------
----------------------------------------CT------------------
------------------------------------------------------------
------------------------------------------------------------
------------------------------------------------------------
------------------------------------------------------------
------------------------------------------------------------
------EKSVLT-----NLEDT--------TL----------------------------
------------------------------------------------------------
------------------------------------------------------------
---------------------------------------------------SG-------
------------------------------------------------------------
------------------------------------------------------------
------------------------------------------------------------
---------------------------------DTRDINLLTHE--LQNL----------
-------------------------NH---------------------PS----------
------------------------------------------------------------
------------------------------------------------------------
------------------------------------------------------------
-----------------------------------------
>TRINITY_DN38921_c0_g1::TRINITY_DN38921_c0_g1_i3::g.105::m.105 type:complete len:255 gc:universal TRINITY_DN38921_c0_g1_i3:121-885(+)
------------------------------------------------------------
--------------------------------MSTKTE----------------------
------------------------SI---------------------------GSSCDAR
G----------------------------------FG----VHFNLPKI-----------
------------------------------------------------------------
-FFQ------------------EED-----------------------LFDVESPL---H
SSA--------------------------------------------------LHGDK--
------------------------------------------------------------
------------------------------------------------------------
------------------------------------------------------------
------------------------------------------------------------
------------------------------------------------------------
------------------------------------------------------------
------------------------------------------------------------
------------------------------------------------------------
------------------------------------------------------------
------------------------------------------------------------
-------------AFL---RKYLDS-----------------------------------
--SEPI------------------------------------------------------
---------------NLEIKDKFGRTPMIYSVMGN-------------------------
--------NVECASILLKNGARVDNSDNCGQTALHWAAYKSQKRCVRLLLENGALWHQKD
INGVTPLHLA-------------------------A-RASSPKCIEVICKE---------
-----------------VQRGQLDIEDSC---K----------RTPLHWSAAFGNSKHIK
ILLKKGANVGIPDT----------------------------------------------
-----------------------------------------DGKTPLH------------
------------------------------------------------------------
------------------------------------------------------------
----LAASCNQ-PSALECVKILVH--------I-----------SRKK------------
---LLALLLIGKI-----------------------------------------------
------------------------------------------------------------
------------------------------------------------------------
------------------------------------------------------------
------------------------------------------------------------
------------------------------------------------------------
------------------------------------------------------------
------------------------------------------------------------
------------------------------------------------------------
------------------------------------------------------------
-------------------MKEGQR---CIWL----------------------------
------------------------------------------------------------
------------------------------------------------------------
------------------------------------------------------------
------------------------------------------------------------
------------------------------------------------------------
------------------------------------------------------------
------------------------------------------------------------
------------------------------------------------------------
------------------------------------------------------------
------------------------------------------------------------
------------------------------------------------------------
------------------------------------------------------------
------------------------------------------------------------
------------------------------------------------------------
------------------------------------------------------------
------------------------------------------------------------
------------------------------------------------------------
------------------------------------------------------------
------------------------------------------------------------
------------------------------------------------------------
------------------------------------------------------------
------------------------------------------------------------
------------------------------------------------------------
------------------------------------------------------------
------------------------------------------------------------
-----------------------------------------
>TRINITY_DN38921_c0_g1::TRINITY_DN38921_c0_g1_i6::g.106::m.106 type:complete len:815 gc:universal TRINITY_DN38921_c0_g1_i6:121-2565(+)
------------------------------------------------------------
--------------------------------MSTKTE----------------------
------------------------SI---------------------------GSSCDAR
G----------------------------------FG----VHFNLPKI-----------
------------------------------------------------------------
-FFQ------------------EED-----------------------LFDVESPL---H
SSA--------------------------------------------------LHGDKAF
LR----------------KY---------------------------LDSSE-------P
INLEIKDKFGRTPMIYSVMGN----------------NVECASILL----KN--------
------------------------------------------------------GARVDN
SDNCGQTAL-----HWAAYKSQKR------------------------------------
--------------------------CVRLLLENGAL----WHQKDINGVTPLHLAARAS
SPKCIEVICKEVQRGQLDIEDSCKRTPLHWSAAFGNSKH--IKILLKKGA----------
-------------------NVGIPDTDGKTPLHLAASCNQPSALECVKILVEEAPS-TV-
-------IDWQDYEGR-------------------------------------------T
ALHLAIA-----------WGSTEIVDVLTATERRNFNALDNMFCTPLHWAALL-------
--------------------------------GFTDKVSLLLDRQAEPYSAD-INGATPL
HYAAQGNHADTMAAFL--SRSYISDRADAEGRYALIWAAAS-----------GANSVIDI
MHSFGI------------------------------------------------------
---------------DLFVSDKNGITALHAAASQG-------------------------
--------NVTTIDVLLELGAPLEAQDNAGMTPFLHASEKGKAKSVRLLIEKGANIVAVD
IDGRSSLHWA-------------------------ALRGHAYVC----------------
---------------------QILLQNGC---DPNSQDFYG--KTPLHYTSHQGFVNCTS
VLLANGADPNISDN----------------------------------------------
-----------------------------------------EGKTPLHVS----------
------------------------------------------------------------
----------CSKGHLDVVRLLYENGGL--------------------------------
-INIMAATDGR-CTPLDCA-IFEH-HKPVEQFL-----------REEK------------
---ALTSLQIKQIA------------------------AVVIQALFRG------------
----ILTRKNLSYRKEVLS-------------------------------------SFSS
SSQS------KETFRK--------------------TD----------------------
----D-------------------------------------------------------
------------------------------------------------------------
-----------SDKRISKR-------------------------DSCCGSSDSEFYQSS-
------------------------------------------------------------
------------------------------------------------------------
------------------------------------------------------IFQ---
-----------------------------SSFS---------------------------
------------SFSKSIEMKEKSKIPIAIWRLSGG------------------------
-------------------------------------FSNFLKTTNNSLHEYYISLDN-R
KHKE---------NCLAPKEDKYVRHCF-----------------------HCCLCQVN-
--ILEPCCNSSF-------------------------------------------WKA--
-----SLSSKCSVREQLNTKSSAREII---------------------------------
------------------------------------------------------------
---SYLQNEAAAVIQKAWKRHK--------------------------------------
KI----------------------------------------------------------
----------------------------------------CT------------------
------------------------------------------------------------
------------------------------------------------------------
------------------------------------------------------------
------------------------------------------------------------
------------------------------------------------------------
------EKSVLT-----NLEDT--------TL----------------------------
------------------------------------------------------------
------------------------------------------------------------
---------------------------------------------------SG-------
------------------------------------------------------------
------------------------------------------------------------
------------------------------------------------------------
---------------------------------DTRDINLLTHE--LQNL----------
-------------------------NH---------------------PS----------
------------------------------------------------------------
------------------------------------------------------------
------------------------------------------------------------
-----------------------------------------
