# Supplementary material for: Venomix: a simple bioinformatic pipeline for identifying and characterizing toxin gene candidates from transcriptomic data
Source: PeerJ. 2018 Jul 31;6:e5361. doi: 10.7717/peerj.5361 (PMC6074769; doi:10.7717/peerj.5361)
Supplement: Supplemental Information 6 [file peerj-06-5361-s006.gz › FinalOutput_1E-20/Delta-latroinsectotoxin-Lt1a_1/signalp.txt]

# SignalP-4.1 euk predictions
# name                     Cmax  pos  Ymax  pos  Smax  pos  Smean   D     ?  Dmaxcut    Networks-used
P0DJE3                     0.108  21  0.108  21  0.134  14  0.107   0.107 N  0.450      SignalP-noTM
P23631                     0.109  68  0.107  20  0.142  14  0.109   0.108 N  0.450      SignalP-noTM
G0LXV8                     0.130  69  0.113  69  0.110   1  0.094   0.103 N  0.450      SignalP-noTM
Q9XZC0                     0.126  22  0.162  22  0.337   4  0.208   0.187 N  0.450      SignalP-noTM
Q02989                     0.111  62  0.142  11  0.229   1  0.164   0.154 N  0.450      SignalP-noTM
Q25338                     0.112  29  0.116  11  0.159   4  0.129   0.123 N  0.450      SignalP-noTM
TRINITY_DN31888_c0_g1::TRINITY_DN31888_c0_g1_i1::g.1::m.1  0.109  59  0.105  39  0.116  22  0.099   0.102 N  0.450      SignalP-noTM
TRINITY_DN32510_c0_g1::TRINITY_DN32510_c0_g1_i1::g.2::m.2  0.174  31  0.138  11  0.220   1  0.144   0.141 N  0.450      SignalP-noTM
TRINITY_DN32510_c0_g1::TRINITY_DN32510_c0_g1_i2::g.4::m.4  0.117  45  0.107  45  0.126  44  0.094   0.100 N  0.450      SignalP-noTM
TRINITY_DN32510_c0_g1::TRINITY_DN32510_c0_g1_i4::g.6::m.6  0.174  31  0.138  11  0.220   1  0.144   0.141 N  0.450      SignalP-noTM
TRINITY_DN33776_c0_g2::TRINITY_DN33776_c0_g2_i1::g.7::m.7  0.123  36  0.113  36  0.131  10  0.099   0.105 N  0.450      SignalP-noTM
TRINITY_DN33776_c0_g2::TRINITY_DN33776_c0_g2_i2::g.10::m.1  0.105   1  0.000   1  0.140   1  0.000   0.000 N  0.450      SignalP-noTM
TRINITY_DN33776_c0_g2::TRINITY_DN33776_c0_g2_i2::g.10::m.1  0.104   1  0.000   1  0.140   1  0.000   0.000 N  0.450      SignalP-noTM
TRINITY_DN33776_c0_g2::TRINITY_DN33776_c0_g2_i2::g.10::m.1  0.105   1  0.000   1  0.120   1  0.000   0.000 N  0.450      SignalP-noTM
TRINITY_DN33776_c0_g2::TRINITY_DN33776_c0_g2_i2::g.10::m.1  0.102   1  0.000   1  0.120   1  0.000   0.000 N  0.450      SignalP-noTM
TRINITY_DN33776_c0_g2::TRINITY_DN33776_c0_g2_i2::g.10::m.1  0.104   1  0.000   1  0.138   1  0.000   0.000 N  0.450      SignalP-noTM
TRINITY_DN33776_c0_g2::TRINITY_DN33776_c0_g2_i2::g.10::m.1  0.106   1  0.000   1  0.129   1  0.000   0.000 N  0.450      SignalP-noTM
TRINITY_DN33776_c0_g2::TRINITY_DN33776_c0_g2_i2::g.10::m.1  0.104   1  0.000   1  0.131   1  0.000   0.000 N  0.450      SignalP-noTM
TRINITY_DN33776_c0_g2::TRINITY_DN33776_c0_g2_i2::g.10::m.1  0.103   1  0.000   1  0.166   1  0.000   0.000 N  0.450      SignalP-noTM
TRINITY_DN33776_c0_g2::TRINITY_DN33776_c0_g2_i2::g.10::m.1  0.104   1  0.000   1  0.140   1  0.000   0.000 N  0.450      SignalP-noTM
                           0.000   1  0.000   1  0.000   1  0.000   0.000 N  0.500      SignalP-TM
TRINITY_DN33776_c0_g2::TRINITY_DN33776_c0_g2_i2::g.10::m.1  0.000   1  0.000   1  0.000   1  0.000   0.000 N  0.450      SignalP-noTM
0.165857                   0.000   1  0.000   1  0.000   1  0.000   0.000 N  0.450      SignalP-noTM
TRINITY_DN33776_c0_g2::TRINITY_DN33776_c0_g2_i2::g.10::m.1  0.104   1  0.000   1  0.138   1  0.000   0.000 N  0.450      SignalP-noTM
TRINITY_DN33776_c0_g2::TRINITY_DN33776_c0_g2_i2::g.10::m.1  0.103   1  0.000   1  0.145   1  0.000   0.000 N  0.450      SignalP-noTM
TRINITY_DN33776_c0_g2::TRINITY_DN33776_c0_g2_i2::g.10::m.1  0.105   1  0.000   1  0.120   1  0.000   0.000 N  0.450      SignalP-noTM
TRINITY_DN33776_c0_g2::TRINITY_DN33776_c0_g2_i2::g.10::m.1  0.104   1  0.000   1  0.130   1  0.000   0.000 N  0.450      SignalP-noTM
TRINITY_DN33776_c0_g2::TRINITY_DN33776_c0_g2_i2::g.10::m.1  0.104   1  0.000   1  0.131   1  0.000   0.000 N  0.450      SignalP-noTM
TRINITY_DN33776_c0_g2::TRINITY_DN33776_c0_g2_i2::g.10::m.1  0.104   1  0.000   1  0.140   1  0.000   0.000 N  0.450      SignalP-noTM
TRINITY_DN33776_c0_g2::TRINITY_DN33776_c0_g2_i2::g.10::m.1  0.103   1  0.000   1  0.110   1  0.000   0.000 N  0.450      SignalP-noTM
TRINITY_DN33776_c0_g2::TRINITY_DN33776_c0_g2_i2::g.10::m.1  0.105   1  0.000   1  0.120   1  0.000   0.000 N  0.450      SignalP-noTM
TRINITY_DN33776_c0_g2::TRINITY_DN33776_c0_g2_i2::g.10::m.1  0.105   1  0.000   1  0.120   1  0.000   0.000 N  0.450      SignalP-noTM
TRINITY_DN33776_c0_g2::TRINITY_DN33776_c0_g2_i2::g.10::m.1  0.103   1  0.000   1  0.110   1  0.000   0.000 N  0.450      SignalP-noTM
TRINITY_DN33776_c0_g2::TRINITY_DN33776_c0_g2_i2::g.10::m.1  0.105   1  0.000   1  0.120   1  0.000   0.000 N  0.450      SignalP-noTM
TRINITY_DN33776_c0_g2::TRINITY_DN33776_c0_g2_i2::g.10::m.1  0.104   1  0.000   1  0.158   1  0.000   0.000 N  0.450      SignalP-noTM
TRINITY_DN33776_c0_g2::TRINITY_DN33776_c0_g2_i2::g.10::m.1  0.103   1  0.000   1  0.145   1  0.000   0.000 N  0.450      SignalP-noTM
TRINITY_DN33776_c0_g2::TRINITY_DN33776_c0_g2_i2::g.10::m.1  0.104   1  0.000   1  0.140   1  0.000   0.000 N  0.450      SignalP-noTM
TRINITY_DN33776_c0_g2::TRINITY_DN33776_c0_g2_i2::g.10::m.1  0.102   1  0.000   1  0.120   1  0.000   0.000 N  0.450      SignalP-noTM
TRINITY_DN33776_c0_g2::TRINITY_DN33776_c0_g2_i2::g.10::m.1  0.104   1  0.000   1  0.121   1  0.000   0.000 N  0.450      SignalP-noTM
TRINITY_DN33776_c0_g2::TRINITY_DN33776_c0_g2_i2::g.10::m.1  0.104   1  0.000   1  0.140   1  0.000   0.000 N  0.450      SignalP-noTM
TRINITY_DN33776_c0_g2::TRINITY_DN33776_c0_g2_i2::g.10::m.1  0.104   1  0.000   1  0.140   1  0.000   0.000 N  0.450      SignalP-noTM
TRINITY_DN33776_c0_g2::TRINITY_DN33776_c0_g2_i2::g.10::m.1  0.102   1  0.000   1  0.120   1  0.000   0.000 N  0.450      SignalP-noTM
TRINITY_DN33776_c0_g2::TRINITY_DN33776_c0_g2_i2::g.10::m.1  0.104   1  0.000   1  0.161   1  0.000   0.000 N  0.450      SignalP-noTM
TRINITY_DN33776_c0_g2::TRINITY_DN33776_c0_g2_i2::g.10::m.1  0.104   1  0.000   1  0.140   1  0.000   0.000 N  0.450      SignalP-noTM
TRINITY_DN33776_c0_g2::TRINITY_DN33776_c0_g2_i2::g.10::m.1!  0.104   1  0.000   1  0.121   1  0.000   0.000 N  0.450      SignalP-noTM
TRINITY_DN33776_c0_g2::TRINITY_DN33776_c0_g2_i2::g.10::m.1"  0.104   1  0.000   1  0.158   1  0.000   0.000 N  0.450      SignalP-noTM
TRINITY_DN33776_c0_g2::TRINITY_DN33776_c0_g2_i2::g.10::m.1#  0.104   1  0.000   1  0.130   1  0.000   0.000 N  0.450      SignalP-noTM
TRINITY_DN33776_c0_g2::TRINITY_DN33776_c0_g2_i2::g.10::m.1$  0.106   1  0.000   1  0.129   1  0.000   0.000 N  0.450      SignalP-noTM
TRINITY_DN33776_c0_g2::TRINITY_DN33776_c0_g2_i2::g.10::m.1%  0.104   1  0.000   1  0.138   1  0.000   0.000 N  0.450      SignalP-noTM
TRINITY_DN33776_c0_g2::TRINITY_DN33776_c0_g2_i2::g.10::m.1&  0.106   1  0.000   1  0.129   1  0.000   0.000 N  0.450      SignalP-noTM
TRINITY_DN33776_c0_g2::TRINITY_DN33776_c0_g2_i2::g.10::m.1'  0.103   1  0.000   1  0.145   1  0.000   0.000 N  0.450      SignalP-noTM
TRINITY_DN33776_c0_g2::TRINITY_DN33776_c0_g2_i2::g.10::m.1(  0.103   1  0.000   1  0.166   1  0.000   0.000 N  0.450      SignalP-noTM
TRINITY_DN33776_c0_g2::TRINITY_DN33776_c0_g2_i2::g.10::m.1)  0.104   1  0.000   1  0.130   1  0.000   0.000 N  0.450      SignalP-noTM
TRINITY_DN33776_c0_g2::TRINITY_DN33776_c0_g2_i2::g.10::m.1*  0.103   1  0.000   1  0.145   1  0.000   0.000 N  0.450      SignalP-noTM
TRINITY_DN33776_c0_g2::TRINITY_DN33776_c0_g2_i2::g.10::m.1+  0.105   1  0.000   1  0.120   1  0.000   0.000 N  0.450      SignalP-noTM
TRINITY_DN33776_c0_g2::TRINITY_DN33776_c0_g2_i2::g.10::m.1,  0.103   1  0.000   1  0.145   1  0.000   0.000 N  0.450      SignalP-noTM
TRINITY_DN33776_c0_g2::TRINITY_DN33776_c0_g2_i2::g.10::m.1-  0.104   1  0.000   1  0.158   1  0.000   0.000 N  0.450      SignalP-noTM
TRINITY_DN33776_c0_g2::TRINITY_DN33776_c0_g2_i2::g.10::m.1.  0.104   1  0.000   1  0.140   1  0.000   0.000 N  0.450      SignalP-noTM
TRINITY_DN33776_c0_g2::TRINITY_DN33776_c0_g2_i2::g.10::m.1/  0.103   1  0.000   1  0.145   1  0.000   0.000 N  0.450      SignalP-noTM
TRINITY_DN33776_c0_g2::TRINITY_DN33776_c0_g2_i2::g.10::m.10  0.103   1  0.000   1  0.114   1  0.000   0.000 N  0.450      SignalP-noTM
TRINITY_DN33776_c0_g2::TRINITY_DN33776_c0_g2_i2::g.10::m.11  0.103   1  0.000   1  0.119   2  0.000   0.000 N  0.450      SignalP-noTM
TRINITY_DN33776_c0_g2::TRINITY_DN33776_c0_g2_i2::g.10::m.12  0.104   3  0.000   1  0.119   2  0.000   0.000 N  0.450      SignalP-noTM
TRINITY_DN33776_c0_g2::TRINITY_DN33776_c0_g2_i2::g.10::m.13  0.104   3  0.000   1  0.119   2  0.000   0.000 N  0.450      SignalP-noTM
TRINITY_DN33776_c0_g2::TRINITY_DN33776_c0_g2_i2::g.10::m.14  0.105   5  0.000   1  0.119   2  0.000   0.000 N  0.450      SignalP-noTM
TRINITY_DN33776_c0_g2::TRINITY_DN33776_c0_g2_i2::g.10::m.15  0.105   5  0.000   1  0.119   2  0.000   0.000 N  0.450      SignalP-noTM
TRINITY_DN33776_c0_g2::TRINITY_DN33776_c0_g2_i2::g.10::m.16  0.105   5  0.000   1  0.119   2  0.000   0.000 N  0.450      SignalP-noTM
TRINITY_DN33776_c0_g2::TRINITY_DN33776_c0_g2_i2::g.10::m.17  0.105   5  0.000   1  0.119   2  0.000   0.000 N  0.450      SignalP-noTM
TRINITY_DN33776_c0_g2::TRINITY_DN33776_c0_g2_i2::g.10::m.18  0.105   5  0.000   1  0.119   2  0.000   0.000 N  0.450      SignalP-noTM
TRINITY_DN33776_c0_g2::TRINITY_DN33776_c0_g2_i2::g.10::m.19  0.105   5  0.000   1  0.119   2  0.000   0.000 N  0.450      SignalP-noTM
TRINITY_DN33776_c0_g2::TRINITY_DN33776_c0_g2_i2::g.10::m.1:  0.105   5  0.103  11  0.119   2  0.097   0.099 N  0.450      SignalP-noTM
TRINITY_DN33776_c0_g2::TRINITY_DN33776_c0_g2_i2::g.10::m.1;  0.105   5  0.103  11  0.119   2  0.097   0.099 N  0.450      SignalP-noTM
TRINITY_DN33776_c0_g2::TRINITY_DN33776_c0_g2_i2::g.10::m.1<  0.105   5  0.103  11  0.119   2  0.097   0.099 N  0.450      SignalP-noTM
TRINITY_DN33776_c0_g2::TRINITY_DN33776_c0_g2_i2::g.10::m.1=  0.105   5  0.103  11  0.119   2  0.097   0.099 N  0.450      SignalP-noTM
TRINITY_DN33776_c0_g2::TRINITY_DN33776_c0_g2_i2::g.10::m.1>  0.105   5  0.103  11  0.119   2  0.097   0.099 N  0.450      SignalP-noTM
TRINITY_DN33776_c0_g2::TRINITY_DN33776_c0_g2_i2::g.10::m.1?  0.105   5  0.103  11  0.119   2  0.097   0.099 N  0.450      SignalP-noTM
TRINITY_DN33776_c0_g2::TRINITY_DN33776_c0_g2_i2::g.10::m.1@  0.105   5  0.103  11  0.119   2  0.097   0.099 N  0.450      SignalP-noTM
TRINITY_DN33776_c0_g2::TRINITY_DN33776_c0_g2_i2::g.10::m.1A  0.105  18  0.103  11  0.119   2  0.097   0.099 N  0.450      SignalP-noTM
TRINITY_DN33776_c0_g2::TRINITY_DN33776_c0_g2_i2::g.10::m.1B  0.105  18  0.103  11  0.119   2  0.097   0.099 N  0.450      SignalP-noTM
TRINITY_DN33776_c0_g2::TRINITY_DN33776_c0_g2_i2::g.10::m.1C  0.107  20  0.103  11  0.119   2  0.097   0.099 N  0.450      SignalP-noTM
TRINITY_DN33776_c0_g2::TRINITY_DN33776_c0_g2_i2::g.10::m.1D  0.110  21  0.103  21  0.119   2  0.094   0.098 N  0.450      SignalP-noTM
TRINITY_DN33776_c0_g2::TRINITY_DN33776_c0_g2_i2::g.10::m.1E  0.110  21  0.103  21  0.119   2  0.094   0.098 N  0.450      SignalP-noTM
TRINITY_DN33776_c0_g2::TRINITY_DN33776_c0_g2_i2::g.10::m.1F  0.110  21  0.103  21  0.119   2  0.094   0.098 N  0.450      SignalP-noTM
TRINITY_DN33776_c0_g2::TRINITY_DN33776_c0_g2_i3::g.13::m.1  0.105   1  0.000   1  0.140   1  0.000   0.000 N  0.450      SignalP-noTM
TRINITY_DN33776_c0_g2::TRINITY_DN33776_c0_g2_i3::g.13::m.1  0.103   1  0.000   1  0.166   1  0.000   0.000 N  0.450      SignalP-noTM
TRINITY_DN33776_c0_g2::TRINITY_DN33776_c0_g2_i3::g.13::m.1  0.103   1  0.000   1  0.145   1  0.000   0.000 N  0.450      SignalP-noTM
TRINITY_DN33776_c0_g2::TRINITY_DN33776_c0_g2_i3::g.13::m.1  0.104   1  0.000   1  0.121   1  0.000   0.000 N  0.450      SignalP-noTM
TRINITY_DN33776_c0_g2::TRINITY_DN33776_c0_g2_i3::g.13::m.1  0.104   1  0.000   1  0.158   1  0.000   0.000 N  0.450      SignalP-noTM
TRINITY_DN33776_c0_g2::TRINITY_DN33776_c0_g2_i3::g.13::m.1  0.104   1  0.000   1  0.158   1  0.000   0.000 N  0.450      SignalP-noTM
TRINITY_DN33776_c0_g2::TRINITY_DN33776_c0_g2_i3::g.13::m.1  0.104   1  0.000   1  0.140   1  0.000   0.000 N  0.450      SignalP-noTM
TRINITY_DN33776_c0_g2::TRINITY_DN33776_c0_g2_i3::g.13::m.1  0.104   1  0.000   1  0.138   1  0.000   0.000 N  0.450      SignalP-noTM
TRINITY_DN33776_c0_g2::TRINITY_DN33776_c0_g2_i3::g.13::m.1  0.105   1  0.000   1  0.120   1  0.000   0.000 N  0.450      SignalP-noTM
                           0.000   1  0.000   1  0.000   1  0.000   0.000 N  0.500      SignalP-TM
TRINITY_DN33776_c0_g2::TRINITY_DN33776_c0_g2_i3::g.13::m.1  0.000   1  0.000   1  0.000   1  0.000   0.000 N  0.450      SignalP-noTM
0.157699                   0.000   1  0.000   1  0.000   1  0.000   0.000 N  0.450      SignalP-noTM
TRINITY_DN33776_c0_g2::TRINITY_DN33776_c0_g2_i3::g.13::m.1  0.103   1  0.000   1  0.145   1  0.000   0.000 N  0.450      SignalP-noTM
TRINITY_DN33776_c0_g2::TRINITY_DN33776_c0_g2_i3::g.13::m.1  0.103   1  0.000   1  0.166   1  0.000   0.000 N  0.450      SignalP-noTM
TRINITY_DN33776_c0_g2::TRINITY_DN33776_c0_g2_i3::g.13::m.1  0.102   1  0.000   1  0.120   1  0.000   0.000 N  0.450      SignalP-noTM
TRINITY_DN33776_c0_g2::TRINITY_DN33776_c0_g2_i3::g.13::m.1  0.106   1  0.000   1  0.139   1  0.000   0.000 N  0.450      SignalP-noTM
TRINITY_DN33776_c0_g2::TRINITY_DN33776_c0_g2_i3::g.13::m.1  0.102   1  0.000   1  0.120   1  0.000   0.000 N  0.450      SignalP-noTM
TRINITY_DN33776_c0_g2::TRINITY_DN33776_c0_g2_i3::g.13::m.1  0.106   1  0.000   1  0.139   1  0.000   0.000 N  0.450      SignalP-noTM
TRINITY_DN33776_c0_g2::TRINITY_DN33776_c0_g2_i3::g.13::m.1  0.104   1  0.000   1  0.159   1  0.000   0.000 N  0.450      SignalP-noTM
TRINITY_DN33776_c0_g2::TRINITY_DN33776_c0_g2_i3::g.13::m.1  0.103   1  0.000   1  0.166   1  0.000   0.000 N  0.450      SignalP-noTM
TRINITY_DN33776_c0_g2::TRINITY_DN33776_c0_g2_i3::g.13::m.1  0.104   1  0.000   1  0.146   1  0.000   0.000 N  0.450      SignalP-noTM
TRINITY_DN33776_c0_g2::TRINITY_DN33776_c0_g2_i3::g.13::m.1  0.106   1  0.000   1  0.139   1  0.000   0.000 N  0.450      SignalP-noTM
TRINITY_DN33776_c0_g2::TRINITY_DN33776_c0_g2_i3::g.13::m.1  0.104   1  0.000   1  0.159   1  0.000   0.000 N  0.450      SignalP-noTM
TRINITY_DN33776_c0_g2::TRINITY_DN33776_c0_g2_i3::g.13::m.1  0.103   1  0.000   1  0.166   1  0.000   0.000 N  0.450      SignalP-noTM
TRINITY_DN33776_c0_g2::TRINITY_DN33776_c0_g2_i3::g.13::m.1  0.104   1  0.000   1  0.138   1  0.000   0.000 N  0.450      SignalP-noTM
TRINITY_DN33776_c0_g2::TRINITY_DN33776_c0_g2_i3::g.13::m.1  0.104   1  0.000   1  0.158   1  0.000   0.000 N  0.450      SignalP-noTM
TRINITY_DN33776_c0_g2::TRINITY_DN33776_c0_g2_i3::g.13::m.1  0.103   1  0.000   1  0.145   1  0.000   0.000 N  0.450      SignalP-noTM
TRINITY_DN33776_c0_g2::TRINITY_DN33776_c0_g2_i3::g.13::m.1  0.105   1  0.000   1  0.120   1  0.000   0.000 N  0.450      SignalP-noTM
TRINITY_DN33776_c0_g2::TRINITY_DN33776_c0_g2_i3::g.13::m.1  0.104   1  0.000   1  0.130   1  0.000   0.000 N  0.450      SignalP-noTM
TRINITY_DN33776_c0_g2::TRINITY_DN33776_c0_g2_i3::g.13::m.1  0.104   1  0.000   1  0.131   1  0.000   0.000 N  0.450      SignalP-noTM
TRINITY_DN33776_c0_g2::TRINITY_DN33776_c0_g2_i3::g.13::m.1  0.104   1  0.000   1  0.140   1  0.000   0.000 N  0.450      SignalP-noTM
TRINITY_DN33776_c0_g2::TRINITY_DN33776_c0_g2_i3::g.13::m.1  0.103   1  0.000   1  0.110   1  0.000   0.000 N  0.450      SignalP-noTM
TRINITY_DN33776_c0_g2::TRINITY_DN33776_c0_g2_i3::g.13::m.1  0.105   1  0.000   1  0.120   1  0.000   0.000 N  0.450      SignalP-noTM
TRINITY_DN33776_c0_g2::TRINITY_DN33776_c0_g2_i3::g.13::m.1!  0.105   1  0.000   1  0.120   1  0.000   0.000 N  0.450      SignalP-noTM
TRINITY_DN33776_c0_g2::TRINITY_DN33776_c0_g2_i3::g.13::m.1"  0.103   1  0.000   1  0.110   1  0.000   0.000 N  0.450      SignalP-noTM
TRINITY_DN33776_c0_g2::TRINITY_DN33776_c0_g2_i3::g.13::m.1#  0.105   1  0.000   1  0.120   1  0.000   0.000 N  0.450      SignalP-noTM
TRINITY_DN33776_c0_g2::TRINITY_DN33776_c0_g2_i3::g.13::m.1$  0.104   1  0.000   1  0.158   1  0.000   0.000 N  0.450      SignalP-noTM
TRINITY_DN33776_c0_g2::TRINITY_DN33776_c0_g2_i3::g.13::m.1%  0.103   1  0.000   1  0.145   1  0.000   0.000 N  0.450      SignalP-noTM
TRINITY_DN33776_c0_g2::TRINITY_DN33776_c0_g2_i3::g.13::m.1&  0.104   1  0.000   1  0.140   1  0.000   0.000 N  0.450      SignalP-noTM
TRINITY_DN33776_c0_g2::TRINITY_DN33776_c0_g2_i3::g.13::m.1'  0.102   1  0.000   1  0.120   1  0.000   0.000 N  0.450      SignalP-noTM
TRINITY_DN33776_c0_g2::TRINITY_DN33776_c0_g2_i3::g.13::m.1(  0.104   1  0.000   1  0.121   1  0.000   0.000 N  0.450      SignalP-noTM
TRINITY_DN33776_c0_g2::TRINITY_DN33776_c0_g2_i3::g.13::m.1)  0.104   1  0.000   1  0.140   1  0.000   0.000 N  0.450      SignalP-noTM
TRINITY_DN33776_c0_g2::TRINITY_DN33776_c0_g2_i3::g.13::m.1*  0.104   1  0.000   1  0.140   1  0.000   0.000 N  0.450      SignalP-noTM
TRINITY_DN33776_c0_g2::TRINITY_DN33776_c0_g2_i3::g.13::m.1+  0.102   1  0.000   1  0.120   1  0.000   0.000 N  0.450      SignalP-noTM
TRINITY_DN33776_c0_g2::TRINITY_DN33776_c0_g2_i3::g.13::m.1,  0.104   1  0.000   1  0.161   1  0.000   0.000 N  0.450      SignalP-noTM
TRINITY_DN33776_c0_g2::TRINITY_DN33776_c0_g2_i3::g.13::m.1-  0.104   1  0.000   1  0.140   1  0.000   0.000 N  0.450      SignalP-noTM
TRINITY_DN33776_c0_g2::TRINITY_DN33776_c0_g2_i3::g.13::m.1.  0.104   1  0.000   1  0.121   1  0.000   0.000 N  0.450      SignalP-noTM
TRINITY_DN33776_c0_g2::TRINITY_DN33776_c0_g2_i3::g.13::m.1/  0.104   1  0.000   1  0.158   1  0.000   0.000 N  0.450      SignalP-noTM
TRINITY_DN33776_c0_g2::TRINITY_DN33776_c0_g2_i3::g.13::m.10  0.104   1  0.000   1  0.130   1  0.000   0.000 N  0.450      SignalP-noTM
TRINITY_DN33776_c0_g2::TRINITY_DN33776_c0_g2_i3::g.13::m.11  0.106   1  0.000   1  0.129   1  0.000   0.000 N  0.450      SignalP-noTM
TRINITY_DN33776_c0_g2::TRINITY_DN33776_c0_g2_i3::g.13::m.12  0.104   1  0.000   1  0.138   1  0.000   0.000 N  0.450      SignalP-noTM
TRINITY_DN33776_c0_g2::TRINITY_DN33776_c0_g2_i3::g.13::m.13  0.102   1  0.000   1  0.104   1  0.000   0.000 N  0.450      SignalP-noTM
TRINITY_DN33776_c0_g2::TRINITY_DN33776_c0_g2_i3::g.13::m.14  0.102   1  0.000   1  0.104   1  0.000   0.000 N  0.450      SignalP-noTM
TRINITY_DN33776_c0_g2::TRINITY_DN33776_c0_g2_i3::g.13::m.15  0.102   1  0.000   1  0.104   1  0.000   0.000 N  0.450      SignalP-noTM
TRINITY_DN33776_c0_g2::TRINITY_DN33776_c0_g2_i3::g.13::m.16  0.102   4  0.000   1  0.104   1  0.000   0.000 N  0.450      SignalP-noTM
TRINITY_DN33776_c0_g2::TRINITY_DN33776_c0_g2_i3::g.13::m.17  0.103   5  0.000   1  0.104   1  0.000   0.000 N  0.450      SignalP-noTM
TRINITY_DN33776_c0_g2::TRINITY_DN33776_c0_g2_i3::g.13::m.18  0.103   5  0.000   1  0.104   1  0.000   0.000 N  0.450      SignalP-noTM
TRINITY_DN33776_c0_g2::TRINITY_DN33776_c0_g2_i3::g.13::m.19  0.103   5  0.000   1  0.105   7  0.000   0.000 N  0.450      SignalP-noTM
TRINITY_DN33776_c0_g2::TRINITY_DN33776_c0_g2_i3::g.13::m.1:  0.103   5  0.000   1  0.105   7  0.000   0.000 N  0.450      SignalP-noTM
TRINITY_DN33776_c0_g2::TRINITY_DN33776_c0_g2_i3::g.13::m.1;  0.103   5  0.000   1  0.105   7  0.000   0.000 N  0.450      SignalP-noTM
TRINITY_DN33776_c0_g2::TRINITY_DN33776_c0_g2_i3::g.13::m.1<  0.110  10  0.000   1  0.105   7  0.000   0.000 N  0.450      SignalP-noTM
TRINITY_DN33776_c0_g2::TRINITY_DN33776_c0_g2_i3::g.13::m.1=  0.110  10  0.103  11  0.105   7  0.099   0.101 N  0.450      SignalP-noTM
TRINITY_DN33776_c0_g2::TRINITY_DN33776_c0_g2_i3::g.13::m.1>  0.110  10  0.103  11  0.112  12  0.099   0.101 N  0.450      SignalP-noTM
TRINITY_DN33776_c0_g2::TRINITY_DN33776_c0_g2_i3::g.13::m.1?  0.110  10  0.103  11  0.112  12  0.099   0.101 N  0.450      SignalP-noTM
TRINITY_DN33776_c0_g2::TRINITY_DN33776_c0_g2_i3::g.13::m.1@  0.110  10  0.103  14  0.112  12  0.101   0.102 N  0.450      SignalP-noTM
TRINITY_DN33776_c0_g2::TRINITY_DN33776_c0_g2_i3::g.13::m.1A  0.110  10  0.105  15  0.112  12  0.101   0.103 N  0.450      SignalP-noTM
TRINITY_DN33776_c0_g2::TRINITY_DN33776_c0_g2_i3::g.13::m.1B  0.110  10  0.105  15  0.112  12  0.101   0.103 N  0.450      SignalP-noTM
TRINITY_DN33776_c0_g2::TRINITY_DN33776_c0_g2_i3::g.13::m.1C  0.110  10  0.105  15  0.112  12  0.101   0.103 N  0.450      SignalP-noTM
TRINITY_DN33776_c0_g2::TRINITY_DN33776_c0_g2_i3::g.13::m.1D  0.110  10  0.105  15  0.112  12  0.101   0.103 N  0.450      SignalP-noTM
TRINITY_DN33776_c0_g2::TRINITY_DN33776_c0_g2_i3::g.13::m.1E  0.110  10  0.105  15  0.112  12  0.101   0.103 N  0.450      SignalP-noTM
TRINITY_DN33776_c0_g2::TRINITY_DN33776_c0_g2_i3::g.13::m.1F  0.110  10  0.105  15  0.112  12  0.101   0.103 N  0.450      SignalP-noTM
TRINITY_DN33776_c0_g2::TRINITY_DN33776_c0_g2_i4::g.16::m.1  0.105   1  0.000   1  0.140   1  0.000   0.000 N  0.450      SignalP-noTM
TRINITY_DN33776_c0_g2::TRINITY_DN33776_c0_g2_i4::g.16::m.1  0.103   1  0.000   1  0.166   1  0.000   0.000 N  0.450      SignalP-noTM
TRINITY_DN33776_c0_g2::TRINITY_DN33776_c0_g2_i4::g.16::m.1  0.103   1  0.000   1  0.145   1  0.000   0.000 N  0.450      SignalP-noTM
TRINITY_DN33776_c0_g2::TRINITY_DN33776_c0_g2_i4::g.16::m.1  0.104   1  0.000   1  0.121   1  0.000   0.000 N  0.450      SignalP-noTM
TRINITY_DN33776_c0_g2::TRINITY_DN33776_c0_g2_i4::g.16::m.1  0.104   1  0.000   1  0.158   1  0.000   0.000 N  0.450      SignalP-noTM
TRINITY_DN33776_c0_g2::TRINITY_DN33776_c0_g2_i4::g.16::m.1  0.104   1  0.000   1  0.158   1  0.000   0.000 N  0.450      SignalP-noTM
TRINITY_DN33776_c0_g2::TRINITY_DN33776_c0_g2_i4::g.16::m.1  0.104   1  0.000   1  0.140   1  0.000   0.000 N  0.450      SignalP-noTM
TRINITY_DN33776_c0_g2::TRINITY_DN33776_c0_g2_i4::g.16::m.1  0.104   1  0.000   1  0.138   1  0.000   0.000 N  0.450      SignalP-noTM
TRINITY_DN33776_c0_g2::TRINITY_DN33776_c0_g2_i4::g.16::m.1  0.105   1  0.000   1  0.120   1  0.000   0.000 N  0.450      SignalP-noTM
                           0.000   1  0.000   1  0.000   1  0.000   0.000 N  0.500      SignalP-TM
TRINITY_DN33776_c0_g2::TRINITY_DN33776_c0_g2_i4::g.16::m.1  0.000   1  0.000   1  0.000   1  0.000   0.000 N  0.450      SignalP-noTM
0.157699                   0.000   1  0.000   1  0.000   1  0.000   0.000 N  0.450      SignalP-noTM
TRINITY_DN33776_c0_g2::TRINITY_DN33776_c0_g2_i4::g.16::m.1  0.103   1  0.000   1  0.145   1  0.000   0.000 N  0.450      SignalP-noTM
TRINITY_DN33776_c0_g2::TRINITY_DN33776_c0_g2_i4::g.16::m.1  0.103   1  0.000   1  0.166   1  0.000   0.000 N  0.450      SignalP-noTM
TRINITY_DN33776_c0_g2::TRINITY_DN33776_c0_g2_i4::g.16::m.1  0.102   1  0.000   1  0.120   1  0.000   0.000 N  0.450      SignalP-noTM
TRINITY_DN33776_c0_g2::TRINITY_DN33776_c0_g2_i4::g.16::m.1  0.106   1  0.000   1  0.139   1  0.000   0.000 N  0.450      SignalP-noTM
TRINITY_DN33776_c0_g2::TRINITY_DN33776_c0_g2_i4::g.16::m.1  0.102   1  0.000   1  0.120   1  0.000   0.000 N  0.450      SignalP-noTM
TRINITY_DN33776_c0_g2::TRINITY_DN33776_c0_g2_i4::g.16::m.1  0.106   1  0.000   1  0.139   1  0.000   0.000 N  0.450      SignalP-noTM
TRINITY_DN33776_c0_g2::TRINITY_DN33776_c0_g2_i4::g.16::m.1  0.104   1  0.000   1  0.159   1  0.000   0.000 N  0.450      SignalP-noTM
TRINITY_DN33776_c0_g2::TRINITY_DN33776_c0_g2_i4::g.16::m.1  0.103   1  0.000   1  0.166   1  0.000   0.000 N  0.450      SignalP-noTM
TRINITY_DN33776_c0_g2::TRINITY_DN33776_c0_g2_i4::g.16::m.1  0.104   1  0.000   1  0.146   1  0.000   0.000 N  0.450      SignalP-noTM
TRINITY_DN33776_c0_g2::TRINITY_DN33776_c0_g2_i4::g.16::m.1  0.106   1  0.000   1  0.139   1  0.000   0.000 N  0.450      SignalP-noTM
TRINITY_DN33776_c0_g2::TRINITY_DN33776_c0_g2_i4::g.16::m.1  0.104   1  0.000   1  0.159   1  0.000   0.000 N  0.450      SignalP-noTM
TRINITY_DN33776_c0_g2::TRINITY_DN33776_c0_g2_i4::g.16::m.1  0.103   1  0.000   1  0.166   1  0.000   0.000 N  0.450      SignalP-noTM
TRINITY_DN33776_c0_g2::TRINITY_DN33776_c0_g2_i4::g.16::m.1  0.104   1  0.000   1  0.138   1  0.000   0.000 N  0.450      SignalP-noTM
TRINITY_DN33776_c0_g2::TRINITY_DN33776_c0_g2_i4::g.16::m.1  0.104   1  0.000   1  0.158   1  0.000   0.000 N  0.450      SignalP-noTM
TRINITY_DN33776_c0_g2::TRINITY_DN33776_c0_g2_i4::g.16::m.1  0.103   1  0.000   1  0.145   1  0.000   0.000 N  0.450      SignalP-noTM
TRINITY_DN33776_c0_g2::TRINITY_DN33776_c0_g2_i4::g.16::m.1  0.105   1  0.000   1  0.120   1  0.000   0.000 N  0.450      SignalP-noTM
TRINITY_DN33776_c0_g2::TRINITY_DN33776_c0_g2_i4::g.16::m.1  0.104   1  0.000   1  0.130   1  0.000   0.000 N  0.450      SignalP-noTM
TRINITY_DN33776_c0_g2::TRINITY_DN33776_c0_g2_i4::g.16::m.1  0.104   1  0.000   1  0.131   1  0.000   0.000 N  0.450      SignalP-noTM
TRINITY_DN33776_c0_g2::TRINITY_DN33776_c0_g2_i4::g.16::m.1  0.104   1  0.000   1  0.140   1  0.000   0.000 N  0.450      SignalP-noTM
TRINITY_DN33776_c0_g2::TRINITY_DN33776_c0_g2_i4::g.16::m.1  0.103   1  0.000   1  0.110   1  0.000   0.000 N  0.450      SignalP-noTM
TRINITY_DN33776_c0_g2::TRINITY_DN33776_c0_g2_i4::g.16::m.1  0.105   1  0.000   1  0.120   1  0.000   0.000 N  0.450      SignalP-noTM
TRINITY_DN33776_c0_g2::TRINITY_DN33776_c0_g2_i4::g.16::m.1!  0.105   1  0.000   1  0.120   1  0.000   0.000 N  0.450      SignalP-noTM
TRINITY_DN33776_c0_g2::TRINITY_DN33776_c0_g2_i4::g.16::m.1"  0.103   1  0.000   1  0.110   1  0.000   0.000 N  0.450      SignalP-noTM
TRINITY_DN33776_c0_g2::TRINITY_DN33776_c0_g2_i4::g.16::m.1#  0.105   1  0.000   1  0.120   1  0.000   0.000 N  0.450      SignalP-noTM
TRINITY_DN33776_c0_g2::TRINITY_DN33776_c0_g2_i4::g.16::m.1$  0.104   1  0.000   1  0.158   1  0.000   0.000 N  0.450      SignalP-noTM
TRINITY_DN33776_c0_g2::TRINITY_DN33776_c0_g2_i4::g.16::m.1%  0.103   1  0.000   1  0.145   1  0.000   0.000 N  0.450      SignalP-noTM
TRINITY_DN33776_c0_g2::TRINITY_DN33776_c0_g2_i4::g.16::m.1&  0.104   1  0.000   1  0.140   1  0.000   0.000 N  0.450      SignalP-noTM
TRINITY_DN33776_c0_g2::TRINITY_DN33776_c0_g2_i4::g.16::m.1'  0.102   1  0.000   1  0.120   1  0.000   0.000 N  0.450      SignalP-noTM
TRINITY_DN33776_c0_g2::TRINITY_DN33776_c0_g2_i4::g.16::m.1(  0.104   1  0.000   1  0.121   1  0.000   0.000 N  0.450      SignalP-noTM
TRINITY_DN33776_c0_g2::TRINITY_DN33776_c0_g2_i4::g.16::m.1)  0.104   1  0.000   1  0.140   1  0.000   0.000 N  0.450      SignalP-noTM
TRINITY_DN33776_c0_g2::TRINITY_DN33776_c0_g2_i4::g.16::m.1*  0.104   1  0.000   1  0.140   1  0.000   0.000 N  0.450      SignalP-noTM
TRINITY_DN33776_c0_g2::TRINITY_DN33776_c0_g2_i4::g.16::m.1+  0.102   1  0.000   1  0.120   1  0.000   0.000 N  0.450      SignalP-noTM
TRINITY_DN33776_c0_g2::TRINITY_DN33776_c0_g2_i4::g.16::m.1,  0.104   1  0.000   1  0.161   1  0.000   0.000 N  0.450      SignalP-noTM
TRINITY_DN33776_c0_g2::TRINITY_DN33776_c0_g2_i4::g.16::m.1-  0.104   1  0.000   1  0.140   1  0.000   0.000 N  0.450      SignalP-noTM
TRINITY_DN33776_c0_g2::TRINITY_DN33776_c0_g2_i4::g.16::m.1.  0.104   1  0.000   1  0.121   1  0.000   0.000 N  0.450      SignalP-noTM
TRINITY_DN33776_c0_g2::TRINITY_DN33776_c0_g2_i4::g.16::m.1/  0.104   1  0.000   1  0.158   1  0.000   0.000 N  0.450      SignalP-noTM
TRINITY_DN33776_c0_g2::TRINITY_DN33776_c0_g2_i4::g.16::m.10  0.104   1  0.000   1  0.130   1  0.000   0.000 N  0.450      SignalP-noTM
TRINITY_DN33776_c0_g2::TRINITY_DN33776_c0_g2_i4::g.16::m.11  0.106   1  0.000   1  0.129   1  0.000   0.000 N  0.450      SignalP-noTM
TRINITY_DN33776_c0_g2::TRINITY_DN33776_c0_g2_i4::g.16::m.12  0.104   1  0.000   1  0.138   1  0.000   0.000 N  0.450      SignalP-noTM
TRINITY_DN33776_c0_g2::TRINITY_DN33776_c0_g2_i4::g.16::m.13  0.106   1  0.000   1  0.129   1  0.000   0.000 N  0.450      SignalP-noTM
TRINITY_DN33776_c0_g2::TRINITY_DN33776_c0_g2_i4::g.16::m.14  0.103   1  0.000   1  0.145   1  0.000   0.000 N  0.450      SignalP-noTM
TRINITY_DN33776_c0_g2::TRINITY_DN33776_c0_g2_i4::g.16::m.15  0.103   1  0.000   1  0.166   1  0.000   0.000 N  0.450      SignalP-noTM
TRINITY_DN33776_c0_g2::TRINITY_DN33776_c0_g2_i4::g.16::m.16  0.102   1  0.000   1  0.103   1  0.000   0.000 N  0.450      SignalP-noTM
TRINITY_DN33776_c0_g2::TRINITY_DN33776_c0_g2_i4::g.16::m.17  0.102   1  0.000   1  0.103   1  0.000   0.000 N  0.450      SignalP-noTM
TRINITY_DN33776_c0_g2::TRINITY_DN33776_c0_g2_i4::g.16::m.18  0.103   3  0.000   1  0.103   1  0.000   0.000 N  0.450      SignalP-noTM
TRINITY_DN33776_c0_g2::TRINITY_DN33776_c0_g2_i4::g.16::m.19  0.103   3  0.000   1  0.105   4  0.000   0.000 N  0.450      SignalP-noTM
TRINITY_DN33776_c0_g2::TRINITY_DN33776_c0_g2_i4::g.16::m.1:  0.104   5  0.000   1  0.109   5  0.000   0.000 N  0.450      SignalP-noTM
TRINITY_DN33776_c0_g2::TRINITY_DN33776_c0_g2_i4::g.16::m.1;  0.104   5  0.000   1  0.115   6  0.000   0.000 N  0.450      SignalP-noTM
TRINITY_DN33776_c0_g2::TRINITY_DN33776_c0_g2_i4::g.16::m.1<  0.110   7  0.000   1  0.115   6  0.000   0.000 N  0.450      SignalP-noTM
TRINITY_DN33776_c0_g2::TRINITY_DN33776_c0_g2_i4::g.16::m.1=  0.110   7  0.000   1  0.115   6  0.000   0.000 N  0.450      SignalP-noTM
TRINITY_DN33776_c0_g2::TRINITY_DN33776_c0_g2_i4::g.16::m.1>  0.110   7  0.000   1  0.123   9  0.000   0.000 N  0.450      SignalP-noTM
TRINITY_DN33776_c0_g2::TRINITY_DN33776_c0_g2_i4::g.16::m.1?  0.110   7  0.000   1  0.123   9  0.000   0.000 N  0.450      SignalP-noTM
TRINITY_DN33776_c0_g2::TRINITY_DN33776_c0_g2_i4::g.16::m.1@  0.110   7  0.105  11  0.123   9  0.107   0.106 N  0.450      SignalP-noTM
TRINITY_DN33776_c0_g2::TRINITY_DN33776_c0_g2_i4::g.16::m.1A  0.110   7  0.107  12  0.123   9  0.107   0.107 N  0.450      SignalP-noTM
TRINITY_DN33776_c0_g2::TRINITY_DN33776_c0_g2_i4::g.16::m.1B  0.110   7  0.107  12  0.123   9  0.107   0.107 N  0.450      SignalP-noTM
TRINITY_DN33776_c0_g2::TRINITY_DN33776_c0_g2_i4::g.16::m.1C  0.110   7  0.107  12  0.123   9  0.107   0.107 N  0.450      SignalP-noTM
TRINITY_DN33776_c0_g2::TRINITY_DN33776_c0_g2_i4::g.16::m.1D  0.110   7  0.107  12  0.123   9  0.107   0.107 N  0.450      SignalP-noTM
TRINITY_DN33776_c0_g2::TRINITY_DN33776_c0_g2_i4::g.16::m.1E  0.110   7  0.107  12  0.123   9  0.107   0.107 N  0.450      SignalP-noTM
TRINITY_DN33776_c0_g2::TRINITY_DN33776_c0_g2_i4::g.16::m.1F  0.110   7  0.107  12  0.123   9  0.107   0.107 N  0.450      SignalP-noTM
TRINITY_DN33776_c0_g2::TRINITY_DN33776_c0_g2_i5::g.19::m.1  0.105   1  0.000   1  0.140   1  0.000   0.000 N  0.450      SignalP-noTM
TRINITY_DN33776_c0_g2::TRINITY_DN33776_c0_g2_i5::g.19::m.1  0.103   1  0.000   1  0.166   1  0.000   0.000 N  0.450      SignalP-noTM
TRINITY_DN33776_c0_g2::TRINITY_DN33776_c0_g2_i5::g.19::m.1  0.103   1  0.000   1  0.166   1  0.000   0.000 N  0.450      SignalP-noTM
TRINITY_DN33776_c0_g2::TRINITY_DN33776_c0_g2_i5::g.19::m.1  0.105   1  0.000   1  0.120   1  0.000   0.000 N  0.450      SignalP-noTM
TRINITY_DN33776_c0_g2::TRINITY_DN33776_c0_g2_i5::g.19::m.1  0.104   1  0.000   1  0.161   1  0.000   0.000 N  0.450      SignalP-noTM
TRINITY_DN33776_c0_g2::TRINITY_DN33776_c0_g2_i5::g.19::m.1  0.103   1  0.000   1  0.166   1  0.000   0.000 N  0.450      SignalP-noTM
TRINITY_DN33776_c0_g2::TRINITY_DN33776_c0_g2_i5::g.19::m.1  0.103   1  0.000   1  0.145   1  0.000   0.000 N  0.450      SignalP-noTM
TRINITY_DN33776_c0_g2::TRINITY_DN33776_c0_g2_i5::g.19::m.1  0.104   1  0.000   1  0.140   1  0.000   0.000 N  0.450      SignalP-noTM
TRINITY_DN33776_c0_g2::TRINITY_DN33776_c0_g2_i5::g.19::m.1  0.104   1  0.000   1  0.140   1  0.000   0.000 N  0.450      SignalP-noTM
                           0.000   1  0.000   1  0.000   1  0.000   0.000 N  0.500      SignalP-TM
TRINITY_DN33776_c0_g2::TRINITY_DN33776_c0_g2_i5::g.19::m.1  0.000   1  0.000   1  0.000   1  0.000   0.000 N  0.450      SignalP-noTM
0.165857                   0.000   1  0.000   1  0.000   1  0.000   0.000 N  0.450      SignalP-noTM
TRINITY_DN33776_c0_g2::TRINITY_DN33776_c0_g2_i5::g.19::m.1  0.104   1  0.000   1  0.138   1  0.000   0.000 N  0.450      SignalP-noTM
TRINITY_DN33776_c0_g2::TRINITY_DN33776_c0_g2_i5::g.19::m.1  0.103   1  0.000   1  0.145   1  0.000   0.000 N  0.450      SignalP-noTM
TRINITY_DN33776_c0_g2::TRINITY_DN33776_c0_g2_i5::g.19::m.1  0.105   1  0.000   1  0.120   1  0.000   0.000 N  0.450      SignalP-noTM
TRINITY_DN33776_c0_g2::TRINITY_DN33776_c0_g2_i5::g.19::m.1  0.104   1  0.000   1  0.130   1  0.000   0.000 N  0.450      SignalP-noTM
TRINITY_DN33776_c0_g2::TRINITY_DN33776_c0_g2_i5::g.19::m.1  0.104   1  0.000   1  0.131   1  0.000   0.000 N  0.450      SignalP-noTM
TRINITY_DN33776_c0_g2::TRINITY_DN33776_c0_g2_i5::g.19::m.1  0.104   1  0.000   1  0.140   1  0.000   0.000 N  0.450      SignalP-noTM
TRINITY_DN33776_c0_g2::TRINITY_DN33776_c0_g2_i5::g.19::m.1  0.103   1  0.000   1  0.110   1  0.000   0.000 N  0.450      SignalP-noTM
TRINITY_DN33776_c0_g2::TRINITY_DN33776_c0_g2_i5::g.19::m.1  0.105   1  0.000   1  0.120   1  0.000   0.000 N  0.450      SignalP-noTM
TRINITY_DN33776_c0_g2::TRINITY_DN33776_c0_g2_i5::g.19::m.1  0.105   1  0.000   1  0.120   1  0.000   0.000 N  0.450      SignalP-noTM
TRINITY_DN33776_c0_g2::TRINITY_DN33776_c0_g2_i5::g.19::m.1  0.103   1  0.000   1  0.110   1  0.000   0.000 N  0.450      SignalP-noTM
TRINITY_DN33776_c0_g2::TRINITY_DN33776_c0_g2_i5::g.19::m.1  0.105   1  0.000   1  0.120   1  0.000   0.000 N  0.450      SignalP-noTM
TRINITY_DN33776_c0_g2::TRINITY_DN33776_c0_g2_i5::g.19::m.1  0.104   1  0.000   1  0.158   1  0.000   0.000 N  0.450      SignalP-noTM
TRINITY_DN33776_c0_g2::TRINITY_DN33776_c0_g2_i5::g.19::m.1  0.103   1  0.000   1  0.145   1  0.000   0.000 N  0.450      SignalP-noTM
TRINITY_DN33776_c0_g2::TRINITY_DN33776_c0_g2_i5::g.19::m.1  0.104   1  0.000   1  0.140   1  0.000   0.000 N  0.450      SignalP-noTM
TRINITY_DN33776_c0_g2::TRINITY_DN33776_c0_g2_i5::g.19::m.1  0.102   1  0.000   1  0.120   1  0.000   0.000 N  0.450      SignalP-noTM
TRINITY_DN33776_c0_g2::TRINITY_DN33776_c0_g2_i5::g.19::m.1  0.104   1  0.000   1  0.121   1  0.000   0.000 N  0.450      SignalP-noTM
TRINITY_DN33776_c0_g2::TRINITY_DN33776_c0_g2_i5::g.19::m.1  0.104   1  0.000   1  0.140   1  0.000   0.000 N  0.450      SignalP-noTM
TRINITY_DN33776_c0_g2::TRINITY_DN33776_c0_g2_i5::g.19::m.1  0.104   1  0.000   1  0.140   1  0.000   0.000 N  0.450      SignalP-noTM
TRINITY_DN33776_c0_g2::TRINITY_DN33776_c0_g2_i5::g.19::m.1  0.102   1  0.000   1  0.120   1  0.000   0.000 N  0.450      SignalP-noTM
TRINITY_DN33776_c0_g2::TRINITY_DN33776_c0_g2_i5::g.19::m.1  0.104   1  0.000   1  0.161   1  0.000   0.000 N  0.450      SignalP-noTM
TRINITY_DN33776_c0_g2::TRINITY_DN33776_c0_g2_i5::g.19::m.1  0.104   1  0.000   1  0.140   1  0.000   0.000 N  0.450      SignalP-noTM
TRINITY_DN33776_c0_g2::TRINITY_DN33776_c0_g2_i5::g.19::m.1!  0.104   1  0.000   1  0.121   1  0.000   0.000 N  0.450      SignalP-noTM
TRINITY_DN33776_c0_g2::TRINITY_DN33776_c0_g2_i5::g.19::m.1"  0.104   1  0.000   1  0.158   1  0.000   0.000 N  0.450      SignalP-noTM
TRINITY_DN33776_c0_g2::TRINITY_DN33776_c0_g2_i5::g.19::m.1#  0.104   1  0.000   1  0.130   1  0.000   0.000 N  0.450      SignalP-noTM
TRINITY_DN33776_c0_g2::TRINITY_DN33776_c0_g2_i5::g.19::m.1$  0.106   1  0.000   1  0.129   1  0.000   0.000 N  0.450      SignalP-noTM
TRINITY_DN33776_c0_g2::TRINITY_DN33776_c0_g2_i5::g.19::m.1%  0.104   1  0.000   1  0.138   1  0.000   0.000 N  0.450      SignalP-noTM
TRINITY_DN33776_c0_g2::TRINITY_DN33776_c0_g2_i5::g.19::m.1&  0.106   1  0.000   1  0.129   1  0.000   0.000 N  0.450      SignalP-noTM
TRINITY_DN33776_c0_g2::TRINITY_DN33776_c0_g2_i5::g.19::m.1'  0.103   1  0.000   1  0.145   1  0.000   0.000 N  0.450      SignalP-noTM
TRINITY_DN33776_c0_g2::TRINITY_DN33776_c0_g2_i5::g.19::m.1(  0.103   1  0.000   1  0.166   1  0.000   0.000 N  0.450      SignalP-noTM
TRINITY_DN33776_c0_g2::TRINITY_DN33776_c0_g2_i5::g.19::m.1)  0.104   1  0.000   1  0.130   1  0.000   0.000 N  0.450      SignalP-noTM
TRINITY_DN33776_c0_g2::TRINITY_DN33776_c0_g2_i5::g.19::m.1*  0.103   1  0.000   1  0.145   1  0.000   0.000 N  0.450      SignalP-noTM
TRINITY_DN33776_c0_g2::TRINITY_DN33776_c0_g2_i5::g.19::m.1+  0.105   1  0.000   1  0.120   1  0.000   0.000 N  0.450      SignalP-noTM
TRINITY_DN33776_c0_g2::TRINITY_DN33776_c0_g2_i5::g.19::m.1,  0.103   1  0.000   1  0.145   1  0.000   0.000 N  0.450      SignalP-noTM
TRINITY_DN33776_c0_g2::TRINITY_DN33776_c0_g2_i5::g.19::m.1-  0.104   1  0.000   1  0.158   1  0.000   0.000 N  0.450      SignalP-noTM
TRINITY_DN33776_c0_g2::TRINITY_DN33776_c0_g2_i5::g.19::m.1.  0.104   1  0.000   1  0.140   1  0.000   0.000 N  0.450      SignalP-noTM
TRINITY_DN33776_c0_g2::TRINITY_DN33776_c0_g2_i5::g.19::m.1/  0.103   1  0.000   1  0.145   1  0.000   0.000 N  0.450      SignalP-noTM
TRINITY_DN33776_c0_g2::TRINITY_DN33776_c0_g2_i5::g.19::m.10  0.105   1  0.000   1  0.120   1  0.000   0.000 N  0.450      SignalP-noTM
TRINITY_DN33776_c0_g2::TRINITY_DN33776_c0_g2_i5::g.19::m.11  0.104   1  0.000   1  0.140   1  0.000   0.000 N  0.450      SignalP-noTM
TRINITY_DN33776_c0_g2::TRINITY_DN33776_c0_g2_i5::g.19::m.12  0.104   1  0.000   1  0.146   1  0.000   0.000 N  0.450      SignalP-noTM
TRINITY_DN33776_c0_g2::TRINITY_DN33776_c0_g2_i5::g.19::m.13  0.104   1  0.000   1  0.140   1  0.000   0.000 N  0.450      SignalP-noTM
TRINITY_DN33776_c0_g2::TRINITY_DN33776_c0_g2_i5::g.19::m.14  0.105   1  0.000   1  0.120   1  0.000   0.000 N  0.450      SignalP-noTM
TRINITY_DN33776_c0_g2::TRINITY_DN33776_c0_g2_i5::g.19::m.15  0.104   1  0.000   1  0.130   1  0.000   0.000 N  0.450      SignalP-noTM
TRINITY_DN33776_c0_g2::TRINITY_DN33776_c0_g2_i5::g.19::m.16  0.104   1  0.000   1  0.121   1  0.000   0.000 N  0.450      SignalP-noTM
TRINITY_DN33776_c0_g2::TRINITY_DN33776_c0_g2_i5::g.19::m.17  0.102   1  0.000   1  0.120   1  0.000   0.000 N  0.450      SignalP-noTM
TRINITY_DN33776_c0_g2::TRINITY_DN33776_c0_g2_i5::g.19::m.18  0.104   1  0.000   1  0.158   1  0.000   0.000 N  0.450      SignalP-noTM
TRINITY_DN33776_c0_g2::TRINITY_DN33776_c0_g2_i5::g.19::m.19  0.101   1  0.000   1  0.111   1  0.000   0.000 N  0.450      SignalP-noTM
TRINITY_DN33776_c0_g2::TRINITY_DN33776_c0_g2_i5::g.19::m.1:  0.101   2  0.000   1  0.111   1  0.000   0.000 N  0.450      SignalP-noTM
TRINITY_DN33776_c0_g2::TRINITY_DN33776_c0_g2_i5::g.19::m.1;  0.101   3  0.000   1  0.111   1  0.000   0.000 N  0.450      SignalP-noTM
TRINITY_DN33776_c0_g2::TRINITY_DN33776_c0_g2_i5::g.19::m.1<  0.104   4  0.000   1  0.111   1  0.000   0.000 N  0.450      SignalP-noTM
TRINITY_DN33776_c0_g2::TRINITY_DN33776_c0_g2_i5::g.19::m.1=  0.104   4  0.000   1  0.111   1  0.000   0.000 N  0.450      SignalP-noTM
TRINITY_DN33776_c0_g2::TRINITY_DN33776_c0_g2_i5::g.19::m.1>  0.104   4  0.000   1  0.111   1  0.000   0.000 N  0.450      SignalP-noTM
TRINITY_DN33776_c0_g2::TRINITY_DN33776_c0_g2_i5::g.19::m.1?  0.104   4  0.000   1  0.111   1  0.000   0.000 N  0.450      SignalP-noTM
TRINITY_DN33776_c0_g2::TRINITY_DN33776_c0_g2_i5::g.19::m.1@  0.104   4  0.000   1  0.111   1  0.000   0.000 N  0.450      SignalP-noTM
TRINITY_DN33776_c0_g2::TRINITY_DN33776_c0_g2_i5::g.19::m.1A  0.107   9  0.000   1  0.111   1  0.000   0.000 N  0.450      SignalP-noTM
TRINITY_DN33776_c0_g2::TRINITY_DN33776_c0_g2_i5::g.19::m.1B  0.107   9  0.000   1  0.111   1  0.000   0.000 N  0.450      SignalP-noTM
TRINITY_DN33776_c0_g2::TRINITY_DN33776_c0_g2_i5::g.19::m.1C  0.107   9  0.106  11  0.111   1  0.101   0.103 N  0.450      SignalP-noTM
TRINITY_DN33776_c0_g2::TRINITY_DN33776_c0_g2_i5::g.19::m.1D  0.111  12  0.108  12  0.111   1  0.099   0.103 N  0.450      SignalP-noTM
TRINITY_DN33776_c0_g2::TRINITY_DN33776_c0_g2_i5::g.19::m.1E  0.111  12  0.108  12  0.111   1  0.099   0.103 N  0.450      SignalP-noTM
TRINITY_DN33776_c0_g2::TRINITY_DN33776_c0_g2_i5::g.19::m.1F  0.111  12  0.108  12  0.111   1  0.099   0.103 N  0.450      SignalP-noTM
TRINITY_DN33776_c0_g2::TRINITY_DN33776_c0_g2_i6::g.22::m.2  0.105   1  0.000   1  0.140   1  0.000   0.000 N  0.450      SignalP-noTM
TRINITY_DN33776_c0_g2::TRINITY_DN33776_c0_g2_i6::g.22::m.2  0.103   1  0.000   1  0.166   1  0.000   0.000 N  0.450      SignalP-noTM
TRINITY_DN33776_c0_g2::TRINITY_DN33776_c0_g2_i6::g.22::m.2  0.103   1  0.000   1  0.145   1  0.000   0.000 N  0.450      SignalP-noTM
TRINITY_DN33776_c0_g2::TRINITY_DN33776_c0_g2_i6::g.22::m.2  0.104   1  0.000   1  0.121   1  0.000   0.000 N  0.450      SignalP-noTM
TRINITY_DN33776_c0_g2::TRINITY_DN33776_c0_g2_i6::g.22::m.2  0.104   1  0.000   1  0.158   1  0.000   0.000 N  0.450      SignalP-noTM
TRINITY_DN33776_c0_g2::TRINITY_DN33776_c0_g2_i6::g.22::m.2  0.104   1  0.000   1  0.158   1  0.000   0.000 N  0.450      SignalP-noTM
TRINITY_DN33776_c0_g2::TRINITY_DN33776_c0_g2_i6::g.22::m.2  0.104   1  0.000   1  0.140   1  0.000   0.000 N  0.450      SignalP-noTM
TRINITY_DN33776_c0_g2::TRINITY_DN33776_c0_g2_i6::g.22::m.2  0.104   1  0.000   1  0.138   1  0.000   0.000 N  0.450      SignalP-noTM
TRINITY_DN33776_c0_g2::TRINITY_DN33776_c0_g2_i6::g.22::m.2  0.105   1  0.000   1  0.120   1  0.000   0.000 N  0.450      SignalP-noTM
                           0.000   1  0.000   1  0.000   1  0.000   0.000 N  0.500      SignalP-TM
TRINITY_DN33776_c0_g2::TRINITY_DN33776_c0_g2_i6::g.22::m.2  0.000   1  0.000   1  0.000   1  0.000   0.000 N  0.450      SignalP-noTM
0.157699                   0.000   1  0.000   1  0.000   1  0.000   0.000 N  0.450      SignalP-noTM
TRINITY_DN33776_c0_g2::TRINITY_DN33776_c0_g2_i6::g.22::m.2  0.103   1  0.000   1  0.145   1  0.000   0.000 N  0.450      SignalP-noTM
TRINITY_DN33776_c0_g2::TRINITY_DN33776_c0_g2_i6::g.22::m.2  0.103   1  0.000   1  0.166   1  0.000   0.000 N  0.450      SignalP-noTM
TRINITY_DN33776_c0_g2::TRINITY_DN33776_c0_g2_i6::g.22::m.2  0.102   1  0.000   1  0.120   1  0.000   0.000 N  0.450      SignalP-noTM
TRINITY_DN33776_c0_g2::TRINITY_DN33776_c0_g2_i6::g.22::m.2  0.106   1  0.000   1  0.139   1  0.000   0.000 N  0.450      SignalP-noTM
TRINITY_DN33776_c0_g2::TRINITY_DN33776_c0_g2_i6::g.22::m.2  0.102   1  0.000   1  0.120   1  0.000   0.000 N  0.450      SignalP-noTM
TRINITY_DN33776_c0_g2::TRINITY_DN33776_c0_g2_i6::g.22::m.2  0.106   1  0.000   1  0.139   1  0.000   0.000 N  0.450      SignalP-noTM
TRINITY_DN33776_c0_g2::TRINITY_DN33776_c0_g2_i6::g.22::m.2  0.104   1  0.000   1  0.159   1  0.000   0.000 N  0.450      SignalP-noTM
TRINITY_DN33776_c0_g2::TRINITY_DN33776_c0_g2_i6::g.22::m.2  0.103   1  0.000   1  0.166   1  0.000   0.000 N  0.450      SignalP-noTM
TRINITY_DN33776_c0_g2::TRINITY_DN33776_c0_g2_i6::g.22::m.2  0.104   1  0.000   1  0.146   1  0.000   0.000 N  0.450      SignalP-noTM
TRINITY_DN33776_c0_g2::TRINITY_DN33776_c0_g2_i6::g.22::m.2  0.106   1  0.000   1  0.139   1  0.000   0.000 N  0.450      SignalP-noTM
TRINITY_DN33776_c0_g2::TRINITY_DN33776_c0_g2_i6::g.22::m.2  0.104   1  0.000   1  0.159   1  0.000   0.000 N  0.450      SignalP-noTM
TRINITY_DN33776_c0_g2::TRINITY_DN33776_c0_g2_i6::g.22::m.2  0.103   1  0.000   1  0.166   1  0.000   0.000 N  0.450      SignalP-noTM
TRINITY_DN33776_c0_g2::TRINITY_DN33776_c0_g2_i6::g.22::m.2  0.104   1  0.000   1  0.138   1  0.000   0.000 N  0.450      SignalP-noTM
TRINITY_DN33776_c0_g2::TRINITY_DN33776_c0_g2_i6::g.22::m.2  0.104   1  0.000   1  0.158   1  0.000   0.000 N  0.450      SignalP-noTM
TRINITY_DN33776_c0_g2::TRINITY_DN33776_c0_g2_i6::g.22::m.2  0.103   1  0.000   1  0.145   1  0.000   0.000 N  0.450      SignalP-noTM
TRINITY_DN33776_c0_g2::TRINITY_DN33776_c0_g2_i6::g.22::m.2  0.105   1  0.000   1  0.120   1  0.000   0.000 N  0.450      SignalP-noTM
TRINITY_DN33776_c0_g2::TRINITY_DN33776_c0_g2_i6::g.22::m.2  0.104   1  0.000   1  0.130   1  0.000   0.000 N  0.450      SignalP-noTM
TRINITY_DN33776_c0_g2::TRINITY_DN33776_c0_g2_i6::g.22::m.2  0.104   1  0.000   1  0.131   1  0.000   0.000 N  0.450      SignalP-noTM
TRINITY_DN33776_c0_g2::TRINITY_DN33776_c0_g2_i6::g.22::m.2  0.104   1  0.000   1  0.140   1  0.000   0.000 N  0.450      SignalP-noTM
TRINITY_DN33776_c0_g2::TRINITY_DN33776_c0_g2_i6::g.22::m.2  0.103   1  0.000   1  0.110   1  0.000   0.000 N  0.450      SignalP-noTM
TRINITY_DN33776_c0_g2::TRINITY_DN33776_c0_g2_i6::g.22::m.2  0.105   1  0.000   1  0.120   1  0.000   0.000 N  0.450      SignalP-noTM
TRINITY_DN33776_c0_g2::TRINITY_DN33776_c0_g2_i6::g.22::m.2!  0.105   1  0.000   1  0.120   1  0.000   0.000 N  0.450      SignalP-noTM
TRINITY_DN33776_c0_g2::TRINITY_DN33776_c0_g2_i6::g.22::m.2"  0.103   1  0.000   1  0.110   1  0.000   0.000 N  0.450      SignalP-noTM
TRINITY_DN33776_c0_g2::TRINITY_DN33776_c0_g2_i6::g.22::m.2#  0.105   1  0.000   1  0.120   1  0.000   0.000 N  0.450      SignalP-noTM
TRINITY_DN33776_c0_g2::TRINITY_DN33776_c0_g2_i6::g.22::m.2$  0.104   1  0.000   1  0.158   1  0.000   0.000 N  0.450      SignalP-noTM
TRINITY_DN33776_c0_g2::TRINITY_DN33776_c0_g2_i6::g.22::m.2%  0.103   1  0.000   1  0.145   1  0.000   0.000 N  0.450      SignalP-noTM
TRINITY_DN33776_c0_g2::TRINITY_DN33776_c0_g2_i6::g.22::m.2&  0.104   1  0.000   1  0.140   1  0.000   0.000 N  0.450      SignalP-noTM
TRINITY_DN33776_c0_g2::TRINITY_DN33776_c0_g2_i6::g.22::m.2'  0.102   1  0.000   1  0.120   1  0.000   0.000 N  0.450      SignalP-noTM
TRINITY_DN33776_c0_g2::TRINITY_DN33776_c0_g2_i6::g.22::m.2(  0.104   1  0.000   1  0.121   1  0.000   0.000 N  0.450      SignalP-noTM
TRINITY_DN33776_c0_g2::TRINITY_DN33776_c0_g2_i6::g.22::m.2)  0.104   1  0.000   1  0.140   1  0.000   0.000 N  0.450      SignalP-noTM
TRINITY_DN33776_c0_g2::TRINITY_DN33776_c0_g2_i6::g.22::m.2*  0.104   1  0.000   1  0.140   1  0.000   0.000 N  0.450      SignalP-noTM
TRINITY_DN33776_c0_g2::TRINITY_DN33776_c0_g2_i6::g.22::m.2+  0.102   1  0.000   1  0.120   1  0.000   0.000 N  0.450      SignalP-noTM
TRINITY_DN33776_c0_g2::TRINITY_DN33776_c0_g2_i6::g.22::m.2,  0.104   1  0.000   1  0.161   1  0.000   0.000 N  0.450      SignalP-noTM
TRINITY_DN33776_c0_g2::TRINITY_DN33776_c0_g2_i6::g.22::m.2-  0.104   1  0.000   1  0.140   1  0.000   0.000 N  0.450      SignalP-noTM
TRINITY_DN33776_c0_g2::TRINITY_DN33776_c0_g2_i6::g.22::m.2.  0.104   1  0.000   1  0.121   1  0.000   0.000 N  0.450      SignalP-noTM
TRINITY_DN33776_c0_g2::TRINITY_DN33776_c0_g2_i6::g.22::m.2/  0.104   1  0.000   1  0.158   1  0.000   0.000 N  0.450      SignalP-noTM
TRINITY_DN33776_c0_g2::TRINITY_DN33776_c0_g2_i6::g.22::m.20  0.104   1  0.000   1  0.130   1  0.000   0.000 N  0.450      SignalP-noTM
TRINITY_DN33776_c0_g2::TRINITY_DN33776_c0_g2_i6::g.22::m.21  0.106   1  0.000   1  0.129   1  0.000   0.000 N  0.450      SignalP-noTM
TRINITY_DN33776_c0_g2::TRINITY_DN33776_c0_g2_i6::g.22::m.22  0.101   1  0.000   1  0.105   1  0.000   0.000 N  0.450      SignalP-noTM
TRINITY_DN33776_c0_g2::TRINITY_DN33776_c0_g2_i6::g.22::m.23  0.101   1  0.000   1  0.105   1  0.000   0.000 N  0.450      SignalP-noTM
TRINITY_DN33776_c0_g2::TRINITY_DN33776_c0_g2_i6::g.22::m.24  0.101   1  0.000   1  0.105   1  0.000   0.000 N  0.450      SignalP-noTM
TRINITY_DN33776_c0_g2::TRINITY_DN33776_c0_g2_i6::g.22::m.25  0.102   4  0.000   1  0.105   1  0.000   0.000 N  0.450      SignalP-noTM
TRINITY_DN33776_c0_g2::TRINITY_DN33776_c0_g2_i6::g.22::m.26  0.102   5  0.000   1  0.105   1  0.000   0.000 N  0.450      SignalP-noTM
TRINITY_DN33776_c0_g2::TRINITY_DN33776_c0_g2_i6::g.22::m.27  0.102   5  0.000   1  0.105   1  0.000   0.000 N  0.450      SignalP-noTM
TRINITY_DN33776_c0_g2::TRINITY_DN33776_c0_g2_i6::g.22::m.28  0.102   5  0.000   1  0.105   1  0.000   0.000 N  0.450      SignalP-noTM
TRINITY_DN33776_c0_g2::TRINITY_DN33776_c0_g2_i6::g.22::m.29  0.102   5  0.000   1  0.105   1  0.000   0.000 N  0.450      SignalP-noTM
TRINITY_DN33776_c0_g2::TRINITY_DN33776_c0_g2_i6::g.22::m.2:  0.102   5  0.000   1  0.105   1  0.000   0.000 N  0.450      SignalP-noTM
TRINITY_DN33776_c0_g2::TRINITY_DN33776_c0_g2_i6::g.22::m.2;  0.102   5  0.000   1  0.105   1  0.000   0.000 N  0.450      SignalP-noTM
TRINITY_DN33776_c0_g2::TRINITY_DN33776_c0_g2_i6::g.22::m.2<  0.110  11  0.106  11  0.105   1  0.097   0.101 N  0.450      SignalP-noTM
TRINITY_DN33776_c0_g2::TRINITY_DN33776_c0_g2_i6::g.22::m.2=  0.110  11  0.106  11  0.105   1  0.097   0.101 N  0.450      SignalP-noTM
TRINITY_DN33776_c0_g2::TRINITY_DN33776_c0_g2_i6::g.22::m.2>  0.110  11  0.106  11  0.107  13  0.097   0.101 N  0.450      SignalP-noTM
TRINITY_DN33776_c0_g2::TRINITY_DN33776_c0_g2_i6::g.22::m.2?  0.110  11  0.106  11  0.107  13  0.097   0.101 N  0.450      SignalP-noTM
TRINITY_DN33776_c0_g2::TRINITY_DN33776_c0_g2_i6::g.22::m.2@  0.110  11  0.106  11  0.107  13  0.097   0.101 N  0.450      SignalP-noTM
TRINITY_DN33776_c0_g2::TRINITY_DN33776_c0_g2_i6::g.22::m.2A  0.110  11  0.106  11  0.107  13  0.097   0.101 N  0.450      SignalP-noTM
TRINITY_DN33776_c0_g2::TRINITY_DN33776_c0_g2_i6::g.22::m.2B  0.110  11  0.106  11  0.107  13  0.097   0.101 N  0.450      SignalP-noTM
TRINITY_DN33776_c0_g2::TRINITY_DN33776_c0_g2_i6::g.22::m.2C  0.110  11  0.106  11  0.107  13  0.097   0.101 N  0.450      SignalP-noTM
TRINITY_DN33776_c0_g2::TRINITY_DN33776_c0_g2_i6::g.22::m.2D  0.110  11  0.106  11  0.107  13  0.097   0.101 N  0.450      SignalP-noTM
TRINITY_DN33776_c0_g2::TRINITY_DN33776_c0_g2_i6::g.22::m.2E  0.110  11  0.106  11  0.107  13  0.097   0.101 N  0.450      SignalP-noTM
TRINITY_DN33776_c0_g2::TRINITY_DN33776_c0_g2_i6::g.22::m.2F  0.110  11  0.106  11  0.107  13  0.097   0.101 N  0.450      SignalP-noTM
TRINITY_DN33776_c0_g2::TRINITY_DN33776_c0_g2_i7::g.25::m.2  0.105   1  0.000   1  0.140   1  0.000   0.000 N  0.450      SignalP-noTM
TRINITY_DN33776_c0_g2::TRINITY_DN33776_c0_g2_i7::g.25::m.2  0.103   1  0.000   1  0.166   1  0.000   0.000 N  0.450      SignalP-noTM
TRINITY_DN33776_c0_g2::TRINITY_DN33776_c0_g2_i7::g.25::m.2  0.103   1  0.000   1  0.166   1  0.000   0.000 N  0.450      SignalP-noTM
TRINITY_DN33776_c0_g2::TRINITY_DN33776_c0_g2_i7::g.25::m.2  0.105   1  0.000   1  0.120   1  0.000   0.000 N  0.450      SignalP-noTM
TRINITY_DN33776_c0_g2::TRINITY_DN33776_c0_g2_i7::g.25::m.2  0.104   1  0.000   1  0.161   1  0.000   0.000 N  0.450      SignalP-noTM
TRINITY_DN33776_c0_g2::TRINITY_DN33776_c0_g2_i7::g.25::m.2  0.103   1  0.000   1  0.166   1  0.000   0.000 N  0.450      SignalP-noTM
TRINITY_DN33776_c0_g2::TRINITY_DN33776_c0_g2_i7::g.25::m.2  0.103   1  0.000   1  0.145   1  0.000   0.000 N  0.450      SignalP-noTM
TRINITY_DN33776_c0_g2::TRINITY_DN33776_c0_g2_i7::g.25::m.2  0.104   1  0.000   1  0.140   1  0.000   0.000 N  0.450      SignalP-noTM
TRINITY_DN33776_c0_g2::TRINITY_DN33776_c0_g2_i7::g.25::m.2  0.104   1  0.000   1  0.140   1  0.000   0.000 N  0.450      SignalP-noTM
                           0.000   1  0.000   1  0.000   1  0.000   0.000 N  0.500      SignalP-TM
TRINITY_DN33776_c0_g2::TRINITY_DN33776_c0_g2_i7::g.25::m.2  0.000   1  0.000   1  0.000   1  0.000   0.000 N  0.450      SignalP-noTM
0.165857                   0.000   1  0.000   1  0.000   1  0.000   0.000 N  0.450      SignalP-noTM
TRINITY_DN33776_c0_g2::TRINITY_DN33776_c0_g2_i7::g.25::m.2  0.104   1  0.000   1  0.138   1  0.000   0.000 N  0.450      SignalP-noTM
TRINITY_DN33776_c0_g2::TRINITY_DN33776_c0_g2_i7::g.25::m.2  0.103   1  0.000   1  0.145   1  0.000   0.000 N  0.450      SignalP-noTM
TRINITY_DN33776_c0_g2::TRINITY_DN33776_c0_g2_i7::g.25::m.2  0.105   1  0.000   1  0.120   1  0.000   0.000 N  0.450      SignalP-noTM
TRINITY_DN33776_c0_g2::TRINITY_DN33776_c0_g2_i7::g.25::m.2  0.104   1  0.000   1  0.130   1  0.000   0.000 N  0.450      SignalP-noTM
TRINITY_DN33776_c0_g2::TRINITY_DN33776_c0_g2_i7::g.25::m.2  0.104   1  0.000   1  0.131   1  0.000   0.000 N  0.450      SignalP-noTM
TRINITY_DN33776_c0_g2::TRINITY_DN33776_c0_g2_i7::g.25::m.2  0.104   1  0.000   1  0.140   1  0.000   0.000 N  0.450      SignalP-noTM
TRINITY_DN33776_c0_g2::TRINITY_DN33776_c0_g2_i7::g.25::m.2  0.103   1  0.000   1  0.110   1  0.000   0.000 N  0.450      SignalP-noTM
TRINITY_DN33776_c0_g2::TRINITY_DN33776_c0_g2_i7::g.25::m.2  0.105   1  0.000   1  0.120   1  0.000   0.000 N  0.450      SignalP-noTM
TRINITY_DN33776_c0_g2::TRINITY_DN33776_c0_g2_i7::g.25::m.2  0.105   1  0.000   1  0.120   1  0.000   0.000 N  0.450      SignalP-noTM
TRINITY_DN33776_c0_g2::TRINITY_DN33776_c0_g2_i7::g.25::m.2  0.103   1  0.000   1  0.110   1  0.000   0.000 N  0.450      SignalP-noTM
TRINITY_DN33776_c0_g2::TRINITY_DN33776_c0_g2_i7::g.25::m.2  0.105   1  0.000   1  0.120   1  0.000   0.000 N  0.450      SignalP-noTM
TRINITY_DN33776_c0_g2::TRINITY_DN33776_c0_g2_i7::g.25::m.2  0.104   1  0.000   1  0.158   1  0.000   0.000 N  0.450      SignalP-noTM
TRINITY_DN33776_c0_g2::TRINITY_DN33776_c0_g2_i7::g.25::m.2  0.103   1  0.000   1  0.145   1  0.000   0.000 N  0.450      SignalP-noTM
TRINITY_DN33776_c0_g2::TRINITY_DN33776_c0_g2_i7::g.25::m.2  0.104   1  0.000   1  0.140   1  0.000   0.000 N  0.450      SignalP-noTM
TRINITY_DN33776_c0_g2::TRINITY_DN33776_c0_g2_i7::g.25::m.2  0.102   1  0.000   1  0.120   1  0.000   0.000 N  0.450      SignalP-noTM
TRINITY_DN33776_c0_g2::TRINITY_DN33776_c0_g2_i7::g.25::m.2  0.104   1  0.000   1  0.121   1  0.000   0.000 N  0.450      SignalP-noTM
TRINITY_DN33776_c0_g2::TRINITY_DN33776_c0_g2_i7::g.25::m.2  0.104   1  0.000   1  0.140   1  0.000   0.000 N  0.450      SignalP-noTM
TRINITY_DN33776_c0_g2::TRINITY_DN33776_c0_g2_i7::g.25::m.2  0.104   1  0.000   1  0.140   1  0.000   0.000 N  0.450      SignalP-noTM
TRINITY_DN33776_c0_g2::TRINITY_DN33776_c0_g2_i7::g.25::m.2  0.102   1  0.000   1  0.120   1  0.000   0.000 N  0.450      SignalP-noTM
TRINITY_DN33776_c0_g2::TRINITY_DN33776_c0_g2_i7::g.25::m.2  0.104   1  0.000   1  0.161   1  0.000   0.000 N  0.450      SignalP-noTM
TRINITY_DN33776_c0_g2::TRINITY_DN33776_c0_g2_i7::g.25::m.2  0.104   1  0.000   1  0.140   1  0.000   0.000 N  0.450      SignalP-noTM
TRINITY_DN33776_c0_g2::TRINITY_DN33776_c0_g2_i7::g.25::m.2!  0.104   1  0.000   1  0.121   1  0.000   0.000 N  0.450      SignalP-noTM
TRINITY_DN33776_c0_g2::TRINITY_DN33776_c0_g2_i7::g.25::m.2"  0.104   1  0.000   1  0.158   1  0.000   0.000 N  0.450      SignalP-noTM
TRINITY_DN33776_c0_g2::TRINITY_DN33776_c0_g2_i7::g.25::m.2#  0.104   1  0.000   1  0.130   1  0.000   0.000 N  0.450      SignalP-noTM
TRINITY_DN33776_c0_g2::TRINITY_DN33776_c0_g2_i7::g.25::m.2$  0.106   1  0.000   1  0.129   1  0.000   0.000 N  0.450      SignalP-noTM
TRINITY_DN33776_c0_g2::TRINITY_DN33776_c0_g2_i7::g.25::m.2%  0.104   1  0.000   1  0.138   1  0.000   0.000 N  0.450      SignalP-noTM
TRINITY_DN33776_c0_g2::TRINITY_DN33776_c0_g2_i7::g.25::m.2&  0.106   1  0.000   1  0.129   1  0.000   0.000 N  0.450      SignalP-noTM
TRINITY_DN33776_c0_g2::TRINITY_DN33776_c0_g2_i7::g.25::m.2'  0.103   1  0.000   1  0.145   1  0.000   0.000 N  0.450      SignalP-noTM
TRINITY_DN33776_c0_g2::TRINITY_DN33776_c0_g2_i7::g.25::m.2(  0.103   1  0.000   1  0.166   1  0.000   0.000 N  0.450      SignalP-noTM
TRINITY_DN33776_c0_g2::TRINITY_DN33776_c0_g2_i7::g.25::m.2)  0.104   1  0.000   1  0.130   1  0.000   0.000 N  0.450      SignalP-noTM
TRINITY_DN33776_c0_g2::TRINITY_DN33776_c0_g2_i7::g.25::m.2*  0.103   1  0.000   1  0.145   1  0.000   0.000 N  0.450      SignalP-noTM
TRINITY_DN33776_c0_g2::TRINITY_DN33776_c0_g2_i7::g.25::m.2+  0.105   1  0.000   1  0.120   1  0.000   0.000 N  0.450      SignalP-noTM
TRINITY_DN33776_c0_g2::TRINITY_DN33776_c0_g2_i7::g.25::m.2,  0.103   1  0.000   1  0.145   1  0.000   0.000 N  0.450      SignalP-noTM
TRINITY_DN33776_c0_g2::TRINITY_DN33776_c0_g2_i7::g.25::m.2-  0.104   1  0.000   1  0.158   1  0.000   0.000 N  0.450      SignalP-noTM
TRINITY_DN33776_c0_g2::TRINITY_DN33776_c0_g2_i7::g.25::m.2.  0.104   1  0.000   1  0.140   1  0.000   0.000 N  0.450      SignalP-noTM
TRINITY_DN33776_c0_g2::TRINITY_DN33776_c0_g2_i7::g.25::m.2/  0.103   1  0.000   1  0.145   1  0.000   0.000 N  0.450      SignalP-noTM
TRINITY_DN33776_c0_g2::TRINITY_DN33776_c0_g2_i7::g.25::m.20  0.105   1  0.000   1  0.120   1  0.000   0.000 N  0.450      SignalP-noTM
TRINITY_DN33776_c0_g2::TRINITY_DN33776_c0_g2_i7::g.25::m.21  0.104   1  0.000   1  0.140   1  0.000   0.000 N  0.450      SignalP-noTM
TRINITY_DN33776_c0_g2::TRINITY_DN33776_c0_g2_i7::g.25::m.22  0.104   1  0.000   1  0.146   1  0.000   0.000 N  0.450      SignalP-noTM
TRINITY_DN33776_c0_g2::TRINITY_DN33776_c0_g2_i7::g.25::m.23  0.104   1  0.000   1  0.140   1  0.000   0.000 N  0.450      SignalP-noTM
TRINITY_DN33776_c0_g2::TRINITY_DN33776_c0_g2_i7::g.25::m.24  0.105   1  0.000   1  0.120   1  0.000   0.000 N  0.450      SignalP-noTM
TRINITY_DN33776_c0_g2::TRINITY_DN33776_c0_g2_i7::g.25::m.25  0.101   1  0.000   1  0.095   1  0.000   0.000 N  0.450      SignalP-noTM
TRINITY_DN33776_c0_g2::TRINITY_DN33776_c0_g2_i7::g.25::m.26  0.101   1  0.000   1  0.095   1  0.000   0.000 N  0.450      SignalP-noTM
TRINITY_DN33776_c0_g2::TRINITY_DN33776_c0_g2_i7::g.25::m.27  0.101   1  0.000   1  0.095   1  0.000   0.000 N  0.450      SignalP-noTM
TRINITY_DN33776_c0_g2::TRINITY_DN33776_c0_g2_i7::g.25::m.28  0.103   4  0.000   1  0.095   1  0.000   0.000 N  0.450      SignalP-noTM
TRINITY_DN33776_c0_g2::TRINITY_DN33776_c0_g2_i7::g.25::m.29  0.103   4  0.000   1  0.102   5  0.000   0.000 N  0.450      SignalP-noTM
TRINITY_DN33776_c0_g2::TRINITY_DN33776_c0_g2_i7::g.25::m.2:  0.103   6  0.000   1  0.102   5  0.000   0.000 N  0.450      SignalP-noTM
TRINITY_DN33776_c0_g2::TRINITY_DN33776_c0_g2_i7::g.25::m.2;  0.103   6  0.000   1  0.102   5  0.000   0.000 N  0.450      SignalP-noTM
TRINITY_DN33776_c0_g2::TRINITY_DN33776_c0_g2_i7::g.25::m.2<  0.104   8  0.000   1  0.102   5  0.000   0.000 N  0.450      SignalP-noTM
TRINITY_DN33776_c0_g2::TRINITY_DN33776_c0_g2_i7::g.25::m.2=  0.104   8  0.000   1  0.102   5  0.000   0.000 N  0.450      SignalP-noTM
TRINITY_DN33776_c0_g2::TRINITY_DN33776_c0_g2_i7::g.25::m.2>  0.106  10  0.000   1  0.102   5  0.000   0.000 N  0.450      SignalP-noTM
TRINITY_DN33776_c0_g2::TRINITY_DN33776_c0_g2_i7::g.25::m.2?  0.106  10  0.098  11  0.102   5  0.093   0.095 N  0.450      SignalP-noTM
TRINITY_DN33776_c0_g2::TRINITY_DN33776_c0_g2_i7::g.25::m.2@  0.106  10  0.098  11  0.102   5  0.093   0.095 N  0.450      SignalP-noTM
TRINITY_DN33776_c0_g2::TRINITY_DN33776_c0_g2_i7::g.25::m.2A  0.106  10  0.099  13  0.102   5  0.092   0.095 N  0.450      SignalP-noTM
TRINITY_DN33776_c0_g2::TRINITY_DN33776_c0_g2_i7::g.25::m.2B  0.106  10  0.099  13  0.102   5  0.092   0.095 N  0.450      SignalP-noTM
TRINITY_DN33776_c0_g2::TRINITY_DN33776_c0_g2_i7::g.25::m.2C  0.107  15  0.100  15  0.102   5  0.093   0.096 N  0.450      SignalP-noTM
TRINITY_DN33776_c0_g2::TRINITY_DN33776_c0_g2_i7::g.25::m.2D  0.110  16  0.101  16  0.102   5  0.093   0.097 N  0.450      SignalP-noTM
TRINITY_DN33776_c0_g2::TRINITY_DN33776_c0_g2_i7::g.25::m.2E  0.110  16  0.101  16  0.102   5  0.093   0.097 N  0.450      SignalP-noTM
TRINITY_DN33776_c0_g2::TRINITY_DN33776_c0_g2_i7::g.25::m.2F  0.110  16  0.101  16  0.102   5  0.093   0.097 N  0.450      SignalP-noTM
TRINITY_DN33776_c0_g2::TRINITY_DN33776_c0_g2_i8::g.28::m.2  0.105   1  0.000   1  0.140   1  0.000   0.000 N  0.450      SignalP-noTM
TRINITY_DN33776_c0_g2::TRINITY_DN33776_c0_g2_i8::g.28::m.2  0.103   1  0.000   1  0.166   1  0.000   0.000 N  0.450      SignalP-noTM
TRINITY_DN33776_c0_g2::TRINITY_DN33776_c0_g2_i8::g.28::m.2  0.103   1  0.000   1  0.145   1  0.000   0.000 N  0.450      SignalP-noTM
TRINITY_DN33776_c0_g2::TRINITY_DN33776_c0_g2_i8::g.28::m.2  0.104   1  0.000   1  0.121   1  0.000   0.000 N  0.450      SignalP-noTM
TRINITY_DN33776_c0_g2::TRINITY_DN33776_c0_g2_i8::g.28::m.2  0.104   1  0.000   1  0.158   1  0.000   0.000 N  0.450      SignalP-noTM
TRINITY_DN33776_c0_g2::TRINITY_DN33776_c0_g2_i8::g.28::m.2  0.104   1  0.000   1  0.158   1  0.000   0.000 N  0.450      SignalP-noTM
TRINITY_DN33776_c0_g2::TRINITY_DN33776_c0_g2_i8::g.28::m.2  0.104   1  0.000   1  0.140   1  0.000   0.000 N  0.450      SignalP-noTM
TRINITY_DN33776_c0_g2::TRINITY_DN33776_c0_g2_i8::g.28::m.2  0.104   1  0.000   1  0.138   1  0.000   0.000 N  0.450      SignalP-noTM
TRINITY_DN33776_c0_g2::TRINITY_DN33776_c0_g2_i8::g.28::m.2  0.105   1  0.000   1  0.120   1  0.000   0.000 N  0.450      SignalP-noTM
                           0.000   1  0.000   1  0.000   1  0.000   0.000 N  0.500      SignalP-TM
TRINITY_DN33776_c0_g2::TRINITY_DN33776_c0_g2_i8::g.28::m.2  0.000   1  0.000   1  0.000   1  0.000   0.000 N  0.450      SignalP-noTM
0.157699                   0.000   1  0.000   1  0.000   1  0.000   0.000 N  0.450      SignalP-noTM
TRINITY_DN33776_c0_g2::TRINITY_DN33776_c0_g2_i8::g.28::m.2  0.103   1  0.000   1  0.145   1  0.000   0.000 N  0.450      SignalP-noTM
TRINITY_DN33776_c0_g2::TRINITY_DN33776_c0_g2_i8::g.28::m.2  0.103   1  0.000   1  0.166   1  0.000   0.000 N  0.450      SignalP-noTM
TRINITY_DN33776_c0_g2::TRINITY_DN33776_c0_g2_i8::g.28::m.2  0.102   1  0.000   1  0.120   1  0.000   0.000 N  0.450      SignalP-noTM
TRINITY_DN33776_c0_g2::TRINITY_DN33776_c0_g2_i8::g.28::m.2  0.106   1  0.000   1  0.139   1  0.000   0.000 N  0.450      SignalP-noTM
TRINITY_DN33776_c0_g2::TRINITY_DN33776_c0_g2_i8::g.28::m.2  0.102   1  0.000   1  0.120   1  0.000   0.000 N  0.450      SignalP-noTM
TRINITY_DN33776_c0_g2::TRINITY_DN33776_c0_g2_i8::g.28::m.2  0.106   1  0.000   1  0.139   1  0.000   0.000 N  0.450      SignalP-noTM
TRINITY_DN33776_c0_g2::TRINITY_DN33776_c0_g2_i8::g.28::m.2  0.104   1  0.000   1  0.159   1  0.000   0.000 N  0.450      SignalP-noTM
TRINITY_DN33776_c0_g2::TRINITY_DN33776_c0_g2_i8::g.28::m.2  0.103   1  0.000   1  0.166   1  0.000   0.000 N  0.450      SignalP-noTM
TRINITY_DN33776_c0_g2::TRINITY_DN33776_c0_g2_i8::g.28::m.2  0.104   1  0.000   1  0.146   1  0.000   0.000 N  0.450      SignalP-noTM
TRINITY_DN33776_c0_g2::TRINITY_DN33776_c0_g2_i8::g.28::m.2  0.106   1  0.000   1  0.139   1  0.000   0.000 N  0.450      SignalP-noTM
TRINITY_DN33776_c0_g2::TRINITY_DN33776_c0_g2_i8::g.28::m.2  0.104   1  0.000   1  0.159   1  0.000   0.000 N  0.450      SignalP-noTM
TRINITY_DN33776_c0_g2::TRINITY_DN33776_c0_g2_i8::g.28::m.2  0.103   1  0.000   1  0.166   1  0.000   0.000 N  0.450      SignalP-noTM
TRINITY_DN33776_c0_g2::TRINITY_DN33776_c0_g2_i8::g.28::m.2  0.104   1  0.000   1  0.138   1  0.000   0.000 N  0.450      SignalP-noTM
TRINITY_DN33776_c0_g2::TRINITY_DN33776_c0_g2_i8::g.28::m.2  0.104   1  0.000   1  0.158   1  0.000   0.000 N  0.450      SignalP-noTM
TRINITY_DN33776_c0_g2::TRINITY_DN33776_c0_g2_i8::g.28::m.2  0.103   1  0.000   1  0.145   1  0.000   0.000 N  0.450      SignalP-noTM
TRINITY_DN33776_c0_g2::TRINITY_DN33776_c0_g2_i8::g.28::m.2  0.105   1  0.000   1  0.120   1  0.000   0.000 N  0.450      SignalP-noTM
TRINITY_DN33776_c0_g2::TRINITY_DN33776_c0_g2_i8::g.28::m.2  0.104   1  0.000   1  0.130   1  0.000   0.000 N  0.450      SignalP-noTM
TRINITY_DN33776_c0_g2::TRINITY_DN33776_c0_g2_i8::g.28::m.2  0.104   1  0.000   1  0.131   1  0.000   0.000 N  0.450      SignalP-noTM
TRINITY_DN33776_c0_g2::TRINITY_DN33776_c0_g2_i8::g.28::m.2  0.104   1  0.000   1  0.140   1  0.000   0.000 N  0.450      SignalP-noTM
TRINITY_DN33776_c0_g2::TRINITY_DN33776_c0_g2_i8::g.28::m.2  0.103   1  0.000   1  0.110   1  0.000   0.000 N  0.450      SignalP-noTM
TRINITY_DN33776_c0_g2::TRINITY_DN33776_c0_g2_i8::g.28::m.2  0.105   1  0.000   1  0.120   1  0.000   0.000 N  0.450      SignalP-noTM
TRINITY_DN33776_c0_g2::TRINITY_DN33776_c0_g2_i8::g.28::m.2!  0.105   1  0.000   1  0.120   1  0.000   0.000 N  0.450      SignalP-noTM
TRINITY_DN33776_c0_g2::TRINITY_DN33776_c0_g2_i8::g.28::m.2"  0.103   1  0.000   1  0.110   1  0.000   0.000 N  0.450      SignalP-noTM
TRINITY_DN33776_c0_g2::TRINITY_DN33776_c0_g2_i8::g.28::m.2#  0.105   1  0.000   1  0.120   1  0.000   0.000 N  0.450      SignalP-noTM
TRINITY_DN33776_c0_g2::TRINITY_DN33776_c0_g2_i8::g.28::m.2$  0.104   1  0.000   1  0.158   1  0.000   0.000 N  0.450      SignalP-noTM
TRINITY_DN33776_c0_g2::TRINITY_DN33776_c0_g2_i8::g.28::m.2%  0.103   1  0.000   1  0.145   1  0.000   0.000 N  0.450      SignalP-noTM
TRINITY_DN33776_c0_g2::TRINITY_DN33776_c0_g2_i8::g.28::m.2&  0.104   1  0.000   1  0.140   1  0.000   0.000 N  0.450      SignalP-noTM
TRINITY_DN33776_c0_g2::TRINITY_DN33776_c0_g2_i8::g.28::m.2'  0.102   1  0.000   1  0.120   1  0.000   0.000 N  0.450      SignalP-noTM
TRINITY_DN33776_c0_g2::TRINITY_DN33776_c0_g2_i8::g.28::m.2(  0.104   1  0.000   1  0.121   1  0.000   0.000 N  0.450      SignalP-noTM
TRINITY_DN33776_c0_g2::TRINITY_DN33776_c0_g2_i8::g.28::m.2)  0.104   1  0.000   1  0.140   1  0.000   0.000 N  0.450      SignalP-noTM
TRINITY_DN33776_c0_g2::TRINITY_DN33776_c0_g2_i8::g.28::m.2*  0.104   1  0.000   1  0.140   1  0.000   0.000 N  0.450      SignalP-noTM
TRINITY_DN33776_c0_g2::TRINITY_DN33776_c0_g2_i8::g.28::m.2+  0.102   1  0.000   1  0.120   1  0.000   0.000 N  0.450      SignalP-noTM
TRINITY_DN33776_c0_g2::TRINITY_DN33776_c0_g2_i8::g.28::m.2,  0.104   1  0.000   1  0.161   1  0.000   0.000 N  0.450      SignalP-noTM
TRINITY_DN33776_c0_g2::TRINITY_DN33776_c0_g2_i8::g.28::m.2-  0.104   1  0.000   1  0.140   1  0.000   0.000 N  0.450      SignalP-noTM
TRINITY_DN33776_c0_g2::TRINITY_DN33776_c0_g2_i8::g.28::m.2.  0.104   1  0.000   1  0.121   1  0.000   0.000 N  0.450      SignalP-noTM
TRINITY_DN33776_c0_g2::TRINITY_DN33776_c0_g2_i8::g.28::m.2/  0.104   1  0.000   1  0.158   1  0.000   0.000 N  0.450      SignalP-noTM
TRINITY_DN33776_c0_g2::TRINITY_DN33776_c0_g2_i8::g.28::m.20  0.104   1  0.000   1  0.130   1  0.000   0.000 N  0.450      SignalP-noTM
TRINITY_DN33776_c0_g2::TRINITY_DN33776_c0_g2_i8::g.28::m.21  0.106   1  0.000   1  0.129   1  0.000   0.000 N  0.450      SignalP-noTM
TRINITY_DN33776_c0_g2::TRINITY_DN33776_c0_g2_i8::g.28::m.22  0.104   1  0.000   1  0.138   1  0.000   0.000 N  0.450      SignalP-noTM
TRINITY_DN33776_c0_g2::TRINITY_DN33776_c0_g2_i8::g.28::m.23  0.106   1  0.000   1  0.129   1  0.000   0.000 N  0.450      SignalP-noTM
TRINITY_DN33776_c0_g2::TRINITY_DN33776_c0_g2_i8::g.28::m.24  0.103   1  0.000   1  0.145   1  0.000   0.000 N  0.450      SignalP-noTM
TRINITY_DN33776_c0_g2::TRINITY_DN33776_c0_g2_i8::g.28::m.25  0.103   1  0.000   1  0.166   1  0.000   0.000 N  0.450      SignalP-noTM
TRINITY_DN33776_c0_g2::TRINITY_DN33776_c0_g2_i8::g.28::m.26  0.104   1  0.000   1  0.130   1  0.000   0.000 N  0.450      SignalP-noTM
TRINITY_DN33776_c0_g2::TRINITY_DN33776_c0_g2_i8::g.28::m.27  0.103   1  0.000   1  0.145   1  0.000   0.000 N  0.450      SignalP-noTM
TRINITY_DN33776_c0_g2::TRINITY_DN33776_c0_g2_i8::g.28::m.28  0.103   1  0.000   1  0.101   1  0.000   0.000 N  0.450      SignalP-noTM
TRINITY_DN33776_c0_g2::TRINITY_DN33776_c0_g2_i8::g.28::m.29  0.103   1  0.000   1  0.110   2  0.000   0.000 N  0.450      SignalP-noTM
TRINITY_DN33776_c0_g2::TRINITY_DN33776_c0_g2_i8::g.28::m.2:  0.103   1  0.000   1  0.114   3  0.000   0.000 N  0.450      SignalP-noTM
TRINITY_DN33776_c0_g2::TRINITY_DN33776_c0_g2_i8::g.28::m.2;  0.103   1  0.000   1  0.124   4  0.000   0.000 N  0.450      SignalP-noTM
TRINITY_DN33776_c0_g2::TRINITY_DN33776_c0_g2_i8::g.28::m.2<  0.110   5  0.000   1  0.124   4  0.000   0.000 N  0.450      SignalP-noTM
TRINITY_DN33776_c0_g2::TRINITY_DN33776_c0_g2_i8::g.28::m.2=  0.110   5  0.000   1  0.124   4  0.000   0.000 N  0.450      SignalP-noTM
TRINITY_DN33776_c0_g2::TRINITY_DN33776_c0_g2_i8::g.28::m.2>  0.110   5  0.000   1  0.133   7  0.000   0.000 N  0.450      SignalP-noTM
TRINITY_DN33776_c0_g2::TRINITY_DN33776_c0_g2_i8::g.28::m.2?  0.110   5  0.000   1  0.133   7  0.000   0.000 N  0.450      SignalP-noTM
TRINITY_DN33776_c0_g2::TRINITY_DN33776_c0_g2_i8::g.28::m.2@  0.110   5  0.000   1  0.133   7  0.000   0.000 N  0.450      SignalP-noTM
TRINITY_DN33776_c0_g2::TRINITY_DN33776_c0_g2_i8::g.28::m.2A  0.110   5  0.000   1  0.133   7  0.000   0.000 N  0.450      SignalP-noTM
TRINITY_DN33776_c0_g2::TRINITY_DN33776_c0_g2_i8::g.28::m.2B  0.110   5  0.101  11  0.133   7  0.112   0.107 N  0.450      SignalP-noTM
TRINITY_DN33776_c0_g2::TRINITY_DN33776_c0_g2_i8::g.28::m.2C  0.110   5  0.105  12  0.133   7  0.111   0.108 N  0.450      SignalP-noTM
TRINITY_DN33776_c0_g2::TRINITY_DN33776_c0_g2_i8::g.28::m.2D  0.110   5  0.105  12  0.133   7  0.111   0.108 N  0.450      SignalP-noTM
TRINITY_DN33776_c0_g2::TRINITY_DN33776_c0_g2_i8::g.28::m.2E  0.110   5  0.105  12  0.133   7  0.111   0.108 N  0.450      SignalP-noTM
TRINITY_DN33776_c0_g2::TRINITY_DN33776_c0_g2_i8::g.28::m.2F  0.110   5  0.105  12  0.133   7  0.111   0.108 N  0.450      SignalP-noTM
TRINITY_DN33776_c0_g2::TRINITY_DN33776_c0_g2_i9::g.31::m.3  0.105   1  0.000   1  0.140   1  0.000   0.000 N  0.450      SignalP-noTM
TRINITY_DN33776_c0_g2::TRINITY_DN33776_c0_g2_i9::g.31::m.3  0.103   1  0.000   1  0.166   1  0.000   0.000 N  0.450      SignalP-noTM
TRINITY_DN33776_c0_g2::TRINITY_DN33776_c0_g2_i9::g.31::m.3  0.103   1  0.000   1  0.166   1  0.000   0.000 N  0.450      SignalP-noTM
TRINITY_DN33776_c0_g2::TRINITY_DN33776_c0_g2_i9::g.31::m.3  0.105   1  0.000   1  0.120   1  0.000   0.000 N  0.450      SignalP-noTM
TRINITY_DN33776_c0_g2::TRINITY_DN33776_c0_g2_i9::g.31::m.3  0.104   1  0.000   1  0.161   1  0.000   0.000 N  0.450      SignalP-noTM
TRINITY_DN33776_c0_g2::TRINITY_DN33776_c0_g2_i9::g.31::m.3  0.103   1  0.000   1  0.166   1  0.000   0.000 N  0.450      SignalP-noTM
TRINITY_DN33776_c0_g2::TRINITY_DN33776_c0_g2_i9::g.31::m.3  0.103   1  0.000   1  0.145   1  0.000   0.000 N  0.450      SignalP-noTM
TRINITY_DN33776_c0_g2::TRINITY_DN33776_c0_g2_i9::g.31::m.3  0.104   1  0.000   1  0.140   1  0.000   0.000 N  0.450      SignalP-noTM
TRINITY_DN33776_c0_g2::TRINITY_DN33776_c0_g2_i9::g.31::m.3  0.104   1  0.000   1  0.140   1  0.000   0.000 N  0.450      SignalP-noTM
                           0.000   1  0.000   1  0.000   1  0.000   0.000 N  0.500      SignalP-TM
TRINITY_DN33776_c0_g2::TRINITY_DN33776_c0_g2_i9::g.31::m.3  0.000   1  0.000   1  0.000   1  0.000   0.000 N  0.450      SignalP-noTM
0.165857                   0.000   1  0.000   1  0.000   1  0.000   0.000 N  0.450      SignalP-noTM
TRINITY_DN33776_c0_g2::TRINITY_DN33776_c0_g2_i9::g.31::m.3  0.104   1  0.000   1  0.138   1  0.000   0.000 N  0.450      SignalP-noTM
TRINITY_DN33776_c0_g2::TRINITY_DN33776_c0_g2_i9::g.31::m.3  0.103   1  0.000   1  0.145   1  0.000   0.000 N  0.450      SignalP-noTM
TRINITY_DN33776_c0_g2::TRINITY_DN33776_c0_g2_i9::g.31::m.3  0.105   1  0.000   1  0.120   1  0.000   0.000 N  0.450      SignalP-noTM
TRINITY_DN33776_c0_g2::TRINITY_DN33776_c0_g2_i9::g.31::m.3  0.104   1  0.000   1  0.130   1  0.000   0.000 N  0.450      SignalP-noTM
TRINITY_DN33776_c0_g2::TRINITY_DN33776_c0_g2_i9::g.31::m.3  0.104   1  0.000   1  0.131   1  0.000   0.000 N  0.450      SignalP-noTM
TRINITY_DN33776_c0_g2::TRINITY_DN33776_c0_g2_i9::g.31::m.3  0.104   1  0.000   1  0.140   1  0.000   0.000 N  0.450      SignalP-noTM
TRINITY_DN33776_c0_g2::TRINITY_DN33776_c0_g2_i9::g.31::m.3  0.103   1  0.000   1  0.110   1  0.000   0.000 N  0.450      SignalP-noTM
TRINITY_DN33776_c0_g2::TRINITY_DN33776_c0_g2_i9::g.31::m.3  0.105   1  0.000   1  0.120   1  0.000   0.000 N  0.450      SignalP-noTM
TRINITY_DN33776_c0_g2::TRINITY_DN33776_c0_g2_i9::g.31::m.3  0.105   1  0.000   1  0.120   1  0.000   0.000 N  0.450      SignalP-noTM
TRINITY_DN33776_c0_g2::TRINITY_DN33776_c0_g2_i9::g.31::m.3  0.103   1  0.000   1  0.110   1  0.000   0.000 N  0.450      SignalP-noTM
TRINITY_DN33776_c0_g2::TRINITY_DN33776_c0_g2_i9::g.31::m.3  0.105   1  0.000   1  0.120   1  0.000   0.000 N  0.450      SignalP-noTM
TRINITY_DN33776_c0_g2::TRINITY_DN33776_c0_g2_i9::g.31::m.3  0.104   1  0.000   1  0.158   1  0.000   0.000 N  0.450      SignalP-noTM
TRINITY_DN33776_c0_g2::TRINITY_DN33776_c0_g2_i9::g.31::m.3  0.103   1  0.000   1  0.145   1  0.000   0.000 N  0.450      SignalP-noTM
TRINITY_DN33776_c0_g2::TRINITY_DN33776_c0_g2_i9::g.31::m.3  0.104   1  0.000   1  0.140   1  0.000   0.000 N  0.450      SignalP-noTM
TRINITY_DN33776_c0_g2::TRINITY_DN33776_c0_g2_i9::g.31::m.3  0.102   1  0.000   1  0.120   1  0.000   0.000 N  0.450      SignalP-noTM
TRINITY_DN33776_c0_g2::TRINITY_DN33776_c0_g2_i9::g.31::m.3  0.104   1  0.000   1  0.121   1  0.000   0.000 N  0.450      SignalP-noTM
TRINITY_DN33776_c0_g2::TRINITY_DN33776_c0_g2_i9::g.31::m.3  0.104   1  0.000   1  0.140   1  0.000   0.000 N  0.450      SignalP-noTM
TRINITY_DN33776_c0_g2::TRINITY_DN33776_c0_g2_i9::g.31::m.3  0.104   1  0.000   1  0.140   1  0.000   0.000 N  0.450      SignalP-noTM
TRINITY_DN33776_c0_g2::TRINITY_DN33776_c0_g2_i9::g.31::m.3  0.102   1  0.000   1  0.120   1  0.000   0.000 N  0.450      SignalP-noTM
TRINITY_DN33776_c0_g2::TRINITY_DN33776_c0_g2_i9::g.31::m.3  0.104   1  0.000   1  0.161   1  0.000   0.000 N  0.450      SignalP-noTM
TRINITY_DN33776_c0_g2::TRINITY_DN33776_c0_g2_i9::g.31::m.3  0.104   1  0.000   1  0.140   1  0.000   0.000 N  0.450      SignalP-noTM
TRINITY_DN33776_c0_g2::TRINITY_DN33776_c0_g2_i9::g.31::m.3!  0.104   1  0.000   1  0.121   1  0.000   0.000 N  0.450      SignalP-noTM
TRINITY_DN33776_c0_g2::TRINITY_DN33776_c0_g2_i9::g.31::m.3"  0.104   1  0.000   1  0.158   1  0.000   0.000 N  0.450      SignalP-noTM
TRINITY_DN33776_c0_g2::TRINITY_DN33776_c0_g2_i9::g.31::m.3#  0.104   1  0.000   1  0.130   1  0.000   0.000 N  0.450      SignalP-noTM
TRINITY_DN33776_c0_g2::TRINITY_DN33776_c0_g2_i9::g.31::m.3$  0.106   1  0.000   1  0.129   1  0.000   0.000 N  0.450      SignalP-noTM
TRINITY_DN33776_c0_g2::TRINITY_DN33776_c0_g2_i9::g.31::m.3%  0.104   1  0.000   1  0.138   1  0.000   0.000 N  0.450      SignalP-noTM
TRINITY_DN33776_c0_g2::TRINITY_DN33776_c0_g2_i9::g.31::m.3&  0.106   1  0.000   1  0.129   1  0.000   0.000 N  0.450      SignalP-noTM
TRINITY_DN33776_c0_g2::TRINITY_DN33776_c0_g2_i9::g.31::m.3'  0.103   1  0.000   1  0.145   1  0.000   0.000 N  0.450      SignalP-noTM
TRINITY_DN33776_c0_g2::TRINITY_DN33776_c0_g2_i9::g.31::m.3(  0.103   1  0.000   1  0.166   1  0.000   0.000 N  0.450      SignalP-noTM
TRINITY_DN33776_c0_g2::TRINITY_DN33776_c0_g2_i9::g.31::m.3)  0.104   1  0.000   1  0.130   1  0.000   0.000 N  0.450      SignalP-noTM
TRINITY_DN33776_c0_g2::TRINITY_DN33776_c0_g2_i9::g.31::m.3*  0.103   1  0.000   1  0.145   1  0.000   0.000 N  0.450      SignalP-noTM
TRINITY_DN33776_c0_g2::TRINITY_DN33776_c0_g2_i9::g.31::m.3+  0.105   1  0.000   1  0.120   1  0.000   0.000 N  0.450      SignalP-noTM
TRINITY_DN33776_c0_g2::TRINITY_DN33776_c0_g2_i9::g.31::m.3,  0.103   1  0.000   1  0.145   1  0.000   0.000 N  0.450      SignalP-noTM
TRINITY_DN33776_c0_g2::TRINITY_DN33776_c0_g2_i9::g.31::m.3-  0.104   1  0.000   1  0.158   1  0.000   0.000 N  0.450      SignalP-noTM
TRINITY_DN33776_c0_g2::TRINITY_DN33776_c0_g2_i9::g.31::m.3.  0.104   1  0.000   1  0.140   1  0.000   0.000 N  0.450      SignalP-noTM
TRINITY_DN33776_c0_g2::TRINITY_DN33776_c0_g2_i9::g.31::m.3/  0.103   1  0.000   1  0.145   1  0.000   0.000 N  0.450      SignalP-noTM
TRINITY_DN33776_c0_g2::TRINITY_DN33776_c0_g2_i9::g.31::m.30  0.105   1  0.000   1  0.120   1  0.000   0.000 N  0.450      SignalP-noTM
TRINITY_DN33776_c0_g2::TRINITY_DN33776_c0_g2_i9::g.31::m.31  0.102   1  0.000   1  0.121   1  0.000   0.000 N  0.450      SignalP-noTM
TRINITY_DN33776_c0_g2::TRINITY_DN33776_c0_g2_i9::g.31::m.32  0.102   2  0.000   1  0.121   1  0.000   0.000 N  0.450      SignalP-noTM
TRINITY_DN33776_c0_g2::TRINITY_DN33776_c0_g2_i9::g.31::m.33  0.104   3  0.000   1  0.121   1  0.000   0.000 N  0.450      SignalP-noTM
TRINITY_DN33776_c0_g2::TRINITY_DN33776_c0_g2_i9::g.31::m.34  0.104   4  0.000   1  0.121   1  0.000   0.000 N  0.450      SignalP-noTM
TRINITY_DN33776_c0_g2::TRINITY_DN33776_c0_g2_i9::g.31::m.35  0.104   4  0.000   1  0.121   1  0.000   0.000 N  0.450      SignalP-noTM
TRINITY_DN33776_c0_g2::TRINITY_DN33776_c0_g2_i9::g.31::m.36  0.104   4  0.000   1  0.121   1  0.000   0.000 N  0.450      SignalP-noTM
TRINITY_DN33776_c0_g2::TRINITY_DN33776_c0_g2_i9::g.31::m.37  0.104   4  0.000   1  0.121   1  0.000   0.000 N  0.450      SignalP-noTM
TRINITY_DN33776_c0_g2::TRINITY_DN33776_c0_g2_i9::g.31::m.38  0.104   4  0.000   1  0.121   1  0.000   0.000 N  0.450      SignalP-noTM
TRINITY_DN33776_c0_g2::TRINITY_DN33776_c0_g2_i9::g.31::m.39  0.104   4  0.000   1  0.121   1  0.000   0.000 N  0.450      SignalP-noTM
TRINITY_DN33776_c0_g2::TRINITY_DN33776_c0_g2_i9::g.31::m.3:  0.104   4  0.000   1  0.121   1  0.000   0.000 N  0.450      SignalP-noTM
TRINITY_DN33776_c0_g2::TRINITY_DN33776_c0_g2_i9::g.31::m.3;  0.104   4  0.104  11  0.121   1  0.094   0.099 N  0.450      SignalP-noTM
TRINITY_DN33776_c0_g2::TRINITY_DN33776_c0_g2_i9::g.31::m.3<  0.104   4  0.105  12  0.121   1  0.093   0.098 N  0.450      SignalP-noTM
TRINITY_DN33776_c0_g2::TRINITY_DN33776_c0_g2_i9::g.31::m.3=  0.104   4  0.105  12  0.121   1  0.093   0.098 N  0.450      SignalP-noTM
TRINITY_DN33776_c0_g2::TRINITY_DN33776_c0_g2_i9::g.31::m.3>  0.104   4  0.105  12  0.121   1  0.093   0.098 N  0.450      SignalP-noTM
TRINITY_DN33776_c0_g2::TRINITY_DN33776_c0_g2_i9::g.31::m.3?  0.104   4  0.105  12  0.121   1  0.093   0.098 N  0.450      SignalP-noTM
TRINITY_DN33776_c0_g2::TRINITY_DN33776_c0_g2_i9::g.31::m.3@  0.104   4  0.105  12  0.121   1  0.093   0.098 N  0.450      SignalP-noTM
TRINITY_DN33776_c0_g2::TRINITY_DN33776_c0_g2_i9::g.31::m.3A  0.105  17  0.105  12  0.121   1  0.093   0.098 N  0.450      SignalP-noTM
TRINITY_DN33776_c0_g2::TRINITY_DN33776_c0_g2_i9::g.31::m.3B  0.105  17  0.105  12  0.121   1  0.093   0.098 N  0.450      SignalP-noTM
TRINITY_DN33776_c0_g2::TRINITY_DN33776_c0_g2_i9::g.31::m.3C  0.106  19  0.105  12  0.121   1  0.093   0.098 N  0.450      SignalP-noTM
TRINITY_DN33776_c0_g2::TRINITY_DN33776_c0_g2_i9::g.31::m.3D  0.109  20  0.105  12  0.121   1  0.093   0.098 N  0.450      SignalP-noTM
TRINITY_DN33776_c0_g2::TRINITY_DN33776_c0_g2_i9::g.31::m.3E  0.109  20  0.105  12  0.121   1  0.093   0.098 N  0.450      SignalP-noTM
TRINITY_DN33776_c0_g2::TRINITY_DN33776_c0_g2_i9::g.31::m.3F  0.109  20  0.105  12  0.121   1  0.093   0.098 N  0.450      SignalP-noTM
TRINITY_DN33776_c0_g2::TRINITY_DN33776_c0_g2_i10::g.34::m.  0.105   1  0.000   1  0.140   1  0.000   0.000 N  0.450      SignalP-noTM
TRINITY_DN33776_c0_g2::TRINITY_DN33776_c0_g2_i10::g.34::m.  0.103   1  0.000   1  0.166   1  0.000   0.000 N  0.450      SignalP-noTM
TRINITY_DN33776_c0_g2::TRINITY_DN33776_c0_g2_i10::g.34::m.  0.103   1  0.000   1  0.145   1  0.000   0.000 N  0.450      SignalP-noTM
TRINITY_DN33776_c0_g2::TRINITY_DN33776_c0_g2_i10::g.34::m.  0.104   1  0.000   1  0.121   1  0.000   0.000 N  0.450      SignalP-noTM
TRINITY_DN33776_c0_g2::TRINITY_DN33776_c0_g2_i10::g.34::m.  0.104   1  0.000   1  0.158   1  0.000   0.000 N  0.450      SignalP-noTM
TRINITY_DN33776_c0_g2::TRINITY_DN33776_c0_g2_i10::g.34::m.  0.104   1  0.000   1  0.158   1  0.000   0.000 N  0.450      SignalP-noTM
TRINITY_DN33776_c0_g2::TRINITY_DN33776_c0_g2_i10::g.34::m.  0.104   1  0.000   1  0.140   1  0.000   0.000 N  0.450      SignalP-noTM
TRINITY_DN33776_c0_g2::TRINITY_DN33776_c0_g2_i10::g.34::m.  0.104   1  0.000   1  0.138   1  0.000   0.000 N  0.450      SignalP-noTM
TRINITY_DN33776_c0_g2::TRINITY_DN33776_c0_g2_i10::g.34::m.  0.105   1  0.000   1  0.120   1  0.000   0.000 N  0.450      SignalP-noTM
                           0.000   1  0.000   1  0.000   1  0.000   0.000 N  0.500      SignalP-TM
TRINITY_DN33776_c0_g2::TRINITY_DN33776_c0_g2_i10::g.34::m.  0.000   1  0.000   1  0.000   1  0.000   0.000 N  0.450      SignalP-noTM
0.157699                   0.000   1  0.000   1  0.000   1  0.000   0.000 N  0.450      SignalP-noTM
TRINITY_DN33776_c0_g2::TRINITY_DN33776_c0_g2_i10::g.34::m.  0.103   1  0.000   1  0.145   1  0.000   0.000 N  0.450      SignalP-noTM
TRINITY_DN33776_c0_g2::TRINITY_DN33776_c0_g2_i10::g.34::m.  0.103   1  0.000   1  0.166   1  0.000   0.000 N  0.450      SignalP-noTM
TRINITY_DN33776_c0_g2::TRINITY_DN33776_c0_g2_i10::g.34::m.  0.102   1  0.000   1  0.120   1  0.000   0.000 N  0.450      SignalP-noTM
TRINITY_DN33776_c0_g2::TRINITY_DN33776_c0_g2_i10::g.34::m.  0.106   1  0.000   1  0.139   1  0.000   0.000 N  0.450      SignalP-noTM
TRINITY_DN33776_c0_g2::TRINITY_DN33776_c0_g2_i10::g.34::m.  0.102   1  0.000   1  0.120   1  0.000   0.000 N  0.450      SignalP-noTM
TRINITY_DN33776_c0_g2::TRINITY_DN33776_c0_g2_i10::g.34::m.  0.106   1  0.000   1  0.139   1  0.000   0.000 N  0.450      SignalP-noTM
TRINITY_DN33776_c0_g2::TRINITY_DN33776_c0_g2_i10::g.34::m.  0.104   1  0.000   1  0.159   1  0.000   0.000 N  0.450      SignalP-noTM
TRINITY_DN33776_c0_g2::TRINITY_DN33776_c0_g2_i10::g.34::m.  0.103   1  0.000   1  0.166   1  0.000   0.000 N  0.450      SignalP-noTM
TRINITY_DN33776_c0_g2::TRINITY_DN33776_c0_g2_i10::g.34::m.  0.104   1  0.000   1  0.146   1  0.000   0.000 N  0.450      SignalP-noTM
TRINITY_DN33776_c0_g2::TRINITY_DN33776_c0_g2_i10::g.34::m.  0.106   1  0.000   1  0.139   1  0.000   0.000 N  0.450      SignalP-noTM
TRINITY_DN33776_c0_g2::TRINITY_DN33776_c0_g2_i10::g.34::m.  0.104   1  0.000   1  0.159   1  0.000   0.000 N  0.450      SignalP-noTM
TRINITY_DN33776_c0_g2::TRINITY_DN33776_c0_g2_i10::g.34::m.  0.103   1  0.000   1  0.166   1  0.000   0.000 N  0.450      SignalP-noTM
TRINITY_DN33776_c0_g2::TRINITY_DN33776_c0_g2_i10::g.34::m.  0.104   1  0.000   1  0.138   1  0.000   0.000 N  0.450      SignalP-noTM
TRINITY_DN33776_c0_g2::TRINITY_DN33776_c0_g2_i10::g.34::m.  0.104   1  0.000   1  0.158   1  0.000   0.000 N  0.450      SignalP-noTM
TRINITY_DN33776_c0_g2::TRINITY_DN33776_c0_g2_i10::g.34::m.  0.103   1  0.000   1  0.145   1  0.000   0.000 N  0.450      SignalP-noTM
TRINITY_DN33776_c0_g2::TRINITY_DN33776_c0_g2_i10::g.34::m.  0.105   1  0.000   1  0.120   1  0.000   0.000 N  0.450      SignalP-noTM
TRINITY_DN33776_c0_g2::TRINITY_DN33776_c0_g2_i10::g.34::m.  0.104   1  0.000   1  0.130   1  0.000   0.000 N  0.450      SignalP-noTM
TRINITY_DN33776_c0_g2::TRINITY_DN33776_c0_g2_i10::g.34::m.  0.104   1  0.000   1  0.131   1  0.000   0.000 N  0.450      SignalP-noTM
TRINITY_DN33776_c0_g2::TRINITY_DN33776_c0_g2_i10::g.34::m.  0.104   1  0.000   1  0.140   1  0.000   0.000 N  0.450      SignalP-noTM
TRINITY_DN33776_c0_g2::TRINITY_DN33776_c0_g2_i10::g.34::m.  0.103   1  0.000   1  0.110   1  0.000   0.000 N  0.450      SignalP-noTM
TRINITY_DN33776_c0_g2::TRINITY_DN33776_c0_g2_i10::g.34::m.  0.105   1  0.000   1  0.120   1  0.000   0.000 N  0.450      SignalP-noTM
TRINITY_DN33776_c0_g2::TRINITY_DN33776_c0_g2_i10::g.34::m.!  0.105   1  0.000   1  0.120   1  0.000   0.000 N  0.450      SignalP-noTM
TRINITY_DN33776_c0_g2::TRINITY_DN33776_c0_g2_i10::g.34::m."  0.103   1  0.000   1  0.110   1  0.000   0.000 N  0.450      SignalP-noTM
TRINITY_DN33776_c0_g2::TRINITY_DN33776_c0_g2_i10::g.34::m.#  0.105   1  0.000   1  0.120   1  0.000   0.000 N  0.450      SignalP-noTM
TRINITY_DN33776_c0_g2::TRINITY_DN33776_c0_g2_i10::g.34::m.$  0.104   1  0.000   1  0.158   1  0.000   0.000 N  0.450      SignalP-noTM
TRINITY_DN33776_c0_g2::TRINITY_DN33776_c0_g2_i10::g.34::m.%  0.103   1  0.000   1  0.145   1  0.000   0.000 N  0.450      SignalP-noTM
TRINITY_DN33776_c0_g2::TRINITY_DN33776_c0_g2_i10::g.34::m.&  0.104   1  0.000   1  0.140   1  0.000   0.000 N  0.450      SignalP-noTM
TRINITY_DN33776_c0_g2::TRINITY_DN33776_c0_g2_i10::g.34::m.'  0.102   1  0.000   1  0.120   1  0.000   0.000 N  0.450      SignalP-noTM
TRINITY_DN33776_c0_g2::TRINITY_DN33776_c0_g2_i10::g.34::m.(  0.104   1  0.000   1  0.121   1  0.000   0.000 N  0.450      SignalP-noTM
TRINITY_DN33776_c0_g2::TRINITY_DN33776_c0_g2_i10::g.34::m.)  0.104   1  0.000   1  0.140   1  0.000   0.000 N  0.450      SignalP-noTM
TRINITY_DN33776_c0_g2::TRINITY_DN33776_c0_g2_i10::g.34::m.*  0.104   1  0.000   1  0.140   1  0.000   0.000 N  0.450      SignalP-noTM
TRINITY_DN33776_c0_g2::TRINITY_DN33776_c0_g2_i10::g.34::m.+  0.102   1  0.000   1  0.120   1  0.000   0.000 N  0.450      SignalP-noTM
TRINITY_DN33776_c0_g2::TRINITY_DN33776_c0_g2_i10::g.34::m.,  0.104   1  0.000   1  0.161   1  0.000   0.000 N  0.450      SignalP-noTM
TRINITY_DN33776_c0_g2::TRINITY_DN33776_c0_g2_i10::g.34::m.-  0.104   1  0.000   1  0.140   1  0.000   0.000 N  0.450      SignalP-noTM
TRINITY_DN33776_c0_g2::TRINITY_DN33776_c0_g2_i10::g.34::m..  0.104   1  0.000   1  0.121   1  0.000   0.000 N  0.450      SignalP-noTM
TRINITY_DN33776_c0_g2::TRINITY_DN33776_c0_g2_i10::g.34::m./  0.104   1  0.000   1  0.158   1  0.000   0.000 N  0.450      SignalP-noTM
TRINITY_DN33776_c0_g2::TRINITY_DN33776_c0_g2_i10::g.34::m.0  0.104   1  0.000   1  0.130   1  0.000   0.000 N  0.450      SignalP-noTM
TRINITY_DN33776_c0_g2::TRINITY_DN33776_c0_g2_i10::g.34::m.1  0.106   1  0.000   1  0.129   1  0.000   0.000 N  0.450      SignalP-noTM
TRINITY_DN33776_c0_g2::TRINITY_DN33776_c0_g2_i10::g.34::m.2  0.104   1  0.000   1  0.138   1  0.000   0.000 N  0.450      SignalP-noTM
TRINITY_DN33776_c0_g2::TRINITY_DN33776_c0_g2_i10::g.34::m.3  0.106   1  0.000   1  0.129   1  0.000   0.000 N  0.450      SignalP-noTM
TRINITY_DN33776_c0_g2::TRINITY_DN33776_c0_g2_i10::g.34::m.4  0.103   1  0.000   1  0.145   1  0.000   0.000 N  0.450      SignalP-noTM
TRINITY_DN33776_c0_g2::TRINITY_DN33776_c0_g2_i10::g.34::m.5  0.103   1  0.000   1  0.166   1  0.000   0.000 N  0.450      SignalP-noTM
TRINITY_DN33776_c0_g2::TRINITY_DN33776_c0_g2_i10::g.34::m.6  0.104   1  0.000   1  0.130   1  0.000   0.000 N  0.450      SignalP-noTM
TRINITY_DN33776_c0_g2::TRINITY_DN33776_c0_g2_i10::g.34::m.7  0.103   1  0.000   1  0.145   1  0.000   0.000 N  0.450      SignalP-noTM
TRINITY_DN33776_c0_g2::TRINITY_DN33776_c0_g2_i10::g.34::m.8  0.105   1  0.000   1  0.120   1  0.000   0.000 N  0.450      SignalP-noTM
TRINITY_DN33776_c0_g2::TRINITY_DN33776_c0_g2_i10::g.34::m.9  0.103   1  0.000   1  0.145   1  0.000   0.000 N  0.450      SignalP-noTM
TRINITY_DN33776_c0_g2::TRINITY_DN33776_c0_g2_i10::g.34::m.:  0.104   1  0.000   1  0.158   1  0.000   0.000 N  0.450      SignalP-noTM
TRINITY_DN33776_c0_g2::TRINITY_DN33776_c0_g2_i10::g.34::m.;  0.104   1  0.000   1  0.140   1  0.000   0.000 N  0.450      SignalP-noTM
TRINITY_DN33776_c0_g2::TRINITY_DN33776_c0_g2_i10::g.34::m.<  0.103   1  0.000   1  0.145   1  0.000   0.000 N  0.450      SignalP-noTM
TRINITY_DN33776_c0_g2::TRINITY_DN33776_c0_g2_i10::g.34::m.=  0.105   1  0.000   1  0.120   1  0.000   0.000 N  0.450      SignalP-noTM
TRINITY_DN33776_c0_g2::TRINITY_DN33776_c0_g2_i10::g.34::m.>  0.104   1  0.000   1  0.140   1  0.000   0.000 N  0.450      SignalP-noTM
TRINITY_DN33776_c0_g2::TRINITY_DN33776_c0_g2_i10::g.34::m.?  0.104   1  0.000   1  0.146   1  0.000   0.000 N  0.450      SignalP-noTM
TRINITY_DN33776_c0_g2::TRINITY_DN33776_c0_g2_i10::g.34::m.@  0.104   1  0.000   1  0.140   1  0.000   0.000 N  0.450      SignalP-noTM
TRINITY_DN33776_c0_g2::TRINITY_DN33776_c0_g2_i10::g.34::m.A  0.105   1  0.000   1  0.120   1  0.000   0.000 N  0.450      SignalP-noTM
TRINITY_DN33776_c0_g2::TRINITY_DN33776_c0_g2_i10::g.34::m.B  0.104   1  0.000   1  0.130   1  0.000   0.000 N  0.450      SignalP-noTM
TRINITY_DN33776_c0_g2::TRINITY_DN33776_c0_g2_i10::g.34::m.C  0.104   1  0.000   1  0.121   1  0.000   0.000 N  0.450      SignalP-noTM
TRINITY_DN33776_c0_g2::TRINITY_DN33776_c0_g2_i10::g.34::m.D  0.102   1  0.000   1  0.120   1  0.000   0.000 N  0.450      SignalP-noTM
TRINITY_DN33776_c0_g2::TRINITY_DN33776_c0_g2_i10::g.34::m.E  0.104   1  0.000   1  0.158   1  0.000   0.000 N  0.450      SignalP-noTM
TRINITY_DN33776_c0_g2::TRINITY_DN33776_c0_g2_i10::g.34::m.F  0.104   1  0.000   1  0.146   1  0.000   0.000 N  0.450      SignalP-noTM
TRINITY_DN33776_c0_g2::TRINITY_DN33776_c0_g2_i11::g.37::m.  0.105   1  0.000   1  0.140   1  0.000   0.000 N  0.450      SignalP-noTM
TRINITY_DN33776_c0_g2::TRINITY_DN33776_c0_g2_i11::g.37::m.  0.104   1  0.000   1  0.140   1  0.000   0.000 N  0.450      SignalP-noTM
TRINITY_DN33776_c0_g2::TRINITY_DN33776_c0_g2_i11::g.37::m.  0.105   1  0.000   1  0.120   1  0.000   0.000 N  0.450      SignalP-noTM
TRINITY_DN33776_c0_g2::TRINITY_DN33776_c0_g2_i11::g.37::m.  0.102   1  0.000   1  0.120   1  0.000   0.000 N  0.450      SignalP-noTM
TRINITY_DN33776_c0_g2::TRINITY_DN33776_c0_g2_i11::g.37::m.  0.104   1  0.000   1  0.138   1  0.000   0.000 N  0.450      SignalP-noTM
TRINITY_DN33776_c0_g2::TRINITY_DN33776_c0_g2_i11::g.37::m.  0.106   1  0.000   1  0.129   1  0.000   0.000 N  0.450      SignalP-noTM
TRINITY_DN33776_c0_g2::TRINITY_DN33776_c0_g2_i11::g.37::m.  0.104   1  0.000   1  0.131   1  0.000   0.000 N  0.450      SignalP-noTM
TRINITY_DN33776_c0_g2::TRINITY_DN33776_c0_g2_i11::g.37::m.  0.103   1  0.000   1  0.166   1  0.000   0.000 N  0.450      SignalP-noTM
TRINITY_DN33776_c0_g2::TRINITY_DN33776_c0_g2_i11::g.37::m.  0.104   1  0.000   1  0.140   1  0.000   0.000 N  0.450      SignalP-noTM
                           0.000   1  0.000   1  0.000   1  0.000   0.000 N  0.500      SignalP-TM
TRINITY_DN33776_c0_g2::TRINITY_DN33776_c0_g2_i11::g.37::m.  0.000   1  0.000   1  0.000   1  0.000   0.000 N  0.450      SignalP-noTM
0.165857                   0.000   1  0.000   1  0.000   1  0.000   0.000 N  0.450      SignalP-noTM
TRINITY_DN33776_c0_g2::TRINITY_DN33776_c0_g2_i11::g.37::m.  0.104   1  0.000   1  0.138   1  0.000   0.000 N  0.450      SignalP-noTM
TRINITY_DN33776_c0_g2::TRINITY_DN33776_c0_g2_i11::g.37::m.  0.103   1  0.000   1  0.145   1  0.000   0.000 N  0.450      SignalP-noTM
TRINITY_DN33776_c0_g2::TRINITY_DN33776_c0_g2_i11::g.37::m.  0.105   1  0.000   1  0.120   1  0.000   0.000 N  0.450      SignalP-noTM
TRINITY_DN33776_c0_g2::TRINITY_DN33776_c0_g2_i11::g.37::m.  0.104   1  0.000   1  0.130   1  0.000   0.000 N  0.450      SignalP-noTM
TRINITY_DN33776_c0_g2::TRINITY_DN33776_c0_g2_i11::g.37::m.  0.104   1  0.000   1  0.131   1  0.000   0.000 N  0.450      SignalP-noTM
TRINITY_DN33776_c0_g2::TRINITY_DN33776_c0_g2_i11::g.37::m.  0.104   1  0.000   1  0.140   1  0.000   0.000 N  0.450      SignalP-noTM
TRINITY_DN33776_c0_g2::TRINITY_DN33776_c0_g2_i11::g.37::m.  0.103   1  0.000   1  0.110   1  0.000   0.000 N  0.450      SignalP-noTM
TRINITY_DN33776_c0_g2::TRINITY_DN33776_c0_g2_i11::g.37::m.  0.105   1  0.000   1  0.120   1  0.000   0.000 N  0.450      SignalP-noTM
TRINITY_DN33776_c0_g2::TRINITY_DN33776_c0_g2_i11::g.37::m.  0.105   1  0.000   1  0.120   1  0.000   0.000 N  0.450      SignalP-noTM
TRINITY_DN33776_c0_g2::TRINITY_DN33776_c0_g2_i11::g.37::m.  0.103   1  0.000   1  0.110   1  0.000   0.000 N  0.450      SignalP-noTM
TRINITY_DN33776_c0_g2::TRINITY_DN33776_c0_g2_i11::g.37::m.  0.105   1  0.000   1  0.120   1  0.000   0.000 N  0.450      SignalP-noTM
TRINITY_DN33776_c0_g2::TRINITY_DN33776_c0_g2_i11::g.37::m.  0.104   1  0.000   1  0.158   1  0.000   0.000 N  0.450      SignalP-noTM
TRINITY_DN33776_c0_g2::TRINITY_DN33776_c0_g2_i11::g.37::m.  0.103   1  0.000   1  0.145   1  0.000   0.000 N  0.450      SignalP-noTM
TRINITY_DN33776_c0_g2::TRINITY_DN33776_c0_g2_i11::g.37::m.  0.104   1  0.000   1  0.140   1  0.000   0.000 N  0.450      SignalP-noTM
TRINITY_DN33776_c0_g2::TRINITY_DN33776_c0_g2_i11::g.37::m.  0.102   1  0.000   1  0.120   1  0.000   0.000 N  0.450      SignalP-noTM
TRINITY_DN33776_c0_g2::TRINITY_DN33776_c0_g2_i11::g.37::m.  0.104   1  0.000   1  0.121   1  0.000   0.000 N  0.450      SignalP-noTM
TRINITY_DN33776_c0_g2::TRINITY_DN33776_c0_g2_i11::g.37::m.  0.104   1  0.000   1  0.140   1  0.000   0.000 N  0.450      SignalP-noTM
TRINITY_DN33776_c0_g2::TRINITY_DN33776_c0_g2_i11::g.37::m.  0.104   1  0.000   1  0.140   1  0.000   0.000 N  0.450      SignalP-noTM
TRINITY_DN33776_c0_g2::TRINITY_DN33776_c0_g2_i11::g.37::m.  0.102   1  0.000   1  0.120   1  0.000   0.000 N  0.450      SignalP-noTM
TRINITY_DN33776_c0_g2::TRINITY_DN33776_c0_g2_i11::g.37::m.  0.104   1  0.000   1  0.161   1  0.000   0.000 N  0.450      SignalP-noTM
TRINITY_DN33776_c0_g2::TRINITY_DN33776_c0_g2_i11::g.37::m.  0.104   1  0.000   1  0.140   1  0.000   0.000 N  0.450      SignalP-noTM
TRINITY_DN33776_c0_g2::TRINITY_DN33776_c0_g2_i11::g.37::m.!  0.104   1  0.000   1  0.121   1  0.000   0.000 N  0.450      SignalP-noTM
TRINITY_DN33776_c0_g2::TRINITY_DN33776_c0_g2_i11::g.37::m."  0.104   1  0.000   1  0.158   1  0.000   0.000 N  0.450      SignalP-noTM
TRINITY_DN33776_c0_g2::TRINITY_DN33776_c0_g2_i11::g.37::m.#  0.104   1  0.000   1  0.130   1  0.000   0.000 N  0.450      SignalP-noTM
TRINITY_DN33776_c0_g2::TRINITY_DN33776_c0_g2_i11::g.37::m.$  0.106   1  0.000   1  0.129   1  0.000   0.000 N  0.450      SignalP-noTM
TRINITY_DN33776_c0_g2::TRINITY_DN33776_c0_g2_i11::g.37::m.%  0.104   1  0.000   1  0.138   1  0.000   0.000 N  0.450      SignalP-noTM
TRINITY_DN33776_c0_g2::TRINITY_DN33776_c0_g2_i11::g.37::m.&  0.106   1  0.000   1  0.129   1  0.000   0.000 N  0.450      SignalP-noTM
TRINITY_DN33776_c0_g2::TRINITY_DN33776_c0_g2_i11::g.37::m.'  0.103   1  0.000   1  0.145   1  0.000   0.000 N  0.450      SignalP-noTM
TRINITY_DN33776_c0_g2::TRINITY_DN33776_c0_g2_i11::g.37::m.(  0.103   1  0.000   1  0.166   1  0.000   0.000 N  0.450      SignalP-noTM
TRINITY_DN33776_c0_g2::TRINITY_DN33776_c0_g2_i11::g.37::m.)  0.104   1  0.000   1  0.130   1  0.000   0.000 N  0.450      SignalP-noTM
TRINITY_DN33776_c0_g2::TRINITY_DN33776_c0_g2_i11::g.37::m.*  0.103   1  0.000   1  0.145   1  0.000   0.000 N  0.450      SignalP-noTM
TRINITY_DN33776_c0_g2::TRINITY_DN33776_c0_g2_i11::g.37::m.+  0.105   1  0.000   1  0.120   1  0.000   0.000 N  0.450      SignalP-noTM
TRINITY_DN33776_c0_g2::TRINITY_DN33776_c0_g2_i11::g.37::m.,  0.103   1  0.000   1  0.145   1  0.000   0.000 N  0.450      SignalP-noTM
TRINITY_DN33776_c0_g2::TRINITY_DN33776_c0_g2_i11::g.37::m.-  0.104   1  0.000   1  0.158   1  0.000   0.000 N  0.450      SignalP-noTM
TRINITY_DN33776_c0_g2::TRINITY_DN33776_c0_g2_i11::g.37::m..  0.104   1  0.000   1  0.140   1  0.000   0.000 N  0.450      SignalP-noTM
TRINITY_DN33776_c0_g2::TRINITY_DN33776_c0_g2_i11::g.37::m./  0.103   1  0.000   1  0.145   1  0.000   0.000 N  0.450      SignalP-noTM
TRINITY_DN33776_c0_g2::TRINITY_DN33776_c0_g2_i11::g.37::m.0  0.105   1  0.000   1  0.120   1  0.000   0.000 N  0.450      SignalP-noTM
TRINITY_DN33776_c0_g2::TRINITY_DN33776_c0_g2_i11::g.37::m.1  0.104   1  0.000   1  0.140   1  0.000   0.000 N  0.450      SignalP-noTM
TRINITY_DN33776_c0_g2::TRINITY_DN33776_c0_g2_i11::g.37::m.2  0.104   1  0.000   1  0.146   1  0.000   0.000 N  0.450      SignalP-noTM
TRINITY_DN33776_c0_g2::TRINITY_DN33776_c0_g2_i11::g.37::m.3  0.104   1  0.000   1  0.140   1  0.000   0.000 N  0.450      SignalP-noTM
TRINITY_DN33776_c0_g2::TRINITY_DN33776_c0_g2_i11::g.37::m.4  0.105   1  0.000   1  0.120   1  0.000   0.000 N  0.450      SignalP-noTM
TRINITY_DN33776_c0_g2::TRINITY_DN33776_c0_g2_i11::g.37::m.5  0.104   1  0.000   1  0.130   1  0.000   0.000 N  0.450      SignalP-noTM
TRINITY_DN33776_c0_g2::TRINITY_DN33776_c0_g2_i11::g.37::m.6  0.104   1  0.000   1  0.121   1  0.000   0.000 N  0.450      SignalP-noTM
TRINITY_DN33776_c0_g2::TRINITY_DN33776_c0_g2_i11::g.37::m.7  0.102   1  0.000   1  0.120   1  0.000   0.000 N  0.450      SignalP-noTM
TRINITY_DN33776_c0_g2::TRINITY_DN33776_c0_g2_i11::g.37::m.8  0.104   1  0.000   1  0.158   1  0.000   0.000 N  0.450      SignalP-noTM
TRINITY_DN33776_c0_g2::TRINITY_DN33776_c0_g2_i11::g.37::m.9  0.104   1  0.000   1  0.146   1  0.000   0.000 N  0.450      SignalP-noTM
TRINITY_DN33776_c0_g2::TRINITY_DN33776_c0_g2_i11::g.37::m.:  0.104   1  0.000   1  0.140   1  0.000   0.000 N  0.450      SignalP-noTM
TRINITY_DN33776_c0_g2::TRINITY_DN33776_c0_g2_i11::g.37::m.;  0.103   1  0.000   1  0.166   1  0.000   0.000 N  0.450      SignalP-noTM
TRINITY_DN33776_c0_g2::TRINITY_DN33776_c0_g2_i11::g.37::m.<  0.104   1  0.000   1  0.140   1  0.000   0.000 N  0.450      SignalP-noTM
TRINITY_DN33776_c0_g2::TRINITY_DN33776_c0_g2_i11::g.37::m.=  0.104   1  0.000   1  0.140   1  0.000   0.000 N  0.450      SignalP-noTM
TRINITY_DN33776_c0_g2::TRINITY_DN33776_c0_g2_i11::g.37::m.>  0.103   1  0.000   1  0.145   1  0.000   0.000 N  0.450      SignalP-noTM
TRINITY_DN33776_c0_g2::TRINITY_DN33776_c0_g2_i11::g.37::m.?  0.102   1  0.000   1  0.120   1  0.000   0.000 N  0.450      SignalP-noTM
TRINITY_DN33776_c0_g2::TRINITY_DN33776_c0_g2_i11::g.37::m.@  0.104   1  0.000   1  0.140   1  0.000   0.000 N  0.450      SignalP-noTM
TRINITY_DN33776_c0_g2::TRINITY_DN33776_c0_g2_i11::g.37::m.A  0.104   1  0.000   1  0.140   1  0.000   0.000 N  0.450      SignalP-noTM
TRINITY_DN33776_c0_g2::TRINITY_DN33776_c0_g2_i11::g.37::m.B  0.104   1  0.000   1  0.121   1  0.000   0.000 N  0.450      SignalP-noTM
TRINITY_DN33776_c0_g2::TRINITY_DN33776_c0_g2_i11::g.37::m.C  0.103   1  0.000   1  0.110   1  0.000   0.000 N  0.450      SignalP-noTM
TRINITY_DN33776_c0_g2::TRINITY_DN33776_c0_g2_i11::g.37::m.D  0.104   1  0.000   1  0.158   1  0.000   0.000 N  0.450      SignalP-noTM
TRINITY_DN33776_c0_g2::TRINITY_DN33776_c0_g2_i11::g.37::m.E  0.105   1  0.000   1  0.120   1  0.000   0.000 N  0.450      SignalP-noTM
TRINITY_DN33776_c0_g2::TRINITY_DN33776_c0_g2_i11::g.37::m.F  0.103   1  0.000   1  0.145   1  0.000   0.000 N  0.450      SignalP-noTM
TRINITY_DN33776_c0_g2::TRINITY_DN33776_c0_g2_i12::g.40::m.  0.105   1  0.000   1  0.140   1  0.000   0.000 N  0.450      SignalP-noTM
TRINITY_DN33776_c0_g2::TRINITY_DN33776_c0_g2_i12::g.40::m.  0.103   1  0.000   1  0.166   1  0.000   0.000 N  0.450      SignalP-noTM
TRINITY_DN33776_c0_g2::TRINITY_DN33776_c0_g2_i12::g.40::m.  0.103   1  0.000   1  0.145   1  0.000   0.000 N  0.450      SignalP-noTM
TRINITY_DN33776_c0_g2::TRINITY_DN33776_c0_g2_i12::g.40::m.  0.104   1  0.000   1  0.121   1  0.000   0.000 N  0.450      SignalP-noTM
TRINITY_DN33776_c0_g2::TRINITY_DN33776_c0_g2_i12::g.40::m.  0.104   1  0.000   1  0.158   1  0.000   0.000 N  0.450      SignalP-noTM
TRINITY_DN33776_c0_g2::TRINITY_DN33776_c0_g2_i12::g.40::m.  0.104   1  0.000   1  0.158   1  0.000   0.000 N  0.450      SignalP-noTM
TRINITY_DN33776_c0_g2::TRINITY_DN33776_c0_g2_i12::g.40::m.  0.104   1  0.000   1  0.140   1  0.000   0.000 N  0.450      SignalP-noTM
TRINITY_DN33776_c0_g2::TRINITY_DN33776_c0_g2_i12::g.40::m.  0.104   1  0.000   1  0.138   1  0.000   0.000 N  0.450      SignalP-noTM
TRINITY_DN33776_c0_g2::TRINITY_DN33776_c0_g2_i12::g.40::m.  0.105   1  0.000   1  0.120   1  0.000   0.000 N  0.450      SignalP-noTM
                           0.000   1  0.000   1  0.000   1  0.000   0.000 N  0.500      SignalP-TM
TRINITY_DN33776_c0_g2::TRINITY_DN33776_c0_g2_i12::g.40::m.  0.000   1  0.000   1  0.000   1  0.000   0.000 N  0.450      SignalP-noTM
0.157699                   0.000   1  0.000   1  0.000   1  0.000   0.000 N  0.450      SignalP-noTM
TRINITY_DN33776_c0_g2::TRINITY_DN33776_c0_g2_i12::g.40::m.  0.103   1  0.000   1  0.145   1  0.000   0.000 N  0.450      SignalP-noTM
TRINITY_DN33776_c0_g2::TRINITY_DN33776_c0_g2_i12::g.40::m.  0.103   1  0.000   1  0.166   1  0.000   0.000 N  0.450      SignalP-noTM
TRINITY_DN33776_c0_g2::TRINITY_DN33776_c0_g2_i12::g.40::m.  0.102   1  0.000   1  0.120   1  0.000   0.000 N  0.450      SignalP-noTM
TRINITY_DN33776_c0_g2::TRINITY_DN33776_c0_g2_i12::g.40::m.  0.106   1  0.000   1  0.139   1  0.000   0.000 N  0.450      SignalP-noTM
TRINITY_DN33776_c0_g2::TRINITY_DN33776_c0_g2_i12::g.40::m.  0.102   1  0.000   1  0.120   1  0.000   0.000 N  0.450      SignalP-noTM
TRINITY_DN33776_c0_g2::TRINITY_DN33776_c0_g2_i12::g.40::m.  0.106   1  0.000   1  0.139   1  0.000   0.000 N  0.450      SignalP-noTM
TRINITY_DN33776_c0_g2::TRINITY_DN33776_c0_g2_i12::g.40::m.  0.104   1  0.000   1  0.159   1  0.000   0.000 N  0.450      SignalP-noTM
TRINITY_DN33776_c0_g2::TRINITY_DN33776_c0_g2_i12::g.40::m.  0.103   1  0.000   1  0.166   1  0.000   0.000 N  0.450      SignalP-noTM
TRINITY_DN33776_c0_g2::TRINITY_DN33776_c0_g2_i12::g.40::m.  0.104   1  0.000   1  0.146   1  0.000   0.000 N  0.450      SignalP-noTM
TRINITY_DN33776_c0_g2::TRINITY_DN33776_c0_g2_i12::g.40::m.  0.106   1  0.000   1  0.139   1  0.000   0.000 N  0.450      SignalP-noTM
TRINITY_DN33776_c0_g2::TRINITY_DN33776_c0_g2_i12::g.40::m.  0.104   1  0.000   1  0.159   1  0.000   0.000 N  0.450      SignalP-noTM
TRINITY_DN33776_c0_g2::TRINITY_DN33776_c0_g2_i12::g.40::m.  0.103   1  0.000   1  0.166   1  0.000   0.000 N  0.450      SignalP-noTM
TRINITY_DN33776_c0_g2::TRINITY_DN33776_c0_g2_i12::g.40::m.  0.104   1  0.000   1  0.138   1  0.000   0.000 N  0.450      SignalP-noTM
TRINITY_DN33776_c0_g2::TRINITY_DN33776_c0_g2_i12::g.40::m.  0.104   1  0.000   1  0.158   1  0.000   0.000 N  0.450      SignalP-noTM
TRINITY_DN33776_c0_g2::TRINITY_DN33776_c0_g2_i12::g.40::m.  0.103   1  0.000   1  0.145   1  0.000   0.000 N  0.450      SignalP-noTM
TRINITY_DN33776_c0_g2::TRINITY_DN33776_c0_g2_i12::g.40::m.  0.105   1  0.000   1  0.120   1  0.000   0.000 N  0.450      SignalP-noTM
TRINITY_DN33776_c0_g2::TRINITY_DN33776_c0_g2_i12::g.40::m.  0.104   1  0.000   1  0.130   1  0.000   0.000 N  0.450      SignalP-noTM
TRINITY_DN33776_c0_g2::TRINITY_DN33776_c0_g2_i12::g.40::m.  0.104   1  0.000   1  0.131   1  0.000   0.000 N  0.450      SignalP-noTM
TRINITY_DN33776_c0_g2::TRINITY_DN33776_c0_g2_i12::g.40::m.  0.104   1  0.000   1  0.140   1  0.000   0.000 N  0.450      SignalP-noTM
TRINITY_DN33776_c0_g2::TRINITY_DN33776_c0_g2_i12::g.40::m.  0.103   1  0.000   1  0.110   1  0.000   0.000 N  0.450      SignalP-noTM
TRINITY_DN33776_c0_g2::TRINITY_DN33776_c0_g2_i12::g.40::m.  0.105   1  0.000   1  0.120   1  0.000   0.000 N  0.450      SignalP-noTM
TRINITY_DN33776_c0_g2::TRINITY_DN33776_c0_g2_i12::g.40::m.!  0.105   1  0.000   1  0.120   1  0.000   0.000 N  0.450      SignalP-noTM
TRINITY_DN33776_c0_g2::TRINITY_DN33776_c0_g2_i12::g.40::m."  0.103   1  0.000   1  0.110   1  0.000   0.000 N  0.450      SignalP-noTM
TRINITY_DN33776_c0_g2::TRINITY_DN33776_c0_g2_i12::g.40::m.#  0.105   1  0.000   1  0.120   1  0.000   0.000 N  0.450      SignalP-noTM
TRINITY_DN33776_c0_g2::TRINITY_DN33776_c0_g2_i12::g.40::m.$  0.104   1  0.000   1  0.158   1  0.000   0.000 N  0.450      SignalP-noTM
TRINITY_DN33776_c0_g2::TRINITY_DN33776_c0_g2_i12::g.40::m.%  0.103   1  0.000   1  0.145   1  0.000   0.000 N  0.450      SignalP-noTM
TRINITY_DN33776_c0_g2::TRINITY_DN33776_c0_g2_i12::g.40::m.&  0.104   1  0.000   1  0.140   1  0.000   0.000 N  0.450      SignalP-noTM
TRINITY_DN33776_c0_g2::TRINITY_DN33776_c0_g2_i12::g.40::m.'  0.102   1  0.000   1  0.120   1  0.000   0.000 N  0.450      SignalP-noTM
TRINITY_DN33776_c0_g2::TRINITY_DN33776_c0_g2_i12::g.40::m.(  0.104   1  0.000   1  0.121   1  0.000   0.000 N  0.450      SignalP-noTM
TRINITY_DN33776_c0_g2::TRINITY_DN33776_c0_g2_i12::g.40::m.)  0.104   1  0.000   1  0.140   1  0.000   0.000 N  0.450      SignalP-noTM
TRINITY_DN33776_c0_g2::TRINITY_DN33776_c0_g2_i12::g.40::m.*  0.104   1  0.000   1  0.140   1  0.000   0.000 N  0.450      SignalP-noTM
TRINITY_DN33776_c0_g2::TRINITY_DN33776_c0_g2_i12::g.40::m.+  0.102   1  0.000   1  0.120   1  0.000   0.000 N  0.450      SignalP-noTM
TRINITY_DN33776_c0_g2::TRINITY_DN33776_c0_g2_i12::g.40::m.,  0.104   1  0.000   1  0.161   1  0.000   0.000 N  0.450      SignalP-noTM
TRINITY_DN33776_c0_g2::TRINITY_DN33776_c0_g2_i12::g.40::m.-  0.104   1  0.000   1  0.140   1  0.000   0.000 N  0.450      SignalP-noTM
TRINITY_DN33776_c0_g2::TRINITY_DN33776_c0_g2_i12::g.40::m..  0.104   1  0.000   1  0.121   1  0.000   0.000 N  0.450      SignalP-noTM
TRINITY_DN33776_c0_g2::TRINITY_DN33776_c0_g2_i12::g.40::m./  0.104   1  0.000   1  0.158   1  0.000   0.000 N  0.450      SignalP-noTM
TRINITY_DN33776_c0_g2::TRINITY_DN33776_c0_g2_i12::g.40::m.0  0.104   1  0.000   1  0.130   1  0.000   0.000 N  0.450      SignalP-noTM
TRINITY_DN33776_c0_g2::TRINITY_DN33776_c0_g2_i12::g.40::m.1  0.106   1  0.000   1  0.129   1  0.000   0.000 N  0.450      SignalP-noTM
TRINITY_DN33776_c0_g2::TRINITY_DN33776_c0_g2_i12::g.40::m.2  0.104   1  0.000   1  0.138   1  0.000   0.000 N  0.450      SignalP-noTM
TRINITY_DN33776_c0_g2::TRINITY_DN33776_c0_g2_i12::g.40::m.3  0.106   1  0.000   1  0.129   1  0.000   0.000 N  0.450      SignalP-noTM
TRINITY_DN33776_c0_g2::TRINITY_DN33776_c0_g2_i12::g.40::m.4  0.103   1  0.000   1  0.145   1  0.000   0.000 N  0.450      SignalP-noTM
TRINITY_DN33776_c0_g2::TRINITY_DN33776_c0_g2_i12::g.40::m.5  0.103   1  0.000   1  0.166   1  0.000   0.000 N  0.450      SignalP-noTM
TRINITY_DN33776_c0_g2::TRINITY_DN33776_c0_g2_i12::g.40::m.6  0.104   1  0.000   1  0.130   1  0.000   0.000 N  0.450      SignalP-noTM
TRINITY_DN33776_c0_g2::TRINITY_DN33776_c0_g2_i12::g.40::m.7  0.103   1  0.000   1  0.145   1  0.000   0.000 N  0.450      SignalP-noTM
TRINITY_DN33776_c0_g2::TRINITY_DN33776_c0_g2_i12::g.40::m.8  0.105   1  0.000   1  0.120   1  0.000   0.000 N  0.450      SignalP-noTM
TRINITY_DN33776_c0_g2::TRINITY_DN33776_c0_g2_i12::g.40::m.9  0.103   1  0.000   1  0.145   1  0.000   0.000 N  0.450      SignalP-noTM
TRINITY_DN33776_c0_g2::TRINITY_DN33776_c0_g2_i12::g.40::m.:  0.104   1  0.000   1  0.158   1  0.000   0.000 N  0.450      SignalP-noTM
TRINITY_DN33776_c0_g2::TRINITY_DN33776_c0_g2_i12::g.40::m.;  0.104   1  0.000   1  0.140   1  0.000   0.000 N  0.450      SignalP-noTM
TRINITY_DN33776_c0_g2::TRINITY_DN33776_c0_g2_i12::g.40::m.<  0.103   1  0.000   1  0.145   1  0.000   0.000 N  0.450      SignalP-noTM
TRINITY_DN33776_c0_g2::TRINITY_DN33776_c0_g2_i12::g.40::m.=  0.105   1  0.000   1  0.120   1  0.000   0.000 N  0.450      SignalP-noTM
TRINITY_DN33776_c0_g2::TRINITY_DN33776_c0_g2_i12::g.40::m.>  0.104   1  0.000   1  0.140   1  0.000   0.000 N  0.450      SignalP-noTM
TRINITY_DN33776_c0_g2::TRINITY_DN33776_c0_g2_i12::g.40::m.?  0.104   1  0.000   1  0.146   1  0.000   0.000 N  0.450      SignalP-noTM
TRINITY_DN33776_c0_g2::TRINITY_DN33776_c0_g2_i12::g.40::m.@  0.104   1  0.000   1  0.140   1  0.000   0.000 N  0.450      SignalP-noTM
TRINITY_DN33776_c0_g2::TRINITY_DN33776_c0_g2_i12::g.40::m.A  0.105   1  0.000   1  0.120   1  0.000   0.000 N  0.450      SignalP-noTM
TRINITY_DN33776_c0_g2::TRINITY_DN33776_c0_g2_i12::g.40::m.B  0.104   1  0.000   1  0.130   1  0.000   0.000 N  0.450      SignalP-noTM
TRINITY_DN33776_c0_g2::TRINITY_DN33776_c0_g2_i12::g.40::m.C  0.104   1  0.000   1  0.121   1  0.000   0.000 N  0.450      SignalP-noTM
TRINITY_DN33776_c0_g2::TRINITY_DN33776_c0_g2_i12::g.40::m.D  0.102   1  0.000   1  0.120   1  0.000   0.000 N  0.450      SignalP-noTM
TRINITY_DN33776_c0_g2::TRINITY_DN33776_c0_g2_i12::g.40::m.E  0.104   1  0.000   1  0.158   1  0.000   0.000 N  0.450      SignalP-noTM
TRINITY_DN33776_c0_g2::TRINITY_DN33776_c0_g2_i12::g.40::m.F  0.104   1  0.000   1  0.146   1  0.000   0.000 N  0.450      SignalP-noTM
TRINITY_DN33776_c0_g2::TRINITY_DN33776_c0_g2_i13::g.43::m.  0.105   1  0.000   1  0.140   1  0.000   0.000 N  0.450      SignalP-noTM
TRINITY_DN33776_c0_g2::TRINITY_DN33776_c0_g2_i13::g.43::m.  0.103   1  0.000   1  0.166   1  0.000   0.000 N  0.450      SignalP-noTM
TRINITY_DN33776_c0_g2::TRINITY_DN33776_c0_g2_i13::g.43::m.  0.103   1  0.000   1  0.145   1  0.000   0.000 N  0.450      SignalP-noTM
TRINITY_DN33776_c0_g2::TRINITY_DN33776_c0_g2_i13::g.43::m.  0.104   1  0.000   1  0.121   1  0.000   0.000 N  0.450      SignalP-noTM
TRINITY_DN33776_c0_g2::TRINITY_DN33776_c0_g2_i13::g.43::m.  0.104   1  0.000   1  0.158   1  0.000   0.000 N  0.450      SignalP-noTM
TRINITY_DN33776_c0_g2::TRINITY_DN33776_c0_g2_i13::g.43::m.  0.104   1  0.000   1  0.158   1  0.000   0.000 N  0.450      SignalP-noTM
TRINITY_DN33776_c0_g2::TRINITY_DN33776_c0_g2_i13::g.43::m.  0.104   1  0.000   1  0.140   1  0.000   0.000 N  0.450      SignalP-noTM
TRINITY_DN33776_c0_g2::TRINITY_DN33776_c0_g2_i13::g.43::m.  0.104   1  0.000   1  0.138   1  0.000   0.000 N  0.450      SignalP-noTM
TRINITY_DN33776_c0_g2::TRINITY_DN33776_c0_g2_i13::g.43::m.  0.105   1  0.000   1  0.120   1  0.000   0.000 N  0.450      SignalP-noTM
                           0.000   1  0.000   1  0.000   1  0.000   0.000 N  0.500      SignalP-TM
TRINITY_DN33776_c0_g2::TRINITY_DN33776_c0_g2_i13::g.43::m.  0.000   1  0.000   1  0.000   1  0.000   0.000 N  0.450      SignalP-noTM
0.157699                   0.000   1  0.000   1  0.000   1  0.000   0.000 N  0.450      SignalP-noTM
TRINITY_DN33776_c0_g2::TRINITY_DN33776_c0_g2_i13::g.43::m.  0.103   1  0.000   1  0.145   1  0.000   0.000 N  0.450      SignalP-noTM
TRINITY_DN33776_c0_g2::TRINITY_DN33776_c0_g2_i13::g.43::m.  0.103   1  0.000   1  0.166   1  0.000   0.000 N  0.450      SignalP-noTM
TRINITY_DN33776_c0_g2::TRINITY_DN33776_c0_g2_i13::g.43::m.  0.102   1  0.000   1  0.120   1  0.000   0.000 N  0.450      SignalP-noTM
TRINITY_DN33776_c0_g2::TRINITY_DN33776_c0_g2_i13::g.43::m.  0.106   1  0.000   1  0.139   1  0.000   0.000 N  0.450      SignalP-noTM
TRINITY_DN33776_c0_g2::TRINITY_DN33776_c0_g2_i13::g.43::m.  0.102   1  0.000   1  0.120   1  0.000   0.000 N  0.450      SignalP-noTM
TRINITY_DN33776_c0_g2::TRINITY_DN33776_c0_g2_i13::g.43::m.  0.106   1  0.000   1  0.139   1  0.000   0.000 N  0.450      SignalP-noTM
TRINITY_DN33776_c0_g2::TRINITY_DN33776_c0_g2_i13::g.43::m.  0.104   1  0.000   1  0.159   1  0.000   0.000 N  0.450      SignalP-noTM
TRINITY_DN33776_c0_g2::TRINITY_DN33776_c0_g2_i13::g.43::m.  0.103   1  0.000   1  0.166   1  0.000   0.000 N  0.450      SignalP-noTM
TRINITY_DN33776_c0_g2::TRINITY_DN33776_c0_g2_i13::g.43::m.  0.104   1  0.000   1  0.146   1  0.000   0.000 N  0.450      SignalP-noTM
TRINITY_DN33776_c0_g2::TRINITY_DN33776_c0_g2_i13::g.43::m.  0.106   1  0.000   1  0.139   1  0.000   0.000 N  0.450      SignalP-noTM
TRINITY_DN33776_c0_g2::TRINITY_DN33776_c0_g2_i13::g.43::m.  0.104   1  0.000   1  0.159   1  0.000   0.000 N  0.450      SignalP-noTM
TRINITY_DN33776_c0_g2::TRINITY_DN33776_c0_g2_i13::g.43::m.  0.103   1  0.000   1  0.166   1  0.000   0.000 N  0.450      SignalP-noTM
TRINITY_DN33776_c0_g2::TRINITY_DN33776_c0_g2_i13::g.43::m.  0.104   1  0.000   1  0.138   1  0.000   0.000 N  0.450      SignalP-noTM
TRINITY_DN33776_c0_g2::TRINITY_DN33776_c0_g2_i13::g.43::m.  0.104   1  0.000   1  0.158   1  0.000   0.000 N  0.450      SignalP-noTM
TRINITY_DN33776_c0_g2::TRINITY_DN33776_c0_g2_i13::g.43::m.  0.103   1  0.000   1  0.145   1  0.000   0.000 N  0.450      SignalP-noTM
TRINITY_DN33776_c0_g2::TRINITY_DN33776_c0_g2_i13::g.43::m.  0.105   1  0.000   1  0.120   1  0.000   0.000 N  0.450      SignalP-noTM
TRINITY_DN33776_c0_g2::TRINITY_DN33776_c0_g2_i13::g.43::m.  0.104   1  0.000   1  0.130   1  0.000   0.000 N  0.450      SignalP-noTM
TRINITY_DN33776_c0_g2::TRINITY_DN33776_c0_g2_i13::g.43::m.  0.104   1  0.000   1  0.131   1  0.000   0.000 N  0.450      SignalP-noTM
TRINITY_DN33776_c0_g2::TRINITY_DN33776_c0_g2_i13::g.43::m.  0.104   1  0.000   1  0.140   1  0.000   0.000 N  0.450      SignalP-noTM
TRINITY_DN33776_c0_g2::TRINITY_DN33776_c0_g2_i13::g.43::m.  0.103   1  0.000   1  0.110   1  0.000   0.000 N  0.450      SignalP-noTM
TRINITY_DN33776_c0_g2::TRINITY_DN33776_c0_g2_i13::g.43::m.  0.105   1  0.000   1  0.120   1  0.000   0.000 N  0.450      SignalP-noTM
TRINITY_DN33776_c0_g2::TRINITY_DN33776_c0_g2_i13::g.43::m.!  0.105   1  0.000   1  0.120   1  0.000   0.000 N  0.450      SignalP-noTM
TRINITY_DN33776_c0_g2::TRINITY_DN33776_c0_g2_i13::g.43::m."  0.103   1  0.000   1  0.110   1  0.000   0.000 N  0.450      SignalP-noTM
TRINITY_DN33776_c0_g2::TRINITY_DN33776_c0_g2_i13::g.43::m.#  0.105   1  0.000   1  0.120   1  0.000   0.000 N  0.450      SignalP-noTM
TRINITY_DN33776_c0_g2::TRINITY_DN33776_c0_g2_i13::g.43::m.$  0.104   1  0.000   1  0.158   1  0.000   0.000 N  0.450      SignalP-noTM
TRINITY_DN33776_c0_g2::TRINITY_DN33776_c0_g2_i13::g.43::m.%  0.103   1  0.000   1  0.145   1  0.000   0.000 N  0.450      SignalP-noTM
TRINITY_DN33776_c0_g2::TRINITY_DN33776_c0_g2_i13::g.43::m.&  0.104   1  0.000   1  0.140   1  0.000   0.000 N  0.450      SignalP-noTM
TRINITY_DN33776_c0_g2::TRINITY_DN33776_c0_g2_i13::g.43::m.'  0.102   1  0.000   1  0.120   1  0.000   0.000 N  0.450      SignalP-noTM
TRINITY_DN33776_c0_g2::TRINITY_DN33776_c0_g2_i13::g.43::m.(  0.104   1  0.000   1  0.121   1  0.000   0.000 N  0.450      SignalP-noTM
TRINITY_DN33776_c0_g2::TRINITY_DN33776_c0_g2_i13::g.43::m.)  0.104   1  0.000   1  0.140   1  0.000   0.000 N  0.450      SignalP-noTM
TRINITY_DN33776_c0_g2::TRINITY_DN33776_c0_g2_i13::g.43::m.*  0.104   1  0.000   1  0.140   1  0.000   0.000 N  0.450      SignalP-noTM
TRINITY_DN33776_c0_g2::TRINITY_DN33776_c0_g2_i13::g.43::m.+  0.102   1  0.000   1  0.120   1  0.000   0.000 N  0.450      SignalP-noTM
TRINITY_DN33776_c0_g2::TRINITY_DN33776_c0_g2_i13::g.43::m.,  0.104   1  0.000   1  0.161   1  0.000   0.000 N  0.450      SignalP-noTM
TRINITY_DN33776_c0_g2::TRINITY_DN33776_c0_g2_i13::g.43::m.-  0.104   1  0.000   1  0.140   1  0.000   0.000 N  0.450      SignalP-noTM
TRINITY_DN33776_c0_g2::TRINITY_DN33776_c0_g2_i13::g.43::m..  0.104   1  0.000   1  0.121   1  0.000   0.000 N  0.450      SignalP-noTM
TRINITY_DN33776_c0_g2::TRINITY_DN33776_c0_g2_i13::g.43::m./  0.104   1  0.000   1  0.158   1  0.000   0.000 N  0.450      SignalP-noTM
TRINITY_DN33776_c0_g2::TRINITY_DN33776_c0_g2_i13::g.43::m.0  0.104   1  0.000   1  0.130   1  0.000   0.000 N  0.450      SignalP-noTM
TRINITY_DN33776_c0_g2::TRINITY_DN33776_c0_g2_i13::g.43::m.1  0.106   1  0.000   1  0.129   1  0.000   0.000 N  0.450      SignalP-noTM
TRINITY_DN33776_c0_g2::TRINITY_DN33776_c0_g2_i13::g.43::m.2  0.104   1  0.000   1  0.138   1  0.000   0.000 N  0.450      SignalP-noTM
TRINITY_DN33776_c0_g2::TRINITY_DN33776_c0_g2_i13::g.43::m.3  0.106   1  0.000   1  0.129   1  0.000   0.000 N  0.450      SignalP-noTM
TRINITY_DN33776_c0_g2::TRINITY_DN33776_c0_g2_i13::g.43::m.4  0.103   1  0.000   1  0.145   1  0.000   0.000 N  0.450      SignalP-noTM
TRINITY_DN33776_c0_g2::TRINITY_DN33776_c0_g2_i13::g.43::m.5  0.103   1  0.000   1  0.166   1  0.000   0.000 N  0.450      SignalP-noTM
TRINITY_DN33776_c0_g2::TRINITY_DN33776_c0_g2_i13::g.43::m.6  0.104   1  0.000   1  0.130   1  0.000   0.000 N  0.450      SignalP-noTM
TRINITY_DN33776_c0_g2::TRINITY_DN33776_c0_g2_i13::g.43::m.7  0.103   1  0.000   1  0.145   1  0.000   0.000 N  0.450      SignalP-noTM
TRINITY_DN33776_c0_g2::TRINITY_DN33776_c0_g2_i13::g.43::m.8  0.105   1  0.000   1  0.120   1  0.000   0.000 N  0.450      SignalP-noTM
TRINITY_DN33776_c0_g2::TRINITY_DN33776_c0_g2_i13::g.43::m.9  0.103   1  0.000   1  0.145   1  0.000   0.000 N  0.450      SignalP-noTM
TRINITY_DN33776_c0_g2::TRINITY_DN33776_c0_g2_i13::g.43::m.:  0.104   1  0.000   1  0.158   1  0.000   0.000 N  0.450      SignalP-noTM
TRINITY_DN33776_c0_g2::TRINITY_DN33776_c0_g2_i13::g.43::m.;  0.104   1  0.000   1  0.140   1  0.000   0.000 N  0.450      SignalP-noTM
TRINITY_DN33776_c0_g2::TRINITY_DN33776_c0_g2_i13::g.43::m.<  0.103   1  0.000   1  0.145   1  0.000   0.000 N  0.450      SignalP-noTM
TRINITY_DN33776_c0_g2::TRINITY_DN33776_c0_g2_i13::g.43::m.=  0.105   1  0.000   1  0.120   1  0.000   0.000 N  0.450      SignalP-noTM
TRINITY_DN33776_c0_g2::TRINITY_DN33776_c0_g2_i13::g.43::m.>  0.104   1  0.000   1  0.140   1  0.000   0.000 N  0.450      SignalP-noTM
TRINITY_DN33776_c0_g2::TRINITY_DN33776_c0_g2_i13::g.43::m.?  0.104   1  0.000   1  0.146   1  0.000   0.000 N  0.450      SignalP-noTM
TRINITY_DN33776_c0_g2::TRINITY_DN33776_c0_g2_i13::g.43::m.@  0.104   1  0.000   1  0.140   1  0.000   0.000 N  0.450      SignalP-noTM
TRINITY_DN33776_c0_g2::TRINITY_DN33776_c0_g2_i13::g.43::m.A  0.105   1  0.000   1  0.120   1  0.000   0.000 N  0.450      SignalP-noTM
TRINITY_DN33776_c0_g2::TRINITY_DN33776_c0_g2_i13::g.43::m.B  0.104   1  0.000   1  0.130   1  0.000   0.000 N  0.450      SignalP-noTM
TRINITY_DN33776_c0_g2::TRINITY_DN33776_c0_g2_i13::g.43::m.C  0.104   1  0.000   1  0.121   1  0.000   0.000 N  0.450      SignalP-noTM
TRINITY_DN33776_c0_g2::TRINITY_DN33776_c0_g2_i13::g.43::m.D  0.102   1  0.000   1  0.120   1  0.000   0.000 N  0.450      SignalP-noTM
TRINITY_DN33776_c0_g2::TRINITY_DN33776_c0_g2_i13::g.43::m.E  0.104   1  0.000   1  0.158   1  0.000   0.000 N  0.450      SignalP-noTM
TRINITY_DN33776_c0_g2::TRINITY_DN33776_c0_g2_i13::g.43::m.F  0.104   1  0.000   1  0.146   1  0.000   0.000 N  0.450      SignalP-noTM
TRINITY_DN33776_c0_g2::TRINITY_DN33776_c0_g2_i14::g.46::m.  0.105   1  0.000   1  0.140   1  0.000   0.000 N  0.450      SignalP-noTM
TRINITY_DN33776_c0_g2::TRINITY_DN33776_c0_g2_i14::g.46::m.  0.103   1  0.000   1  0.166   1  0.000   0.000 N  0.450      SignalP-noTM
TRINITY_DN33776_c0_g2::TRINITY_DN33776_c0_g2_i14::g.46::m.  0.103   1  0.000   1  0.166   1  0.000   0.000 N  0.450      SignalP-noTM
TRINITY_DN33776_c0_g2::TRINITY_DN33776_c0_g2_i14::g.46::m.  0.105   1  0.000   1  0.120   1  0.000   0.000 N  0.450      SignalP-noTM
TRINITY_DN33776_c0_g2::TRINITY_DN33776_c0_g2_i14::g.46::m.  0.104   1  0.000   1  0.161   1  0.000   0.000 N  0.450      SignalP-noTM
TRINITY_DN33776_c0_g2::TRINITY_DN33776_c0_g2_i14::g.46::m.  0.103   1  0.000   1  0.166   1  0.000   0.000 N  0.450      SignalP-noTM
TRINITY_DN33776_c0_g2::TRINITY_DN33776_c0_g2_i14::g.46::m.  0.103   1  0.000   1  0.145   1  0.000   0.000 N  0.450      SignalP-noTM
TRINITY_DN33776_c0_g2::TRINITY_DN33776_c0_g2_i14::g.46::m.  0.104   1  0.000   1  0.140   1  0.000   0.000 N  0.450      SignalP-noTM
TRINITY_DN33776_c0_g2::TRINITY_DN33776_c0_g2_i14::g.46::m.  0.104   1  0.000   1  0.140   1  0.000   0.000 N  0.450      SignalP-noTM
                           0.000   1  0.000   1  0.000   1  0.000   0.000 N  0.500      SignalP-TM
TRINITY_DN33776_c0_g2::TRINITY_DN33776_c0_g2_i14::g.46::m.  0.000   1  0.000   1  0.000   1  0.000   0.000 N  0.450      SignalP-noTM
0.165857                   0.000   1  0.000   1  0.000   1  0.000   0.000 N  0.450      SignalP-noTM
TRINITY_DN33776_c0_g2::TRINITY_DN33776_c0_g2_i14::g.46::m.  0.104   1  0.000   1  0.138   1  0.000   0.000 N  0.450      SignalP-noTM
TRINITY_DN33776_c0_g2::TRINITY_DN33776_c0_g2_i14::g.46::m.  0.103   1  0.000   1  0.145   1  0.000   0.000 N  0.450      SignalP-noTM
TRINITY_DN33776_c0_g2::TRINITY_DN33776_c0_g2_i14::g.46::m.  0.105   1  0.000   1  0.120   1  0.000   0.000 N  0.450      SignalP-noTM
TRINITY_DN33776_c0_g2::TRINITY_DN33776_c0_g2_i14::g.46::m.  0.104   1  0.000   1  0.130   1  0.000   0.000 N  0.450      SignalP-noTM
TRINITY_DN33776_c0_g2::TRINITY_DN33776_c0_g2_i14::g.46::m.  0.104   1  0.000   1  0.131   1  0.000   0.000 N  0.450      SignalP-noTM
TRINITY_DN33776_c0_g2::TRINITY_DN33776_c0_g2_i14::g.46::m.  0.104   1  0.000   1  0.140   1  0.000   0.000 N  0.450      SignalP-noTM
TRINITY_DN33776_c0_g2::TRINITY_DN33776_c0_g2_i14::g.46::m.  0.103   1  0.000   1  0.110   1  0.000   0.000 N  0.450      SignalP-noTM
TRINITY_DN33776_c0_g2::TRINITY_DN33776_c0_g2_i14::g.46::m.  0.105   1  0.000   1  0.120   1  0.000   0.000 N  0.450      SignalP-noTM
TRINITY_DN33776_c0_g2::TRINITY_DN33776_c0_g2_i14::g.46::m.  0.105   1  0.000   1  0.120   1  0.000   0.000 N  0.450      SignalP-noTM
TRINITY_DN33776_c0_g2::TRINITY_DN33776_c0_g2_i14::g.46::m.  0.103   1  0.000   1  0.110   1  0.000   0.000 N  0.450      SignalP-noTM
TRINITY_DN33776_c0_g2::TRINITY_DN33776_c0_g2_i14::g.46::m.  0.105   1  0.000   1  0.120   1  0.000   0.000 N  0.450      SignalP-noTM
TRINITY_DN33776_c0_g2::TRINITY_DN33776_c0_g2_i14::g.46::m.  0.104   1  0.000   1  0.158   1  0.000   0.000 N  0.450      SignalP-noTM
TRINITY_DN33776_c0_g2::TRINITY_DN33776_c0_g2_i14::g.46::m.  0.103   1  0.000   1  0.145   1  0.000   0.000 N  0.450      SignalP-noTM
TRINITY_DN33776_c0_g2::TRINITY_DN33776_c0_g2_i14::g.46::m.  0.104   1  0.000   1  0.140   1  0.000   0.000 N  0.450      SignalP-noTM
TRINITY_DN33776_c0_g2::TRINITY_DN33776_c0_g2_i14::g.46::m.  0.102   1  0.000   1  0.120   1  0.000   0.000 N  0.450      SignalP-noTM
TRINITY_DN33776_c0_g2::TRINITY_DN33776_c0_g2_i14::g.46::m.  0.104   1  0.000   1  0.121   1  0.000   0.000 N  0.450      SignalP-noTM
TRINITY_DN33776_c0_g2::TRINITY_DN33776_c0_g2_i14::g.46::m.  0.104   1  0.000   1  0.140   1  0.000   0.000 N  0.450      SignalP-noTM
TRINITY_DN33776_c0_g2::TRINITY_DN33776_c0_g2_i14::g.46::m.  0.104   1  0.000   1  0.140   1  0.000   0.000 N  0.450      SignalP-noTM
TRINITY_DN33776_c0_g2::TRINITY_DN33776_c0_g2_i14::g.46::m.  0.102   1  0.000   1  0.120   1  0.000   0.000 N  0.450      SignalP-noTM
TRINITY_DN33776_c0_g2::TRINITY_DN33776_c0_g2_i14::g.46::m.  0.104   1  0.000   1  0.161   1  0.000   0.000 N  0.450      SignalP-noTM
TRINITY_DN33776_c0_g2::TRINITY_DN33776_c0_g2_i14::g.46::m.  0.104   1  0.000   1  0.140   1  0.000   0.000 N  0.450      SignalP-noTM
TRINITY_DN33776_c0_g2::TRINITY_DN33776_c0_g2_i14::g.46::m.!  0.104   1  0.000   1  0.121   1  0.000   0.000 N  0.450      SignalP-noTM
TRINITY_DN33776_c0_g2::TRINITY_DN33776_c0_g2_i14::g.46::m."  0.104   1  0.000   1  0.158   1  0.000   0.000 N  0.450      SignalP-noTM
TRINITY_DN33776_c0_g2::TRINITY_DN33776_c0_g2_i14::g.46::m.#  0.104   1  0.000   1  0.130   1  0.000   0.000 N  0.450      SignalP-noTM
TRINITY_DN33776_c0_g2::TRINITY_DN33776_c0_g2_i14::g.46::m.$  0.106   1  0.000   1  0.129   1  0.000   0.000 N  0.450      SignalP-noTM
TRINITY_DN33776_c0_g2::TRINITY_DN33776_c0_g2_i14::g.46::m.%  0.104   1  0.000   1  0.138   1  0.000   0.000 N  0.450      SignalP-noTM
TRINITY_DN33776_c0_g2::TRINITY_DN33776_c0_g2_i14::g.46::m.&  0.106   1  0.000   1  0.129   1  0.000   0.000 N  0.450      SignalP-noTM
TRINITY_DN33776_c0_g2::TRINITY_DN33776_c0_g2_i14::g.46::m.'  0.103   1  0.000   1  0.145   1  0.000   0.000 N  0.450      SignalP-noTM
TRINITY_DN33776_c0_g2::TRINITY_DN33776_c0_g2_i14::g.46::m.(  0.103   1  0.000   1  0.166   1  0.000   0.000 N  0.450      SignalP-noTM
TRINITY_DN33776_c0_g2::TRINITY_DN33776_c0_g2_i14::g.46::m.)  0.104   1  0.000   1  0.130   1  0.000   0.000 N  0.450      SignalP-noTM
TRINITY_DN33776_c0_g2::TRINITY_DN33776_c0_g2_i14::g.46::m.*  0.103   1  0.000   1  0.145   1  0.000   0.000 N  0.450      SignalP-noTM
TRINITY_DN33776_c0_g2::TRINITY_DN33776_c0_g2_i14::g.46::m.+  0.105   1  0.000   1  0.120   1  0.000   0.000 N  0.450      SignalP-noTM
TRINITY_DN33776_c0_g2::TRINITY_DN33776_c0_g2_i14::g.46::m.,  0.103   1  0.000   1  0.145   1  0.000   0.000 N  0.450      SignalP-noTM
TRINITY_DN33776_c0_g2::TRINITY_DN33776_c0_g2_i14::g.46::m.-  0.104   1  0.000   1  0.158   1  0.000   0.000 N  0.450      SignalP-noTM
TRINITY_DN33776_c0_g2::TRINITY_DN33776_c0_g2_i14::g.46::m..  0.104   1  0.000   1  0.140   1  0.000   0.000 N  0.450      SignalP-noTM
TRINITY_DN33776_c0_g2::TRINITY_DN33776_c0_g2_i14::g.46::m./  0.103   1  0.000   1  0.145   1  0.000   0.000 N  0.450      SignalP-noTM
TRINITY_DN33776_c0_g2::TRINITY_DN33776_c0_g2_i14::g.46::m.0  0.105   1  0.000   1  0.120   1  0.000   0.000 N  0.450      SignalP-noTM
TRINITY_DN33776_c0_g2::TRINITY_DN33776_c0_g2_i14::g.46::m.1  0.104   1  0.000   1  0.140   1  0.000   0.000 N  0.450      SignalP-noTM
TRINITY_DN33776_c0_g2::TRINITY_DN33776_c0_g2_i14::g.46::m.2  0.104   1  0.000   1  0.146   1  0.000   0.000 N  0.450      SignalP-noTM
TRINITY_DN33776_c0_g2::TRINITY_DN33776_c0_g2_i14::g.46::m.3  0.104   1  0.000   1  0.140   1  0.000   0.000 N  0.450      SignalP-noTM
TRINITY_DN33776_c0_g2::TRINITY_DN33776_c0_g2_i14::g.46::m.4  0.105   1  0.000   1  0.120   1  0.000   0.000 N  0.450      SignalP-noTM
TRINITY_DN33776_c0_g2::TRINITY_DN33776_c0_g2_i14::g.46::m.5  0.104   1  0.000   1  0.130   1  0.000   0.000 N  0.450      SignalP-noTM
TRINITY_DN33776_c0_g2::TRINITY_DN33776_c0_g2_i14::g.46::m.6  0.104   1  0.000   1  0.121   1  0.000   0.000 N  0.450      SignalP-noTM
TRINITY_DN33776_c0_g2::TRINITY_DN33776_c0_g2_i14::g.46::m.7  0.102   1  0.000   1  0.120   1  0.000   0.000 N  0.450      SignalP-noTM
TRINITY_DN33776_c0_g2::TRINITY_DN33776_c0_g2_i14::g.46::m.8  0.104   1  0.000   1  0.158   1  0.000   0.000 N  0.450      SignalP-noTM
TRINITY_DN33776_c0_g2::TRINITY_DN33776_c0_g2_i14::g.46::m.9  0.104   1  0.000   1  0.146   1  0.000   0.000 N  0.450      SignalP-noTM
TRINITY_DN33776_c0_g2::TRINITY_DN33776_c0_g2_i14::g.46::m.:  0.104   1  0.000   1  0.140   1  0.000   0.000 N  0.450      SignalP-noTM
TRINITY_DN33776_c0_g2::TRINITY_DN33776_c0_g2_i14::g.46::m.;  0.103   1  0.000   1  0.166   1  0.000   0.000 N  0.450      SignalP-noTM
TRINITY_DN33776_c0_g2::TRINITY_DN33776_c0_g2_i14::g.46::m.<  0.104   1  0.000   1  0.140   1  0.000   0.000 N  0.450      SignalP-noTM
TRINITY_DN33776_c0_g2::TRINITY_DN33776_c0_g2_i14::g.46::m.=  0.104   1  0.000   1  0.140   1  0.000   0.000 N  0.450      SignalP-noTM
TRINITY_DN33776_c0_g2::TRINITY_DN33776_c0_g2_i14::g.46::m.>  0.103   1  0.000   1  0.145   1  0.000   0.000 N  0.450      SignalP-noTM
TRINITY_DN33776_c0_g2::TRINITY_DN33776_c0_g2_i14::g.46::m.?  0.102   1  0.000   1  0.120   1  0.000   0.000 N  0.450      SignalP-noTM
TRINITY_DN33776_c0_g2::TRINITY_DN33776_c0_g2_i14::g.46::m.@  0.104   1  0.000   1  0.140   1  0.000   0.000 N  0.450      SignalP-noTM
TRINITY_DN33776_c0_g2::TRINITY_DN33776_c0_g2_i14::g.46::m.A  0.104   1  0.000   1  0.140   1  0.000   0.000 N  0.450      SignalP-noTM
TRINITY_DN33776_c0_g2::TRINITY_DN33776_c0_g2_i14::g.46::m.B  0.104   1  0.000   1  0.121   1  0.000   0.000 N  0.450      SignalP-noTM
TRINITY_DN33776_c0_g2::TRINITY_DN33776_c0_g2_i14::g.46::m.C  0.103   1  0.000   1  0.110   1  0.000   0.000 N  0.450      SignalP-noTM
TRINITY_DN33776_c0_g2::TRINITY_DN33776_c0_g2_i14::g.46::m.D  0.104   1  0.000   1  0.158   1  0.000   0.000 N  0.450      SignalP-noTM
TRINITY_DN33776_c0_g2::TRINITY_DN33776_c0_g2_i14::g.46::m.E  0.105   1  0.000   1  0.120   1  0.000   0.000 N  0.450      SignalP-noTM
TRINITY_DN33776_c0_g2::TRINITY_DN33776_c0_g2_i14::g.46::m.F  0.103   1  0.000   1  0.145   1  0.000   0.000 N  0.450      SignalP-noTM
TRINITY_DN33776_c0_g2::TRINITY_DN33776_c0_g2_i15::g.49::m.  0.105   1  0.000   1  0.140   1  0.000   0.000 N  0.450      SignalP-noTM
TRINITY_DN33776_c0_g2::TRINITY_DN33776_c0_g2_i15::g.49::m.  0.103   1  0.000   1  0.166   1  0.000   0.000 N  0.450      SignalP-noTM
TRINITY_DN33776_c0_g2::TRINITY_DN33776_c0_g2_i15::g.49::m.  0.103   1  0.000   1  0.166   1  0.000   0.000 N  0.450      SignalP-noTM
TRINITY_DN33776_c0_g2::TRINITY_DN33776_c0_g2_i15::g.49::m.  0.105   1  0.000   1  0.120   1  0.000   0.000 N  0.450      SignalP-noTM
TRINITY_DN33776_c0_g2::TRINITY_DN33776_c0_g2_i15::g.49::m.  0.104   1  0.000   1  0.161   1  0.000   0.000 N  0.450      SignalP-noTM
TRINITY_DN33776_c0_g2::TRINITY_DN33776_c0_g2_i15::g.49::m.  0.103   1  0.000   1  0.166   1  0.000   0.000 N  0.450      SignalP-noTM
TRINITY_DN33776_c0_g2::TRINITY_DN33776_c0_g2_i15::g.49::m.  0.103   1  0.000   1  0.145   1  0.000   0.000 N  0.450      SignalP-noTM
TRINITY_DN33776_c0_g2::TRINITY_DN33776_c0_g2_i15::g.49::m.  0.104   1  0.000   1  0.140   1  0.000   0.000 N  0.450      SignalP-noTM
TRINITY_DN33776_c0_g2::TRINITY_DN33776_c0_g2_i15::g.49::m.  0.104   1  0.000   1  0.140   1  0.000   0.000 N  0.450      SignalP-noTM
                           0.000   1  0.000   1  0.000   1  0.000   0.000 N  0.500      SignalP-TM
TRINITY_DN33776_c0_g2::TRINITY_DN33776_c0_g2_i15::g.49::m.  0.000   1  0.000   1  0.000   1  0.000   0.000 N  0.450      SignalP-noTM
0.165857                   0.000   1  0.000   1  0.000   1  0.000   0.000 N  0.450      SignalP-noTM
TRINITY_DN33776_c0_g2::TRINITY_DN33776_c0_g2_i15::g.49::m.  0.104   1  0.000   1  0.138   1  0.000   0.000 N  0.450      SignalP-noTM
TRINITY_DN33776_c0_g2::TRINITY_DN33776_c0_g2_i15::g.49::m.  0.103   1  0.000   1  0.145   1  0.000   0.000 N  0.450      SignalP-noTM
TRINITY_DN33776_c0_g2::TRINITY_DN33776_c0_g2_i15::g.49::m.  0.105   1  0.000   1  0.120   1  0.000   0.000 N  0.450      SignalP-noTM
TRINITY_DN33776_c0_g2::TRINITY_DN33776_c0_g2_i15::g.49::m.  0.104   1  0.000   1  0.130   1  0.000   0.000 N  0.450      SignalP-noTM
TRINITY_DN33776_c0_g2::TRINITY_DN33776_c0_g2_i15::g.49::m.  0.104   1  0.000   1  0.131   1  0.000   0.000 N  0.450      SignalP-noTM
TRINITY_DN33776_c0_g2::TRINITY_DN33776_c0_g2_i15::g.49::m.  0.104   1  0.000   1  0.140   1  0.000   0.000 N  0.450      SignalP-noTM
TRINITY_DN33776_c0_g2::TRINITY_DN33776_c0_g2_i15::g.49::m.  0.103   1  0.000   1  0.110   1  0.000   0.000 N  0.450      SignalP-noTM
TRINITY_DN33776_c0_g2::TRINITY_DN33776_c0_g2_i15::g.49::m.  0.105   1  0.000   1  0.120   1  0.000   0.000 N  0.450      SignalP-noTM
TRINITY_DN33776_c0_g2::TRINITY_DN33776_c0_g2_i15::g.49::m.  0.105   1  0.000   1  0.120   1  0.000   0.000 N  0.450      SignalP-noTM
TRINITY_DN33776_c0_g2::TRINITY_DN33776_c0_g2_i15::g.49::m.  0.103   1  0.000   1  0.110   1  0.000   0.000 N  0.450      SignalP-noTM
TRINITY_DN33776_c0_g2::TRINITY_DN33776_c0_g2_i15::g.49::m.  0.105   1  0.000   1  0.120   1  0.000   0.000 N  0.450      SignalP-noTM
TRINITY_DN33776_c0_g2::TRINITY_DN33776_c0_g2_i15::g.49::m.  0.104   1  0.000   1  0.158   1  0.000   0.000 N  0.450      SignalP-noTM
TRINITY_DN33776_c0_g2::TRINITY_DN33776_c0_g2_i15::g.49::m.  0.103   1  0.000   1  0.145   1  0.000   0.000 N  0.450      SignalP-noTM
TRINITY_DN33776_c0_g2::TRINITY_DN33776_c0_g2_i15::g.49::m.  0.104   1  0.000   1  0.140   1  0.000   0.000 N  0.450      SignalP-noTM
TRINITY_DN33776_c0_g2::TRINITY_DN33776_c0_g2_i15::g.49::m.  0.102   1  0.000   1  0.120   1  0.000   0.000 N  0.450      SignalP-noTM
TRINITY_DN33776_c0_g2::TRINITY_DN33776_c0_g2_i15::g.49::m.  0.104   1  0.000   1  0.121   1  0.000   0.000 N  0.450      SignalP-noTM
TRINITY_DN33776_c0_g2::TRINITY_DN33776_c0_g2_i15::g.49::m.  0.104   1  0.000   1  0.140   1  0.000   0.000 N  0.450      SignalP-noTM
TRINITY_DN33776_c0_g2::TRINITY_DN33776_c0_g2_i15::g.49::m.  0.104   1  0.000   1  0.140   1  0.000   0.000 N  0.450      SignalP-noTM
TRINITY_DN33776_c0_g2::TRINITY_DN33776_c0_g2_i15::g.49::m.  0.102   1  0.000   1  0.120   1  0.000   0.000 N  0.450      SignalP-noTM
TRINITY_DN33776_c0_g2::TRINITY_DN33776_c0_g2_i15::g.49::m.  0.104   1  0.000   1  0.161   1  0.000   0.000 N  0.450      SignalP-noTM
TRINITY_DN33776_c0_g2::TRINITY_DN33776_c0_g2_i15::g.49::m.  0.104   1  0.000   1  0.140   1  0.000   0.000 N  0.450      SignalP-noTM
TRINITY_DN33776_c0_g2::TRINITY_DN33776_c0_g2_i15::g.49::m.!  0.104   1  0.000   1  0.121   1  0.000   0.000 N  0.450      SignalP-noTM
TRINITY_DN33776_c0_g2::TRINITY_DN33776_c0_g2_i15::g.49::m."  0.104   1  0.000   1  0.158   1  0.000   0.000 N  0.450      SignalP-noTM
TRINITY_DN33776_c0_g2::TRINITY_DN33776_c0_g2_i15::g.49::m.#  0.104   1  0.000   1  0.130   1  0.000   0.000 N  0.450      SignalP-noTM
TRINITY_DN33776_c0_g2::TRINITY_DN33776_c0_g2_i15::g.49::m.$  0.106   1  0.000   1  0.129   1  0.000   0.000 N  0.450      SignalP-noTM
TRINITY_DN33776_c0_g2::TRINITY_DN33776_c0_g2_i15::g.49::m.%  0.104   1  0.000   1  0.138   1  0.000   0.000 N  0.450      SignalP-noTM
TRINITY_DN33776_c0_g2::TRINITY_DN33776_c0_g2_i15::g.49::m.&  0.106   1  0.000   1  0.129   1  0.000   0.000 N  0.450      SignalP-noTM
TRINITY_DN33776_c0_g2::TRINITY_DN33776_c0_g2_i15::g.49::m.'  0.103   1  0.000   1  0.145   1  0.000   0.000 N  0.450      SignalP-noTM
TRINITY_DN33776_c0_g2::TRINITY_DN33776_c0_g2_i15::g.49::m.(  0.103   1  0.000   1  0.166   1  0.000   0.000 N  0.450      SignalP-noTM
TRINITY_DN33776_c0_g2::TRINITY_DN33776_c0_g2_i15::g.49::m.)  0.104   1  0.000   1  0.130   1  0.000   0.000 N  0.450      SignalP-noTM
TRINITY_DN33776_c0_g2::TRINITY_DN33776_c0_g2_i15::g.49::m.*  0.103   1  0.000   1  0.145   1  0.000   0.000 N  0.450      SignalP-noTM
TRINITY_DN33776_c0_g2::TRINITY_DN33776_c0_g2_i15::g.49::m.+  0.105   1  0.000   1  0.120   1  0.000   0.000 N  0.450      SignalP-noTM
TRINITY_DN33776_c0_g2::TRINITY_DN33776_c0_g2_i15::g.49::m.,  0.103   1  0.000   1  0.145   1  0.000   0.000 N  0.450      SignalP-noTM
TRINITY_DN33776_c0_g2::TRINITY_DN33776_c0_g2_i15::g.49::m.-  0.104   1  0.000   1  0.158   1  0.000   0.000 N  0.450      SignalP-noTM
TRINITY_DN33776_c0_g2::TRINITY_DN33776_c0_g2_i15::g.49::m..  0.104   1  0.000   1  0.140   1  0.000   0.000 N  0.450      SignalP-noTM
TRINITY_DN33776_c0_g2::TRINITY_DN33776_c0_g2_i15::g.49::m./  0.103   1  0.000   1  0.145   1  0.000   0.000 N  0.450      SignalP-noTM
TRINITY_DN33776_c0_g2::TRINITY_DN33776_c0_g2_i15::g.49::m.0  0.105   1  0.000   1  0.120   1  0.000   0.000 N  0.450      SignalP-noTM
TRINITY_DN33776_c0_g2::TRINITY_DN33776_c0_g2_i15::g.49::m.1  0.104   1  0.000   1  0.140   1  0.000   0.000 N  0.450      SignalP-noTM
TRINITY_DN33776_c0_g2::TRINITY_DN33776_c0_g2_i15::g.49::m.2  0.104   1  0.000   1  0.146   1  0.000   0.000 N  0.450      SignalP-noTM
TRINITY_DN33776_c0_g2::TRINITY_DN33776_c0_g2_i15::g.49::m.3  0.104   1  0.000   1  0.140   1  0.000   0.000 N  0.450      SignalP-noTM
TRINITY_DN33776_c0_g2::TRINITY_DN33776_c0_g2_i15::g.49::m.4  0.105   1  0.000   1  0.120   1  0.000   0.000 N  0.450      SignalP-noTM
TRINITY_DN33776_c0_g2::TRINITY_DN33776_c0_g2_i15::g.49::m.5  0.104   1  0.000   1  0.130   1  0.000   0.000 N  0.450      SignalP-noTM
TRINITY_DN33776_c0_g2::TRINITY_DN33776_c0_g2_i15::g.49::m.6  0.104   1  0.000   1  0.121   1  0.000   0.000 N  0.450      SignalP-noTM
TRINITY_DN33776_c0_g2::TRINITY_DN33776_c0_g2_i15::g.49::m.7  0.102   1  0.000   1  0.120   1  0.000   0.000 N  0.450      SignalP-noTM
TRINITY_DN33776_c0_g2::TRINITY_DN33776_c0_g2_i15::g.49::m.8  0.104   1  0.000   1  0.158   1  0.000   0.000 N  0.450      SignalP-noTM
TRINITY_DN33776_c0_g2::TRINITY_DN33776_c0_g2_i15::g.49::m.9  0.104   1  0.000   1  0.146   1  0.000   0.000 N  0.450      SignalP-noTM
TRINITY_DN33776_c0_g2::TRINITY_DN33776_c0_g2_i15::g.49::m.:  0.104   1  0.000   1  0.140   1  0.000   0.000 N  0.450      SignalP-noTM
TRINITY_DN33776_c0_g2::TRINITY_DN33776_c0_g2_i15::g.49::m.;  0.103   1  0.000   1  0.166   1  0.000   0.000 N  0.450      SignalP-noTM
TRINITY_DN33776_c0_g2::TRINITY_DN33776_c0_g2_i15::g.49::m.<  0.104   1  0.000   1  0.140   1  0.000   0.000 N  0.450      SignalP-noTM
TRINITY_DN33776_c0_g2::TRINITY_DN33776_c0_g2_i15::g.49::m.=  0.104   1  0.000   1  0.140   1  0.000   0.000 N  0.450      SignalP-noTM
TRINITY_DN33776_c0_g2::TRINITY_DN33776_c0_g2_i15::g.49::m.>  0.103   1  0.000   1  0.145   1  0.000   0.000 N  0.450      SignalP-noTM
TRINITY_DN33776_c0_g2::TRINITY_DN33776_c0_g2_i15::g.49::m.?  0.102   1  0.000   1  0.120   1  0.000   0.000 N  0.450      SignalP-noTM
TRINITY_DN33776_c0_g2::TRINITY_DN33776_c0_g2_i15::g.49::m.@  0.104   1  0.000   1  0.140   1  0.000   0.000 N  0.450      SignalP-noTM
TRINITY_DN33776_c0_g2::TRINITY_DN33776_c0_g2_i15::g.49::m.A  0.104   1  0.000   1  0.140   1  0.000   0.000 N  0.450      SignalP-noTM
TRINITY_DN33776_c0_g2::TRINITY_DN33776_c0_g2_i15::g.49::m.B  0.104   1  0.000   1  0.121   1  0.000   0.000 N  0.450      SignalP-noTM
TRINITY_DN33776_c0_g2::TRINITY_DN33776_c0_g2_i15::g.49::m.C  0.103   1  0.000   1  0.110   1  0.000   0.000 N  0.450      SignalP-noTM
TRINITY_DN33776_c0_g2::TRINITY_DN33776_c0_g2_i15::g.49::m.D  0.104   1  0.000   1  0.158   1  0.000   0.000 N  0.450      SignalP-noTM
TRINITY_DN33776_c0_g2::TRINITY_DN33776_c0_g2_i15::g.49::m.E  0.105   1  0.000   1  0.120   1  0.000   0.000 N  0.450      SignalP-noTM
TRINITY_DN33776_c0_g2::TRINITY_DN33776_c0_g2_i15::g.49::m.F  0.103   1  0.000   1  0.145   1  0.000   0.000 N  0.450      SignalP-noTM
TRINITY_DN33776_c0_g2::TRINITY_DN33776_c0_g2_i16::g.52::m.  0.105   1  0.000   1  0.140   1  0.000   0.000 N  0.450      SignalP-noTM
TRINITY_DN33776_c0_g2::TRINITY_DN33776_c0_g2_i16::g.52::m.  0.103   1  0.000   1  0.166   1  0.000   0.000 N  0.450      SignalP-noTM
TRINITY_DN33776_c0_g2::TRINITY_DN33776_c0_g2_i16::g.52::m.  0.103   1  0.000   1  0.166   1  0.000   0.000 N  0.450      SignalP-noTM
TRINITY_DN33776_c0_g2::TRINITY_DN33776_c0_g2_i16::g.52::m.  0.105   1  0.000   1  0.120   1  0.000   0.000 N  0.450      SignalP-noTM
TRINITY_DN33776_c0_g2::TRINITY_DN33776_c0_g2_i16::g.52::m.  0.104   1  0.000   1  0.161   1  0.000   0.000 N  0.450      SignalP-noTM
TRINITY_DN33776_c0_g2::TRINITY_DN33776_c0_g2_i16::g.52::m.  0.103   1  0.000   1  0.166   1  0.000   0.000 N  0.450      SignalP-noTM
TRINITY_DN33776_c0_g2::TRINITY_DN33776_c0_g2_i16::g.52::m.  0.103   1  0.000   1  0.145   1  0.000   0.000 N  0.450      SignalP-noTM
TRINITY_DN33776_c0_g2::TRINITY_DN33776_c0_g2_i16::g.52::m.  0.104   1  0.000   1  0.140   1  0.000   0.000 N  0.450      SignalP-noTM
TRINITY_DN33776_c0_g2::TRINITY_DN33776_c0_g2_i16::g.52::m.  0.104   1  0.000   1  0.140   1  0.000   0.000 N  0.450      SignalP-noTM
                           0.000   1  0.000   1  0.000   1  0.000   0.000 N  0.500      SignalP-TM
TRINITY_DN33776_c0_g2::TRINITY_DN33776_c0_g2_i16::g.52::m.  0.000   1  0.000   1  0.000   1  0.000   0.000 N  0.450      SignalP-noTM
0.165857                   0.000   1  0.000   1  0.000   1  0.000   0.000 N  0.450      SignalP-noTM
TRINITY_DN33776_c0_g2::TRINITY_DN33776_c0_g2_i16::g.52::m.  0.104   1  0.000   1  0.138   1  0.000   0.000 N  0.450      SignalP-noTM
TRINITY_DN33776_c0_g2::TRINITY_DN33776_c0_g2_i16::g.52::m.  0.103   1  0.000   1  0.145   1  0.000   0.000 N  0.450      SignalP-noTM
TRINITY_DN33776_c0_g2::TRINITY_DN33776_c0_g2_i16::g.52::m.  0.105   1  0.000   1  0.120   1  0.000   0.000 N  0.450      SignalP-noTM
TRINITY_DN33776_c0_g2::TRINITY_DN33776_c0_g2_i16::g.52::m.  0.104   1  0.000   1  0.130   1  0.000   0.000 N  0.450      SignalP-noTM
TRINITY_DN33776_c0_g2::TRINITY_DN33776_c0_g2_i16::g.52::m.  0.104   1  0.000   1  0.131   1  0.000   0.000 N  0.450      SignalP-noTM
TRINITY_DN33776_c0_g2::TRINITY_DN33776_c0_g2_i16::g.52::m.  0.104   1  0.000   1  0.140   1  0.000   0.000 N  0.450      SignalP-noTM
TRINITY_DN33776_c0_g2::TRINITY_DN33776_c0_g2_i16::g.52::m.  0.103   1  0.000   1  0.110   1  0.000   0.000 N  0.450      SignalP-noTM
TRINITY_DN33776_c0_g2::TRINITY_DN33776_c0_g2_i16::g.52::m.  0.105   1  0.000   1  0.120   1  0.000   0.000 N  0.450      SignalP-noTM
TRINITY_DN33776_c0_g2::TRINITY_DN33776_c0_g2_i16::g.52::m.  0.105   1  0.000   1  0.120   1  0.000   0.000 N  0.450      SignalP-noTM
TRINITY_DN33776_c0_g2::TRINITY_DN33776_c0_g2_i16::g.52::m.  0.103   1  0.000   1  0.110   1  0.000   0.000 N  0.450      SignalP-noTM
TRINITY_DN33776_c0_g2::TRINITY_DN33776_c0_g2_i16::g.52::m.  0.105   1  0.000   1  0.120   1  0.000   0.000 N  0.450      SignalP-noTM
TRINITY_DN33776_c0_g2::TRINITY_DN33776_c0_g2_i16::g.52::m.  0.104   1  0.000   1  0.158   1  0.000   0.000 N  0.450      SignalP-noTM
TRINITY_DN33776_c0_g2::TRINITY_DN33776_c0_g2_i16::g.52::m.  0.103   1  0.000   1  0.145   1  0.000   0.000 N  0.450      SignalP-noTM
TRINITY_DN33776_c0_g2::TRINITY_DN33776_c0_g2_i16::g.52::m.  0.104   1  0.000   1  0.140   1  0.000   0.000 N  0.450      SignalP-noTM
TRINITY_DN33776_c0_g2::TRINITY_DN33776_c0_g2_i16::g.52::m.  0.102   1  0.000   1  0.120   1  0.000   0.000 N  0.450      SignalP-noTM
TRINITY_DN33776_c0_g2::TRINITY_DN33776_c0_g2_i16::g.52::m.  0.104   1  0.000   1  0.121   1  0.000   0.000 N  0.450      SignalP-noTM
TRINITY_DN33776_c0_g2::TRINITY_DN33776_c0_g2_i16::g.52::m.  0.104   1  0.000   1  0.140   1  0.000   0.000 N  0.450      SignalP-noTM
TRINITY_DN33776_c0_g2::TRINITY_DN33776_c0_g2_i16::g.52::m.  0.104   1  0.000   1  0.140   1  0.000   0.000 N  0.450      SignalP-noTM
TRINITY_DN33776_c0_g2::TRINITY_DN33776_c0_g2_i16::g.52::m.  0.102   1  0.000   1  0.120   1  0.000   0.000 N  0.450      SignalP-noTM
TRINITY_DN33776_c0_g2::TRINITY_DN33776_c0_g2_i16::g.52::m.  0.104   1  0.000   1  0.161   1  0.000   0.000 N  0.450      SignalP-noTM
TRINITY_DN33776_c0_g2::TRINITY_DN33776_c0_g2_i16::g.52::m.  0.104   1  0.000   1  0.140   1  0.000   0.000 N  0.450      SignalP-noTM
TRINITY_DN33776_c0_g2::TRINITY_DN33776_c0_g2_i16::g.52::m.!  0.104   1  0.000   1  0.121   1  0.000   0.000 N  0.450      SignalP-noTM
TRINITY_DN33776_c0_g2::TRINITY_DN33776_c0_g2_i16::g.52::m."  0.104   1  0.000   1  0.158   1  0.000   0.000 N  0.450      SignalP-noTM
TRINITY_DN33776_c0_g2::TRINITY_DN33776_c0_g2_i16::g.52::m.#  0.104   1  0.000   1  0.130   1  0.000   0.000 N  0.450      SignalP-noTM
TRINITY_DN33776_c0_g2::TRINITY_DN33776_c0_g2_i16::g.52::m.$  0.106   1  0.000   1  0.129   1  0.000   0.000 N  0.450      SignalP-noTM
TRINITY_DN33776_c0_g2::TRINITY_DN33776_c0_g2_i16::g.52::m.%  0.104   1  0.000   1  0.138   1  0.000   0.000 N  0.450      SignalP-noTM
TRINITY_DN33776_c0_g2::TRINITY_DN33776_c0_g2_i16::g.52::m.&  0.106   1  0.000   1  0.129   1  0.000   0.000 N  0.450      SignalP-noTM
TRINITY_DN33776_c0_g2::TRINITY_DN33776_c0_g2_i16::g.52::m.'  0.103   1  0.000   1  0.145   1  0.000   0.000 N  0.450      SignalP-noTM
TRINITY_DN33776_c0_g2::TRINITY_DN33776_c0_g2_i16::g.52::m.(  0.103   1  0.000   1  0.166   1  0.000   0.000 N  0.450      SignalP-noTM
TRINITY_DN33776_c0_g2::TRINITY_DN33776_c0_g2_i16::g.52::m.)  0.104   1  0.000   1  0.130   1  0.000   0.000 N  0.450      SignalP-noTM
TRINITY_DN33776_c0_g2::TRINITY_DN33776_c0_g2_i16::g.52::m.*  0.103   1  0.000   1  0.145   1  0.000   0.000 N  0.450      SignalP-noTM
TRINITY_DN33776_c0_g2::TRINITY_DN33776_c0_g2_i16::g.52::m.+  0.105   1  0.000   1  0.120   1  0.000   0.000 N  0.450      SignalP-noTM
TRINITY_DN33776_c0_g2::TRINITY_DN33776_c0_g2_i16::g.52::m.,  0.103   1  0.000   1  0.145   1  0.000   0.000 N  0.450      SignalP-noTM
TRINITY_DN33776_c0_g2::TRINITY_DN33776_c0_g2_i16::g.52::m.-  0.104   1  0.000   1  0.158   1  0.000   0.000 N  0.450      SignalP-noTM
TRINITY_DN33776_c0_g2::TRINITY_DN33776_c0_g2_i16::g.52::m..  0.104   1  0.000   1  0.140   1  0.000   0.000 N  0.450      SignalP-noTM
TRINITY_DN33776_c0_g2::TRINITY_DN33776_c0_g2_i16::g.52::m./  0.103   1  0.000   1  0.145   1  0.000   0.000 N  0.450      SignalP-noTM
TRINITY_DN33776_c0_g2::TRINITY_DN33776_c0_g2_i16::g.52::m.0  0.105   1  0.000   1  0.120   1  0.000   0.000 N  0.450      SignalP-noTM
TRINITY_DN33776_c0_g2::TRINITY_DN33776_c0_g2_i16::g.52::m.1  0.104   1  0.000   1  0.140   1  0.000   0.000 N  0.450      SignalP-noTM
TRINITY_DN33776_c0_g2::TRINITY_DN33776_c0_g2_i16::g.52::m.2  0.104   1  0.000   1  0.146   1  0.000   0.000 N  0.450      SignalP-noTM
TRINITY_DN33776_c0_g2::TRINITY_DN33776_c0_g2_i16::g.52::m.3  0.104   1  0.000   1  0.140   1  0.000   0.000 N  0.450      SignalP-noTM
TRINITY_DN33776_c0_g2::TRINITY_DN33776_c0_g2_i16::g.52::m.4  0.105   1  0.000   1  0.120   1  0.000   0.000 N  0.450      SignalP-noTM
TRINITY_DN33776_c0_g2::TRINITY_DN33776_c0_g2_i16::g.52::m.5  0.104   1  0.000   1  0.130   1  0.000   0.000 N  0.450      SignalP-noTM
TRINITY_DN33776_c0_g2::TRINITY_DN33776_c0_g2_i16::g.52::m.6  0.104   1  0.000   1  0.121   1  0.000   0.000 N  0.450      SignalP-noTM
TRINITY_DN33776_c0_g2::TRINITY_DN33776_c0_g2_i16::g.52::m.7  0.102   1  0.000   1  0.120   1  0.000   0.000 N  0.450      SignalP-noTM
TRINITY_DN33776_c0_g2::TRINITY_DN33776_c0_g2_i16::g.52::m.8  0.104   1  0.000   1  0.158   1  0.000   0.000 N  0.450      SignalP-noTM
TRINITY_DN33776_c0_g2::TRINITY_DN33776_c0_g2_i16::g.52::m.9  0.104   1  0.000   1  0.146   1  0.000   0.000 N  0.450      SignalP-noTM
TRINITY_DN33776_c0_g2::TRINITY_DN33776_c0_g2_i16::g.52::m.:  0.104   1  0.000   1  0.140   1  0.000   0.000 N  0.450      SignalP-noTM
TRINITY_DN33776_c0_g2::TRINITY_DN33776_c0_g2_i16::g.52::m.;  0.103   1  0.000   1  0.166   1  0.000   0.000 N  0.450      SignalP-noTM
TRINITY_DN33776_c0_g2::TRINITY_DN33776_c0_g2_i16::g.52::m.<  0.104   1  0.000   1  0.140   1  0.000   0.000 N  0.450      SignalP-noTM
TRINITY_DN33776_c0_g2::TRINITY_DN33776_c0_g2_i16::g.52::m.=  0.104   1  0.000   1  0.140   1  0.000   0.000 N  0.450      SignalP-noTM
TRINITY_DN33776_c0_g2::TRINITY_DN33776_c0_g2_i16::g.52::m.>  0.103   1  0.000   1  0.145   1  0.000   0.000 N  0.450      SignalP-noTM
TRINITY_DN33776_c0_g2::TRINITY_DN33776_c0_g2_i16::g.52::m.?  0.102   1  0.000   1  0.120   1  0.000   0.000 N  0.450      SignalP-noTM
TRINITY_DN33776_c0_g2::TRINITY_DN33776_c0_g2_i16::g.52::m.@  0.104   1  0.000   1  0.140   1  0.000   0.000 N  0.450      SignalP-noTM
TRINITY_DN33776_c0_g2::TRINITY_DN33776_c0_g2_i16::g.52::m.A  0.104   1  0.000   1  0.140   1  0.000   0.000 N  0.450      SignalP-noTM
TRINITY_DN33776_c0_g2::TRINITY_DN33776_c0_g2_i16::g.52::m.B  0.104   1  0.000   1  0.121   1  0.000   0.000 N  0.450      SignalP-noTM
TRINITY_DN33776_c0_g2::TRINITY_DN33776_c0_g2_i16::g.52::m.C  0.103   1  0.000   1  0.110   1  0.000   0.000 N  0.450      SignalP-noTM
TRINITY_DN33776_c0_g2::TRINITY_DN33776_c0_g2_i16::g.52::m.D  0.104   1  0.000   1  0.158   1  0.000   0.000 N  0.450      SignalP-noTM
TRINITY_DN33776_c0_g2::TRINITY_DN33776_c0_g2_i16::g.52::m.E  0.105   1  0.000   1  0.120   1  0.000   0.000 N  0.450      SignalP-noTM
TRINITY_DN33776_c0_g2::TRINITY_DN33776_c0_g2_i16::g.52::m.F  0.103   1  0.000   1  0.145   1  0.000   0.000 N  0.450      SignalP-noTM
TRINITY_DN33776_c0_g2::TRINITY_DN33776_c0_g2_i17::g.55::m.  0.105   1  0.000   1  0.140   1  0.000   0.000 N  0.450      SignalP-noTM
TRINITY_DN33776_c0_g2::TRINITY_DN33776_c0_g2_i17::g.55::m.  0.104   1  0.000   1  0.140   1  0.000   0.000 N  0.450      SignalP-noTM
TRINITY_DN33776_c0_g2::TRINITY_DN33776_c0_g2_i17::g.55::m.  0.105   1  0.000   1  0.120   1  0.000   0.000 N  0.450      SignalP-noTM
TRINITY_DN33776_c0_g2::TRINITY_DN33776_c0_g2_i17::g.55::m.  0.102   1  0.000   1  0.120   1  0.000   0.000 N  0.450      SignalP-noTM
TRINITY_DN33776_c0_g2::TRINITY_DN33776_c0_g2_i17::g.55::m.  0.104   1  0.000   1  0.138   1  0.000   0.000 N  0.450      SignalP-noTM
TRINITY_DN33776_c0_g2::TRINITY_DN33776_c0_g2_i17::g.55::m.  0.106   1  0.000   1  0.129   1  0.000   0.000 N  0.450      SignalP-noTM
TRINITY_DN33776_c0_g2::TRINITY_DN33776_c0_g2_i17::g.55::m.  0.104   1  0.000   1  0.131   1  0.000   0.000 N  0.450      SignalP-noTM
TRINITY_DN33776_c0_g2::TRINITY_DN33776_c0_g2_i17::g.55::m.  0.103   1  0.000   1  0.166   1  0.000   0.000 N  0.450      SignalP-noTM
TRINITY_DN33776_c0_g2::TRINITY_DN33776_c0_g2_i17::g.55::m.  0.104   1  0.000   1  0.140   1  0.000   0.000 N  0.450      SignalP-noTM
                           0.000   1  0.000   1  0.000   1  0.000   0.000 N  0.500      SignalP-TM
TRINITY_DN33776_c0_g2::TRINITY_DN33776_c0_g2_i17::g.55::m.  0.000   1  0.000   1  0.000   1  0.000   0.000 N  0.450      SignalP-noTM
0.165857                   0.000   1  0.000   1  0.000   1  0.000   0.000 N  0.450      SignalP-noTM
TRINITY_DN33776_c0_g2::TRINITY_DN33776_c0_g2_i17::g.55::m.  0.104   1  0.000   1  0.138   1  0.000   0.000 N  0.450      SignalP-noTM
TRINITY_DN33776_c0_g2::TRINITY_DN33776_c0_g2_i17::g.55::m.  0.103   1  0.000   1  0.145   1  0.000   0.000 N  0.450      SignalP-noTM
TRINITY_DN33776_c0_g2::TRINITY_DN33776_c0_g2_i17::g.55::m.  0.105   1  0.000   1  0.120   1  0.000   0.000 N  0.450      SignalP-noTM
TRINITY_DN33776_c0_g2::TRINITY_DN33776_c0_g2_i17::g.55::m.  0.104   1  0.000   1  0.130   1  0.000   0.000 N  0.450      SignalP-noTM
TRINITY_DN33776_c0_g2::TRINITY_DN33776_c0_g2_i17::g.55::m.  0.104   1  0.000   1  0.131   1  0.000   0.000 N  0.450      SignalP-noTM
TRINITY_DN33776_c0_g2::TRINITY_DN33776_c0_g2_i17::g.55::m.  0.104   1  0.000   1  0.140   1  0.000   0.000 N  0.450      SignalP-noTM
TRINITY_DN33776_c0_g2::TRINITY_DN33776_c0_g2_i17::g.55::m.  0.103   1  0.000   1  0.110   1  0.000   0.000 N  0.450      SignalP-noTM
TRINITY_DN33776_c0_g2::TRINITY_DN33776_c0_g2_i17::g.55::m.  0.105   1  0.000   1  0.120   1  0.000   0.000 N  0.450      SignalP-noTM
TRINITY_DN33776_c0_g2::TRINITY_DN33776_c0_g2_i17::g.55::m.  0.105   1  0.000   1  0.120   1  0.000   0.000 N  0.450      SignalP-noTM
TRINITY_DN33776_c0_g2::TRINITY_DN33776_c0_g2_i17::g.55::m.  0.103   1  0.000   1  0.110   1  0.000   0.000 N  0.450      SignalP-noTM
TRINITY_DN33776_c0_g2::TRINITY_DN33776_c0_g2_i17::g.55::m.  0.105   1  0.000   1  0.120   1  0.000   0.000 N  0.450      SignalP-noTM
TRINITY_DN33776_c0_g2::TRINITY_DN33776_c0_g2_i17::g.55::m.  0.104   1  0.000   1  0.158   1  0.000   0.000 N  0.450      SignalP-noTM
TRINITY_DN33776_c0_g2::TRINITY_DN33776_c0_g2_i17::g.55::m.  0.103   1  0.000   1  0.145   1  0.000   0.000 N  0.450      SignalP-noTM
TRINITY_DN33776_c0_g2::TRINITY_DN33776_c0_g2_i17::g.55::m.  0.104   1  0.000   1  0.140   1  0.000   0.000 N  0.450      SignalP-noTM
TRINITY_DN33776_c0_g2::TRINITY_DN33776_c0_g2_i17::g.55::m.  0.102   1  0.000   1  0.120   1  0.000   0.000 N  0.450      SignalP-noTM
TRINITY_DN33776_c0_g2::TRINITY_DN33776_c0_g2_i17::g.55::m.  0.104   1  0.000   1  0.121   1  0.000   0.000 N  0.450      SignalP-noTM
TRINITY_DN33776_c0_g2::TRINITY_DN33776_c0_g2_i17::g.55::m.  0.104   1  0.000   1  0.140   1  0.000   0.000 N  0.450      SignalP-noTM
TRINITY_DN33776_c0_g2::TRINITY_DN33776_c0_g2_i17::g.55::m.  0.104   1  0.000   1  0.140   1  0.000   0.000 N  0.450      SignalP-noTM
TRINITY_DN33776_c0_g2::TRINITY_DN33776_c0_g2_i17::g.55::m.  0.102   1  0.000   1  0.120   1  0.000   0.000 N  0.450      SignalP-noTM
TRINITY_DN33776_c0_g2::TRINITY_DN33776_c0_g2_i17::g.55::m.  0.104   1  0.000   1  0.161   1  0.000   0.000 N  0.450      SignalP-noTM
TRINITY_DN33776_c0_g2::TRINITY_DN33776_c0_g2_i17::g.55::m.  0.104   1  0.000   1  0.140   1  0.000   0.000 N  0.450      SignalP-noTM
TRINITY_DN33776_c0_g2::TRINITY_DN33776_c0_g2_i17::g.55::m.!  0.104   1  0.000   1  0.121   1  0.000   0.000 N  0.450      SignalP-noTM
TRINITY_DN33776_c0_g2::TRINITY_DN33776_c0_g2_i17::g.55::m."  0.104   1  0.000   1  0.158   1  0.000   0.000 N  0.450      SignalP-noTM
TRINITY_DN33776_c0_g2::TRINITY_DN33776_c0_g2_i17::g.55::m.#  0.104   1  0.000   1  0.130   1  0.000   0.000 N  0.450      SignalP-noTM
TRINITY_DN33776_c0_g2::TRINITY_DN33776_c0_g2_i17::g.55::m.$  0.106   1  0.000   1  0.129   1  0.000   0.000 N  0.450      SignalP-noTM
TRINITY_DN33776_c0_g2::TRINITY_DN33776_c0_g2_i17::g.55::m.%  0.104   1  0.000   1  0.138   1  0.000   0.000 N  0.450      SignalP-noTM
TRINITY_DN33776_c0_g2::TRINITY_DN33776_c0_g2_i17::g.55::m.&  0.106   1  0.000   1  0.129   1  0.000   0.000 N  0.450      SignalP-noTM
TRINITY_DN33776_c0_g2::TRINITY_DN33776_c0_g2_i17::g.55::m.'  0.103   1  0.000   1  0.145   1  0.000   0.000 N  0.450      SignalP-noTM
TRINITY_DN33776_c0_g2::TRINITY_DN33776_c0_g2_i17::g.55::m.(  0.103   1  0.000   1  0.166   1  0.000   0.000 N  0.450      SignalP-noTM
TRINITY_DN33776_c0_g2::TRINITY_DN33776_c0_g2_i17::g.55::m.)  0.104   1  0.000   1  0.130   1  0.000   0.000 N  0.450      SignalP-noTM
TRINITY_DN33776_c0_g2::TRINITY_DN33776_c0_g2_i17::g.55::m.*  0.103   1  0.000   1  0.145   1  0.000   0.000 N  0.450      SignalP-noTM
TRINITY_DN33776_c0_g2::TRINITY_DN33776_c0_g2_i17::g.55::m.+  0.105   1  0.000   1  0.120   1  0.000   0.000 N  0.450      SignalP-noTM
TRINITY_DN33776_c0_g2::TRINITY_DN33776_c0_g2_i17::g.55::m.,  0.103   1  0.000   1  0.145   1  0.000   0.000 N  0.450      SignalP-noTM
TRINITY_DN33776_c0_g2::TRINITY_DN33776_c0_g2_i17::g.55::m.-  0.104   1  0.000   1  0.158   1  0.000   0.000 N  0.450      SignalP-noTM
TRINITY_DN33776_c0_g2::TRINITY_DN33776_c0_g2_i17::g.55::m..  0.104   1  0.000   1  0.140   1  0.000   0.000 N  0.450      SignalP-noTM
TRINITY_DN33776_c0_g2::TRINITY_DN33776_c0_g2_i17::g.55::m./  0.103   1  0.000   1  0.145   1  0.000   0.000 N  0.450      SignalP-noTM
TRINITY_DN33776_c0_g2::TRINITY_DN33776_c0_g2_i17::g.55::m.0  0.105   1  0.000   1  0.120   1  0.000   0.000 N  0.450      SignalP-noTM
TRINITY_DN33776_c0_g2::TRINITY_DN33776_c0_g2_i17::g.55::m.1  0.104   1  0.000   1  0.140   1  0.000   0.000 N  0.450      SignalP-noTM
TRINITY_DN33776_c0_g2::TRINITY_DN33776_c0_g2_i17::g.55::m.2  0.104   1  0.000   1  0.146   1  0.000   0.000 N  0.450      SignalP-noTM
TRINITY_DN33776_c0_g2::TRINITY_DN33776_c0_g2_i17::g.55::m.3  0.104   1  0.000   1  0.140   1  0.000   0.000 N  0.450      SignalP-noTM
TRINITY_DN33776_c0_g2::TRINITY_DN33776_c0_g2_i17::g.55::m.4  0.105   1  0.000   1  0.120   1  0.000   0.000 N  0.450      SignalP-noTM
TRINITY_DN33776_c0_g2::TRINITY_DN33776_c0_g2_i17::g.55::m.5  0.104   1  0.000   1  0.130   1  0.000   0.000 N  0.450      SignalP-noTM
TRINITY_DN33776_c0_g2::TRINITY_DN33776_c0_g2_i17::g.55::m.6  0.104   1  0.000   1  0.121   1  0.000   0.000 N  0.450      SignalP-noTM
TRINITY_DN33776_c0_g2::TRINITY_DN33776_c0_g2_i17::g.55::m.7  0.102   1  0.000   1  0.120   1  0.000   0.000 N  0.450      SignalP-noTM
TRINITY_DN33776_c0_g2::TRINITY_DN33776_c0_g2_i17::g.55::m.8  0.104   1  0.000   1  0.158   1  0.000   0.000 N  0.450      SignalP-noTM
TRINITY_DN33776_c0_g2::TRINITY_DN33776_c0_g2_i17::g.55::m.9  0.104   1  0.000   1  0.146   1  0.000   0.000 N  0.450      SignalP-noTM
TRINITY_DN33776_c0_g2::TRINITY_DN33776_c0_g2_i17::g.55::m.:  0.104   1  0.000   1  0.140   1  0.000   0.000 N  0.450      SignalP-noTM
TRINITY_DN33776_c0_g2::TRINITY_DN33776_c0_g2_i17::g.55::m.;  0.103   1  0.000   1  0.166   1  0.000   0.000 N  0.450      SignalP-noTM
TRINITY_DN33776_c0_g2::TRINITY_DN33776_c0_g2_i17::g.55::m.<  0.104   1  0.000   1  0.140   1  0.000   0.000 N  0.450      SignalP-noTM
TRINITY_DN33776_c0_g2::TRINITY_DN33776_c0_g2_i17::g.55::m.=  0.104   1  0.000   1  0.140   1  0.000   0.000 N  0.450      SignalP-noTM
TRINITY_DN33776_c0_g2::TRINITY_DN33776_c0_g2_i17::g.55::m.>  0.103   1  0.000   1  0.145   1  0.000   0.000 N  0.450      SignalP-noTM
TRINITY_DN33776_c0_g2::TRINITY_DN33776_c0_g2_i17::g.55::m.?  0.102   1  0.000   1  0.120   1  0.000   0.000 N  0.450      SignalP-noTM
TRINITY_DN33776_c0_g2::TRINITY_DN33776_c0_g2_i17::g.55::m.@  0.104   1  0.000   1  0.140   1  0.000   0.000 N  0.450      SignalP-noTM
TRINITY_DN33776_c0_g2::TRINITY_DN33776_c0_g2_i17::g.55::m.A  0.104   1  0.000   1  0.140   1  0.000   0.000 N  0.450      SignalP-noTM
TRINITY_DN33776_c0_g2::TRINITY_DN33776_c0_g2_i17::g.55::m.B  0.104   1  0.000   1  0.121   1  0.000   0.000 N  0.450      SignalP-noTM
TRINITY_DN33776_c0_g2::TRINITY_DN33776_c0_g2_i17::g.55::m.C  0.103   1  0.000   1  0.110   1  0.000   0.000 N  0.450      SignalP-noTM
TRINITY_DN33776_c0_g2::TRINITY_DN33776_c0_g2_i17::g.55::m.D  0.104   1  0.000   1  0.158   1  0.000   0.000 N  0.450      SignalP-noTM
TRINITY_DN33776_c0_g2::TRINITY_DN33776_c0_g2_i17::g.55::m.E  0.105   1  0.000   1  0.120   1  0.000   0.000 N  0.450      SignalP-noTM
TRINITY_DN33776_c0_g2::TRINITY_DN33776_c0_g2_i17::g.55::m.F  0.103   1  0.000   1  0.145   1  0.000   0.000 N  0.450      SignalP-noTM
TRINITY_DN33776_c0_g2::TRINITY_DN33776_c0_g2_i18::g.58::m.  0.105   1  0.000   1  0.140   1  0.000   0.000 N  0.450      SignalP-noTM
TRINITY_DN33776_c0_g2::TRINITY_DN33776_c0_g2_i18::g.58::m.  0.104   1  0.000   1  0.140   1  0.000   0.000 N  0.450      SignalP-noTM
TRINITY_DN33776_c0_g2::TRINITY_DN33776_c0_g2_i18::g.58::m.  0.105   1  0.000   1  0.120   1  0.000   0.000 N  0.450      SignalP-noTM
TRINITY_DN33776_c0_g2::TRINITY_DN33776_c0_g2_i18::g.58::m.  0.102   1  0.000   1  0.120   1  0.000   0.000 N  0.450      SignalP-noTM
TRINITY_DN33776_c0_g2::TRINITY_DN33776_c0_g2_i18::g.58::m.  0.104   1  0.000   1  0.138   1  0.000   0.000 N  0.450      SignalP-noTM
TRINITY_DN33776_c0_g2::TRINITY_DN33776_c0_g2_i18::g.58::m.  0.106   1  0.000   1  0.129   1  0.000   0.000 N  0.450      SignalP-noTM
TRINITY_DN33776_c0_g2::TRINITY_DN33776_c0_g2_i18::g.58::m.  0.104   1  0.000   1  0.131   1  0.000   0.000 N  0.450      SignalP-noTM
TRINITY_DN33776_c0_g2::TRINITY_DN33776_c0_g2_i18::g.58::m.  0.103   1  0.000   1  0.166   1  0.000   0.000 N  0.450      SignalP-noTM
TRINITY_DN33776_c0_g2::TRINITY_DN33776_c0_g2_i18::g.58::m.  0.104   1  0.000   1  0.140   1  0.000   0.000 N  0.450      SignalP-noTM
                           0.000   1  0.000   1  0.000   1  0.000   0.000 N  0.500      SignalP-TM
TRINITY_DN33776_c0_g2::TRINITY_DN33776_c0_g2_i18::g.58::m.  0.000   1  0.000   1  0.000   1  0.000   0.000 N  0.450      SignalP-noTM
0.165857                   0.000   1  0.000   1  0.000   1  0.000   0.000 N  0.450      SignalP-noTM
TRINITY_DN33776_c0_g2::TRINITY_DN33776_c0_g2_i18::g.58::m.  0.104   1  0.000   1  0.138   1  0.000   0.000 N  0.450      SignalP-noTM
TRINITY_DN33776_c0_g2::TRINITY_DN33776_c0_g2_i18::g.58::m.  0.103   1  0.000   1  0.145   1  0.000   0.000 N  0.450      SignalP-noTM
TRINITY_DN33776_c0_g2::TRINITY_DN33776_c0_g2_i18::g.58::m.  0.105   1  0.000   1  0.120   1  0.000   0.000 N  0.450      SignalP-noTM
TRINITY_DN33776_c0_g2::TRINITY_DN33776_c0_g2_i18::g.58::m.  0.104   1  0.000   1  0.130   1  0.000   0.000 N  0.450      SignalP-noTM
TRINITY_DN33776_c0_g2::TRINITY_DN33776_c0_g2_i18::g.58::m.  0.104   1  0.000   1  0.131   1  0.000   0.000 N  0.450      SignalP-noTM
TRINITY_DN33776_c0_g2::TRINITY_DN33776_c0_g2_i18::g.58::m.  0.104   1  0.000   1  0.140   1  0.000   0.000 N  0.450      SignalP-noTM
TRINITY_DN33776_c0_g2::TRINITY_DN33776_c0_g2_i18::g.58::m.  0.103   1  0.000   1  0.110   1  0.000   0.000 N  0.450      SignalP-noTM
TRINITY_DN33776_c0_g2::TRINITY_DN33776_c0_g2_i18::g.58::m.  0.105   1  0.000   1  0.120   1  0.000   0.000 N  0.450      SignalP-noTM
TRINITY_DN33776_c0_g2::TRINITY_DN33776_c0_g2_i18::g.58::m.  0.105   1  0.000   1  0.120   1  0.000   0.000 N  0.450      SignalP-noTM
TRINITY_DN33776_c0_g2::TRINITY_DN33776_c0_g2_i18::g.58::m.  0.103   1  0.000   1  0.110   1  0.000   0.000 N  0.450      SignalP-noTM
TRINITY_DN33776_c0_g2::TRINITY_DN33776_c0_g2_i18::g.58::m.  0.105   1  0.000   1  0.120   1  0.000   0.000 N  0.450      SignalP-noTM
TRINITY_DN33776_c0_g2::TRINITY_DN33776_c0_g2_i18::g.58::m.  0.104   1  0.000   1  0.158   1  0.000   0.000 N  0.450      SignalP-noTM
TRINITY_DN33776_c0_g2::TRINITY_DN33776_c0_g2_i18::g.58::m.  0.103   1  0.000   1  0.145   1  0.000   0.000 N  0.450      SignalP-noTM
TRINITY_DN33776_c0_g2::TRINITY_DN33776_c0_g2_i18::g.58::m.  0.104   1  0.000   1  0.140   1  0.000   0.000 N  0.450      SignalP-noTM
TRINITY_DN33776_c0_g2::TRINITY_DN33776_c0_g2_i18::g.58::m.  0.102   1  0.000   1  0.120   1  0.000   0.000 N  0.450      SignalP-noTM
TRINITY_DN33776_c0_g2::TRINITY_DN33776_c0_g2_i18::g.58::m.  0.104   1  0.000   1  0.121   1  0.000   0.000 N  0.450      SignalP-noTM
TRINITY_DN33776_c0_g2::TRINITY_DN33776_c0_g2_i18::g.58::m.  0.104   1  0.000   1  0.140   1  0.000   0.000 N  0.450      SignalP-noTM
TRINITY_DN33776_c0_g2::TRINITY_DN33776_c0_g2_i18::g.58::m.  0.104   1  0.000   1  0.140   1  0.000   0.000 N  0.450      SignalP-noTM
TRINITY_DN33776_c0_g2::TRINITY_DN33776_c0_g2_i18::g.58::m.  0.102   1  0.000   1  0.120   1  0.000   0.000 N  0.450      SignalP-noTM
TRINITY_DN33776_c0_g2::TRINITY_DN33776_c0_g2_i18::g.58::m.  0.104   1  0.000   1  0.161   1  0.000   0.000 N  0.450      SignalP-noTM
TRINITY_DN33776_c0_g2::TRINITY_DN33776_c0_g2_i18::g.58::m.  0.104   1  0.000   1  0.140   1  0.000   0.000 N  0.450      SignalP-noTM
TRINITY_DN33776_c0_g2::TRINITY_DN33776_c0_g2_i18::g.58::m.!  0.104   1  0.000   1  0.121   1  0.000   0.000 N  0.450      SignalP-noTM
TRINITY_DN33776_c0_g2::TRINITY_DN33776_c0_g2_i18::g.58::m."  0.104   1  0.000   1  0.158   1  0.000   0.000 N  0.450      SignalP-noTM
TRINITY_DN33776_c0_g2::TRINITY_DN33776_c0_g2_i18::g.58::m.#  0.104   1  0.000   1  0.130   1  0.000   0.000 N  0.450      SignalP-noTM
TRINITY_DN33776_c0_g2::TRINITY_DN33776_c0_g2_i18::g.58::m.$  0.106   1  0.000   1  0.129   1  0.000   0.000 N  0.450      SignalP-noTM
TRINITY_DN33776_c0_g2::TRINITY_DN33776_c0_g2_i18::g.58::m.%  0.104   1  0.000   1  0.138   1  0.000   0.000 N  0.450      SignalP-noTM
TRINITY_DN33776_c0_g2::TRINITY_DN33776_c0_g2_i18::g.58::m.&  0.106   1  0.000   1  0.129   1  0.000   0.000 N  0.450      SignalP-noTM
TRINITY_DN33776_c0_g2::TRINITY_DN33776_c0_g2_i18::g.58::m.'  0.103   1  0.000   1  0.145   1  0.000   0.000 N  0.450      SignalP-noTM
TRINITY_DN33776_c0_g2::TRINITY_DN33776_c0_g2_i18::g.58::m.(  0.103   1  0.000   1  0.166   1  0.000   0.000 N  0.450      SignalP-noTM
TRINITY_DN33776_c0_g2::TRINITY_DN33776_c0_g2_i18::g.58::m.)  0.104   1  0.000   1  0.130   1  0.000   0.000 N  0.450      SignalP-noTM
TRINITY_DN33776_c0_g2::TRINITY_DN33776_c0_g2_i18::g.58::m.*  0.103   1  0.000   1  0.145   1  0.000   0.000 N  0.450      SignalP-noTM
TRINITY_DN33776_c0_g2::TRINITY_DN33776_c0_g2_i18::g.58::m.+  0.105   1  0.000   1  0.120   1  0.000   0.000 N  0.450      SignalP-noTM
TRINITY_DN33776_c0_g2::TRINITY_DN33776_c0_g2_i18::g.58::m.,  0.103   1  0.000   1  0.145   1  0.000   0.000 N  0.450      SignalP-noTM
TRINITY_DN33776_c0_g2::TRINITY_DN33776_c0_g2_i18::g.58::m.-  0.104   1  0.000   1  0.158   1  0.000   0.000 N  0.450      SignalP-noTM
TRINITY_DN33776_c0_g2::TRINITY_DN33776_c0_g2_i18::g.58::m..  0.104   1  0.000   1  0.140   1  0.000   0.000 N  0.450      SignalP-noTM
TRINITY_DN33776_c0_g2::TRINITY_DN33776_c0_g2_i18::g.58::m./  0.103   1  0.000   1  0.145   1  0.000   0.000 N  0.450      SignalP-noTM
TRINITY_DN33776_c0_g2::TRINITY_DN33776_c0_g2_i18::g.58::m.0  0.105   1  0.000   1  0.120   1  0.000   0.000 N  0.450      SignalP-noTM
TRINITY_DN33776_c0_g2::TRINITY_DN33776_c0_g2_i18::g.58::m.1  0.104   1  0.000   1  0.140   1  0.000   0.000 N  0.450      SignalP-noTM
TRINITY_DN33776_c0_g2::TRINITY_DN33776_c0_g2_i18::g.58::m.2  0.104   1  0.000   1  0.146   1  0.000   0.000 N  0.450      SignalP-noTM
TRINITY_DN33776_c0_g2::TRINITY_DN33776_c0_g2_i18::g.58::m.3  0.104   1  0.000   1  0.140   1  0.000   0.000 N  0.450      SignalP-noTM
TRINITY_DN33776_c0_g2::TRINITY_DN33776_c0_g2_i18::g.58::m.4  0.105   1  0.000   1  0.120   1  0.000   0.000 N  0.450      SignalP-noTM
TRINITY_DN33776_c0_g2::TRINITY_DN33776_c0_g2_i18::g.58::m.5  0.104   1  0.000   1  0.130   1  0.000   0.000 N  0.450      SignalP-noTM
TRINITY_DN33776_c0_g2::TRINITY_DN33776_c0_g2_i18::g.58::m.6  0.104   1  0.000   1  0.121   1  0.000   0.000 N  0.450      SignalP-noTM
TRINITY_DN33776_c0_g2::TRINITY_DN33776_c0_g2_i18::g.58::m.7  0.102   1  0.000   1  0.120   1  0.000   0.000 N  0.450      SignalP-noTM
TRINITY_DN33776_c0_g2::TRINITY_DN33776_c0_g2_i18::g.58::m.8  0.104   1  0.000   1  0.158   1  0.000   0.000 N  0.450      SignalP-noTM
TRINITY_DN33776_c0_g2::TRINITY_DN33776_c0_g2_i18::g.58::m.9  0.104   1  0.000   1  0.146   1  0.000   0.000 N  0.450      SignalP-noTM
TRINITY_DN33776_c0_g2::TRINITY_DN33776_c0_g2_i18::g.58::m.:  0.104   1  0.000   1  0.140   1  0.000   0.000 N  0.450      SignalP-noTM
TRINITY_DN33776_c0_g2::TRINITY_DN33776_c0_g2_i18::g.58::m.;  0.103   1  0.000   1  0.166   1  0.000   0.000 N  0.450      SignalP-noTM
TRINITY_DN33776_c0_g2::TRINITY_DN33776_c0_g2_i18::g.58::m.<  0.104   1  0.000   1  0.140   1  0.000   0.000 N  0.450      SignalP-noTM
TRINITY_DN33776_c0_g2::TRINITY_DN33776_c0_g2_i18::g.58::m.=  0.104   1  0.000   1  0.140   1  0.000   0.000 N  0.450      SignalP-noTM
TRINITY_DN33776_c0_g2::TRINITY_DN33776_c0_g2_i18::g.58::m.>  0.103   1  0.000   1  0.145   1  0.000   0.000 N  0.450      SignalP-noTM
TRINITY_DN33776_c0_g2::TRINITY_DN33776_c0_g2_i18::g.58::m.?  0.102   1  0.000   1  0.120   1  0.000   0.000 N  0.450      SignalP-noTM
TRINITY_DN33776_c0_g2::TRINITY_DN33776_c0_g2_i18::g.58::m.@  0.104   1  0.000   1  0.140   1  0.000   0.000 N  0.450      SignalP-noTM
TRINITY_DN33776_c0_g2::TRINITY_DN33776_c0_g2_i18::g.58::m.A  0.104   1  0.000   1  0.140   1  0.000   0.000 N  0.450      SignalP-noTM
TRINITY_DN33776_c0_g2::TRINITY_DN33776_c0_g2_i18::g.58::m.B  0.104   1  0.000   1  0.121   1  0.000   0.000 N  0.450      SignalP-noTM
TRINITY_DN33776_c0_g2::TRINITY_DN33776_c0_g2_i18::g.58::m.C  0.103   1  0.000   1  0.110   1  0.000   0.000 N  0.450      SignalP-noTM
TRINITY_DN33776_c0_g2::TRINITY_DN33776_c0_g2_i18::g.58::m.D  0.104   1  0.000   1  0.158   1  0.000   0.000 N  0.450      SignalP-noTM
TRINITY_DN33776_c0_g2::TRINITY_DN33776_c0_g2_i18::g.58::m.E  0.105   1  0.000   1  0.120   1  0.000   0.000 N  0.450      SignalP-noTM
TRINITY_DN33776_c0_g2::TRINITY_DN33776_c0_g2_i18::g.58::m.F  0.103   1  0.000   1  0.145   1  0.000   0.000 N  0.450      SignalP-noTM
TRINITY_DN33776_c0_g2::TRINITY_DN33776_c0_g2_i19::g.61::m.  0.105   1  0.000   1  0.140   1  0.000   0.000 N  0.450      SignalP-noTM
TRINITY_DN33776_c0_g2::TRINITY_DN33776_c0_g2_i19::g.61::m.  0.103   1  0.000   1  0.166   1  0.000   0.000 N  0.450      SignalP-noTM
TRINITY_DN33776_c0_g2::TRINITY_DN33776_c0_g2_i19::g.61::m.  0.103   1  0.000   1  0.166   1  0.000   0.000 N  0.450      SignalP-noTM
TRINITY_DN33776_c0_g2::TRINITY_DN33776_c0_g2_i19::g.61::m.  0.105   1  0.000   1  0.120   1  0.000   0.000 N  0.450      SignalP-noTM
TRINITY_DN33776_c0_g2::TRINITY_DN33776_c0_g2_i19::g.61::m.  0.104   1  0.000   1  0.161   1  0.000   0.000 N  0.450      SignalP-noTM
TRINITY_DN33776_c0_g2::TRINITY_DN33776_c0_g2_i19::g.61::m.  0.103   1  0.000   1  0.166   1  0.000   0.000 N  0.450      SignalP-noTM
TRINITY_DN33776_c0_g2::TRINITY_DN33776_c0_g2_i19::g.61::m.  0.103   1  0.000   1  0.145   1  0.000   0.000 N  0.450      SignalP-noTM
TRINITY_DN33776_c0_g2::TRINITY_DN33776_c0_g2_i19::g.61::m.  0.104   1  0.000   1  0.140   1  0.000   0.000 N  0.450      SignalP-noTM
TRINITY_DN33776_c0_g2::TRINITY_DN33776_c0_g2_i19::g.61::m.  0.104   1  0.000   1  0.140   1  0.000   0.000 N  0.450      SignalP-noTM
                           0.000   1  0.000   1  0.000   1  0.000   0.000 N  0.500      SignalP-TM
TRINITY_DN33776_c0_g2::TRINITY_DN33776_c0_g2_i19::g.61::m.  0.000   1  0.000   1  0.000   1  0.000   0.000 N  0.450      SignalP-noTM
0.165857                   0.000   1  0.000   1  0.000   1  0.000   0.000 N  0.450      SignalP-noTM
TRINITY_DN33776_c0_g2::TRINITY_DN33776_c0_g2_i19::g.61::m.  0.104   1  0.000   1  0.138   1  0.000   0.000 N  0.450      SignalP-noTM
TRINITY_DN33776_c0_g2::TRINITY_DN33776_c0_g2_i19::g.61::m.  0.103   1  0.000   1  0.145   1  0.000   0.000 N  0.450      SignalP-noTM
TRINITY_DN33776_c0_g2::TRINITY_DN33776_c0_g2_i19::g.61::m.  0.105   1  0.000   1  0.120   1  0.000   0.000 N  0.450      SignalP-noTM
TRINITY_DN33776_c0_g2::TRINITY_DN33776_c0_g2_i19::g.61::m.  0.104   1  0.000   1  0.130   1  0.000   0.000 N  0.450      SignalP-noTM
TRINITY_DN33776_c0_g2::TRINITY_DN33776_c0_g2_i19::g.61::m.  0.104   1  0.000   1  0.131   1  0.000   0.000 N  0.450      SignalP-noTM
TRINITY_DN33776_c0_g2::TRINITY_DN33776_c0_g2_i19::g.61::m.  0.104   1  0.000   1  0.140   1  0.000   0.000 N  0.450      SignalP-noTM
TRINITY_DN33776_c0_g2::TRINITY_DN33776_c0_g2_i19::g.61::m.  0.103   1  0.000   1  0.110   1  0.000   0.000 N  0.450      SignalP-noTM
TRINITY_DN33776_c0_g2::TRINITY_DN33776_c0_g2_i19::g.61::m.  0.105   1  0.000   1  0.120   1  0.000   0.000 N  0.450      SignalP-noTM
TRINITY_DN33776_c0_g2::TRINITY_DN33776_c0_g2_i19::g.61::m.  0.105   1  0.000   1  0.120   1  0.000   0.000 N  0.450      SignalP-noTM
TRINITY_DN33776_c0_g2::TRINITY_DN33776_c0_g2_i19::g.61::m.  0.103   1  0.000   1  0.110   1  0.000   0.000 N  0.450      SignalP-noTM
TRINITY_DN33776_c0_g2::TRINITY_DN33776_c0_g2_i19::g.61::m.  0.105   1  0.000   1  0.120   1  0.000   0.000 N  0.450      SignalP-noTM
TRINITY_DN33776_c0_g2::TRINITY_DN33776_c0_g2_i19::g.61::m.  0.104   1  0.000   1  0.158   1  0.000   0.000 N  0.450      SignalP-noTM
TRINITY_DN33776_c0_g2::TRINITY_DN33776_c0_g2_i19::g.61::m.  0.103   1  0.000   1  0.145   1  0.000   0.000 N  0.450      SignalP-noTM
TRINITY_DN33776_c0_g2::TRINITY_DN33776_c0_g2_i19::g.61::m.  0.104   1  0.000   1  0.140   1  0.000   0.000 N  0.450      SignalP-noTM
TRINITY_DN33776_c0_g2::TRINITY_DN33776_c0_g2_i19::g.61::m.  0.102   1  0.000   1  0.120   1  0.000   0.000 N  0.450      SignalP-noTM
TRINITY_DN33776_c0_g2::TRINITY_DN33776_c0_g2_i19::g.61::m.  0.104   1  0.000   1  0.121   1  0.000   0.000 N  0.450      SignalP-noTM
TRINITY_DN33776_c0_g2::TRINITY_DN33776_c0_g2_i19::g.61::m.  0.104   1  0.000   1  0.140   1  0.000   0.000 N  0.450      SignalP-noTM
TRINITY_DN33776_c0_g2::TRINITY_DN33776_c0_g2_i19::g.61::m.  0.104   1  0.000   1  0.140   1  0.000   0.000 N  0.450      SignalP-noTM
TRINITY_DN33776_c0_g2::TRINITY_DN33776_c0_g2_i19::g.61::m.  0.102   1  0.000   1  0.120   1  0.000   0.000 N  0.450      SignalP-noTM
TRINITY_DN33776_c0_g2::TRINITY_DN33776_c0_g2_i19::g.61::m.  0.104   1  0.000   1  0.161   1  0.000   0.000 N  0.450      SignalP-noTM
TRINITY_DN33776_c0_g2::TRINITY_DN33776_c0_g2_i19::g.61::m.  0.104   1  0.000   1  0.140   1  0.000   0.000 N  0.450      SignalP-noTM
TRINITY_DN33776_c0_g2::TRINITY_DN33776_c0_g2_i19::g.61::m.!  0.104   1  0.000   1  0.121   1  0.000   0.000 N  0.450      SignalP-noTM
TRINITY_DN33776_c0_g2::TRINITY_DN33776_c0_g2_i19::g.61::m."  0.104   1  0.000   1  0.158   1  0.000   0.000 N  0.450      SignalP-noTM
TRINITY_DN33776_c0_g2::TRINITY_DN33776_c0_g2_i19::g.61::m.#  0.104   1  0.000   1  0.130   1  0.000   0.000 N  0.450      SignalP-noTM
TRINITY_DN33776_c0_g2::TRINITY_DN33776_c0_g2_i19::g.61::m.$  0.106   1  0.000   1  0.129   1  0.000   0.000 N  0.450      SignalP-noTM
TRINITY_DN33776_c0_g2::TRINITY_DN33776_c0_g2_i19::g.61::m.%  0.104   1  0.000   1  0.138   1  0.000   0.000 N  0.450      SignalP-noTM
TRINITY_DN33776_c0_g2::TRINITY_DN33776_c0_g2_i19::g.61::m.&  0.106   1  0.000   1  0.129   1  0.000   0.000 N  0.450      SignalP-noTM
TRINITY_DN33776_c0_g2::TRINITY_DN33776_c0_g2_i19::g.61::m.'  0.103   1  0.000   1  0.145   1  0.000   0.000 N  0.450      SignalP-noTM
TRINITY_DN33776_c0_g2::TRINITY_DN33776_c0_g2_i19::g.61::m.(  0.103   1  0.000   1  0.166   1  0.000   0.000 N  0.450      SignalP-noTM
TRINITY_DN33776_c0_g2::TRINITY_DN33776_c0_g2_i19::g.61::m.)  0.104   1  0.000   1  0.130   1  0.000   0.000 N  0.450      SignalP-noTM
TRINITY_DN33776_c0_g2::TRINITY_DN33776_c0_g2_i19::g.61::m.*  0.103   1  0.000   1  0.145   1  0.000   0.000 N  0.450      SignalP-noTM
TRINITY_DN33776_c0_g2::TRINITY_DN33776_c0_g2_i19::g.61::m.+  0.105   1  0.000   1  0.120   1  0.000   0.000 N  0.450      SignalP-noTM
TRINITY_DN33776_c0_g2::TRINITY_DN33776_c0_g2_i19::g.61::m.,  0.103   1  0.000   1  0.145   1  0.000   0.000 N  0.450      SignalP-noTM
TRINITY_DN33776_c0_g2::TRINITY_DN33776_c0_g2_i19::g.61::m.-  0.104   1  0.000   1  0.158   1  0.000   0.000 N  0.450      SignalP-noTM
TRINITY_DN33776_c0_g2::TRINITY_DN33776_c0_g2_i19::g.61::m..  0.104   1  0.000   1  0.140   1  0.000   0.000 N  0.450      SignalP-noTM
TRINITY_DN33776_c0_g2::TRINITY_DN33776_c0_g2_i19::g.61::m./  0.103   1  0.000   1  0.145   1  0.000   0.000 N  0.450      SignalP-noTM
TRINITY_DN33776_c0_g2::TRINITY_DN33776_c0_g2_i19::g.61::m.0  0.105   1  0.000   1  0.120   1  0.000   0.000 N  0.450      SignalP-noTM
TRINITY_DN33776_c0_g2::TRINITY_DN33776_c0_g2_i19::g.61::m.1  0.104   1  0.000   1  0.140   1  0.000   0.000 N  0.450      SignalP-noTM
TRINITY_DN33776_c0_g2::TRINITY_DN33776_c0_g2_i19::g.61::m.2  0.104   1  0.000   1  0.146   1  0.000   0.000 N  0.450      SignalP-noTM
TRINITY_DN33776_c0_g2::TRINITY_DN33776_c0_g2_i19::g.61::m.3  0.104   1  0.000   1  0.140   1  0.000   0.000 N  0.450      SignalP-noTM
TRINITY_DN33776_c0_g2::TRINITY_DN33776_c0_g2_i19::g.61::m.4  0.105   1  0.000   1  0.120   1  0.000   0.000 N  0.450      SignalP-noTM
TRINITY_DN33776_c0_g2::TRINITY_DN33776_c0_g2_i19::g.61::m.5  0.104   1  0.000   1  0.130   1  0.000   0.000 N  0.450      SignalP-noTM
TRINITY_DN33776_c0_g2::TRINITY_DN33776_c0_g2_i19::g.61::m.6  0.104   1  0.000   1  0.121   1  0.000   0.000 N  0.450      SignalP-noTM
TRINITY_DN33776_c0_g2::TRINITY_DN33776_c0_g2_i19::g.61::m.7  0.102   1  0.000   1  0.120   1  0.000   0.000 N  0.450      SignalP-noTM
TRINITY_DN33776_c0_g2::TRINITY_DN33776_c0_g2_i19::g.61::m.8  0.104   1  0.000   1  0.158   1  0.000   0.000 N  0.450      SignalP-noTM
TRINITY_DN33776_c0_g2::TRINITY_DN33776_c0_g2_i19::g.61::m.9  0.104   1  0.000   1  0.146   1  0.000   0.000 N  0.450      SignalP-noTM
TRINITY_DN33776_c0_g2::TRINITY_DN33776_c0_g2_i19::g.61::m.:  0.104   1  0.000   1  0.140   1  0.000   0.000 N  0.450      SignalP-noTM
TRINITY_DN33776_c0_g2::TRINITY_DN33776_c0_g2_i19::g.61::m.;  0.103   1  0.000   1  0.166   1  0.000   0.000 N  0.450      SignalP-noTM
TRINITY_DN33776_c0_g2::TRINITY_DN33776_c0_g2_i19::g.61::m.<  0.104   1  0.000   1  0.140   1  0.000   0.000 N  0.450      SignalP-noTM
TRINITY_DN33776_c0_g2::TRINITY_DN33776_c0_g2_i19::g.61::m.=  0.104   1  0.000   1  0.140   1  0.000   0.000 N  0.450      SignalP-noTM
TRINITY_DN33776_c0_g2::TRINITY_DN33776_c0_g2_i19::g.61::m.>  0.103   1  0.000   1  0.145   1  0.000   0.000 N  0.450      SignalP-noTM
TRINITY_DN33776_c0_g2::TRINITY_DN33776_c0_g2_i19::g.61::m.?  0.102   1  0.000   1  0.120   1  0.000   0.000 N  0.450      SignalP-noTM
TRINITY_DN33776_c0_g2::TRINITY_DN33776_c0_g2_i19::g.61::m.@  0.104   1  0.000   1  0.140   1  0.000   0.000 N  0.450      SignalP-noTM
TRINITY_DN33776_c0_g2::TRINITY_DN33776_c0_g2_i19::g.61::m.A  0.104   1  0.000   1  0.140   1  0.000   0.000 N  0.450      SignalP-noTM
TRINITY_DN33776_c0_g2::TRINITY_DN33776_c0_g2_i19::g.61::m.B  0.104   1  0.000   1  0.121   1  0.000   0.000 N  0.450      SignalP-noTM
TRINITY_DN33776_c0_g2::TRINITY_DN33776_c0_g2_i19::g.61::m.C  0.103   1  0.000   1  0.110   1  0.000   0.000 N  0.450      SignalP-noTM
TRINITY_DN33776_c0_g2::TRINITY_DN33776_c0_g2_i19::g.61::m.D  0.104   1  0.000   1  0.158   1  0.000   0.000 N  0.450      SignalP-noTM
TRINITY_DN33776_c0_g2::TRINITY_DN33776_c0_g2_i19::g.61::m.E  0.105   1  0.000   1  0.120   1  0.000   0.000 N  0.450      SignalP-noTM
TRINITY_DN33776_c0_g2::TRINITY_DN33776_c0_g2_i19::g.61::m.F  0.103   1  0.000   1  0.145   1  0.000   0.000 N  0.450      SignalP-noTM
TRINITY_DN33776_c0_g2::TRINITY_DN33776_c0_g2_i20::g.64::m.  0.105   1  0.000   1  0.140   1  0.000   0.000 N  0.450      SignalP-noTM
TRINITY_DN33776_c0_g2::TRINITY_DN33776_c0_g2_i20::g.64::m.  0.104   1  0.000   1  0.140   1  0.000   0.000 N  0.450      SignalP-noTM
TRINITY_DN33776_c0_g2::TRINITY_DN33776_c0_g2_i20::g.64::m.  0.105   1  0.000   1  0.120   1  0.000   0.000 N  0.450      SignalP-noTM
TRINITY_DN33776_c0_g2::TRINITY_DN33776_c0_g2_i20::g.64::m.  0.102   1  0.000   1  0.120   1  0.000   0.000 N  0.450      SignalP-noTM
TRINITY_DN33776_c0_g2::TRINITY_DN33776_c0_g2_i20::g.64::m.  0.104   1  0.000   1  0.138   1  0.000   0.000 N  0.450      SignalP-noTM
TRINITY_DN33776_c0_g2::TRINITY_DN33776_c0_g2_i20::g.64::m.  0.106   1  0.000   1  0.129   1  0.000   0.000 N  0.450      SignalP-noTM
TRINITY_DN33776_c0_g2::TRINITY_DN33776_c0_g2_i20::g.64::m.  0.104   1  0.000   1  0.131   1  0.000   0.000 N  0.450      SignalP-noTM
TRINITY_DN33776_c0_g2::TRINITY_DN33776_c0_g2_i20::g.64::m.  0.103   1  0.000   1  0.166   1  0.000   0.000 N  0.450      SignalP-noTM
TRINITY_DN33776_c0_g2::TRINITY_DN33776_c0_g2_i20::g.64::m.  0.104   1  0.000   1  0.140   1  0.000   0.000 N  0.450      SignalP-noTM
                           0.000   1  0.000   1  0.000   1  0.000   0.000 N  0.500      SignalP-TM
TRINITY_DN33776_c0_g2::TRINITY_DN33776_c0_g2_i20::g.64::m.  0.000   1  0.000   1  0.000   1  0.000   0.000 N  0.450      SignalP-noTM
0.165857                   0.000   1  0.000   1  0.000   1  0.000   0.000 N  0.450      SignalP-noTM
TRINITY_DN33776_c0_g2::TRINITY_DN33776_c0_g2_i20::g.64::m.  0.104   1  0.000   1  0.138   1  0.000   0.000 N  0.450      SignalP-noTM
TRINITY_DN33776_c0_g2::TRINITY_DN33776_c0_g2_i20::g.64::m.  0.103   1  0.000   1  0.145   1  0.000   0.000 N  0.450      SignalP-noTM
TRINITY_DN33776_c0_g2::TRINITY_DN33776_c0_g2_i20::g.64::m.  0.105   1  0.000   1  0.120   1  0.000   0.000 N  0.450      SignalP-noTM
TRINITY_DN33776_c0_g2::TRINITY_DN33776_c0_g2_i20::g.64::m.  0.104   1  0.000   1  0.130   1  0.000   0.000 N  0.450      SignalP-noTM
TRINITY_DN33776_c0_g2::TRINITY_DN33776_c0_g2_i20::g.64::m.  0.104   1  0.000   1  0.131   1  0.000   0.000 N  0.450      SignalP-noTM
TRINITY_DN33776_c0_g2::TRINITY_DN33776_c0_g2_i20::g.64::m.  0.104   1  0.000   1  0.140   1  0.000   0.000 N  0.450      SignalP-noTM
TRINITY_DN33776_c0_g2::TRINITY_DN33776_c0_g2_i20::g.64::m.  0.103   1  0.000   1  0.110   1  0.000   0.000 N  0.450      SignalP-noTM
TRINITY_DN33776_c0_g2::TRINITY_DN33776_c0_g2_i20::g.64::m.  0.105   1  0.000   1  0.120   1  0.000   0.000 N  0.450      SignalP-noTM
TRINITY_DN33776_c0_g2::TRINITY_DN33776_c0_g2_i20::g.64::m.  0.105   1  0.000   1  0.120   1  0.000   0.000 N  0.450      SignalP-noTM
TRINITY_DN33776_c0_g2::TRINITY_DN33776_c0_g2_i20::g.64::m.  0.103   1  0.000   1  0.110   1  0.000   0.000 N  0.450      SignalP-noTM
TRINITY_DN33776_c0_g2::TRINITY_DN33776_c0_g2_i20::g.64::m.  0.105   1  0.000   1  0.120   1  0.000   0.000 N  0.450      SignalP-noTM
TRINITY_DN33776_c0_g2::TRINITY_DN33776_c0_g2_i20::g.64::m.  0.104   1  0.000   1  0.158   1  0.000   0.000 N  0.450      SignalP-noTM
TRINITY_DN33776_c0_g2::TRINITY_DN33776_c0_g2_i20::g.64::m.  0.103   1  0.000   1  0.145   1  0.000   0.000 N  0.450      SignalP-noTM
TRINITY_DN33776_c0_g2::TRINITY_DN33776_c0_g2_i20::g.64::m.  0.104   1  0.000   1  0.140   1  0.000   0.000 N  0.450      SignalP-noTM
TRINITY_DN33776_c0_g2::TRINITY_DN33776_c0_g2_i20::g.64::m.  0.102   1  0.000   1  0.120   1  0.000   0.000 N  0.450      SignalP-noTM
TRINITY_DN33776_c0_g2::TRINITY_DN33776_c0_g2_i20::g.64::m.  0.104   1  0.000   1  0.121   1  0.000   0.000 N  0.450      SignalP-noTM
TRINITY_DN33776_c0_g2::TRINITY_DN33776_c0_g2_i20::g.64::m.  0.104   1  0.000   1  0.140   1  0.000   0.000 N  0.450      SignalP-noTM
TRINITY_DN33776_c0_g2::TRINITY_DN33776_c0_g2_i20::g.64::m.  0.104   1  0.000   1  0.140   1  0.000   0.000 N  0.450      SignalP-noTM
TRINITY_DN33776_c0_g2::TRINITY_DN33776_c0_g2_i20::g.64::m.  0.102   1  0.000   1  0.120   1  0.000   0.000 N  0.450      SignalP-noTM
TRINITY_DN33776_c0_g2::TRINITY_DN33776_c0_g2_i20::g.64::m.  0.104   1  0.000   1  0.161   1  0.000   0.000 N  0.450      SignalP-noTM
TRINITY_DN33776_c0_g2::TRINITY_DN33776_c0_g2_i20::g.64::m.  0.104   1  0.000   1  0.140   1  0.000   0.000 N  0.450      SignalP-noTM
TRINITY_DN33776_c0_g2::TRINITY_DN33776_c0_g2_i20::g.64::m.!  0.104   1  0.000   1  0.121   1  0.000   0.000 N  0.450      SignalP-noTM
TRINITY_DN33776_c0_g2::TRINITY_DN33776_c0_g2_i20::g.64::m."  0.104   1  0.000   1  0.158   1  0.000   0.000 N  0.450      SignalP-noTM
TRINITY_DN33776_c0_g2::TRINITY_DN33776_c0_g2_i20::g.64::m.#  0.104   1  0.000   1  0.130   1  0.000   0.000 N  0.450      SignalP-noTM
TRINITY_DN33776_c0_g2::TRINITY_DN33776_c0_g2_i20::g.64::m.$  0.106   1  0.000   1  0.129   1  0.000   0.000 N  0.450      SignalP-noTM
TRINITY_DN33776_c0_g2::TRINITY_DN33776_c0_g2_i20::g.64::m.%  0.104   1  0.000   1  0.138   1  0.000   0.000 N  0.450      SignalP-noTM
TRINITY_DN33776_c0_g2::TRINITY_DN33776_c0_g2_i20::g.64::m.&  0.106   1  0.000   1  0.129   1  0.000   0.000 N  0.450      SignalP-noTM
TRINITY_DN33776_c0_g2::TRINITY_DN33776_c0_g2_i20::g.64::m.'  0.103   1  0.000   1  0.145   1  0.000   0.000 N  0.450      SignalP-noTM
TRINITY_DN33776_c0_g2::TRINITY_DN33776_c0_g2_i20::g.64::m.(  0.103   1  0.000   1  0.166   1  0.000   0.000 N  0.450      SignalP-noTM
TRINITY_DN33776_c0_g2::TRINITY_DN33776_c0_g2_i20::g.64::m.)  0.104   1  0.000   1  0.130   1  0.000   0.000 N  0.450      SignalP-noTM
TRINITY_DN33776_c0_g2::TRINITY_DN33776_c0_g2_i20::g.64::m.*  0.103   1  0.000   1  0.145   1  0.000   0.000 N  0.450      SignalP-noTM
TRINITY_DN33776_c0_g2::TRINITY_DN33776_c0_g2_i20::g.64::m.+  0.105   1  0.000   1  0.120   1  0.000   0.000 N  0.450      SignalP-noTM
TRINITY_DN33776_c0_g2::TRINITY_DN33776_c0_g2_i20::g.64::m.,  0.103   1  0.000   1  0.145   1  0.000   0.000 N  0.450      SignalP-noTM
TRINITY_DN33776_c0_g2::TRINITY_DN33776_c0_g2_i20::g.64::m.-  0.104   1  0.000   1  0.158   1  0.000   0.000 N  0.450      SignalP-noTM
TRINITY_DN33776_c0_g2::TRINITY_DN33776_c0_g2_i20::g.64::m..  0.104   1  0.000   1  0.140   1  0.000   0.000 N  0.450      SignalP-noTM
TRINITY_DN33776_c0_g2::TRINITY_DN33776_c0_g2_i20::g.64::m./  0.103   1  0.000   1  0.145   1  0.000   0.000 N  0.450      SignalP-noTM
TRINITY_DN33776_c0_g2::TRINITY_DN33776_c0_g2_i20::g.64::m.0  0.105   1  0.000   1  0.120   1  0.000   0.000 N  0.450      SignalP-noTM
TRINITY_DN33776_c0_g2::TRINITY_DN33776_c0_g2_i20::g.64::m.1  0.104   1  0.000   1  0.140   1  0.000   0.000 N  0.450      SignalP-noTM
TRINITY_DN33776_c0_g2::TRINITY_DN33776_c0_g2_i20::g.64::m.2  0.104   1  0.000   1  0.146   1  0.000   0.000 N  0.450      SignalP-noTM
TRINITY_DN33776_c0_g2::TRINITY_DN33776_c0_g2_i20::g.64::m.3  0.104   1  0.000   1  0.140   1  0.000   0.000 N  0.450      SignalP-noTM
TRINITY_DN33776_c0_g2::TRINITY_DN33776_c0_g2_i20::g.64::m.4  0.105   1  0.000   1  0.120   1  0.000   0.000 N  0.450      SignalP-noTM
TRINITY_DN33776_c0_g2::TRINITY_DN33776_c0_g2_i20::g.64::m.5  0.104   1  0.000   1  0.130   1  0.000   0.000 N  0.450      SignalP-noTM
TRINITY_DN33776_c0_g2::TRINITY_DN33776_c0_g2_i20::g.64::m.6  0.104   1  0.000   1  0.121   1  0.000   0.000 N  0.450      SignalP-noTM
TRINITY_DN33776_c0_g2::TRINITY_DN33776_c0_g2_i20::g.64::m.7  0.102   1  0.000   1  0.120   1  0.000   0.000 N  0.450      SignalP-noTM
TRINITY_DN33776_c0_g2::TRINITY_DN33776_c0_g2_i20::g.64::m.8  0.104   1  0.000   1  0.158   1  0.000   0.000 N  0.450      SignalP-noTM
TRINITY_DN33776_c0_g2::TRINITY_DN33776_c0_g2_i20::g.64::m.9  0.104   1  0.000   1  0.146   1  0.000   0.000 N  0.450      SignalP-noTM
TRINITY_DN33776_c0_g2::TRINITY_DN33776_c0_g2_i20::g.64::m.:  0.104   1  0.000   1  0.140   1  0.000   0.000 N  0.450      SignalP-noTM
TRINITY_DN33776_c0_g2::TRINITY_DN33776_c0_g2_i20::g.64::m.;  0.103   1  0.000   1  0.166   1  0.000   0.000 N  0.450      SignalP-noTM
TRINITY_DN33776_c0_g2::TRINITY_DN33776_c0_g2_i20::g.64::m.<  0.104   1  0.000   1  0.140   1  0.000   0.000 N  0.450      SignalP-noTM
TRINITY_DN33776_c0_g2::TRINITY_DN33776_c0_g2_i20::g.64::m.=  0.104   1  0.000   1  0.140   1  0.000   0.000 N  0.450      SignalP-noTM
TRINITY_DN33776_c0_g2::TRINITY_DN33776_c0_g2_i20::g.64::m.>  0.103   1  0.000   1  0.145   1  0.000   0.000 N  0.450      SignalP-noTM
TRINITY_DN33776_c0_g2::TRINITY_DN33776_c0_g2_i20::g.64::m.?  0.102   1  0.000   1  0.120   1  0.000   0.000 N  0.450      SignalP-noTM
TRINITY_DN33776_c0_g2::TRINITY_DN33776_c0_g2_i20::g.64::m.@  0.104   1  0.000   1  0.140   1  0.000   0.000 N  0.450      SignalP-noTM
TRINITY_DN33776_c0_g2::TRINITY_DN33776_c0_g2_i20::g.64::m.A  0.104   1  0.000   1  0.140   1  0.000   0.000 N  0.450      SignalP-noTM
TRINITY_DN33776_c0_g2::TRINITY_DN33776_c0_g2_i20::g.64::m.B  0.104   1  0.000   1  0.121   1  0.000   0.000 N  0.450      SignalP-noTM
TRINITY_DN33776_c0_g2::TRINITY_DN33776_c0_g2_i20::g.64::m.C  0.103   1  0.000   1  0.110   1  0.000   0.000 N  0.450      SignalP-noTM
TRINITY_DN33776_c0_g2::TRINITY_DN33776_c0_g2_i20::g.64::m.D  0.104   1  0.000   1  0.158   1  0.000   0.000 N  0.450      SignalP-noTM
TRINITY_DN33776_c0_g2::TRINITY_DN33776_c0_g2_i20::g.64::m.E  0.105   1  0.000   1  0.120   1  0.000   0.000 N  0.450      SignalP-noTM
TRINITY_DN33776_c0_g2::TRINITY_DN33776_c0_g2_i20::g.64::m.F  0.103   1  0.000   1  0.145   1  0.000   0.000 N  0.450      SignalP-noTM
TRINITY_DN33776_c0_g2::TRINITY_DN33776_c0_g2_i21::g.67::m.  0.105   1  0.000   1  0.140   1  0.000   0.000 N  0.450      SignalP-noTM
TRINITY_DN33776_c0_g2::TRINITY_DN33776_c0_g2_i21::g.67::m.  0.104   1  0.000   1  0.140   1  0.000   0.000 N  0.450      SignalP-noTM
TRINITY_DN33776_c0_g2::TRINITY_DN33776_c0_g2_i21::g.67::m.  0.105   1  0.000   1  0.120   1  0.000   0.000 N  0.450      SignalP-noTM
TRINITY_DN33776_c0_g2::TRINITY_DN33776_c0_g2_i21::g.67::m.  0.102   1  0.000   1  0.120   1  0.000   0.000 N  0.450      SignalP-noTM
TRINITY_DN33776_c0_g2::TRINITY_DN33776_c0_g2_i21::g.67::m.  0.104   1  0.000   1  0.138   1  0.000   0.000 N  0.450      SignalP-noTM
TRINITY_DN33776_c0_g2::TRINITY_DN33776_c0_g2_i21::g.67::m.  0.106   1  0.000   1  0.129   1  0.000   0.000 N  0.450      SignalP-noTM
TRINITY_DN33776_c0_g2::TRINITY_DN33776_c0_g2_i21::g.67::m.  0.104   1  0.000   1  0.131   1  0.000   0.000 N  0.450      SignalP-noTM
TRINITY_DN33776_c0_g2::TRINITY_DN33776_c0_g2_i21::g.67::m.  0.103   1  0.000   1  0.166   1  0.000   0.000 N  0.450      SignalP-noTM
TRINITY_DN33776_c0_g2::TRINITY_DN33776_c0_g2_i21::g.67::m.  0.104   1  0.000   1  0.140   1  0.000   0.000 N  0.450      SignalP-noTM
                           0.000   1  0.000   1  0.000   1  0.000   0.000 N  0.500      SignalP-TM
TRINITY_DN33776_c0_g2::TRINITY_DN33776_c0_g2_i21::g.67::m.  0.000   1  0.000   1  0.000   1  0.000   0.000 N  0.450      SignalP-noTM
0.165857                   0.000   1  0.000   1  0.000   1  0.000   0.000 N  0.450      SignalP-noTM
TRINITY_DN33776_c0_g2::TRINITY_DN33776_c0_g2_i21::g.67::m.  0.104   1  0.000   1  0.138   1  0.000   0.000 N  0.450      SignalP-noTM
TRINITY_DN33776_c0_g2::TRINITY_DN33776_c0_g2_i21::g.67::m.  0.103   1  0.000   1  0.145   1  0.000   0.000 N  0.450      SignalP-noTM
TRINITY_DN33776_c0_g2::TRINITY_DN33776_c0_g2_i21::g.67::m.  0.105   1  0.000   1  0.120   1  0.000   0.000 N  0.450      SignalP-noTM
TRINITY_DN33776_c0_g2::TRINITY_DN33776_c0_g2_i21::g.67::m.  0.104   1  0.000   1  0.130   1  0.000   0.000 N  0.450      SignalP-noTM
TRINITY_DN33776_c0_g2::TRINITY_DN33776_c0_g2_i21::g.67::m.  0.104   1  0.000   1  0.131   1  0.000   0.000 N  0.450      SignalP-noTM
TRINITY_DN33776_c0_g2::TRINITY_DN33776_c0_g2_i21::g.67::m.  0.104   1  0.000   1  0.140   1  0.000   0.000 N  0.450      SignalP-noTM
TRINITY_DN33776_c0_g2::TRINITY_DN33776_c0_g2_i21::g.67::m.  0.103   1  0.000   1  0.110   1  0.000   0.000 N  0.450      SignalP-noTM
TRINITY_DN33776_c0_g2::TRINITY_DN33776_c0_g2_i21::g.67::m.  0.105   1  0.000   1  0.120   1  0.000   0.000 N  0.450      SignalP-noTM
TRINITY_DN33776_c0_g2::TRINITY_DN33776_c0_g2_i21::g.67::m.  0.105   1  0.000   1  0.120   1  0.000   0.000 N  0.450      SignalP-noTM
TRINITY_DN33776_c0_g2::TRINITY_DN33776_c0_g2_i21::g.67::m.  0.103   1  0.000   1  0.110   1  0.000   0.000 N  0.450      SignalP-noTM
TRINITY_DN33776_c0_g2::TRINITY_DN33776_c0_g2_i21::g.67::m.  0.105   1  0.000   1  0.120   1  0.000   0.000 N  0.450      SignalP-noTM
TRINITY_DN33776_c0_g2::TRINITY_DN33776_c0_g2_i21::g.67::m.  0.104   1  0.000   1  0.158   1  0.000   0.000 N  0.450      SignalP-noTM
TRINITY_DN33776_c0_g2::TRINITY_DN33776_c0_g2_i21::g.67::m.  0.103   1  0.000   1  0.145   1  0.000   0.000 N  0.450      SignalP-noTM
TRINITY_DN33776_c0_g2::TRINITY_DN33776_c0_g2_i21::g.67::m.  0.104   1  0.000   1  0.140   1  0.000   0.000 N  0.450      SignalP-noTM
TRINITY_DN33776_c0_g2::TRINITY_DN33776_c0_g2_i21::g.67::m.  0.102   1  0.000   1  0.120   1  0.000   0.000 N  0.450      SignalP-noTM
TRINITY_DN33776_c0_g2::TRINITY_DN33776_c0_g2_i21::g.67::m.  0.104   1  0.000   1  0.121   1  0.000   0.000 N  0.450      SignalP-noTM
TRINITY_DN33776_c0_g2::TRINITY_DN33776_c0_g2_i21::g.67::m.  0.104   1  0.000   1  0.140   1  0.000   0.000 N  0.450      SignalP-noTM
TRINITY_DN33776_c0_g2::TRINITY_DN33776_c0_g2_i21::g.67::m.  0.104   1  0.000   1  0.140   1  0.000   0.000 N  0.450      SignalP-noTM
TRINITY_DN33776_c0_g2::TRINITY_DN33776_c0_g2_i21::g.67::m.  0.102   1  0.000   1  0.120   1  0.000   0.000 N  0.450      SignalP-noTM
TRINITY_DN33776_c0_g2::TRINITY_DN33776_c0_g2_i21::g.67::m.  0.104   1  0.000   1  0.161   1  0.000   0.000 N  0.450      SignalP-noTM
TRINITY_DN33776_c0_g2::TRINITY_DN33776_c0_g2_i21::g.67::m.  0.104   1  0.000   1  0.140   1  0.000   0.000 N  0.450      SignalP-noTM
TRINITY_DN33776_c0_g2::TRINITY_DN33776_c0_g2_i21::g.67::m.!  0.104   1  0.000   1  0.121   1  0.000   0.000 N  0.450      SignalP-noTM
TRINITY_DN33776_c0_g2::TRINITY_DN33776_c0_g2_i21::g.67::m."  0.104   1  0.000   1  0.158   1  0.000   0.000 N  0.450      SignalP-noTM
TRINITY_DN33776_c0_g2::TRINITY_DN33776_c0_g2_i21::g.67::m.#  0.104   1  0.000   1  0.130   1  0.000   0.000 N  0.450      SignalP-noTM
TRINITY_DN33776_c0_g2::TRINITY_DN33776_c0_g2_i21::g.67::m.$  0.106   1  0.000   1  0.129   1  0.000   0.000 N  0.450      SignalP-noTM
TRINITY_DN33776_c0_g2::TRINITY_DN33776_c0_g2_i21::g.67::m.%  0.104   1  0.000   1  0.138   1  0.000   0.000 N  0.450      SignalP-noTM
TRINITY_DN33776_c0_g2::TRINITY_DN33776_c0_g2_i21::g.67::m.&  0.106   1  0.000   1  0.129   1  0.000   0.000 N  0.450      SignalP-noTM
TRINITY_DN33776_c0_g2::TRINITY_DN33776_c0_g2_i21::g.67::m.'  0.103   1  0.000   1  0.145   1  0.000   0.000 N  0.450      SignalP-noTM
TRINITY_DN33776_c0_g2::TRINITY_DN33776_c0_g2_i21::g.67::m.(  0.103   1  0.000   1  0.166   1  0.000   0.000 N  0.450      SignalP-noTM
TRINITY_DN33776_c0_g2::TRINITY_DN33776_c0_g2_i21::g.67::m.)  0.104   1  0.000   1  0.130   1  0.000   0.000 N  0.450      SignalP-noTM
TRINITY_DN33776_c0_g2::TRINITY_DN33776_c0_g2_i21::g.67::m.*  0.103   1  0.000   1  0.145   1  0.000   0.000 N  0.450      SignalP-noTM
TRINITY_DN33776_c0_g2::TRINITY_DN33776_c0_g2_i21::g.67::m.+  0.105   1  0.000   1  0.120   1  0.000   0.000 N  0.450      SignalP-noTM
TRINITY_DN33776_c0_g2::TRINITY_DN33776_c0_g2_i21::g.67::m.,  0.103   1  0.000   1  0.145   1  0.000   0.000 N  0.450      SignalP-noTM
TRINITY_DN33776_c0_g2::TRINITY_DN33776_c0_g2_i21::g.67::m.-  0.104   1  0.000   1  0.158   1  0.000   0.000 N  0.450      SignalP-noTM
TRINITY_DN33776_c0_g2::TRINITY_DN33776_c0_g2_i21::g.67::m..  0.104   1  0.000   1  0.140   1  0.000   0.000 N  0.450      SignalP-noTM
TRINITY_DN33776_c0_g2::TRINITY_DN33776_c0_g2_i21::g.67::m./  0.103   1  0.000   1  0.145   1  0.000   0.000 N  0.450      SignalP-noTM
TRINITY_DN33776_c0_g2::TRINITY_DN33776_c0_g2_i21::g.67::m.0  0.105   1  0.000   1  0.120   1  0.000   0.000 N  0.450      SignalP-noTM
TRINITY_DN33776_c0_g2::TRINITY_DN33776_c0_g2_i21::g.67::m.1  0.104   1  0.000   1  0.140   1  0.000   0.000 N  0.450      SignalP-noTM
TRINITY_DN33776_c0_g2::TRINITY_DN33776_c0_g2_i21::g.67::m.2  0.104   1  0.000   1  0.146   1  0.000   0.000 N  0.450      SignalP-noTM
TRINITY_DN33776_c0_g2::TRINITY_DN33776_c0_g2_i21::g.67::m.3  0.104   1  0.000   1  0.140   1  0.000   0.000 N  0.450      SignalP-noTM
TRINITY_DN33776_c0_g2::TRINITY_DN33776_c0_g2_i21::g.67::m.4  0.105   1  0.000   1  0.120   1  0.000   0.000 N  0.450      SignalP-noTM
TRINITY_DN33776_c0_g2::TRINITY_DN33776_c0_g2_i21::g.67::m.5  0.104   1  0.000   1  0.130   1  0.000   0.000 N  0.450      SignalP-noTM
TRINITY_DN33776_c0_g2::TRINITY_DN33776_c0_g2_i21::g.67::m.6  0.104   1  0.000   1  0.121   1  0.000   0.000 N  0.450      SignalP-noTM
TRINITY_DN33776_c0_g2::TRINITY_DN33776_c0_g2_i21::g.67::m.7  0.102   1  0.000   1  0.120   1  0.000   0.000 N  0.450      SignalP-noTM
TRINITY_DN33776_c0_g2::TRINITY_DN33776_c0_g2_i21::g.67::m.8  0.104   1  0.000   1  0.158   1  0.000   0.000 N  0.450      SignalP-noTM
TRINITY_DN33776_c0_g2::TRINITY_DN33776_c0_g2_i21::g.67::m.9  0.104   1  0.000   1  0.146   1  0.000   0.000 N  0.450      SignalP-noTM
TRINITY_DN33776_c0_g2::TRINITY_DN33776_c0_g2_i21::g.67::m.:  0.104   1  0.000   1  0.140   1  0.000   0.000 N  0.450      SignalP-noTM
TRINITY_DN33776_c0_g2::TRINITY_DN33776_c0_g2_i21::g.67::m.;  0.103   1  0.000   1  0.166   1  0.000   0.000 N  0.450      SignalP-noTM
TRINITY_DN33776_c0_g2::TRINITY_DN33776_c0_g2_i21::g.67::m.<  0.104   1  0.000   1  0.140   1  0.000   0.000 N  0.450      SignalP-noTM
TRINITY_DN33776_c0_g2::TRINITY_DN33776_c0_g2_i21::g.67::m.=  0.104   1  0.000   1  0.140   1  0.000   0.000 N  0.450      SignalP-noTM
TRINITY_DN33776_c0_g2::TRINITY_DN33776_c0_g2_i21::g.67::m.>  0.103   1  0.000   1  0.145   1  0.000   0.000 N  0.450      SignalP-noTM
TRINITY_DN33776_c0_g2::TRINITY_DN33776_c0_g2_i21::g.67::m.?  0.102   1  0.000   1  0.120   1  0.000   0.000 N  0.450      SignalP-noTM
TRINITY_DN33776_c0_g2::TRINITY_DN33776_c0_g2_i21::g.67::m.@  0.104   1  0.000   1  0.140   1  0.000   0.000 N  0.450      SignalP-noTM
TRINITY_DN33776_c0_g2::TRINITY_DN33776_c0_g2_i21::g.67::m.A  0.104   1  0.000   1  0.140   1  0.000   0.000 N  0.450      SignalP-noTM
TRINITY_DN33776_c0_g2::TRINITY_DN33776_c0_g2_i21::g.67::m.B  0.104   1  0.000   1  0.121   1  0.000   0.000 N  0.450      SignalP-noTM
TRINITY_DN33776_c0_g2::TRINITY_DN33776_c0_g2_i21::g.67::m.C  0.103   1  0.000   1  0.110   1  0.000   0.000 N  0.450      SignalP-noTM
TRINITY_DN33776_c0_g2::TRINITY_DN33776_c0_g2_i21::g.67::m.D  0.104   1  0.000   1  0.158   1  0.000   0.000 N  0.450      SignalP-noTM
TRINITY_DN33776_c0_g2::TRINITY_DN33776_c0_g2_i21::g.67::m.E  0.105   1  0.000   1  0.120   1  0.000   0.000 N  0.450      SignalP-noTM
TRINITY_DN33776_c0_g2::TRINITY_DN33776_c0_g2_i21::g.67::m.F  0.103   1  0.000   1  0.145   1  0.000   0.000 N  0.450      SignalP-noTM
TRINITY_DN33776_c0_g2::TRINITY_DN33776_c0_g2_i22::g.70::m.  0.105   1  0.000   1  0.140   1  0.000   0.000 N  0.450      SignalP-noTM
TRINITY_DN33776_c0_g2::TRINITY_DN33776_c0_g2_i22::g.70::m.  0.104   1  0.000   1  0.140   1  0.000   0.000 N  0.450      SignalP-noTM
TRINITY_DN33776_c0_g2::TRINITY_DN33776_c0_g2_i22::g.70::m.  0.105   1  0.000   1  0.120   1  0.000   0.000 N  0.450      SignalP-noTM
TRINITY_DN33776_c0_g2::TRINITY_DN33776_c0_g2_i22::g.70::m.  0.102   1  0.000   1  0.120   1  0.000   0.000 N  0.450      SignalP-noTM
TRINITY_DN33776_c0_g2::TRINITY_DN33776_c0_g2_i22::g.70::m.  0.104   1  0.000   1  0.138   1  0.000   0.000 N  0.450      SignalP-noTM
TRINITY_DN33776_c0_g2::TRINITY_DN33776_c0_g2_i22::g.70::m.  0.106   1  0.000   1  0.129   1  0.000   0.000 N  0.450      SignalP-noTM
TRINITY_DN33776_c0_g2::TRINITY_DN33776_c0_g2_i22::g.70::m.  0.104   1  0.000   1  0.131   1  0.000   0.000 N  0.450      SignalP-noTM
TRINITY_DN33776_c0_g2::TRINITY_DN33776_c0_g2_i22::g.70::m.  0.103   1  0.000   1  0.166   1  0.000   0.000 N  0.450      SignalP-noTM
TRINITY_DN33776_c0_g2::TRINITY_DN33776_c0_g2_i22::g.70::m.  0.104   1  0.000   1  0.140   1  0.000   0.000 N  0.450      SignalP-noTM
                           0.000   1  0.000   1  0.000   1  0.000   0.000 N  0.500      SignalP-TM
TRINITY_DN33776_c0_g2::TRINITY_DN33776_c0_g2_i22::g.70::m.  0.000   1  0.000   1  0.000   1  0.000   0.000 N  0.450      SignalP-noTM
0.165857                   0.000   1  0.000   1  0.000   1  0.000   0.000 N  0.450      SignalP-noTM
TRINITY_DN33776_c0_g2::TRINITY_DN33776_c0_g2_i22::g.70::m.  0.104   1  0.000   1  0.138   1  0.000   0.000 N  0.450      SignalP-noTM
TRINITY_DN33776_c0_g2::TRINITY_DN33776_c0_g2_i22::g.70::m.  0.103   1  0.000   1  0.145   1  0.000   0.000 N  0.450      SignalP-noTM
TRINITY_DN33776_c0_g2::TRINITY_DN33776_c0_g2_i22::g.70::m.  0.105   1  0.000   1  0.120   1  0.000   0.000 N  0.450      SignalP-noTM
TRINITY_DN33776_c0_g2::TRINITY_DN33776_c0_g2_i22::g.70::m.  0.104   1  0.000   1  0.130   1  0.000   0.000 N  0.450      SignalP-noTM
TRINITY_DN33776_c0_g2::TRINITY_DN33776_c0_g2_i22::g.70::m.  0.104   1  0.000   1  0.131   1  0.000   0.000 N  0.450      SignalP-noTM
TRINITY_DN33776_c0_g2::TRINITY_DN33776_c0_g2_i22::g.70::m.  0.104   1  0.000   1  0.140   1  0.000   0.000 N  0.450      SignalP-noTM
TRINITY_DN33776_c0_g2::TRINITY_DN33776_c0_g2_i22::g.70::m.  0.103   1  0.000   1  0.110   1  0.000   0.000 N  0.450      SignalP-noTM
TRINITY_DN33776_c0_g2::TRINITY_DN33776_c0_g2_i22::g.70::m.  0.105   1  0.000   1  0.120   1  0.000   0.000 N  0.450      SignalP-noTM
TRINITY_DN33776_c0_g2::TRINITY_DN33776_c0_g2_i22::g.70::m.  0.105   1  0.000   1  0.120   1  0.000   0.000 N  0.450      SignalP-noTM
TRINITY_DN33776_c0_g2::TRINITY_DN33776_c0_g2_i22::g.70::m.  0.103   1  0.000   1  0.110   1  0.000   0.000 N  0.450      SignalP-noTM
TRINITY_DN33776_c0_g2::TRINITY_DN33776_c0_g2_i22::g.70::m.  0.105   1  0.000   1  0.120   1  0.000   0.000 N  0.450      SignalP-noTM
TRINITY_DN33776_c0_g2::TRINITY_DN33776_c0_g2_i22::g.70::m.  0.104   1  0.000   1  0.158   1  0.000   0.000 N  0.450      SignalP-noTM
TRINITY_DN33776_c0_g2::TRINITY_DN33776_c0_g2_i22::g.70::m.  0.103   1  0.000   1  0.145   1  0.000   0.000 N  0.450      SignalP-noTM
TRINITY_DN33776_c0_g2::TRINITY_DN33776_c0_g2_i22::g.70::m.  0.104   1  0.000   1  0.140   1  0.000   0.000 N  0.450      SignalP-noTM
TRINITY_DN33776_c0_g2::TRINITY_DN33776_c0_g2_i22::g.70::m.  0.102   1  0.000   1  0.120   1  0.000   0.000 N  0.450      SignalP-noTM
TRINITY_DN33776_c0_g2::TRINITY_DN33776_c0_g2_i22::g.70::m.  0.104   1  0.000   1  0.121   1  0.000   0.000 N  0.450      SignalP-noTM
TRINITY_DN33776_c0_g2::TRINITY_DN33776_c0_g2_i22::g.70::m.  0.104   1  0.000   1  0.140   1  0.000   0.000 N  0.450      SignalP-noTM
TRINITY_DN33776_c0_g2::TRINITY_DN33776_c0_g2_i22::g.70::m.  0.104   1  0.000   1  0.140   1  0.000   0.000 N  0.450      SignalP-noTM
TRINITY_DN33776_c0_g2::TRINITY_DN33776_c0_g2_i22::g.70::m.  0.102   1  0.000   1  0.120   1  0.000   0.000 N  0.450      SignalP-noTM
TRINITY_DN33776_c0_g2::TRINITY_DN33776_c0_g2_i22::g.70::m.  0.104   1  0.000   1  0.161   1  0.000   0.000 N  0.450      SignalP-noTM
TRINITY_DN33776_c0_g2::TRINITY_DN33776_c0_g2_i22::g.70::m.  0.104   1  0.000   1  0.140   1  0.000   0.000 N  0.450      SignalP-noTM
TRINITY_DN33776_c0_g2::TRINITY_DN33776_c0_g2_i22::g.70::m.!  0.104   1  0.000   1  0.121   1  0.000   0.000 N  0.450      SignalP-noTM
TRINITY_DN33776_c0_g2::TRINITY_DN33776_c0_g2_i22::g.70::m."  0.104   1  0.000   1  0.158   1  0.000   0.000 N  0.450      SignalP-noTM
TRINITY_DN33776_c0_g2::TRINITY_DN33776_c0_g2_i22::g.70::m.#  0.104   1  0.000   1  0.130   1  0.000   0.000 N  0.450      SignalP-noTM
TRINITY_DN33776_c0_g2::TRINITY_DN33776_c0_g2_i22::g.70::m.$  0.106   1  0.000   1  0.129   1  0.000   0.000 N  0.450      SignalP-noTM
TRINITY_DN33776_c0_g2::TRINITY_DN33776_c0_g2_i22::g.70::m.%  0.104   1  0.000   1  0.138   1  0.000   0.000 N  0.450      SignalP-noTM
TRINITY_DN33776_c0_g2::TRINITY_DN33776_c0_g2_i22::g.70::m.&  0.106   1  0.000   1  0.129   1  0.000   0.000 N  0.450      SignalP-noTM
TRINITY_DN33776_c0_g2::TRINITY_DN33776_c0_g2_i22::g.70::m.'  0.103   1  0.000   1  0.145   1  0.000   0.000 N  0.450      SignalP-noTM
TRINITY_DN33776_c0_g2::TRINITY_DN33776_c0_g2_i22::g.70::m.(  0.103   1  0.000   1  0.166   1  0.000   0.000 N  0.450      SignalP-noTM
TRINITY_DN33776_c0_g2::TRINITY_DN33776_c0_g2_i22::g.70::m.)  0.104   1  0.000   1  0.130   1  0.000   0.000 N  0.450      SignalP-noTM
TRINITY_DN33776_c0_g2::TRINITY_DN33776_c0_g2_i22::g.70::m.*  0.103   1  0.000   1  0.145   1  0.000   0.000 N  0.450      SignalP-noTM
TRINITY_DN33776_c0_g2::TRINITY_DN33776_c0_g2_i22::g.70::m.+  0.105   1  0.000   1  0.120   1  0.000   0.000 N  0.450      SignalP-noTM
TRINITY_DN33776_c0_g2::TRINITY_DN33776_c0_g2_i22::g.70::m.,  0.103   1  0.000   1  0.145   1  0.000   0.000 N  0.450      SignalP-noTM
TRINITY_DN33776_c0_g2::TRINITY_DN33776_c0_g2_i22::g.70::m.-  0.104   1  0.000   1  0.158   1  0.000   0.000 N  0.450      SignalP-noTM
TRINITY_DN33776_c0_g2::TRINITY_DN33776_c0_g2_i22::g.70::m..  0.104   1  0.000   1  0.140   1  0.000   0.000 N  0.450      SignalP-noTM
TRINITY_DN33776_c0_g2::TRINITY_DN33776_c0_g2_i22::g.70::m./  0.103   1  0.000   1  0.145   1  0.000   0.000 N  0.450      SignalP-noTM
TRINITY_DN33776_c0_g2::TRINITY_DN33776_c0_g2_i22::g.70::m.0  0.105   1  0.000   1  0.120   1  0.000   0.000 N  0.450      SignalP-noTM
TRINITY_DN33776_c0_g2::TRINITY_DN33776_c0_g2_i22::g.70::m.1  0.104   1  0.000   1  0.140   1  0.000   0.000 N  0.450      SignalP-noTM
TRINITY_DN33776_c0_g2::TRINITY_DN33776_c0_g2_i22::g.70::m.2  0.104   1  0.000   1  0.146   1  0.000   0.000 N  0.450      SignalP-noTM
TRINITY_DN33776_c0_g2::TRINITY_DN33776_c0_g2_i22::g.70::m.3  0.104   1  0.000   1  0.140   1  0.000   0.000 N  0.450      SignalP-noTM
TRINITY_DN33776_c0_g2::TRINITY_DN33776_c0_g2_i22::g.70::m.4  0.105   1  0.000   1  0.120   1  0.000   0.000 N  0.450      SignalP-noTM
TRINITY_DN33776_c0_g2::TRINITY_DN33776_c0_g2_i22::g.70::m.5  0.104   1  0.000   1  0.130   1  0.000   0.000 N  0.450      SignalP-noTM
TRINITY_DN33776_c0_g2::TRINITY_DN33776_c0_g2_i22::g.70::m.6  0.104   1  0.000   1  0.121   1  0.000   0.000 N  0.450      SignalP-noTM
TRINITY_DN33776_c0_g2::TRINITY_DN33776_c0_g2_i22::g.70::m.7  0.102   1  0.000   1  0.120   1  0.000   0.000 N  0.450      SignalP-noTM
TRINITY_DN33776_c0_g2::TRINITY_DN33776_c0_g2_i22::g.70::m.8  0.104   1  0.000   1  0.158   1  0.000   0.000 N  0.450      SignalP-noTM
TRINITY_DN33776_c0_g2::TRINITY_DN33776_c0_g2_i22::g.70::m.9  0.104   1  0.000   1  0.146   1  0.000   0.000 N  0.450      SignalP-noTM
TRINITY_DN33776_c0_g2::TRINITY_DN33776_c0_g2_i22::g.70::m.:  0.104   1  0.000   1  0.140   1  0.000   0.000 N  0.450      SignalP-noTM
TRINITY_DN33776_c0_g2::TRINITY_DN33776_c0_g2_i22::g.70::m.;  0.103   1  0.000   1  0.166   1  0.000   0.000 N  0.450      SignalP-noTM
TRINITY_DN33776_c0_g2::TRINITY_DN33776_c0_g2_i22::g.70::m.<  0.104   1  0.000   1  0.140   1  0.000   0.000 N  0.450      SignalP-noTM
TRINITY_DN33776_c0_g2::TRINITY_DN33776_c0_g2_i22::g.70::m.=  0.104   1  0.000   1  0.140   1  0.000   0.000 N  0.450      SignalP-noTM
TRINITY_DN33776_c0_g2::TRINITY_DN33776_c0_g2_i22::g.70::m.>  0.103   1  0.000   1  0.145   1  0.000   0.000 N  0.450      SignalP-noTM
TRINITY_DN33776_c0_g2::TRINITY_DN33776_c0_g2_i22::g.70::m.?  0.102   1  0.000   1  0.120   1  0.000   0.000 N  0.450      SignalP-noTM
TRINITY_DN33776_c0_g2::TRINITY_DN33776_c0_g2_i22::g.70::m.@  0.104   1  0.000   1  0.140   1  0.000   0.000 N  0.450      SignalP-noTM
TRINITY_DN33776_c0_g2::TRINITY_DN33776_c0_g2_i22::g.70::m.A  0.104   1  0.000   1  0.140   1  0.000   0.000 N  0.450      SignalP-noTM
TRINITY_DN33776_c0_g2::TRINITY_DN33776_c0_g2_i22::g.70::m.B  0.104   1  0.000   1  0.121   1  0.000   0.000 N  0.450      SignalP-noTM
TRINITY_DN33776_c0_g2::TRINITY_DN33776_c0_g2_i22::g.70::m.C  0.103   1  0.000   1  0.110   1  0.000   0.000 N  0.450      SignalP-noTM
TRINITY_DN33776_c0_g2::TRINITY_DN33776_c0_g2_i22::g.70::m.D  0.104   1  0.000   1  0.158   1  0.000   0.000 N  0.450      SignalP-noTM
TRINITY_DN33776_c0_g2::TRINITY_DN33776_c0_g2_i22::g.70::m.E  0.105   1  0.000   1  0.120   1  0.000   0.000 N  0.450      SignalP-noTM
TRINITY_DN33776_c0_g2::TRINITY_DN33776_c0_g2_i22::g.70::m.F  0.103   1  0.000   1  0.145   1  0.000   0.000 N  0.450      SignalP-noTM
TRINITY_DN33776_c0_g2::TRINITY_DN33776_c0_g2_i23::g.73::m.  0.105   1  0.000   1  0.140   1  0.000   0.000 N  0.450      SignalP-noTM
TRINITY_DN33776_c0_g2::TRINITY_DN33776_c0_g2_i23::g.73::m.  0.104   1  0.000   1  0.140   1  0.000   0.000 N  0.450      SignalP-noTM
TRINITY_DN33776_c0_g2::TRINITY_DN33776_c0_g2_i23::g.73::m.  0.105   1  0.000   1  0.120   1  0.000   0.000 N  0.450      SignalP-noTM
TRINITY_DN33776_c0_g2::TRINITY_DN33776_c0_g2_i23::g.73::m.  0.102   1  0.000   1  0.120   1  0.000   0.000 N  0.450      SignalP-noTM
TRINITY_DN33776_c0_g2::TRINITY_DN33776_c0_g2_i23::g.73::m.  0.104   1  0.000   1  0.138   1  0.000   0.000 N  0.450      SignalP-noTM
TRINITY_DN33776_c0_g2::TRINITY_DN33776_c0_g2_i23::g.73::m.  0.106   1  0.000   1  0.129   1  0.000   0.000 N  0.450      SignalP-noTM
TRINITY_DN33776_c0_g2::TRINITY_DN33776_c0_g2_i23::g.73::m.  0.104   1  0.000   1  0.131   1  0.000   0.000 N  0.450      SignalP-noTM
TRINITY_DN33776_c0_g2::TRINITY_DN33776_c0_g2_i23::g.73::m.  0.103   1  0.000   1  0.166   1  0.000   0.000 N  0.450      SignalP-noTM
TRINITY_DN33776_c0_g2::TRINITY_DN33776_c0_g2_i23::g.73::m.  0.104   1  0.000   1  0.140   1  0.000   0.000 N  0.450      SignalP-noTM
                           0.000   1  0.000   1  0.000   1  0.000   0.000 N  0.500      SignalP-TM
TRINITY_DN33776_c0_g2::TRINITY_DN33776_c0_g2_i23::g.73::m.  0.000   1  0.000   1  0.000   1  0.000   0.000 N  0.450      SignalP-noTM
0.165857                   0.000   1  0.000   1  0.000   1  0.000   0.000 N  0.450      SignalP-noTM
TRINITY_DN33776_c0_g2::TRINITY_DN33776_c0_g2_i23::g.73::m.  0.104   1  0.000   1  0.138   1  0.000   0.000 N  0.450      SignalP-noTM
TRINITY_DN33776_c0_g2::TRINITY_DN33776_c0_g2_i23::g.73::m.  0.103   1  0.000   1  0.145   1  0.000   0.000 N  0.450      SignalP-noTM
TRINITY_DN33776_c0_g2::TRINITY_DN33776_c0_g2_i23::g.73::m.  0.105   1  0.000   1  0.120   1  0.000   0.000 N  0.450      SignalP-noTM
TRINITY_DN33776_c0_g2::TRINITY_DN33776_c0_g2_i23::g.73::m.  0.104   1  0.000   1  0.130   1  0.000   0.000 N  0.450      SignalP-noTM
TRINITY_DN33776_c0_g2::TRINITY_DN33776_c0_g2_i23::g.73::m.  0.104   1  0.000   1  0.131   1  0.000   0.000 N  0.450      SignalP-noTM
TRINITY_DN33776_c0_g2::TRINITY_DN33776_c0_g2_i23::g.73::m.  0.104   1  0.000   1  0.140   1  0.000   0.000 N  0.450      SignalP-noTM
TRINITY_DN33776_c0_g2::TRINITY_DN33776_c0_g2_i23::g.73::m.  0.103   1  0.000   1  0.110   1  0.000   0.000 N  0.450      SignalP-noTM
TRINITY_DN33776_c0_g2::TRINITY_DN33776_c0_g2_i23::g.73::m.  0.105   1  0.000   1  0.120   1  0.000   0.000 N  0.450      SignalP-noTM
TRINITY_DN33776_c0_g2::TRINITY_DN33776_c0_g2_i23::g.73::m.  0.105   1  0.000   1  0.120   1  0.000   0.000 N  0.450      SignalP-noTM
TRINITY_DN33776_c0_g2::TRINITY_DN33776_c0_g2_i23::g.73::m.  0.103   1  0.000   1  0.110   1  0.000   0.000 N  0.450      SignalP-noTM
TRINITY_DN33776_c0_g2::TRINITY_DN33776_c0_g2_i23::g.73::m.  0.105   1  0.000   1  0.120   1  0.000   0.000 N  0.450      SignalP-noTM
TRINITY_DN33776_c0_g2::TRINITY_DN33776_c0_g2_i23::g.73::m.  0.104   1  0.000   1  0.158   1  0.000   0.000 N  0.450      SignalP-noTM
TRINITY_DN33776_c0_g2::TRINITY_DN33776_c0_g2_i23::g.73::m.  0.103   1  0.000   1  0.145   1  0.000   0.000 N  0.450      SignalP-noTM
TRINITY_DN33776_c0_g2::TRINITY_DN33776_c0_g2_i23::g.73::m.  0.104   1  0.000   1  0.140   1  0.000   0.000 N  0.450      SignalP-noTM
TRINITY_DN33776_c0_g2::TRINITY_DN33776_c0_g2_i23::g.73::m.  0.102   1  0.000   1  0.120   1  0.000   0.000 N  0.450      SignalP-noTM
TRINITY_DN33776_c0_g2::TRINITY_DN33776_c0_g2_i23::g.73::m.  0.104   1  0.000   1  0.121   1  0.000   0.000 N  0.450      SignalP-noTM
TRINITY_DN33776_c0_g2::TRINITY_DN33776_c0_g2_i23::g.73::m.  0.104   1  0.000   1  0.140   1  0.000   0.000 N  0.450      SignalP-noTM
TRINITY_DN33776_c0_g2::TRINITY_DN33776_c0_g2_i23::g.73::m.  0.104   1  0.000   1  0.140   1  0.000   0.000 N  0.450      SignalP-noTM
TRINITY_DN33776_c0_g2::TRINITY_DN33776_c0_g2_i23::g.73::m.  0.102   1  0.000   1  0.120   1  0.000   0.000 N  0.450      SignalP-noTM
TRINITY_DN33776_c0_g2::TRINITY_DN33776_c0_g2_i23::g.73::m.  0.104   1  0.000   1  0.161   1  0.000   0.000 N  0.450      SignalP-noTM
TRINITY_DN33776_c0_g2::TRINITY_DN33776_c0_g2_i23::g.73::m.  0.104   1  0.000   1  0.140   1  0.000   0.000 N  0.450      SignalP-noTM
TRINITY_DN33776_c0_g2::TRINITY_DN33776_c0_g2_i23::g.73::m.!  0.104   1  0.000   1  0.121   1  0.000   0.000 N  0.450      SignalP-noTM
TRINITY_DN33776_c0_g2::TRINITY_DN33776_c0_g2_i23::g.73::m."  0.104   1  0.000   1  0.158   1  0.000   0.000 N  0.450      SignalP-noTM
TRINITY_DN33776_c0_g2::TRINITY_DN33776_c0_g2_i23::g.73::m.#  0.104   1  0.000   1  0.130   1  0.000   0.000 N  0.450      SignalP-noTM
TRINITY_DN33776_c0_g2::TRINITY_DN33776_c0_g2_i23::g.73::m.$  0.106   1  0.000   1  0.129   1  0.000   0.000 N  0.450      SignalP-noTM
TRINITY_DN33776_c0_g2::TRINITY_DN33776_c0_g2_i23::g.73::m.%  0.104   1  0.000   1  0.138   1  0.000   0.000 N  0.450      SignalP-noTM
TRINITY_DN33776_c0_g2::TRINITY_DN33776_c0_g2_i23::g.73::m.&  0.106   1  0.000   1  0.129   1  0.000   0.000 N  0.450      SignalP-noTM
TRINITY_DN33776_c0_g2::TRINITY_DN33776_c0_g2_i23::g.73::m.'  0.103   1  0.000   1  0.145   1  0.000   0.000 N  0.450      SignalP-noTM
TRINITY_DN33776_c0_g2::TRINITY_DN33776_c0_g2_i23::g.73::m.(  0.103   1  0.000   1  0.166   1  0.000   0.000 N  0.450      SignalP-noTM
TRINITY_DN33776_c0_g2::TRINITY_DN33776_c0_g2_i23::g.73::m.)  0.104   1  0.000   1  0.130   1  0.000   0.000 N  0.450      SignalP-noTM
TRINITY_DN33776_c0_g2::TRINITY_DN33776_c0_g2_i23::g.73::m.*  0.103   1  0.000   1  0.145   1  0.000   0.000 N  0.450      SignalP-noTM
TRINITY_DN33776_c0_g2::TRINITY_DN33776_c0_g2_i23::g.73::m.+  0.105   1  0.000   1  0.120   1  0.000   0.000 N  0.450      SignalP-noTM
TRINITY_DN33776_c0_g2::TRINITY_DN33776_c0_g2_i23::g.73::m.,  0.103   1  0.000   1  0.145   1  0.000   0.000 N  0.450      SignalP-noTM
TRINITY_DN33776_c0_g2::TRINITY_DN33776_c0_g2_i23::g.73::m.-  0.104   1  0.000   1  0.158   1  0.000   0.000 N  0.450      SignalP-noTM
TRINITY_DN33776_c0_g2::TRINITY_DN33776_c0_g2_i23::g.73::m..  0.104   1  0.000   1  0.140   1  0.000   0.000 N  0.450      SignalP-noTM
TRINITY_DN33776_c0_g2::TRINITY_DN33776_c0_g2_i23::g.73::m./  0.103   1  0.000   1  0.145   1  0.000   0.000 N  0.450      SignalP-noTM
TRINITY_DN33776_c0_g2::TRINITY_DN33776_c0_g2_i23::g.73::m.0  0.105   1  0.000   1  0.120   1  0.000   0.000 N  0.450      SignalP-noTM
TRINITY_DN33776_c0_g2::TRINITY_DN33776_c0_g2_i23::g.73::m.1  0.104   1  0.000   1  0.140   1  0.000   0.000 N  0.450      SignalP-noTM
TRINITY_DN33776_c0_g2::TRINITY_DN33776_c0_g2_i23::g.73::m.2  0.104   1  0.000   1  0.146   1  0.000   0.000 N  0.450      SignalP-noTM
TRINITY_DN33776_c0_g2::TRINITY_DN33776_c0_g2_i23::g.73::m.3  0.104   1  0.000   1  0.140   1  0.000   0.000 N  0.450      SignalP-noTM
TRINITY_DN33776_c0_g2::TRINITY_DN33776_c0_g2_i23::g.73::m.4  0.105   1  0.000   1  0.120   1  0.000   0.000 N  0.450      SignalP-noTM
TRINITY_DN33776_c0_g2::TRINITY_DN33776_c0_g2_i23::g.73::m.5  0.104   1  0.000   1  0.130   1  0.000   0.000 N  0.450      SignalP-noTM
TRINITY_DN33776_c0_g2::TRINITY_DN33776_c0_g2_i23::g.73::m.6  0.104   1  0.000   1  0.121   1  0.000   0.000 N  0.450      SignalP-noTM
TRINITY_DN33776_c0_g2::TRINITY_DN33776_c0_g2_i23::g.73::m.7  0.102   1  0.000   1  0.120   1  0.000   0.000 N  0.450      SignalP-noTM
TRINITY_DN33776_c0_g2::TRINITY_DN33776_c0_g2_i23::g.73::m.8  0.104   1  0.000   1  0.158   1  0.000   0.000 N  0.450      SignalP-noTM
TRINITY_DN33776_c0_g2::TRINITY_DN33776_c0_g2_i23::g.73::m.9  0.104   1  0.000   1  0.146   1  0.000   0.000 N  0.450      SignalP-noTM
TRINITY_DN33776_c0_g2::TRINITY_DN33776_c0_g2_i23::g.73::m.:  0.104   1  0.000   1  0.140   1  0.000   0.000 N  0.450      SignalP-noTM
TRINITY_DN33776_c0_g2::TRINITY_DN33776_c0_g2_i23::g.73::m.;  0.103   1  0.000   1  0.166   1  0.000   0.000 N  0.450      SignalP-noTM
TRINITY_DN33776_c0_g2::TRINITY_DN33776_c0_g2_i23::g.73::m.<  0.104   1  0.000   1  0.140   1  0.000   0.000 N  0.450      SignalP-noTM
TRINITY_DN33776_c0_g2::TRINITY_DN33776_c0_g2_i23::g.73::m.=  0.104   1  0.000   1  0.140   1  0.000   0.000 N  0.450      SignalP-noTM
TRINITY_DN33776_c0_g2::TRINITY_DN33776_c0_g2_i23::g.73::m.>  0.103   1  0.000   1  0.145   1  0.000   0.000 N  0.450      SignalP-noTM
TRINITY_DN33776_c0_g2::TRINITY_DN33776_c0_g2_i23::g.73::m.?  0.102   1  0.000   1  0.120   1  0.000   0.000 N  0.450      SignalP-noTM
TRINITY_DN33776_c0_g2::TRINITY_DN33776_c0_g2_i23::g.73::m.@  0.104   1  0.000   1  0.140   1  0.000   0.000 N  0.450      SignalP-noTM
TRINITY_DN33776_c0_g2::TRINITY_DN33776_c0_g2_i23::g.73::m.A  0.104   1  0.000   1  0.140   1  0.000   0.000 N  0.450      SignalP-noTM
TRINITY_DN33776_c0_g2::TRINITY_DN33776_c0_g2_i23::g.73::m.B  0.104   1  0.000   1  0.121   1  0.000   0.000 N  0.450      SignalP-noTM
TRINITY_DN33776_c0_g2::TRINITY_DN33776_c0_g2_i23::g.73::m.C  0.103   1  0.000   1  0.110   1  0.000   0.000 N  0.450      SignalP-noTM
TRINITY_DN33776_c0_g2::TRINITY_DN33776_c0_g2_i23::g.73::m.D  0.104   1  0.000   1  0.158   1  0.000   0.000 N  0.450      SignalP-noTM
TRINITY_DN33776_c0_g2::TRINITY_DN33776_c0_g2_i23::g.73::m.E  0.105   1  0.000   1  0.120   1  0.000   0.000 N  0.450      SignalP-noTM
TRINITY_DN33776_c0_g2::TRINITY_DN33776_c0_g2_i23::g.73::m.F  0.103   1  0.000   1  0.145   1  0.000   0.000 N  0.450      SignalP-noTM
TRINITY_DN34017_c0_g2::TRINITY_DN34017_c0_g2_i1::g.76::m.7  0.105   1  0.000   1  0.140   1  0.000   0.000 N  0.450      SignalP-noTM
TRINITY_DN34017_c0_g2::TRINITY_DN34017_c0_g2_i1::g.76::m.7  0.104   1  0.000   1  0.159   1  0.000   0.000 N  0.450      SignalP-noTM
TRINITY_DN34017_c0_g2::TRINITY_DN34017_c0_g2_i1::g.76::m.7  0.103   1  0.000   1  0.145   1  0.000   0.000 N  0.450      SignalP-noTM
TRINITY_DN34017_c0_g2::TRINITY_DN34017_c0_g2_i1::g.76::m.7  0.104   1  0.000   1  0.140   1  0.000   0.000 N  0.450      SignalP-noTM
TRINITY_DN34017_c0_g2::TRINITY_DN34017_c0_g2_i1::g.76::m.7  0.104   1  0.000   1  0.138   1  0.000   0.000 N  0.450      SignalP-noTM
TRINITY_DN34017_c0_g2::TRINITY_DN34017_c0_g2_i1::g.76::m.7  0.104   1  0.000   1  0.130   1  0.000   0.000 N  0.450      SignalP-noTM
TRINITY_DN34017_c0_g2::TRINITY_DN34017_c0_g2_i1::g.76::m.7  0.104   1  0.000   1  0.140   1  0.000   0.000 N  0.450      SignalP-noTM
TRINITY_DN34017_c0_g2::TRINITY_DN34017_c0_g2_i1::g.76::m.7  0.104   1  0.000   1  0.121   1  0.000   0.000 N  0.450      SignalP-noTM
TRINITY_DN34017_c0_g2::TRINITY_DN34017_c0_g2_i1::g.76::m.7  0.104   1  0.000   1  0.140   1  0.000   0.000 N  0.450      SignalP-noTM
                           0.000   1  0.000   1  0.000   1  0.000   0.000 N  0.500      SignalP-TM
TRINITY_DN34017_c0_g2::TRINITY_DN34017_c0_g2_i1::g.76::m.7  0.000   1  0.000   1  0.000   1  0.000   0.000 N  0.450      SignalP-noTM
0.145028                   0.000   1  0.000   1  0.000   1  0.000   0.000 N  0.450      SignalP-noTM
TRINITY_DN34017_c0_g2::TRINITY_DN34017_c0_g2_i1::g.76::m.7  0.104   1  0.000   1  0.138   1  0.000   0.000 N  0.450      SignalP-noTM
TRINITY_DN34017_c0_g2::TRINITY_DN34017_c0_g2_i1::g.76::m.7  0.103   1  0.000   1  0.145   1  0.000   0.000 N  0.450      SignalP-noTM
TRINITY_DN34017_c0_g2::TRINITY_DN34017_c0_g2_i1::g.76::m.7  0.102   1  0.000   1  0.120   1  0.000   0.000 N  0.450      SignalP-noTM
TRINITY_DN34017_c0_g2::TRINITY_DN34017_c0_g2_i1::g.76::m.7  0.104   1  0.000   1  0.140   1  0.000   0.000 N  0.450      SignalP-noTM
TRINITY_DN34017_c0_g2::TRINITY_DN34017_c0_g2_i1::g.76::m.7  0.104   1  0.000   1  0.158   1  0.000   0.000 N  0.450      SignalP-noTM
TRINITY_DN34017_c0_g2::TRINITY_DN34017_c0_g2_i1::g.76::m.7  0.102   1  0.000   1  0.120   1  0.000   0.000 N  0.450      SignalP-noTM
TRINITY_DN34017_c0_g2::TRINITY_DN34017_c0_g2_i1::g.76::m.7  0.104   1  0.000   1  0.138   1  0.000   0.000 N  0.450      SignalP-noTM
TRINITY_DN34017_c0_g2::TRINITY_DN34017_c0_g2_i1::g.76::m.7  0.104   1  0.000   1  0.146   1  0.000   0.000 N  0.450      SignalP-noTM
TRINITY_DN34017_c0_g2::TRINITY_DN34017_c0_g2_i1::g.76::m.7  0.104   1  0.000   1  0.130   1  0.000   0.000 N  0.450      SignalP-noTM
TRINITY_DN34017_c0_g2::TRINITY_DN34017_c0_g2_i1::g.76::m.7  0.104   1  0.000   1  0.130   1  0.000   0.000 N  0.450      SignalP-noTM
TRINITY_DN34017_c0_g2::TRINITY_DN34017_c0_g2_i1::g.76::m.7  0.104   1  0.000   1  0.130   1  0.000   0.000 N  0.450      SignalP-noTM
TRINITY_DN34017_c0_g2::TRINITY_DN34017_c0_g2_i1::g.76::m.7  0.104   1  0.000   1  0.130   1  0.000   0.000 N  0.450      SignalP-noTM
TRINITY_DN34017_c0_g2::TRINITY_DN34017_c0_g2_i1::g.76::m.7  0.104   1  0.000   1  0.130   1  0.000   0.000 N  0.450      SignalP-noTM
TRINITY_DN34017_c0_g2::TRINITY_DN34017_c0_g2_i1::g.76::m.7  0.106   1  0.000   1  0.139   1  0.000   0.000 N  0.450      SignalP-noTM
TRINITY_DN34017_c0_g2::TRINITY_DN34017_c0_g2_i1::g.76::m.7  0.106   1  0.000   1  0.129   1  0.000   0.000 N  0.450      SignalP-noTM
TRINITY_DN34017_c0_g2::TRINITY_DN34017_c0_g2_i1::g.76::m.7  0.104   1  0.000   1  0.130   1  0.000   0.000 N  0.450      SignalP-noTM
TRINITY_DN34017_c0_g2::TRINITY_DN34017_c0_g2_i1::g.76::m.7  0.103   1  0.000   1  0.166   1  0.000   0.000 N  0.450      SignalP-noTM
TRINITY_DN34017_c0_g2::TRINITY_DN34017_c0_g2_i1::g.76::m.7  0.102   1  0.000   1  0.120   1  0.000   0.000 N  0.450      SignalP-noTM
TRINITY_DN34017_c0_g2::TRINITY_DN34017_c0_g2_i1::g.76::m.7  0.103   1  0.000   1  0.110   1  0.000   0.000 N  0.450      SignalP-noTM
TRINITY_DN34017_c0_g2::TRINITY_DN34017_c0_g2_i1::g.76::m.7  0.104   1  0.000   1  0.158   1  0.000   0.000 N  0.450      SignalP-noTM
TRINITY_DN34017_c0_g2::TRINITY_DN34017_c0_g2_i1::g.76::m.7  0.104   1  0.000   1  0.159   1  0.000   0.000 N  0.450      SignalP-noTM
TRINITY_DN34017_c0_g2::TRINITY_DN34017_c0_g2_i1::g.76::m.7!  0.104   1  0.000   1  0.130   1  0.000   0.000 N  0.450      SignalP-noTM
TRINITY_DN34017_c0_g2::TRINITY_DN34017_c0_g2_i1::g.76::m.7"  0.104   1  0.000   1  0.140   1  0.000   0.000 N  0.450      SignalP-noTM
TRINITY_DN34017_c0_g2::TRINITY_DN34017_c0_g2_i1::g.76::m.7#  0.103   1  0.000   1  0.166   1  0.000   0.000 N  0.450      SignalP-noTM
TRINITY_DN34017_c0_g2::TRINITY_DN34017_c0_g2_i1::g.76::m.7$  0.104   1  0.000   1  0.130   1  0.000   0.000 N  0.450      SignalP-noTM
TRINITY_DN34017_c0_g2::TRINITY_DN34017_c0_g2_i1::g.76::m.7%  0.106   1  0.000   1  0.129   1  0.000   0.000 N  0.450      SignalP-noTM
TRINITY_DN34017_c0_g2::TRINITY_DN34017_c0_g2_i1::g.76::m.7&  0.106   1  0.000   1  0.139   1  0.000   0.000 N  0.450      SignalP-noTM
TRINITY_DN34017_c0_g2::TRINITY_DN34017_c0_g2_i1::g.76::m.7'  0.103   1  0.000   1  0.166   1  0.000   0.000 N  0.450      SignalP-noTM
TRINITY_DN34017_c0_g2::TRINITY_DN34017_c0_g2_i1::g.76::m.7(  0.103   1  0.000   1  0.145   1  0.000   0.000 N  0.450      SignalP-noTM
TRINITY_DN34017_c0_g2::TRINITY_DN34017_c0_g2_i1::g.76::m.7)  0.104   1  0.000   1  0.131   1  0.000   0.000 N  0.450      SignalP-noTM
TRINITY_DN34017_c0_g2::TRINITY_DN34017_c0_g2_i1::g.76::m.7*  0.105   1  0.000   1  0.140   1  0.000   0.000 N  0.450      SignalP-noTM
TRINITY_DN34017_c0_g2::TRINITY_DN34017_c0_g2_i1::g.76::m.7+  0.105   1  0.000   1  0.120   1  0.000   0.000 N  0.450      SignalP-noTM
TRINITY_DN34017_c0_g2::TRINITY_DN34017_c0_g2_i1::g.76::m.7,  0.104   1  0.000   1  0.138   1  0.000   0.000 N  0.450      SignalP-noTM
TRINITY_DN34017_c0_g2::TRINITY_DN34017_c0_g2_i1::g.76::m.7-  0.105   1  0.000   1  0.140   1  0.000   0.000 N  0.450      SignalP-noTM
TRINITY_DN34017_c0_g2::TRINITY_DN34017_c0_g2_i1::g.76::m.7.  0.104   1  0.000   1  0.130   1  0.000   0.000 N  0.450      SignalP-noTM
TRINITY_DN34017_c0_g2::TRINITY_DN34017_c0_g2_i1::g.76::m.7/  0.104   1  0.000   1  0.138   1  0.000   0.000 N  0.450      SignalP-noTM
TRINITY_DN34017_c0_g2::TRINITY_DN34017_c0_g2_i1::g.76::m.70  0.104   1  0.000   1  0.130   1  0.000   0.000 N  0.450      SignalP-noTM
TRINITY_DN34017_c0_g2::TRINITY_DN34017_c0_g2_i1::g.76::m.71  0.104   1  0.000   1  0.138   1  0.000   0.000 N  0.450      SignalP-noTM
TRINITY_DN34017_c0_g2::TRINITY_DN34017_c0_g2_i1::g.76::m.72  0.102   1  0.000   1  0.120   1  0.000   0.000 N  0.450      SignalP-noTM
TRINITY_DN34017_c0_g2::TRINITY_DN34017_c0_g2_i1::g.76::m.73  0.104   1  0.000   1  0.138   1  0.000   0.000 N  0.450      SignalP-noTM
TRINITY_DN34017_c0_g2::TRINITY_DN34017_c0_g2_i1::g.76::m.74  0.104   1  0.000   1  0.138   1  0.000   0.000 N  0.450      SignalP-noTM
TRINITY_DN34017_c0_g2::TRINITY_DN34017_c0_g2_i1::g.76::m.75  0.104   1  0.000   1  0.140   1  0.000   0.000 N  0.450      SignalP-noTM
TRINITY_DN34017_c0_g2::TRINITY_DN34017_c0_g2_i1::g.76::m.76  0.101   1  0.000   1  0.086   1  0.000   0.000 N  0.450      SignalP-noTM
TRINITY_DN34017_c0_g2::TRINITY_DN34017_c0_g2_i1::g.76::m.77  0.101   1  0.000   1  0.087   2  0.000   0.000 N  0.450      SignalP-noTM
TRINITY_DN34017_c0_g2::TRINITY_DN34017_c0_g2_i1::g.76::m.78  0.101   1  0.000   1  0.098   3  0.000   0.000 N  0.450      SignalP-noTM
TRINITY_DN34017_c0_g2::TRINITY_DN34017_c0_g2_i1::g.76::m.79  0.101   1  0.000   1  0.104   4  0.000   0.000 N  0.450      SignalP-noTM
TRINITY_DN34017_c0_g2::TRINITY_DN34017_c0_g2_i1::g.76::m.7:  0.103   5  0.000   1  0.104   4  0.000   0.000 N  0.450      SignalP-noTM
TRINITY_DN34017_c0_g2::TRINITY_DN34017_c0_g2_i1::g.76::m.7;  0.103   5  0.000   1  0.107   6  0.000   0.000 N  0.450      SignalP-noTM
TRINITY_DN34017_c0_g2::TRINITY_DN34017_c0_g2_i1::g.76::m.7<  0.104   7  0.000   1  0.107   6  0.000   0.000 N  0.450      SignalP-noTM
TRINITY_DN34017_c0_g2::TRINITY_DN34017_c0_g2_i1::g.76::m.7=  0.104   7  0.000   1  0.107   6  0.000   0.000 N  0.450      SignalP-noTM
TRINITY_DN34017_c0_g2::TRINITY_DN34017_c0_g2_i1::g.76::m.7>  0.104   7  0.000   1  0.107   6  0.000   0.000 N  0.450      SignalP-noTM
TRINITY_DN34017_c0_g2::TRINITY_DN34017_c0_g2_i1::g.76::m.7?  0.104   7  0.000   1  0.107   6  0.000   0.000 N  0.450      SignalP-noTM
TRINITY_DN34017_c0_g2::TRINITY_DN34017_c0_g2_i1::g.76::m.7@  0.109  11  0.099  11  0.107   6  0.095   0.097 N  0.450      SignalP-noTM
TRINITY_DN34017_c0_g2::TRINITY_DN34017_c0_g2_i1::g.76::m.7A  0.109  11  0.099  11  0.107   6  0.095   0.097 N  0.450      SignalP-noTM
TRINITY_DN34017_c0_g2::TRINITY_DN34017_c0_g2_i1::g.76::m.7B  0.109  11  0.099  11  0.107   6  0.095   0.097 N  0.450      SignalP-noTM
TRINITY_DN34017_c0_g2::TRINITY_DN34017_c0_g2_i1::g.76::m.7C  0.109  11  0.099  11  0.107   6  0.095   0.097 N  0.450      SignalP-noTM
TRINITY_DN34017_c0_g2::TRINITY_DN34017_c0_g2_i1::g.76::m.7D  0.109  11  0.099  11  0.107   6  0.095   0.097 N  0.450      SignalP-noTM
TRINITY_DN34017_c0_g2::TRINITY_DN34017_c0_g2_i1::g.76::m.7E  0.109  11  0.099  11  0.107   6  0.095   0.097 N  0.450      SignalP-noTM
TRINITY_DN34017_c0_g2::TRINITY_DN34017_c0_g2_i1::g.76::m.7F  0.109  11  0.099  11  0.107   6  0.095   0.097 N  0.450      SignalP-noTM
TRINITY_DN34017_c0_g2::TRINITY_DN34017_c0_g2_i2::g.77::m.7  0.105   1  0.000   1  0.140   1  0.000   0.000 N  0.450      SignalP-noTM
TRINITY_DN34017_c0_g2::TRINITY_DN34017_c0_g2_i2::g.77::m.7  0.104   1  0.000   1  0.159   1  0.000   0.000 N  0.450      SignalP-noTM
TRINITY_DN34017_c0_g2::TRINITY_DN34017_c0_g2_i2::g.77::m.7  0.103   1  0.000   1  0.145   1  0.000   0.000 N  0.450      SignalP-noTM
TRINITY_DN34017_c0_g2::TRINITY_DN34017_c0_g2_i2::g.77::m.7  0.104   1  0.000   1  0.140   1  0.000   0.000 N  0.450      SignalP-noTM
TRINITY_DN34017_c0_g2::TRINITY_DN34017_c0_g2_i2::g.77::m.7  0.104   1  0.000   1  0.138   1  0.000   0.000 N  0.450      SignalP-noTM
TRINITY_DN34017_c0_g2::TRINITY_DN34017_c0_g2_i2::g.77::m.7  0.104   1  0.000   1  0.130   1  0.000   0.000 N  0.450      SignalP-noTM
TRINITY_DN34017_c0_g2::TRINITY_DN34017_c0_g2_i2::g.77::m.7  0.104   1  0.000   1  0.140   1  0.000   0.000 N  0.450      SignalP-noTM
TRINITY_DN34017_c0_g2::TRINITY_DN34017_c0_g2_i2::g.77::m.7  0.104   1  0.000   1  0.121   1  0.000   0.000 N  0.450      SignalP-noTM
TRINITY_DN34017_c0_g2::TRINITY_DN34017_c0_g2_i2::g.77::m.7  0.104   1  0.000   1  0.140   1  0.000   0.000 N  0.450      SignalP-noTM
                           0.000   1  0.000   1  0.000   1  0.000   0.000 N  0.500      SignalP-TM
TRINITY_DN34017_c0_g2::TRINITY_DN34017_c0_g2_i2::g.77::m.7  0.000   1  0.000   1  0.000   1  0.000   0.000 N  0.450      SignalP-noTM
0.145028                   0.000   1  0.000   1  0.000   1  0.000   0.000 N  0.450      SignalP-noTM
TRINITY_DN34017_c0_g2::TRINITY_DN34017_c0_g2_i2::g.77::m.7  0.104   1  0.000   1  0.138   1  0.000   0.000 N  0.450      SignalP-noTM
TRINITY_DN34017_c0_g2::TRINITY_DN34017_c0_g2_i2::g.77::m.7  0.103   1  0.000   1  0.145   1  0.000   0.000 N  0.450      SignalP-noTM
TRINITY_DN34017_c0_g2::TRINITY_DN34017_c0_g2_i2::g.77::m.7  0.102   1  0.000   1  0.120   1  0.000   0.000 N  0.450      SignalP-noTM
TRINITY_DN34017_c0_g2::TRINITY_DN34017_c0_g2_i2::g.77::m.7  0.104   1  0.000   1  0.140   1  0.000   0.000 N  0.450      SignalP-noTM
TRINITY_DN34017_c0_g2::TRINITY_DN34017_c0_g2_i2::g.77::m.7  0.104   1  0.000   1  0.158   1  0.000   0.000 N  0.450      SignalP-noTM
TRINITY_DN34017_c0_g2::TRINITY_DN34017_c0_g2_i2::g.77::m.7  0.102   1  0.000   1  0.120   1  0.000   0.000 N  0.450      SignalP-noTM
TRINITY_DN34017_c0_g2::TRINITY_DN34017_c0_g2_i2::g.77::m.7  0.104   1  0.000   1  0.138   1  0.000   0.000 N  0.450      SignalP-noTM
TRINITY_DN34017_c0_g2::TRINITY_DN34017_c0_g2_i2::g.77::m.7  0.104   1  0.000   1  0.146   1  0.000   0.000 N  0.450      SignalP-noTM
TRINITY_DN34017_c0_g2::TRINITY_DN34017_c0_g2_i2::g.77::m.7  0.104   1  0.000   1  0.130   1  0.000   0.000 N  0.450      SignalP-noTM
TRINITY_DN34017_c0_g2::TRINITY_DN34017_c0_g2_i2::g.77::m.7  0.104   1  0.000   1  0.130   1  0.000   0.000 N  0.450      SignalP-noTM
TRINITY_DN34017_c0_g2::TRINITY_DN34017_c0_g2_i2::g.77::m.7  0.104   1  0.000   1  0.130   1  0.000   0.000 N  0.450      SignalP-noTM
TRINITY_DN34017_c0_g2::TRINITY_DN34017_c0_g2_i2::g.77::m.7  0.104   1  0.000   1  0.130   1  0.000   0.000 N  0.450      SignalP-noTM
TRINITY_DN34017_c0_g2::TRINITY_DN34017_c0_g2_i2::g.77::m.7  0.104   1  0.000   1  0.130   1  0.000   0.000 N  0.450      SignalP-noTM
TRINITY_DN34017_c0_g2::TRINITY_DN34017_c0_g2_i2::g.77::m.7  0.106   1  0.000   1  0.139   1  0.000   0.000 N  0.450      SignalP-noTM
TRINITY_DN34017_c0_g2::TRINITY_DN34017_c0_g2_i2::g.77::m.7  0.106   1  0.000   1  0.129   1  0.000   0.000 N  0.450      SignalP-noTM
TRINITY_DN34017_c0_g2::TRINITY_DN34017_c0_g2_i2::g.77::m.7  0.104   1  0.000   1  0.130   1  0.000   0.000 N  0.450      SignalP-noTM
TRINITY_DN34017_c0_g2::TRINITY_DN34017_c0_g2_i2::g.77::m.7  0.103   1  0.000   1  0.166   1  0.000   0.000 N  0.450      SignalP-noTM
TRINITY_DN34017_c0_g2::TRINITY_DN34017_c0_g2_i2::g.77::m.7  0.102   1  0.000   1  0.120   1  0.000   0.000 N  0.450      SignalP-noTM
TRINITY_DN34017_c0_g2::TRINITY_DN34017_c0_g2_i2::g.77::m.7  0.103   1  0.000   1  0.110   1  0.000   0.000 N  0.450      SignalP-noTM
TRINITY_DN34017_c0_g2::TRINITY_DN34017_c0_g2_i2::g.77::m.7  0.104   1  0.000   1  0.158   1  0.000   0.000 N  0.450      SignalP-noTM
TRINITY_DN34017_c0_g2::TRINITY_DN34017_c0_g2_i2::g.77::m.7  0.104   1  0.000   1  0.159   1  0.000   0.000 N  0.450      SignalP-noTM
TRINITY_DN34017_c0_g2::TRINITY_DN34017_c0_g2_i2::g.77::m.7!  0.104   1  0.000   1  0.130   1  0.000   0.000 N  0.450      SignalP-noTM
TRINITY_DN34017_c0_g2::TRINITY_DN34017_c0_g2_i2::g.77::m.7"  0.104   1  0.000   1  0.140   1  0.000   0.000 N  0.450      SignalP-noTM
TRINITY_DN34017_c0_g2::TRINITY_DN34017_c0_g2_i2::g.77::m.7#  0.103   1  0.000   1  0.166   1  0.000   0.000 N  0.450      SignalP-noTM
TRINITY_DN34017_c0_g2::TRINITY_DN34017_c0_g2_i2::g.77::m.7$  0.104   1  0.000   1  0.130   1  0.000   0.000 N  0.450      SignalP-noTM
TRINITY_DN34017_c0_g2::TRINITY_DN34017_c0_g2_i2::g.77::m.7%  0.106   1  0.000   1  0.129   1  0.000   0.000 N  0.450      SignalP-noTM
TRINITY_DN34017_c0_g2::TRINITY_DN34017_c0_g2_i2::g.77::m.7&  0.106   1  0.000   1  0.139   1  0.000   0.000 N  0.450      SignalP-noTM
TRINITY_DN34017_c0_g2::TRINITY_DN34017_c0_g2_i2::g.77::m.7'  0.103   1  0.000   1  0.166   1  0.000   0.000 N  0.450      SignalP-noTM
TRINITY_DN34017_c0_g2::TRINITY_DN34017_c0_g2_i2::g.77::m.7(  0.103   1  0.000   1  0.145   1  0.000   0.000 N  0.450      SignalP-noTM
TRINITY_DN34017_c0_g2::TRINITY_DN34017_c0_g2_i2::g.77::m.7)  0.104   1  0.000   1  0.131   1  0.000   0.000 N  0.450      SignalP-noTM
TRINITY_DN34017_c0_g2::TRINITY_DN34017_c0_g2_i2::g.77::m.7*  0.105   1  0.000   1  0.140   1  0.000   0.000 N  0.450      SignalP-noTM
TRINITY_DN34017_c0_g2::TRINITY_DN34017_c0_g2_i2::g.77::m.7+  0.105   1  0.000   1  0.120   1  0.000   0.000 N  0.450      SignalP-noTM
TRINITY_DN34017_c0_g2::TRINITY_DN34017_c0_g2_i2::g.77::m.7,  0.104   1  0.000   1  0.138   1  0.000   0.000 N  0.450      SignalP-noTM
TRINITY_DN34017_c0_g2::TRINITY_DN34017_c0_g2_i2::g.77::m.7-  0.105   1  0.000   1  0.140   1  0.000   0.000 N  0.450      SignalP-noTM
TRINITY_DN34017_c0_g2::TRINITY_DN34017_c0_g2_i2::g.77::m.7.  0.104   1  0.000   1  0.130   1  0.000   0.000 N  0.450      SignalP-noTM
TRINITY_DN34017_c0_g2::TRINITY_DN34017_c0_g2_i2::g.77::m.7/  0.104   1  0.000   1  0.138   1  0.000   0.000 N  0.450      SignalP-noTM
TRINITY_DN34017_c0_g2::TRINITY_DN34017_c0_g2_i2::g.77::m.70  0.104   1  0.000   1  0.130   1  0.000   0.000 N  0.450      SignalP-noTM
TRINITY_DN34017_c0_g2::TRINITY_DN34017_c0_g2_i2::g.77::m.71  0.104   1  0.000   1  0.138   1  0.000   0.000 N  0.450      SignalP-noTM
TRINITY_DN34017_c0_g2::TRINITY_DN34017_c0_g2_i2::g.77::m.72  0.102   1  0.000   1  0.120   1  0.000   0.000 N  0.450      SignalP-noTM
TRINITY_DN34017_c0_g2::TRINITY_DN34017_c0_g2_i2::g.77::m.73  0.104   1  0.000   1  0.138   1  0.000   0.000 N  0.450      SignalP-noTM
TRINITY_DN34017_c0_g2::TRINITY_DN34017_c0_g2_i2::g.77::m.74  0.104   1  0.000   1  0.138   1  0.000   0.000 N  0.450      SignalP-noTM
TRINITY_DN34017_c0_g2::TRINITY_DN34017_c0_g2_i2::g.77::m.75  0.104   1  0.000   1  0.140   1  0.000   0.000 N  0.450      SignalP-noTM
TRINITY_DN34017_c0_g2::TRINITY_DN34017_c0_g2_i2::g.77::m.76  0.104   1  0.000   1  0.130   1  0.000   0.000 N  0.450      SignalP-noTM
TRINITY_DN34017_c0_g2::TRINITY_DN34017_c0_g2_i2::g.77::m.77  0.102   1  0.000   1  0.088   1  0.000   0.000 N  0.450      SignalP-noTM
TRINITY_DN34017_c0_g2::TRINITY_DN34017_c0_g2_i2::g.77::m.78  0.102   1  0.000   1  0.098   2  0.000   0.000 N  0.450      SignalP-noTM
TRINITY_DN34017_c0_g2::TRINITY_DN34017_c0_g2_i2::g.77::m.79  0.102   1  0.000   1  0.103   3  0.000   0.000 N  0.450      SignalP-noTM
TRINITY_DN34017_c0_g2::TRINITY_DN34017_c0_g2_i2::g.77::m.7:  0.104   4  0.000   1  0.103   3  0.000   0.000 N  0.450      SignalP-noTM
TRINITY_DN34017_c0_g2::TRINITY_DN34017_c0_g2_i2::g.77::m.7;  0.104   4  0.000   1  0.109   5  0.000   0.000 N  0.450      SignalP-noTM
TRINITY_DN34017_c0_g2::TRINITY_DN34017_c0_g2_i2::g.77::m.7<  0.104   4  0.000   1  0.109   5  0.000   0.000 N  0.450      SignalP-noTM
TRINITY_DN34017_c0_g2::TRINITY_DN34017_c0_g2_i2::g.77::m.7=  0.104   4  0.000   1  0.109   5  0.000   0.000 N  0.450      SignalP-noTM
TRINITY_DN34017_c0_g2::TRINITY_DN34017_c0_g2_i2::g.77::m.7>  0.105   8  0.000   1  0.109   5  0.000   0.000 N  0.450      SignalP-noTM
TRINITY_DN34017_c0_g2::TRINITY_DN34017_c0_g2_i2::g.77::m.7?  0.105   8  0.000   1  0.109   5  0.000   0.000 N  0.450      SignalP-noTM
TRINITY_DN34017_c0_g2::TRINITY_DN34017_c0_g2_i2::g.77::m.7@  0.108  10  0.000   1  0.109   5  0.000   0.000 N  0.450      SignalP-noTM
TRINITY_DN34017_c0_g2::TRINITY_DN34017_c0_g2_i2::g.77::m.7A  0.108  10  0.096  11  0.109   5  0.098   0.097 N  0.450      SignalP-noTM
TRINITY_DN34017_c0_g2::TRINITY_DN34017_c0_g2_i2::g.77::m.7B  0.108  10  0.098  12  0.109   5  0.096   0.097 N  0.450      SignalP-noTM
TRINITY_DN34017_c0_g2::TRINITY_DN34017_c0_g2_i2::g.77::m.7C  0.108  10  0.098  12  0.109   5  0.096   0.097 N  0.450      SignalP-noTM
TRINITY_DN34017_c0_g2::TRINITY_DN34017_c0_g2_i2::g.77::m.7D  0.108  10  0.098  12  0.109   5  0.096   0.097 N  0.450      SignalP-noTM
TRINITY_DN34017_c0_g2::TRINITY_DN34017_c0_g2_i2::g.77::m.7E  0.108  10  0.098  12  0.109   5  0.096   0.097 N  0.450      SignalP-noTM
TRINITY_DN34017_c0_g2::TRINITY_DN34017_c0_g2_i2::g.77::m.7F  0.108  10  0.098  12  0.109   5  0.096   0.097 N  0.450      SignalP-noTM
TRINITY_DN35002_c0_g1::TRINITY_DN35002_c0_g1_i1::g.78::m.7  0.103   1  0.000   1  0.110   1  0.000   0.000 N  0.450      SignalP-noTM
TRINITY_DN35002_c0_g1::TRINITY_DN35002_c0_g1_i1::g.78::m.7  0.104   1  0.000   1  0.161   1  0.000   0.000 N  0.450      SignalP-noTM
TRINITY_DN35002_c0_g1::TRINITY_DN35002_c0_g1_i1::g.78::m.7  0.104   1  0.000   1  0.140   1  0.000   0.000 N  0.450      SignalP-noTM
TRINITY_DN35002_c0_g1::TRINITY_DN35002_c0_g1_i1::g.78::m.7  0.103   1  0.000   1  0.166   1  0.000   0.000 N  0.450      SignalP-noTM
TRINITY_DN35002_c0_g1::TRINITY_DN35002_c0_g1_i1::g.78::m.7  0.105   1  0.000   1  0.120   1  0.000   0.000 N  0.450      SignalP-noTM
TRINITY_DN35002_c0_g1::TRINITY_DN35002_c0_g1_i1::g.78::m.7  0.104   1  0.000   1  0.140   1  0.000   0.000 N  0.450      SignalP-noTM
TRINITY_DN35002_c0_g1::TRINITY_DN35002_c0_g1_i1::g.78::m.7  0.104   1  0.000   1  0.131   1  0.000   0.000 N  0.450      SignalP-noTM
TRINITY_DN35002_c0_g1::TRINITY_DN35002_c0_g1_i1::g.78::m.7  0.104   1  0.000   1  0.140   1  0.000   0.000 N  0.450      SignalP-noTM
TRINITY_DN35002_c0_g1::TRINITY_DN35002_c0_g1_i1::g.78::m.7  0.104   1  0.000   1  0.130   1  0.000   0.000 N  0.450      SignalP-noTM
                           0.000   1  0.000   1  0.000   1  0.000   0.000 N  0.500      SignalP-TM
TRINITY_DN35002_c0_g1::TRINITY_DN35002_c0_g1_i1::g.78::m.7  0.000   1  0.000   1  0.000   1  0.000   0.000 N  0.450      SignalP-noTM
0.145028                   0.000   1  0.000   1  0.000   1  0.000   0.000 N  0.450      SignalP-noTM
TRINITY_DN35002_c0_g1::TRINITY_DN35002_c0_g1_i1::g.78::m.7  0.103   1  0.000   1  0.145   1  0.000   0.000 N  0.450      SignalP-noTM
TRINITY_DN35002_c0_g1::TRINITY_DN35002_c0_g1_i1::g.78::m.7  0.105   1  0.000   1  0.140   1  0.000   0.000 N  0.450      SignalP-noTM
TRINITY_DN35002_c0_g1::TRINITY_DN35002_c0_g1_i1::g.78::m.7  0.102   1  0.000   1  0.120   1  0.000   0.000 N  0.450      SignalP-noTM
TRINITY_DN35002_c0_g1::TRINITY_DN35002_c0_g1_i1::g.78::m.7  0.104   1  0.000   1  0.131   1  0.000   0.000 N  0.450      SignalP-noTM
TRINITY_DN35002_c0_g1::TRINITY_DN35002_c0_g1_i1::g.78::m.7  0.104   1  0.000   1  0.140   1  0.000   0.000 N  0.450      SignalP-noTM
TRINITY_DN35002_c0_g1::TRINITY_DN35002_c0_g1_i1::g.78::m.7  0.105   1  0.000   1  0.140   1  0.000   0.000 N  0.450      SignalP-noTM
TRINITY_DN35002_c0_g1::TRINITY_DN35002_c0_g1_i1::g.78::m.7  0.104   1  0.000   1  0.140   1  0.000   0.000 N  0.450      SignalP-noTM
TRINITY_DN35002_c0_g1::TRINITY_DN35002_c0_g1_i1::g.78::m.7  0.103   1  0.000   1  0.198   1  0.000   0.000 N  0.450      SignalP-noTM
TRINITY_DN35002_c0_g1::TRINITY_DN35002_c0_g1_i1::g.78::m.7  0.104   1  0.000   1  0.140   1  0.000   0.000 N  0.450      SignalP-noTM
TRINITY_DN35002_c0_g1::TRINITY_DN35002_c0_g1_i1::g.78::m.7  0.104   1  0.000   1  0.121   1  0.000   0.000 N  0.450      SignalP-noTM
TRINITY_DN35002_c0_g1::TRINITY_DN35002_c0_g1_i1::g.78::m.7  0.105   1  0.000   1  0.120   1  0.000   0.000 N  0.450      SignalP-noTM
TRINITY_DN35002_c0_g1::TRINITY_DN35002_c0_g1_i1::g.78::m.7  0.104   1  0.000   1  0.130   1  0.000   0.000 N  0.450      SignalP-noTM
TRINITY_DN35002_c0_g1::TRINITY_DN35002_c0_g1_i1::g.78::m.7  0.103   1  0.000   1  0.110   1  0.000   0.000 N  0.450      SignalP-noTM
TRINITY_DN35002_c0_g1::TRINITY_DN35002_c0_g1_i1::g.78::m.7  0.104   1  0.000   1  0.159   1  0.000   0.000 N  0.450      SignalP-noTM
TRINITY_DN35002_c0_g1::TRINITY_DN35002_c0_g1_i1::g.78::m.7  0.104   1  0.000   1  0.158   1  0.000   0.000 N  0.450      SignalP-noTM
TRINITY_DN35002_c0_g1::TRINITY_DN35002_c0_g1_i1::g.78::m.7  0.104   1  0.000   1  0.146   1  0.000   0.000 N  0.450      SignalP-noTM
TRINITY_DN35002_c0_g1::TRINITY_DN35002_c0_g1_i1::g.78::m.7  0.103   1  0.000   1  0.166   1  0.000   0.000 N  0.450      SignalP-noTM
TRINITY_DN35002_c0_g1::TRINITY_DN35002_c0_g1_i1::g.78::m.7  0.105   1  0.000   1  0.120   1  0.000   0.000 N  0.450      SignalP-noTM
TRINITY_DN35002_c0_g1::TRINITY_DN35002_c0_g1_i1::g.78::m.7  0.104   1  0.000   1  0.140   1  0.000   0.000 N  0.450      SignalP-noTM
TRINITY_DN35002_c0_g1::TRINITY_DN35002_c0_g1_i1::g.78::m.7  0.104   1  0.000   1  0.140   1  0.000   0.000 N  0.450      SignalP-noTM
TRINITY_DN35002_c0_g1::TRINITY_DN35002_c0_g1_i1::g.78::m.7  0.104   1  0.000   1  0.138   1  0.000   0.000 N  0.450      SignalP-noTM
TRINITY_DN35002_c0_g1::TRINITY_DN35002_c0_g1_i1::g.78::m.7!  0.104   1  0.000   1  0.140   1  0.000   0.000 N  0.450      SignalP-noTM
TRINITY_DN35002_c0_g1::TRINITY_DN35002_c0_g1_i1::g.78::m.7"  0.104   1  0.000   1  0.140   1  0.000   0.000 N  0.450      SignalP-noTM
TRINITY_DN35002_c0_g1::TRINITY_DN35002_c0_g1_i1::g.78::m.7#  0.104   1  0.000   1  0.140   1  0.000   0.000 N  0.450      SignalP-noTM
TRINITY_DN35002_c0_g1::TRINITY_DN35002_c0_g1_i1::g.78::m.7$  0.104   1  0.000   1  0.146   1  0.000   0.000 N  0.450      SignalP-noTM
TRINITY_DN35002_c0_g1::TRINITY_DN35002_c0_g1_i1::g.78::m.7%  0.104   1  0.000   1  0.130   1  0.000   0.000 N  0.450      SignalP-noTM
TRINITY_DN35002_c0_g1::TRINITY_DN35002_c0_g1_i1::g.78::m.7&  0.104   1  0.000   1  0.158   1  0.000   0.000 N  0.450      SignalP-noTM
TRINITY_DN35002_c0_g1::TRINITY_DN35002_c0_g1_i1::g.78::m.7'  0.105   1  0.000   1  0.120   1  0.000   0.000 N  0.450      SignalP-noTM
TRINITY_DN35002_c0_g1::TRINITY_DN35002_c0_g1_i1::g.78::m.7(  0.103   1  0.000   1  0.145   1  0.000   0.000 N  0.450      SignalP-noTM
TRINITY_DN35002_c0_g1::TRINITY_DN35002_c0_g1_i1::g.78::m.7)  0.106   1  0.000   1  0.139   1  0.000   0.000 N  0.450      SignalP-noTM
TRINITY_DN35002_c0_g1::TRINITY_DN35002_c0_g1_i1::g.78::m.7*  0.104   1  0.000   1  0.138   1  0.000   0.000 N  0.450      SignalP-noTM
TRINITY_DN35002_c0_g1::TRINITY_DN35002_c0_g1_i1::g.78::m.7+  0.104   1  0.000   1  0.146   1  0.000   0.000 N  0.450      SignalP-noTM
TRINITY_DN35002_c0_g1::TRINITY_DN35002_c0_g1_i1::g.78::m.7,  0.105   1  0.000   1  0.120   1  0.000   0.000 N  0.450      SignalP-noTM
TRINITY_DN35002_c0_g1::TRINITY_DN35002_c0_g1_i1::g.78::m.7-  0.104   1  0.000   1  0.138   1  0.000   0.000 N  0.450      SignalP-noTM
TRINITY_DN35002_c0_g1::TRINITY_DN35002_c0_g1_i1::g.78::m.7.  0.103   1  0.000   1  0.198   1  0.000   0.000 N  0.450      SignalP-noTM
TRINITY_DN35002_c0_g1::TRINITY_DN35002_c0_g1_i1::g.78::m.7/  0.104   1  0.000   1  0.138   1  0.000   0.000 N  0.450      SignalP-noTM
TRINITY_DN35002_c0_g1::TRINITY_DN35002_c0_g1_i1::g.78::m.70  0.104   1  0.000   1  0.158   1  0.000   0.000 N  0.450      SignalP-noTM
TRINITY_DN35002_c0_g1::TRINITY_DN35002_c0_g1_i1::g.78::m.71  0.101   1  0.000   1  0.198   1  0.000   0.000 N  0.450      SignalP-noTM
TRINITY_DN35002_c0_g1::TRINITY_DN35002_c0_g1_i1::g.78::m.72  0.103   1  0.000   1  0.166   1  0.000   0.000 N  0.450      SignalP-noTM
TRINITY_DN35002_c0_g1::TRINITY_DN35002_c0_g1_i1::g.78::m.73  0.106   1  0.000   1  0.139   1  0.000   0.000 N  0.450      SignalP-noTM
TRINITY_DN35002_c0_g1::TRINITY_DN35002_c0_g1_i1::g.78::m.74  0.104   1  0.000   1  0.140   1  0.000   0.000 N  0.450      SignalP-noTM
TRINITY_DN35002_c0_g1::TRINITY_DN35002_c0_g1_i1::g.78::m.75  0.103   1  0.000   1  0.110   1  0.000   0.000 N  0.450      SignalP-noTM
TRINITY_DN35002_c0_g1::TRINITY_DN35002_c0_g1_i1::g.78::m.76  0.104   1  0.000   1  0.130   1  0.000   0.000 N  0.450      SignalP-noTM
TRINITY_DN35002_c0_g1::TRINITY_DN35002_c0_g1_i1::g.78::m.77  0.104   1  0.000   1  0.130   1  0.000   0.000 N  0.450      SignalP-noTM
TRINITY_DN35002_c0_g1::TRINITY_DN35002_c0_g1_i1::g.78::m.78  0.104   1  0.000   1  0.137   1  0.000   0.000 N  0.450      SignalP-noTM
TRINITY_DN35002_c0_g1::TRINITY_DN35002_c0_g1_i1::g.78::m.79  0.104   1  0.000   1  0.137   1  0.000   0.000 N  0.450      SignalP-noTM
TRINITY_DN35002_c0_g1::TRINITY_DN35002_c0_g1_i1::g.78::m.7:  0.105   3  0.000   1  0.137   1  0.000   0.000 N  0.450      SignalP-noTM
TRINITY_DN35002_c0_g1::TRINITY_DN35002_c0_g1_i1::g.78::m.7;  0.105   3  0.000   1  0.137   1  0.000   0.000 N  0.450      SignalP-noTM
TRINITY_DN35002_c0_g1::TRINITY_DN35002_c0_g1_i1::g.78::m.7<  0.105   3  0.000   1  0.137   1  0.000   0.000 N  0.450      SignalP-noTM
TRINITY_DN35002_c0_g1::TRINITY_DN35002_c0_g1_i1::g.78::m.7=  0.105   3  0.000   1  0.137   1  0.000   0.000 N  0.450      SignalP-noTM
TRINITY_DN35002_c0_g1::TRINITY_DN35002_c0_g1_i1::g.78::m.7>  0.105   3  0.000   1  0.137   1  0.000   0.000 N  0.450      SignalP-noTM
TRINITY_DN35002_c0_g1::TRINITY_DN35002_c0_g1_i1::g.78::m.7?  0.105   3  0.000   1  0.137   1  0.000   0.000 N  0.450      SignalP-noTM
TRINITY_DN35002_c0_g1::TRINITY_DN35002_c0_g1_i1::g.78::m.7@  0.105   3  0.000   1  0.137   1  0.000   0.000 N  0.450      SignalP-noTM
TRINITY_DN35002_c0_g1::TRINITY_DN35002_c0_g1_i1::g.78::m.7A  0.109  10  0.000   1  0.137   1  0.000   0.000 N  0.450      SignalP-noTM
TRINITY_DN35002_c0_g1::TRINITY_DN35002_c0_g1_i1::g.78::m.7B  0.109  10  0.114  11  0.137   1  0.113   0.114 N  0.450      SignalP-noTM
TRINITY_DN35002_c0_g1::TRINITY_DN35002_c0_g1_i1::g.78::m.7C  0.109  10  0.114  11  0.137   1  0.113   0.114 N  0.450      SignalP-noTM
TRINITY_DN35002_c0_g1::TRINITY_DN35002_c0_g1_i1::g.78::m.7D  0.109  10  0.114  11  0.137   1  0.113   0.114 N  0.450      SignalP-noTM
TRINITY_DN35002_c0_g1::TRINITY_DN35002_c0_g1_i1::g.78::m.7E  0.109  10  0.114  11  0.137   1  0.113   0.114 N  0.450      SignalP-noTM
TRINITY_DN35002_c0_g1::TRINITY_DN35002_c0_g1_i1::g.78::m.7F  0.109  10  0.114  11  0.137   1  0.113   0.114 N  0.450      SignalP-noTM
TRINITY_DN35013_c0_g1::TRINITY_DN35013_c0_g1_i1::g.79::m.7  0.105   1  0.000   1  0.140   1  0.000   0.000 N  0.450      SignalP-noTM
TRINITY_DN35013_c0_g1::TRINITY_DN35013_c0_g1_i1::g.79::m.7  0.104   1  0.000   1  0.140   1  0.000   0.000 N  0.450      SignalP-noTM
TRINITY_DN35013_c0_g1::TRINITY_DN35013_c0_g1_i1::g.79::m.7  0.104   1  0.000   1  0.140   1  0.000   0.000 N  0.450      SignalP-noTM
TRINITY_DN35013_c0_g1::TRINITY_DN35013_c0_g1_i1::g.79::m.7  0.102   1  0.000   1  0.120   1  0.000   0.000 N  0.450      SignalP-noTM
TRINITY_DN35013_c0_g1::TRINITY_DN35013_c0_g1_i1::g.79::m.7  0.104   1  0.000   1  0.146   1  0.000   0.000 N  0.450      SignalP-noTM
TRINITY_DN35013_c0_g1::TRINITY_DN35013_c0_g1_i1::g.79::m.7  0.103   1  0.000   1  0.110   1  0.000   0.000 N  0.450      SignalP-noTM
TRINITY_DN35013_c0_g1::TRINITY_DN35013_c0_g1_i1::g.79::m.7  0.105   1  0.000   1  0.120   1  0.000   0.000 N  0.450      SignalP-noTM
TRINITY_DN35013_c0_g1::TRINITY_DN35013_c0_g1_i1::g.79::m.7  0.103   1  0.000   1  0.145   1  0.000   0.000 N  0.450      SignalP-noTM
TRINITY_DN35013_c0_g1::TRINITY_DN35013_c0_g1_i1::g.79::m.7  0.103   1  0.000   1  0.166   1  0.000   0.000 N  0.450      SignalP-noTM
                           0.000   1  0.000   1  0.000   1  0.000   0.000 N  0.500      SignalP-TM
TRINITY_DN35013_c0_g1::TRINITY_DN35013_c0_g1_i1::g.79::m.7  0.000   1  0.000   1  0.000   1  0.000   0.000 N  0.450      SignalP-noTM
0.138000                   0.000   1  0.000   1  0.000   1  0.000   0.000 N  0.450      SignalP-noTM
TRINITY_DN35013_c0_g1::TRINITY_DN35013_c0_g1_i1::g.79::m.7  0.104   1  0.000   1  0.146   1  0.000   0.000 N  0.450      SignalP-noTM
TRINITY_DN35013_c0_g1::TRINITY_DN35013_c0_g1_i1::g.79::m.7  0.104   1  0.000   1  0.138   1  0.000   0.000 N  0.450      SignalP-noTM
TRINITY_DN35013_c0_g1::TRINITY_DN35013_c0_g1_i1::g.79::m.7  0.103   1  0.000   1  0.145   1  0.000   0.000 N  0.450      SignalP-noTM
TRINITY_DN35013_c0_g1::TRINITY_DN35013_c0_g1_i1::g.79::m.7  0.104   1  0.000   1  0.138   1  0.000   0.000 N  0.450      SignalP-noTM
TRINITY_DN35013_c0_g1::TRINITY_DN35013_c0_g1_i1::g.79::m.7  0.104   1  0.000   1  0.158   1  0.000   0.000 N  0.450      SignalP-noTM
TRINITY_DN35013_c0_g1::TRINITY_DN35013_c0_g1_i1::g.79::m.7  0.101   1  0.000   1  0.198   1  0.000   0.000 N  0.450      SignalP-noTM
TRINITY_DN35013_c0_g1::TRINITY_DN35013_c0_g1_i1::g.79::m.7  0.103   1  0.000   1  0.166   1  0.000   0.000 N  0.450      SignalP-noTM
TRINITY_DN35013_c0_g1::TRINITY_DN35013_c0_g1_i1::g.79::m.7  0.106   1  0.000   1  0.139   1  0.000   0.000 N  0.450      SignalP-noTM
TRINITY_DN35013_c0_g1::TRINITY_DN35013_c0_g1_i1::g.79::m.7  0.104   1  0.000   1  0.140   1  0.000   0.000 N  0.450      SignalP-noTM
TRINITY_DN35013_c0_g1::TRINITY_DN35013_c0_g1_i1::g.79::m.7  0.103   1  0.000   1  0.110   1  0.000   0.000 N  0.450      SignalP-noTM
TRINITY_DN35013_c0_g1::TRINITY_DN35013_c0_g1_i1::g.79::m.7  0.104   1  0.000   1  0.130   1  0.000   0.000 N  0.450      SignalP-noTM
TRINITY_DN35013_c0_g1::TRINITY_DN35013_c0_g1_i1::g.79::m.7  0.104   1  0.000   1  0.130   1  0.000   0.000 N  0.450      SignalP-noTM
TRINITY_DN35013_c0_g1::TRINITY_DN35013_c0_g1_i1::g.79::m.7  0.105   1  0.000   1  0.120   1  0.000   0.000 N  0.450      SignalP-noTM
TRINITY_DN35013_c0_g1::TRINITY_DN35013_c0_g1_i1::g.79::m.7  0.101   1  0.000   1  0.198   1  0.000   0.000 N  0.450      SignalP-noTM
TRINITY_DN35013_c0_g1::TRINITY_DN35013_c0_g1_i1::g.79::m.7  0.105   1  0.000   1  0.120   1  0.000   0.000 N  0.450      SignalP-noTM
TRINITY_DN35013_c0_g1::TRINITY_DN35013_c0_g1_i1::g.79::m.7  0.104   1  0.000   1  0.158   1  0.000   0.000 N  0.450      SignalP-noTM
TRINITY_DN35013_c0_g1::TRINITY_DN35013_c0_g1_i1::g.79::m.7  0.104   1  0.000   1  0.146   1  0.000   0.000 N  0.450      SignalP-noTM
TRINITY_DN35013_c0_g1::TRINITY_DN35013_c0_g1_i1::g.79::m.7  0.103   1  0.000   1  0.166   1  0.000   0.000 N  0.450      SignalP-noTM
TRINITY_DN35013_c0_g1::TRINITY_DN35013_c0_g1_i1::g.79::m.7  0.104   1  0.000   1  0.138   1  0.000   0.000 N  0.450      SignalP-noTM
TRINITY_DN35013_c0_g1::TRINITY_DN35013_c0_g1_i1::g.79::m.7  0.104   1  0.000   1  0.140   1  0.000   0.000 N  0.450      SignalP-noTM
TRINITY_DN35013_c0_g1::TRINITY_DN35013_c0_g1_i1::g.79::m.7  0.104   1  0.000   1  0.140   1  0.000   0.000 N  0.450      SignalP-noTM
TRINITY_DN35013_c0_g1::TRINITY_DN35013_c0_g1_i1::g.79::m.7!  0.104   1  0.000   1  0.140   1  0.000   0.000 N  0.450      SignalP-noTM
TRINITY_DN35013_c0_g1::TRINITY_DN35013_c0_g1_i1::g.79::m.7"  0.104   1  0.000   1  0.121   1  0.000   0.000 N  0.450      SignalP-noTM
TRINITY_DN35013_c0_g1::TRINITY_DN35013_c0_g1_i1::g.79::m.7#  0.104   1  0.000   1  0.140   1  0.000   0.000 N  0.450      SignalP-noTM
TRINITY_DN35013_c0_g1::TRINITY_DN35013_c0_g1_i1::g.79::m.7$  0.104   1  0.000   1  0.140   1  0.000   0.000 N  0.450      SignalP-noTM
TRINITY_DN35013_c0_g1::TRINITY_DN35013_c0_g1_i1::g.79::m.7%  0.102   1  0.000   1  0.120   1  0.000   0.000 N  0.450      SignalP-noTM
TRINITY_DN35013_c0_g1::TRINITY_DN35013_c0_g1_i1::g.79::m.7&  0.104   1  0.000   1  0.146   1  0.000   0.000 N  0.450      SignalP-noTM
TRINITY_DN35013_c0_g1::TRINITY_DN35013_c0_g1_i1::g.79::m.7'  0.103   1  0.000   1  0.145   1  0.000   0.000 N  0.450      SignalP-noTM
TRINITY_DN35013_c0_g1::TRINITY_DN35013_c0_g1_i1::g.79::m.7(  0.105   1  0.000   1  0.120   1  0.000   0.000 N  0.450      SignalP-noTM
TRINITY_DN35013_c0_g1::TRINITY_DN35013_c0_g1_i1::g.79::m.7)  0.104   1  0.000   1  0.159   1  0.000   0.000 N  0.450      SignalP-noTM
TRINITY_DN35013_c0_g1::TRINITY_DN35013_c0_g1_i1::g.79::m.7*  0.104   1  0.000   1  0.140   1  0.000   0.000 N  0.450      SignalP-noTM
TRINITY_DN35013_c0_g1::TRINITY_DN35013_c0_g1_i1::g.79::m.7+  0.104   1  0.000   1  0.138   1  0.000   0.000 N  0.450      SignalP-noTM
TRINITY_DN35013_c0_g1::TRINITY_DN35013_c0_g1_i1::g.79::m.7,  0.104   1  0.000   1  0.140   1  0.000   0.000 N  0.450      SignalP-noTM
TRINITY_DN35013_c0_g1::TRINITY_DN35013_c0_g1_i1::g.79::m.7-  0.105   1  0.000   1  0.120   1  0.000   0.000 N  0.450      SignalP-noTM
TRINITY_DN35013_c0_g1::TRINITY_DN35013_c0_g1_i1::g.79::m.7.  0.104   1  0.000   1  0.138   1  0.000   0.000 N  0.450      SignalP-noTM
TRINITY_DN35013_c0_g1::TRINITY_DN35013_c0_g1_i1::g.79::m.7/  0.104   1  0.000   1  0.130   1  0.000   0.000 N  0.450      SignalP-noTM
TRINITY_DN35013_c0_g1::TRINITY_DN35013_c0_g1_i1::g.79::m.70  0.104   1  0.000   1  0.138   1  0.000   0.000 N  0.450      SignalP-noTM
TRINITY_DN35013_c0_g1::TRINITY_DN35013_c0_g1_i1::g.79::m.71  0.104   1  0.000   1  0.159   1  0.000   0.000 N  0.450      SignalP-noTM
TRINITY_DN35013_c0_g1::TRINITY_DN35013_c0_g1_i1::g.79::m.72  0.103   1  0.000   1  0.110   1  0.000   0.000 N  0.450      SignalP-noTM
TRINITY_DN35013_c0_g1::TRINITY_DN35013_c0_g1_i1::g.79::m.73  0.103   1  0.000   1  0.166   1  0.000   0.000 N  0.450      SignalP-noTM
TRINITY_DN35013_c0_g1::TRINITY_DN35013_c0_g1_i1::g.79::m.74  0.105   1  0.000   1  0.120   1  0.000   0.000 N  0.450      SignalP-noTM
TRINITY_DN35013_c0_g1::TRINITY_DN35013_c0_g1_i1::g.79::m.75  0.104   1  0.000   1  0.140   1  0.000   0.000 N  0.450      SignalP-noTM
TRINITY_DN35013_c0_g1::TRINITY_DN35013_c0_g1_i1::g.79::m.76  0.103   1  0.000   1  0.110   1  0.000   0.000 N  0.450      SignalP-noTM
TRINITY_DN35013_c0_g1::TRINITY_DN35013_c0_g1_i1::g.79::m.77  0.105   1  0.000   1  0.120   1  0.000   0.000 N  0.450      SignalP-noTM
TRINITY_DN35013_c0_g1::TRINITY_DN35013_c0_g1_i1::g.79::m.78  0.105   1  0.000   1  0.120   1  0.000   0.000 N  0.450      SignalP-noTM
TRINITY_DN35013_c0_g1::TRINITY_DN35013_c0_g1_i1::g.79::m.79  0.104   1  0.000   1  0.144   1  0.000   0.000 N  0.450      SignalP-noTM
TRINITY_DN35013_c0_g1::TRINITY_DN35013_c0_g1_i1::g.79::m.7:  0.104   1  0.000   1  0.146   2  0.000   0.000 N  0.450      SignalP-noTM
TRINITY_DN35013_c0_g1::TRINITY_DN35013_c0_g1_i1::g.79::m.7;  0.105   3  0.000   1  0.146   2  0.000   0.000 N  0.450      SignalP-noTM
TRINITY_DN35013_c0_g1::TRINITY_DN35013_c0_g1_i1::g.79::m.7<  0.105   3  0.000   1  0.146   2  0.000   0.000 N  0.450      SignalP-noTM
TRINITY_DN35013_c0_g1::TRINITY_DN35013_c0_g1_i1::g.79::m.7=  0.105   3  0.000   1  0.146   2  0.000   0.000 N  0.450      SignalP-noTM
TRINITY_DN35013_c0_g1::TRINITY_DN35013_c0_g1_i1::g.79::m.7>  0.105   3  0.000   1  0.146   2  0.000   0.000 N  0.450      SignalP-noTM
TRINITY_DN35013_c0_g1::TRINITY_DN35013_c0_g1_i1::g.79::m.7?  0.105   3  0.000   1  0.146   2  0.000   0.000 N  0.450      SignalP-noTM
TRINITY_DN35013_c0_g1::TRINITY_DN35013_c0_g1_i1::g.79::m.7@  0.105   3  0.000   1  0.146   2  0.000   0.000 N  0.450      SignalP-noTM
TRINITY_DN35013_c0_g1::TRINITY_DN35013_c0_g1_i1::g.79::m.7A  0.105   3  0.000   1  0.146   2  0.000   0.000 N  0.450      SignalP-noTM
TRINITY_DN35013_c0_g1::TRINITY_DN35013_c0_g1_i1::g.79::m.7B  0.108  10  0.000   1  0.146   2  0.000   0.000 N  0.450      SignalP-noTM
TRINITY_DN35013_c0_g1::TRINITY_DN35013_c0_g1_i1::g.79::m.7C  0.108  10  0.114  11  0.146   2  0.112   0.113 N  0.450      SignalP-noTM
TRINITY_DN35013_c0_g1::TRINITY_DN35013_c0_g1_i1::g.79::m.7D  0.108  10  0.114  11  0.146   2  0.112   0.113 N  0.450      SignalP-noTM
TRINITY_DN35013_c0_g1::TRINITY_DN35013_c0_g1_i1::g.79::m.7E  0.108  10  0.114  11  0.146   2  0.112   0.113 N  0.450      SignalP-noTM
TRINITY_DN35013_c0_g1::TRINITY_DN35013_c0_g1_i1::g.79::m.7F  0.108  10  0.114  11  0.146   2  0.112   0.113 N  0.450      SignalP-noTM
TRINITY_DN35013_c0_g1::TRINITY_DN35013_c0_g1_i2::g.80::m.8  0.105   1  0.000   1  0.140   1  0.000   0.000 N  0.450      SignalP-noTM
TRINITY_DN35013_c0_g1::TRINITY_DN35013_c0_g1_i2::g.80::m.8  0.104   1  0.000   1  0.130   1  0.000   0.000 N  0.450      SignalP-noTM
TRINITY_DN35013_c0_g1::TRINITY_DN35013_c0_g1_i2::g.80::m.8  0.104   1  0.000   1  0.159   1  0.000   0.000 N  0.450      SignalP-noTM
TRINITY_DN35013_c0_g1::TRINITY_DN35013_c0_g1_i2::g.80::m.8  0.104   1  0.000   1  0.130   1  0.000   0.000 N  0.450      SignalP-noTM
TRINITY_DN35013_c0_g1::TRINITY_DN35013_c0_g1_i2::g.80::m.8  0.104   1  0.000   1  0.140   1  0.000   0.000 N  0.450      SignalP-noTM
TRINITY_DN35013_c0_g1::TRINITY_DN35013_c0_g1_i2::g.80::m.8  0.104   1  0.000   1  0.140   1  0.000   0.000 N  0.450      SignalP-noTM
TRINITY_DN35013_c0_g1::TRINITY_DN35013_c0_g1_i2::g.80::m.8  0.104   1  0.000   1  0.159   1  0.000   0.000 N  0.450      SignalP-noTM
TRINITY_DN35013_c0_g1::TRINITY_DN35013_c0_g1_i2::g.80::m.8  0.104   1  0.000   1  0.158   1  0.000   0.000 N  0.450      SignalP-noTM
TRINITY_DN35013_c0_g1::TRINITY_DN35013_c0_g1_i2::g.80::m.8  0.104   1  0.000   1  0.121   1  0.000   0.000 N  0.450      SignalP-noTM
                           0.000   1  0.000   1  0.000   1  0.000   0.000 N  0.500      SignalP-TM
TRINITY_DN35013_c0_g1::TRINITY_DN35013_c0_g1_i2::g.80::m.8  0.000   1  0.000   1  0.000   1  0.000   0.000 N  0.450      SignalP-noTM
0.109626                   0.000   1  0.000   1  0.000   1  0.000   0.000 N  0.450      SignalP-noTM
TRINITY_DN35013_c0_g1::TRINITY_DN35013_c0_g1_i2::g.80::m.8  0.104   1  0.000   1  0.131   1  0.000   0.000 N  0.450      SignalP-noTM
TRINITY_DN35013_c0_g1::TRINITY_DN35013_c0_g1_i2::g.80::m.8  0.103   1  0.000   1  0.198   1  0.000   0.000 N  0.450      SignalP-noTM
TRINITY_DN35013_c0_g1::TRINITY_DN35013_c0_g1_i2::g.80::m.8  0.103   1  0.000   1  0.110   1  0.000   0.000 N  0.450      SignalP-noTM
TRINITY_DN35013_c0_g1::TRINITY_DN35013_c0_g1_i2::g.80::m.8  0.102   1  0.000   1  0.120   1  0.000   0.000 N  0.450      SignalP-noTM
TRINITY_DN35013_c0_g1::TRINITY_DN35013_c0_g1_i2::g.80::m.8  0.101   1  0.000   1  0.198   1  0.000   0.000 N  0.450      SignalP-noTM
TRINITY_DN35013_c0_g1::TRINITY_DN35013_c0_g1_i2::g.80::m.8  0.105   1  0.000   1  0.120   1  0.000   0.000 N  0.450      SignalP-noTM
TRINITY_DN35013_c0_g1::TRINITY_DN35013_c0_g1_i2::g.80::m.8  0.104   1  0.000   1  0.131   1  0.000   0.000 N  0.450      SignalP-noTM
TRINITY_DN35013_c0_g1::TRINITY_DN35013_c0_g1_i2::g.80::m.8  0.105   1  0.000   1  0.120   1  0.000   0.000 N  0.450      SignalP-noTM
TRINITY_DN35013_c0_g1::TRINITY_DN35013_c0_g1_i2::g.80::m.8  0.104   1  0.000   1  0.121   1  0.000   0.000 N  0.450      SignalP-noTM
TRINITY_DN35013_c0_g1::TRINITY_DN35013_c0_g1_i2::g.80::m.8  0.106   1  0.000   1  0.129   1  0.000   0.000 N  0.450      SignalP-noTM
TRINITY_DN35013_c0_g1::TRINITY_DN35013_c0_g1_i2::g.80::m.8  0.104   1  0.000   1  0.140   1  0.000   0.000 N  0.450      SignalP-noTM
TRINITY_DN35013_c0_g1::TRINITY_DN35013_c0_g1_i2::g.80::m.8  0.104   1  0.000   1  0.146   1  0.000   0.000 N  0.450      SignalP-noTM
TRINITY_DN35013_c0_g1::TRINITY_DN35013_c0_g1_i2::g.80::m.8  0.103   1  0.000   1  0.198   1  0.000   0.000 N  0.450      SignalP-noTM
TRINITY_DN35013_c0_g1::TRINITY_DN35013_c0_g1_i2::g.80::m.8  0.104   1  0.000   1  0.140   1  0.000   0.000 N  0.450      SignalP-noTM
TRINITY_DN35013_c0_g1::TRINITY_DN35013_c0_g1_i2::g.80::m.8  0.102   1  0.000   1  0.120   1  0.000   0.000 N  0.450      SignalP-noTM
TRINITY_DN35013_c0_g1::TRINITY_DN35013_c0_g1_i2::g.80::m.8  0.103   1  0.000   1  0.145   1  0.000   0.000 N  0.450      SignalP-noTM
TRINITY_DN35013_c0_g1::TRINITY_DN35013_c0_g1_i2::g.80::m.8  0.103   1  0.000   1  0.110   1  0.000   0.000 N  0.450      SignalP-noTM
TRINITY_DN35013_c0_g1::TRINITY_DN35013_c0_g1_i2::g.80::m.8  0.106   1  0.000   1  0.139   1  0.000   0.000 N  0.450      SignalP-noTM
TRINITY_DN35013_c0_g1::TRINITY_DN35013_c0_g1_i2::g.80::m.8  0.104   1  0.000   1  0.130   1  0.000   0.000 N  0.450      SignalP-noTM
TRINITY_DN35013_c0_g1::TRINITY_DN35013_c0_g1_i2::g.80::m.8  0.104   1  0.000   1  0.130   1  0.000   0.000 N  0.450      SignalP-noTM
TRINITY_DN35013_c0_g1::TRINITY_DN35013_c0_g1_i2::g.80::m.8  0.104   1  0.000   1  0.121   1  0.000   0.000 N  0.450      SignalP-noTM
TRINITY_DN35013_c0_g1::TRINITY_DN35013_c0_g1_i2::g.80::m.8!  0.103   1  0.000   1  0.166   1  0.000   0.000 N  0.450      SignalP-noTM
TRINITY_DN35013_c0_g1::TRINITY_DN35013_c0_g1_i2::g.80::m.8"  0.103   1  0.000   1  0.198   1  0.000   0.000 N  0.450      SignalP-noTM
TRINITY_DN35013_c0_g1::TRINITY_DN35013_c0_g1_i2::g.80::m.8#  0.104   1  0.000   1  0.158   1  0.000   0.000 N  0.450      SignalP-noTM
TRINITY_DN35013_c0_g1::TRINITY_DN35013_c0_g1_i2::g.80::m.8$  0.105   1  0.000   1  0.120   1  0.000   0.000 N  0.450      SignalP-noTM
TRINITY_DN35013_c0_g1::TRINITY_DN35013_c0_g1_i2::g.80::m.8%  0.104   1  0.000   1  0.140   1  0.000   0.000 N  0.450      SignalP-noTM
TRINITY_DN35013_c0_g1::TRINITY_DN35013_c0_g1_i2::g.80::m.8&  0.106   1  0.000   1  0.129   1  0.000   0.000 N  0.450      SignalP-noTM
TRINITY_DN35013_c0_g1::TRINITY_DN35013_c0_g1_i2::g.80::m.8'  0.105   1  0.000   1  0.140   1  0.000   0.000 N  0.450      SignalP-noTM
TRINITY_DN35013_c0_g1::TRINITY_DN35013_c0_g1_i2::g.80::m.8(  0.104   1  0.000   1  0.158   1  0.000   0.000 N  0.450      SignalP-noTM
TRINITY_DN35013_c0_g1::TRINITY_DN35013_c0_g1_i2::g.80::m.8)  0.104   1  0.000   1  0.158   1  0.000   0.000 N  0.450      SignalP-noTM
TRINITY_DN35013_c0_g1::TRINITY_DN35013_c0_g1_i2::g.80::m.8*  0.106   1  0.000   1  0.139   1  0.000   0.000 N  0.450      SignalP-noTM
TRINITY_DN35013_c0_g1::TRINITY_DN35013_c0_g1_i2::g.80::m.8+  0.104   1  0.000   1  0.158   1  0.000   0.000 N  0.450      SignalP-noTM
TRINITY_DN35013_c0_g1::TRINITY_DN35013_c0_g1_i2::g.80::m.8,  0.103   1  0.000   1  0.198   1  0.000   0.000 N  0.450      SignalP-noTM
TRINITY_DN35013_c0_g1::TRINITY_DN35013_c0_g1_i2::g.80::m.8-  0.104   1  0.000   1  0.158   1  0.000   0.000 N  0.450      SignalP-noTM
TRINITY_DN35013_c0_g1::TRINITY_DN35013_c0_g1_i2::g.80::m.8.  0.104   1  0.000   1  0.121   1  0.000   0.000 N  0.450      SignalP-noTM
TRINITY_DN35013_c0_g1::TRINITY_DN35013_c0_g1_i2::g.80::m.8/  0.103   1  0.000   1  0.166   1  0.000   0.000 N  0.450      SignalP-noTM
TRINITY_DN35013_c0_g1::TRINITY_DN35013_c0_g1_i2::g.80::m.80  0.104   1  0.000   1  0.100   1  0.000   0.000 N  0.450      SignalP-noTM
TRINITY_DN35013_c0_g1::TRINITY_DN35013_c0_g1_i2::g.80::m.81  0.104   1  0.000   1  0.100   1  0.000   0.000 N  0.450      SignalP-noTM
TRINITY_DN35013_c0_g1::TRINITY_DN35013_c0_g1_i2::g.80::m.82  0.104   3  0.000   1  0.107   3  0.000   0.000 N  0.450      SignalP-noTM
TRINITY_DN35013_c0_g1::TRINITY_DN35013_c0_g1_i2::g.80::m.83  0.104   3  0.000   1  0.107   3  0.000   0.000 N  0.450      SignalP-noTM
TRINITY_DN35013_c0_g1::TRINITY_DN35013_c0_g1_i2::g.80::m.84  0.104   3  0.000   1  0.107   3  0.000   0.000 N  0.450      SignalP-noTM
TRINITY_DN35013_c0_g1::TRINITY_DN35013_c0_g1_i2::g.80::m.85  0.104   3  0.000   1  0.107   3  0.000   0.000 N  0.450      SignalP-noTM
TRINITY_DN35013_c0_g1::TRINITY_DN35013_c0_g1_i2::g.80::m.86  0.104   3  0.000   1  0.107   3  0.000   0.000 N  0.450      SignalP-noTM
TRINITY_DN35013_c0_g1::TRINITY_DN35013_c0_g1_i2::g.80::m.87  0.104   3  0.000   1  0.108   8  0.000   0.000 N  0.450      SignalP-noTM
TRINITY_DN35013_c0_g1::TRINITY_DN35013_c0_g1_i2::g.80::m.88  0.104   3  0.000   1  0.110   9  0.000   0.000 N  0.450      SignalP-noTM
TRINITY_DN35013_c0_g1::TRINITY_DN35013_c0_g1_i2::g.80::m.89  0.104   3  0.000   1  0.110   9  0.000   0.000 N  0.450      SignalP-noTM
TRINITY_DN35013_c0_g1::TRINITY_DN35013_c0_g1_i2::g.80::m.8:  0.104   3  0.100  11  0.110   9  0.102   0.101 N  0.450      SignalP-noTM
TRINITY_DN35013_c0_g1::TRINITY_DN35013_c0_g1_i2::g.80::m.8;  0.104   3  0.100  11  0.110   9  0.102   0.101 N  0.450      SignalP-noTM
TRINITY_DN35013_c0_g1::TRINITY_DN35013_c0_g1_i2::g.80::m.8<  0.104   3  0.100  11  0.110   9  0.102   0.101 N  0.450      SignalP-noTM
TRINITY_DN35013_c0_g1::TRINITY_DN35013_c0_g1_i2::g.80::m.8=  0.104   3  0.100  11  0.110   9  0.102   0.101 N  0.450      SignalP-noTM
TRINITY_DN35013_c0_g1::TRINITY_DN35013_c0_g1_i2::g.80::m.8>  0.104   3  0.100  11  0.110   9  0.102   0.101 N  0.450      SignalP-noTM
TRINITY_DN35013_c0_g1::TRINITY_DN35013_c0_g1_i2::g.80::m.8?  0.104   3  0.102  16  0.110   9  0.101   0.101 N  0.450      SignalP-noTM
TRINITY_DN35013_c0_g1::TRINITY_DN35013_c0_g1_i2::g.80::m.8@  0.104   3  0.102  16  0.110   9  0.101   0.101 N  0.450      SignalP-noTM
TRINITY_DN35013_c0_g1::TRINITY_DN35013_c0_g1_i2::g.80::m.8A  0.106  18  0.103  18  0.110   9  0.101   0.102 N  0.450      SignalP-noTM
TRINITY_DN35013_c0_g1::TRINITY_DN35013_c0_g1_i2::g.80::m.8B  0.106  18  0.103  18  0.110   9  0.101   0.102 N  0.450      SignalP-noTM
TRINITY_DN35013_c0_g1::TRINITY_DN35013_c0_g1_i2::g.80::m.8C  0.106  18  0.103  18  0.110   9  0.101   0.102 N  0.450      SignalP-noTM
TRINITY_DN35013_c0_g1::TRINITY_DN35013_c0_g1_i2::g.80::m.8D  0.106  18  0.103  18  0.110   9  0.101   0.102 N  0.450      SignalP-noTM
TRINITY_DN35013_c0_g1::TRINITY_DN35013_c0_g1_i2::g.80::m.8E  0.106  18  0.103  18  0.110   9  0.101   0.102 N  0.450      SignalP-noTM
TRINITY_DN35013_c0_g1::TRINITY_DN35013_c0_g1_i2::g.80::m.8F  0.106  23  0.104  23  0.110   9  0.102   0.103 N  0.450      SignalP-noTM
TRINITY_DN35013_c0_g1::TRINITY_DN35013_c0_g1_i3::g.82::m.8  0.105   1  0.000   1  0.140   1  0.000   0.000 N  0.450      SignalP-noTM
TRINITY_DN35013_c0_g1::TRINITY_DN35013_c0_g1_i3::g.82::m.8  0.104   1  0.000   1  0.130   1  0.000   0.000 N  0.450      SignalP-noTM
TRINITY_DN35013_c0_g1::TRINITY_DN35013_c0_g1_i3::g.82::m.8  0.104   1  0.000   1  0.159   1  0.000   0.000 N  0.450      SignalP-noTM
TRINITY_DN35013_c0_g1::TRINITY_DN35013_c0_g1_i3::g.82::m.8  0.104   1  0.000   1  0.130   1  0.000   0.000 N  0.450      SignalP-noTM
TRINITY_DN35013_c0_g1::TRINITY_DN35013_c0_g1_i3::g.82::m.8  0.104   1  0.000   1  0.140   1  0.000   0.000 N  0.450      SignalP-noTM
TRINITY_DN35013_c0_g1::TRINITY_DN35013_c0_g1_i3::g.82::m.8  0.104   1  0.000   1  0.140   1  0.000   0.000 N  0.450      SignalP-noTM
TRINITY_DN35013_c0_g1::TRINITY_DN35013_c0_g1_i3::g.82::m.8  0.104   1  0.000   1  0.159   1  0.000   0.000 N  0.450      SignalP-noTM
TRINITY_DN35013_c0_g1::TRINITY_DN35013_c0_g1_i3::g.82::m.8  0.104   1  0.000   1  0.158   1  0.000   0.000 N  0.450      SignalP-noTM
TRINITY_DN35013_c0_g1::TRINITY_DN35013_c0_g1_i3::g.82::m.8  0.104   1  0.000   1  0.121   1  0.000   0.000 N  0.450      SignalP-noTM
                           0.000   1  0.000   1  0.000   1  0.000   0.000 N  0.500      SignalP-TM
TRINITY_DN35013_c0_g1::TRINITY_DN35013_c0_g1_i3::g.82::m.8  0.000   1  0.000   1  0.000   1  0.000   0.000 N  0.450      SignalP-noTM
0.109626                   0.000   1  0.000   1  0.000   1  0.000   0.000 N  0.450      SignalP-noTM
TRINITY_DN35013_c0_g1::TRINITY_DN35013_c0_g1_i3::g.82::m.8  0.104   1  0.000   1  0.131   1  0.000   0.000 N  0.450      SignalP-noTM
TRINITY_DN35013_c0_g1::TRINITY_DN35013_c0_g1_i3::g.82::m.8  0.103   1  0.000   1  0.198   1  0.000   0.000 N  0.450      SignalP-noTM
TRINITY_DN35013_c0_g1::TRINITY_DN35013_c0_g1_i3::g.82::m.8  0.103   1  0.000   1  0.110   1  0.000   0.000 N  0.450      SignalP-noTM
TRINITY_DN35013_c0_g1::TRINITY_DN35013_c0_g1_i3::g.82::m.8  0.102   1  0.000   1  0.120   1  0.000   0.000 N  0.450      SignalP-noTM
TRINITY_DN35013_c0_g1::TRINITY_DN35013_c0_g1_i3::g.82::m.8  0.101   1  0.000   1  0.198   1  0.000   0.000 N  0.450      SignalP-noTM
TRINITY_DN35013_c0_g1::TRINITY_DN35013_c0_g1_i3::g.82::m.8  0.105   1  0.000   1  0.120   1  0.000   0.000 N  0.450      SignalP-noTM
TRINITY_DN35013_c0_g1::TRINITY_DN35013_c0_g1_i3::g.82::m.8  0.104   1  0.000   1  0.131   1  0.000   0.000 N  0.450      SignalP-noTM
TRINITY_DN35013_c0_g1::TRINITY_DN35013_c0_g1_i3::g.82::m.8  0.105   1  0.000   1  0.120   1  0.000   0.000 N  0.450      SignalP-noTM
TRINITY_DN35013_c0_g1::TRINITY_DN35013_c0_g1_i3::g.82::m.8  0.104   1  0.000   1  0.121   1  0.000   0.000 N  0.450      SignalP-noTM
TRINITY_DN35013_c0_g1::TRINITY_DN35013_c0_g1_i3::g.82::m.8  0.106   1  0.000   1  0.129   1  0.000   0.000 N  0.450      SignalP-noTM
TRINITY_DN35013_c0_g1::TRINITY_DN35013_c0_g1_i3::g.82::m.8  0.104   1  0.000   1  0.140   1  0.000   0.000 N  0.450      SignalP-noTM
TRINITY_DN35013_c0_g1::TRINITY_DN35013_c0_g1_i3::g.82::m.8  0.104   1  0.000   1  0.146   1  0.000   0.000 N  0.450      SignalP-noTM
TRINITY_DN35013_c0_g1::TRINITY_DN35013_c0_g1_i3::g.82::m.8  0.103   1  0.000   1  0.198   1  0.000   0.000 N  0.450      SignalP-noTM
TRINITY_DN35013_c0_g1::TRINITY_DN35013_c0_g1_i3::g.82::m.8  0.104   1  0.000   1  0.140   1  0.000   0.000 N  0.450      SignalP-noTM
TRINITY_DN35013_c0_g1::TRINITY_DN35013_c0_g1_i3::g.82::m.8  0.102   1  0.000   1  0.120   1  0.000   0.000 N  0.450      SignalP-noTM
TRINITY_DN35013_c0_g1::TRINITY_DN35013_c0_g1_i3::g.82::m.8  0.103   1  0.000   1  0.145   1  0.000   0.000 N  0.450      SignalP-noTM
TRINITY_DN35013_c0_g1::TRINITY_DN35013_c0_g1_i3::g.82::m.8  0.103   1  0.000   1  0.110   1  0.000   0.000 N  0.450      SignalP-noTM
TRINITY_DN35013_c0_g1::TRINITY_DN35013_c0_g1_i3::g.82::m.8  0.106   1  0.000   1  0.139   1  0.000   0.000 N  0.450      SignalP-noTM
TRINITY_DN35013_c0_g1::TRINITY_DN35013_c0_g1_i3::g.82::m.8  0.104   1  0.000   1  0.130   1  0.000   0.000 N  0.450      SignalP-noTM
TRINITY_DN35013_c0_g1::TRINITY_DN35013_c0_g1_i3::g.82::m.8  0.104   1  0.000   1  0.130   1  0.000   0.000 N  0.450      SignalP-noTM
TRINITY_DN35013_c0_g1::TRINITY_DN35013_c0_g1_i3::g.82::m.8  0.104   1  0.000   1  0.121   1  0.000   0.000 N  0.450      SignalP-noTM
TRINITY_DN35013_c0_g1::TRINITY_DN35013_c0_g1_i3::g.82::m.8!  0.103   1  0.000   1  0.166   1  0.000   0.000 N  0.450      SignalP-noTM
TRINITY_DN35013_c0_g1::TRINITY_DN35013_c0_g1_i3::g.82::m.8"  0.103   1  0.000   1  0.198   1  0.000   0.000 N  0.450      SignalP-noTM
TRINITY_DN35013_c0_g1::TRINITY_DN35013_c0_g1_i3::g.82::m.8#  0.104   1  0.000   1  0.158   1  0.000   0.000 N  0.450      SignalP-noTM
TRINITY_DN35013_c0_g1::TRINITY_DN35013_c0_g1_i3::g.82::m.8$  0.105   1  0.000   1  0.120   1  0.000   0.000 N  0.450      SignalP-noTM
TRINITY_DN35013_c0_g1::TRINITY_DN35013_c0_g1_i3::g.82::m.8%  0.104   1  0.000   1  0.140   1  0.000   0.000 N  0.450      SignalP-noTM
TRINITY_DN35013_c0_g1::TRINITY_DN35013_c0_g1_i3::g.82::m.8&  0.106   1  0.000   1  0.129   1  0.000   0.000 N  0.450      SignalP-noTM
TRINITY_DN35013_c0_g1::TRINITY_DN35013_c0_g1_i3::g.82::m.8'  0.105   1  0.000   1  0.140   1  0.000   0.000 N  0.450      SignalP-noTM
TRINITY_DN35013_c0_g1::TRINITY_DN35013_c0_g1_i3::g.82::m.8(  0.104   1  0.000   1  0.158   1  0.000   0.000 N  0.450      SignalP-noTM
TRINITY_DN35013_c0_g1::TRINITY_DN35013_c0_g1_i3::g.82::m.8)  0.104   1  0.000   1  0.158   1  0.000   0.000 N  0.450      SignalP-noTM
TRINITY_DN35013_c0_g1::TRINITY_DN35013_c0_g1_i3::g.82::m.8*  0.106   1  0.000   1  0.139   1  0.000   0.000 N  0.450      SignalP-noTM
TRINITY_DN35013_c0_g1::TRINITY_DN35013_c0_g1_i3::g.82::m.8+  0.104   1  0.000   1  0.158   1  0.000   0.000 N  0.450      SignalP-noTM
TRINITY_DN35013_c0_g1::TRINITY_DN35013_c0_g1_i3::g.82::m.8,  0.103   1  0.000   1  0.198   1  0.000   0.000 N  0.450      SignalP-noTM
TRINITY_DN35013_c0_g1::TRINITY_DN35013_c0_g1_i3::g.82::m.8-  0.104   1  0.000   1  0.158   1  0.000   0.000 N  0.450      SignalP-noTM
TRINITY_DN35013_c0_g1::TRINITY_DN35013_c0_g1_i3::g.82::m.8.  0.104   1  0.000   1  0.121   1  0.000   0.000 N  0.450      SignalP-noTM
TRINITY_DN35013_c0_g1::TRINITY_DN35013_c0_g1_i3::g.82::m.8/  0.103   1  0.000   1  0.166   1  0.000   0.000 N  0.450      SignalP-noTM
TRINITY_DN35013_c0_g1::TRINITY_DN35013_c0_g1_i3::g.82::m.80  0.105   1  0.000   1  0.120   1  0.000   0.000 N  0.450      SignalP-noTM
TRINITY_DN35013_c0_g1::TRINITY_DN35013_c0_g1_i3::g.82::m.81  0.104   1  0.000   1  0.140   1  0.000   0.000 N  0.450      SignalP-noTM
TRINITY_DN35013_c0_g1::TRINITY_DN35013_c0_g1_i3::g.82::m.82  0.102   1  0.000   1  0.111   1  0.000   0.000 N  0.450      SignalP-noTM
TRINITY_DN35013_c0_g1::TRINITY_DN35013_c0_g1_i3::g.82::m.83  0.102   1  0.000   1  0.111   1  0.000   0.000 N  0.450      SignalP-noTM
TRINITY_DN35013_c0_g1::TRINITY_DN35013_c0_g1_i3::g.82::m.84  0.102   1  0.000   1  0.111   1  0.000   0.000 N  0.450      SignalP-noTM
TRINITY_DN35013_c0_g1::TRINITY_DN35013_c0_g1_i3::g.82::m.85  0.102   1  0.000   1  0.111   1  0.000   0.000 N  0.450      SignalP-noTM
TRINITY_DN35013_c0_g1::TRINITY_DN35013_c0_g1_i3::g.82::m.86  0.102   1  0.000   1  0.114   5  0.000   0.000 N  0.450      SignalP-noTM
TRINITY_DN35013_c0_g1::TRINITY_DN35013_c0_g1_i3::g.82::m.87  0.102   1  0.000   1  0.114   5  0.000   0.000 N  0.450      SignalP-noTM
TRINITY_DN35013_c0_g1::TRINITY_DN35013_c0_g1_i3::g.82::m.88  0.102   1  0.000   1  0.122   7  0.000   0.000 N  0.450      SignalP-noTM
TRINITY_DN35013_c0_g1::TRINITY_DN35013_c0_g1_i3::g.82::m.89  0.102   1  0.000   1  0.122   7  0.000   0.000 N  0.450      SignalP-noTM
TRINITY_DN35013_c0_g1::TRINITY_DN35013_c0_g1_i3::g.82::m.8:  0.102   9  0.000   1  0.122   7  0.000   0.000 N  0.450      SignalP-noTM
TRINITY_DN35013_c0_g1::TRINITY_DN35013_c0_g1_i3::g.82::m.8;  0.102   9  0.000   1  0.122   7  0.000   0.000 N  0.450      SignalP-noTM
TRINITY_DN35013_c0_g1::TRINITY_DN35013_c0_g1_i3::g.82::m.8<  0.102   9  0.105  11  0.122   7  0.107   0.106 N  0.450      SignalP-noTM
TRINITY_DN35013_c0_g1::TRINITY_DN35013_c0_g1_i3::g.82::m.8=  0.102   9  0.105  11  0.122   7  0.107   0.106 N  0.450      SignalP-noTM
TRINITY_DN35013_c0_g1::TRINITY_DN35013_c0_g1_i3::g.82::m.8>  0.102   9  0.105  11  0.122   7  0.107   0.106 N  0.450      SignalP-noTM
TRINITY_DN35013_c0_g1::TRINITY_DN35013_c0_g1_i3::g.82::m.8?  0.102  14  0.105  11  0.122   7  0.107   0.106 N  0.450      SignalP-noTM
TRINITY_DN35013_c0_g1::TRINITY_DN35013_c0_g1_i3::g.82::m.8@  0.102  15  0.105  11  0.122   7  0.107   0.106 N  0.450      SignalP-noTM
TRINITY_DN35013_c0_g1::TRINITY_DN35013_c0_g1_i3::g.82::m.8A  0.107  16  0.106  16  0.122   7  0.104   0.105 N  0.450      SignalP-noTM
TRINITY_DN35013_c0_g1::TRINITY_DN35013_c0_g1_i3::g.82::m.8B  0.107  16  0.106  16  0.122   7  0.104   0.105 N  0.450      SignalP-noTM
TRINITY_DN35013_c0_g1::TRINITY_DN35013_c0_g1_i3::g.82::m.8C  0.107  16  0.106  16  0.122   7  0.104   0.105 N  0.450      SignalP-noTM
TRINITY_DN35013_c0_g1::TRINITY_DN35013_c0_g1_i3::g.82::m.8D  0.107  16  0.106  16  0.122   7  0.104   0.105 N  0.450      SignalP-noTM
TRINITY_DN35013_c0_g1::TRINITY_DN35013_c0_g1_i3::g.82::m.8E  0.107  16  0.106  16  0.122   7  0.104   0.105 N  0.450      SignalP-noTM
TRINITY_DN35013_c0_g1::TRINITY_DN35013_c0_g1_i3::g.82::m.8F  0.107  16  0.106  16  0.122   7  0.104   0.105 N  0.450      SignalP-noTM
TRINITY_DN37565_c0_g2::TRINITY_DN37565_c0_g2_i1::g.84::m.8  0.105   1  0.000   1  0.140   1  0.000   0.000 N  0.450      SignalP-noTM
TRINITY_DN37565_c0_g2::TRINITY_DN37565_c0_g2_i1::g.84::m.8  0.103   1  0.000   1  0.145   1  0.000   0.000 N  0.450      SignalP-noTM
TRINITY_DN37565_c0_g2::TRINITY_DN37565_c0_g2_i1::g.84::m.8  0.103   1  0.000   1  0.198   1  0.000   0.000 N  0.450      SignalP-noTM
TRINITY_DN37565_c0_g2::TRINITY_DN37565_c0_g2_i1::g.84::m.8  0.104   1  0.000   1  0.140   1  0.000   0.000 N  0.450      SignalP-noTM
TRINITY_DN37565_c0_g2::TRINITY_DN37565_c0_g2_i1::g.84::m.8  0.104   1  0.000   1  0.140   1  0.000   0.000 N  0.450      SignalP-noTM
TRINITY_DN37565_c0_g2::TRINITY_DN37565_c0_g2_i1::g.84::m.8  0.104   1  0.000   1  0.140   1  0.000   0.000 N  0.450      SignalP-noTM
TRINITY_DN37565_c0_g2::TRINITY_DN37565_c0_g2_i1::g.84::m.8  0.104   1  0.000   1  0.130   1  0.000   0.000 N  0.450      SignalP-noTM
TRINITY_DN37565_c0_g2::TRINITY_DN37565_c0_g2_i1::g.84::m.8  0.103   1  0.000   1  0.166   1  0.000   0.000 N  0.450      SignalP-noTM
TRINITY_DN37565_c0_g2::TRINITY_DN37565_c0_g2_i1::g.84::m.8  0.105   1  0.000   1  0.120   1  0.000   0.000 N  0.450      SignalP-noTM
                           0.000   1  0.000   1  0.000   1  0.000   0.000 N  0.500      SignalP-TM
TRINITY_DN37565_c0_g2::TRINITY_DN37565_c0_g2_i1::g.84::m.8  0.000   1  0.000   1  0.000   1  0.000   0.000 N  0.450      SignalP-noTM
0.140229                   0.000   1  0.000   1  0.000   1  0.000   0.000 N  0.450      SignalP-noTM
TRINITY_DN37565_c0_g2::TRINITY_DN37565_c0_g2_i1::g.84::m.8  0.104   1  0.000   1  0.158   1  0.000   0.000 N  0.450      SignalP-noTM
TRINITY_DN37565_c0_g2::TRINITY_DN37565_c0_g2_i1::g.84::m.8  0.103   1  0.000   1  0.145   1  0.000   0.000 N  0.450      SignalP-noTM
TRINITY_DN37565_c0_g2::TRINITY_DN37565_c0_g2_i1::g.84::m.8  0.104   1  0.000   1  0.159   1  0.000   0.000 N  0.450      SignalP-noTM
TRINITY_DN37565_c0_g2::TRINITY_DN37565_c0_g2_i1::g.84::m.8  0.103   1  0.000   1  0.166   1  0.000   0.000 N  0.450      SignalP-noTM
TRINITY_DN37565_c0_g2::TRINITY_DN37565_c0_g2_i1::g.84::m.8  0.104   1  0.000   1  0.121   1  0.000   0.000 N  0.450      SignalP-noTM
TRINITY_DN37565_c0_g2::TRINITY_DN37565_c0_g2_i1::g.84::m.8  0.104   1  0.000   1  0.161   1  0.000   0.000 N  0.450      SignalP-noTM
TRINITY_DN37565_c0_g2::TRINITY_DN37565_c0_g2_i1::g.84::m.8  0.104   1  0.000   1  0.121   1  0.000   0.000 N  0.450      SignalP-noTM
TRINITY_DN37565_c0_g2::TRINITY_DN37565_c0_g2_i1::g.84::m.8  0.103   1  0.000   1  0.166   1  0.000   0.000 N  0.450      SignalP-noTM
TRINITY_DN37565_c0_g2::TRINITY_DN37565_c0_g2_i1::g.84::m.8  0.104   1  0.000   1  0.138   1  0.000   0.000 N  0.450      SignalP-noTM
TRINITY_DN37565_c0_g2::TRINITY_DN37565_c0_g2_i1::g.84::m.8  0.104   1  0.000   1  0.158   1  0.000   0.000 N  0.450      SignalP-noTM
TRINITY_DN37565_c0_g2::TRINITY_DN37565_c0_g2_i1::g.84::m.8  0.103   1  0.000   1  0.145   1  0.000   0.000 N  0.450      SignalP-noTM
TRINITY_DN37565_c0_g2::TRINITY_DN37565_c0_g2_i1::g.84::m.8  0.105   1  0.000   1  0.120   1  0.000   0.000 N  0.450      SignalP-noTM
TRINITY_DN37565_c0_g2::TRINITY_DN37565_c0_g2_i1::g.84::m.8  0.104   1  0.000   1  0.130   1  0.000   0.000 N  0.450      SignalP-noTM
TRINITY_DN37565_c0_g2::TRINITY_DN37565_c0_g2_i1::g.84::m.8  0.104   1  0.000   1  0.131   1  0.000   0.000 N  0.450      SignalP-noTM
TRINITY_DN37565_c0_g2::TRINITY_DN37565_c0_g2_i1::g.84::m.8  0.104   1  0.000   1  0.140   1  0.000   0.000 N  0.450      SignalP-noTM
TRINITY_DN37565_c0_g2::TRINITY_DN37565_c0_g2_i1::g.84::m.8  0.103   1  0.000   1  0.110   1  0.000   0.000 N  0.450      SignalP-noTM
TRINITY_DN37565_c0_g2::TRINITY_DN37565_c0_g2_i1::g.84::m.8  0.105   1  0.000   1  0.120   1  0.000   0.000 N  0.450      SignalP-noTM
TRINITY_DN37565_c0_g2::TRINITY_DN37565_c0_g2_i1::g.84::m.8  0.105   1  0.000   1  0.120   1  0.000   0.000 N  0.450      SignalP-noTM
TRINITY_DN37565_c0_g2::TRINITY_DN37565_c0_g2_i1::g.84::m.8  0.103   1  0.000   1  0.110   1  0.000   0.000 N  0.450      SignalP-noTM
TRINITY_DN37565_c0_g2::TRINITY_DN37565_c0_g2_i1::g.84::m.8  0.105   1  0.000   1  0.120   1  0.000   0.000 N  0.450      SignalP-noTM
TRINITY_DN37565_c0_g2::TRINITY_DN37565_c0_g2_i1::g.84::m.8  0.104   1  0.000   1  0.158   1  0.000   0.000 N  0.450      SignalP-noTM
TRINITY_DN37565_c0_g2::TRINITY_DN37565_c0_g2_i1::g.84::m.8!  0.103   1  0.000   1  0.145   1  0.000   0.000 N  0.450      SignalP-noTM
TRINITY_DN37565_c0_g2::TRINITY_DN37565_c0_g2_i1::g.84::m.8"  0.104   1  0.000   1  0.140   1  0.000   0.000 N  0.450      SignalP-noTM
TRINITY_DN37565_c0_g2::TRINITY_DN37565_c0_g2_i1::g.84::m.8#  0.102   1  0.000   1  0.120   1  0.000   0.000 N  0.450      SignalP-noTM
TRINITY_DN37565_c0_g2::TRINITY_DN37565_c0_g2_i1::g.84::m.8$  0.104   1  0.000   1  0.121   1  0.000   0.000 N  0.450      SignalP-noTM
TRINITY_DN37565_c0_g2::TRINITY_DN37565_c0_g2_i1::g.84::m.8%  0.104   1  0.000   1  0.140   1  0.000   0.000 N  0.450      SignalP-noTM
TRINITY_DN37565_c0_g2::TRINITY_DN37565_c0_g2_i1::g.84::m.8&  0.106   1  0.000   1  0.129   1  0.000   0.000 N  0.450      SignalP-noTM
TRINITY_DN37565_c0_g2::TRINITY_DN37565_c0_g2_i1::g.84::m.8'  0.102   1  0.000   1  0.120   1  0.000   0.000 N  0.450      SignalP-noTM
TRINITY_DN37565_c0_g2::TRINITY_DN37565_c0_g2_i1::g.84::m.8(  0.101   1  0.000   1  0.198   1  0.000   0.000 N  0.450      SignalP-noTM
TRINITY_DN37565_c0_g2::TRINITY_DN37565_c0_g2_i1::g.84::m.8)  0.104   1  0.000   1  0.140   1  0.000   0.000 N  0.450      SignalP-noTM
TRINITY_DN37565_c0_g2::TRINITY_DN37565_c0_g2_i1::g.84::m.8*  0.104   1  0.000   1  0.121   1  0.000   0.000 N  0.450      SignalP-noTM
TRINITY_DN37565_c0_g2::TRINITY_DN37565_c0_g2_i1::g.84::m.8+  0.104   1  0.000   1  0.158   1  0.000   0.000 N  0.450      SignalP-noTM
TRINITY_DN37565_c0_g2::TRINITY_DN37565_c0_g2_i1::g.84::m.8,  0.103   1  0.000   1  0.145   1  0.000   0.000 N  0.450      SignalP-noTM
TRINITY_DN37565_c0_g2::TRINITY_DN37565_c0_g2_i1::g.84::m.8-  0.104   1  0.000   1  0.140   1  0.000   0.000 N  0.450      SignalP-noTM
TRINITY_DN37565_c0_g2::TRINITY_DN37565_c0_g2_i1::g.84::m.8.  0.104   1  0.000   1  0.138   1  0.000   0.000 N  0.450      SignalP-noTM
TRINITY_DN37565_c0_g2::TRINITY_DN37565_c0_g2_i1::g.84::m.8/  0.106   1  0.000   1  0.129   1  0.000   0.000 N  0.450      SignalP-noTM
TRINITY_DN37565_c0_g2::TRINITY_DN37565_c0_g2_i1::g.84::m.80  0.103   1  0.000   1  0.145   1  0.000   0.000 N  0.450      SignalP-noTM
TRINITY_DN37565_c0_g2::TRINITY_DN37565_c0_g2_i1::g.84::m.81  0.103   1  0.000   1  0.166   1  0.000   0.000 N  0.450      SignalP-noTM
TRINITY_DN37565_c0_g2::TRINITY_DN37565_c0_g2_i1::g.84::m.82  0.104   1  0.000   1  0.130   1  0.000   0.000 N  0.450      SignalP-noTM
TRINITY_DN37565_c0_g2::TRINITY_DN37565_c0_g2_i1::g.84::m.83  0.103   1  0.000   1  0.145   1  0.000   0.000 N  0.450      SignalP-noTM
TRINITY_DN37565_c0_g2::TRINITY_DN37565_c0_g2_i1::g.84::m.84  0.104   1  0.000   1  0.101   1  0.000   0.000 N  0.450      SignalP-noTM
TRINITY_DN37565_c0_g2::TRINITY_DN37565_c0_g2_i1::g.84::m.85  0.104   1  0.000   1  0.113   2  0.000   0.000 N  0.450      SignalP-noTM
TRINITY_DN37565_c0_g2::TRINITY_DN37565_c0_g2_i1::g.84::m.86  0.104   1  0.000   1  0.113   2  0.000   0.000 N  0.450      SignalP-noTM
TRINITY_DN37565_c0_g2::TRINITY_DN37565_c0_g2_i1::g.84::m.87  0.104   1  0.000   1  0.113   2  0.000   0.000 N  0.450      SignalP-noTM
TRINITY_DN37565_c0_g2::TRINITY_DN37565_c0_g2_i1::g.84::m.88  0.110   5  0.000   1  0.113   2  0.000   0.000 N  0.450      SignalP-noTM
TRINITY_DN37565_c0_g2::TRINITY_DN37565_c0_g2_i1::g.84::m.89  0.110   5  0.000   1  0.113   2  0.000   0.000 N  0.450      SignalP-noTM
TRINITY_DN37565_c0_g2::TRINITY_DN37565_c0_g2_i1::g.84::m.8:  0.110   5  0.000   1  0.121   7  0.000   0.000 N  0.450      SignalP-noTM
TRINITY_DN37565_c0_g2::TRINITY_DN37565_c0_g2_i1::g.84::m.8;  0.110   5  0.000   1  0.121   7  0.000   0.000 N  0.450      SignalP-noTM
TRINITY_DN37565_c0_g2::TRINITY_DN37565_c0_g2_i1::g.84::m.8<  0.110   5  0.000   1  0.121   7  0.000   0.000 N  0.450      SignalP-noTM
TRINITY_DN37565_c0_g2::TRINITY_DN37565_c0_g2_i1::g.84::m.8=  0.110   5  0.000   1  0.121   7  0.000   0.000 N  0.450      SignalP-noTM
TRINITY_DN37565_c0_g2::TRINITY_DN37565_c0_g2_i1::g.84::m.8>  0.110   5  0.100  11  0.121   7  0.109   0.105 N  0.450      SignalP-noTM
TRINITY_DN37565_c0_g2::TRINITY_DN37565_c0_g2_i1::g.84::m.8?  0.110   5  0.104  12  0.121   7  0.109   0.107 N  0.450      SignalP-noTM
TRINITY_DN37565_c0_g2::TRINITY_DN37565_c0_g2_i1::g.84::m.8@  0.110   5  0.104  12  0.121   7  0.109   0.107 N  0.450      SignalP-noTM
TRINITY_DN37565_c0_g2::TRINITY_DN37565_c0_g2_i1::g.84::m.8A  0.110   5  0.104  12  0.121   7  0.109   0.107 N  0.450      SignalP-noTM
TRINITY_DN37565_c0_g2::TRINITY_DN37565_c0_g2_i1::g.84::m.8B  0.110   5  0.104  12  0.121   7  0.109   0.107 N  0.450      SignalP-noTM
TRINITY_DN37565_c0_g2::TRINITY_DN37565_c0_g2_i1::g.84::m.8C  0.110   5  0.104  12  0.121   7  0.109   0.107 N  0.450      SignalP-noTM
TRINITY_DN37565_c0_g2::TRINITY_DN37565_c0_g2_i1::g.84::m.8D  0.110   5  0.104  12  0.121   7  0.109   0.107 N  0.450      SignalP-noTM
TRINITY_DN37565_c0_g2::TRINITY_DN37565_c0_g2_i1::g.84::m.8E  0.110   5  0.104  12  0.121   7  0.109   0.107 N  0.450      SignalP-noTM
TRINITY_DN37565_c0_g2::TRINITY_DN37565_c0_g2_i1::g.84::m.8F  0.110   5  0.104  12  0.121   7  0.109   0.107 N  0.450      SignalP-noTM
TRINITY_DN37565_c0_g2::TRINITY_DN37565_c0_g2_i2::g.86::m.8  0.105   1  0.000   1  0.140   1  0.000   0.000 N  0.450      SignalP-noTM
TRINITY_DN37565_c0_g2::TRINITY_DN37565_c0_g2_i2::g.86::m.8  0.103   1  0.000   1  0.145   1  0.000   0.000 N  0.450      SignalP-noTM
TRINITY_DN37565_c0_g2::TRINITY_DN37565_c0_g2_i2::g.86::m.8  0.103   1  0.000   1  0.198   1  0.000   0.000 N  0.450      SignalP-noTM
TRINITY_DN37565_c0_g2::TRINITY_DN37565_c0_g2_i2::g.86::m.8  0.104   1  0.000   1  0.140   1  0.000   0.000 N  0.450      SignalP-noTM
TRINITY_DN37565_c0_g2::TRINITY_DN37565_c0_g2_i2::g.86::m.8  0.104   1  0.000   1  0.140   1  0.000   0.000 N  0.450      SignalP-noTM
TRINITY_DN37565_c0_g2::TRINITY_DN37565_c0_g2_i2::g.86::m.8  0.104   1  0.000   1  0.140   1  0.000   0.000 N  0.450      SignalP-noTM
TRINITY_DN37565_c0_g2::TRINITY_DN37565_c0_g2_i2::g.86::m.8  0.104   1  0.000   1  0.130   1  0.000   0.000 N  0.450      SignalP-noTM
TRINITY_DN37565_c0_g2::TRINITY_DN37565_c0_g2_i2::g.86::m.8  0.103   1  0.000   1  0.166   1  0.000   0.000 N  0.450      SignalP-noTM
TRINITY_DN37565_c0_g2::TRINITY_DN37565_c0_g2_i2::g.86::m.8  0.105   1  0.000   1  0.120   1  0.000   0.000 N  0.450      SignalP-noTM
                           0.000   1  0.000   1  0.000   1  0.000   0.000 N  0.500      SignalP-TM
TRINITY_DN37565_c0_g2::TRINITY_DN37565_c0_g2_i2::g.86::m.8  0.000   1  0.000   1  0.000   1  0.000   0.000 N  0.450      SignalP-noTM
0.140229                   0.000   1  0.000   1  0.000   1  0.000   0.000 N  0.450      SignalP-noTM
TRINITY_DN37565_c0_g2::TRINITY_DN37565_c0_g2_i2::g.86::m.8  0.104   1  0.000   1  0.158   1  0.000   0.000 N  0.450      SignalP-noTM
TRINITY_DN37565_c0_g2::TRINITY_DN37565_c0_g2_i2::g.86::m.8  0.103   1  0.000   1  0.145   1  0.000   0.000 N  0.450      SignalP-noTM
TRINITY_DN37565_c0_g2::TRINITY_DN37565_c0_g2_i2::g.86::m.8  0.104   1  0.000   1  0.159   1  0.000   0.000 N  0.450      SignalP-noTM
TRINITY_DN37565_c0_g2::TRINITY_DN37565_c0_g2_i2::g.86::m.8  0.103   1  0.000   1  0.166   1  0.000   0.000 N  0.450      SignalP-noTM
TRINITY_DN37565_c0_g2::TRINITY_DN37565_c0_g2_i2::g.86::m.8  0.104   1  0.000   1  0.121   1  0.000   0.000 N  0.450      SignalP-noTM
TRINITY_DN37565_c0_g2::TRINITY_DN37565_c0_g2_i2::g.86::m.8  0.104   1  0.000   1  0.161   1  0.000   0.000 N  0.450      SignalP-noTM
TRINITY_DN37565_c0_g2::TRINITY_DN37565_c0_g2_i2::g.86::m.8  0.104   1  0.000   1  0.121   1  0.000   0.000 N  0.450      SignalP-noTM
TRINITY_DN37565_c0_g2::TRINITY_DN37565_c0_g2_i2::g.86::m.8  0.103   1  0.000   1  0.166   1  0.000   0.000 N  0.450      SignalP-noTM
TRINITY_DN37565_c0_g2::TRINITY_DN37565_c0_g2_i2::g.86::m.8  0.104   1  0.000   1  0.138   1  0.000   0.000 N  0.450      SignalP-noTM
TRINITY_DN37565_c0_g2::TRINITY_DN37565_c0_g2_i2::g.86::m.8  0.104   1  0.000   1  0.158   1  0.000   0.000 N  0.450      SignalP-noTM
TRINITY_DN37565_c0_g2::TRINITY_DN37565_c0_g2_i2::g.86::m.8  0.103   1  0.000   1  0.145   1  0.000   0.000 N  0.450      SignalP-noTM
TRINITY_DN37565_c0_g2::TRINITY_DN37565_c0_g2_i2::g.86::m.8  0.105   1  0.000   1  0.120   1  0.000   0.000 N  0.450      SignalP-noTM
TRINITY_DN37565_c0_g2::TRINITY_DN37565_c0_g2_i2::g.86::m.8  0.104   1  0.000   1  0.130   1  0.000   0.000 N  0.450      SignalP-noTM
TRINITY_DN37565_c0_g2::TRINITY_DN37565_c0_g2_i2::g.86::m.8  0.104   1  0.000   1  0.131   1  0.000   0.000 N  0.450      SignalP-noTM
TRINITY_DN37565_c0_g2::TRINITY_DN37565_c0_g2_i2::g.86::m.8  0.104   1  0.000   1  0.140   1  0.000   0.000 N  0.450      SignalP-noTM
TRINITY_DN37565_c0_g2::TRINITY_DN37565_c0_g2_i2::g.86::m.8  0.103   1  0.000   1  0.110   1  0.000   0.000 N  0.450      SignalP-noTM
TRINITY_DN37565_c0_g2::TRINITY_DN37565_c0_g2_i2::g.86::m.8  0.105   1  0.000   1  0.120   1  0.000   0.000 N  0.450      SignalP-noTM
TRINITY_DN37565_c0_g2::TRINITY_DN37565_c0_g2_i2::g.86::m.8  0.105   1  0.000   1  0.120   1  0.000   0.000 N  0.450      SignalP-noTM
TRINITY_DN37565_c0_g2::TRINITY_DN37565_c0_g2_i2::g.86::m.8  0.103   1  0.000   1  0.110   1  0.000   0.000 N  0.450      SignalP-noTM
TRINITY_DN37565_c0_g2::TRINITY_DN37565_c0_g2_i2::g.86::m.8  0.105   1  0.000   1  0.120   1  0.000   0.000 N  0.450      SignalP-noTM
TRINITY_DN37565_c0_g2::TRINITY_DN37565_c0_g2_i2::g.86::m.8  0.104   1  0.000   1  0.158   1  0.000   0.000 N  0.450      SignalP-noTM
TRINITY_DN37565_c0_g2::TRINITY_DN37565_c0_g2_i2::g.86::m.8!  0.103   1  0.000   1  0.145   1  0.000   0.000 N  0.450      SignalP-noTM
TRINITY_DN37565_c0_g2::TRINITY_DN37565_c0_g2_i2::g.86::m.8"  0.104   1  0.000   1  0.140   1  0.000   0.000 N  0.450      SignalP-noTM
TRINITY_DN37565_c0_g2::TRINITY_DN37565_c0_g2_i2::g.86::m.8#  0.102   1  0.000   1  0.120   1  0.000   0.000 N  0.450      SignalP-noTM
TRINITY_DN37565_c0_g2::TRINITY_DN37565_c0_g2_i2::g.86::m.8$  0.104   1  0.000   1  0.121   1  0.000   0.000 N  0.450      SignalP-noTM
TRINITY_DN37565_c0_g2::TRINITY_DN37565_c0_g2_i2::g.86::m.8%  0.104   1  0.000   1  0.140   1  0.000   0.000 N  0.450      SignalP-noTM
TRINITY_DN37565_c0_g2::TRINITY_DN37565_c0_g2_i2::g.86::m.8&  0.106   1  0.000   1  0.129   1  0.000   0.000 N  0.450      SignalP-noTM
TRINITY_DN37565_c0_g2::TRINITY_DN37565_c0_g2_i2::g.86::m.8'  0.102   1  0.000   1  0.120   1  0.000   0.000 N  0.450      SignalP-noTM
TRINITY_DN37565_c0_g2::TRINITY_DN37565_c0_g2_i2::g.86::m.8(  0.101   1  0.000   1  0.198   1  0.000   0.000 N  0.450      SignalP-noTM
TRINITY_DN37565_c0_g2::TRINITY_DN37565_c0_g2_i2::g.86::m.8)  0.104   1  0.000   1  0.140   1  0.000   0.000 N  0.450      SignalP-noTM
TRINITY_DN37565_c0_g2::TRINITY_DN37565_c0_g2_i2::g.86::m.8*  0.104   1  0.000   1  0.121   1  0.000   0.000 N  0.450      SignalP-noTM
TRINITY_DN37565_c0_g2::TRINITY_DN37565_c0_g2_i2::g.86::m.8+  0.104   1  0.000   1  0.158   1  0.000   0.000 N  0.450      SignalP-noTM
TRINITY_DN37565_c0_g2::TRINITY_DN37565_c0_g2_i2::g.86::m.8,  0.103   1  0.000   1  0.145   1  0.000   0.000 N  0.450      SignalP-noTM
TRINITY_DN37565_c0_g2::TRINITY_DN37565_c0_g2_i2::g.86::m.8-  0.104   1  0.000   1  0.140   1  0.000   0.000 N  0.450      SignalP-noTM
TRINITY_DN37565_c0_g2::TRINITY_DN37565_c0_g2_i2::g.86::m.8.  0.104   1  0.000   1  0.138   1  0.000   0.000 N  0.450      SignalP-noTM
TRINITY_DN37565_c0_g2::TRINITY_DN37565_c0_g2_i2::g.86::m.8/  0.106   1  0.000   1  0.129   1  0.000   0.000 N  0.450      SignalP-noTM
TRINITY_DN37565_c0_g2::TRINITY_DN37565_c0_g2_i2::g.86::m.80  0.103   1  0.000   1  0.145   1  0.000   0.000 N  0.450      SignalP-noTM
TRINITY_DN37565_c0_g2::TRINITY_DN37565_c0_g2_i2::g.86::m.81  0.103   1  0.000   1  0.166   1  0.000   0.000 N  0.450      SignalP-noTM
TRINITY_DN37565_c0_g2::TRINITY_DN37565_c0_g2_i2::g.86::m.82  0.104   1  0.000   1  0.130   1  0.000   0.000 N  0.450      SignalP-noTM
TRINITY_DN37565_c0_g2::TRINITY_DN37565_c0_g2_i2::g.86::m.83  0.103   1  0.000   1  0.145   1  0.000   0.000 N  0.450      SignalP-noTM
TRINITY_DN37565_c0_g2::TRINITY_DN37565_c0_g2_i2::g.86::m.84  0.105   1  0.000   1  0.120   1  0.000   0.000 N  0.450      SignalP-noTM
TRINITY_DN37565_c0_g2::TRINITY_DN37565_c0_g2_i2::g.86::m.85  0.103   1  0.000   1  0.145   1  0.000   0.000 N  0.450      SignalP-noTM
TRINITY_DN37565_c0_g2::TRINITY_DN37565_c0_g2_i2::g.86::m.86  0.101   1  0.000   1  0.106   1  0.000   0.000 N  0.450      SignalP-noTM
TRINITY_DN37565_c0_g2::TRINITY_DN37565_c0_g2_i2::g.86::m.87  0.101   1  0.000   1  0.114   2  0.000   0.000 N  0.450      SignalP-noTM
TRINITY_DN37565_c0_g2::TRINITY_DN37565_c0_g2_i2::g.86::m.88  0.107   3  0.000   1  0.114   2  0.000   0.000 N  0.450      SignalP-noTM
TRINITY_DN37565_c0_g2::TRINITY_DN37565_c0_g2_i2::g.86::m.89  0.107   3  0.000   1  0.114   2  0.000   0.000 N  0.450      SignalP-noTM
TRINITY_DN37565_c0_g2::TRINITY_DN37565_c0_g2_i2::g.86::m.8:  0.107   3  0.000   1  0.127   5  0.000   0.000 N  0.450      SignalP-noTM
TRINITY_DN37565_c0_g2::TRINITY_DN37565_c0_g2_i2::g.86::m.8;  0.107   3  0.000   1  0.127   5  0.000   0.000 N  0.450      SignalP-noTM
TRINITY_DN37565_c0_g2::TRINITY_DN37565_c0_g2_i2::g.86::m.8<  0.107   3  0.000   1  0.127   5  0.000   0.000 N  0.450      SignalP-noTM
TRINITY_DN37565_c0_g2::TRINITY_DN37565_c0_g2_i2::g.86::m.8=  0.107   3  0.000   1  0.127   5  0.000   0.000 N  0.450      SignalP-noTM
TRINITY_DN37565_c0_g2::TRINITY_DN37565_c0_g2_i2::g.86::m.8>  0.107   3  0.000   1  0.127   5  0.000   0.000 N  0.450      SignalP-noTM
TRINITY_DN37565_c0_g2::TRINITY_DN37565_c0_g2_i2::g.86::m.8?  0.107   3  0.000   1  0.127   5  0.000   0.000 N  0.450      SignalP-noTM
TRINITY_DN37565_c0_g2::TRINITY_DN37565_c0_g2_i2::g.86::m.8@  0.107   3  0.104  11  0.127   5  0.113   0.109 N  0.450      SignalP-noTM
TRINITY_DN37565_c0_g2::TRINITY_DN37565_c0_g2_i2::g.86::m.8A  0.107   3  0.105  12  0.127   5  0.110   0.108 N  0.450      SignalP-noTM
TRINITY_DN37565_c0_g2::TRINITY_DN37565_c0_g2_i2::g.86::m.8B  0.107   3  0.105  12  0.127   5  0.110   0.108 N  0.450      SignalP-noTM
TRINITY_DN37565_c0_g2::TRINITY_DN37565_c0_g2_i2::g.86::m.8C  0.107   3  0.105  12  0.127   5  0.110   0.108 N  0.450      SignalP-noTM
TRINITY_DN37565_c0_g2::TRINITY_DN37565_c0_g2_i2::g.86::m.8D  0.107   3  0.105  12  0.127   5  0.110   0.108 N  0.450      SignalP-noTM
TRINITY_DN37565_c0_g2::TRINITY_DN37565_c0_g2_i2::g.86::m.8E  0.107   3  0.105  12  0.127   5  0.110   0.108 N  0.450      SignalP-noTM
TRINITY_DN37565_c0_g2::TRINITY_DN37565_c0_g2_i2::g.86::m.8F  0.107   3  0.105  12  0.127   5  0.110   0.108 N  0.450      SignalP-noTM
TRINITY_DN37565_c0_g2::TRINITY_DN37565_c0_g2_i3::g.87::m.8  0.105   1  0.000   1  0.140   1  0.000   0.000 N  0.450      SignalP-noTM
TRINITY_DN37565_c0_g2::TRINITY_DN37565_c0_g2_i3::g.87::m.8  0.103   1  0.000   1  0.166   1  0.000   0.000 N  0.450      SignalP-noTM
TRINITY_DN37565_c0_g2::TRINITY_DN37565_c0_g2_i3::g.87::m.8  0.104   1  0.000   1  0.140   1  0.000   0.000 N  0.450      SignalP-noTM
TRINITY_DN37565_c0_g2::TRINITY_DN37565_c0_g2_i3::g.87::m.8  0.102   1  0.000   1  0.120   1  0.000   0.000 N  0.450      SignalP-noTM
TRINITY_DN37565_c0_g2::TRINITY_DN37565_c0_g2_i3::g.87::m.8  0.103   1  0.000   1  0.145   1  0.000   0.000 N  0.450      SignalP-noTM
TRINITY_DN37565_c0_g2::TRINITY_DN37565_c0_g2_i3::g.87::m.8  0.104   1  0.000   1  0.158   1  0.000   0.000 N  0.450      SignalP-noTM
TRINITY_DN37565_c0_g2::TRINITY_DN37565_c0_g2_i3::g.87::m.8  0.103   1  0.000   1  0.166   1  0.000   0.000 N  0.450      SignalP-noTM
TRINITY_DN37565_c0_g2::TRINITY_DN37565_c0_g2_i3::g.87::m.8  0.104   1  0.000   1  0.140   1  0.000   0.000 N  0.450      SignalP-noTM
TRINITY_DN37565_c0_g2::TRINITY_DN37565_c0_g2_i3::g.87::m.8  0.104   1  0.000   1  0.140   1  0.000   0.000 N  0.450      SignalP-noTM
                           0.000   1  0.000   1  0.000   1  0.000   0.000 N  0.500      SignalP-TM
TRINITY_DN37565_c0_g2::TRINITY_DN37565_c0_g2_i3::g.87::m.8  0.000   1  0.000   1  0.000   1  0.000   0.000 N  0.450      SignalP-noTM
0.120431                   0.000   1  0.000   1  0.000   1  0.000   0.000 N  0.450      SignalP-noTM
TRINITY_DN37565_c0_g2::TRINITY_DN37565_c0_g2_i3::g.87::m.8  0.103   1  0.000   1  0.145   1  0.000   0.000 N  0.450      SignalP-noTM
TRINITY_DN37565_c0_g2::TRINITY_DN37565_c0_g2_i3::g.87::m.8  0.104   1  0.000   1  0.159   1  0.000   0.000 N  0.450      SignalP-noTM
TRINITY_DN37565_c0_g2::TRINITY_DN37565_c0_g2_i3::g.87::m.8  0.104   1  0.000   1  0.140   1  0.000   0.000 N  0.450      SignalP-noTM
TRINITY_DN37565_c0_g2::TRINITY_DN37565_c0_g2_i3::g.87::m.8  0.104   1  0.000   1  0.140   1  0.000   0.000 N  0.450      SignalP-noTM
TRINITY_DN37565_c0_g2::TRINITY_DN37565_c0_g2_i3::g.87::m.8  0.104   1  0.000   1  0.146   1  0.000   0.000 N  0.450      SignalP-noTM
TRINITY_DN37565_c0_g2::TRINITY_DN37565_c0_g2_i3::g.87::m.8  0.103   1  0.000   1  0.145   1  0.000   0.000 N  0.450      SignalP-noTM
TRINITY_DN37565_c0_g2::TRINITY_DN37565_c0_g2_i3::g.87::m.8  0.104   1  0.000   1  0.121   1  0.000   0.000 N  0.450      SignalP-noTM
TRINITY_DN37565_c0_g2::TRINITY_DN37565_c0_g2_i3::g.87::m.8  0.103   1  0.000   1  0.166   1  0.000   0.000 N  0.450      SignalP-noTM
TRINITY_DN37565_c0_g2::TRINITY_DN37565_c0_g2_i3::g.87::m.8  0.104   1  0.000   1  0.138   1  0.000   0.000 N  0.450      SignalP-noTM
TRINITY_DN37565_c0_g2::TRINITY_DN37565_c0_g2_i3::g.87::m.8  0.104   1  0.000   1  0.158   1  0.000   0.000 N  0.450      SignalP-noTM
TRINITY_DN37565_c0_g2::TRINITY_DN37565_c0_g2_i3::g.87::m.8  0.103   1  0.000   1  0.145   1  0.000   0.000 N  0.450      SignalP-noTM
TRINITY_DN37565_c0_g2::TRINITY_DN37565_c0_g2_i3::g.87::m.8  0.105   1  0.000   1  0.120   1  0.000   0.000 N  0.450      SignalP-noTM
TRINITY_DN37565_c0_g2::TRINITY_DN37565_c0_g2_i3::g.87::m.8  0.104   1  0.000   1  0.130   1  0.000   0.000 N  0.450      SignalP-noTM
TRINITY_DN37565_c0_g2::TRINITY_DN37565_c0_g2_i3::g.87::m.8  0.104   1  0.000   1  0.131   1  0.000   0.000 N  0.450      SignalP-noTM
TRINITY_DN37565_c0_g2::TRINITY_DN37565_c0_g2_i3::g.87::m.8  0.104   1  0.000   1  0.140   1  0.000   0.000 N  0.450      SignalP-noTM
TRINITY_DN37565_c0_g2::TRINITY_DN37565_c0_g2_i3::g.87::m.8  0.103   1  0.000   1  0.110   1  0.000   0.000 N  0.450      SignalP-noTM
TRINITY_DN37565_c0_g2::TRINITY_DN37565_c0_g2_i3::g.87::m.8  0.105   1  0.000   1  0.120   1  0.000   0.000 N  0.450      SignalP-noTM
TRINITY_DN37565_c0_g2::TRINITY_DN37565_c0_g2_i3::g.87::m.8  0.105   1  0.000   1  0.120   1  0.000   0.000 N  0.450      SignalP-noTM
TRINITY_DN37565_c0_g2::TRINITY_DN37565_c0_g2_i3::g.87::m.8  0.103   1  0.000   1  0.110   1  0.000   0.000 N  0.450      SignalP-noTM
TRINITY_DN37565_c0_g2::TRINITY_DN37565_c0_g2_i3::g.87::m.8  0.105   1  0.000   1  0.120   1  0.000   0.000 N  0.450      SignalP-noTM
TRINITY_DN37565_c0_g2::TRINITY_DN37565_c0_g2_i3::g.87::m.8  0.104   1  0.000   1  0.158   1  0.000   0.000 N  0.450      SignalP-noTM
TRINITY_DN37565_c0_g2::TRINITY_DN37565_c0_g2_i3::g.87::m.8!  0.103   1  0.000   1  0.145   1  0.000   0.000 N  0.450      SignalP-noTM
TRINITY_DN37565_c0_g2::TRINITY_DN37565_c0_g2_i3::g.87::m.8"  0.104   1  0.000   1  0.140   1  0.000   0.000 N  0.450      SignalP-noTM
TRINITY_DN37565_c0_g2::TRINITY_DN37565_c0_g2_i3::g.87::m.8#  0.102   1  0.000   1  0.120   1  0.000   0.000 N  0.450      SignalP-noTM
TRINITY_DN37565_c0_g2::TRINITY_DN37565_c0_g2_i3::g.87::m.8$  0.104   1  0.000   1  0.121   1  0.000   0.000 N  0.450      SignalP-noTM
TRINITY_DN37565_c0_g2::TRINITY_DN37565_c0_g2_i3::g.87::m.8%  0.104   1  0.000   1  0.140   1  0.000   0.000 N  0.450      SignalP-noTM
TRINITY_DN37565_c0_g2::TRINITY_DN37565_c0_g2_i3::g.87::m.8&  0.106   1  0.000   1  0.129   1  0.000   0.000 N  0.450      SignalP-noTM
TRINITY_DN37565_c0_g2::TRINITY_DN37565_c0_g2_i3::g.87::m.8'  0.102   1  0.000   1  0.120   1  0.000   0.000 N  0.450      SignalP-noTM
TRINITY_DN37565_c0_g2::TRINITY_DN37565_c0_g2_i3::g.87::m.8(  0.101   1  0.000   1  0.198   1  0.000   0.000 N  0.450      SignalP-noTM
TRINITY_DN37565_c0_g2::TRINITY_DN37565_c0_g2_i3::g.87::m.8)  0.104   1  0.000   1  0.140   1  0.000   0.000 N  0.450      SignalP-noTM
TRINITY_DN37565_c0_g2::TRINITY_DN37565_c0_g2_i3::g.87::m.8*  0.104   1  0.000   1  0.121   1  0.000   0.000 N  0.450      SignalP-noTM
TRINITY_DN37565_c0_g2::TRINITY_DN37565_c0_g2_i3::g.87::m.8+  0.104   1  0.000   1  0.158   1  0.000   0.000 N  0.450      SignalP-noTM
TRINITY_DN37565_c0_g2::TRINITY_DN37565_c0_g2_i3::g.87::m.8,  0.103   1  0.000   1  0.145   1  0.000   0.000 N  0.450      SignalP-noTM
TRINITY_DN37565_c0_g2::TRINITY_DN37565_c0_g2_i3::g.87::m.8-  0.104   1  0.000   1  0.140   1  0.000   0.000 N  0.450      SignalP-noTM
TRINITY_DN37565_c0_g2::TRINITY_DN37565_c0_g2_i3::g.87::m.8.  0.104   1  0.000   1  0.138   1  0.000   0.000 N  0.450      SignalP-noTM
TRINITY_DN37565_c0_g2::TRINITY_DN37565_c0_g2_i3::g.87::m.8/  0.106   1  0.000   1  0.129   1  0.000   0.000 N  0.450      SignalP-noTM
TRINITY_DN37565_c0_g2::TRINITY_DN37565_c0_g2_i3::g.87::m.80  0.103   1  0.000   1  0.145   1  0.000   0.000 N  0.450      SignalP-noTM
TRINITY_DN37565_c0_g2::TRINITY_DN37565_c0_g2_i3::g.87::m.81  0.103   1  0.000   1  0.166   1  0.000   0.000 N  0.450      SignalP-noTM
TRINITY_DN37565_c0_g2::TRINITY_DN37565_c0_g2_i3::g.87::m.82  0.104   1  0.000   1  0.130   1  0.000   0.000 N  0.450      SignalP-noTM
TRINITY_DN37565_c0_g2::TRINITY_DN37565_c0_g2_i3::g.87::m.83  0.103   1  0.000   1  0.145   1  0.000   0.000 N  0.450      SignalP-noTM
TRINITY_DN37565_c0_g2::TRINITY_DN37565_c0_g2_i3::g.87::m.84  0.105   1  0.000   1  0.120   1  0.000   0.000 N  0.450      SignalP-noTM
TRINITY_DN37565_c0_g2::TRINITY_DN37565_c0_g2_i3::g.87::m.85  0.103   1  0.000   1  0.145   1  0.000   0.000 N  0.450      SignalP-noTM
TRINITY_DN37565_c0_g2::TRINITY_DN37565_c0_g2_i3::g.87::m.86  0.104   1  0.000   1  0.158   1  0.000   0.000 N  0.450      SignalP-noTM
TRINITY_DN37565_c0_g2::TRINITY_DN37565_c0_g2_i3::g.87::m.87  0.102   1  0.000   1  0.119   1  0.000   0.000 N  0.450      SignalP-noTM
TRINITY_DN37565_c0_g2::TRINITY_DN37565_c0_g2_i3::g.87::m.88  0.105   2  0.000   1  0.119   1  0.000   0.000 N  0.450      SignalP-noTM
TRINITY_DN37565_c0_g2::TRINITY_DN37565_c0_g2_i3::g.87::m.89  0.105   2  0.000   1  0.119   1  0.000   0.000 N  0.450      SignalP-noTM
TRINITY_DN37565_c0_g2::TRINITY_DN37565_c0_g2_i3::g.87::m.8:  0.105   2  0.000   1  0.132   4  0.000   0.000 N  0.450      SignalP-noTM
TRINITY_DN37565_c0_g2::TRINITY_DN37565_c0_g2_i3::g.87::m.8;  0.106   5  0.000   1  0.132   4  0.000   0.000 N  0.450      SignalP-noTM
TRINITY_DN37565_c0_g2::TRINITY_DN37565_c0_g2_i3::g.87::m.8<  0.106   5  0.000   1  0.132   4  0.000   0.000 N  0.450      SignalP-noTM
TRINITY_DN37565_c0_g2::TRINITY_DN37565_c0_g2_i3::g.87::m.8=  0.106   5  0.000   1  0.132   4  0.000   0.000 N  0.450      SignalP-noTM
TRINITY_DN37565_c0_g2::TRINITY_DN37565_c0_g2_i3::g.87::m.8>  0.106   5  0.000   1  0.132   4  0.000   0.000 N  0.450      SignalP-noTM
TRINITY_DN37565_c0_g2::TRINITY_DN37565_c0_g2_i3::g.87::m.8?  0.106   5  0.000   1  0.132   4  0.000   0.000 N  0.450      SignalP-noTM
TRINITY_DN37565_c0_g2::TRINITY_DN37565_c0_g2_i3::g.87::m.8@  0.106   5  0.000   1  0.132   4  0.000   0.000 N  0.450      SignalP-noTM
TRINITY_DN37565_c0_g2::TRINITY_DN37565_c0_g2_i3::g.87::m.8A  0.106   5  0.109  11  0.132   4  0.113   0.111 N  0.450      SignalP-noTM
TRINITY_DN37565_c0_g2::TRINITY_DN37565_c0_g2_i3::g.87::m.8B  0.106   5  0.109  11  0.132   4  0.113   0.111 N  0.450      SignalP-noTM
TRINITY_DN37565_c0_g2::TRINITY_DN37565_c0_g2_i3::g.87::m.8C  0.106   5  0.109  11  0.132   4  0.113   0.111 N  0.450      SignalP-noTM
TRINITY_DN37565_c0_g2::TRINITY_DN37565_c0_g2_i3::g.87::m.8D  0.106   5  0.109  11  0.132   4  0.113   0.111 N  0.450      SignalP-noTM
TRINITY_DN37565_c0_g2::TRINITY_DN37565_c0_g2_i3::g.87::m.8E  0.106   5  0.109  11  0.132   4  0.113   0.111 N  0.450      SignalP-noTM
TRINITY_DN37565_c0_g2::TRINITY_DN37565_c0_g2_i3::g.87::m.8F  0.106   5  0.109  11  0.132   4  0.113   0.111 N  0.450      SignalP-noTM
TRINITY_DN37565_c0_g2::TRINITY_DN37565_c0_g2_i5::g.89::m.8  0.105   1  0.000   1  0.120   1  0.000   0.000 N  0.450      SignalP-noTM
TRINITY_DN37565_c0_g2::TRINITY_DN37565_c0_g2_i5::g.89::m.8  0.104   1  0.000   1  0.138   1  0.000   0.000 N  0.450      SignalP-noTM
TRINITY_DN37565_c0_g2::TRINITY_DN37565_c0_g2_i5::g.89::m.8  0.104   1  0.000   1  0.158   1  0.000   0.000 N  0.450      SignalP-noTM
TRINITY_DN37565_c0_g2::TRINITY_DN37565_c0_g2_i5::g.89::m.8  0.103   1  0.000   1  0.198   1  0.000   0.000 N  0.450      SignalP-noTM
TRINITY_DN37565_c0_g2::TRINITY_DN37565_c0_g2_i5::g.89::m.8  0.104   1  0.000   1  0.161   1  0.000   0.000 N  0.450      SignalP-noTM
TRINITY_DN37565_c0_g2::TRINITY_DN37565_c0_g2_i5::g.89::m.8  0.103   1  0.000   1  0.166   1  0.000   0.000 N  0.450      SignalP-noTM
TRINITY_DN37565_c0_g2::TRINITY_DN37565_c0_g2_i5::g.89::m.8  0.104   1  0.000   1  0.138   1  0.000   0.000 N  0.450      SignalP-noTM
TRINITY_DN37565_c0_g2::TRINITY_DN37565_c0_g2_i5::g.89::m.8  0.103   1  0.000   1  0.198   1  0.000   0.000 N  0.450      SignalP-noTM
TRINITY_DN37565_c0_g2::TRINITY_DN37565_c0_g2_i5::g.89::m.8  0.104   1  0.000   1  0.140   1  0.000   0.000 N  0.450      SignalP-noTM
                           0.000   1  0.000   1  0.000   1  0.000   0.000 N  0.500      SignalP-TM
TRINITY_DN37565_c0_g2::TRINITY_DN37565_c0_g2_i5::g.89::m.8  0.000   1  0.000   1  0.000   1  0.000   0.000 N  0.450      SignalP-noTM
0.130157                   0.000   1  0.000   1  0.000   1  0.000   0.000 N  0.450      SignalP-noTM
TRINITY_DN37565_c0_g2::TRINITY_DN37565_c0_g2_i5::g.89::m.8  0.103   1  0.000   1  0.110   1  0.000   0.000 N  0.450      SignalP-noTM
TRINITY_DN37565_c0_g2::TRINITY_DN37565_c0_g2_i5::g.89::m.8  0.106   1  0.000   1  0.129   1  0.000   0.000 N  0.450      SignalP-noTM
TRINITY_DN37565_c0_g2::TRINITY_DN37565_c0_g2_i5::g.89::m.8  0.104   1  0.000   1  0.130   1  0.000   0.000 N  0.450      SignalP-noTM
TRINITY_DN37565_c0_g2::TRINITY_DN37565_c0_g2_i5::g.89::m.8  0.105   1  0.000   1  0.120   1  0.000   0.000 N  0.450      SignalP-noTM
TRINITY_DN37565_c0_g2::TRINITY_DN37565_c0_g2_i5::g.89::m.8  0.102   1  0.000   1  0.120   1  0.000   0.000 N  0.450      SignalP-noTM
TRINITY_DN37565_c0_g2::TRINITY_DN37565_c0_g2_i5::g.89::m.8  0.105   1  0.000   1  0.140   1  0.000   0.000 N  0.450      SignalP-noTM
TRINITY_DN37565_c0_g2::TRINITY_DN37565_c0_g2_i5::g.89::m.8  0.103   1  0.000   1  0.198   1  0.000   0.000 N  0.450      SignalP-noTM
TRINITY_DN37565_c0_g2::TRINITY_DN37565_c0_g2_i5::g.89::m.8  0.104   1  0.000   1  0.131   1  0.000   0.000 N  0.450      SignalP-noTM
TRINITY_DN37565_c0_g2::TRINITY_DN37565_c0_g2_i5::g.89::m.8  0.104   1  0.000   1  0.161   1  0.000   0.000 N  0.450      SignalP-noTM
TRINITY_DN37565_c0_g2::TRINITY_DN37565_c0_g2_i5::g.89::m.8  0.105   1  0.000   1  0.120   1  0.000   0.000 N  0.450      SignalP-noTM
TRINITY_DN37565_c0_g2::TRINITY_DN37565_c0_g2_i5::g.89::m.8  0.104   1  0.000   1  0.161   1  0.000   0.000 N  0.450      SignalP-noTM
TRINITY_DN37565_c0_g2::TRINITY_DN37565_c0_g2_i5::g.89::m.8  0.103   1  0.000   1  0.145   1  0.000   0.000 N  0.450      SignalP-noTM
TRINITY_DN37565_c0_g2::TRINITY_DN37565_c0_g2_i5::g.89::m.8  0.103   1  0.000   1  0.198   1  0.000   0.000 N  0.450      SignalP-noTM
TRINITY_DN37565_c0_g2::TRINITY_DN37565_c0_g2_i5::g.89::m.8  0.103   1  0.000   1  0.166   1  0.000   0.000 N  0.450      SignalP-noTM
TRINITY_DN37565_c0_g2::TRINITY_DN37565_c0_g2_i5::g.89::m.8  0.103   1  0.000   1  0.145   1  0.000   0.000 N  0.450      SignalP-noTM
TRINITY_DN37565_c0_g2::TRINITY_DN37565_c0_g2_i5::g.89::m.8  0.104   1  0.000   1  0.130   1  0.000   0.000 N  0.450      SignalP-noTM
TRINITY_DN37565_c0_g2::TRINITY_DN37565_c0_g2_i5::g.89::m.8  0.104   1  0.000   1  0.121   1  0.000   0.000 N  0.450      SignalP-noTM
TRINITY_DN37565_c0_g2::TRINITY_DN37565_c0_g2_i5::g.89::m.8  0.104   1  0.000   1  0.146   1  0.000   0.000 N  0.450      SignalP-noTM
TRINITY_DN37565_c0_g2::TRINITY_DN37565_c0_g2_i5::g.89::m.8  0.104   1  0.000   1  0.130   1  0.000   0.000 N  0.450      SignalP-noTM
TRINITY_DN37565_c0_g2::TRINITY_DN37565_c0_g2_i5::g.89::m.8  0.104   1  0.000   1  0.121   1  0.000   0.000 N  0.450      SignalP-noTM
TRINITY_DN37565_c0_g2::TRINITY_DN37565_c0_g2_i5::g.89::m.8  0.104   1  0.000   1  0.159   1  0.000   0.000 N  0.450      SignalP-noTM
TRINITY_DN37565_c0_g2::TRINITY_DN37565_c0_g2_i5::g.89::m.8!  0.105   1  0.000   1  0.120   1  0.000   0.000 N  0.450      SignalP-noTM
TRINITY_DN37565_c0_g2::TRINITY_DN37565_c0_g2_i5::g.89::m.8"  0.104   1  0.000   1  0.131   1  0.000   0.000 N  0.450      SignalP-noTM
TRINITY_DN37565_c0_g2::TRINITY_DN37565_c0_g2_i5::g.89::m.8#  0.104   1  0.000   1  0.131   1  0.000   0.000 N  0.450      SignalP-noTM
TRINITY_DN37565_c0_g2::TRINITY_DN37565_c0_g2_i5::g.89::m.8$  0.102   1  0.000   1  0.120   1  0.000   0.000 N  0.450      SignalP-noTM
TRINITY_DN37565_c0_g2::TRINITY_DN37565_c0_g2_i5::g.89::m.8%  0.106   1  0.000   1  0.129   1  0.000   0.000 N  0.450      SignalP-noTM
TRINITY_DN37565_c0_g2::TRINITY_DN37565_c0_g2_i5::g.89::m.8&  0.104   1  0.000   1  0.130   1  0.000   0.000 N  0.450      SignalP-noTM
TRINITY_DN37565_c0_g2::TRINITY_DN37565_c0_g2_i5::g.89::m.8'  0.104   1  0.000   1  0.131   1  0.000   0.000 N  0.450      SignalP-noTM
TRINITY_DN37565_c0_g2::TRINITY_DN37565_c0_g2_i5::g.89::m.8(  0.103   1  0.000   1  0.110   1  0.000   0.000 N  0.450      SignalP-noTM
TRINITY_DN37565_c0_g2::TRINITY_DN37565_c0_g2_i5::g.89::m.8)  0.104   1  0.000   1  0.131   1  0.000   0.000 N  0.450      SignalP-noTM
TRINITY_DN37565_c0_g2::TRINITY_DN37565_c0_g2_i5::g.89::m.8*  0.104   1  0.000   1  0.130   1  0.000   0.000 N  0.450      SignalP-noTM
TRINITY_DN37565_c0_g2::TRINITY_DN37565_c0_g2_i5::g.89::m.8+  0.104   1  0.000   1  0.130   1  0.000   0.000 N  0.450      SignalP-noTM
TRINITY_DN37565_c0_g2::TRINITY_DN37565_c0_g2_i5::g.89::m.8,  0.102   1  0.000   1  0.120   1  0.000   0.000 N  0.450      SignalP-noTM
TRINITY_DN37565_c0_g2::TRINITY_DN37565_c0_g2_i5::g.89::m.8-  0.104   1  0.000   1  0.121   1  0.000   0.000 N  0.450      SignalP-noTM
TRINITY_DN37565_c0_g2::TRINITY_DN37565_c0_g2_i5::g.89::m.8.  0.102   1  0.000   1  0.120   1  0.000   0.000 N  0.450      SignalP-noTM
TRINITY_DN37565_c0_g2::TRINITY_DN37565_c0_g2_i5::g.89::m.8/  0.104   1  0.000   1  0.130   1  0.000   0.000 N  0.450      SignalP-noTM
TRINITY_DN37565_c0_g2::TRINITY_DN37565_c0_g2_i5::g.89::m.80  0.104   1  0.000   1  0.140   1  0.000   0.000 N  0.450      SignalP-noTM
TRINITY_DN37565_c0_g2::TRINITY_DN37565_c0_g2_i5::g.89::m.81  0.104   1  0.000   1  0.158   1  0.000   0.000 N  0.450      SignalP-noTM
TRINITY_DN37565_c0_g2::TRINITY_DN37565_c0_g2_i5::g.89::m.82  0.104   1  0.000   1  0.140   1  0.000   0.000 N  0.450      SignalP-noTM
TRINITY_DN37565_c0_g2::TRINITY_DN37565_c0_g2_i5::g.89::m.83  0.104   1  0.000   1  0.130   1  0.000   0.000 N  0.450      SignalP-noTM
TRINITY_DN37565_c0_g2::TRINITY_DN37565_c0_g2_i5::g.89::m.84  0.103   1  0.000   1  0.145   1  0.000   0.000 N  0.450      SignalP-noTM
TRINITY_DN37565_c0_g2::TRINITY_DN37565_c0_g2_i5::g.89::m.85  0.105   1  0.000   1  0.120   1  0.000   0.000 N  0.450      SignalP-noTM
TRINITY_DN37565_c0_g2::TRINITY_DN37565_c0_g2_i5::g.89::m.86  0.104   1  0.000   1  0.121   1  0.000   0.000 N  0.450      SignalP-noTM
TRINITY_DN37565_c0_g2::TRINITY_DN37565_c0_g2_i5::g.89::m.87  0.104   1  0.000   1  0.159   1  0.000   0.000 N  0.450      SignalP-noTM
TRINITY_DN37565_c0_g2::TRINITY_DN37565_c0_g2_i5::g.89::m.88  0.106   1  0.000   1  0.129   1  0.000   0.000 N  0.450      SignalP-noTM
TRINITY_DN37565_c0_g2::TRINITY_DN37565_c0_g2_i5::g.89::m.89  0.101   1  0.000   1  0.120   1  0.000   0.000 N  0.450      SignalP-noTM
TRINITY_DN37565_c0_g2::TRINITY_DN37565_c0_g2_i5::g.89::m.8:  0.104   2  0.000   1  0.129   2  0.000   0.000 N  0.450      SignalP-noTM
TRINITY_DN37565_c0_g2::TRINITY_DN37565_c0_g2_i5::g.89::m.8;  0.104   2  0.000   1  0.129   2  0.000   0.000 N  0.450      SignalP-noTM
TRINITY_DN37565_c0_g2::TRINITY_DN37565_c0_g2_i5::g.89::m.8<  0.105   4  0.000   1  0.131   4  0.000   0.000 N  0.450      SignalP-noTM
TRINITY_DN37565_c0_g2::TRINITY_DN37565_c0_g2_i5::g.89::m.8=  0.105   4  0.000   1  0.139   5  0.000   0.000 N  0.450      SignalP-noTM
TRINITY_DN37565_c0_g2::TRINITY_DN37565_c0_g2_i5::g.89::m.8>  0.105   4  0.000   1  0.144   6  0.000   0.000 N  0.450      SignalP-noTM
TRINITY_DN37565_c0_g2::TRINITY_DN37565_c0_g2_i5::g.89::m.8?  0.105   4  0.000   1  0.144   6  0.000   0.000 N  0.450      SignalP-noTM
TRINITY_DN37565_c0_g2::TRINITY_DN37565_c0_g2_i5::g.89::m.8@  0.105   4  0.000   1  0.144   6  0.000   0.000 N  0.450      SignalP-noTM
TRINITY_DN37565_c0_g2::TRINITY_DN37565_c0_g2_i5::g.89::m.8A  0.105   4  0.000   1  0.144   6  0.000   0.000 N  0.450      SignalP-noTM
TRINITY_DN37565_c0_g2::TRINITY_DN37565_c0_g2_i5::g.89::m.8B  0.106  10  0.000   1  0.144   6  0.000   0.000 N  0.450      SignalP-noTM
TRINITY_DN37565_c0_g2::TRINITY_DN37565_c0_g2_i5::g.89::m.8C  0.106  10  0.110  11  0.144   6  0.117   0.114 N  0.450      SignalP-noTM
TRINITY_DN37565_c0_g2::TRINITY_DN37565_c0_g2_i5::g.89::m.8D  0.106  10  0.110  12  0.144   6  0.113   0.112 N  0.450      SignalP-noTM
TRINITY_DN37565_c0_g2::TRINITY_DN37565_c0_g2_i5::g.89::m.8E  0.106  10  0.110  12  0.144   6  0.113   0.112 N  0.450      SignalP-noTM
TRINITY_DN37565_c0_g2::TRINITY_DN37565_c0_g2_i5::g.89::m.8F  0.106  10  0.110  12  0.144   6  0.113   0.112 N  0.450      SignalP-noTM
TRINITY_DN37565_c0_g2::TRINITY_DN37565_c0_g2_i7::g.91::m.9  0.105   1  0.000   1  0.140   1  0.000   0.000 N  0.450      SignalP-noTM
TRINITY_DN37565_c0_g2::TRINITY_DN37565_c0_g2_i7::g.91::m.9  0.103   1  0.000   1  0.145   1  0.000   0.000 N  0.450      SignalP-noTM
TRINITY_DN37565_c0_g2::TRINITY_DN37565_c0_g2_i7::g.91::m.9  0.103   1  0.000   1  0.198   1  0.000   0.000 N  0.450      SignalP-noTM
TRINITY_DN37565_c0_g2::TRINITY_DN37565_c0_g2_i7::g.91::m.9  0.104   1  0.000   1  0.140   1  0.000   0.000 N  0.450      SignalP-noTM
TRINITY_DN37565_c0_g2::TRINITY_DN37565_c0_g2_i7::g.91::m.9  0.104   1  0.000   1  0.140   1  0.000   0.000 N  0.450      SignalP-noTM
TRINITY_DN37565_c0_g2::TRINITY_DN37565_c0_g2_i7::g.91::m.9  0.104   1  0.000   1  0.140   1  0.000   0.000 N  0.450      SignalP-noTM
TRINITY_DN37565_c0_g2::TRINITY_DN37565_c0_g2_i7::g.91::m.9  0.104   1  0.000   1  0.130   1  0.000   0.000 N  0.450      SignalP-noTM
TRINITY_DN37565_c0_g2::TRINITY_DN37565_c0_g2_i7::g.91::m.9  0.103   1  0.000   1  0.166   1  0.000   0.000 N  0.450      SignalP-noTM
TRINITY_DN37565_c0_g2::TRINITY_DN37565_c0_g2_i7::g.91::m.9  0.105   1  0.000   1  0.120   1  0.000   0.000 N  0.450      SignalP-noTM
                           0.000   1  0.000   1  0.000   1  0.000   0.000 N  0.500      SignalP-TM
TRINITY_DN37565_c0_g2::TRINITY_DN37565_c0_g2_i7::g.91::m.9  0.000   1  0.000   1  0.000   1  0.000   0.000 N  0.450      SignalP-noTM
0.140229                   0.000   1  0.000   1  0.000   1  0.000   0.000 N  0.450      SignalP-noTM
TRINITY_DN37565_c0_g2::TRINITY_DN37565_c0_g2_i7::g.91::m.9  0.104   1  0.000   1  0.158   1  0.000   0.000 N  0.450      SignalP-noTM
TRINITY_DN37565_c0_g2::TRINITY_DN37565_c0_g2_i7::g.91::m.9  0.103   1  0.000   1  0.145   1  0.000   0.000 N  0.450      SignalP-noTM
TRINITY_DN37565_c0_g2::TRINITY_DN37565_c0_g2_i7::g.91::m.9  0.104   1  0.000   1  0.159   1  0.000   0.000 N  0.450      SignalP-noTM
TRINITY_DN37565_c0_g2::TRINITY_DN37565_c0_g2_i7::g.91::m.9  0.103   1  0.000   1  0.166   1  0.000   0.000 N  0.450      SignalP-noTM
TRINITY_DN37565_c0_g2::TRINITY_DN37565_c0_g2_i7::g.91::m.9  0.104   1  0.000   1  0.121   1  0.000   0.000 N  0.450      SignalP-noTM
TRINITY_DN37565_c0_g2::TRINITY_DN37565_c0_g2_i7::g.91::m.9  0.104   1  0.000   1  0.161   1  0.000   0.000 N  0.450      SignalP-noTM
TRINITY_DN37565_c0_g2::TRINITY_DN37565_c0_g2_i7::g.91::m.9  0.104   1  0.000   1  0.121   1  0.000   0.000 N  0.450      SignalP-noTM
TRINITY_DN37565_c0_g2::TRINITY_DN37565_c0_g2_i7::g.91::m.9  0.103   1  0.000   1  0.166   1  0.000   0.000 N  0.450      SignalP-noTM
TRINITY_DN37565_c0_g2::TRINITY_DN37565_c0_g2_i7::g.91::m.9  0.104   1  0.000   1  0.138   1  0.000   0.000 N  0.450      SignalP-noTM
TRINITY_DN37565_c0_g2::TRINITY_DN37565_c0_g2_i7::g.91::m.9  0.104   1  0.000   1  0.158   1  0.000   0.000 N  0.450      SignalP-noTM
TRINITY_DN37565_c0_g2::TRINITY_DN37565_c0_g2_i7::g.91::m.9  0.103   1  0.000   1  0.145   1  0.000   0.000 N  0.450      SignalP-noTM
TRINITY_DN37565_c0_g2::TRINITY_DN37565_c0_g2_i7::g.91::m.9  0.105   1  0.000   1  0.120   1  0.000   0.000 N  0.450      SignalP-noTM
TRINITY_DN37565_c0_g2::TRINITY_DN37565_c0_g2_i7::g.91::m.9  0.104   1  0.000   1  0.130   1  0.000   0.000 N  0.450      SignalP-noTM
TRINITY_DN37565_c0_g2::TRINITY_DN37565_c0_g2_i7::g.91::m.9  0.104   1  0.000   1  0.131   1  0.000   0.000 N  0.450      SignalP-noTM
TRINITY_DN37565_c0_g2::TRINITY_DN37565_c0_g2_i7::g.91::m.9  0.104   1  0.000   1  0.140   1  0.000   0.000 N  0.450      SignalP-noTM
TRINITY_DN37565_c0_g2::TRINITY_DN37565_c0_g2_i7::g.91::m.9  0.103   1  0.000   1  0.110   1  0.000   0.000 N  0.450      SignalP-noTM
TRINITY_DN37565_c0_g2::TRINITY_DN37565_c0_g2_i7::g.91::m.9  0.105   1  0.000   1  0.120   1  0.000   0.000 N  0.450      SignalP-noTM
TRINITY_DN37565_c0_g2::TRINITY_DN37565_c0_g2_i7::g.91::m.9  0.105   1  0.000   1  0.120   1  0.000   0.000 N  0.450      SignalP-noTM
TRINITY_DN37565_c0_g2::TRINITY_DN37565_c0_g2_i7::g.91::m.9  0.103   1  0.000   1  0.110   1  0.000   0.000 N  0.450      SignalP-noTM
TRINITY_DN37565_c0_g2::TRINITY_DN37565_c0_g2_i7::g.91::m.9  0.105   1  0.000   1  0.120   1  0.000   0.000 N  0.450      SignalP-noTM
TRINITY_DN37565_c0_g2::TRINITY_DN37565_c0_g2_i7::g.91::m.9  0.104   1  0.000   1  0.158   1  0.000   0.000 N  0.450      SignalP-noTM
TRINITY_DN37565_c0_g2::TRINITY_DN37565_c0_g2_i7::g.91::m.9!  0.103   1  0.000   1  0.145   1  0.000   0.000 N  0.450      SignalP-noTM
TRINITY_DN37565_c0_g2::TRINITY_DN37565_c0_g2_i7::g.91::m.9"  0.104   1  0.000   1  0.140   1  0.000   0.000 N  0.450      SignalP-noTM
TRINITY_DN37565_c0_g2::TRINITY_DN37565_c0_g2_i7::g.91::m.9#  0.102   1  0.000   1  0.120   1  0.000   0.000 N  0.450      SignalP-noTM
TRINITY_DN37565_c0_g2::TRINITY_DN37565_c0_g2_i7::g.91::m.9$  0.104   1  0.000   1  0.121   1  0.000   0.000 N  0.450      SignalP-noTM
TRINITY_DN37565_c0_g2::TRINITY_DN37565_c0_g2_i7::g.91::m.9%  0.104   1  0.000   1  0.140   1  0.000   0.000 N  0.450      SignalP-noTM
TRINITY_DN37565_c0_g2::TRINITY_DN37565_c0_g2_i7::g.91::m.9&  0.106   1  0.000   1  0.129   1  0.000   0.000 N  0.450      SignalP-noTM
TRINITY_DN37565_c0_g2::TRINITY_DN37565_c0_g2_i7::g.91::m.9'  0.102   1  0.000   1  0.120   1  0.000   0.000 N  0.450      SignalP-noTM
TRINITY_DN37565_c0_g2::TRINITY_DN37565_c0_g2_i7::g.91::m.9(  0.101   1  0.000   1  0.198   1  0.000   0.000 N  0.450      SignalP-noTM
TRINITY_DN37565_c0_g2::TRINITY_DN37565_c0_g2_i7::g.91::m.9)  0.104   1  0.000   1  0.140   1  0.000   0.000 N  0.450      SignalP-noTM
TRINITY_DN37565_c0_g2::TRINITY_DN37565_c0_g2_i7::g.91::m.9*  0.104   1  0.000   1  0.121   1  0.000   0.000 N  0.450      SignalP-noTM
TRINITY_DN37565_c0_g2::TRINITY_DN37565_c0_g2_i7::g.91::m.9+  0.104   1  0.000   1  0.158   1  0.000   0.000 N  0.450      SignalP-noTM
TRINITY_DN37565_c0_g2::TRINITY_DN37565_c0_g2_i7::g.91::m.9,  0.103   1  0.000   1  0.145   1  0.000   0.000 N  0.450      SignalP-noTM
TRINITY_DN37565_c0_g2::TRINITY_DN37565_c0_g2_i7::g.91::m.9-  0.104   1  0.000   1  0.140   1  0.000   0.000 N  0.450      SignalP-noTM
TRINITY_DN37565_c0_g2::TRINITY_DN37565_c0_g2_i7::g.91::m.9.  0.104   1  0.000   1  0.138   1  0.000   0.000 N  0.450      SignalP-noTM
TRINITY_DN37565_c0_g2::TRINITY_DN37565_c0_g2_i7::g.91::m.9/  0.106   1  0.000   1  0.129   1  0.000   0.000 N  0.450      SignalP-noTM
TRINITY_DN37565_c0_g2::TRINITY_DN37565_c0_g2_i7::g.91::m.90  0.103   1  0.000   1  0.145   1  0.000   0.000 N  0.450      SignalP-noTM
TRINITY_DN37565_c0_g2::TRINITY_DN37565_c0_g2_i7::g.91::m.91  0.100   1  0.000   1  0.099   1  0.000   0.000 N  0.450      SignalP-noTM
TRINITY_DN37565_c0_g2::TRINITY_DN37565_c0_g2_i7::g.91::m.92  0.103   2  0.000   1  0.114   2  0.000   0.000 N  0.450      SignalP-noTM
TRINITY_DN37565_c0_g2::TRINITY_DN37565_c0_g2_i7::g.91::m.93  0.103   2  0.000   1  0.114   2  0.000   0.000 N  0.450      SignalP-noTM
TRINITY_DN37565_c0_g2::TRINITY_DN37565_c0_g2_i7::g.91::m.94  0.103   2  0.000   1  0.114   2  0.000   0.000 N  0.450      SignalP-noTM
TRINITY_DN37565_c0_g2::TRINITY_DN37565_c0_g2_i7::g.91::m.95  0.103   2  0.000   1  0.114   2  0.000   0.000 N  0.450      SignalP-noTM
TRINITY_DN37565_c0_g2::TRINITY_DN37565_c0_g2_i7::g.91::m.96  0.103   2  0.000   1  0.114   2  0.000   0.000 N  0.450      SignalP-noTM
TRINITY_DN37565_c0_g2::TRINITY_DN37565_c0_g2_i7::g.91::m.97  0.103   2  0.000   1  0.114   2  0.000   0.000 N  0.450      SignalP-noTM
TRINITY_DN37565_c0_g2::TRINITY_DN37565_c0_g2_i7::g.91::m.98  0.111   8  0.000   1  0.114   2  0.000   0.000 N  0.450      SignalP-noTM
TRINITY_DN37565_c0_g2::TRINITY_DN37565_c0_g2_i7::g.91::m.99  0.111   8  0.000   1  0.114   2  0.000   0.000 N  0.450      SignalP-noTM
TRINITY_DN37565_c0_g2::TRINITY_DN37565_c0_g2_i7::g.91::m.9:  0.111   8  0.000   1  0.114   2  0.000   0.000 N  0.450      SignalP-noTM
TRINITY_DN37565_c0_g2::TRINITY_DN37565_c0_g2_i7::g.91::m.9;  0.111   8  0.103  11  0.114   2  0.105   0.104 N  0.450      SignalP-noTM
TRINITY_DN37565_c0_g2::TRINITY_DN37565_c0_g2_i7::g.91::m.9<  0.111   8  0.104  12  0.114   2  0.105   0.104 N  0.450      SignalP-noTM
TRINITY_DN37565_c0_g2::TRINITY_DN37565_c0_g2_i7::g.91::m.9=  0.111   8  0.104  12  0.114   2  0.105   0.104 N  0.450      SignalP-noTM
TRINITY_DN37565_c0_g2::TRINITY_DN37565_c0_g2_i7::g.91::m.9>  0.111   8  0.104  12  0.114   2  0.105   0.104 N  0.450      SignalP-noTM
TRINITY_DN37565_c0_g2::TRINITY_DN37565_c0_g2_i7::g.91::m.9?  0.111   8  0.104  12  0.114   2  0.105   0.104 N  0.450      SignalP-noTM
TRINITY_DN37565_c0_g2::TRINITY_DN37565_c0_g2_i7::g.91::m.9@  0.111   8  0.104  12  0.114   2  0.105   0.104 N  0.450      SignalP-noTM
TRINITY_DN37565_c0_g2::TRINITY_DN37565_c0_g2_i7::g.91::m.9A  0.111   8  0.104  12  0.114   2  0.105   0.104 N  0.450      SignalP-noTM
TRINITY_DN37565_c0_g2::TRINITY_DN37565_c0_g2_i7::g.91::m.9B  0.111   8  0.104  12  0.114   2  0.105   0.104 N  0.450      SignalP-noTM
TRINITY_DN37565_c0_g2::TRINITY_DN37565_c0_g2_i7::g.91::m.9C  0.111   8  0.104  12  0.114   2  0.105   0.104 N  0.450      SignalP-noTM
TRINITY_DN37565_c0_g2::TRINITY_DN37565_c0_g2_i7::g.91::m.9D  0.111   8  0.104  12  0.114   2  0.105   0.104 N  0.450      SignalP-noTM
TRINITY_DN37565_c0_g2::TRINITY_DN37565_c0_g2_i7::g.91::m.9E  0.111   8  0.104  12  0.114   2  0.105   0.104 N  0.450      SignalP-noTM
TRINITY_DN37565_c0_g2::TRINITY_DN37565_c0_g2_i7::g.91::m.9F  0.111   8  0.104  12  0.114   2  0.105   0.104 N  0.450      SignalP-noTM
TRINITY_DN37565_c0_g2::TRINITY_DN37565_c0_g2_i8::g.93::m.9  0.105   1  0.000   1  0.140   1  0.000   0.000 N  0.450      SignalP-noTM
TRINITY_DN37565_c0_g2::TRINITY_DN37565_c0_g2_i8::g.93::m.9  0.103   1  0.000   1  0.145   1  0.000   0.000 N  0.450      SignalP-noTM
TRINITY_DN37565_c0_g2::TRINITY_DN37565_c0_g2_i8::g.93::m.9  0.103   1  0.000   1  0.198   1  0.000   0.000 N  0.450      SignalP-noTM
TRINITY_DN37565_c0_g2::TRINITY_DN37565_c0_g2_i8::g.93::m.9  0.104   1  0.000   1  0.140   1  0.000   0.000 N  0.450      SignalP-noTM
TRINITY_DN37565_c0_g2::TRINITY_DN37565_c0_g2_i8::g.93::m.9  0.104   1  0.000   1  0.140   1  0.000   0.000 N  0.450      SignalP-noTM
TRINITY_DN37565_c0_g2::TRINITY_DN37565_c0_g2_i8::g.93::m.9  0.104   1  0.000   1  0.140   1  0.000   0.000 N  0.450      SignalP-noTM
TRINITY_DN37565_c0_g2::TRINITY_DN37565_c0_g2_i8::g.93::m.9  0.104   1  0.000   1  0.130   1  0.000   0.000 N  0.450      SignalP-noTM
TRINITY_DN37565_c0_g2::TRINITY_DN37565_c0_g2_i8::g.93::m.9  0.103   1  0.000   1  0.166   1  0.000   0.000 N  0.450      SignalP-noTM
TRINITY_DN37565_c0_g2::TRINITY_DN37565_c0_g2_i8::g.93::m.9  0.105   1  0.000   1  0.120   1  0.000   0.000 N  0.450      SignalP-noTM
                           0.000   1  0.000   1  0.000   1  0.000   0.000 N  0.500      SignalP-TM
TRINITY_DN37565_c0_g2::TRINITY_DN37565_c0_g2_i8::g.93::m.9  0.000   1  0.000   1  0.000   1  0.000   0.000 N  0.450      SignalP-noTM
0.140229                   0.000   1  0.000   1  0.000   1  0.000   0.000 N  0.450      SignalP-noTM
TRINITY_DN37565_c0_g2::TRINITY_DN37565_c0_g2_i8::g.93::m.9  0.104   1  0.000   1  0.158   1  0.000   0.000 N  0.450      SignalP-noTM
TRINITY_DN37565_c0_g2::TRINITY_DN37565_c0_g2_i8::g.93::m.9  0.103   1  0.000   1  0.145   1  0.000   0.000 N  0.450      SignalP-noTM
TRINITY_DN37565_c0_g2::TRINITY_DN37565_c0_g2_i8::g.93::m.9  0.104   1  0.000   1  0.159   1  0.000   0.000 N  0.450      SignalP-noTM
TRINITY_DN37565_c0_g2::TRINITY_DN37565_c0_g2_i8::g.93::m.9  0.103   1  0.000   1  0.166   1  0.000   0.000 N  0.450      SignalP-noTM
TRINITY_DN37565_c0_g2::TRINITY_DN37565_c0_g2_i8::g.93::m.9  0.104   1  0.000   1  0.121   1  0.000   0.000 N  0.450      SignalP-noTM
TRINITY_DN37565_c0_g2::TRINITY_DN37565_c0_g2_i8::g.93::m.9  0.104   1  0.000   1  0.161   1  0.000   0.000 N  0.450      SignalP-noTM
TRINITY_DN37565_c0_g2::TRINITY_DN37565_c0_g2_i8::g.93::m.9  0.104   1  0.000   1  0.121   1  0.000   0.000 N  0.450      SignalP-noTM
TRINITY_DN37565_c0_g2::TRINITY_DN37565_c0_g2_i8::g.93::m.9  0.103   1  0.000   1  0.166   1  0.000   0.000 N  0.450      SignalP-noTM
TRINITY_DN37565_c0_g2::TRINITY_DN37565_c0_g2_i8::g.93::m.9  0.104   1  0.000   1  0.138   1  0.000   0.000 N  0.450      SignalP-noTM
TRINITY_DN37565_c0_g2::TRINITY_DN37565_c0_g2_i8::g.93::m.9  0.104   1  0.000   1  0.158   1  0.000   0.000 N  0.450      SignalP-noTM
TRINITY_DN37565_c0_g2::TRINITY_DN37565_c0_g2_i8::g.93::m.9  0.103   1  0.000   1  0.145   1  0.000   0.000 N  0.450      SignalP-noTM
TRINITY_DN37565_c0_g2::TRINITY_DN37565_c0_g2_i8::g.93::m.9  0.105   1  0.000   1  0.120   1  0.000   0.000 N  0.450      SignalP-noTM
TRINITY_DN37565_c0_g2::TRINITY_DN37565_c0_g2_i8::g.93::m.9  0.104   1  0.000   1  0.130   1  0.000   0.000 N  0.450      SignalP-noTM
TRINITY_DN37565_c0_g2::TRINITY_DN37565_c0_g2_i8::g.93::m.9  0.104   1  0.000   1  0.131   1  0.000   0.000 N  0.450      SignalP-noTM
TRINITY_DN37565_c0_g2::TRINITY_DN37565_c0_g2_i8::g.93::m.9  0.104   1  0.000   1  0.140   1  0.000   0.000 N  0.450      SignalP-noTM
TRINITY_DN37565_c0_g2::TRINITY_DN37565_c0_g2_i8::g.93::m.9  0.103   1  0.000   1  0.110   1  0.000   0.000 N  0.450      SignalP-noTM
TRINITY_DN37565_c0_g2::TRINITY_DN37565_c0_g2_i8::g.93::m.9  0.105   1  0.000   1  0.120   1  0.000   0.000 N  0.450      SignalP-noTM
TRINITY_DN37565_c0_g2::TRINITY_DN37565_c0_g2_i8::g.93::m.9  0.105   1  0.000   1  0.120   1  0.000   0.000 N  0.450      SignalP-noTM
TRINITY_DN37565_c0_g2::TRINITY_DN37565_c0_g2_i8::g.93::m.9  0.103   1  0.000   1  0.110   1  0.000   0.000 N  0.450      SignalP-noTM
TRINITY_DN37565_c0_g2::TRINITY_DN37565_c0_g2_i8::g.93::m.9  0.105   1  0.000   1  0.120   1  0.000   0.000 N  0.450      SignalP-noTM
TRINITY_DN37565_c0_g2::TRINITY_DN37565_c0_g2_i8::g.93::m.9  0.104   1  0.000   1  0.158   1  0.000   0.000 N  0.450      SignalP-noTM
TRINITY_DN37565_c0_g2::TRINITY_DN37565_c0_g2_i8::g.93::m.9!  0.103   1  0.000   1  0.145   1  0.000   0.000 N  0.450      SignalP-noTM
TRINITY_DN37565_c0_g2::TRINITY_DN37565_c0_g2_i8::g.93::m.9"  0.104   1  0.000   1  0.140   1  0.000   0.000 N  0.450      SignalP-noTM
TRINITY_DN37565_c0_g2::TRINITY_DN37565_c0_g2_i8::g.93::m.9#  0.102   1  0.000   1  0.120   1  0.000   0.000 N  0.450      SignalP-noTM
TRINITY_DN37565_c0_g2::TRINITY_DN37565_c0_g2_i8::g.93::m.9$  0.104   1  0.000   1  0.121   1  0.000   0.000 N  0.450      SignalP-noTM
TRINITY_DN37565_c0_g2::TRINITY_DN37565_c0_g2_i8::g.93::m.9%  0.104   1  0.000   1  0.140   1  0.000   0.000 N  0.450      SignalP-noTM
TRINITY_DN37565_c0_g2::TRINITY_DN37565_c0_g2_i8::g.93::m.9&  0.106   1  0.000   1  0.129   1  0.000   0.000 N  0.450      SignalP-noTM
TRINITY_DN37565_c0_g2::TRINITY_DN37565_c0_g2_i8::g.93::m.9'  0.102   1  0.000   1  0.120   1  0.000   0.000 N  0.450      SignalP-noTM
TRINITY_DN37565_c0_g2::TRINITY_DN37565_c0_g2_i8::g.93::m.9(  0.101   1  0.000   1  0.198   1  0.000   0.000 N  0.450      SignalP-noTM
TRINITY_DN37565_c0_g2::TRINITY_DN37565_c0_g2_i8::g.93::m.9)  0.104   1  0.000   1  0.140   1  0.000   0.000 N  0.450      SignalP-noTM
TRINITY_DN37565_c0_g2::TRINITY_DN37565_c0_g2_i8::g.93::m.9*  0.104   1  0.000   1  0.121   1  0.000   0.000 N  0.450      SignalP-noTM
TRINITY_DN37565_c0_g2::TRINITY_DN37565_c0_g2_i8::g.93::m.9+  0.104   1  0.000   1  0.158   1  0.000   0.000 N  0.450      SignalP-noTM
TRINITY_DN37565_c0_g2::TRINITY_DN37565_c0_g2_i8::g.93::m.9,  0.103   1  0.000   1  0.145   1  0.000   0.000 N  0.450      SignalP-noTM
TRINITY_DN37565_c0_g2::TRINITY_DN37565_c0_g2_i8::g.93::m.9-  0.104   1  0.000   1  0.140   1  0.000   0.000 N  0.450      SignalP-noTM
TRINITY_DN37565_c0_g2::TRINITY_DN37565_c0_g2_i8::g.93::m.9.  0.104   1  0.000   1  0.138   1  0.000   0.000 N  0.450      SignalP-noTM
TRINITY_DN37565_c0_g2::TRINITY_DN37565_c0_g2_i8::g.93::m.9/  0.106   1  0.000   1  0.129   1  0.000   0.000 N  0.450      SignalP-noTM
TRINITY_DN37565_c0_g2::TRINITY_DN37565_c0_g2_i8::g.93::m.90  0.103   1  0.000   1  0.145   1  0.000   0.000 N  0.450      SignalP-noTM
TRINITY_DN37565_c0_g2::TRINITY_DN37565_c0_g2_i8::g.93::m.91  0.103   1  0.000   1  0.166   1  0.000   0.000 N  0.450      SignalP-noTM
TRINITY_DN37565_c0_g2::TRINITY_DN37565_c0_g2_i8::g.93::m.92  0.104   1  0.000   1  0.130   1  0.000   0.000 N  0.450      SignalP-noTM
TRINITY_DN37565_c0_g2::TRINITY_DN37565_c0_g2_i8::g.93::m.93  0.103   1  0.000   1  0.108   1  0.000   0.000 N  0.450      SignalP-noTM
TRINITY_DN37565_c0_g2::TRINITY_DN37565_c0_g2_i8::g.93::m.94  0.104   2  0.000   1  0.108   1  0.000   0.000 N  0.450      SignalP-noTM
TRINITY_DN37565_c0_g2::TRINITY_DN37565_c0_g2_i8::g.93::m.95  0.104   2  0.000   1  0.112   3  0.000   0.000 N  0.450      SignalP-noTM
TRINITY_DN37565_c0_g2::TRINITY_DN37565_c0_g2_i8::g.93::m.96  0.105   4  0.000   1  0.112   3  0.000   0.000 N  0.450      SignalP-noTM
TRINITY_DN37565_c0_g2::TRINITY_DN37565_c0_g2_i8::g.93::m.97  0.105   4  0.000   1  0.112   3  0.000   0.000 N  0.450      SignalP-noTM
TRINITY_DN37565_c0_g2::TRINITY_DN37565_c0_g2_i8::g.93::m.98  0.109   6  0.000   1  0.112   3  0.000   0.000 N  0.450      SignalP-noTM
TRINITY_DN37565_c0_g2::TRINITY_DN37565_c0_g2_i8::g.93::m.99  0.109   6  0.000   1  0.112   3  0.000   0.000 N  0.450      SignalP-noTM
TRINITY_DN37565_c0_g2::TRINITY_DN37565_c0_g2_i8::g.93::m.9:  0.109   6  0.000   1  0.116   8  0.000   0.000 N  0.450      SignalP-noTM
TRINITY_DN37565_c0_g2::TRINITY_DN37565_c0_g2_i8::g.93::m.9;  0.109   6  0.000   1  0.116   8  0.000   0.000 N  0.450      SignalP-noTM
TRINITY_DN37565_c0_g2::TRINITY_DN37565_c0_g2_i8::g.93::m.9<  0.109   6  0.000   1  0.116   8  0.000   0.000 N  0.450      SignalP-noTM
TRINITY_DN37565_c0_g2::TRINITY_DN37565_c0_g2_i8::g.93::m.9=  0.109   6  0.108  11  0.116   8  0.109   0.108 N  0.450      SignalP-noTM
TRINITY_DN37565_c0_g2::TRINITY_DN37565_c0_g2_i8::g.93::m.9>  0.109   6  0.108  11  0.116   8  0.109   0.108 N  0.450      SignalP-noTM
TRINITY_DN37565_c0_g2::TRINITY_DN37565_c0_g2_i8::g.93::m.9?  0.109   6  0.108  11  0.116   8  0.109   0.108 N  0.450      SignalP-noTM
TRINITY_DN37565_c0_g2::TRINITY_DN37565_c0_g2_i8::g.93::m.9@  0.109   6  0.108  11  0.116   8  0.109   0.108 N  0.450      SignalP-noTM
TRINITY_DN37565_c0_g2::TRINITY_DN37565_c0_g2_i8::g.93::m.9A  0.109   6  0.108  11  0.116   8  0.109   0.108 N  0.450      SignalP-noTM
TRINITY_DN37565_c0_g2::TRINITY_DN37565_c0_g2_i8::g.93::m.9B  0.109   6  0.108  11  0.116   8  0.109   0.108 N  0.450      SignalP-noTM
TRINITY_DN37565_c0_g2::TRINITY_DN37565_c0_g2_i8::g.93::m.9C  0.109   6  0.108  11  0.116   8  0.109   0.108 N  0.450      SignalP-noTM
TRINITY_DN37565_c0_g2::TRINITY_DN37565_c0_g2_i8::g.93::m.9D  0.109   6  0.108  11  0.116   8  0.109   0.108 N  0.450      SignalP-noTM
TRINITY_DN37565_c0_g2::TRINITY_DN37565_c0_g2_i8::g.93::m.9E  0.109   6  0.108  11  0.116   8  0.109   0.108 N  0.450      SignalP-noTM
TRINITY_DN37565_c0_g2::TRINITY_DN37565_c0_g2_i8::g.93::m.9F  0.109   6  0.108  11  0.116   8  0.109   0.108 N  0.450      SignalP-noTM
TRINITY_DN37768_c0_g1::TRINITY_DN37768_c0_g1_i1::g.96::m.9  0.104   1  0.000   1  0.159   1  0.000   0.000 N  0.450      SignalP-noTM
TRINITY_DN37768_c0_g1::TRINITY_DN37768_c0_g1_i1::g.96::m.9  0.104   1  0.000   1  0.138   1  0.000   0.000 N  0.450      SignalP-noTM
TRINITY_DN37768_c0_g1::TRINITY_DN37768_c0_g1_i1::g.96::m.9  0.106   1  0.000   1  0.139   1  0.000   0.000 N  0.450      SignalP-noTM
TRINITY_DN37768_c0_g1::TRINITY_DN37768_c0_g1_i1::g.96::m.9  0.105   1  0.000   1  0.120   1  0.000   0.000 N  0.450      SignalP-noTM
TRINITY_DN37768_c0_g1::TRINITY_DN37768_c0_g1_i1::g.96::m.9  0.106   1  0.000   1  0.139   1  0.000   0.000 N  0.450      SignalP-noTM
TRINITY_DN37768_c0_g1::TRINITY_DN37768_c0_g1_i1::g.96::m.9  0.103   1  0.000   1  0.145   1  0.000   0.000 N  0.450      SignalP-noTM
TRINITY_DN37768_c0_g1::TRINITY_DN37768_c0_g1_i1::g.96::m.9  0.104   1  0.000   1  0.138   1  0.000   0.000 N  0.450      SignalP-noTM
TRINITY_DN37768_c0_g1::TRINITY_DN37768_c0_g1_i1::g.96::m.9  0.104   1  0.000   1  0.140   1  0.000   0.000 N  0.450      SignalP-noTM
TRINITY_DN37768_c0_g1::TRINITY_DN37768_c0_g1_i1::g.96::m.9  0.105   1  0.000   1  0.120   1  0.000   0.000 N  0.450      SignalP-noTM
                           0.000   1  0.000   1  0.000   1  0.000   0.000 N  0.500      SignalP-TM
TRINITY_DN37768_c0_g1::TRINITY_DN37768_c0_g1_i1::g.96::m.9  0.000   1  0.000   1  0.000   1  0.000   0.000 N  0.450      SignalP-noTM
0.157699                   0.000   1  0.000   1  0.000   1  0.000   0.000 N  0.450      SignalP-noTM
TRINITY_DN37768_c0_g1::TRINITY_DN37768_c0_g1_i1::g.96::m.9  0.106   1  0.000   1  0.139   1  0.000   0.000 N  0.450      SignalP-noTM
TRINITY_DN37768_c0_g1::TRINITY_DN37768_c0_g1_i1::g.96::m.9  0.105   1  0.000   1  0.120   1  0.000   0.000 N  0.450      SignalP-noTM
TRINITY_DN37768_c0_g1::TRINITY_DN37768_c0_g1_i1::g.96::m.9  0.105   1  0.000   1  0.120   1  0.000   0.000 N  0.450      SignalP-noTM
TRINITY_DN37768_c0_g1::TRINITY_DN37768_c0_g1_i1::g.96::m.9  0.104   1  0.000   1  0.130   1  0.000   0.000 N  0.450      SignalP-noTM
TRINITY_DN37768_c0_g1::TRINITY_DN37768_c0_g1_i1::g.96::m.9  0.106   1  0.000   1  0.129   1  0.000   0.000 N  0.450      SignalP-noTM
TRINITY_DN37768_c0_g1::TRINITY_DN37768_c0_g1_i1::g.96::m.9  0.106   1  0.000   1  0.129   1  0.000   0.000 N  0.450      SignalP-noTM
TRINITY_DN37768_c0_g1::TRINITY_DN37768_c0_g1_i1::g.96::m.9  0.104   1  0.000   1  0.121   1  0.000   0.000 N  0.450      SignalP-noTM
TRINITY_DN37768_c0_g1::TRINITY_DN37768_c0_g1_i1::g.96::m.9  0.104   1  0.000   1  0.121   1  0.000   0.000 N  0.450      SignalP-noTM
TRINITY_DN37768_c0_g1::TRINITY_DN37768_c0_g1_i1::g.96::m.9  0.103   1  0.000   1  0.198   1  0.000   0.000 N  0.450      SignalP-noTM
TRINITY_DN37768_c0_g1::TRINITY_DN37768_c0_g1_i1::g.96::m.9  0.104   1  0.000   1  0.140   1  0.000   0.000 N  0.450      SignalP-noTM
TRINITY_DN37768_c0_g1::TRINITY_DN37768_c0_g1_i1::g.96::m.9  0.103   1  0.000   1  0.110   1  0.000   0.000 N  0.450      SignalP-noTM
TRINITY_DN37768_c0_g1::TRINITY_DN37768_c0_g1_i1::g.96::m.9  0.104   1  0.000   1  0.130   1  0.000   0.000 N  0.450      SignalP-noTM
TRINITY_DN37768_c0_g1::TRINITY_DN37768_c0_g1_i1::g.96::m.9  0.104   1  0.000   1  0.158   1  0.000   0.000 N  0.450      SignalP-noTM
TRINITY_DN37768_c0_g1::TRINITY_DN37768_c0_g1_i1::g.96::m.9  0.104   1  0.000   1  0.121   1  0.000   0.000 N  0.450      SignalP-noTM
TRINITY_DN37768_c0_g1::TRINITY_DN37768_c0_g1_i1::g.96::m.9  0.105   1  0.000   1  0.140   1  0.000   0.000 N  0.450      SignalP-noTM
TRINITY_DN37768_c0_g1::TRINITY_DN37768_c0_g1_i1::g.96::m.9  0.105   1  0.000   1  0.120   1  0.000   0.000 N  0.450      SignalP-noTM
TRINITY_DN37768_c0_g1::TRINITY_DN37768_c0_g1_i1::g.96::m.9  0.104   1  0.000   1  0.138   1  0.000   0.000 N  0.450      SignalP-noTM
TRINITY_DN37768_c0_g1::TRINITY_DN37768_c0_g1_i1::g.96::m.9  0.102   1  0.000   1  0.120   1  0.000   0.000 N  0.450      SignalP-noTM
TRINITY_DN37768_c0_g1::TRINITY_DN37768_c0_g1_i1::g.96::m.9  0.104   1  0.000   1  0.140   1  0.000   0.000 N  0.450      SignalP-noTM
TRINITY_DN37768_c0_g1::TRINITY_DN37768_c0_g1_i1::g.96::m.9  0.105   1  0.000   1  0.120   1  0.000   0.000 N  0.450      SignalP-noTM
TRINITY_DN37768_c0_g1::TRINITY_DN37768_c0_g1_i1::g.96::m.9  0.104   1  0.000   1  0.121   1  0.000   0.000 N  0.450      SignalP-noTM
TRINITY_DN37768_c0_g1::TRINITY_DN37768_c0_g1_i1::g.96::m.9!  0.104   1  0.000   1  0.140   1  0.000   0.000 N  0.450      SignalP-noTM
TRINITY_DN37768_c0_g1::TRINITY_DN37768_c0_g1_i1::g.96::m.9"  0.104   1  0.000   1  0.159   1  0.000   0.000 N  0.450      SignalP-noTM
TRINITY_DN37768_c0_g1::TRINITY_DN37768_c0_g1_i1::g.96::m.9#  0.103   1  0.000   1  0.110   1  0.000   0.000 N  0.450      SignalP-noTM
TRINITY_DN37768_c0_g1::TRINITY_DN37768_c0_g1_i1::g.96::m.9$  0.104   1  0.000   1  0.146   1  0.000   0.000 N  0.450      SignalP-noTM
TRINITY_DN37768_c0_g1::TRINITY_DN37768_c0_g1_i1::g.96::m.9%  0.104   1  0.000   1  0.140   1  0.000   0.000 N  0.450      SignalP-noTM
TRINITY_DN37768_c0_g1::TRINITY_DN37768_c0_g1_i1::g.96::m.9&  0.104   1  0.000   1  0.130   1  0.000   0.000 N  0.450      SignalP-noTM
TRINITY_DN37768_c0_g1::TRINITY_DN37768_c0_g1_i1::g.96::m.9'  0.104   1  0.000   1  0.140   1  0.000   0.000 N  0.450      SignalP-noTM
TRINITY_DN37768_c0_g1::TRINITY_DN37768_c0_g1_i1::g.96::m.9(  0.104   1  0.000   1  0.140   1  0.000   0.000 N  0.450      SignalP-noTM
TRINITY_DN37768_c0_g1::TRINITY_DN37768_c0_g1_i1::g.96::m.9)  0.103   1  0.000   1  0.110   1  0.000   0.000 N  0.450      SignalP-noTM
TRINITY_DN37768_c0_g1::TRINITY_DN37768_c0_g1_i1::g.96::m.9*  0.102   1  0.000   1  0.120   1  0.000   0.000 N  0.450      SignalP-noTM
TRINITY_DN37768_c0_g1::TRINITY_DN37768_c0_g1_i1::g.96::m.9+  0.102   1  0.000   1  0.120   1  0.000   0.000 N  0.450      SignalP-noTM
TRINITY_DN37768_c0_g1::TRINITY_DN37768_c0_g1_i1::g.96::m.9,  0.104   1  0.000   1  0.161   1  0.000   0.000 N  0.450      SignalP-noTM
TRINITY_DN37768_c0_g1::TRINITY_DN37768_c0_g1_i1::g.96::m.9-  0.104   1  0.000   1  0.140   1  0.000   0.000 N  0.450      SignalP-noTM
TRINITY_DN37768_c0_g1::TRINITY_DN37768_c0_g1_i1::g.96::m.9.  0.104   1  0.000   1  0.121   1  0.000   0.000 N  0.450      SignalP-noTM
TRINITY_DN37768_c0_g1::TRINITY_DN37768_c0_g1_i1::g.96::m.9/  0.104   1  0.000   1  0.140   1  0.000   0.000 N  0.450      SignalP-noTM
TRINITY_DN37768_c0_g1::TRINITY_DN37768_c0_g1_i1::g.96::m.90  0.104   1  0.000   1  0.159   1  0.000   0.000 N  0.450      SignalP-noTM
TRINITY_DN37768_c0_g1::TRINITY_DN37768_c0_g1_i1::g.96::m.91  0.105   1  0.000   1  0.120   1  0.000   0.000 N  0.450      SignalP-noTM
TRINITY_DN37768_c0_g1::TRINITY_DN37768_c0_g1_i1::g.96::m.92  0.103   1  0.000   1  0.110   1  0.000   0.000 N  0.450      SignalP-noTM
TRINITY_DN37768_c0_g1::TRINITY_DN37768_c0_g1_i1::g.96::m.93  0.104   1  0.000   1  0.140   1  0.000   0.000 N  0.450      SignalP-noTM
TRINITY_DN37768_c0_g1::TRINITY_DN37768_c0_g1_i1::g.96::m.94  0.105   1  0.000   1  0.120   1  0.000   0.000 N  0.450      SignalP-noTM
TRINITY_DN37768_c0_g1::TRINITY_DN37768_c0_g1_i1::g.96::m.95  0.104   1  0.000   1  0.138   1  0.000   0.000 N  0.450      SignalP-noTM
TRINITY_DN37768_c0_g1::TRINITY_DN37768_c0_g1_i1::g.96::m.96  0.100   1  0.000   1  0.101   1  0.000   0.000 N  0.450      SignalP-noTM
TRINITY_DN37768_c0_g1::TRINITY_DN37768_c0_g1_i1::g.96::m.97  0.101   2  0.000   1  0.101   1  0.000   0.000 N  0.450      SignalP-noTM
TRINITY_DN37768_c0_g1::TRINITY_DN37768_c0_g1_i1::g.96::m.98  0.102   3  0.000   1  0.101   1  0.000   0.000 N  0.450      SignalP-noTM
TRINITY_DN37768_c0_g1::TRINITY_DN37768_c0_g1_i1::g.96::m.99  0.102   3  0.000   1  0.102   4  0.000   0.000 N  0.450      SignalP-noTM
TRINITY_DN37768_c0_g1::TRINITY_DN37768_c0_g1_i1::g.96::m.9:  0.102   5  0.000   1  0.104   5  0.000   0.000 N  0.450      SignalP-noTM
TRINITY_DN37768_c0_g1::TRINITY_DN37768_c0_g1_i1::g.96::m.9;  0.105   6  0.000   1  0.104   5  0.000   0.000 N  0.450      SignalP-noTM
TRINITY_DN37768_c0_g1::TRINITY_DN37768_c0_g1_i1::g.96::m.9<  0.105   6  0.000   1  0.104   5  0.000   0.000 N  0.450      SignalP-noTM
TRINITY_DN37768_c0_g1::TRINITY_DN37768_c0_g1_i1::g.96::m.9=  0.105   8  0.000   1  0.104   5  0.000   0.000 N  0.450      SignalP-noTM
TRINITY_DN37768_c0_g1::TRINITY_DN37768_c0_g1_i1::g.96::m.9>  0.105   8  0.000   1  0.104   5  0.000   0.000 N  0.450      SignalP-noTM
TRINITY_DN37768_c0_g1::TRINITY_DN37768_c0_g1_i1::g.96::m.9?  0.106  10  0.000   1  0.104   5  0.000   0.000 N  0.450      SignalP-noTM
TRINITY_DN37768_c0_g1::TRINITY_DN37768_c0_g1_i1::g.96::m.9@  0.106  10  0.099  11  0.110  11  0.099   0.099 N  0.450      SignalP-noTM
TRINITY_DN37768_c0_g1::TRINITY_DN37768_c0_g1_i1::g.96::m.9A  0.106  10  0.103  12  0.110  11  0.100   0.101 N  0.450      SignalP-noTM
TRINITY_DN37768_c0_g1::TRINITY_DN37768_c0_g1_i1::g.96::m.9B  0.106  10  0.103  12  0.110  11  0.100   0.101 N  0.450      SignalP-noTM
TRINITY_DN37768_c0_g1::TRINITY_DN37768_c0_g1_i1::g.96::m.9C  0.106  10  0.103  12  0.110  11  0.100   0.101 N  0.450      SignalP-noTM
TRINITY_DN37768_c0_g1::TRINITY_DN37768_c0_g1_i1::g.96::m.9D  0.106  10  0.103  12  0.110  11  0.100   0.101 N  0.450      SignalP-noTM
TRINITY_DN37768_c0_g1::TRINITY_DN37768_c0_g1_i1::g.96::m.9E  0.106  10  0.103  12  0.110  11  0.100   0.101 N  0.450      SignalP-noTM
TRINITY_DN37768_c0_g1::TRINITY_DN37768_c0_g1_i1::g.96::m.9F  0.106  10  0.103  17  0.110  11  0.101   0.102 N  0.450      SignalP-noTM
TRINITY_DN38610_c0_g1::TRINITY_DN38610_c0_g1_i1::g.98::m.9  0.105   1  0.000   1  0.140   1  0.000   0.000 N  0.450      SignalP-noTM
TRINITY_DN38610_c0_g1::TRINITY_DN38610_c0_g1_i1::g.98::m.9  0.104   1  0.000   1  0.140   1  0.000   0.000 N  0.450      SignalP-noTM
TRINITY_DN38610_c0_g1::TRINITY_DN38610_c0_g1_i1::g.98::m.9  0.106   1  0.000   1  0.129   1  0.000   0.000 N  0.450      SignalP-noTM
TRINITY_DN38610_c0_g1::TRINITY_DN38610_c0_g1_i1::g.98::m.9  0.104   1  0.000   1  0.146   1  0.000   0.000 N  0.450      SignalP-noTM
TRINITY_DN38610_c0_g1::TRINITY_DN38610_c0_g1_i1::g.98::m.9  0.104   1  0.000   1  0.159   1  0.000   0.000 N  0.450      SignalP-noTM
TRINITY_DN38610_c0_g1::TRINITY_DN38610_c0_g1_i1::g.98::m.9  0.104   1  0.000   1  0.140   1  0.000   0.000 N  0.450      SignalP-noTM
TRINITY_DN38610_c0_g1::TRINITY_DN38610_c0_g1_i1::g.98::m.9  0.106   1  0.000   1  0.129   1  0.000   0.000 N  0.450      SignalP-noTM
TRINITY_DN38610_c0_g1::TRINITY_DN38610_c0_g1_i1::g.98::m.9  0.104   1  0.000   1  0.138   1  0.000   0.000 N  0.450      SignalP-noTM
TRINITY_DN38610_c0_g1::TRINITY_DN38610_c0_g1_i1::g.98::m.9  0.102   1  0.000   1  0.120   1  0.000   0.000 N  0.450      SignalP-noTM
                           0.000   1  0.000   1  0.000   1  0.000   0.000 N  0.500      SignalP-TM
TRINITY_DN38610_c0_g1::TRINITY_DN38610_c0_g1_i1::g.98::m.9  0.000   1  0.000   1  0.000   1  0.000   0.000 N  0.450      SignalP-noTM
0.159331                   0.000   1  0.000   1  0.000   1  0.000   0.000 N  0.450      SignalP-noTM
TRINITY_DN38610_c0_g1::TRINITY_DN38610_c0_g1_i1::g.98::m.9  0.106   1  0.000   1  0.139   1  0.000   0.000 N  0.450      SignalP-noTM
TRINITY_DN38610_c0_g1::TRINITY_DN38610_c0_g1_i1::g.98::m.9  0.104   1  0.000   1  0.140   1  0.000   0.000 N  0.450      SignalP-noTM
TRINITY_DN38610_c0_g1::TRINITY_DN38610_c0_g1_i1::g.98::m.9  0.104   1  0.000   1  0.159   1  0.000   0.000 N  0.450      SignalP-noTM
TRINITY_DN38610_c0_g1::TRINITY_DN38610_c0_g1_i1::g.98::m.9  0.105   1  0.000   1  0.120   1  0.000   0.000 N  0.450      SignalP-noTM
TRINITY_DN38610_c0_g1::TRINITY_DN38610_c0_g1_i1::g.98::m.9  0.104   1  0.000   1  0.140   1  0.000   0.000 N  0.450      SignalP-noTM
TRINITY_DN38610_c0_g1::TRINITY_DN38610_c0_g1_i1::g.98::m.9  0.104   1  0.000   1  0.131   1  0.000   0.000 N  0.450      SignalP-noTM
TRINITY_DN38610_c0_g1::TRINITY_DN38610_c0_g1_i1::g.98::m.9  0.104   1  0.000   1  0.121   1  0.000   0.000 N  0.450      SignalP-noTM
TRINITY_DN38610_c0_g1::TRINITY_DN38610_c0_g1_i1::g.98::m.9  0.104   1  0.000   1  0.158   1  0.000   0.000 N  0.450      SignalP-noTM
TRINITY_DN38610_c0_g1::TRINITY_DN38610_c0_g1_i1::g.98::m.9  0.104   1  0.000   1  0.138   1  0.000   0.000 N  0.450      SignalP-noTM
TRINITY_DN38610_c0_g1::TRINITY_DN38610_c0_g1_i1::g.98::m.9  0.106   1  0.000   1  0.129   1  0.000   0.000 N  0.450      SignalP-noTM
TRINITY_DN38610_c0_g1::TRINITY_DN38610_c0_g1_i1::g.98::m.9  0.103   1  0.000   1  0.145   1  0.000   0.000 N  0.450      SignalP-noTM
TRINITY_DN38610_c0_g1::TRINITY_DN38610_c0_g1_i1::g.98::m.9  0.102   1  0.000   1  0.120   1  0.000   0.000 N  0.450      SignalP-noTM
TRINITY_DN38610_c0_g1::TRINITY_DN38610_c0_g1_i1::g.98::m.9  0.104   1  0.000   1  0.140   1  0.000   0.000 N  0.450      SignalP-noTM
TRINITY_DN38610_c0_g1::TRINITY_DN38610_c0_g1_i1::g.98::m.9  0.103   1  0.000   1  0.110   1  0.000   0.000 N  0.450      SignalP-noTM
TRINITY_DN38610_c0_g1::TRINITY_DN38610_c0_g1_i1::g.98::m.9  0.102   1  0.000   1  0.120   1  0.000   0.000 N  0.450      SignalP-noTM
TRINITY_DN38610_c0_g1::TRINITY_DN38610_c0_g1_i1::g.98::m.9  0.104   1  0.000   1  0.140   1  0.000   0.000 N  0.450      SignalP-noTM
TRINITY_DN38610_c0_g1::TRINITY_DN38610_c0_g1_i1::g.98::m.9  0.104   1  0.000   1  0.140   1  0.000   0.000 N  0.450      SignalP-noTM
TRINITY_DN38610_c0_g1::TRINITY_DN38610_c0_g1_i1::g.98::m.9  0.104   1  0.000   1  0.131   1  0.000   0.000 N  0.450      SignalP-noTM
TRINITY_DN38610_c0_g1::TRINITY_DN38610_c0_g1_i1::g.98::m.9  0.103   1  0.000   1  0.145   1  0.000   0.000 N  0.450      SignalP-noTM
TRINITY_DN38610_c0_g1::TRINITY_DN38610_c0_g1_i1::g.98::m.9  0.103   1  0.000   1  0.110   1  0.000   0.000 N  0.450      SignalP-noTM
TRINITY_DN38610_c0_g1::TRINITY_DN38610_c0_g1_i1::g.98::m.9  0.104   1  0.000   1  0.159   1  0.000   0.000 N  0.450      SignalP-noTM
TRINITY_DN38610_c0_g1::TRINITY_DN38610_c0_g1_i1::g.98::m.9!  0.102   1  0.000   1  0.120   1  0.000   0.000 N  0.450      SignalP-noTM
TRINITY_DN38610_c0_g1::TRINITY_DN38610_c0_g1_i1::g.98::m.9"  0.104   1  0.000   1  0.140   1  0.000   0.000 N  0.450      SignalP-noTM
TRINITY_DN38610_c0_g1::TRINITY_DN38610_c0_g1_i1::g.98::m.9#  0.103   1  0.000   1  0.145   1  0.000   0.000 N  0.450      SignalP-noTM
TRINITY_DN38610_c0_g1::TRINITY_DN38610_c0_g1_i1::g.98::m.9$  0.104   1  0.000   1  0.161   1  0.000   0.000 N  0.450      SignalP-noTM
TRINITY_DN38610_c0_g1::TRINITY_DN38610_c0_g1_i1::g.98::m.9%  0.104   1  0.000   1  0.159   1  0.000   0.000 N  0.450      SignalP-noTM
TRINITY_DN38610_c0_g1::TRINITY_DN38610_c0_g1_i1::g.98::m.9&  0.104   1  0.000   1  0.138   1  0.000   0.000 N  0.450      SignalP-noTM
TRINITY_DN38610_c0_g1::TRINITY_DN38610_c0_g1_i1::g.98::m.9'  0.104   1  0.000   1  0.130   1  0.000   0.000 N  0.450      SignalP-noTM
TRINITY_DN38610_c0_g1::TRINITY_DN38610_c0_g1_i1::g.98::m.9(  0.102   1  0.000   1  0.120   1  0.000   0.000 N  0.450      SignalP-noTM
TRINITY_DN38610_c0_g1::TRINITY_DN38610_c0_g1_i1::g.98::m.9)  0.103   1  0.000   1  0.110   1  0.000   0.000 N  0.450      SignalP-noTM
TRINITY_DN38610_c0_g1::TRINITY_DN38610_c0_g1_i1::g.98::m.9*  0.103   1  0.000   1  0.110   1  0.000   0.000 N  0.450      SignalP-noTM
TRINITY_DN38610_c0_g1::TRINITY_DN38610_c0_g1_i1::g.98::m.9+  0.104   1  0.000   1  0.130   1  0.000   0.000 N  0.450      SignalP-noTM
TRINITY_DN38610_c0_g1::TRINITY_DN38610_c0_g1_i1::g.98::m.9,  0.104   1  0.000   1  0.140   1  0.000   0.000 N  0.450      SignalP-noTM
TRINITY_DN38610_c0_g1::TRINITY_DN38610_c0_g1_i1::g.98::m.9-  0.104   1  0.000   1  0.140   1  0.000   0.000 N  0.450      SignalP-noTM
TRINITY_DN38610_c0_g1::TRINITY_DN38610_c0_g1_i1::g.98::m.9.  0.104   1  0.000   1  0.146   1  0.000   0.000 N  0.450      SignalP-noTM
TRINITY_DN38610_c0_g1::TRINITY_DN38610_c0_g1_i1::g.98::m.9/  0.105   1  0.000   1  0.120   1  0.000   0.000 N  0.450      SignalP-noTM
TRINITY_DN38610_c0_g1::TRINITY_DN38610_c0_g1_i1::g.98::m.90  0.105   1  0.000   1  0.120   1  0.000   0.000 N  0.450      SignalP-noTM
TRINITY_DN38610_c0_g1::TRINITY_DN38610_c0_g1_i1::g.98::m.91  0.105   1  0.000   1  0.120   1  0.000   0.000 N  0.450      SignalP-noTM
TRINITY_DN38610_c0_g1::TRINITY_DN38610_c0_g1_i1::g.98::m.92  0.104   1  0.000   1  0.131   1  0.000   0.000 N  0.450      SignalP-noTM
TRINITY_DN38610_c0_g1::TRINITY_DN38610_c0_g1_i1::g.98::m.93  0.103   1  0.000   1  0.198   1  0.000   0.000 N  0.450      SignalP-noTM
TRINITY_DN38610_c0_g1::TRINITY_DN38610_c0_g1_i1::g.98::m.94  0.104   1  0.000   1  0.158   1  0.000   0.000 N  0.450      SignalP-noTM
TRINITY_DN38610_c0_g1::TRINITY_DN38610_c0_g1_i1::g.98::m.95  0.102   1  0.000   1  0.120   1  0.000   0.000 N  0.450      SignalP-noTM
TRINITY_DN38610_c0_g1::TRINITY_DN38610_c0_g1_i1::g.98::m.96  0.105   1  0.000   1  0.120   1  0.000   0.000 N  0.450      SignalP-noTM
TRINITY_DN38610_c0_g1::TRINITY_DN38610_c0_g1_i1::g.98::m.97  0.104   1  0.000   1  0.138   1  0.000   0.000 N  0.450      SignalP-noTM
TRINITY_DN38610_c0_g1::TRINITY_DN38610_c0_g1_i1::g.98::m.98  0.104   1  0.000   1  0.129   1  0.000   0.000 N  0.450      SignalP-noTM
TRINITY_DN38610_c0_g1::TRINITY_DN38610_c0_g1_i1::g.98::m.99  0.104   1  0.000   1  0.129   1  0.000   0.000 N  0.450      SignalP-noTM
TRINITY_DN38610_c0_g1::TRINITY_DN38610_c0_g1_i1::g.98::m.9:  0.104   1  0.000   1  0.142   3  0.000   0.000 N  0.450      SignalP-noTM
TRINITY_DN38610_c0_g1::TRINITY_DN38610_c0_g1_i1::g.98::m.9;  0.104   1  0.000   1  0.144   4  0.000   0.000 N  0.450      SignalP-noTM
TRINITY_DN38610_c0_g1::TRINITY_DN38610_c0_g1_i1::g.98::m.9<  0.104   1  0.000   1  0.144   4  0.000   0.000 N  0.450      SignalP-noTM
TRINITY_DN38610_c0_g1::TRINITY_DN38610_c0_g1_i1::g.98::m.9=  0.104   6  0.000   1  0.144   4  0.000   0.000 N  0.450      SignalP-noTM
TRINITY_DN38610_c0_g1::TRINITY_DN38610_c0_g1_i1::g.98::m.9>  0.104   6  0.000   1  0.144   4  0.000   0.000 N  0.450      SignalP-noTM
TRINITY_DN38610_c0_g1::TRINITY_DN38610_c0_g1_i1::g.98::m.9?  0.105   8  0.000   1  0.144   4  0.000   0.000 N  0.450      SignalP-noTM
TRINITY_DN38610_c0_g1::TRINITY_DN38610_c0_g1_i1::g.98::m.9@  0.108   9  0.000   1  0.144   4  0.000   0.000 N  0.450      SignalP-noTM
TRINITY_DN38610_c0_g1::TRINITY_DN38610_c0_g1_i1::g.98::m.9A  0.108   9  0.000   1  0.144   4  0.000   0.000 N  0.450      SignalP-noTM
TRINITY_DN38610_c0_g1::TRINITY_DN38610_c0_g1_i1::g.98::m.9B  0.108   9  0.110  11  0.144   4  0.121   0.116 N  0.450      SignalP-noTM
TRINITY_DN38610_c0_g1::TRINITY_DN38610_c0_g1_i1::g.98::m.9C  0.108   9  0.112  12  0.144   4  0.118   0.115 N  0.450      SignalP-noTM
TRINITY_DN38610_c0_g1::TRINITY_DN38610_c0_g1_i1::g.98::m.9D  0.108   9  0.112  12  0.144   4  0.118   0.115 N  0.450      SignalP-noTM
TRINITY_DN38610_c0_g1::TRINITY_DN38610_c0_g1_i1::g.98::m.9E  0.108   9  0.112  12  0.144   4  0.118   0.115 N  0.450      SignalP-noTM
TRINITY_DN38610_c0_g1::TRINITY_DN38610_c0_g1_i1::g.98::m.9F  0.108   9  0.112  12  0.144   4  0.118   0.115 N  0.450      SignalP-noTM
TRINITY_DN38610_c0_g1::TRINITY_DN38610_c0_g1_i2::g.99::m.9  0.105   1  0.000   1  0.140   1  0.000   0.000 N  0.450      SignalP-noTM
TRINITY_DN38610_c0_g1::TRINITY_DN38610_c0_g1_i2::g.99::m.9  0.104   1  0.000   1  0.140   1  0.000   0.000 N  0.450      SignalP-noTM
TRINITY_DN38610_c0_g1::TRINITY_DN38610_c0_g1_i2::g.99::m.9  0.106   1  0.000   1  0.129   1  0.000   0.000 N  0.450      SignalP-noTM
TRINITY_DN38610_c0_g1::TRINITY_DN38610_c0_g1_i2::g.99::m.9  0.104   1  0.000   1  0.146   1  0.000   0.000 N  0.450      SignalP-noTM
TRINITY_DN38610_c0_g1::TRINITY_DN38610_c0_g1_i2::g.99::m.9  0.104   1  0.000   1  0.159   1  0.000   0.000 N  0.450      SignalP-noTM
TRINITY_DN38610_c0_g1::TRINITY_DN38610_c0_g1_i2::g.99::m.9  0.104   1  0.000   1  0.140   1  0.000   0.000 N  0.450      SignalP-noTM
TRINITY_DN38610_c0_g1::TRINITY_DN38610_c0_g1_i2::g.99::m.9  0.106   1  0.000   1  0.129   1  0.000   0.000 N  0.450      SignalP-noTM
TRINITY_DN38610_c0_g1::TRINITY_DN38610_c0_g1_i2::g.99::m.9  0.104   1  0.000   1  0.138   1  0.000   0.000 N  0.450      SignalP-noTM
TRINITY_DN38610_c0_g1::TRINITY_DN38610_c0_g1_i2::g.99::m.9  0.102   1  0.000   1  0.120   1  0.000   0.000 N  0.450      SignalP-noTM
                           0.000   1  0.000   1  0.000   1  0.000   0.000 N  0.500      SignalP-TM
TRINITY_DN38610_c0_g1::TRINITY_DN38610_c0_g1_i2::g.99::m.9  0.000   1  0.000   1  0.000   1  0.000   0.000 N  0.450      SignalP-noTM
0.159331                   0.000   1  0.000   1  0.000   1  0.000   0.000 N  0.450      SignalP-noTM
TRINITY_DN38610_c0_g1::TRINITY_DN38610_c0_g1_i2::g.99::m.9  0.106   1  0.000   1  0.139   1  0.000   0.000 N  0.450      SignalP-noTM
TRINITY_DN38610_c0_g1::TRINITY_DN38610_c0_g1_i2::g.99::m.9  0.104   1  0.000   1  0.140   1  0.000   0.000 N  0.450      SignalP-noTM
TRINITY_DN38610_c0_g1::TRINITY_DN38610_c0_g1_i2::g.99::m.9  0.104   1  0.000   1  0.159   1  0.000   0.000 N  0.450      SignalP-noTM
TRINITY_DN38610_c0_g1::TRINITY_DN38610_c0_g1_i2::g.99::m.9  0.105   1  0.000   1  0.120   1  0.000   0.000 N  0.450      SignalP-noTM
TRINITY_DN38610_c0_g1::TRINITY_DN38610_c0_g1_i2::g.99::m.9  0.104   1  0.000   1  0.140   1  0.000   0.000 N  0.450      SignalP-noTM
TRINITY_DN38610_c0_g1::TRINITY_DN38610_c0_g1_i2::g.99::m.9  0.104   1  0.000   1  0.131   1  0.000   0.000 N  0.450      SignalP-noTM
TRINITY_DN38610_c0_g1::TRINITY_DN38610_c0_g1_i2::g.99::m.9  0.104   1  0.000   1  0.121   1  0.000   0.000 N  0.450      SignalP-noTM
TRINITY_DN38610_c0_g1::TRINITY_DN38610_c0_g1_i2::g.99::m.9  0.104   1  0.000   1  0.158   1  0.000   0.000 N  0.450      SignalP-noTM
TRINITY_DN38610_c0_g1::TRINITY_DN38610_c0_g1_i2::g.99::m.9  0.104   1  0.000   1  0.138   1  0.000   0.000 N  0.450      SignalP-noTM
TRINITY_DN38610_c0_g1::TRINITY_DN38610_c0_g1_i2::g.99::m.9  0.106   1  0.000   1  0.129   1  0.000   0.000 N  0.450      SignalP-noTM
TRINITY_DN38610_c0_g1::TRINITY_DN38610_c0_g1_i2::g.99::m.9  0.103   1  0.000   1  0.145   1  0.000   0.000 N  0.450      SignalP-noTM
TRINITY_DN38610_c0_g1::TRINITY_DN38610_c0_g1_i2::g.99::m.9  0.102   1  0.000   1  0.120   1  0.000   0.000 N  0.450      SignalP-noTM
TRINITY_DN38610_c0_g1::TRINITY_DN38610_c0_g1_i2::g.99::m.9  0.104   1  0.000   1  0.140   1  0.000   0.000 N  0.450      SignalP-noTM
TRINITY_DN38610_c0_g1::TRINITY_DN38610_c0_g1_i2::g.99::m.9  0.103   1  0.000   1  0.110   1  0.000   0.000 N  0.450      SignalP-noTM
TRINITY_DN38610_c0_g1::TRINITY_DN38610_c0_g1_i2::g.99::m.9  0.102   1  0.000   1  0.120   1  0.000   0.000 N  0.450      SignalP-noTM
TRINITY_DN38610_c0_g1::TRINITY_DN38610_c0_g1_i2::g.99::m.9  0.104   1  0.000   1  0.140   1  0.000   0.000 N  0.450      SignalP-noTM
TRINITY_DN38610_c0_g1::TRINITY_DN38610_c0_g1_i2::g.99::m.9  0.104   1  0.000   1  0.140   1  0.000   0.000 N  0.450      SignalP-noTM
TRINITY_DN38610_c0_g1::TRINITY_DN38610_c0_g1_i2::g.99::m.9  0.104   1  0.000   1  0.131   1  0.000   0.000 N  0.450      SignalP-noTM
TRINITY_DN38610_c0_g1::TRINITY_DN38610_c0_g1_i2::g.99::m.9  0.103   1  0.000   1  0.145   1  0.000   0.000 N  0.450      SignalP-noTM
TRINITY_DN38610_c0_g1::TRINITY_DN38610_c0_g1_i2::g.99::m.9  0.103   1  0.000   1  0.110   1  0.000   0.000 N  0.450      SignalP-noTM
TRINITY_DN38610_c0_g1::TRINITY_DN38610_c0_g1_i2::g.99::m.9  0.104   1  0.000   1  0.159   1  0.000   0.000 N  0.450      SignalP-noTM
TRINITY_DN38610_c0_g1::TRINITY_DN38610_c0_g1_i2::g.99::m.9!  0.102   1  0.000   1  0.120   1  0.000   0.000 N  0.450      SignalP-noTM
TRINITY_DN38610_c0_g1::TRINITY_DN38610_c0_g1_i2::g.99::m.9"  0.104   1  0.000   1  0.140   1  0.000   0.000 N  0.450      SignalP-noTM
TRINITY_DN38610_c0_g1::TRINITY_DN38610_c0_g1_i2::g.99::m.9#  0.103   1  0.000   1  0.145   1  0.000   0.000 N  0.450      SignalP-noTM
TRINITY_DN38610_c0_g1::TRINITY_DN38610_c0_g1_i2::g.99::m.9$  0.104   1  0.000   1  0.161   1  0.000   0.000 N  0.450      SignalP-noTM
TRINITY_DN38610_c0_g1::TRINITY_DN38610_c0_g1_i2::g.99::m.9%  0.104   1  0.000   1  0.159   1  0.000   0.000 N  0.450      SignalP-noTM
TRINITY_DN38610_c0_g1::TRINITY_DN38610_c0_g1_i2::g.99::m.9&  0.104   1  0.000   1  0.138   1  0.000   0.000 N  0.450      SignalP-noTM
TRINITY_DN38610_c0_g1::TRINITY_DN38610_c0_g1_i2::g.99::m.9'  0.104   1  0.000   1  0.130   1  0.000   0.000 N  0.450      SignalP-noTM
TRINITY_DN38610_c0_g1::TRINITY_DN38610_c0_g1_i2::g.99::m.9(  0.102   1  0.000   1  0.120   1  0.000   0.000 N  0.450      SignalP-noTM
TRINITY_DN38610_c0_g1::TRINITY_DN38610_c0_g1_i2::g.99::m.9)  0.103   1  0.000   1  0.110   1  0.000   0.000 N  0.450      SignalP-noTM
TRINITY_DN38610_c0_g1::TRINITY_DN38610_c0_g1_i2::g.99::m.9*  0.103   1  0.000   1  0.110   1  0.000   0.000 N  0.450      SignalP-noTM
TRINITY_DN38610_c0_g1::TRINITY_DN38610_c0_g1_i2::g.99::m.9+  0.104   1  0.000   1  0.130   1  0.000   0.000 N  0.450      SignalP-noTM
TRINITY_DN38610_c0_g1::TRINITY_DN38610_c0_g1_i2::g.99::m.9,  0.104   1  0.000   1  0.140   1  0.000   0.000 N  0.450      SignalP-noTM
TRINITY_DN38610_c0_g1::TRINITY_DN38610_c0_g1_i2::g.99::m.9-  0.104   1  0.000   1  0.140   1  0.000   0.000 N  0.450      SignalP-noTM
TRINITY_DN38610_c0_g1::TRINITY_DN38610_c0_g1_i2::g.99::m.9.  0.104   1  0.000   1  0.146   1  0.000   0.000 N  0.450      SignalP-noTM
TRINITY_DN38610_c0_g1::TRINITY_DN38610_c0_g1_i2::g.99::m.9/  0.105   1  0.000   1  0.120   1  0.000   0.000 N  0.450      SignalP-noTM
TRINITY_DN38610_c0_g1::TRINITY_DN38610_c0_g1_i2::g.99::m.90  0.105   1  0.000   1  0.120   1  0.000   0.000 N  0.450      SignalP-noTM
TRINITY_DN38610_c0_g1::TRINITY_DN38610_c0_g1_i2::g.99::m.91  0.105   1  0.000   1  0.120   1  0.000   0.000 N  0.450      SignalP-noTM
TRINITY_DN38610_c0_g1::TRINITY_DN38610_c0_g1_i2::g.99::m.92  0.104   1  0.000   1  0.131   1  0.000   0.000 N  0.450      SignalP-noTM
TRINITY_DN38610_c0_g1::TRINITY_DN38610_c0_g1_i2::g.99::m.93  0.103   1  0.000   1  0.198   1  0.000   0.000 N  0.450      SignalP-noTM
TRINITY_DN38610_c0_g1::TRINITY_DN38610_c0_g1_i2::g.99::m.94  0.104   1  0.000   1  0.158   1  0.000   0.000 N  0.450      SignalP-noTM
TRINITY_DN38610_c0_g1::TRINITY_DN38610_c0_g1_i2::g.99::m.95  0.102   1  0.000   1  0.120   1  0.000   0.000 N  0.450      SignalP-noTM
TRINITY_DN38610_c0_g1::TRINITY_DN38610_c0_g1_i2::g.99::m.96  0.105   1  0.000   1  0.120   1  0.000   0.000 N  0.450      SignalP-noTM
TRINITY_DN38610_c0_g1::TRINITY_DN38610_c0_g1_i2::g.99::m.97  0.104   1  0.000   1  0.138   1  0.000   0.000 N  0.450      SignalP-noTM
TRINITY_DN38610_c0_g1::TRINITY_DN38610_c0_g1_i2::g.99::m.98  0.106   1  0.000   1  0.129   1  0.000   0.000 N  0.450      SignalP-noTM
TRINITY_DN38610_c0_g1::TRINITY_DN38610_c0_g1_i2::g.99::m.99  0.102   1  0.000   1  0.129   1  0.000   0.000 N  0.450      SignalP-noTM
TRINITY_DN38610_c0_g1::TRINITY_DN38610_c0_g1_i2::g.99::m.9:  0.102   1  0.000   1  0.147   2  0.000   0.000 N  0.450      SignalP-noTM
TRINITY_DN38610_c0_g1::TRINITY_DN38610_c0_g1_i2::g.99::m.9;  0.104   3  0.000   1  0.152   3  0.000   0.000 N  0.450      SignalP-noTM
TRINITY_DN38610_c0_g1::TRINITY_DN38610_c0_g1_i2::g.99::m.9<  0.104   3  0.000   1  0.152   3  0.000   0.000 N  0.450      SignalP-noTM
TRINITY_DN38610_c0_g1::TRINITY_DN38610_c0_g1_i2::g.99::m.9=  0.104   5  0.000   1  0.152   3  0.000   0.000 N  0.450      SignalP-noTM
TRINITY_DN38610_c0_g1::TRINITY_DN38610_c0_g1_i2::g.99::m.9>  0.104   5  0.000   1  0.152   3  0.000   0.000 N  0.450      SignalP-noTM
TRINITY_DN38610_c0_g1::TRINITY_DN38610_c0_g1_i2::g.99::m.9?  0.105   7  0.000   1  0.152   3  0.000   0.000 N  0.450      SignalP-noTM
TRINITY_DN38610_c0_g1::TRINITY_DN38610_c0_g1_i2::g.99::m.9@  0.108   8  0.000   1  0.152   3  0.000   0.000 N  0.450      SignalP-noTM
TRINITY_DN38610_c0_g1::TRINITY_DN38610_c0_g1_i2::g.99::m.9A  0.108   8  0.000   1  0.152   3  0.000   0.000 N  0.450      SignalP-noTM
TRINITY_DN38610_c0_g1::TRINITY_DN38610_c0_g1_i2::g.99::m.9B  0.108   8  0.000   1  0.152   3  0.000   0.000 N  0.450      SignalP-noTM
TRINITY_DN38610_c0_g1::TRINITY_DN38610_c0_g1_i2::g.99::m.9C  0.108   8  0.113  11  0.152   3  0.121   0.117 N  0.450      SignalP-noTM
TRINITY_DN38610_c0_g1::TRINITY_DN38610_c0_g1_i2::g.99::m.9D  0.108   8  0.113  11  0.152   3  0.121   0.117 N  0.450      SignalP-noTM
TRINITY_DN38610_c0_g1::TRINITY_DN38610_c0_g1_i2::g.99::m.9E  0.108   8  0.113  11  0.152   3  0.121   0.117 N  0.450      SignalP-noTM
TRINITY_DN38610_c0_g1::TRINITY_DN38610_c0_g1_i2::g.99::m.9F  0.108   8  0.113  11  0.152   3  0.121   0.117 N  0.450      SignalP-noTM
TRINITY_DN38610_c0_g1::TRINITY_DN38610_c0_g1_i3::g.100::m.  0.105   1  0.000   1  0.140   1  0.000   0.000 N  0.450      SignalP-noTM
TRINITY_DN38610_c0_g1::TRINITY_DN38610_c0_g1_i3::g.100::m.  0.104   1  0.000   1  0.140   1  0.000   0.000 N  0.450      SignalP-noTM
TRINITY_DN38610_c0_g1::TRINITY_DN38610_c0_g1_i3::g.100::m.  0.106   1  0.000   1  0.129   1  0.000   0.000 N  0.450      SignalP-noTM
TRINITY_DN38610_c0_g1::TRINITY_DN38610_c0_g1_i3::g.100::m.  0.104   1  0.000   1  0.146   1  0.000   0.000 N  0.450      SignalP-noTM
TRINITY_DN38610_c0_g1::TRINITY_DN38610_c0_g1_i3::g.100::m.  0.104   1  0.000   1  0.159   1  0.000   0.000 N  0.450      SignalP-noTM
TRINITY_DN38610_c0_g1::TRINITY_DN38610_c0_g1_i3::g.100::m.  0.104   1  0.000   1  0.140   1  0.000   0.000 N  0.450      SignalP-noTM
TRINITY_DN38610_c0_g1::TRINITY_DN38610_c0_g1_i3::g.100::m.  0.106   1  0.000   1  0.129   1  0.000   0.000 N  0.450      SignalP-noTM
TRINITY_DN38610_c0_g1::TRINITY_DN38610_c0_g1_i3::g.100::m.  0.104   1  0.000   1  0.138   1  0.000   0.000 N  0.450      SignalP-noTM
TRINITY_DN38610_c0_g1::TRINITY_DN38610_c0_g1_i3::g.100::m.  0.102   1  0.000   1  0.120   1  0.000   0.000 N  0.450      SignalP-noTM
                           0.000   1  0.000   1  0.000   1  0.000   0.000 N  0.500      SignalP-TM
TRINITY_DN38610_c0_g1::TRINITY_DN38610_c0_g1_i3::g.100::m.  0.000   1  0.000   1  0.000   1  0.000   0.000 N  0.450      SignalP-noTM
0.159331                   0.000   1  0.000   1  0.000   1  0.000   0.000 N  0.450      SignalP-noTM
TRINITY_DN38610_c0_g1::TRINITY_DN38610_c0_g1_i3::g.100::m.  0.106   1  0.000   1  0.139   1  0.000   0.000 N  0.450      SignalP-noTM
TRINITY_DN38610_c0_g1::TRINITY_DN38610_c0_g1_i3::g.100::m.  0.104   1  0.000   1  0.140   1  0.000   0.000 N  0.450      SignalP-noTM
TRINITY_DN38610_c0_g1::TRINITY_DN38610_c0_g1_i3::g.100::m.  0.104   1  0.000   1  0.159   1  0.000   0.000 N  0.450      SignalP-noTM
TRINITY_DN38610_c0_g1::TRINITY_DN38610_c0_g1_i3::g.100::m.  0.105   1  0.000   1  0.120   1  0.000   0.000 N  0.450      SignalP-noTM
TRINITY_DN38610_c0_g1::TRINITY_DN38610_c0_g1_i3::g.100::m.  0.104   1  0.000   1  0.140   1  0.000   0.000 N  0.450      SignalP-noTM
TRINITY_DN38610_c0_g1::TRINITY_DN38610_c0_g1_i3::g.100::m.  0.104   1  0.000   1  0.131   1  0.000   0.000 N  0.450      SignalP-noTM
TRINITY_DN38610_c0_g1::TRINITY_DN38610_c0_g1_i3::g.100::m.  0.104   1  0.000   1  0.121   1  0.000   0.000 N  0.450      SignalP-noTM
TRINITY_DN38610_c0_g1::TRINITY_DN38610_c0_g1_i3::g.100::m.  0.104   1  0.000   1  0.158   1  0.000   0.000 N  0.450      SignalP-noTM
TRINITY_DN38610_c0_g1::TRINITY_DN38610_c0_g1_i3::g.100::m.  0.104   1  0.000   1  0.138   1  0.000   0.000 N  0.450      SignalP-noTM
TRINITY_DN38610_c0_g1::TRINITY_DN38610_c0_g1_i3::g.100::m.  0.106   1  0.000   1  0.129   1  0.000   0.000 N  0.450      SignalP-noTM
TRINITY_DN38610_c0_g1::TRINITY_DN38610_c0_g1_i3::g.100::m.  0.103   1  0.000   1  0.145   1  0.000   0.000 N  0.450      SignalP-noTM
TRINITY_DN38610_c0_g1::TRINITY_DN38610_c0_g1_i3::g.100::m.  0.102   1  0.000   1  0.120   1  0.000   0.000 N  0.450      SignalP-noTM
TRINITY_DN38610_c0_g1::TRINITY_DN38610_c0_g1_i3::g.100::m.  0.104   1  0.000   1  0.140   1  0.000   0.000 N  0.450      SignalP-noTM
TRINITY_DN38610_c0_g1::TRINITY_DN38610_c0_g1_i3::g.100::m.  0.103   1  0.000   1  0.110   1  0.000   0.000 N  0.450      SignalP-noTM
TRINITY_DN38610_c0_g1::TRINITY_DN38610_c0_g1_i3::g.100::m.  0.102   1  0.000   1  0.120   1  0.000   0.000 N  0.450      SignalP-noTM
TRINITY_DN38610_c0_g1::TRINITY_DN38610_c0_g1_i3::g.100::m.  0.104   1  0.000   1  0.140   1  0.000   0.000 N  0.450      SignalP-noTM
TRINITY_DN38610_c0_g1::TRINITY_DN38610_c0_g1_i3::g.100::m.  0.104   1  0.000   1  0.140   1  0.000   0.000 N  0.450      SignalP-noTM
TRINITY_DN38610_c0_g1::TRINITY_DN38610_c0_g1_i3::g.100::m.  0.104   1  0.000   1  0.131   1  0.000   0.000 N  0.450      SignalP-noTM
TRINITY_DN38610_c0_g1::TRINITY_DN38610_c0_g1_i3::g.100::m.  0.103   1  0.000   1  0.145   1  0.000   0.000 N  0.450      SignalP-noTM
TRINITY_DN38610_c0_g1::TRINITY_DN38610_c0_g1_i3::g.100::m.  0.103   1  0.000   1  0.110   1  0.000   0.000 N  0.450      SignalP-noTM
TRINITY_DN38610_c0_g1::TRINITY_DN38610_c0_g1_i3::g.100::m.  0.104   1  0.000   1  0.159   1  0.000   0.000 N  0.450      SignalP-noTM
TRINITY_DN38610_c0_g1::TRINITY_DN38610_c0_g1_i3::g.100::m.!  0.102   1  0.000   1  0.120   1  0.000   0.000 N  0.450      SignalP-noTM
TRINITY_DN38610_c0_g1::TRINITY_DN38610_c0_g1_i3::g.100::m."  0.104   1  0.000   1  0.140   1  0.000   0.000 N  0.450      SignalP-noTM
TRINITY_DN38610_c0_g1::TRINITY_DN38610_c0_g1_i3::g.100::m.#  0.103   1  0.000   1  0.145   1  0.000   0.000 N  0.450      SignalP-noTM
TRINITY_DN38610_c0_g1::TRINITY_DN38610_c0_g1_i3::g.100::m.$  0.104   1  0.000   1  0.161   1  0.000   0.000 N  0.450      SignalP-noTM
TRINITY_DN38610_c0_g1::TRINITY_DN38610_c0_g1_i3::g.100::m.%  0.104   1  0.000   1  0.159   1  0.000   0.000 N  0.450      SignalP-noTM
TRINITY_DN38610_c0_g1::TRINITY_DN38610_c0_g1_i3::g.100::m.&  0.104   1  0.000   1  0.138   1  0.000   0.000 N  0.450      SignalP-noTM
TRINITY_DN38610_c0_g1::TRINITY_DN38610_c0_g1_i3::g.100::m.'  0.104   1  0.000   1  0.130   1  0.000   0.000 N  0.450      SignalP-noTM
TRINITY_DN38610_c0_g1::TRINITY_DN38610_c0_g1_i3::g.100::m.(  0.102   1  0.000   1  0.120   1  0.000   0.000 N  0.450      SignalP-noTM
TRINITY_DN38610_c0_g1::TRINITY_DN38610_c0_g1_i3::g.100::m.)  0.103   1  0.000   1  0.110   1  0.000   0.000 N  0.450      SignalP-noTM
TRINITY_DN38610_c0_g1::TRINITY_DN38610_c0_g1_i3::g.100::m.*  0.103   1  0.000   1  0.110   1  0.000   0.000 N  0.450      SignalP-noTM
TRINITY_DN38610_c0_g1::TRINITY_DN38610_c0_g1_i3::g.100::m.+  0.104   1  0.000   1  0.130   1  0.000   0.000 N  0.450      SignalP-noTM
TRINITY_DN38610_c0_g1::TRINITY_DN38610_c0_g1_i3::g.100::m.,  0.104   1  0.000   1  0.140   1  0.000   0.000 N  0.450      SignalP-noTM
TRINITY_DN38610_c0_g1::TRINITY_DN38610_c0_g1_i3::g.100::m.-  0.104   1  0.000   1  0.140   1  0.000   0.000 N  0.450      SignalP-noTM
TRINITY_DN38610_c0_g1::TRINITY_DN38610_c0_g1_i3::g.100::m..  0.104   1  0.000   1  0.146   1  0.000   0.000 N  0.450      SignalP-noTM
TRINITY_DN38610_c0_g1::TRINITY_DN38610_c0_g1_i3::g.100::m./  0.105   1  0.000   1  0.120   1  0.000   0.000 N  0.450      SignalP-noTM
TRINITY_DN38610_c0_g1::TRINITY_DN38610_c0_g1_i3::g.100::m.0  0.105   1  0.000   1  0.120   1  0.000   0.000 N  0.450      SignalP-noTM
TRINITY_DN38610_c0_g1::TRINITY_DN38610_c0_g1_i3::g.100::m.1  0.105   1  0.000   1  0.120   1  0.000   0.000 N  0.450      SignalP-noTM
TRINITY_DN38610_c0_g1::TRINITY_DN38610_c0_g1_i3::g.100::m.2  0.104   1  0.000   1  0.131   1  0.000   0.000 N  0.450      SignalP-noTM
TRINITY_DN38610_c0_g1::TRINITY_DN38610_c0_g1_i3::g.100::m.3  0.103   1  0.000   1  0.198   1  0.000   0.000 N  0.450      SignalP-noTM
TRINITY_DN38610_c0_g1::TRINITY_DN38610_c0_g1_i3::g.100::m.4  0.104   1  0.000   1  0.158   1  0.000   0.000 N  0.450      SignalP-noTM
TRINITY_DN38610_c0_g1::TRINITY_DN38610_c0_g1_i3::g.100::m.5  0.102   1  0.000   1  0.120   1  0.000   0.000 N  0.450      SignalP-noTM
TRINITY_DN38610_c0_g1::TRINITY_DN38610_c0_g1_i3::g.100::m.6  0.105   1  0.000   1  0.120   1  0.000   0.000 N  0.450      SignalP-noTM
TRINITY_DN38610_c0_g1::TRINITY_DN38610_c0_g1_i3::g.100::m.7  0.104   1  0.000   1  0.138   1  0.000   0.000 N  0.450      SignalP-noTM
TRINITY_DN38610_c0_g1::TRINITY_DN38610_c0_g1_i3::g.100::m.8  0.106   1  0.000   1  0.129   1  0.000   0.000 N  0.450      SignalP-noTM
TRINITY_DN38610_c0_g1::TRINITY_DN38610_c0_g1_i3::g.100::m.9  0.105   1  0.000   1  0.120   1  0.000   0.000 N  0.450      SignalP-noTM
TRINITY_DN38610_c0_g1::TRINITY_DN38610_c0_g1_i3::g.100::m.:  0.104   1  0.000   1  0.138   1  0.000   0.000 N  0.450      SignalP-noTM
TRINITY_DN38610_c0_g1::TRINITY_DN38610_c0_g1_i3::g.100::m.;  0.104   1  0.000   1  0.140   1  0.000   0.000 N  0.450      SignalP-noTM
TRINITY_DN38610_c0_g1::TRINITY_DN38610_c0_g1_i3::g.100::m.<  0.104   1  0.000   1  0.140   1  0.000   0.000 N  0.450      SignalP-noTM
TRINITY_DN38610_c0_g1::TRINITY_DN38610_c0_g1_i3::g.100::m.=  0.104   1  0.000   1  0.140   1  0.000   0.000 N  0.450      SignalP-noTM
TRINITY_DN38610_c0_g1::TRINITY_DN38610_c0_g1_i3::g.100::m.>  0.105   1  0.000   1  0.140   1  0.000   0.000 N  0.450      SignalP-noTM
TRINITY_DN38610_c0_g1::TRINITY_DN38610_c0_g1_i3::g.100::m.?  0.104   1  0.000   1  0.130   1  0.000   0.000 N  0.450      SignalP-noTM
TRINITY_DN38610_c0_g1::TRINITY_DN38610_c0_g1_i3::g.100::m.@  0.104   1  0.000   1  0.158   1  0.000   0.000 N  0.450      SignalP-noTM
TRINITY_DN38610_c0_g1::TRINITY_DN38610_c0_g1_i3::g.100::m.A  0.105   1  0.000   1  0.120   1  0.000   0.000 N  0.450      SignalP-noTM
TRINITY_DN38610_c0_g1::TRINITY_DN38610_c0_g1_i3::g.100::m.B  0.103   1  0.000   1  0.110   1  0.000   0.000 N  0.450      SignalP-noTM
TRINITY_DN38610_c0_g1::TRINITY_DN38610_c0_g1_i3::g.100::m.C  0.104   1  0.000   1  0.140   1  0.000   0.000 N  0.450      SignalP-noTM
TRINITY_DN38610_c0_g1::TRINITY_DN38610_c0_g1_i3::g.100::m.D  0.103   1  0.000   1  0.145   1  0.000   0.000 N  0.450      SignalP-noTM
TRINITY_DN38610_c0_g1::TRINITY_DN38610_c0_g1_i3::g.100::m.E  0.103   1  0.000   1  0.166   1  0.000   0.000 N  0.450      SignalP-noTM
TRINITY_DN38610_c0_g1::TRINITY_DN38610_c0_g1_i3::g.100::m.F  0.104   1  0.000   1  0.121   1  0.000   0.000 N  0.450      SignalP-noTM
TRINITY_DN38610_c0_g1::TRINITY_DN38610_c0_g1_i4::g.101::m.  0.105   1  0.000   1  0.140   1  0.000   0.000 N  0.450      SignalP-noTM
TRINITY_DN38610_c0_g1::TRINITY_DN38610_c0_g1_i4::g.101::m.  0.104   1  0.000   1  0.140   1  0.000   0.000 N  0.450      SignalP-noTM
TRINITY_DN38610_c0_g1::TRINITY_DN38610_c0_g1_i4::g.101::m.  0.106   1  0.000   1  0.129   1  0.000   0.000 N  0.450      SignalP-noTM
TRINITY_DN38610_c0_g1::TRINITY_DN38610_c0_g1_i4::g.101::m.  0.104   1  0.000   1  0.146   1  0.000   0.000 N  0.450      SignalP-noTM
TRINITY_DN38610_c0_g1::TRINITY_DN38610_c0_g1_i4::g.101::m.  0.104   1  0.000   1  0.159   1  0.000   0.000 N  0.450      SignalP-noTM
TRINITY_DN38610_c0_g1::TRINITY_DN38610_c0_g1_i4::g.101::m.  0.104   1  0.000   1  0.140   1  0.000   0.000 N  0.450      SignalP-noTM
TRINITY_DN38610_c0_g1::TRINITY_DN38610_c0_g1_i4::g.101::m.  0.106   1  0.000   1  0.129   1  0.000   0.000 N  0.450      SignalP-noTM
TRINITY_DN38610_c0_g1::TRINITY_DN38610_c0_g1_i4::g.101::m.  0.104   1  0.000   1  0.138   1  0.000   0.000 N  0.450      SignalP-noTM
TRINITY_DN38610_c0_g1::TRINITY_DN38610_c0_g1_i4::g.101::m.  0.102   1  0.000   1  0.120   1  0.000   0.000 N  0.450      SignalP-noTM
                           0.000   1  0.000   1  0.000   1  0.000   0.000 N  0.500      SignalP-TM
TRINITY_DN38610_c0_g1::TRINITY_DN38610_c0_g1_i4::g.101::m.  0.000   1  0.000   1  0.000   1  0.000   0.000 N  0.450      SignalP-noTM
0.159331                   0.000   1  0.000   1  0.000   1  0.000   0.000 N  0.450      SignalP-noTM
TRINITY_DN38610_c0_g1::TRINITY_DN38610_c0_g1_i4::g.101::m.  0.106   1  0.000   1  0.139   1  0.000   0.000 N  0.450      SignalP-noTM
TRINITY_DN38610_c0_g1::TRINITY_DN38610_c0_g1_i4::g.101::m.  0.104   1  0.000   1  0.140   1  0.000   0.000 N  0.450      SignalP-noTM
TRINITY_DN38610_c0_g1::TRINITY_DN38610_c0_g1_i4::g.101::m.  0.104   1  0.000   1  0.159   1  0.000   0.000 N  0.450      SignalP-noTM
TRINITY_DN38610_c0_g1::TRINITY_DN38610_c0_g1_i4::g.101::m.  0.105   1  0.000   1  0.120   1  0.000   0.000 N  0.450      SignalP-noTM
TRINITY_DN38610_c0_g1::TRINITY_DN38610_c0_g1_i4::g.101::m.  0.104   1  0.000   1  0.140   1  0.000   0.000 N  0.450      SignalP-noTM
TRINITY_DN38610_c0_g1::TRINITY_DN38610_c0_g1_i4::g.101::m.  0.104   1  0.000   1  0.131   1  0.000   0.000 N  0.450      SignalP-noTM
TRINITY_DN38610_c0_g1::TRINITY_DN38610_c0_g1_i4::g.101::m.  0.104   1  0.000   1  0.121   1  0.000   0.000 N  0.450      SignalP-noTM
TRINITY_DN38610_c0_g1::TRINITY_DN38610_c0_g1_i4::g.101::m.  0.104   1  0.000   1  0.158   1  0.000   0.000 N  0.450      SignalP-noTM
TRINITY_DN38610_c0_g1::TRINITY_DN38610_c0_g1_i4::g.101::m.  0.104   1  0.000   1  0.138   1  0.000   0.000 N  0.450      SignalP-noTM
TRINITY_DN38610_c0_g1::TRINITY_DN38610_c0_g1_i4::g.101::m.  0.106   1  0.000   1  0.129   1  0.000   0.000 N  0.450      SignalP-noTM
TRINITY_DN38610_c0_g1::TRINITY_DN38610_c0_g1_i4::g.101::m.  0.103   1  0.000   1  0.145   1  0.000   0.000 N  0.450      SignalP-noTM
TRINITY_DN38610_c0_g1::TRINITY_DN38610_c0_g1_i4::g.101::m.  0.102   1  0.000   1  0.120   1  0.000   0.000 N  0.450      SignalP-noTM
TRINITY_DN38610_c0_g1::TRINITY_DN38610_c0_g1_i4::g.101::m.  0.104   1  0.000   1  0.140   1  0.000   0.000 N  0.450      SignalP-noTM
TRINITY_DN38610_c0_g1::TRINITY_DN38610_c0_g1_i4::g.101::m.  0.103   1  0.000   1  0.110   1  0.000   0.000 N  0.450      SignalP-noTM
TRINITY_DN38610_c0_g1::TRINITY_DN38610_c0_g1_i4::g.101::m.  0.102   1  0.000   1  0.120   1  0.000   0.000 N  0.450      SignalP-noTM
TRINITY_DN38610_c0_g1::TRINITY_DN38610_c0_g1_i4::g.101::m.  0.104   1  0.000   1  0.140   1  0.000   0.000 N  0.450      SignalP-noTM
TRINITY_DN38610_c0_g1::TRINITY_DN38610_c0_g1_i4::g.101::m.  0.104   1  0.000   1  0.140   1  0.000   0.000 N  0.450      SignalP-noTM
TRINITY_DN38610_c0_g1::TRINITY_DN38610_c0_g1_i4::g.101::m.  0.104   1  0.000   1  0.131   1  0.000   0.000 N  0.450      SignalP-noTM
TRINITY_DN38610_c0_g1::TRINITY_DN38610_c0_g1_i4::g.101::m.  0.103   1  0.000   1  0.145   1  0.000   0.000 N  0.450      SignalP-noTM
TRINITY_DN38610_c0_g1::TRINITY_DN38610_c0_g1_i4::g.101::m.  0.103   1  0.000   1  0.110   1  0.000   0.000 N  0.450      SignalP-noTM
TRINITY_DN38610_c0_g1::TRINITY_DN38610_c0_g1_i4::g.101::m.  0.104   1  0.000   1  0.159   1  0.000   0.000 N  0.450      SignalP-noTM
TRINITY_DN38610_c0_g1::TRINITY_DN38610_c0_g1_i4::g.101::m.!  0.102   1  0.000   1  0.120   1  0.000   0.000 N  0.450      SignalP-noTM
TRINITY_DN38610_c0_g1::TRINITY_DN38610_c0_g1_i4::g.101::m."  0.104   1  0.000   1  0.140   1  0.000   0.000 N  0.450      SignalP-noTM
TRINITY_DN38610_c0_g1::TRINITY_DN38610_c0_g1_i4::g.101::m.#  0.103   1  0.000   1  0.145   1  0.000   0.000 N  0.450      SignalP-noTM
TRINITY_DN38610_c0_g1::TRINITY_DN38610_c0_g1_i4::g.101::m.$  0.104   1  0.000   1  0.161   1  0.000   0.000 N  0.450      SignalP-noTM
TRINITY_DN38610_c0_g1::TRINITY_DN38610_c0_g1_i4::g.101::m.%  0.104   1  0.000   1  0.159   1  0.000   0.000 N  0.450      SignalP-noTM
TRINITY_DN38610_c0_g1::TRINITY_DN38610_c0_g1_i4::g.101::m.&  0.104   1  0.000   1  0.138   1  0.000   0.000 N  0.450      SignalP-noTM
TRINITY_DN38610_c0_g1::TRINITY_DN38610_c0_g1_i4::g.101::m.'  0.104   1  0.000   1  0.130   1  0.000   0.000 N  0.450      SignalP-noTM
TRINITY_DN38610_c0_g1::TRINITY_DN38610_c0_g1_i4::g.101::m.(  0.102   1  0.000   1  0.120   1  0.000   0.000 N  0.450      SignalP-noTM
TRINITY_DN38610_c0_g1::TRINITY_DN38610_c0_g1_i4::g.101::m.)  0.103   1  0.000   1  0.110   1  0.000   0.000 N  0.450      SignalP-noTM
TRINITY_DN38610_c0_g1::TRINITY_DN38610_c0_g1_i4::g.101::m.*  0.103   1  0.000   1  0.110   1  0.000   0.000 N  0.450      SignalP-noTM
TRINITY_DN38610_c0_g1::TRINITY_DN38610_c0_g1_i4::g.101::m.+  0.104   1  0.000   1  0.130   1  0.000   0.000 N  0.450      SignalP-noTM
TRINITY_DN38610_c0_g1::TRINITY_DN38610_c0_g1_i4::g.101::m.,  0.104   1  0.000   1  0.140   1  0.000   0.000 N  0.450      SignalP-noTM
TRINITY_DN38610_c0_g1::TRINITY_DN38610_c0_g1_i4::g.101::m.-  0.104   1  0.000   1  0.140   1  0.000   0.000 N  0.450      SignalP-noTM
TRINITY_DN38610_c0_g1::TRINITY_DN38610_c0_g1_i4::g.101::m..  0.104   1  0.000   1  0.146   1  0.000   0.000 N  0.450      SignalP-noTM
TRINITY_DN38610_c0_g1::TRINITY_DN38610_c0_g1_i4::g.101::m./  0.105   1  0.000   1  0.120   1  0.000   0.000 N  0.450      SignalP-noTM
TRINITY_DN38610_c0_g1::TRINITY_DN38610_c0_g1_i4::g.101::m.0  0.105   1  0.000   1  0.120   1  0.000   0.000 N  0.450      SignalP-noTM
TRINITY_DN38610_c0_g1::TRINITY_DN38610_c0_g1_i4::g.101::m.1  0.105   1  0.000   1  0.120   1  0.000   0.000 N  0.450      SignalP-noTM
TRINITY_DN38610_c0_g1::TRINITY_DN38610_c0_g1_i4::g.101::m.2  0.104   1  0.000   1  0.131   1  0.000   0.000 N  0.450      SignalP-noTM
TRINITY_DN38610_c0_g1::TRINITY_DN38610_c0_g1_i4::g.101::m.3  0.103   1  0.000   1  0.198   1  0.000   0.000 N  0.450      SignalP-noTM
TRINITY_DN38610_c0_g1::TRINITY_DN38610_c0_g1_i4::g.101::m.4  0.104   1  0.000   1  0.158   1  0.000   0.000 N  0.450      SignalP-noTM
TRINITY_DN38610_c0_g1::TRINITY_DN38610_c0_g1_i4::g.101::m.5  0.102   1  0.000   1  0.120   1  0.000   0.000 N  0.450      SignalP-noTM
TRINITY_DN38610_c0_g1::TRINITY_DN38610_c0_g1_i4::g.101::m.6  0.105   1  0.000   1  0.120   1  0.000   0.000 N  0.450      SignalP-noTM
TRINITY_DN38610_c0_g1::TRINITY_DN38610_c0_g1_i4::g.101::m.7  0.104   1  0.000   1  0.138   1  0.000   0.000 N  0.450      SignalP-noTM
TRINITY_DN38610_c0_g1::TRINITY_DN38610_c0_g1_i4::g.101::m.8  0.106   1  0.000   1  0.129   1  0.000   0.000 N  0.450      SignalP-noTM
TRINITY_DN38610_c0_g1::TRINITY_DN38610_c0_g1_i4::g.101::m.9  0.105   1  0.000   1  0.120   1  0.000   0.000 N  0.450      SignalP-noTM
TRINITY_DN38610_c0_g1::TRINITY_DN38610_c0_g1_i4::g.101::m.:  0.104   1  0.000   1  0.138   1  0.000   0.000 N  0.450      SignalP-noTM
TRINITY_DN38610_c0_g1::TRINITY_DN38610_c0_g1_i4::g.101::m.;  0.104   1  0.000   1  0.140   1  0.000   0.000 N  0.450      SignalP-noTM
TRINITY_DN38610_c0_g1::TRINITY_DN38610_c0_g1_i4::g.101::m.<  0.104   1  0.000   1  0.140   1  0.000   0.000 N  0.450      SignalP-noTM
TRINITY_DN38610_c0_g1::TRINITY_DN38610_c0_g1_i4::g.101::m.=  0.104   1  0.000   1  0.140   1  0.000   0.000 N  0.450      SignalP-noTM
TRINITY_DN38610_c0_g1::TRINITY_DN38610_c0_g1_i4::g.101::m.>  0.105   1  0.000   1  0.140   1  0.000   0.000 N  0.450      SignalP-noTM
TRINITY_DN38610_c0_g1::TRINITY_DN38610_c0_g1_i4::g.101::m.?  0.104   1  0.000   1  0.130   1  0.000   0.000 N  0.450      SignalP-noTM
TRINITY_DN38610_c0_g1::TRINITY_DN38610_c0_g1_i4::g.101::m.@  0.104   1  0.000   1  0.158   1  0.000   0.000 N  0.450      SignalP-noTM
TRINITY_DN38610_c0_g1::TRINITY_DN38610_c0_g1_i4::g.101::m.A  0.105   1  0.000   1  0.120   1  0.000   0.000 N  0.450      SignalP-noTM
TRINITY_DN38610_c0_g1::TRINITY_DN38610_c0_g1_i4::g.101::m.B  0.103   1  0.000   1  0.110   1  0.000   0.000 N  0.450      SignalP-noTM
TRINITY_DN38610_c0_g1::TRINITY_DN38610_c0_g1_i4::g.101::m.C  0.104   1  0.000   1  0.140   1  0.000   0.000 N  0.450      SignalP-noTM
TRINITY_DN38610_c0_g1::TRINITY_DN38610_c0_g1_i4::g.101::m.D  0.103   1  0.000   1  0.145   1  0.000   0.000 N  0.450      SignalP-noTM
TRINITY_DN38610_c0_g1::TRINITY_DN38610_c0_g1_i4::g.101::m.E  0.103   1  0.000   1  0.166   1  0.000   0.000 N  0.450      SignalP-noTM
TRINITY_DN38610_c0_g1::TRINITY_DN38610_c0_g1_i4::g.101::m.F  0.104   1  0.000   1  0.121   1  0.000   0.000 N  0.450      SignalP-noTM
TRINITY_DN38610_c0_g1::TRINITY_DN38610_c0_g1_i5::g.102::m.  0.105   1  0.000   1  0.140   1  0.000   0.000 N  0.450      SignalP-noTM
TRINITY_DN38610_c0_g1::TRINITY_DN38610_c0_g1_i5::g.102::m.  0.104   1  0.000   1  0.140   1  0.000   0.000 N  0.450      SignalP-noTM
TRINITY_DN38610_c0_g1::TRINITY_DN38610_c0_g1_i5::g.102::m.  0.106   1  0.000   1  0.129   1  0.000   0.000 N  0.450      SignalP-noTM
TRINITY_DN38610_c0_g1::TRINITY_DN38610_c0_g1_i5::g.102::m.  0.104   1  0.000   1  0.146   1  0.000   0.000 N  0.450      SignalP-noTM
TRINITY_DN38610_c0_g1::TRINITY_DN38610_c0_g1_i5::g.102::m.  0.104   1  0.000   1  0.159   1  0.000   0.000 N  0.450      SignalP-noTM
TRINITY_DN38610_c0_g1::TRINITY_DN38610_c0_g1_i5::g.102::m.  0.104   1  0.000   1  0.140   1  0.000   0.000 N  0.450      SignalP-noTM
TRINITY_DN38610_c0_g1::TRINITY_DN38610_c0_g1_i5::g.102::m.  0.106   1  0.000   1  0.129   1  0.000   0.000 N  0.450      SignalP-noTM
TRINITY_DN38610_c0_g1::TRINITY_DN38610_c0_g1_i5::g.102::m.  0.104   1  0.000   1  0.138   1  0.000   0.000 N  0.450      SignalP-noTM
TRINITY_DN38610_c0_g1::TRINITY_DN38610_c0_g1_i5::g.102::m.  0.102   1  0.000   1  0.120   1  0.000   0.000 N  0.450      SignalP-noTM
                           0.000   1  0.000   1  0.000   1  0.000   0.000 N  0.500      SignalP-TM
TRINITY_DN38610_c0_g1::TRINITY_DN38610_c0_g1_i5::g.102::m.  0.000   1  0.000   1  0.000   1  0.000   0.000 N  0.450      SignalP-noTM
0.159331                   0.000   1  0.000   1  0.000   1  0.000   0.000 N  0.450      SignalP-noTM
TRINITY_DN38610_c0_g1::TRINITY_DN38610_c0_g1_i5::g.102::m.  0.106   1  0.000   1  0.139   1  0.000   0.000 N  0.450      SignalP-noTM
TRINITY_DN38610_c0_g1::TRINITY_DN38610_c0_g1_i5::g.102::m.  0.104   1  0.000   1  0.140   1  0.000   0.000 N  0.450      SignalP-noTM
TRINITY_DN38610_c0_g1::TRINITY_DN38610_c0_g1_i5::g.102::m.  0.104   1  0.000   1  0.159   1  0.000   0.000 N  0.450      SignalP-noTM
TRINITY_DN38610_c0_g1::TRINITY_DN38610_c0_g1_i5::g.102::m.  0.105   1  0.000   1  0.120   1  0.000   0.000 N  0.450      SignalP-noTM
TRINITY_DN38610_c0_g1::TRINITY_DN38610_c0_g1_i5::g.102::m.  0.104   1  0.000   1  0.140   1  0.000   0.000 N  0.450      SignalP-noTM
TRINITY_DN38610_c0_g1::TRINITY_DN38610_c0_g1_i5::g.102::m.  0.104   1  0.000   1  0.131   1  0.000   0.000 N  0.450      SignalP-noTM
TRINITY_DN38610_c0_g1::TRINITY_DN38610_c0_g1_i5::g.102::m.  0.104   1  0.000   1  0.121   1  0.000   0.000 N  0.450      SignalP-noTM
TRINITY_DN38610_c0_g1::TRINITY_DN38610_c0_g1_i5::g.102::m.  0.104   1  0.000   1  0.158   1  0.000   0.000 N  0.450      SignalP-noTM
TRINITY_DN38610_c0_g1::TRINITY_DN38610_c0_g1_i5::g.102::m.  0.104   1  0.000   1  0.138   1  0.000   0.000 N  0.450      SignalP-noTM
TRINITY_DN38610_c0_g1::TRINITY_DN38610_c0_g1_i5::g.102::m.  0.106   1  0.000   1  0.129   1  0.000   0.000 N  0.450      SignalP-noTM
TRINITY_DN38610_c0_g1::TRINITY_DN38610_c0_g1_i5::g.102::m.  0.103   1  0.000   1  0.145   1  0.000   0.000 N  0.450      SignalP-noTM
TRINITY_DN38610_c0_g1::TRINITY_DN38610_c0_g1_i5::g.102::m.  0.102   1  0.000   1  0.120   1  0.000   0.000 N  0.450      SignalP-noTM
TRINITY_DN38610_c0_g1::TRINITY_DN38610_c0_g1_i5::g.102::m.  0.104   1  0.000   1  0.140   1  0.000   0.000 N  0.450      SignalP-noTM
TRINITY_DN38610_c0_g1::TRINITY_DN38610_c0_g1_i5::g.102::m.  0.103   1  0.000   1  0.110   1  0.000   0.000 N  0.450      SignalP-noTM
TRINITY_DN38610_c0_g1::TRINITY_DN38610_c0_g1_i5::g.102::m.  0.102   1  0.000   1  0.120   1  0.000   0.000 N  0.450      SignalP-noTM
TRINITY_DN38610_c0_g1::TRINITY_DN38610_c0_g1_i5::g.102::m.  0.104   1  0.000   1  0.140   1  0.000   0.000 N  0.450      SignalP-noTM
TRINITY_DN38610_c0_g1::TRINITY_DN38610_c0_g1_i5::g.102::m.  0.104   1  0.000   1  0.140   1  0.000   0.000 N  0.450      SignalP-noTM
TRINITY_DN38610_c0_g1::TRINITY_DN38610_c0_g1_i5::g.102::m.  0.104   1  0.000   1  0.131   1  0.000   0.000 N  0.450      SignalP-noTM
TRINITY_DN38610_c0_g1::TRINITY_DN38610_c0_g1_i5::g.102::m.  0.103   1  0.000   1  0.145   1  0.000   0.000 N  0.450      SignalP-noTM
TRINITY_DN38610_c0_g1::TRINITY_DN38610_c0_g1_i5::g.102::m.  0.103   1  0.000   1  0.110   1  0.000   0.000 N  0.450      SignalP-noTM
TRINITY_DN38610_c0_g1::TRINITY_DN38610_c0_g1_i5::g.102::m.  0.104   1  0.000   1  0.159   1  0.000   0.000 N  0.450      SignalP-noTM
TRINITY_DN38610_c0_g1::TRINITY_DN38610_c0_g1_i5::g.102::m.!  0.102   1  0.000   1  0.120   1  0.000   0.000 N  0.450      SignalP-noTM
TRINITY_DN38610_c0_g1::TRINITY_DN38610_c0_g1_i5::g.102::m."  0.104   1  0.000   1  0.140   1  0.000   0.000 N  0.450      SignalP-noTM
TRINITY_DN38610_c0_g1::TRINITY_DN38610_c0_g1_i5::g.102::m.#  0.103   1  0.000   1  0.145   1  0.000   0.000 N  0.450      SignalP-noTM
TRINITY_DN38610_c0_g1::TRINITY_DN38610_c0_g1_i5::g.102::m.$  0.104   1  0.000   1  0.161   1  0.000   0.000 N  0.450      SignalP-noTM
TRINITY_DN38610_c0_g1::TRINITY_DN38610_c0_g1_i5::g.102::m.%  0.104   1  0.000   1  0.159   1  0.000   0.000 N  0.450      SignalP-noTM
TRINITY_DN38610_c0_g1::TRINITY_DN38610_c0_g1_i5::g.102::m.&  0.104   1  0.000   1  0.138   1  0.000   0.000 N  0.450      SignalP-noTM
TRINITY_DN38610_c0_g1::TRINITY_DN38610_c0_g1_i5::g.102::m.'  0.104   1  0.000   1  0.130   1  0.000   0.000 N  0.450      SignalP-noTM
TRINITY_DN38610_c0_g1::TRINITY_DN38610_c0_g1_i5::g.102::m.(  0.102   1  0.000   1  0.120   1  0.000   0.000 N  0.450      SignalP-noTM
TRINITY_DN38610_c0_g1::TRINITY_DN38610_c0_g1_i5::g.102::m.)  0.103   1  0.000   1  0.110   1  0.000   0.000 N  0.450      SignalP-noTM
TRINITY_DN38610_c0_g1::TRINITY_DN38610_c0_g1_i5::g.102::m.*  0.103   1  0.000   1  0.110   1  0.000   0.000 N  0.450      SignalP-noTM
TRINITY_DN38610_c0_g1::TRINITY_DN38610_c0_g1_i5::g.102::m.+  0.104   1  0.000   1  0.130   1  0.000   0.000 N  0.450      SignalP-noTM
TRINITY_DN38610_c0_g1::TRINITY_DN38610_c0_g1_i5::g.102::m.,  0.104   1  0.000   1  0.140   1  0.000   0.000 N  0.450      SignalP-noTM
TRINITY_DN38610_c0_g1::TRINITY_DN38610_c0_g1_i5::g.102::m.-  0.104   1  0.000   1  0.140   1  0.000   0.000 N  0.450      SignalP-noTM
TRINITY_DN38610_c0_g1::TRINITY_DN38610_c0_g1_i5::g.102::m..  0.104   1  0.000   1  0.146   1  0.000   0.000 N  0.450      SignalP-noTM
TRINITY_DN38610_c0_g1::TRINITY_DN38610_c0_g1_i5::g.102::m./  0.105   1  0.000   1  0.120   1  0.000   0.000 N  0.450      SignalP-noTM
TRINITY_DN38610_c0_g1::TRINITY_DN38610_c0_g1_i5::g.102::m.0  0.105   1  0.000   1  0.120   1  0.000   0.000 N  0.450      SignalP-noTM
TRINITY_DN38610_c0_g1::TRINITY_DN38610_c0_g1_i5::g.102::m.1  0.105   1  0.000   1  0.120   1  0.000   0.000 N  0.450      SignalP-noTM
TRINITY_DN38610_c0_g1::TRINITY_DN38610_c0_g1_i5::g.102::m.2  0.104   1  0.000   1  0.131   1  0.000   0.000 N  0.450      SignalP-noTM
TRINITY_DN38610_c0_g1::TRINITY_DN38610_c0_g1_i5::g.102::m.3  0.103   1  0.000   1  0.198   1  0.000   0.000 N  0.450      SignalP-noTM
TRINITY_DN38610_c0_g1::TRINITY_DN38610_c0_g1_i5::g.102::m.4  0.104   1  0.000   1  0.158   1  0.000   0.000 N  0.450      SignalP-noTM
TRINITY_DN38610_c0_g1::TRINITY_DN38610_c0_g1_i5::g.102::m.5  0.102   1  0.000   1  0.120   1  0.000   0.000 N  0.450      SignalP-noTM
TRINITY_DN38610_c0_g1::TRINITY_DN38610_c0_g1_i5::g.102::m.6  0.105   1  0.000   1  0.120   1  0.000   0.000 N  0.450      SignalP-noTM
TRINITY_DN38610_c0_g1::TRINITY_DN38610_c0_g1_i5::g.102::m.7  0.104   1  0.000   1  0.138   1  0.000   0.000 N  0.450      SignalP-noTM
TRINITY_DN38610_c0_g1::TRINITY_DN38610_c0_g1_i5::g.102::m.8  0.106   1  0.000   1  0.129   1  0.000   0.000 N  0.450      SignalP-noTM
TRINITY_DN38610_c0_g1::TRINITY_DN38610_c0_g1_i5::g.102::m.9  0.105   1  0.000   1  0.120   1  0.000   0.000 N  0.450      SignalP-noTM
TRINITY_DN38610_c0_g1::TRINITY_DN38610_c0_g1_i5::g.102::m.:  0.104   1  0.000   1  0.138   1  0.000   0.000 N  0.450      SignalP-noTM
TRINITY_DN38610_c0_g1::TRINITY_DN38610_c0_g1_i5::g.102::m.;  0.104   1  0.000   1  0.140   1  0.000   0.000 N  0.450      SignalP-noTM
TRINITY_DN38610_c0_g1::TRINITY_DN38610_c0_g1_i5::g.102::m.<  0.104   1  0.000   1  0.140   1  0.000   0.000 N  0.450      SignalP-noTM
TRINITY_DN38610_c0_g1::TRINITY_DN38610_c0_g1_i5::g.102::m.=  0.104   1  0.000   1  0.140   1  0.000   0.000 N  0.450      SignalP-noTM
TRINITY_DN38610_c0_g1::TRINITY_DN38610_c0_g1_i5::g.102::m.>  0.105   1  0.000   1  0.140   1  0.000   0.000 N  0.450      SignalP-noTM
TRINITY_DN38610_c0_g1::TRINITY_DN38610_c0_g1_i5::g.102::m.?  0.104   1  0.000   1  0.130   1  0.000   0.000 N  0.450      SignalP-noTM
TRINITY_DN38610_c0_g1::TRINITY_DN38610_c0_g1_i5::g.102::m.@  0.104   1  0.000   1  0.158   1  0.000   0.000 N  0.450      SignalP-noTM
TRINITY_DN38610_c0_g1::TRINITY_DN38610_c0_g1_i5::g.102::m.A  0.105   1  0.000   1  0.120   1  0.000   0.000 N  0.450      SignalP-noTM
TRINITY_DN38610_c0_g1::TRINITY_DN38610_c0_g1_i5::g.102::m.B  0.103   1  0.000   1  0.110   1  0.000   0.000 N  0.450      SignalP-noTM
TRINITY_DN38610_c0_g1::TRINITY_DN38610_c0_g1_i5::g.102::m.C  0.104   1  0.000   1  0.140   1  0.000   0.000 N  0.450      SignalP-noTM
TRINITY_DN38610_c0_g1::TRINITY_DN38610_c0_g1_i5::g.102::m.D  0.103   1  0.000   1  0.145   1  0.000   0.000 N  0.450      SignalP-noTM
TRINITY_DN38610_c0_g1::TRINITY_DN38610_c0_g1_i5::g.102::m.E  0.103   1  0.000   1  0.166   1  0.000   0.000 N  0.450      SignalP-noTM
TRINITY_DN38610_c0_g1::TRINITY_DN38610_c0_g1_i5::g.102::m.F  0.104   1  0.000   1  0.121   1  0.000   0.000 N  0.450      SignalP-noTM
TRINITY_DN38610_c0_g1::TRINITY_DN38610_c0_g1_i6::g.103::m.  0.105   1  0.000   1  0.140   1  0.000   0.000 N  0.450      SignalP-noTM
TRINITY_DN38610_c0_g1::TRINITY_DN38610_c0_g1_i6::g.103::m.  0.104   1  0.000   1  0.140   1  0.000   0.000 N  0.450      SignalP-noTM
TRINITY_DN38610_c0_g1::TRINITY_DN38610_c0_g1_i6::g.103::m.  0.106   1  0.000   1  0.129   1  0.000   0.000 N  0.450      SignalP-noTM
TRINITY_DN38610_c0_g1::TRINITY_DN38610_c0_g1_i6::g.103::m.  0.104   1  0.000   1  0.146   1  0.000   0.000 N  0.450      SignalP-noTM
TRINITY_DN38610_c0_g1::TRINITY_DN38610_c0_g1_i6::g.103::m.  0.104   1  0.000   1  0.159   1  0.000   0.000 N  0.450      SignalP-noTM
TRINITY_DN38610_c0_g1::TRINITY_DN38610_c0_g1_i6::g.103::m.  0.104   1  0.000   1  0.140   1  0.000   0.000 N  0.450      SignalP-noTM
TRINITY_DN38610_c0_g1::TRINITY_DN38610_c0_g1_i6::g.103::m.  0.106   1  0.000   1  0.129   1  0.000   0.000 N  0.450      SignalP-noTM
TRINITY_DN38610_c0_g1::TRINITY_DN38610_c0_g1_i6::g.103::m.  0.104   1  0.000   1  0.138   1  0.000   0.000 N  0.450      SignalP-noTM
TRINITY_DN38610_c0_g1::TRINITY_DN38610_c0_g1_i6::g.103::m.  0.102   1  0.000   1  0.120   1  0.000   0.000 N  0.450      SignalP-noTM
                           0.000   1  0.000   1  0.000   1  0.000   0.000 N  0.500      SignalP-TM
TRINITY_DN38610_c0_g1::TRINITY_DN38610_c0_g1_i6::g.103::m.  0.000   1  0.000   1  0.000   1  0.000   0.000 N  0.450      SignalP-noTM
0.159331                   0.000   1  0.000   1  0.000   1  0.000   0.000 N  0.450      SignalP-noTM
TRINITY_DN38610_c0_g1::TRINITY_DN38610_c0_g1_i6::g.103::m.  0.106   1  0.000   1  0.139   1  0.000   0.000 N  0.450      SignalP-noTM
TRINITY_DN38610_c0_g1::TRINITY_DN38610_c0_g1_i6::g.103::m.  0.104   1  0.000   1  0.140   1  0.000   0.000 N  0.450      SignalP-noTM
TRINITY_DN38610_c0_g1::TRINITY_DN38610_c0_g1_i6::g.103::m.  0.104   1  0.000   1  0.159   1  0.000   0.000 N  0.450      SignalP-noTM
TRINITY_DN38610_c0_g1::TRINITY_DN38610_c0_g1_i6::g.103::m.  0.105   1  0.000   1  0.120   1  0.000   0.000 N  0.450      SignalP-noTM
TRINITY_DN38610_c0_g1::TRINITY_DN38610_c0_g1_i6::g.103::m.  0.104   1  0.000   1  0.140   1  0.000   0.000 N  0.450      SignalP-noTM
TRINITY_DN38610_c0_g1::TRINITY_DN38610_c0_g1_i6::g.103::m.  0.104   1  0.000   1  0.131   1  0.000   0.000 N  0.450      SignalP-noTM
TRINITY_DN38610_c0_g1::TRINITY_DN38610_c0_g1_i6::g.103::m.  0.104   1  0.000   1  0.121   1  0.000   0.000 N  0.450      SignalP-noTM
TRINITY_DN38610_c0_g1::TRINITY_DN38610_c0_g1_i6::g.103::m.  0.104   1  0.000   1  0.158   1  0.000   0.000 N  0.450      SignalP-noTM
TRINITY_DN38610_c0_g1::TRINITY_DN38610_c0_g1_i6::g.103::m.  0.104   1  0.000   1  0.138   1  0.000   0.000 N  0.450      SignalP-noTM
TRINITY_DN38610_c0_g1::TRINITY_DN38610_c0_g1_i6::g.103::m.  0.106   1  0.000   1  0.129   1  0.000   0.000 N  0.450      SignalP-noTM
TRINITY_DN38610_c0_g1::TRINITY_DN38610_c0_g1_i6::g.103::m.  0.103   1  0.000   1  0.145   1  0.000   0.000 N  0.450      SignalP-noTM
TRINITY_DN38610_c0_g1::TRINITY_DN38610_c0_g1_i6::g.103::m.  0.102   1  0.000   1  0.120   1  0.000   0.000 N  0.450      SignalP-noTM
TRINITY_DN38610_c0_g1::TRINITY_DN38610_c0_g1_i6::g.103::m.  0.104   1  0.000   1  0.140   1  0.000   0.000 N  0.450      SignalP-noTM
TRINITY_DN38610_c0_g1::TRINITY_DN38610_c0_g1_i6::g.103::m.  0.103   1  0.000   1  0.110   1  0.000   0.000 N  0.450      SignalP-noTM
TRINITY_DN38610_c0_g1::TRINITY_DN38610_c0_g1_i6::g.103::m.  0.102   1  0.000   1  0.120   1  0.000   0.000 N  0.450      SignalP-noTM
TRINITY_DN38610_c0_g1::TRINITY_DN38610_c0_g1_i6::g.103::m.  0.104   1  0.000   1  0.140   1  0.000   0.000 N  0.450      SignalP-noTM
TRINITY_DN38610_c0_g1::TRINITY_DN38610_c0_g1_i6::g.103::m.  0.104   1  0.000   1  0.140   1  0.000   0.000 N  0.450      SignalP-noTM
TRINITY_DN38610_c0_g1::TRINITY_DN38610_c0_g1_i6::g.103::m.  0.104   1  0.000   1  0.131   1  0.000   0.000 N  0.450      SignalP-noTM
TRINITY_DN38610_c0_g1::TRINITY_DN38610_c0_g1_i6::g.103::m.  0.103   1  0.000   1  0.145   1  0.000   0.000 N  0.450      SignalP-noTM
TRINITY_DN38610_c0_g1::TRINITY_DN38610_c0_g1_i6::g.103::m.  0.103   1  0.000   1  0.110   1  0.000   0.000 N  0.450      SignalP-noTM
TRINITY_DN38610_c0_g1::TRINITY_DN38610_c0_g1_i6::g.103::m.  0.104   1  0.000   1  0.159   1  0.000   0.000 N  0.450      SignalP-noTM
TRINITY_DN38610_c0_g1::TRINITY_DN38610_c0_g1_i6::g.103::m.!  0.102   1  0.000   1  0.120   1  0.000   0.000 N  0.450      SignalP-noTM
TRINITY_DN38610_c0_g1::TRINITY_DN38610_c0_g1_i6::g.103::m."  0.104   1  0.000   1  0.140   1  0.000   0.000 N  0.450      SignalP-noTM
TRINITY_DN38610_c0_g1::TRINITY_DN38610_c0_g1_i6::g.103::m.#  0.103   1  0.000   1  0.145   1  0.000   0.000 N  0.450      SignalP-noTM
TRINITY_DN38610_c0_g1::TRINITY_DN38610_c0_g1_i6::g.103::m.$  0.104   1  0.000   1  0.161   1  0.000   0.000 N  0.450      SignalP-noTM
TRINITY_DN38610_c0_g1::TRINITY_DN38610_c0_g1_i6::g.103::m.%  0.104   1  0.000   1  0.159   1  0.000   0.000 N  0.450      SignalP-noTM
TRINITY_DN38610_c0_g1::TRINITY_DN38610_c0_g1_i6::g.103::m.&  0.104   1  0.000   1  0.138   1  0.000   0.000 N  0.450      SignalP-noTM
TRINITY_DN38610_c0_g1::TRINITY_DN38610_c0_g1_i6::g.103::m.'  0.104   1  0.000   1  0.130   1  0.000   0.000 N  0.450      SignalP-noTM
TRINITY_DN38610_c0_g1::TRINITY_DN38610_c0_g1_i6::g.103::m.(  0.102   1  0.000   1  0.120   1  0.000   0.000 N  0.450      SignalP-noTM
TRINITY_DN38610_c0_g1::TRINITY_DN38610_c0_g1_i6::g.103::m.)  0.103   1  0.000   1  0.110   1  0.000   0.000 N  0.450      SignalP-noTM
TRINITY_DN38610_c0_g1::TRINITY_DN38610_c0_g1_i6::g.103::m.*  0.103   1  0.000   1  0.110   1  0.000   0.000 N  0.450      SignalP-noTM
TRINITY_DN38610_c0_g1::TRINITY_DN38610_c0_g1_i6::g.103::m.+  0.104   1  0.000   1  0.130   1  0.000   0.000 N  0.450      SignalP-noTM
TRINITY_DN38610_c0_g1::TRINITY_DN38610_c0_g1_i6::g.103::m.,  0.104   1  0.000   1  0.140   1  0.000   0.000 N  0.450      SignalP-noTM
TRINITY_DN38610_c0_g1::TRINITY_DN38610_c0_g1_i6::g.103::m.-  0.104   1  0.000   1  0.140   1  0.000   0.000 N  0.450      SignalP-noTM
TRINITY_DN38610_c0_g1::TRINITY_DN38610_c0_g1_i6::g.103::m..  0.104   1  0.000   1  0.146   1  0.000   0.000 N  0.450      SignalP-noTM
TRINITY_DN38610_c0_g1::TRINITY_DN38610_c0_g1_i6::g.103::m./  0.105   1  0.000   1  0.120   1  0.000   0.000 N  0.450      SignalP-noTM
TRINITY_DN38610_c0_g1::TRINITY_DN38610_c0_g1_i6::g.103::m.0  0.105   1  0.000   1  0.120   1  0.000   0.000 N  0.450      SignalP-noTM
TRINITY_DN38610_c0_g1::TRINITY_DN38610_c0_g1_i6::g.103::m.1  0.105   1  0.000   1  0.120   1  0.000   0.000 N  0.450      SignalP-noTM
TRINITY_DN38610_c0_g1::TRINITY_DN38610_c0_g1_i6::g.103::m.2  0.104   1  0.000   1  0.131   1  0.000   0.000 N  0.450      SignalP-noTM
TRINITY_DN38610_c0_g1::TRINITY_DN38610_c0_g1_i6::g.103::m.3  0.103   1  0.000   1  0.198   1  0.000   0.000 N  0.450      SignalP-noTM
TRINITY_DN38610_c0_g1::TRINITY_DN38610_c0_g1_i6::g.103::m.4  0.104   1  0.000   1  0.158   1  0.000   0.000 N  0.450      SignalP-noTM
TRINITY_DN38610_c0_g1::TRINITY_DN38610_c0_g1_i6::g.103::m.5  0.102   1  0.000   1  0.120   1  0.000   0.000 N  0.450      SignalP-noTM
TRINITY_DN38610_c0_g1::TRINITY_DN38610_c0_g1_i6::g.103::m.6  0.105   1  0.000   1  0.120   1  0.000   0.000 N  0.450      SignalP-noTM
TRINITY_DN38610_c0_g1::TRINITY_DN38610_c0_g1_i6::g.103::m.7  0.104   1  0.000   1  0.138   1  0.000   0.000 N  0.450      SignalP-noTM
TRINITY_DN38610_c0_g1::TRINITY_DN38610_c0_g1_i6::g.103::m.8  0.106   1  0.000   1  0.129   1  0.000   0.000 N  0.450      SignalP-noTM
TRINITY_DN38610_c0_g1::TRINITY_DN38610_c0_g1_i6::g.103::m.9  0.105   1  0.000   1  0.120   1  0.000   0.000 N  0.450      SignalP-noTM
TRINITY_DN38610_c0_g1::TRINITY_DN38610_c0_g1_i6::g.103::m.:  0.104   1  0.000   1  0.138   1  0.000   0.000 N  0.450      SignalP-noTM
TRINITY_DN38610_c0_g1::TRINITY_DN38610_c0_g1_i6::g.103::m.;  0.104   1  0.000   1  0.140   1  0.000   0.000 N  0.450      SignalP-noTM
TRINITY_DN38610_c0_g1::TRINITY_DN38610_c0_g1_i6::g.103::m.<  0.104   1  0.000   1  0.140   1  0.000   0.000 N  0.450      SignalP-noTM
TRINITY_DN38610_c0_g1::TRINITY_DN38610_c0_g1_i6::g.103::m.=  0.104   1  0.000   1  0.140   1  0.000   0.000 N  0.450      SignalP-noTM
TRINITY_DN38610_c0_g1::TRINITY_DN38610_c0_g1_i6::g.103::m.>  0.105   1  0.000   1  0.140   1  0.000   0.000 N  0.450      SignalP-noTM
TRINITY_DN38610_c0_g1::TRINITY_DN38610_c0_g1_i6::g.103::m.?  0.104   1  0.000   1  0.130   1  0.000   0.000 N  0.450      SignalP-noTM
TRINITY_DN38610_c0_g1::TRINITY_DN38610_c0_g1_i6::g.103::m.@  0.104   1  0.000   1  0.158   1  0.000   0.000 N  0.450      SignalP-noTM
TRINITY_DN38610_c0_g1::TRINITY_DN38610_c0_g1_i6::g.103::m.A  0.105   1  0.000   1  0.120   1  0.000   0.000 N  0.450      SignalP-noTM
TRINITY_DN38610_c0_g1::TRINITY_DN38610_c0_g1_i6::g.103::m.B  0.103   1  0.000   1  0.110   1  0.000   0.000 N  0.450      SignalP-noTM
TRINITY_DN38610_c0_g1::TRINITY_DN38610_c0_g1_i6::g.103::m.C  0.104   1  0.000   1  0.140   1  0.000   0.000 N  0.450      SignalP-noTM
TRINITY_DN38610_c0_g1::TRINITY_DN38610_c0_g1_i6::g.103::m.D  0.103   1  0.000   1  0.145   1  0.000   0.000 N  0.450      SignalP-noTM
TRINITY_DN38610_c0_g1::TRINITY_DN38610_c0_g1_i6::g.103::m.E  0.103   1  0.000   1  0.166   1  0.000   0.000 N  0.450      SignalP-noTM
TRINITY_DN38610_c0_g1::TRINITY_DN38610_c0_g1_i6::g.103::m.F  0.104   1  0.000   1  0.121   1  0.000   0.000 N  0.450      SignalP-noTM
TRINITY_DN38610_c0_g1::TRINITY_DN38610_c0_g1_i7::g.104::m.  0.105   1  0.000   1  0.140   1  0.000   0.000 N  0.450      SignalP-noTM
TRINITY_DN38610_c0_g1::TRINITY_DN38610_c0_g1_i7::g.104::m.  0.104   1  0.000   1  0.140   1  0.000   0.000 N  0.450      SignalP-noTM
TRINITY_DN38610_c0_g1::TRINITY_DN38610_c0_g1_i7::g.104::m.  0.106   1  0.000   1  0.129   1  0.000   0.000 N  0.450      SignalP-noTM
TRINITY_DN38610_c0_g1::TRINITY_DN38610_c0_g1_i7::g.104::m.  0.104   1  0.000   1  0.146   1  0.000   0.000 N  0.450      SignalP-noTM
TRINITY_DN38610_c0_g1::TRINITY_DN38610_c0_g1_i7::g.104::m.  0.104   1  0.000   1  0.159   1  0.000   0.000 N  0.450      SignalP-noTM
TRINITY_DN38610_c0_g1::TRINITY_DN38610_c0_g1_i7::g.104::m.  0.104   1  0.000   1  0.140   1  0.000   0.000 N  0.450      SignalP-noTM
TRINITY_DN38610_c0_g1::TRINITY_DN38610_c0_g1_i7::g.104::m.  0.106   1  0.000   1  0.129   1  0.000   0.000 N  0.450      SignalP-noTM
TRINITY_DN38610_c0_g1::TRINITY_DN38610_c0_g1_i7::g.104::m.  0.104   1  0.000   1  0.138   1  0.000   0.000 N  0.450      SignalP-noTM
TRINITY_DN38610_c0_g1::TRINITY_DN38610_c0_g1_i7::g.104::m.  0.102   1  0.000   1  0.120   1  0.000   0.000 N  0.450      SignalP-noTM
                           0.000   1  0.000   1  0.000   1  0.000   0.000 N  0.500      SignalP-TM
TRINITY_DN38610_c0_g1::TRINITY_DN38610_c0_g1_i7::g.104::m.  0.000   1  0.000   1  0.000   1  0.000   0.000 N  0.450      SignalP-noTM
0.159331                   0.000   1  0.000   1  0.000   1  0.000   0.000 N  0.450      SignalP-noTM
TRINITY_DN38610_c0_g1::TRINITY_DN38610_c0_g1_i7::g.104::m.  0.106   1  0.000   1  0.139   1  0.000   0.000 N  0.450      SignalP-noTM
TRINITY_DN38610_c0_g1::TRINITY_DN38610_c0_g1_i7::g.104::m.  0.104   1  0.000   1  0.140   1  0.000   0.000 N  0.450      SignalP-noTM
TRINITY_DN38610_c0_g1::TRINITY_DN38610_c0_g1_i7::g.104::m.  0.104   1  0.000   1  0.159   1  0.000   0.000 N  0.450      SignalP-noTM
TRINITY_DN38610_c0_g1::TRINITY_DN38610_c0_g1_i7::g.104::m.  0.105   1  0.000   1  0.120   1  0.000   0.000 N  0.450      SignalP-noTM
TRINITY_DN38610_c0_g1::TRINITY_DN38610_c0_g1_i7::g.104::m.  0.104   1  0.000   1  0.140   1  0.000   0.000 N  0.450      SignalP-noTM
TRINITY_DN38610_c0_g1::TRINITY_DN38610_c0_g1_i7::g.104::m.  0.104   1  0.000   1  0.131   1  0.000   0.000 N  0.450      SignalP-noTM
TRINITY_DN38610_c0_g1::TRINITY_DN38610_c0_g1_i7::g.104::m.  0.104   1  0.000   1  0.121   1  0.000   0.000 N  0.450      SignalP-noTM
TRINITY_DN38610_c0_g1::TRINITY_DN38610_c0_g1_i7::g.104::m.  0.104   1  0.000   1  0.158   1  0.000   0.000 N  0.450      SignalP-noTM
TRINITY_DN38610_c0_g1::TRINITY_DN38610_c0_g1_i7::g.104::m.  0.104   1  0.000   1  0.138   1  0.000   0.000 N  0.450      SignalP-noTM
TRINITY_DN38610_c0_g1::TRINITY_DN38610_c0_g1_i7::g.104::m.  0.106   1  0.000   1  0.129   1  0.000   0.000 N  0.450      SignalP-noTM
TRINITY_DN38610_c0_g1::TRINITY_DN38610_c0_g1_i7::g.104::m.  0.103   1  0.000   1  0.145   1  0.000   0.000 N  0.450      SignalP-noTM
TRINITY_DN38610_c0_g1::TRINITY_DN38610_c0_g1_i7::g.104::m.  0.102   1  0.000   1  0.120   1  0.000   0.000 N  0.450      SignalP-noTM
TRINITY_DN38610_c0_g1::TRINITY_DN38610_c0_g1_i7::g.104::m.  0.104   1  0.000   1  0.140   1  0.000   0.000 N  0.450      SignalP-noTM
TRINITY_DN38610_c0_g1::TRINITY_DN38610_c0_g1_i7::g.104::m.  0.103   1  0.000   1  0.110   1  0.000   0.000 N  0.450      SignalP-noTM
TRINITY_DN38610_c0_g1::TRINITY_DN38610_c0_g1_i7::g.104::m.  0.102   1  0.000   1  0.120   1  0.000   0.000 N  0.450      SignalP-noTM
TRINITY_DN38610_c0_g1::TRINITY_DN38610_c0_g1_i7::g.104::m.  0.104   1  0.000   1  0.140   1  0.000   0.000 N  0.450      SignalP-noTM
TRINITY_DN38610_c0_g1::TRINITY_DN38610_c0_g1_i7::g.104::m.  0.104   1  0.000   1  0.140   1  0.000   0.000 N  0.450      SignalP-noTM
TRINITY_DN38610_c0_g1::TRINITY_DN38610_c0_g1_i7::g.104::m.  0.104   1  0.000   1  0.131   1  0.000   0.000 N  0.450      SignalP-noTM
TRINITY_DN38610_c0_g1::TRINITY_DN38610_c0_g1_i7::g.104::m.  0.103   1  0.000   1  0.145   1  0.000   0.000 N  0.450      SignalP-noTM
TRINITY_DN38610_c0_g1::TRINITY_DN38610_c0_g1_i7::g.104::m.  0.103   1  0.000   1  0.110   1  0.000   0.000 N  0.450      SignalP-noTM
TRINITY_DN38610_c0_g1::TRINITY_DN38610_c0_g1_i7::g.104::m.  0.104   1  0.000   1  0.159   1  0.000   0.000 N  0.450      SignalP-noTM
TRINITY_DN38610_c0_g1::TRINITY_DN38610_c0_g1_i7::g.104::m.!  0.102   1  0.000   1  0.120   1  0.000   0.000 N  0.450      SignalP-noTM
TRINITY_DN38610_c0_g1::TRINITY_DN38610_c0_g1_i7::g.104::m."  0.104   1  0.000   1  0.140   1  0.000   0.000 N  0.450      SignalP-noTM
TRINITY_DN38610_c0_g1::TRINITY_DN38610_c0_g1_i7::g.104::m.#  0.103   1  0.000   1  0.145   1  0.000   0.000 N  0.450      SignalP-noTM
TRINITY_DN38610_c0_g1::TRINITY_DN38610_c0_g1_i7::g.104::m.$  0.104   1  0.000   1  0.161   1  0.000   0.000 N  0.450      SignalP-noTM
TRINITY_DN38610_c0_g1::TRINITY_DN38610_c0_g1_i7::g.104::m.%  0.104   1  0.000   1  0.159   1  0.000   0.000 N  0.450      SignalP-noTM
TRINITY_DN38610_c0_g1::TRINITY_DN38610_c0_g1_i7::g.104::m.&  0.104   1  0.000   1  0.138   1  0.000   0.000 N  0.450      SignalP-noTM
TRINITY_DN38610_c0_g1::TRINITY_DN38610_c0_g1_i7::g.104::m.'  0.104   1  0.000   1  0.130   1  0.000   0.000 N  0.450      SignalP-noTM
TRINITY_DN38610_c0_g1::TRINITY_DN38610_c0_g1_i7::g.104::m.(  0.102   1  0.000   1  0.120   1  0.000   0.000 N  0.450      SignalP-noTM
TRINITY_DN38610_c0_g1::TRINITY_DN38610_c0_g1_i7::g.104::m.)  0.103   1  0.000   1  0.110   1  0.000   0.000 N  0.450      SignalP-noTM
TRINITY_DN38610_c0_g1::TRINITY_DN38610_c0_g1_i7::g.104::m.*  0.103   1  0.000   1  0.110   1  0.000   0.000 N  0.450      SignalP-noTM
TRINITY_DN38610_c0_g1::TRINITY_DN38610_c0_g1_i7::g.104::m.+  0.104   1  0.000   1  0.130   1  0.000   0.000 N  0.450      SignalP-noTM
TRINITY_DN38610_c0_g1::TRINITY_DN38610_c0_g1_i7::g.104::m.,  0.104   1  0.000   1  0.140   1  0.000   0.000 N  0.450      SignalP-noTM
TRINITY_DN38610_c0_g1::TRINITY_DN38610_c0_g1_i7::g.104::m.-  0.104   1  0.000   1  0.140   1  0.000   0.000 N  0.450      SignalP-noTM
TRINITY_DN38610_c0_g1::TRINITY_DN38610_c0_g1_i7::g.104::m..  0.104   1  0.000   1  0.146   1  0.000   0.000 N  0.450      SignalP-noTM
TRINITY_DN38610_c0_g1::TRINITY_DN38610_c0_g1_i7::g.104::m./  0.105   1  0.000   1  0.120   1  0.000   0.000 N  0.450      SignalP-noTM
TRINITY_DN38610_c0_g1::TRINITY_DN38610_c0_g1_i7::g.104::m.0  0.105   1  0.000   1  0.120   1  0.000   0.000 N  0.450      SignalP-noTM
TRINITY_DN38610_c0_g1::TRINITY_DN38610_c0_g1_i7::g.104::m.1  0.105   1  0.000   1  0.120   1  0.000   0.000 N  0.450      SignalP-noTM
TRINITY_DN38610_c0_g1::TRINITY_DN38610_c0_g1_i7::g.104::m.2  0.104   1  0.000   1  0.131   1  0.000   0.000 N  0.450      SignalP-noTM
TRINITY_DN38610_c0_g1::TRINITY_DN38610_c0_g1_i7::g.104::m.3  0.103   1  0.000   1  0.198   1  0.000   0.000 N  0.450      SignalP-noTM
TRINITY_DN38610_c0_g1::TRINITY_DN38610_c0_g1_i7::g.104::m.4  0.104   1  0.000   1  0.158   1  0.000   0.000 N  0.450      SignalP-noTM
TRINITY_DN38610_c0_g1::TRINITY_DN38610_c0_g1_i7::g.104::m.5  0.102   1  0.000   1  0.120   1  0.000   0.000 N  0.450      SignalP-noTM
TRINITY_DN38610_c0_g1::TRINITY_DN38610_c0_g1_i7::g.104::m.6  0.105   1  0.000   1  0.120   1  0.000   0.000 N  0.450      SignalP-noTM
TRINITY_DN38610_c0_g1::TRINITY_DN38610_c0_g1_i7::g.104::m.7  0.104   1  0.000   1  0.138   1  0.000   0.000 N  0.450      SignalP-noTM
TRINITY_DN38610_c0_g1::TRINITY_DN38610_c0_g1_i7::g.104::m.8  0.106   1  0.000   1  0.129   1  0.000   0.000 N  0.450      SignalP-noTM
TRINITY_DN38610_c0_g1::TRINITY_DN38610_c0_g1_i7::g.104::m.9  0.105   1  0.000   1  0.120   1  0.000   0.000 N  0.450      SignalP-noTM
TRINITY_DN38610_c0_g1::TRINITY_DN38610_c0_g1_i7::g.104::m.:  0.104   1  0.000   1  0.138   1  0.000   0.000 N  0.450      SignalP-noTM
TRINITY_DN38610_c0_g1::TRINITY_DN38610_c0_g1_i7::g.104::m.;  0.104   1  0.000   1  0.140   1  0.000   0.000 N  0.450      SignalP-noTM
TRINITY_DN38610_c0_g1::TRINITY_DN38610_c0_g1_i7::g.104::m.<  0.104   1  0.000   1  0.140   1  0.000   0.000 N  0.450      SignalP-noTM
TRINITY_DN38610_c0_g1::TRINITY_DN38610_c0_g1_i7::g.104::m.=  0.104   1  0.000   1  0.140   1  0.000   0.000 N  0.450      SignalP-noTM
TRINITY_DN38610_c0_g1::TRINITY_DN38610_c0_g1_i7::g.104::m.>  0.105   1  0.000   1  0.140   1  0.000   0.000 N  0.450      SignalP-noTM
TRINITY_DN38610_c0_g1::TRINITY_DN38610_c0_g1_i7::g.104::m.?  0.104   1  0.000   1  0.130   1  0.000   0.000 N  0.450      SignalP-noTM
TRINITY_DN38610_c0_g1::TRINITY_DN38610_c0_g1_i7::g.104::m.@  0.104   1  0.000   1  0.158   1  0.000   0.000 N  0.450      SignalP-noTM
TRINITY_DN38610_c0_g1::TRINITY_DN38610_c0_g1_i7::g.104::m.A  0.105   1  0.000   1  0.120   1  0.000   0.000 N  0.450      SignalP-noTM
TRINITY_DN38610_c0_g1::TRINITY_DN38610_c0_g1_i7::g.104::m.B  0.103   1  0.000   1  0.110   1  0.000   0.000 N  0.450      SignalP-noTM
TRINITY_DN38610_c0_g1::TRINITY_DN38610_c0_g1_i7::g.104::m.C  0.104   1  0.000   1  0.140   1  0.000   0.000 N  0.450      SignalP-noTM
TRINITY_DN38610_c0_g1::TRINITY_DN38610_c0_g1_i7::g.104::m.D  0.103   1  0.000   1  0.145   1  0.000   0.000 N  0.450      SignalP-noTM
TRINITY_DN38610_c0_g1::TRINITY_DN38610_c0_g1_i7::g.104::m.E  0.103   1  0.000   1  0.166   1  0.000   0.000 N  0.450      SignalP-noTM
TRINITY_DN38610_c0_g1::TRINITY_DN38610_c0_g1_i7::g.104::m.F  0.104   1  0.000   1  0.121   1  0.000   0.000 N  0.450      SignalP-noTM
TRINITY_DN38610_c0_g1::TRINITY_DN38610_c0_g1_i8::g.105::m.  0.105   1  0.000   1  0.140   1  0.000   0.000 N  0.450      SignalP-noTM
TRINITY_DN38610_c0_g1::TRINITY_DN38610_c0_g1_i8::g.105::m.  0.104   1  0.000   1  0.140   1  0.000   0.000 N  0.450      SignalP-noTM
[truncated: 18,701 more chars]
