# Supplementary material for: Venomix: a simple bioinformatic pipeline for identifying and characterizing toxin gene candidates from transcriptomic data
Source: PeerJ. 2018 Jul 31;6:e5361. doi: 10.7717/peerj.5361 (PMC6074769; doi:10.7717/peerj.5361)
Supplement: Supplemental Information 6 [file peerj-06-5361-s006.gz › FinalOutput_1E-20/Delta-latroinsectotoxin-Lt1a_1/final.txt]

>P0DJE3
MIFVGETMERANHSLVRLRREGEELTLDEKAEICSELELQQKYVDIASNIIGDLSSLPMV
GKIVGTIAAAAMTVTHVASGRLDIEQTLLGCSDLPFDQIKEVLEKRFNEVDRKLESHSAA
LEEITKLVEKSISAVEKTRKQMNKRFDEVMKSIQDAKVSPIVSKINNFARYFDTEKERIR
GLKLNDYILKLEEPNGILLHFKESRTPKDDSLQAPLFSIIQEGYAVPKSIDDESAFKVLY
ALLYGTQTYISVMFFLLEQYSFLANHYYEKGDLEKYDEYFNSLNNVFLDFKSSLVGTGTS
NNEGLIDKVLQVLMTFKNSEFLGLGKNGVDEMLNEKINLFNKIKEEIESKQRMTMSETPE
NFAQISFDKDITTPIGDWRDGREVRYAVQYASETLFSKIGHWSDPVSVREKACPTLRMPV
DQTRRNVLVFRKFDNSKPQLVGEITPYLSNFIDIDRDLYNAASNPDSAVGFKEFTKLNYD
GANIRATFDQGRTIFHAVAKSGNDKILFGLTFLVKSTELNQPDKKGYTPIHVAADSGNAG
IVNLLIQRGVSINSKTYHFLQTPLHLAAQRGFVNTFQRLMESSEININERDKDGFTPLHY
AVRGGERILEAFMNQIGIDVNAKSNKGLTPFHLAIIKNDWQVASTLLRNKKVDINAVDEN
NMTALHYAAILGYLETTKQLINLKEINANVVSSPGLLSALHYAILYKHDDVASFLLRSSN
VNVNLKALGGITPLHLAVMQGRKQVLSLMFNIGVNIEQQTDEKYTPLHLAAMSKYPELIQ
ILLDQDSNFEAKTNSGATPLHLATFKGKSQAALILLNNEVNWRDTDENGQMPIHGAATTG
LLDVAQAIISIDATVLDIEDKNSDTPLNLAAQNSHIDAVKYFIDQGADINTRNKNGHAPL
LAFSKKGNLDMVKYLFDKNANVYIADNNGMNFFYYAVRNGHLNIIKYAMSEKDKFEWSNI
DNNRRDECPKEECAISHFAVCDAVQFDKIEIVKFFIGTLGNFNICGPLHQAARYGHLHIV
KYLVEEEVLSVDGSKTDTPLCYASENGHLAVVQYLVSNGAKVNHDCANGMTAIDKAITKN
HLQVVQFLAANGVDFRRKNSRGATPFLTAVAENAFDIAEYLIREKRQDININEQNVDKET
ALHLAVYYKNLQMIKLLVKYGIDVTIRNAYDKTVLDIATDAKFSNIVKYLKKNSGKFRRE
YKSSYGEHSFLQTNEISRFIDGKSIEHDHPQFINADNESSQLFSGTASKIDVIGTLLLID
VLIRYFSKQGYISKESDSASDGITQAAALSITEKFEDVLNSLPNKSAKEQVDLADVHGKV
YAALKSGRNSQIHQILCSSLKSISTLKPEDMEKLVSVIMNSHSSLSMPEATDSANEAYGE
TLHLFGESCRHSEDYISQKFSTNPFSFESEKKIQKISI
>P23631
MISVGEIMERANHSLVRMRREGEDLTLEEKAEICSELELQQKYVDIASNIIGDLSSLPIA
GKIAGTIAAAAMTATHVASGRLDIEQTLLGCSDLPFDQIKEVLENRFNEIDRKLDSHSAA
LEEITKLVEKSISVVEKTRKQMNKRFDEVMKSIQDAKVSPIISKINNFARYFDTEKERIR
GLKLNDYILKLEEPNGILLHFKESRTPTDDSLQAPLFSIIEEGYAVPKSIDDELAFKVLY
ALLYGTQTYVSVMFFLLEQYSFLANHYYEKGYLEKYDEYFNSLNNVFLDFKSSLVGTGTS
NNEGLLDRVLQVLMTVKNSEFLGLEKNGVDEMLNEKINLFNKIKEEIEGKQKMTLSETPE
NFAQISFDKDITTPIGDWRDGREVRYAVQYASETLFSKISHWSDPVSVREKACPTLRMPV
DQTRRNVLVFRKFDSSKPQLVGEITPYLSNFIDIDRDLYNAASNPDSAVGFKEFTKLNYD
GANIRATFDHGRTVFHAAAKSGNDKIMFGLTFLAKSTELNQPDKKGYTPIHVAADSGNAG
IVNLLIQRGVSINSKTYHFLQTPLHLAAQRGFVTTFQRLMESPEININERDKDGFTPLHY
AIRGGERILEAFLNQISIDVNAKSNTGLTPFHLAIIKNDWPVASTLLGSKKVDINAVDEN
NITALHYAAILGYLETTKQLINLKEINANVVSSPGLLSALHYAILYKHDDVASFLMRSSN
VNVNLKALGGITPLHLAVIQGRKQILSLMFDIGVNIEQKTDEKYTPLHLAAMSKYPELIQ
ILLDQGSNFEAKTNSGATPLHLATFKGKSQAALILLNNEVNWRDTDENGQMPIHGAAMTG
LLDVAQAIISIDATVVDIEDKNSDTPLNLAAQNSHIDVIKYFIDQGADINTRNKKGLAPL
LAFSKKGNLDMVKYLFDKNANVYIADNDGMNFFYYAVQNGHLNIVKYAMSEKDKFEWSNT
DNNRRDECPNEECAISHFAVCDAVQFDRIEIVKYFVGTLGNFAICGPLHQAARYGHLDIV
KYLVEEEFLSVDGSKTDTPLCYASENGHFTVVQYLVSNGAKVNHDCGNGMTAIDKAITKN
HLQVVQFLAANGVDFRRKNSRGTTPFLTAVAENALHIAEYLIREKRQDININEQNVDKDT
ALHLAVYYKNLQMIKLLIKYGIDVTIRNAYDKTALDIAIDAKFSNIVEYLKTKSGKFRRE
YKSSYGERSLLQTNQISNFIDRKNIEHDHPLFINADNESSELFSKTASNIDVIGTLLLID
VLIRYFSKQGYISKESDSASDGITQAAALSITEKFEDVLNSLHNESAKEQVDLAEVHGKV
YAALKSGRNSQIHQILCSSLNSISTLKPEDMEKLESVIMNSHSSVSLPEVTDSANEAYGE
TLHLFGESCLHSDGILTKKLM
>G0LXV8
SLVRMRREGEEDLTLEEKAELCSELELQQKYVDIGSNIIGDLSSLPIVGKIVGTIAAAAM
AVTHVASGRLDIEQTLGGCSDVPFDQIKEILEERFNEIDRKLESHSAALEEITKLVEKSI
SAVEKTRKQMNKRFDEVMRSIQDAKVSPLVSKINNFARYFDTEKERIRGLKLSDYILKLE
EPNGILLHFKESRTPRDDSLQAPLFSIIQERYAVPKSIDDELAFKVLYALLYGTQTYVSV
MFFLLEQYSFLANHYYEKGDLEKYDEYFNSLNNVFLDFKSSLVGTGTSNNEGLLDRVLQV
LVTVKNSEFLGLEKNGVNEMLNEKINLFNKIKVEIEGKQRMTLSETPENFAQISFDKDIT
TPIGDWRDGREVRYAVQYASETLFSKISHWSDPVGVREKACPTLRMPVDQTRRNILVFRK
FDSSKPQLVGEITPYQSNFIDIDRDLYNTANNPDSAVGFKEFTKLNYDGANIRATFEQGR
TVFHAAAKSGNSRIMIGLTFLVKSNELNQPDKKGYTPIHVAADSGNAGIVNLLIQRGVSI
NSKTYNFLQTPLHLAAQRGFVTTFQRLMESPEININERDKDGFTPLHYAVRGGERILEAF
INQIRIDLNAKSNKGLTPFHLAIIKDDWPVASTLLGSKKVDVNAVDENNMTALHYAAILG
YLETTKQLINLKEINADVVSSPGLLSALHYAILYKHDDVASFLLRSSNVNVNLKALGGIT
PLHLAVIQGRTQILSLMFDIGVNIEQQTDEKYTPLHLAAMSKYPELIQILLDQGSNFEAK
TNSGATPLHLATFKGKSKAALILLNNEVNWRDTDENGQMPIHGAAMNGLLDVAQAIISID
ATVLDIKDKNSDTPLNLAAQKSHIDVIKYFIDQGADINTRNKTGHAPLLAFSKKGNLDMV
KYLFDKNANVYIADNDGINFFYYAVRNGHLNIVKYAMSEKDKFEWSNIDNNRRDECPKEE
CAISHFAVCDAVQFDKIEIVKYFVTTLGNFAICGPLHQAARYGHLDIEKYLVEEEDLNVD
GSKPDTPLCYASENGHLAVVQYLVSNGAKVNHDCGNGMTAIDKAITKNHLQVVQFLAANG
VDFRRKNKLGATPFLTAVSENAFDIAEYLIRENRQDIDINEQNVDKETALHLAVYYKNLQ
MIKLLVKYGIDMTIRNAYDKTALDIATDLKNSNIVEYLKTKSGKFRREYKSSYGEHSLLQ
TNKISSFIDGKNIEHDHPQFINADNESSQLFSDTASNIDVIGPLLLIDVLIRYFSKQGYI
SKESDSASDGITQAAALSITEKFEDVLNSLHNESAKEQVDLAEVHGKVYAALKSGRNSQI
HPILCSSLKSISTLKPEDMEKLGSVIMNSHS
>Q9XZC0
VSIFIFHFSANILVRNSEMKGKRVISKREMSKADQCTFLSYQSVAYGTLGDVAGDVSSIE
GADLVATPIAAGGHLAKGATDAAMIAMDCSSIPFDEIKQQLNQRFNEVDKKLQKGAEALE
NVTELAEKTYSSVEKMRVEMREGFNHVIATIENANTKQIITGINQIIQYFNDERENINNR
QKEDYVAKLQEPASGNFLLYLRKSRTSEDGSLHSLLFKIINQELAIPNNAADNNAIRALF
ALFYGTQTFISIMFYLVKQYSYLADYHYQNGNLAEFNSNFDHMKTVFQDFKFTLIGINTS
NSKPLVNTVLSIIEDVKNKRFIRNLRSNLYQKIIKSTKSLLDLREKITKMDLPIIEDTPK
SSVLINFREKSSSVPRIETPILKWTPGTVVKYAIQYEQDGKYSKISKWSNPITVQRLANP
YITIDKDRRNRLVFRQFGNEKPELISILDSSQNEFRDIHRDLYNAAQMPYKETALGICRK
LIDSGAQVGASFEMGRKSIHASATAGNDDVARLLLAKNNGLLNVPDKNGYTPLHIASERK
NNDFVKFLLEKGADVNVRTFANELTPLHLAARQDFTIIVKTLMEKRGIDVNAKERAGFTP
LHLSITSNSRAARTLINETPAGINIKSNSGLTPLHLAVLQNNLSAAKVLVKSNKKVKLNE
MDNNGMTPLHYASMLGNLEFVKYFTSEQGIDVNAKTKVKNWTPLHLAILFKKFDVAQSLL
QVRNIDISTRADQAITPLHLAAATGNSQIVKTILNSGAVVDQETANGFTALHLAIMNPNT
ETPQFLIAKGANINAKTNDGSTPLHFAAALGKTNIFQLLMDKGANIKAENLINQMPIHEA
VVNGHLAIVKMLIEQDSSLMNAKNMRDEYPFYLAAEKRYKDVFNYLESKGADVNEKNNDG
NTLLHLFSINGEVEVVQFLIQNGADFRLRNKERKSFFDLAVEFGHAGIVGYAIEENKVDL
QEPYRGKTILYHAICDSVKYDRIEVVRYFVETLNEDQCSPLQEAAAYAHLDLVKYFVQER
GINPTAFNNDNQVSPLCIAIVGAPCGFVKSCDTPERLDVVEYLVDKTPDINKECDTQQST
PVSSAVYGNKVSILNYLIRNGADPNKKVRGDPPLFIAAMIGQYDIVKSLVEQHKIDVNTR
NKEQFTPLHAAASNDHIDVVKYLIQKGADVNAKGDENLKPIDLAGEKSKAYLRSLGRRFF
RNESPSKSFEIDKFNAIMPEVSMSGKVSHDSNFIQHISSGTRSKSNFNSAKNKMYAENSH
VRSIDVNGALLLLDFMVRVFSNRKMNYAASISGIKSRSNSEAQAEALILTERFEHLLNAL
IADQSIDSLDFSNVHSRIYKAIINGNPNGISEMLCSYAKEYSELDPEKIEKLLQEFETLT
FTKSSEIQINEKFSHALFETCGLNRPTNVLQIK
>Q02989
ACSSPEVSIFHFFVYAGSFVKNFKKMKGSSAISKREMSRADQCKLLAYTAVGYETVGNVA
ADIASIEGANLVAAPVAAGGHLGKGLTDAAMIAMDCSSIPFEEIKEILNKEFKEMGRKLD
KNTEALEHVSKLVSKTLSTVEKIRVEMREGFKLVIETIENIATKEIVFDINKIVQYFNNE
RENINSRQKEEFVAKLQEPAPGNFLLYLRNSRTSESGTLYSLLFRIIDQELAIPNNAGDN
NAIQALYALFYGTETFISIMFYLVKQYSYLAEYHYQKGNLEEFNTNFDHMKIVFQDFKFS
LIGINQNTKPLVDEVLNVLNNVKNKSFIRNVQNKLFYDLMKQTESLLELKKEIANMELPI
IDETPRLSISISFKERSDDKPVDTPLLKWDKGKEVKYAIQFEQDGKFSKISSWSKPVTVQ
HLACPFISVDKDRRNRLIFRQFGDQIPELVGTLRGSQVEFRDIHRDLYNAAQVPYAREAL
SISRTLIQNGANVSETFELGRGAIHAAASAGNYDVGELLLNKDINLLEKADKNGYTPLHI
AADSNKNDFVMFLIGNNADVNVRTKSDLFTPLHLAARRDLTDVTQTLIDITEIDLNAQDK
SGFTPLHLSISSTSETAAILIRNTNAVINIKSKVGLTPLHLATLQNNLSVSKLLAGKGAY
LNDGDANGMTPLHYAAMTGNLEMVDFLLNQQYININAATKEKKWTPLHLAILFKKNDVAE
RLLSDENLNIRLETNGGINPLHLASATGNKQLVIELLAKNADVTRLTSKGFSALHLGIIG
KNEEIPFFLVEKGANVNDKTNSGVTPLHFAAGLGKANIFRLLLSRGADIKAEDINSQMPI
HEAVSNGHLEIVRILIEKDPSLMNVKNIRNEYPFYLAVEKRYKDIFDYFVSKDANVNEVD
HNGNTLLHLFSSTGELEVVQFLMQNGANFRLKNNERKTFFDLAIENGRLNIVAFAVEKNK
VNLQAAHRGKTILYHAICDSAKYDKIEIVKYFIEKLNESECNPLHEAAAYAHLDLVKYFV
QERGINPAEFNEENQASPFCITIHGAPCGYSLDCDTPDRLEVVEYLSDKIPDINGKCDVQ
ENTPITVAIFANKVSILNYLVGIGADPNQQVDGDPPLYIAARQGRFEIVRCLIEVHKVDI
NTRNKERFTALHAAARNDFMDVVKYLVRQGADVNAKGIDDLRPIDIAGEKAKAYLQSSRF
LRSGHSFQSNEIDSFGNTIHGISMSARTNDKLTQQISSKGTRSDSNSTEGKMHSENVHVR
SIDVNGALLLLDFMIRVFASKKTNFAPYGSRIKTRSAAEAQAEALIMTERFENLLSGLIG
DPIPDSIDFSNVHSKIYKAIMSGRRSVISEMLCSFAEEYSKLNHESIKQLLSEFETLTTT
KASEIHIEESVPYAPFEICELKVNSNVSQIK
>Q25338
MHSKELQTISAAVARKAVPNTMVIRLKRDEEDGEMTLEERQAQCKAIEYSNSVFGMIADV
ANDIGSIPVIGEVVGIVTAPIAIVSHITSAGLDIASTALDCDDIPFDEIKEILEERFNEI
DRKLDKNTAALEEVSKLVSKTFVTVEKTRNEMNENFKLVLETIESKEIKSIVFKINDFKK
FFEKERQRIKGLPKDRYVAKLLEQKGILGSLKEVREPSGNSLSSALNELLDKNNNYAIPK
VVDDNKAFQALYALFYGTQTYAAVMFFLLEQHSYLADYYYQKGDDVNFNAEFNNVAIIFD
DFKSSLTGGDDGLIDNVIEVLNTVKALPFIKNADSKLYRELVTRTKALETLKNQIKTTDL
PLIDDIPETLSQVNFPNDENQLPTPIGNWVDGVEVRYAVQYESKGMYSKFSEWSEPFTVQ
GNACPTIKVRVDPKKRNRLIFRKFNSGKPQFAGTMTHSQTNFKDIHRDLYDAALNINKLK
AVDEATTLIEKGADIEAKFDNDRSAMHAVAYRGNNKIALRFLLKNQSIDIELKDKNGFTP
LHIAAEAGQAGFVKLLINHGADVNAKTSKTNLTPLHLATRSGFSKTVRNLLESPNIKVNE
KEDDGFTPLHTAVMSTYMVVDALLNHPDIDKNAQSTSGLTPFHLAIINESQEVAESLVES
NADLNIQDVNHMAPIHFAASMGSIKMLRYLISIKDKVSINSVTENNNWTPLHFAIYFKKE
DAAKELLKQDDINLTIVADGNLTVLHLAVSTGQINIIKELLKRGSNIEEKTGEGYTSLHI
AAMRKEPEIAVVLIENGADIEARSADNLTPLHSAAKIGRKSTVLYLLEKGADIGAKTADG
STALHLAVSGRKMKTVETLLNKGANLKEYDNNKYLPIHKAIINDDLDMVRLFLEKDPSLK
DDETEEGRTSIMLIVQKLLLELYNYFINNYAETLDEEALFNRLDEQGKLELAYIFHNKEG
DAKEAVKPTILVTIKLMEYCLKKLREESGAPEGSFDSPSSKQCISTFSEDEMFRRTLPEI
VKETNSRYLPLKGFSRSLNKFLPSLKFAESKNSYRSENFVSNIDSNGALLLLDVFIRKFT
NEKYNLTGKEAVPYLEAKASSLRIASKFEELLTEVKGIPAGELINMAEVSSNIHKAIASG
KPVSKVLCSYLDTFSELNSQQMEELVNTYLSTKPSVITSASADYQKLPNLLTATCLEPER
MAQLIDVHQKMFLR
>TRINITY_DN31888_c0_g1::TRINITY_DN31888_c0_g1_i1::g.1::m.1 type:complete len:1175 gc:universal TRINITY_DN31888_c0_g1_i1:1-3525(+)
MAARRSALNSTRDFTQNSADAGRELFDACRNGDISRVRKLVNVHNVNSRDASGRKSTPLH
FAAGFGRKDVVEHLLQNGANVHARDDGGLIPLHNACSFGHAEVVQLLLKHGADPNARDNW
NYTPLHESAIKGKTDVCIVLLQRDADPTIRNTDGKTPIDLADSSARAVLNGEYHKDELLE
AARSGNEEKLMALFTPLNVNCHASDGRKSTPLHLAAGYNRIRIVQLLLQHGADVHAKDKG
GLVPLHNACSYGHFEVTEMLIKHGANVNAMDLWQFTPLHEAASKSRVEVCSLLLSHGADP
TLLNCHSKSAIDVAPTRELQERLSYEYKGHSLLEAARQADPARLKKYLSLETVNFKHPFS
GDTSLHCAVCSPYPKRKQVTEALIRKGANLNEKNKEFLTPLHLTADKSHFDVMDLLLKHG
AKVNSLDGLGQTALHRCAREGNVQACRIMLSYGVDPTIVSLQGYTAAQVASEGVQKLLSD
PPGGVVDIEYQLLESAKAGDVEIVKRILLEHSHVVNCRDVDGRQSTALHFAAGYNRVAVV
EHLLQNGADVHAKDKGGLVPLHNACSYGHYEVAELLVKHGANVNVADLWKFTPLHEAAAK
GKCEIVKLLLKHGADPNKKNRDGHTPLDLVKEGDQDVADLLRGDAALLDAAKKGNLARVM
KLLGPENINCRDSQGRNSTPLHLAAGYNNLDVAEFLLEHGADVNSQDKGGLIPLHNASSY
GHLDIAALLIKFNTVVNATDRWGFTPLHEAAQKGRTQLCALLLAHGADPTMKNHEGQTPL
DLASADDVRCLLSDAMPPSTLPTSTKSIPLSGNISPLPPPSFSTQNTSPSSITSVKIEND
LPPAINLLNSRRSSSIVTSSANTQHGDGCIDFDRTELLESTTIHHNMTIGAFLCSLGLEH
LRDLFEKEQITLDILAEMGHEELKQIGVNAYGHRHKLIKGMEKLYGGHTPIQYLPTTPGT
ILLDLCPEDKEYIAVEEEMQGSIREHRDNGHAGGVFNKYNIHKIQKVRNKKLWEKYCHRR
AEVSEENHGQANERMLFHGSPFINAIVQKGFDERHAYIGGMFGAGIYFAENSSKSNQYVY
GIGGGTGCPIHKDRSCYICHRQMLLCRVTLGKSFLQFSAMKMAHAPPGHHSVIGRPSVGG
LSYPEYVVYRGEQAFPEYLISYQIVKPELEHPSL*
>TRINITY_DN32510_c0_g1::TRINITY_DN32510_c0_g1_i1::g.2::m.2 type:complete len:424 gc:universal TRINITY_DN32510_c0_g1_i1:2524-1253(-)
MPIHYAAEGGKPEVLELLLKAGCRINVSDSENITPLHLAVSRGYEEVTVMLLKAGSRVNS
KTSDKSSALHIAASRGYTVIVEKLLDYGAKIDILDASDRTPLFLAINRANHEVVKVLLHH
GAKINIEEIHGYTPLSEAVWQKDCDLVQMLLQAGAKISGAHHLLHYSVLHHSLRLTELLL
NGGAFVNVRDDSGDTPIHIAVRGAQVDILQELLKHGGSVNLCNGLSGHTLIHEAVDAIHE
QSFDAFCVILHILIQRGCKLNAESFTPGDTPLYRSILMDKFRFAEELIRNGSDVNMGNLY
SCNIDNLCLARRKNHFRTVKLLVYAGFHLHRTPWLEILPSTFPHSYSIHSIKGWLIYMKG
NPMNLVDICRIVIRRRLGENLVVKVNKLQFPMHLKRFLLLQDISAERDCVSLLNSANANA
STR*
>TRINITY_DN32510_c0_g1::TRINITY_DN32510_c0_g1_i2::g.4::m.4 type:complete len:588 gc:universal TRINITY_DN32510_c0_g1_i2:3016-1253(-)
MTTLAEELYKAVNSTDVELIKELLRRGASINTLVCSGRTILGRAVQIGHIDTINILLHAE
DYLPPEDNFESEQTEDATTLDCCLDPELISWSEVNNPVSQEDDVQDNNATDDNSCWTEST
LSSGDGWKEPPQPNLGGLGLFQSLRRFSSHRRTCDINLPDFYDRMPIHYAAEGGKPEVLE
LLLKAGCRINVSDSENITPLHLAVSRGYEEVTVMLLKAGSRVNSKTSDKSSALHIAASRG
YTVIVEKLLDYGAKIDILDASDRTPLFLAINRANHEVVKVLLHHGAKINIEEIHGYTPLS
EAVWQKDCDLVQMLLQAGAKISGAHHLLHYSVLHHSLRLTELLLNGGAFVNVRDDSGDTP
IHIAVRGAQVDILQELLKHGGSVNLCNGLSGHTLIHEAVDAIHEQSFDAFCVILHILIQR
GCKLNAESFTPGDTPLYRSILMDKFRFAEELIRNGSDVNMGNLYSCNIDNLCLARRKNHF
RTVKLLVYAGFHLHRTPWLEILPSTFPHSYSIHSIKGWLIYMKGNPMNLVDICRIVIRRR
LGENLVVKVNKLQFPMHLKRFLLLQDISAERDCVSLLNSANANASTR*
>TRINITY_DN32510_c0_g1::TRINITY_DN32510_c0_g1_i4::g.6::m.6 type:complete len:424 gc:universal TRINITY_DN32510_c0_g1_i4:2524-1253(-)
MPIHYAAEGGKPEVLELLLKAGCRINVSDSENITPLHLAVSRGYEEVTVMLLKAGSRVNS
KTSDKSSALHIAASRGYTVIVEKLLDYGAKIDILDASDRTPLFLAINRANHEVVKVLLHH
GAKINIEEIHGYTPLSEAVWQKDCDLVQMLLQAGAKISGAHHLLHYSVLHHSLRLTELLL
NGGAFVNVRDDSGDTPIHIAVRGAQVDILQELLKHGGSVNLCNGLSGHTLIHEAVDAIHE
QSFDAFCVILHILIQRGCKLNAESFTPGDTPLYRSILMDKFRFAEELIRNGSDVNMGNLY
SCNIDNLCLARRKNHFRTVKLLVYAGFHLHRTPWLEILPSTFPHSYSIHSIKGWLIYMKG
NPMNLVDICRIVIRRRLGENLVVKVNKLQFPMHLKRFLLLQDISAERDCVSLLNSANANA
STR*
>TRINITY_DN33776_c0_g2::TRINITY_DN33776_c0_g2_i1::g.7::m.7 type:complete len:1932 gc:universal TRINITY_DN33776_c0_g2_i1:7138-1343(-)
MTNKGGVDAGNSTEPEPQTHPQTDGNASFLRAARAGNLEKVLEYLKGSIDINTSNANGLN
ALHLASKEGHVTVVNELLKRGANVNAATKKGNTALHIASLAGQEEVVKILVRNGANVNVQ
SQNGFTPLYMAAQENHDNVVRYLLANGANQSLATEDGFTPLAVALQQGHDKVVAVLLEND
TKGRVRLPALHIAAKKDDCKAAALLLQNDHDPDVTSKSGFTPLHIASHYGNENIAHLLLE
KSADVNFGAKHQITPLHVASKWGKKNMVNILVENGAKIDASTRDGLTPLHCAARSGHDQV
VDLLLEKGAPITAKTKNGLAPLHMAAQGDHVDGARILLYHKAPVDDVTVDYLTALHVAAH
CGHVKVAKLLLDRKADANARALNGFTPLHIACKKNRIKVVELLLKHGASIEATTESGLTP
LHVASFMGCMNIVIYLIQHGANPDVPTVRGETPLHLAARANQADIIRILLRNGAHVDACA
REQQTPLHIAARLGNVDIVGLLLQHGAAVDATTKDMYTALHIAAKEGQEEVASVLLDNGA
SLTATNKKGFTPLHLAAKYGNIKVARLLLQKDAQVDAQGKNGVTPLHVAAHYDHVNVALL
LLDKGASPHATAKNGYTPLHIAAKKNQMDIATTLLEYGAKPNAESKAGFTPLHLAAQEGH
TDMTTLLIEHHADVNFGAKNGLTPLHLCAQEDRVNVAAILVKNGAEIGPQTKAGYTPLHV
ACHFGQINMVRFLLQHDADVNAITSHGYTPLHQAAQQGHTLIINLLLENNASPNTVTNQG
QTALSIAQRLGYISVVETLKVVTETVVTTTTTTITEEKYKVVAPEIMQETFMSDSEDEGG
EDLGDQSFRYLTVDEMKSLGDDSLPIDVTKDERGTDSMIMSKDSEAPLTVEEEHLSPAHV
SHLETVFAGSYVPDNVDIARAPVHAGFLVSFMVDARGGAMRGCRHSGVRVIIPPRKAPMP
MRITCRYLRREKLAHPPPLMEGEACASRILEVGPATAKFLGPVILEIPHFASLRGREREI
TILRSDNGETWREHTLEATEDAVHDVLNESFEGEELSALEDLNTNRITRILTTDFPQYFA
IITRVRQEVHAIGPEGGMVSSTVVPQVQAIFPEGALTKKIKVGLQAQPIPPELVAKLLGN
RVAVSPIVTVEPRRRKFHKPITLTIPVPQAATKGMINQYSGDAPTLRLLCSITGGTTKAQ
WEDVTGSTPLTFVNDCVSFTTTVSARFWLMDCRQVNEATRFATELYKEAIHVPFMAKFVV
FAKRYDPMEAYLRVFCMTDDKEDKTLESQEHFVEVAKSRDVEVQEAKCQYLEFAGNLIPV
TKSGEQLFLTFQAFRENRLPFIIRVKDPHQEPMGRLAFMREPRVGRGEPPQSPICNLNIA
LPDVCKVDPTAVSELVTVEKKYGFVEETGLSKPELIHRADLRLSDISKQLGDDWIPLALQ
LDIPESDINSIKSEYPNDSNQQAIVMLRLWMQKQANKANGNTLEKALRRINREDIVSNCM
FNVELVTDDVEKAVAKVHLDQSGFDAFKEELGPSRDASLRRETSLEISYDEQDLMKEAES
AAETSSESGSVCEKDAQAKEAKKVPSPAEIPQPETREEELSAMKGENEIPEPPDVVEVKE
VPKEKPKEEEREDDTSATEGFILVDVNVSPPTSIDTKPAEVTGDQPVTLEKELLEDLQQA
FQDVSLSLPTVEGPVQRIKETKTPPPSPAEREAKADHETTVREKKEVLEDGTIKHTVTTV
TKTTITQDGEEPILDKDQLAKLVESETWPSGEMDTSQVSVSSLPEDEKSEPTTATMSSGT
TAEQDISSAEGDKPQVDTHTEEKEWTETDESGGIRHVIQKKTIVTVSEPEEIMIMKGKGK
KDYGDAKDNGTIDDDDECTVTTRIVTKTTIKTDGQDVSEPTEENSNLRESMQQILDDFMS
DESTQKKQDGK*
>TRINITY_DN33776_c0_g2::TRINITY_DN33776_c0_g2_i2::g.10::m.10 type:complete len:1812 gc:universal TRINITY_DN33776_c0_g2_i2:6778-1343(-)
MVAEDIFTVTDGNASFLRAARAGNLEKVLEYLKGSIDINTSNANGLNALHLASKEGHVTV
VNELLKRGANVNAATKKGNTALHIASLAGQEEVVKILVRNGANVNVQSQNGFTPLYMAAQ
ENHDNVVRYLLANGANQSLATEDGFTPLAVALQQGHDKVVAVLLENDTKGRVRLPALHIA
AKKDDCKAAALLLQNDHDPDVTSKSGFTPLHIASHYGNENIAHLLLEKSADVNFGAKHQI
TPLHVASKWGKKNMVNILVENGAKIDASTRDGLTPLHCAARSGHDQVVDLLLEKGAPITA
KTKNGLAPLHMAAQGDHVDGARILLYHKAPVDDVTVDYLTALHVAAHCGHVKVAKLLLDR
KADANARALNGFTPLHIACKKNRIKVVELLLKHGASIEATTESGLTPLHVASFMGCMNIV
IYLIQHGANPDVPTVRGETPLHLAARANQADIIRILLRNGAHVDACAREQQTPLHIAARL
GNVDIVGLLLQHGAAVDATTKDMYTALHIAAKEGQEEVASVLLDNGASLTATNKKGFTPL
HLAAKYGNIKVARLLLQKDAQVDAQGKNGVTPLHVAAHYDHVNVALLLLDKGASPHATAK
NGYTPLHIAAKKNQMDIATTLLEYGAKPNAESKAGFTPLHLAAQEGHTDMTTLLIEHHAD
VNFGAKNGLTPLHLCAQEDRVNVAAILVKNGAEIGPQTKAGYTPLHVACHFGQINMVRFL
LQHDADVNAITSHGYTPLHQAAQQGHTLIINLLLENNASPNTVTNQGQTALSIAQRLGYI
SVVETLKVVTETVVTTTTTTITEEKYKVVAPEIMQETFMSDSEDEGGEDLGDQSFRYLTV
DEMKSLGDDSLPIDVTKDERGTDSMIMSKDSEAPLTVEEEHLSPAHVSHLETVFAGSYVP
DNVDIARAPVHAGKLKWKTFLVSFMVDARGGAMRGCRHSGVRVIIPPRKAPMPMRITCRY
LRREKLAHPPPLMEGEACASRILEVGPATAKFLGPVILEIPHFASLRGREREITILRSDN
GETWREHTLEATEDAVHDVLNESFEGEELSALEDLNTNRITRILTTDFPQYFAIITRVRQ
EVHAIGPEGGMVSSTVVPQVQAIFPEGALTKKIKVGLQAQPIPPELVAKLLGNRVAVSPI
VTVEPRRRKFHKPITLTIPVPQAATKGMINQYSGDAPTLRLLCSITGGTTKAQWEDVTGS
TPLTFVNDCVSFTTTVSARFWLMDCRQVNEATRFATELYKEAIHVPFMAKFVVFAKRYDP
MEAYLRVFCMTDDKEDKTLESQEHFVEVAKSRDVEVQEAKCQYLEFAGNLIPVTKSGEQL
FLTFQAFRENRLPFIIRVKDPHQEPMGRLAFMREPRVGRGEPPQSPICNLNIALPDVCKV
DPTAVSELVTVEKKYGFVEETGLSKPELIHRADLRLSDISKQLGDDWIPLALQLDIPESD
INSIKSEYPNDSNQQAIVMLRLWMQKQANKANGNTLEKALRRINREDIVSNCMFNVELVT
DDVEKAVAKVHLDQSGFDAFKEELGPSRDASLRRETSLEISYDEQDLMKEAESAAETSSE
SGSVCEKDAQAKGPVQRIKETKTPPPSPAEREAKADHETTVREKKEVLEDGTIKHTVTTV
TKTTITQDGEEPILDKDQLAKLVESETWPSGEMDTSQVSVSSLPEDEKSEPTTATMSSGT
TAEQDISSAEGDKPQVDTHTEEKEWTETDESGGIRHVIQKKTIVTVSEPEEIMIMKGKGK
KDYGDAKDNGTIDDDDECTVTTRIVTKTTIKTDGQDVSEPTEENSNLRESMQQILDDFMS
DESTQKKQDGK*
>TRINITY_DN33776_c0_g2::TRINITY_DN33776_c0_g2_i3::g.13::m.13 type:complete len:1825 gc:universal TRINITY_DN33776_c0_g2_i3:6817-1343(-)
MTNKGGVDAGNSTEPEPQTHPQTDGNASFLRAARAGNLEKVLEYLKGSIDINTSNANGLN
ALHLASKEGHVTVVNELLKRGANVNAATKKGNTALHIASLAGQEEVVKILVRNGANVNVQ
SQNGFTPLYMAAQENHDNVVRYLLANGANQSLATEDGFTPLAVALQQGHDKVVAVLLEND
TKGRVRLPALHIAAKKDDCKAAALLLQNDHDPDVTSKSGFTPLHIASHYGNENIAHLLLE
KSADVNFGAKHQITPLHVASKWGKKNMVNILVENGAKIDASTRDGLTPLHCAARSGHDQV
VDLLLEKGAPITAKTKNGLAPLHMAAQGDHVDGARILLYHKAPVDDVTVDYLTALHVAAH
CGHVKVAKLLLDRKADANARALNGFTPLHIACKKNRIKVVELLLKHGASIEATTESGLTP
LHVASFMGCMNIVIYLIQHGANPDVPTVRGETPLHLAARANQADIIRILLRNGAHVDACA
REQQTPLHIAARLGNVDIVGLLLQHGAAVDATTKDMYTALHIAAKEGQEEVASVLLDNGA
SLTATNKKGFTPLHLAAKYGNIKVARLLLQKDAQVDAQGKNGVTPLHVAAHYDHVNVALL
LLDKGASPHATAKNGYTPLHIAAKKNQMDIATTLLEYGAKPNAESKAGFTPLHLAAQEGH
TDMTTLLIEHHADVNFGAKNGLTPLHLCAQEDRVNVAAILVKNGAEIGPQTKAGYTPLHV
ACHFGQINMVRFLLQHDADVNAITSHGYTPLHQAAQQGHTLIINLLLENNASPNTVTNQG
QTALSIAQRLGYISVVETLKVVTETVVTTTTTTITEEKYKVVAPEIMQETFMSDSEDEGG
EDLGDQSFRYLTVDEMKSLGDDSLPIDVTKDERGTDSMIMSKDSEAPLTVEEEHLSPAHV
SHLETVFAGSYVPDNVDIARAPVHAGKLKWKTFLVSFMVDARGGAMRGCRHSGVRVIIPP
RKAPMPMRITCRYLRREKLAHPPPLMEGEACASRILEVGPATAKFLGPVILEIPHFASLR
GREREITILRSDNGETWREHTLEATEDAVHDVLNESFEGEELSALEDLNTNRITRILTTD
FPQYFAIITRVRQEVHAIGPEGGMVSSTVVPQVQAIFPEGALTKKIKVGLQAQPIPPELV
AKLLGNRVAVSPIVTVEPRRRKFHKPITLTIPVPQAATKGMINQYSGDAPTLRLLCSITG
GTTKAQWEDVTGSTPLTFVNDCVSFTTTVSARFWLMDCRQVNEATRFATELYKEAIHVPF
MAKFVVFAKRYDPMEAYLRVFCMTDDKEDKTLESQEHFVEVAKSRDVEVQEAKCQYLEFA
GNLIPVTKSGEQLFLTFQAFRENRLPFIIRVKDPHQEPMGRLAFMREPRVGRGEPPQSPI
CNLNIALPDVCKVDPTAVSELVTVEKKYGFVEETGLSKPELIHRADLRLSDISKQLGDDW
IPLALQLDIPESDINSIKSEYPNDSNQQAIVMLRLWMQKQANKANGNTLEKALRRINRED
IVSNCMFNVELVTDDVEKAVAKVHLDQSGFDAFKEELGPSRDASLRRETSLEISYDEQDL
MKEAESAAETSSESGSVCEKDAQAKGPVQRIKETKTPPPSPAEREAKADHETTVREKKEV
LEDGTIKHTVTTVTKTTITQDGEEPILDKDQLAKLVESETWPSGEMDTSQVSVSSLPEDE
KSEPTTATMSSGTTAEQDISSAEGDKPQVDTHTEEKEWTETDESGGIRHVIQKKTIVTVS
EPEEIMIMKGKGKKDYGDAKDNGTIDDDDECTVTTRIVTKTTIKTDGQDVSEPTEENSNL
RESMQQILDDFMSDESTQKKQDGK*
>TRINITY_DN33776_c0_g2::TRINITY_DN33776_c0_g2_i4::g.16::m.16 type:complete len:1819 gc:universal TRINITY_DN33776_c0_g2_i4:6799-1343(-)
MTNKGGVDAGNSTEPEPQTHPQTDGNASFLRAARAGNLEKVLEYLKGSIDINTSNANGLN
ALHLASKEGHVTVVNELLKRGANVNAATKKGNTALHIASLAGQEEVVKILVRNGANVNVQ
SQNGFTPLYMAAQENHDNVVRYLLANGANQSLATEDGFTPLAVALQQGHDKVVAVLLEND
TKGRVRLPALHIAAKKDDCKAAALLLQNDHDPDVTSKSGFTPLHIASHYGNENIAHLLLE
KSADVNFGAKHQITPLHVASKWGKKNMVNILVENGAKIDASTRDGLTPLHCAARSGHDQV
VDLLLEKGAPITAKTKNGLAPLHMAAQGDHVDGARILLYHKAPVDDVTVDYLTALHVAAH
CGHVKVAKLLLDRKADANARALNGFTPLHIACKKNRIKVVELLLKHGASIEATTESGLTP
LHVASFMGCMNIVIYLIQHGANPDVPTVRGETPLHLAARANQADIIRILLRNGAHVDACA
REQQTPLHIAARLGNVDIVGLLLQHGAAVDATTKDMYTALHIAAKEGQEEVASVLLDNGA
SLTATNKKGFTPLHLAAKYGNIKVARLLLQKDAQVDAQGKNGVTPLHVAAHYDHVNVALL
LLDKGASPHATAKNGYTPLHIAAKKNQMDIATTLLEYGAKPNAESKAGFTPLHLAAQEGH
TDMTTLLIEHHADVNFGAKNGLTPLHLCAQEDRVNVAAILVKNGAEIGPQTKAGYTPLHV
ACHFGQINMVRFLLQHDADVNAITSHGYTPLHQAAQQGHTLIINLLLENNASPNTVTNQG
QTALSIAQRLGYISVVETLKVVTETVVTTTTTTITEEKYKVVAPEIMQETFMSDSEDEGG
EDLGDQSFRYLTVDEMKSLGDDSLPIDVTKDERGTDSMIMSKDSEAPLTVEEEHLSPAHV
SHLETVFAGSYVPDNVDIARAPVHAGFLVSFMVDARGGAMRGCRHSGVRVIIPPRKAPMP
MRITCRYLRREKLAHPPPLMEGEACASRILEVGPATAKFLGPVILEIPHFASLRGREREI
TILRSDNGETWREHTLEATEDAVHDVLNESFEGEELSALEDLNTNRITRILTTDFPQYFA
IITRVRQEVHAIGPEGGMVSSTVVPQVQAIFPEGALTKKIKVGLQAQPIPPELVAKLLGN
RVAVSPIVTVEPRRRKFHKPITLTIPVPQAATKGMINQYSGDAPTLRLLCSITGGTTKAQ
WEDVTGSTPLTFVNDCVSFTTTVSARFWLMDCRQVNEATRFATELYKEAIHVPFMAKFVV
FAKRYDPMEAYLRVFCMTDDKEDKTLESQEHFVEVAKSRDVEVQEAKCQYLEFAGNLIPV
TKSGEQLFLTFQAFRENRLPFIIRVKDPHQEPMGRLAFMREPRVGRGEPPQSPICNLNIA
LPDVCKVDPTAVSELVTVEKKYGFVEETGLSKPELIHRADLRLSDISKQLGDDWIPLALQ
LDIPESDINSIKSEYPNDSNQQAIVMLRLWMQKQANKANGNTLEKALRRINREDIVSNCM
FNVELVTDDVEKAVAKVHLDQSGFDAFKEELGPSRDASLRRETSLEISYDEQDLMKEAES
AAETSSESGSVCEKDAQAKGPVQRIKETKTPPPSPAEREAKADHETTVREKKEVLEDGTI
KHTVTTVTKTTITQDGEEPILDKDQLAKLVESETWPSGEMDTSQVSVSSLPEDEKSEPTT
ATMSSGTTAEQDISSAEGDKPQVDTHTEEKEWTETDESGGIRHVIQKKTIVTVSEPEEIM
IMKGKGKKDYGDAKDNGTIDDDDECTVTTRIVTKTTIKTDGQDVSEPTEENSNLRESMQQ
ILDDFMSDESTQKKQDGK*
>TRINITY_DN33776_c0_g2::TRINITY_DN33776_c0_g2_i5::g.19::m.19 type:complete len:1812 gc:universal TRINITY_DN33776_c0_g2_i5:6778-1343(-)
MTTAYTNLLTDGNASFLRAARAGNLEKVLEYLKGSIDINTSNANGLNALHLASKEGHVTV
VNELLKRGANVNAATKKGNTALHIASLAGQEEVVKILVRNGANVNVQSQNGFTPLYMAAQ
ENHDNVVRYLLANGANQSLATEDGFTPLAVALQQGHDKVVAVLLENDTKGRVRLPALHIA
AKKDDCKAAALLLQNDHDPDVTSKSGFTPLHIASHYGNENIAHLLLEKSADVNFGAKHQI
TPLHVASKWGKKNMVNILVENGAKIDASTRDGLTPLHCAARSGHDQVVDLLLEKGAPITA
KTKNGLAPLHMAAQGDHVDGARILLYHKAPVDDVTVDYLTALHVAAHCGHVKVAKLLLDR
KADANARALNGFTPLHIACKKNRIKVVELLLKHGASIEATTESGLTPLHVASFMGCMNIV
IYLIQHGANPDVPTVRGETPLHLAARANQADIIRILLRNGAHVDACAREQQTPLHIAARL
GNVDIVGLLLQHGAAVDATTKDMYTALHIAAKEGQEEVASVLLDNGASLTATNKKGFTPL
HLAAKYGNIKVARLLLQKDAQVDAQGKNGVTPLHVAAHYDHVNVALLLLDKGASPHATAK
NGYTPLHIAAKKNQMDIATTLLEYGAKPNAESKAGFTPLHLAAQEGHTDMTTLLIEHHAD
VNFGAKNGLTPLHLCAQEDRVNVAAILVKNGAEIGPQTKAGYTPLHVACHFGQINMVRFL
LQHDADVNAITSHGYTPLHQAAQQGHTLIINLLLENNASPNTVTNQGQTALSIAQRLGYI
SVVETLKVVTETVVTTTTTTITEEKYKVVAPEIMQETFMSDSEDEGGEDLGDQSFRYLTV
DEMKSLGDDSLPIDVTKDERGTDSMIMSKDSEAPLTVEEEHLSPAHVSHLETVFAGSYVP
DNVDIARAPVHAGKLKWKTFLVSFMVDARGGAMRGCRHSGVRVIIPPRKAPMPMRITCRY
LRREKLAHPPPLMEGEACASRILEVGPATAKFLGPVILEIPHFASLRGREREITILRSDN
GETWREHTLEATEDAVHDVLNESFEGEELSALEDLNTNRITRILTTDFPQYFAIITRVRQ
EVHAIGPEGGMVSSTVVPQVQAIFPEGALTKKIKVGLQAQPIPPELVAKLLGNRVAVSPI
VTVEPRRRKFHKPITLTIPVPQAATKGMINQYSGDAPTLRLLCSITGGTTKAQWEDVTGS
TPLTFVNDCVSFTTTVSARFWLMDCRQVNEATRFATELYKEAIHVPFMAKFVVFAKRYDP
MEAYLRVFCMTDDKEDKTLESQEHFVEVAKSRDVEVQEAKCQYLEFAGNLIPVTKSGEQL
FLTFQAFRENRLPFIIRVKDPHQEPMGRLAFMREPRVGRGEPPQSPICNLNIALPDVCKV
DPTAVSELVTVEKKYGFVEETGLSKPELIHRADLRLSDISKQLGDDWIPLALQLDIPESD
INSIKSEYPNDSNQQAIVMLRLWMQKQANKANGNTLEKALRRINREDIVSNCMFNVELVT
DDVEKAVAKVHLDQSGFDAFKEELGPSRDASLRRETSLEISYDEQDLMKEAESAAETSSE
SGSVCEKDAQAKGPVQRIKETKTPPPSPAEREAKADHETTVREKKEVLEDGTIKHTVTTV
TKTTITQDGEEPILDKDQLAKLVESETWPSGEMDTSQVSVSSLPEDEKSEPTTATMSSGT
TAEQDISSAEGDKPQVDTHTEEKEWTETDESGGIRHVIQKKTIVTVSEPEEIMIMKGKGK
KDYGDAKDNGTIDDDDECTVTTRIVTKTTIKTDGQDVSEPTEENSNLRESMQQILDDFMS
DESTQKKQDGK*
>TRINITY_DN33776_c0_g2::TRINITY_DN33776_c0_g2_i6::g.22::m.22 type:complete len:1850 gc:universal TRINITY_DN33776_c0_g2_i6:6892-1343(-)
MTNKGGVDAGNSTEPEPQTHPQTDGNASFLRAARAGNLEKVLEYLKGSIDINTSNANGLN
ALHLASKEGHVTVVNELLKRGANVNAATKKGNTALHIASLAGQEEVVKILVRNGANVNVQ
SQNGFTPLYMAAQENHDNVVRYLLANGANQSLATEDGFTPLAVALQQGHDKVVAVLLEND
TKGRVRLPALHIAAKKDDCKAAALLLQNDHDPDVTSKSGFTPLHIASHYGNENIAHLLLE
KSADVNFGAKHQITPLHVASKWGKKNMVNILVENGAKIDASTRDGLTPLHCAARSGHDQV
VDLLLEKGAPITAKTKNGLAPLHMAAQGDHVDGARILLYHKAPVDDVTVDYLTALHVAAH
CGHVKVAKLLLDRKADANARALNGFTPLHIACKKNRIKVVELLLKHGASIEATTESGLTP
LHVASFMGCMNIVIYLIQHGANPDVPTVRGETPLHLAARANQADIIRILLRNGAHVDACA
REQQTPLHIAARLGNVDIVGLLLQHGAAVDATTKDMYTALHIAAKEGQEEVASVLLDNGA
SLTATNKKGFTPLHLAAKYGNIKVARLLLQKDAQVDAQGKNGVTPLHVAAHYDHVNVALL
LLDKGASPHATAKNGYTPLHIAAKKNQMDIATTLLEYGAKPNAESKAGFTPLHLAAQEGH
TDMTTLLIEHHADVNFGAKNGLTPLHLCAQEDRVNVAAILVKNGAEIGPQTKAGYTPLHV
ACHFGQINMVRFLLQHDADVNAITSHGYTPLHQAAQQGHTLIINLLLENNASPNTVTNQG
QTALSIAQRLGYISVVETLKVVTETVVTTTTTTITEEKYKVVAPEIMQETFMSDSEDEGG
DDFEDSALFGKPTHATHVYLPYYEGQKLQTSEDLGDQSFRYLTVDEMKSLGDDSLPIDVT
KDERGTDSMIMSKDSEAPLTVEEEHLSPAHVSHLETVFAGSYVPDNVDIARAPVHAGFLV
SFMVDARGGAMRGCRHSGVRVIIPPRKAPMPMRITCRYLRREKLAHPPPLMEGEACASRI
LEVGPATAKFLGPVILEIPHFASLRGREREITILRSDNGETWREHTLEATEDAVHDVLNE
SFEGEELSALEDLNTNRITRILTTDFPQYFAIITRVRQEVHAIGPEGGMVSSTVVPQVQA
IFPEGALTKKIKVGLQAQPIPPELVAKLLGNRVAVSPIVTVEPRRRKFHKPITLTIPVPQ
AATKGMINQYSGDAPTLRLLCSITGGTTKAQWEDVTGSTPLTFVNDCVSFTTTVSARFWL
MDCRQVNEATRFATELYKEAIHVPFMAKFVVFAKRYDPMEAYLRVFCMTDDKEDKTLESQ
EHFVEVAKSRDVEVQEAKCQYLEFAGNLIPVTKSGEQLFLTFQAFRENRLPFIIRVKDPH
QEPMGRLAFMREPRVGRGEPPQSPICNLNIALPDVCKVDPTAVSELVTVEKKYGFVEETG
LSKPELIHRADLRLSDISKQLGDDWIPLALQLDIPESDINSIKSEYPNDSNQQAIVMLRL
WMQKQANKANGNTLEKALRRINREDIVSNCMFNVELVTDDVEKAVAKVHLDQSGFDAFKE
ELGPSRDASLRRETSLEISYDEQDLMKEAESAAETSSESGSVCEKDAQAKGPVQRIKETK
TPPPSPAEREAKADHETTVREKKEVLEDGTIKHTVTTVTKTTITQDGEEPILDKDQLAKL
VESETWPSGEMDTSQVSVSSLPEDEKSEPTTATMSSGTTAEQDISSAEGDKPQVDTHTEE
KEWTETDESGGIRHVIQKKTIVTVSEPEEIMIMKGKGKKDYGDAKDNGTIDDDDECTVTT
RIVTKTTIKTDGQDVSEPTEENSNLRESMQQILDDFMSDESTQKKQDGK*
>TRINITY_DN33776_c0_g2::TRINITY_DN33776_c0_g2_i7::g.25::m.25 type:complete len:1919 gc:universal TRINITY_DN33776_c0_g2_i7:7099-1343(-)
MTTAYTNLLTDGNASFLRAARAGNLEKVLEYLKGSIDINTSNANGLNALHLASKEGHVTV
VNELLKRGANVNAATKKGNTALHIASLAGQEEVVKILVRNGANVNVQSQNGFTPLYMAAQ
ENHDNVVRYLLANGANQSLATEDGFTPLAVALQQGHDKVVAVLLENDTKGRVRLPALHIA
AKKDDCKAAALLLQNDHDPDVTSKSGFTPLHIASHYGNENIAHLLLEKSADVNFGAKHQI
TPLHVASKWGKKNMVNILVENGAKIDASTRDGLTPLHCAARSGHDQVVDLLLEKGAPITA
KTKNGLAPLHMAAQGDHVDGARILLYHKAPVDDVTVDYLTALHVAAHCGHVKVAKLLLDR
KADANARALNGFTPLHIACKKNRIKVVELLLKHGASIEATTESGLTPLHVASFMGCMNIV
IYLIQHGANPDVPTVRGETPLHLAARANQADIIRILLRNGAHVDACAREQQTPLHIAARL
GNVDIVGLLLQHGAAVDATTKDMYTALHIAAKEGQEEVASVLLDNGASLTATNKKGFTPL
HLAAKYGNIKVARLLLQKDAQVDAQGKNGVTPLHVAAHYDHVNVALLLLDKGASPHATAK
NGYTPLHIAAKKNQMDIATTLLEYGAKPNAESKAGFTPLHLAAQEGHTDMTTLLIEHHAD
VNFGAKNGLTPLHLCAQEDRVNVAAILVKNGAEIGPQTKAGYTPLHVACHFGQINMVRFL
LQHDADVNAITSHGYTPLHQAAQQGHTLIINLLLENNASPNTVTNQGQTALSIAQRLGYI
SVVETLKVVTETVVTTTTTTITEEKYKVVAPEIMQETFMSDSEDEGGEDLGDQSFRYLTV
DEMKSLGDDSLPIDVTKDERGTDSMIMSKDSEAPLTVEEEHLSPAHVSHLETVFAGSYVP
DNVDIARAPVHAGFLVSFMVDARGGAMRGCRHSGVRVIIPPRKAPMPMRITCRYLRREKL
AHPPPLMEGEACASRILEVGPATAKFLGPVILEIPHFASLRGREREITILRSDNGETWRE
HTLEATEDAVHDVLNESFEGEELSALEDLNTNRITRILTTDFPQYFAIITRVRQEVHAIG
PEGGMVSSTVVPQVQAIFPEGALTKKIKVGLQAQPIPPELVAKLLGNRVAVSPIVTVEPR
RRKFHKPITLTIPVPQAATKGMINQYSGDAPTLRLLCSITGGTTKAQWEDVTGSTPLTFV
NDCVSFTTTVSARFWLMDCRQVNEATRFATELYKEAIHVPFMAKFVVFAKRYDPMEAYLR
VFCMTDDKEDKTLESQEHFVEVAKSRDVEVQEAKCQYLEFAGNLIPVTKSGEQLFLTFQA
FRENRLPFIIRVKDPHQEPMGRLAFMREPRVGRGEPPQSPICNLNIALPDVCKVDPTAVS
ELVTVEKKYGFVEETGLSKPELIHRADLRLSDISKQLGDDWIPLALQLDIPESDINSIKS
EYPNDSNQQAIVMLRLWMQKQANKANGNTLEKALRRINREDIVSNCMFNVELVTDDVEKA
VAKVHLDQSGFDAFKEELGPSRDASLRRETSLEISYDEQDLMKEAESAAETSSESGSVCE
KDAQAKEAKKVPSPAEIPQPETREEELSAMKGENEIPEPPDVVEVKEVPKEKPKEEERED
DTSATEGFILVDVNVSPPTSIDTKPAEVTGDQPVTLEKELLEDLQQAFQDVSLSLPTVEG
PVQRIKETKTPPPSPAEREAKADHETTVREKKEVLEDGTIKHTVTTVTKTTITQDGEEPI
LDKDQLAKLVESETWPSGEMDTSQVSVSSLPEDEKSEPTTATMSSGTTAEQDISSAEGDK
PQVDTHTEEKEWTETDESGGIRHVIQKKTIVTVSEPEEIMIMKGKGKKDYGDAKDNGTID
DDDECTVTTRIVTKTTIKTDGQDVSEPTEENSNLRESMQQILDDFMSDESTQKKQDGK*
>TRINITY_DN33776_c0_g2::TRINITY_DN33776_c0_g2_i8::g.28::m.28 type:complete len:1938 gc:universal TRINITY_DN33776_c0_g2_i8:7156-1343(-)
MTNKGGVDAGNSTEPEPQTHPQTDGNASFLRAARAGNLEKVLEYLKGSIDINTSNANGLN
ALHLASKEGHVTVVNELLKRGANVNAATKKGNTALHIASLAGQEEVVKILVRNGANVNVQ
SQNGFTPLYMAAQENHDNVVRYLLANGANQSLATEDGFTPLAVALQQGHDKVVAVLLEND
TKGRVRLPALHIAAKKDDCKAAALLLQNDHDPDVTSKSGFTPLHIASHYGNENIAHLLLE
KSADVNFGAKHQITPLHVASKWGKKNMVNILVENGAKIDASTRDGLTPLHCAARSGHDQV
VDLLLEKGAPITAKTKNGLAPLHMAAQGDHVDGARILLYHKAPVDDVTVDYLTALHVAAH
CGHVKVAKLLLDRKADANARALNGFTPLHIACKKNRIKVVELLLKHGASIEATTESGLTP
LHVASFMGCMNIVIYLIQHGANPDVPTVRGETPLHLAARANQADIIRILLRNGAHVDACA
REQQTPLHIAARLGNVDIVGLLLQHGAAVDATTKDMYTALHIAAKEGQEEVASVLLDNGA
SLTATNKKGFTPLHLAAKYGNIKVARLLLQKDAQVDAQGKNGVTPLHVAAHYDHVNVALL
LLDKGASPHATAKNGYTPLHIAAKKNQMDIATTLLEYGAKPNAESKAGFTPLHLAAQEGH
TDMTTLLIEHHADVNFGAKNGLTPLHLCAQEDRVNVAAILVKNGAEIGPQTKAGYTPLHV
ACHFGQINMVRFLLQHDADVNAITSHGYTPLHQAAQQGHTLIINLLLENNASPNTVTNQG
QTALSIAQRLGYISVVETLKVVTETVVTTTTTTITEEKYKVVAPEIMQETFMSDSEDEGG
EDLGDQSFRYLTVDEMKSLGDDSLPIDVTKDERGTDSMIMSKDSEAPLTVEEEHLSPAHV
SHLETVFAGSYVPDNVDIARAPVHAGKLKWKTFLVSFMVDARGGAMRGCRHSGVRVIIPP
RKAPMPMRITCRYLRREKLAHPPPLMEGEACASRILEVGPATAKFLGPVILEIPHFASLR
GREREITILRSDNGETWREHTLEATEDAVHDVLNESFEGEELSALEDLNTNRITRILTTD
FPQYFAIITRVRQEVHAIGPEGGMVSSTVVPQVQAIFPEGALTKKIKVGLQAQPIPPELV
AKLLGNRVAVSPIVTVEPRRRKFHKPITLTIPVPQAATKGMINQYSGDAPTLRLLCSITG
GTTKAQWEDVTGSTPLTFVNDCVSFTTTVSARFWLMDCRQVNEATRFATELYKEAIHVPF
MAKFVVFAKRYDPMEAYLRVFCMTDDKEDKTLESQEHFVEVAKSRDVEVQEAKCQYLEFA
GNLIPVTKSGEQLFLTFQAFRENRLPFIIRVKDPHQEPMGRLAFMREPRVGRGEPPQSPI
CNLNIALPDVCKVDPTAVSELVTVEKKYGFVEETGLSKPELIHRADLRLSDISKQLGDDW
IPLALQLDIPESDINSIKSEYPNDSNQQAIVMLRLWMQKQANKANGNTLEKALRRINRED
IVSNCMFNVELVTDDVEKAVAKVHLDQSGFDAFKEELGPSRDASLRRETSLEISYDEQDL
MKEAESAAETSSESGSVCEKDAQAKEAKKVPSPAEIPQPETREEELSAMKGENEIPEPPD
VVEVKEVPKEKPKEEEREDDTSATEGFILVDVNVSPPTSIDTKPAEVTGDQPVTLEKELL
EDLQQAFQDVSLSLPTVEGPVQRIKETKTPPPSPAEREAKADHETTVREKKEVLEDGTIK
HTVTTVTKTTITQDGEEPILDKDQLAKLVESETWPSGEMDTSQVSVSSLPEDEKSEPTTA
TMSSGTTAEQDISSAEGDKPQVDTHTEEKEWTETDESGGIRHVIQKKTIVTVSEPEEIMI
MKGKGKKDYGDAKDNGTIDDDDECTVTTRIVTKTTIKTDGQDVSEPTEENSNLRESMQQI
LDDFMSDESTQKKQDGK*
>TRINITY_DN33776_c0_g2::TRINITY_DN33776_c0_g2_i9::g.31::m.31 type:complete len:1806 gc:universal TRINITY_DN33776_c0_g2_i9:6760-1343(-)
MTTAYTNLLTDGNASFLRAARAGNLEKVLEYLKGSIDINTSNANGLNALHLASKEGHVTV
VNELLKRGANVNAATKKGNTALHIASLAGQEEVVKILVRNGANVNVQSQNGFTPLYMAAQ
ENHDNVVRYLLANGANQSLATEDGFTPLAVALQQGHDKVVAVLLENDTKGRVRLPALHIA
AKKDDCKAAALLLQNDHDPDVTSKSGFTPLHIASHYGNENIAHLLLEKSADVNFGAKHQI
TPLHVASKWGKKNMVNILVENGAKIDASTRDGLTPLHCAARSGHDQVVDLLLEKGAPITA
KTKNGLAPLHMAAQGDHVDGARILLYHKAPVDDVTVDYLTALHVAAHCGHVKVAKLLLDR
KADANARALNGFTPLHIACKKNRIKVVELLLKHGASIEATTESGLTPLHVASFMGCMNIV
IYLIQHGANPDVPTVRGETPLHLAARANQADIIRILLRNGAHVDACAREQQTPLHIAARL
GNVDIVGLLLQHGAAVDATTKDMYTALHIAAKEGQEEVASVLLDNGASLTATNKKGFTPL
HLAAKYGNIKVARLLLQKDAQVDAQGKNGVTPLHVAAHYDHVNVALLLLDKGASPHATAK
NGYTPLHIAAKKNQMDIATTLLEYGAKPNAESKAGFTPLHLAAQEGHTDMTTLLIEHHAD
VNFGAKNGLTPLHLCAQEDRVNVAAILVKNGAEIGPQTKAGYTPLHVACHFGQINMVRFL
LQHDADVNAITSHGYTPLHQAAQQGHTLIINLLLENNASPNTVTNQGQTALSIAQRLGYI
SVVETLKVVTETVVTTTTTTITEEKYKVVAPEIMQETFMSDSEDEGGEDLGDQSFRYLTV
DEMKSLGDDSLPIDVTKDERGTDSMIMSKDSEAPLTVEEEHLSPAHVSHLETVFAGSYVP
DNVDIARAPVHAGFLVSFMVDARGGAMRGCRHSGVRVIIPPRKAPMPMRITCRYLRREKL
AHPPPLMEGEACASRILEVGPATAKFLGPVILEIPHFASLRGREREITILRSDNGETWRE
HTLEATEDAVHDVLNESFEGEELSALEDLNTNRITRILTTDFPQYFAIITRVRQEVHAIG
PEGGMVSSTVVPQVQAIFPEGALTKKIKVGLQAQPIPPELVAKLLGNRVAVSPIVTVEPR
RRKFHKPITLTIPVPQAATKGMINQYSGDAPTLRLLCSITGGTTKAQWEDVTGSTPLTFV
NDCVSFTTTVSARFWLMDCRQVNEATRFATELYKEAIHVPFMAKFVVFAKRYDPMEAYLR
VFCMTDDKEDKTLESQEHFVEVAKSRDVEVQEAKCQYLEFAGNLIPVTKSGEQLFLTFQA
FRENRLPFIIRVKDPHQEPMGRLAFMREPRVGRGEPPQSPICNLNIALPDVCKVDPTAVS
ELVTVEKKYGFVEETGLSKPELIHRADLRLSDISKQLGDDWIPLALQLDIPESDINSIKS
EYPNDSNQQAIVMLRLWMQKQANKANGNTLEKALRRINREDIVSNCMFNVELVTDDVEKA
VAKVHLDQSGFDAFKEELGPSRDASLRRETSLEISYDEQDLMKEAESAAETSSESGSVCE
KDAQAKGPVQRIKETKTPPPSPAEREAKADHETTVREKKEVLEDGTIKHTVTTVTKTTIT
QDGEEPILDKDQLAKLVESETWPSGEMDTSQVSVSSLPEDEKSEPTTATMSSGTTAEQDI
SSAEGDKPQVDTHTEEKEWTETDESGGIRHVIQKKTIVTVSEPEEIMIMKGKGKKDYGDA
KDNGTIDDDDECTVTTRIVTKTTIKTDGQDVSEPTEENSNLRESMQQILDDFMSDESTQK
KQDGK*
>TRINITY_DN33776_c0_g2::TRINITY_DN33776_c0_g2_i10::g.34::m.34 type:complete len:1969 gc:universal TRINITY_DN33776_c0_g2_i10:7249-1343(-)
MTNKGGVDAGNSTEPEPQTHPQTDGNASFLRAARAGNLEKVLEYLKGSIDINTSNANGLN
ALHLASKEGHVTVVNELLKRGANVNAATKKGNTALHIASLAGQEEVVKILVRNGANVNVQ
SQNGFTPLYMAAQENHDNVVRYLLANGANQSLATEDGFTPLAVALQQGHDKVVAVLLEND
TKGRVRLPALHIAAKKDDCKAAALLLQNDHDPDVTSKSGFTPLHIASHYGNENIAHLLLE
KSADVNFGAKHQITPLHVASKWGKKNMVNILVENGAKIDASTRDGLTPLHCAARSGHDQV
VDLLLEKGAPITAKTKNGLAPLHMAAQGDHVDGARILLYHKAPVDDVTVDYLTALHVAAH
CGHVKVAKLLLDRKADANARALNGFTPLHIACKKNRIKVVELLLKHGASIEATTESGLTP
LHVASFMGCMNIVIYLIQHGANPDVPTVRGETPLHLAARANQADIIRILLRNGAHVDACA
REQQTPLHIAARLGNVDIVGLLLQHGAAVDATTKDMYTALHIAAKEGQEEVASVLLDNGA
SLTATNKKGFTPLHLAAKYGNIKVARLLLQKDAQVDAQGKNGVTPLHVAAHYDHVNVALL
LLDKGASPHATAKNGYTPLHIAAKKNQMDIATTLLEYGAKPNAESKAGFTPLHLAAQEGH
TDMTTLLIEHHADVNFGAKNGLTPLHLCAQEDRVNVAAILVKNGAEIGPQTKAGYTPLHV
ACHFGQINMVRFLLQHDADVNAITSHGYTPLHQAAQQGHTLIINLLLENNASPNTVTNQG
QTALSIAQRLGYISVVETLKVVTETVVTTTTTTITEEKYKVVAPEIMQETFMSDSEDEGG
DDFEDSALFGKPTHATHVYLPYYEGQKLQTSEDLGDQSFRYLTVDEMKSLGDDSLPIDVT
KDERGTDSMIMSKDSEAPLTVEEEHLSPAHVSHLETVFAGSYVPDNVDIARAPVHAGKLK
WKTFLVSFMVDARGGAMRGCRHSGVRVIIPPRKAPMPMRITCRYLRREKLAHPPPLMEGE
ACASRILEVGPATAKFLGPVILEIPHFASLRGREREITILRSDNGETWREHTLEATEDAV
HDVLNESFEGEELSALEDLNTNRITRILTTDFPQYFAIITRVRQEVHAIGPEGGMVSSTV
VPQVQAIFPEGALTKKIKVGLQAQPIPPELVAKLLGNRVAVSPIVTVEPRRRKFHKPITL
TIPVPQAATKGMINQYSGDAPTLRLLCSITGGTTKAQWEDVTGSTPLTFVNDCVSFTTTV
SARFWLMDCRQVNEATRFATELYKEAIHVPFMAKFVVFAKRYDPMEAYLRVFCMTDDKED
KTLESQEHFVEVAKSRDVEVQEAKCQYLEFAGNLIPVTKSGEQLFLTFQAFRENRLPFII
RVKDPHQEPMGRLAFMREPRVGRGEPPQSPICNLNIALPDVCKVDPTAVSELVTVEKKYG
FVEETGLSKPELIHRADLRLSDISKQLGDDWIPLALQLDIPESDINSIKSEYPNDSNQQA
IVMLRLWMQKQANKANGNTLEKALRRINREDIVSNCMFNVELVTDDVEKAVAKVHLDQSG
FDAFKEELGPSRDASLRRETSLEISYDEQDLMKEAESAAETSSESGSVCEKDAQAKEAKK
VPSPAEIPQPETREEELSAMKGENEIPEPPDVVEVKEVPKEKPKEEEREDDTSATEGFIL
VDVNVSPPTSIDTKPAEVTGDQPVTLEKELLEDLQQAFQDVSLSLPTVEGPVQRIKETKT
PPPSPAEREAKADHETTVREKKEVLEDGTIKHTVTTVTKTTITQDGEEPILDKDQLAKLV
ESETWPSGEMDTSQVSVSSLPEDEKSEPTTATMSSGTTAEQDISSAEGDKPQVDTHTEEK
EWTETDESGGIRHVIQKKTIVTVSEPEEIMIMKGKGKKDYGDAKDNGTIDDDDECTVTTR
IVTKTTIKTDGQDVSEPTEENSNLRESMQQILDDFMSDESTQKKQDGK*
>TRINITY_DN33776_c0_g2::TRINITY_DN33776_c0_g2_i11::g.37::m.37 type:complete len:1925 gc:universal TRINITY_DN33776_c0_g2_i11:7117-1343(-)
MVAEDIFTVTDGNASFLRAARAGNLEKVLEYLKGSIDINTSNANGLNALHLASKEGHVTV
VNELLKRGANVNAATKKGNTALHIASLAGQEEVVKILVRNGANVNVQSQNGFTPLYMAAQ
ENHDNVVRYLLANGANQSLATEDGFTPLAVALQQGHDKVVAVLLENDTKGRVRLPALHIA
AKKDDCKAAALLLQNDHDPDVTSKSGFTPLHIASHYGNENIAHLLLEKSADVNFGAKHQI
TPLHVASKWGKKNMVNILVENGAKIDASTRDGLTPLHCAARSGHDQVVDLLLEKGAPITA
KTKNGLAPLHMAAQGDHVDGARILLYHKAPVDDVTVDYLTALHVAAHCGHVKVAKLLLDR
KADANARALNGFTPLHIACKKNRIKVVELLLKHGASIEATTESGLTPLHVASFMGCMNIV
IYLIQHGANPDVPTVRGETPLHLAARANQADIIRILLRNGAHVDACAREQQTPLHIAARL
GNVDIVGLLLQHGAAVDATTKDMYTALHIAAKEGQEEVASVLLDNGASLTATNKKGFTPL
HLAAKYGNIKVARLLLQKDAQVDAQGKNGVTPLHVAAHYDHVNVALLLLDKGASPHATAK
NGYTPLHIAAKKNQMDIATTLLEYGAKPNAESKAGFTPLHLAAQEGHTDMTTLLIEHHAD
VNFGAKNGLTPLHLCAQEDRVNVAAILVKNGAEIGPQTKAGYTPLHVACHFGQINMVRFL
LQHDADVNAITSHGYTPLHQAAQQGHTLIINLLLENNASPNTVTNQGQTALSIAQRLGYI
SVVETLKVVTETVVTTTTTTITEEKYKVVAPEIMQETFMSDSEDEGGEDLGDQSFRYLTV
DEMKSLGDDSLPIDVTKDERGTDSMIMSKDSEAPLTVEEEHLSPAHVSHLETVFAGSYVP
DNVDIARAPVHAGKLKWKTFLVSFMVDARGGAMRGCRHSGVRVIIPPRKAPMPMRITCRY
LRREKLAHPPPLMEGEACASRILEVGPATAKFLGPVILEIPHFASLRGREREITILRSDN
GETWREHTLEATEDAVHDVLNESFEGEELSALEDLNTNRITRILTTDFPQYFAIITRVRQ
EVHAIGPEGGMVSSTVVPQVQAIFPEGALTKKIKVGLQAQPIPPELVAKLLGNRVAVSPI
VTVEPRRRKFHKPITLTIPVPQAATKGMINQYSGDAPTLRLLCSITGGTTKAQWEDVTGS
TPLTFVNDCVSFTTTVSARFWLMDCRQVNEATRFATELYKEAIHVPFMAKFVVFAKRYDP
MEAYLRVFCMTDDKEDKTLESQEHFVEVAKSRDVEVQEAKCQYLEFAGNLIPVTKSGEQL
FLTFQAFRENRLPFIIRVKDPHQEPMGRLAFMREPRVGRGEPPQSPICNLNIALPDVCKV
DPTAVSELVTVEKKYGFVEETGLSKPELIHRADLRLSDISKQLGDDWIPLALQLDIPESD
INSIKSEYPNDSNQQAIVMLRLWMQKQANKANGNTLEKALRRINREDIVSNCMFNVELVT
DDVEKAVAKVHLDQSGFDAFKEELGPSRDASLRRETSLEISYDEQDLMKEAESAAETSSE
SGSVCEKDAQAKEAKKVPSPAEIPQPETREEELSAMKGENEIPEPPDVVEVKEVPKEKPK
EEEREDDTSATEGFILVDVNVSPPTSIDTKPAEVTGDQPVTLEKELLEDLQQAFQDVSLS
LPTVEGPVQRIKETKTPPPSPAEREAKADHETTVREKKEVLEDGTIKHTVTTVTKTTITQ
DGEEPILDKDQLAKLVESETWPSGEMDTSQVSVSSLPEDEKSEPTTATMSSGTTAEQDIS
SAEGDKPQVDTHTEEKEWTETDESGGIRHVIQKKTIVTVSEPEEIMIMKGKGKKDYGDAK
DNGTIDDDDECTVTTRIVTKTTIKTDGQDVSEPTEENSNLRESMQQILDDFMSDESTQKK
QDGK*
>TRINITY_DN33776_c0_g2::TRINITY_DN33776_c0_g2_i12::g.40::m.40 type:complete len:1856 gc:universal TRINITY_DN33776_c0_g2_i12:6910-1343(-)
MTNKGGVDAGNSTEPEPQTHPQTDGNASFLRAARAGNLEKVLEYLKGSIDINTSNANGLN
ALHLASKEGHVTVVNELLKRGANVNAATKKGNTALHIASLAGQEEVVKILVRNGANVNVQ
SQNGFTPLYMAAQENHDNVVRYLLANGANQSLATEDGFTPLAVALQQGHDKVVAVLLEND
TKGRVRLPALHIAAKKDDCKAAALLLQNDHDPDVTSKSGFTPLHIASHYGNENIAHLLLE
KSADVNFGAKHQITPLHVASKWGKKNMVNILVENGAKIDASTRDGLTPLHCAARSGHDQV
VDLLLEKGAPITAKTKNGLAPLHMAAQGDHVDGARILLYHKAPVDDVTVDYLTALHVAAH
CGHVKVAKLLLDRKADANARALNGFTPLHIACKKNRIKVVELLLKHGASIEATTESGLTP
LHVASFMGCMNIVIYLIQHGANPDVPTVRGETPLHLAARANQADIIRILLRNGAHVDACA
REQQTPLHIAARLGNVDIVGLLLQHGAAVDATTKDMYTALHIAAKEGQEEVASVLLDNGA
SLTATNKKGFTPLHLAAKYGNIKVARLLLQKDAQVDAQGKNGVTPLHVAAHYDHVNVALL
LLDKGASPHATAKNGYTPLHIAAKKNQMDIATTLLEYGAKPNAESKAGFTPLHLAAQEGH
TDMTTLLIEHHADVNFGAKNGLTPLHLCAQEDRVNVAAILVKNGAEIGPQTKAGYTPLHV
ACHFGQINMVRFLLQHDADVNAITSHGYTPLHQAAQQGHTLIINLLLENNASPNTVTNQG
QTALSIAQRLGYISVVETLKVVTETVVTTTTTTITEEKYKVVAPEIMQETFMSDSEDEGG
DDFEDSALFGKPTHATHVYLPYYEGQKLQTSEDLGDQSFRYLTVDEMKSLGDDSLPIDVT
KDERGTDSMIMSKDSEAPLTVEEEHLSPAHVSHLETVFAGSYVPDNVDIARAPVHAGKLK
WKTFLVSFMVDARGGAMRGCRHSGVRVIIPPRKAPMPMRITCRYLRREKLAHPPPLMEGE
ACASRILEVGPATAKFLGPVILEIPHFASLRGREREITILRSDNGETWREHTLEATEDAV
HDVLNESFEGEELSALEDLNTNRITRILTTDFPQYFAIITRVRQEVHAIGPEGGMVSSTV
VPQVQAIFPEGALTKKIKVGLQAQPIPPELVAKLLGNRVAVSPIVTVEPRRRKFHKPITL
TIPVPQAATKGMINQYSGDAPTLRLLCSITGGTTKAQWEDVTGSTPLTFVNDCVSFTTTV
SARFWLMDCRQVNEATRFATELYKEAIHVPFMAKFVVFAKRYDPMEAYLRVFCMTDDKED
KTLESQEHFVEVAKSRDVEVQEAKCQYLEFAGNLIPVTKSGEQLFLTFQAFRENRLPFII
RVKDPHQEPMGRLAFMREPRVGRGEPPQSPICNLNIALPDVCKVDPTAVSELVTVEKKYG
FVEETGLSKPELIHRADLRLSDISKQLGDDWIPLALQLDIPESDINSIKSEYPNDSNQQA
IVMLRLWMQKQANKANGNTLEKALRRINREDIVSNCMFNVELVTDDVEKAVAKVHLDQSG
FDAFKEELGPSRDASLRRETSLEISYDEQDLMKEAESAAETSSESGSVCEKDAQAKGPVQ
RIKETKTPPPSPAEREAKADHETTVREKKEVLEDGTIKHTVTTVTKTTITQDGEEPILDK
DQLAKLVESETWPSGEMDTSQVSVSSLPEDEKSEPTTATMSSGTTAEQDISSAEGDKPQV
DTHTEEKEWTETDESGGIRHVIQKKTIVTVSEPEEIMIMKGKGKKDYGDAKDNGTIDDDD
ECTVTTRIVTKTTIKTDGQDVSEPTEENSNLRESMQQILDDFMSDESTQKKQDGK*
>TRINITY_DN33776_c0_g2::TRINITY_DN33776_c0_g2_i13::g.43::m.43 type:complete len:1963 gc:universal TRINITY_DN33776_c0_g2_i13:7231-1343(-)
MTNKGGVDAGNSTEPEPQTHPQTDGNASFLRAARAGNLEKVLEYLKGSIDINTSNANGLN
ALHLASKEGHVTVVNELLKRGANVNAATKKGNTALHIASLAGQEEVVKILVRNGANVNVQ
SQNGFTPLYMAAQENHDNVVRYLLANGANQSLATEDGFTPLAVALQQGHDKVVAVLLEND
TKGRVRLPALHIAAKKDDCKAAALLLQNDHDPDVTSKSGFTPLHIASHYGNENIAHLLLE
KSADVNFGAKHQITPLHVASKWGKKNMVNILVENGAKIDASTRDGLTPLHCAARSGHDQV
VDLLLEKGAPITAKTKNGLAPLHMAAQGDHVDGARILLYHKAPVDDVTVDYLTALHVAAH
CGHVKVAKLLLDRKADANARALNGFTPLHIACKKNRIKVVELLLKHGASIEATTESGLTP
LHVASFMGCMNIVIYLIQHGANPDVPTVRGETPLHLAARANQADIIRILLRNGAHVDACA
REQQTPLHIAARLGNVDIVGLLLQHGAAVDATTKDMYTALHIAAKEGQEEVASVLLDNGA
SLTATNKKGFTPLHLAAKYGNIKVARLLLQKDAQVDAQGKNGVTPLHVAAHYDHVNVALL
LLDKGASPHATAKNGYTPLHIAAKKNQMDIATTLLEYGAKPNAESKAGFTPLHLAAQEGH
TDMTTLLIEHHADVNFGAKNGLTPLHLCAQEDRVNVAAILVKNGAEIGPQTKAGYTPLHV
ACHFGQINMVRFLLQHDADVNAITSHGYTPLHQAAQQGHTLIINLLLENNASPNTVTNQG
QTALSIAQRLGYISVVETLKVVTETVVTTTTTTITEEKYKVVAPEIMQETFMSDSEDEGG
DDFEDSALFGKPTHATHVYLPYYEGQKLQTSEDLGDQSFRYLTVDEMKSLGDDSLPIDVT
KDERGTDSMIMSKDSEAPLTVEEEHLSPAHVSHLETVFAGSYVPDNVDIARAPVHAGFLV
SFMVDARGGAMRGCRHSGVRVIIPPRKAPMPMRITCRYLRREKLAHPPPLMEGEACASRI
LEVGPATAKFLGPVILEIPHFASLRGREREITILRSDNGETWREHTLEATEDAVHDVLNE
SFEGEELSALEDLNTNRITRILTTDFPQYFAIITRVRQEVHAIGPEGGMVSSTVVPQVQA
IFPEGALTKKIKVGLQAQPIPPELVAKLLGNRVAVSPIVTVEPRRRKFHKPITLTIPVPQ
AATKGMINQYSGDAPTLRLLCSITGGTTKAQWEDVTGSTPLTFVNDCVSFTTTVSARFWL
MDCRQVNEATRFATELYKEAIHVPFMAKFVVFAKRYDPMEAYLRVFCMTDDKEDKTLESQ
EHFVEVAKSRDVEVQEAKCQYLEFAGNLIPVTKSGEQLFLTFQAFRENRLPFIIRVKDPH
QEPMGRLAFMREPRVGRGEPPQSPICNLNIALPDVCKVDPTAVSELVTVEKKYGFVEETG
LSKPELIHRADLRLSDISKQLGDDWIPLALQLDIPESDINSIKSEYPNDSNQQAIVMLRL
WMQKQANKANGNTLEKALRRINREDIVSNCMFNVELVTDDVEKAVAKVHLDQSGFDAFKE
ELGPSRDASLRRETSLEISYDEQDLMKEAESAAETSSESGSVCEKDAQAKEAKKVPSPAE
IPQPETREEELSAMKGENEIPEPPDVVEVKEVPKEKPKEEEREDDTSATEGFILVDVNVS
PPTSIDTKPAEVTGDQPVTLEKELLEDLQQAFQDVSLSLPTVEGPVQRIKETKTPPPSPA
EREAKADHETTVREKKEVLEDGTIKHTVTTVTKTTITQDGEEPILDKDQLAKLVESETWP
SGEMDTSQVSVSSLPEDEKSEPTTATMSSGTTAEQDISSAEGDKPQVDTHTEEKEWTETD
ESGGIRHVIQKKTIVTVSEPEEIMIMKGKGKKDYGDAKDNGTIDDDDECTVTTRIVTKTT
IKTDGQDVSEPTEENSNLRESMQQILDDFMSDESTQKKQDGK*
>TRINITY_DN33776_c0_g2::TRINITY_DN33776_c0_g2_i14::g.46::m.46 type:complete len:1925 gc:universal TRINITY_DN33776_c0_g2_i14:7117-1343(-)
MTTAYTNLLTDGNASFLRAARAGNLEKVLEYLKGSIDINTSNANGLNALHLASKEGHVTV
VNELLKRGANVNAATKKGNTALHIASLAGQEEVVKILVRNGANVNVQSQNGFTPLYMAAQ
ENHDNVVRYLLANGANQSLATEDGFTPLAVALQQGHDKVVAVLLENDTKGRVRLPALHIA
AKKDDCKAAALLLQNDHDPDVTSKSGFTPLHIASHYGNENIAHLLLEKSADVNFGAKHQI
TPLHVASKWGKKNMVNILVENGAKIDASTRDGLTPLHCAARSGHDQVVDLLLEKGAPITA
KTKNGLAPLHMAAQGDHVDGARILLYHKAPVDDVTVDYLTALHVAAHCGHVKVAKLLLDR
KADANARALNGFTPLHIACKKNRIKVVELLLKHGASIEATTESGLTPLHVASFMGCMNIV
IYLIQHGANPDVPTVRGETPLHLAARANQADIIRILLRNGAHVDACAREQQTPLHIAARL
GNVDIVGLLLQHGAAVDATTKDMYTALHIAAKEGQEEVASVLLDNGASLTATNKKGFTPL
HLAAKYGNIKVARLLLQKDAQVDAQGKNGVTPLHVAAHYDHVNVALLLLDKGASPHATAK
NGYTPLHIAAKKNQMDIATTLLEYGAKPNAESKAGFTPLHLAAQEGHTDMTTLLIEHHAD
VNFGAKNGLTPLHLCAQEDRVNVAAILVKNGAEIGPQTKAGYTPLHVACHFGQINMVRFL
LQHDADVNAITSHGYTPLHQAAQQGHTLIINLLLENNASPNTVTNQGQTALSIAQRLGYI
SVVETLKVVTETVVTTTTTTITEEKYKVVAPEIMQETFMSDSEDEGGEDLGDQSFRYLTV
DEMKSLGDDSLPIDVTKDERGTDSMIMSKDSEAPLTVEEEHLSPAHVSHLETVFAGSYVP
DNVDIARAPVHAGKLKWKTFLVSFMVDARGGAMRGCRHSGVRVIIPPRKAPMPMRITCRY
LRREKLAHPPPLMEGEACASRILEVGPATAKFLGPVILEIPHFASLRGREREITILRSDN
GETWREHTLEATEDAVHDVLNESFEGEELSALEDLNTNRITRILTTDFPQYFAIITRVRQ
EVHAIGPEGGMVSSTVVPQVQAIFPEGALTKKIKVGLQAQPIPPELVAKLLGNRVAVSPI
VTVEPRRRKFHKPITLTIPVPQAATKGMINQYSGDAPTLRLLCSITGGTTKAQWEDVTGS
TPLTFVNDCVSFTTTVSARFWLMDCRQVNEATRFATELYKEAIHVPFMAKFVVFAKRYDP
MEAYLRVFCMTDDKEDKTLESQEHFVEVAKSRDVEVQEAKCQYLEFAGNLIPVTKSGEQL
FLTFQAFRENRLPFIIRVKDPHQEPMGRLAFMREPRVGRGEPPQSPICNLNIALPDVCKV
DPTAVSELVTVEKKYGFVEETGLSKPELIHRADLRLSDISKQLGDDWIPLALQLDIPESD
INSIKSEYPNDSNQQAIVMLRLWMQKQANKANGNTLEKALRRINREDIVSNCMFNVELVT
DDVEKAVAKVHLDQSGFDAFKEELGPSRDASLRRETSLEISYDEQDLMKEAESAAETSSE
SGSVCEKDAQAKEAKKVPSPAEIPQPETREEELSAMKGENEIPEPPDVVEVKEVPKEKPK
EEEREDDTSATEGFILVDVNVSPPTSIDTKPAEVTGDQPVTLEKELLEDLQQAFQDVSLS
LPTVEGPVQRIKETKTPPPSPAEREAKADHETTVREKKEVLEDGTIKHTVTTVTKTTITQ
DGEEPILDKDQLAKLVESETWPSGEMDTSQVSVSSLPEDEKSEPTTATMSSGTTAEQDIS
SAEGDKPQVDTHTEEKEWTETDESGGIRHVIQKKTIVTVSEPEEIMIMKGKGKKDYGDAK
DNGTIDDDDECTVTTRIVTKTTIKTDGQDVSEPTEENSNLRESMQQILDDFMSDESTQKK
QDGK*
>TRINITY_DN33776_c0_g2::TRINITY_DN33776_c0_g2_i15::g.49::m.49 type:complete len:1956 gc:universal TRINITY_DN33776_c0_g2_i15:7210-1343(-)
MTTAYTNLLTDGNASFLRAARAGNLEKVLEYLKGSIDINTSNANGLNALHLASKEGHVTV
VNELLKRGANVNAATKKGNTALHIASLAGQEEVVKILVRNGANVNVQSQNGFTPLYMAAQ
ENHDNVVRYLLANGANQSLATEDGFTPLAVALQQGHDKVVAVLLENDTKGRVRLPALHIA
AKKDDCKAAALLLQNDHDPDVTSKSGFTPLHIASHYGNENIAHLLLEKSADVNFGAKHQI
TPLHVASKWGKKNMVNILVENGAKIDASTRDGLTPLHCAARSGHDQVVDLLLEKGAPITA
KTKNGLAPLHMAAQGDHVDGARILLYHKAPVDDVTVDYLTALHVAAHCGHVKVAKLLLDR
KADANARALNGFTPLHIACKKNRIKVVELLLKHGASIEATTESGLTPLHVASFMGCMNIV
IYLIQHGANPDVPTVRGETPLHLAARANQADIIRILLRNGAHVDACAREQQTPLHIAARL
GNVDIVGLLLQHGAAVDATTKDMYTALHIAAKEGQEEVASVLLDNGASLTATNKKGFTPL
HLAAKYGNIKVARLLLQKDAQVDAQGKNGVTPLHVAAHYDHVNVALLLLDKGASPHATAK
NGYTPLHIAAKKNQMDIATTLLEYGAKPNAESKAGFTPLHLAAQEGHTDMTTLLIEHHAD
VNFGAKNGLTPLHLCAQEDRVNVAAILVKNGAEIGPQTKAGYTPLHVACHFGQINMVRFL
LQHDADVNAITSHGYTPLHQAAQQGHTLIINLLLENNASPNTVTNQGQTALSIAQRLGYI
SVVETLKVVTETVVTTTTTTITEEKYKVVAPEIMQETFMSDSEDEGGDDFEDSALFGKPT
HATHVYLPYYEGQKLQTSEDLGDQSFRYLTVDEMKSLGDDSLPIDVTKDERGTDSMIMSK
DSEAPLTVEEEHLSPAHVSHLETVFAGSYVPDNVDIARAPVHAGKLKWKTFLVSFMVDAR
GGAMRGCRHSGVRVIIPPRKAPMPMRITCRYLRREKLAHPPPLMEGEACASRILEVGPAT
AKFLGPVILEIPHFASLRGREREITILRSDNGETWREHTLEATEDAVHDVLNESFEGEEL
SALEDLNTNRITRILTTDFPQYFAIITRVRQEVHAIGPEGGMVSSTVVPQVQAIFPEGAL
TKKIKVGLQAQPIPPELVAKLLGNRVAVSPIVTVEPRRRKFHKPITLTIPVPQAATKGMI
NQYSGDAPTLRLLCSITGGTTKAQWEDVTGSTPLTFVNDCVSFTTTVSARFWLMDCRQVN
EATRFATELYKEAIHVPFMAKFVVFAKRYDPMEAYLRVFCMTDDKEDKTLESQEHFVEVA
KSRDVEVQEAKCQYLEFAGNLIPVTKSGEQLFLTFQAFRENRLPFIIRVKDPHQEPMGRL
AFMREPRVGRGEPPQSPICNLNIALPDVCKVDPTAVSELVTVEKKYGFVEETGLSKPELI
HRADLRLSDISKQLGDDWIPLALQLDIPESDINSIKSEYPNDSNQQAIVMLRLWMQKQAN
KANGNTLEKALRRINREDIVSNCMFNVELVTDDVEKAVAKVHLDQSGFDAFKEELGPSRD
ASLRRETSLEISYDEQDLMKEAESAAETSSESGSVCEKDAQAKEAKKVPSPAEIPQPETR
EEELSAMKGENEIPEPPDVVEVKEVPKEKPKEEEREDDTSATEGFILVDVNVSPPTSIDT
KPAEVTGDQPVTLEKELLEDLQQAFQDVSLSLPTVEGPVQRIKETKTPPPSPAEREAKAD
HETTVREKKEVLEDGTIKHTVTTVTKTTITQDGEEPILDKDQLAKLVESETWPSGEMDTS
QVSVSSLPEDEKSEPTTATMSSGTTAEQDISSAEGDKPQVDTHTEEKEWTETDESGGIRH
VIQKKTIVTVSEPEEIMIMKGKGKKDYGDAKDNGTIDDDDECTVTTRIVTKTTIKTDGQD
VSEPTEENSNLRESMQQILDDFMSDESTQKKQDGK*
>TRINITY_DN33776_c0_g2::TRINITY_DN33776_c0_g2_i16::g.52::m.52 type:complete len:1950 gc:universal TRINITY_DN33776_c0_g2_i16:7192-1343(-)
MTTAYTNLLTDGNASFLRAARAGNLEKVLEYLKGSIDINTSNANGLNALHLASKEGHVTV
VNELLKRGANVNAATKKGNTALHIASLAGQEEVVKILVRNGANVNVQSQNGFTPLYMAAQ
ENHDNVVRYLLANGANQSLATEDGFTPLAVALQQGHDKVVAVLLENDTKGRVRLPALHIA
AKKDDCKAAALLLQNDHDPDVTSKSGFTPLHIASHYGNENIAHLLLEKSADVNFGAKHQI
TPLHVASKWGKKNMVNILVENGAKIDASTRDGLTPLHCAARSGHDQVVDLLLEKGAPITA
KTKNGLAPLHMAAQGDHVDGARILLYHKAPVDDVTVDYLTALHVAAHCGHVKVAKLLLDR
KADANARALNGFTPLHIACKKNRIKVVELLLKHGASIEATTESGLTPLHVASFMGCMNIV
IYLIQHGANPDVPTVRGETPLHLAARANQADIIRILLRNGAHVDACAREQQTPLHIAARL
GNVDIVGLLLQHGAAVDATTKDMYTALHIAAKEGQEEVASVLLDNGASLTATNKKGFTPL
HLAAKYGNIKVARLLLQKDAQVDAQGKNGVTPLHVAAHYDHVNVALLLLDKGASPHATAK
NGYTPLHIAAKKNQMDIATTLLEYGAKPNAESKAGFTPLHLAAQEGHTDMTTLLIEHHAD
VNFGAKNGLTPLHLCAQEDRVNVAAILVKNGAEIGPQTKAGYTPLHVACHFGQINMVRFL
LQHDADVNAITSHGYTPLHQAAQQGHTLIINLLLENNASPNTVTNQGQTALSIAQRLGYI
SVVETLKVVTETVVTTTTTTITEEKYKVVAPEIMQETFMSDSEDEGGDDFEDSALFGKPT
HATHVYLPYYEGQKLQTSEDLGDQSFRYLTVDEMKSLGDDSLPIDVTKDERGTDSMIMSK
DSEAPLTVEEEHLSPAHVSHLETVFAGSYVPDNVDIARAPVHAGFLVSFMVDARGGAMRG
CRHSGVRVIIPPRKAPMPMRITCRYLRREKLAHPPPLMEGEACASRILEVGPATAKFLGP
VILEIPHFASLRGREREITILRSDNGETWREHTLEATEDAVHDVLNESFEGEELSALEDL
NTNRITRILTTDFPQYFAIITRVRQEVHAIGPEGGMVSSTVVPQVQAIFPEGALTKKIKV
GLQAQPIPPELVAKLLGNRVAVSPIVTVEPRRRKFHKPITLTIPVPQAATKGMINQYSGD
APTLRLLCSITGGTTKAQWEDVTGSTPLTFVNDCVSFTTTVSARFWLMDCRQVNEATRFA
TELYKEAIHVPFMAKFVVFAKRYDPMEAYLRVFCMTDDKEDKTLESQEHFVEVAKSRDVE
VQEAKCQYLEFAGNLIPVTKSGEQLFLTFQAFRENRLPFIIRVKDPHQEPMGRLAFMREP
RVGRGEPPQSPICNLNIALPDVCKVDPTAVSELVTVEKKYGFVEETGLSKPELIHRADLR
LSDISKQLGDDWIPLALQLDIPESDINSIKSEYPNDSNQQAIVMLRLWMQKQANKANGNT
LEKALRRINREDIVSNCMFNVELVTDDVEKAVAKVHLDQSGFDAFKEELGPSRDASLRRE
TSLEISYDEQDLMKEAESAAETSSESGSVCEKDAQAKEAKKVPSPAEIPQPETREEELSA
MKGENEIPEPPDVVEVKEVPKEKPKEEEREDDTSATEGFILVDVNVSPPTSIDTKPAEVT
GDQPVTLEKELLEDLQQAFQDVSLSLPTVEGPVQRIKETKTPPPSPAEREAKADHETTVR
EKKEVLEDGTIKHTVTTVTKTTITQDGEEPILDKDQLAKLVESETWPSGEMDTSQVSVSS
LPEDEKSEPTTATMSSGTTAEQDISSAEGDKPQVDTHTEEKEWTETDESGGIRHVIQKKT
IVTVSEPEEIMIMKGKGKKDYGDAKDNGTIDDDDECTVTTRIVTKTTIKTDGQDVSEPTE
ENSNLRESMQQILDDFMSDESTQKKQDGK*
>TRINITY_DN33776_c0_g2::TRINITY_DN33776_c0_g2_i17::g.55::m.55 type:complete len:1843 gc:universal TRINITY_DN33776_c0_g2_i17:6871-1343(-)
MVAEDIFTVTDGNASFLRAARAGNLEKVLEYLKGSIDINTSNANGLNALHLASKEGHVTV
VNELLKRGANVNAATKKGNTALHIASLAGQEEVVKILVRNGANVNVQSQNGFTPLYMAAQ
ENHDNVVRYLLANGANQSLATEDGFTPLAVALQQGHDKVVAVLLENDTKGRVRLPALHIA
AKKDDCKAAALLLQNDHDPDVTSKSGFTPLHIASHYGNENIAHLLLEKSADVNFGAKHQI
TPLHVASKWGKKNMVNILVENGAKIDASTRDGLTPLHCAARSGHDQVVDLLLEKGAPITA
KTKNGLAPLHMAAQGDHVDGARILLYHKAPVDDVTVDYLTALHVAAHCGHVKVAKLLLDR
KADANARALNGFTPLHIACKKNRIKVVELLLKHGASIEATTESGLTPLHVASFMGCMNIV
IYLIQHGANPDVPTVRGETPLHLAARANQADIIRILLRNGAHVDACAREQQTPLHIAARL
GNVDIVGLLLQHGAAVDATTKDMYTALHIAAKEGQEEVASVLLDNGASLTATNKKGFTPL
HLAAKYGNIKVARLLLQKDAQVDAQGKNGVTPLHVAAHYDHVNVALLLLDKGASPHATAK
NGYTPLHIAAKKNQMDIATTLLEYGAKPNAESKAGFTPLHLAAQEGHTDMTTLLIEHHAD
VNFGAKNGLTPLHLCAQEDRVNVAAILVKNGAEIGPQTKAGYTPLHVACHFGQINMVRFL
LQHDADVNAITSHGYTPLHQAAQQGHTLIINLLLENNASPNTVTNQGQTALSIAQRLGYI
SVVETLKVVTETVVTTTTTTITEEKYKVVAPEIMQETFMSDSEDEGGDDFEDSALFGKPT
HATHVYLPYYEGQKLQTSEDLGDQSFRYLTVDEMKSLGDDSLPIDVTKDERGTDSMIMSK
DSEAPLTVEEEHLSPAHVSHLETVFAGSYVPDNVDIARAPVHAGKLKWKTFLVSFMVDAR
GGAMRGCRHSGVRVIIPPRKAPMPMRITCRYLRREKLAHPPPLMEGEACASRILEVGPAT
AKFLGPVILEIPHFASLRGREREITILRSDNGETWREHTLEATEDAVHDVLNESFEGEEL
SALEDLNTNRITRILTTDFPQYFAIITRVRQEVHAIGPEGGMVSSTVVPQVQAIFPEGAL
TKKIKVGLQAQPIPPELVAKLLGNRVAVSPIVTVEPRRRKFHKPITLTIPVPQAATKGMI
NQYSGDAPTLRLLCSITGGTTKAQWEDVTGSTPLTFVNDCVSFTTTVSARFWLMDCRQVN
EATRFATELYKEAIHVPFMAKFVVFAKRYDPMEAYLRVFCMTDDKEDKTLESQEHFVEVA
KSRDVEVQEAKCQYLEFAGNLIPVTKSGEQLFLTFQAFRENRLPFIIRVKDPHQEPMGRL
AFMREPRVGRGEPPQSPICNLNIALPDVCKVDPTAVSELVTVEKKYGFVEETGLSKPELI
HRADLRLSDISKQLGDDWIPLALQLDIPESDINSIKSEYPNDSNQQAIVMLRLWMQKQAN
KANGNTLEKALRRINREDIVSNCMFNVELVTDDVEKAVAKVHLDQSGFDAFKEELGPSRD
ASLRRETSLEISYDEQDLMKEAESAAETSSESGSVCEKDAQAKGPVQRIKETKTPPPSPA
EREAKADHETTVREKKEVLEDGTIKHTVTTVTKTTITQDGEEPILDKDQLAKLVESETWP
SGEMDTSQVSVSSLPEDEKSEPTTATMSSGTTAEQDISSAEGDKPQVDTHTEEKEWTETD
ESGGIRHVIQKKTIVTVSEPEEIMIMKGKGKKDYGDAKDNGTIDDDDECTVTTRIVTKTT
IKTDGQDVSEPTEENSNLRESMQQILDDFMSDESTQKKQDGK*
>TRINITY_DN33776_c0_g2::TRINITY_DN33776_c0_g2_i18::g.58::m.58 type:complete len:1950 gc:universal TRINITY_DN33776_c0_g2_i18:7192-1343(-)
MVAEDIFTVTDGNASFLRAARAGNLEKVLEYLKGSIDINTSNANGLNALHLASKEGHVTV
VNELLKRGANVNAATKKGNTALHIASLAGQEEVVKILVRNGANVNVQSQNGFTPLYMAAQ
ENHDNVVRYLLANGANQSLATEDGFTPLAVALQQGHDKVVAVLLENDTKGRVRLPALHIA
AKKDDCKAAALLLQNDHDPDVTSKSGFTPLHIASHYGNENIAHLLLEKSADVNFGAKHQI
TPLHVASKWGKKNMVNILVENGAKIDASTRDGLTPLHCAARSGHDQVVDLLLEKGAPITA
KTKNGLAPLHMAAQGDHVDGARILLYHKAPVDDVTVDYLTALHVAAHCGHVKVAKLLLDR
KADANARALNGFTPLHIACKKNRIKVVELLLKHGASIEATTESGLTPLHVASFMGCMNIV
IYLIQHGANPDVPTVRGETPLHLAARANQADIIRILLRNGAHVDACAREQQTPLHIAARL
GNVDIVGLLLQHGAAVDATTKDMYTALHIAAKEGQEEVASVLLDNGASLTATNKKGFTPL
HLAAKYGNIKVARLLLQKDAQVDAQGKNGVTPLHVAAHYDHVNVALLLLDKGASPHATAK
NGYTPLHIAAKKNQMDIATTLLEYGAKPNAESKAGFTPLHLAAQEGHTDMTTLLIEHHAD
VNFGAKNGLTPLHLCAQEDRVNVAAILVKNGAEIGPQTKAGYTPLHVACHFGQINMVRFL
LQHDADVNAITSHGYTPLHQAAQQGHTLIINLLLENNASPNTVTNQGQTALSIAQRLGYI
SVVETLKVVTETVVTTTTTTITEEKYKVVAPEIMQETFMSDSEDEGGDDFEDSALFGKPT
HATHVYLPYYEGQKLQTSEDLGDQSFRYLTVDEMKSLGDDSLPIDVTKDERGTDSMIMSK
DSEAPLTVEEEHLSPAHVSHLETVFAGSYVPDNVDIARAPVHAGFLVSFMVDARGGAMRG
CRHSGVRVIIPPRKAPMPMRITCRYLRREKLAHPPPLMEGEACASRILEVGPATAKFLGP
VILEIPHFASLRGREREITILRSDNGETWREHTLEATEDAVHDVLNESFEGEELSALEDL
NTNRITRILTTDFPQYFAIITRVRQEVHAIGPEGGMVSSTVVPQVQAIFPEGALTKKIKV
GLQAQPIPPELVAKLLGNRVAVSPIVTVEPRRRKFHKPITLTIPVPQAATKGMINQYSGD
APTLRLLCSITGGTTKAQWEDVTGSTPLTFVNDCVSFTTTVSARFWLMDCRQVNEATRFA
TELYKEAIHVPFMAKFVVFAKRYDPMEAYLRVFCMTDDKEDKTLESQEHFVEVAKSRDVE
VQEAKCQYLEFAGNLIPVTKSGEQLFLTFQAFRENRLPFIIRVKDPHQEPMGRLAFMREP
RVGRGEPPQSPICNLNIALPDVCKVDPTAVSELVTVEKKYGFVEETGLSKPELIHRADLR
LSDISKQLGDDWIPLALQLDIPESDINSIKSEYPNDSNQQAIVMLRLWMQKQANKANGNT
LEKALRRINREDIVSNCMFNVELVTDDVEKAVAKVHLDQSGFDAFKEELGPSRDASLRRE
TSLEISYDEQDLMKEAESAAETSSESGSVCEKDAQAKEAKKVPSPAEIPQPETREEELSA
MKGENEIPEPPDVVEVKEVPKEKPKEEEREDDTSATEGFILVDVNVSPPTSIDTKPAEVT
GDQPVTLEKELLEDLQQAFQDVSLSLPTVEGPVQRIKETKTPPPSPAEREAKADHETTVR
EKKEVLEDGTIKHTVTTVTKTTITQDGEEPILDKDQLAKLVESETWPSGEMDTSQVSVSS
LPEDEKSEPTTATMSSGTTAEQDISSAEGDKPQVDTHTEEKEWTETDESGGIRHVIQKKT
IVTVSEPEEIMIMKGKGKKDYGDAKDNGTIDDDDECTVTTRIVTKTTIKTDGQDVSEPTE
ENSNLRESMQQILDDFMSDESTQKKQDGK*
>TRINITY_DN33776_c0_g2::TRINITY_DN33776_c0_g2_i19::g.61::m.61 type:complete len:1837 gc:universal TRINITY_DN33776_c0_g2_i19:6853-1343(-)
MTTAYTNLLTDGNASFLRAARAGNLEKVLEYLKGSIDINTSNANGLNALHLASKEGHVTV
VNELLKRGANVNAATKKGNTALHIASLAGQEEVVKILVRNGANVNVQSQNGFTPLYMAAQ
ENHDNVVRYLLANGANQSLATEDGFTPLAVALQQGHDKVVAVLLENDTKGRVRLPALHIA
AKKDDCKAAALLLQNDHDPDVTSKSGFTPLHIASHYGNENIAHLLLEKSADVNFGAKHQI
TPLHVASKWGKKNMVNILVENGAKIDASTRDGLTPLHCAARSGHDQVVDLLLEKGAPITA
KTKNGLAPLHMAAQGDHVDGARILLYHKAPVDDVTVDYLTALHVAAHCGHVKVAKLLLDR
KADANARALNGFTPLHIACKKNRIKVVELLLKHGASIEATTESGLTPLHVASFMGCMNIV
IYLIQHGANPDVPTVRGETPLHLAARANQADIIRILLRNGAHVDACAREQQTPLHIAARL
GNVDIVGLLLQHGAAVDATTKDMYTALHIAAKEGQEEVASVLLDNGASLTATNKKGFTPL
HLAAKYGNIKVARLLLQKDAQVDAQGKNGVTPLHVAAHYDHVNVALLLLDKGASPHATAK
NGYTPLHIAAKKNQMDIATTLLEYGAKPNAESKAGFTPLHLAAQEGHTDMTTLLIEHHAD
VNFGAKNGLTPLHLCAQEDRVNVAAILVKNGAEIGPQTKAGYTPLHVACHFGQINMVRFL
LQHDADVNAITSHGYTPLHQAAQQGHTLIINLLLENNASPNTVTNQGQTALSIAQRLGYI
SVVETLKVVTETVVTTTTTTITEEKYKVVAPEIMQETFMSDSEDEGGDDFEDSALFGKPT
HATHVYLPYYEGQKLQTSEDLGDQSFRYLTVDEMKSLGDDSLPIDVTKDERGTDSMIMSK
DSEAPLTVEEEHLSPAHVSHLETVFAGSYVPDNVDIARAPVHAGFLVSFMVDARGGAMRG
CRHSGVRVIIPPRKAPMPMRITCRYLRREKLAHPPPLMEGEACASRILEVGPATAKFLGP
VILEIPHFASLRGREREITILRSDNGETWREHTLEATEDAVHDVLNESFEGEELSALEDL
NTNRITRILTTDFPQYFAIITRVRQEVHAIGPEGGMVSSTVVPQVQAIFPEGALTKKIKV
GLQAQPIPPELVAKLLGNRVAVSPIVTVEPRRRKFHKPITLTIPVPQAATKGMINQYSGD
APTLRLLCSITGGTTKAQWEDVTGSTPLTFVNDCVSFTTTVSARFWLMDCRQVNEATRFA
TELYKEAIHVPFMAKFVVFAKRYDPMEAYLRVFCMTDDKEDKTLESQEHFVEVAKSRDVE
VQEAKCQYLEFAGNLIPVTKSGEQLFLTFQAFRENRLPFIIRVKDPHQEPMGRLAFMREP
RVGRGEPPQSPICNLNIALPDVCKVDPTAVSELVTVEKKYGFVEETGLSKPELIHRADLR
LSDISKQLGDDWIPLALQLDIPESDINSIKSEYPNDSNQQAIVMLRLWMQKQANKANGNT
LEKALRRINREDIVSNCMFNVELVTDDVEKAVAKVHLDQSGFDAFKEELGPSRDASLRRE
TSLEISYDEQDLMKEAESAAETSSESGSVCEKDAQAKGPVQRIKETKTPPPSPAEREAKA
DHETTVREKKEVLEDGTIKHTVTTVTKTTITQDGEEPILDKDQLAKLVESETWPSGEMDT
SQVSVSSLPEDEKSEPTTATMSSGTTAEQDISSAEGDKPQVDTHTEEKEWTETDESGGIR
HVIQKKTIVTVSEPEEIMIMKGKGKKDYGDAKDNGTIDDDDECTVTTRIVTKTTIKTDGQ
DVSEPTEENSNLRESMQQILDDFMSDESTQKKQDGK*
>TRINITY_DN33776_c0_g2::TRINITY_DN33776_c0_g2_i20::g.64::m.64 type:complete len:1837 gc:universal TRINITY_DN33776_c0_g2_i20:6853-1343(-)
MVAEDIFTVTDGNASFLRAARAGNLEKVLEYLKGSIDINTSNANGLNALHLASKEGHVTV
VNELLKRGANVNAATKKGNTALHIASLAGQEEVVKILVRNGANVNVQSQNGFTPLYMAAQ
ENHDNVVRYLLANGANQSLATEDGFTPLAVALQQGHDKVVAVLLENDTKGRVRLPALHIA
AKKDDCKAAALLLQNDHDPDVTSKSGFTPLHIASHYGNENIAHLLLEKSADVNFGAKHQI
TPLHVASKWGKKNMVNILVENGAKIDASTRDGLTPLHCAARSGHDQVVDLLLEKGAPITA
KTKNGLAPLHMAAQGDHVDGARILLYHKAPVDDVTVDYLTALHVAAHCGHVKVAKLLLDR
KADANARALNGFTPLHIACKKNRIKVVELLLKHGASIEATTESGLTPLHVASFMGCMNIV
IYLIQHGANPDVPTVRGETPLHLAARANQADIIRILLRNGAHVDACAREQQTPLHIAARL
GNVDIVGLLLQHGAAVDATTKDMYTALHIAAKEGQEEVASVLLDNGASLTATNKKGFTPL
HLAAKYGNIKVARLLLQKDAQVDAQGKNGVTPLHVAAHYDHVNVALLLLDKGASPHATAK
NGYTPLHIAAKKNQMDIATTLLEYGAKPNAESKAGFTPLHLAAQEGHTDMTTLLIEHHAD
VNFGAKNGLTPLHLCAQEDRVNVAAILVKNGAEIGPQTKAGYTPLHVACHFGQINMVRFL
LQHDADVNAITSHGYTPLHQAAQQGHTLIINLLLENNASPNTVTNQGQTALSIAQRLGYI
SVVETLKVVTETVVTTTTTTITEEKYKVVAPEIMQETFMSDSEDEGGDDFEDSALFGKPT
HATHVYLPYYEGQKLQTSEDLGDQSFRYLTVDEMKSLGDDSLPIDVTKDERGTDSMIMSK
DSEAPLTVEEEHLSPAHVSHLETVFAGSYVPDNVDIARAPVHAGFLVSFMVDARGGAMRG
CRHSGVRVIIPPRKAPMPMRITCRYLRREKLAHPPPLMEGEACASRILEVGPATAKFLGP
VILEIPHFASLRGREREITILRSDNGETWREHTLEATEDAVHDVLNESFEGEELSALEDL
NTNRITRILTTDFPQYFAIITRVRQEVHAIGPEGGMVSSTVVPQVQAIFPEGALTKKIKV
GLQAQPIPPELVAKLLGNRVAVSPIVTVEPRRRKFHKPITLTIPVPQAATKGMINQYSGD
APTLRLLCSITGGTTKAQWEDVTGSTPLTFVNDCVSFTTTVSARFWLMDCRQVNEATRFA
TELYKEAIHVPFMAKFVVFAKRYDPMEAYLRVFCMTDDKEDKTLESQEHFVEVAKSRDVE
VQEAKCQYLEFAGNLIPVTKSGEQLFLTFQAFRENRLPFIIRVKDPHQEPMGRLAFMREP
RVGRGEPPQSPICNLNIALPDVCKVDPTAVSELVTVEKKYGFVEETGLSKPELIHRADLR
LSDISKQLGDDWIPLALQLDIPESDINSIKSEYPNDSNQQAIVMLRLWMQKQANKANGNT
LEKALRRINREDIVSNCMFNVELVTDDVEKAVAKVHLDQSGFDAFKEELGPSRDASLRRE
TSLEISYDEQDLMKEAESAAETSSESGSVCEKDAQAKGPVQRIKETKTPPPSPAEREAKA
DHETTVREKKEVLEDGTIKHTVTTVTKTTITQDGEEPILDKDQLAKLVESETWPSGEMDT
SQVSVSSLPEDEKSEPTTATMSSGTTAEQDISSAEGDKPQVDTHTEEKEWTETDESGGIR
HVIQKKTIVTVSEPEEIMIMKGKGKKDYGDAKDNGTIDDDDECTVTTRIVTKTTIKTDGQ
DVSEPTEENSNLRESMQQILDDFMSDESTQKKQDGK*
>TRINITY_DN33776_c0_g2::TRINITY_DN33776_c0_g2_i21::g.67::m.67 type:complete len:1806 gc:universal TRINITY_DN33776_c0_g2_i21:6760-1343(-)
MVAEDIFTVTDGNASFLRAARAGNLEKVLEYLKGSIDINTSNANGLNALHLASKEGHVTV
VNELLKRGANVNAATKKGNTALHIASLAGQEEVVKILVRNGANVNVQSQNGFTPLYMAAQ
ENHDNVVRYLLANGANQSLATEDGFTPLAVALQQGHDKVVAVLLENDTKGRVRLPALHIA
AKKDDCKAAALLLQNDHDPDVTSKSGFTPLHIASHYGNENIAHLLLEKSADVNFGAKHQI
TPLHVASKWGKKNMVNILVENGAKIDASTRDGLTPLHCAARSGHDQVVDLLLEKGAPITA
KTKNGLAPLHMAAQGDHVDGARILLYHKAPVDDVTVDYLTALHVAAHCGHVKVAKLLLDR
KADANARALNGFTPLHIACKKNRIKVVELLLKHGASIEATTESGLTPLHVASFMGCMNIV
IYLIQHGANPDVPTVRGETPLHLAARANQADIIRILLRNGAHVDACAREQQTPLHIAARL
GNVDIVGLLLQHGAAVDATTKDMYTALHIAAKEGQEEVASVLLDNGASLTATNKKGFTPL
HLAAKYGNIKVARLLLQKDAQVDAQGKNGVTPLHVAAHYDHVNVALLLLDKGASPHATAK
NGYTPLHIAAKKNQMDIATTLLEYGAKPNAESKAGFTPLHLAAQEGHTDMTTLLIEHHAD
VNFGAKNGLTPLHLCAQEDRVNVAAILVKNGAEIGPQTKAGYTPLHVACHFGQINMVRFL
LQHDADVNAITSHGYTPLHQAAQQGHTLIINLLLENNASPNTVTNQGQTALSIAQRLGYI
SVVETLKVVTETVVTTTTTTITEEKYKVVAPEIMQETFMSDSEDEGGEDLGDQSFRYLTV
DEMKSLGDDSLPIDVTKDERGTDSMIMSKDSEAPLTVEEEHLSPAHVSHLETVFAGSYVP
DNVDIARAPVHAGFLVSFMVDARGGAMRGCRHSGVRVIIPPRKAPMPMRITCRYLRREKL
AHPPPLMEGEACASRILEVGPATAKFLGPVILEIPHFASLRGREREITILRSDNGETWRE
HTLEATEDAVHDVLNESFEGEELSALEDLNTNRITRILTTDFPQYFAIITRVRQEVHAIG
PEGGMVSSTVVPQVQAIFPEGALTKKIKVGLQAQPIPPELVAKLLGNRVAVSPIVTVEPR
RRKFHKPITLTIPVPQAATKGMINQYSGDAPTLRLLCSITGGTTKAQWEDVTGSTPLTFV
NDCVSFTTTVSARFWLMDCRQVNEATRFATELYKEAIHVPFMAKFVVFAKRYDPMEAYLR
VFCMTDDKEDKTLESQEHFVEVAKSRDVEVQEAKCQYLEFAGNLIPVTKSGEQLFLTFQA
FRENRLPFIIRVKDPHQEPMGRLAFMREPRVGRGEPPQSPICNLNIALPDVCKVDPTAVS
ELVTVEKKYGFVEETGLSKPELIHRADLRLSDISKQLGDDWIPLALQLDIPESDINSIKS
EYPNDSNQQAIVMLRLWMQKQANKANGNTLEKALRRINREDIVSNCMFNVELVTDDVEKA
VAKVHLDQSGFDAFKEELGPSRDASLRRETSLEISYDEQDLMKEAESAAETSSESGSVCE
KDAQAKGPVQRIKETKTPPPSPAEREAKADHETTVREKKEVLEDGTIKHTVTTVTKTTIT
QDGEEPILDKDQLAKLVESETWPSGEMDTSQVSVSSLPEDEKSEPTTATMSSGTTAEQDI
SSAEGDKPQVDTHTEEKEWTETDESGGIRHVIQKKTIVTVSEPEEIMIMKGKGKKDYGDA
KDNGTIDDDDECTVTTRIVTKTTIKTDGQDVSEPTEENSNLRESMQQILDDFMSDESTQK
KQDGK*
>TRINITY_DN33776_c0_g2::TRINITY_DN33776_c0_g2_i22::g.70::m.70 type:complete len:1919 gc:universal TRINITY_DN33776_c0_g2_i22:7099-1343(-)
MVAEDIFTVTDGNASFLRAARAGNLEKVLEYLKGSIDINTSNANGLNALHLASKEGHVTV
VNELLKRGANVNAATKKGNTALHIASLAGQEEVVKILVRNGANVNVQSQNGFTPLYMAAQ
ENHDNVVRYLLANGANQSLATEDGFTPLAVALQQGHDKVVAVLLENDTKGRVRLPALHIA
AKKDDCKAAALLLQNDHDPDVTSKSGFTPLHIASHYGNENIAHLLLEKSADVNFGAKHQI
TPLHVASKWGKKNMVNILVENGAKIDASTRDGLTPLHCAARSGHDQVVDLLLEKGAPITA
KTKNGLAPLHMAAQGDHVDGARILLYHKAPVDDVTVDYLTALHVAAHCGHVKVAKLLLDR
KADANARALNGFTPLHIACKKNRIKVVELLLKHGASIEATTESGLTPLHVASFMGCMNIV
IYLIQHGANPDVPTVRGETPLHLAARANQADIIRILLRNGAHVDACAREQQTPLHIAARL
GNVDIVGLLLQHGAAVDATTKDMYTALHIAAKEGQEEVASVLLDNGASLTATNKKGFTPL
HLAAKYGNIKVARLLLQKDAQVDAQGKNGVTPLHVAAHYDHVNVALLLLDKGASPHATAK
NGYTPLHIAAKKNQMDIATTLLEYGAKPNAESKAGFTPLHLAAQEGHTDMTTLLIEHHAD
VNFGAKNGLTPLHLCAQEDRVNVAAILVKNGAEIGPQTKAGYTPLHVACHFGQINMVRFL
LQHDADVNAITSHGYTPLHQAAQQGHTLIINLLLENNASPNTVTNQGQTALSIAQRLGYI
SVVETLKVVTETVVTTTTTTITEEKYKVVAPEIMQETFMSDSEDEGGEDLGDQSFRYLTV
DEMKSLGDDSLPIDVTKDERGTDSMIMSKDSEAPLTVEEEHLSPAHVSHLETVFAGSYVP
DNVDIARAPVHAGFLVSFMVDARGGAMRGCRHSGVRVIIPPRKAPMPMRITCRYLRREKL
AHPPPLMEGEACASRILEVGPATAKFLGPVILEIPHFASLRGREREITILRSDNGETWRE
HTLEATEDAVHDVLNESFEGEELSALEDLNTNRITRILTTDFPQYFAIITRVRQEVHAIG
PEGGMVSSTVVPQVQAIFPEGALTKKIKVGLQAQPIPPELVAKLLGNRVAVSPIVTVEPR
RRKFHKPITLTIPVPQAATKGMINQYSGDAPTLRLLCSITGGTTKAQWEDVTGSTPLTFV
NDCVSFTTTVSARFWLMDCRQVNEATRFATELYKEAIHVPFMAKFVVFAKRYDPMEAYLR
VFCMTDDKEDKTLESQEHFVEVAKSRDVEVQEAKCQYLEFAGNLIPVTKSGEQLFLTFQA
FRENRLPFIIRVKDPHQEPMGRLAFMREPRVGRGEPPQSPICNLNIALPDVCKVDPTAVS
ELVTVEKKYGFVEETGLSKPELIHRADLRLSDISKQLGDDWIPLALQLDIPESDINSIKS
EYPNDSNQQAIVMLRLWMQKQANKANGNTLEKALRRINREDIVSNCMFNVELVTDDVEKA
VAKVHLDQSGFDAFKEELGPSRDASLRRETSLEISYDEQDLMKEAESAAETSSESGSVCE
KDAQAKEAKKVPSPAEIPQPETREEELSAMKGENEIPEPPDVVEVKEVPKEKPKEEERED
DTSATEGFILVDVNVSPPTSIDTKPAEVTGDQPVTLEKELLEDLQQAFQDVSLSLPTVEG
PVQRIKETKTPPPSPAEREAKADHETTVREKKEVLEDGTIKHTVTTVTKTTITQDGEEPI
LDKDQLAKLVESETWPSGEMDTSQVSVSSLPEDEKSEPTTATMSSGTTAEQDISSAEGDK
PQVDTHTEEKEWTETDESGGIRHVIQKKTIVTVSEPEEIMIMKGKGKKDYGDAKDNGTID
DDDECTVTTRIVTKTTIKTDGQDVSEPTEENSNLRESMQQILDDFMSDESTQKKQDGK*
>TRINITY_DN33776_c0_g2::TRINITY_DN33776_c0_g2_i23::g.73::m.73 type:complete len:1956 gc:universal TRINITY_DN33776_c0_g2_i23:7210-1343(-)
MVAEDIFTVTDGNASFLRAARAGNLEKVLEYLKGSIDINTSNANGLNALHLASKEGHVTV
VNELLKRGANVNAATKKGNTALHIASLAGQEEVVKILVRNGANVNVQSQNGFTPLYMAAQ
ENHDNVVRYLLANGANQSLATEDGFTPLAVALQQGHDKVVAVLLENDTKGRVRLPALHIA
AKKDDCKAAALLLQNDHDPDVTSKSGFTPLHIASHYGNENIAHLLLEKSADVNFGAKHQI
TPLHVASKWGKKNMVNILVENGAKIDASTRDGLTPLHCAARSGHDQVVDLLLEKGAPITA
KTKNGLAPLHMAAQGDHVDGARILLYHKAPVDDVTVDYLTALHVAAHCGHVKVAKLLLDR
KADANARALNGFTPLHIACKKNRIKVVELLLKHGASIEATTESGLTPLHVASFMGCMNIV
IYLIQHGANPDVPTVRGETPLHLAARANQADIIRILLRNGAHVDACAREQQTPLHIAARL
GNVDIVGLLLQHGAAVDATTKDMYTALHIAAKEGQEEVASVLLDNGASLTATNKKGFTPL
HLAAKYGNIKVARLLLQKDAQVDAQGKNGVTPLHVAAHYDHVNVALLLLDKGASPHATAK
NGYTPLHIAAKKNQMDIATTLLEYGAKPNAESKAGFTPLHLAAQEGHTDMTTLLIEHHAD
VNFGAKNGLTPLHLCAQEDRVNVAAILVKNGAEIGPQTKAGYTPLHVACHFGQINMVRFL
LQHDADVNAITSHGYTPLHQAAQQGHTLIINLLLENNASPNTVTNQGQTALSIAQRLGYI
SVVETLKVVTETVVTTTTTTITEEKYKVVAPEIMQETFMSDSEDEGGDDFEDSALFGKPT
HATHVYLPYYEGQKLQTSEDLGDQSFRYLTVDEMKSLGDDSLPIDVTKDERGTDSMIMSK
DSEAPLTVEEEHLSPAHVSHLETVFAGSYVPDNVDIARAPVHAGKLKWKTFLVSFMVDAR
GGAMRGCRHSGVRVIIPPRKAPMPMRITCRYLRREKLAHPPPLMEGEACASRILEVGPAT
AKFLGPVILEIPHFASLRGREREITILRSDNGETWREHTLEATEDAVHDVLNESFEGEEL
SALEDLNTNRITRILTTDFPQYFAIITRVRQEVHAIGPEGGMVSSTVVPQVQAIFPEGAL
TKKIKVGLQAQPIPPELVAKLLGNRVAVSPIVTVEPRRRKFHKPITLTIPVPQAATKGMI
NQYSGDAPTLRLLCSITGGTTKAQWEDVTGSTPLTFVNDCVSFTTTVSARFWLMDCRQVN
EATRFATELYKEAIHVPFMAKFVVFAKRYDPMEAYLRVFCMTDDKEDKTLESQEHFVEVA
KSRDVEVQEAKCQYLEFAGNLIPVTKSGEQLFLTFQAFRENRLPFIIRVKDPHQEPMGRL
AFMREPRVGRGEPPQSPICNLNIALPDVCKVDPTAVSELVTVEKKYGFVEETGLSKPELI
HRADLRLSDISKQLGDDWIPLALQLDIPESDINSIKSEYPNDSNQQAIVMLRLWMQKQAN
KANGNTLEKALRRINREDIVSNCMFNVELVTDDVEKAVAKVHLDQSGFDAFKEELGPSRD
ASLRRETSLEISYDEQDLMKEAESAAETSSESGSVCEKDAQAKEAKKVPSPAEIPQPETR
EEELSAMKGENEIPEPPDVVEVKEVPKEKPKEEEREDDTSATEGFILVDVNVSPPTSIDT
KPAEVTGDQPVTLEKELLEDLQQAFQDVSLSLPTVEGPVQRIKETKTPPPSPAEREAKAD
HETTVREKKEVLEDGTIKHTVTTVTKTTITQDGEEPILDKDQLAKLVESETWPSGEMDTS
QVSVSSLPEDEKSEPTTATMSSGTTAEQDISSAEGDKPQVDTHTEEKEWTETDESGGIRH
VIQKKTIVTVSEPEEIMIMKGKGKKDYGDAKDNGTIDDDDECTVTTRIVTKTTIKTDGQD
VSEPTEENSNLRESMQQILDDFMSDESTQKKQDGK*
>TRINITY_DN34017_c0_g2::TRINITY_DN34017_c0_g2_i1::g.76::m.76 type:3prime_partial len:1422 gc:universal TRINITY_DN34017_c0_g2_i1:154-4416(+)
MQNVDSLKVNDTNEVGEDHSSSSSPISTERGQSLTSIPTNFMADMSDSDEDDVSEVESFI
LDQGDLDEEPVLDTAKFLLQDEEANSPELHNVDPETQARLEALLEATDPEVLRRLTSSVS
CALDEAAAALTRMRAEHGSAGGQGESGNNGRSLVEACSDGDVGTVRRLLDEGRNVNEITE
EGESLLSLACSSGYYELAQLLLAMRANVEDRGLKDTTPLMEAASTGHGDVVKLLVTHGAD
VNAQTSQGNTPLMFACASGHEEVVQVLLQAGANVEDHNENGHTPLMEAASGGHVGVAKLL
VEHGASINTHSNEFKESALTLACYKGHLEMVRFLLDAGADQEHKTDEMHTALMEASMDGH
VEVARLLLDSGAQVNMPADSFESPLTLAACGGHVELALLLLERGANIEEVNDEGYTPLME
AAREGHEEMVALLLSQAGADINAQTEETQETALTLACCGGFLDVADFLIKAGADIELGAS
TPLMEAAQEGHLELVRYLISASANVNAQTATGDTALTYACENGHTDVADMLLQASAELEH
ESEGGRTPLMKAARAGHLCTVQFLISKGANVNKQTSNNDHNPLSLACAGGHLAVVELLLA
HGADPTHKLKDNSTMLIEAAKGGHTAVVQLLLDYPNNLLASPPPPPDLSQLSTPSIEAAE
APRVPPHGLQVFSPPDAELNVSAGSPYLPNVQPVTRLPQSVPLPEISHSQQSTVKQNVQK
SLQRKASFIKSSEAPSSSATEAQGQRSHHRSKSNAAAQANSTSIQAETGGGMCEADIGGG
GNESLEMKPSERLEACINSMMKKAELLNPSREEQILQKQQILEELQRVERELQEKAHAQL
LLTAQHQQQHHHHHHLQGLATVATVTPTIATMTNNTATLPPMSAAHGQQLLLNSATILDM
GSLPPAVVPEFSGITGHLGLQATAAAHLATPVGVSSLQPQQLYQTPKTLPQQTSIPDQSK
GRVNKQPTKVIKSTISKQQQQQQQQNSTPICVQMPQIGVGNKVQPPTHLEVEKMNLRNVV
LSEQQQPQFLQHPQNLVVSEITQNLTVRASSHIPEATADALTLMQAAGGIKFTTDSTQAH
AIPLIDPVAVSQAFALQQQQQLHLQQLPQPIQTEMKRQHAEKLPKNFKPKNSKNQQSQQI
ALQHGQCQTQLIPGQPQVLPKTQINPVGTMDSCTIVGNLPLDAAGVFSLGTMATPTFPVS
IAVSPATLTTPVTIATSCATFTHSISLEDGLMVAAPARTLHDTIGEIMTGPTTQLAGTPQ
IALAQQVATSRCVDPCLTSATSGIGVGVGLTMTSPSTALPPLTFHTLTPTITSCVPAAGT
NGLLPPHPHQQINHVATTAQSTPAPQLYPPIDLNSQTDSNHDTALTLACAGGHEELVSLL
LSRGADIEHRDKKGFTPLMLAATAGHAGVVEILLNHGADIE
>TRINITY_DN34017_c0_g2::TRINITY_DN34017_c0_g2_i2::g.77::m.77 type:3prime_partial len:1436 gc:universal TRINITY_DN34017_c0_g2_i2:154-4458(+)
MQNVDSLKVNDTNEVGEDHSSSSSPISTERGQSLTSIPTNFMADMSDSDEDDVSEVESFI
LDQGDLDEEPVLDTAKFLLQDEEANSPELHNVDPETQARLEALLEATGIGKLSLTEGKQF
ADPEVLRRLTSSVSCALDEAAAALTRMRAEHGSAGGQGESGNNGRSLVEACSDGDVGTVR
RLLDEGRNVNEITEEGESLLSLACSSGYYELAQLLLAMRANVEDRGLKDTTPLMEAASTG
HGDVVKLLVTHGADVNAQTSQGNTPLMFACASGHEEVVQVLLQAGANVEDHNENGHTPLM
EAASGGHVGVAKLLVEHGASINTHSNEFKESALTLACYKGHLEMVRFLLDAGADQEHKTD
EMHTALMEASMDGHVEVARLLLDSGAQVNMPADSFESPLTLAACGGHVELALLLLERGAN
IEEVNDEGYTPLMEAAREGHEEMVALLLSQAGADINAQTEETQETALTLACCGGFLDVAD
FLIKAGADIELGASTPLMEAAQEGHLELVRYLISASANVNAQTATGDTALTYACENGHTD
VADMLLQASAELEHESEGGRTPLMKAARAGHLCTVQFLISKGANVNKQTSNNDHNPLSLA
CAGGHLAVVELLLAHGADPTHKLKDNSTMLIEAAKGGHTAVVQLLLDYPNNLLASPPPPP
DLSQLSTPSIEAAEAPRVPPHGLQVFSPPDAELNVSAGSPYLPNVQPVTRLPQSVPLPEI
SHSQQSTVKQNVQKSLQRKASFIKSSEAPSSSATEAQGQRSHHRSKSNAAAQANSTSIQA
ETGGGMCEADIGGGGNESLEMKPSERLEACINSMMKKAELLNPSREEQILQKQQILEELQ
RVERELQEKAHAQLLLTAQHQQQHHHHHHLQGLATVATVTPTIATMTNNTATLPPMSAAH
GQQLLLNSATILDMGSLPPAVVPEFSGITGHLGLQATAAAHLATPVGVSSLQPQQLYQTP
KTLPQQTSIPDQSKGRVNKQPTKVIKSTISKQQQQQQQQNSTPICVQMPQIGVGNKVQPP
THLEVEKMNLRNVVLSEQQQPQFLQHPQNLVVSEITQNLTVRASSHIPEATADALTLMQA
AGGIKFTTDSTQAHAIPLIDPVAVSQAFALQQQQQLHLQQLPQPIQTEMKRQHAEKLPKN
FKPKNSKNQQSQQIALQHGQCQTQLIPGQPQVLPKTQINPVGTMDSCTIVGNLPLDAAGV
FSLGTMATPTFPVSIAVSPATLTTPVTIATSCATFTHSISLEDGLMVAAPARTLHDTIGE
IMTGPTTQLAGTPQIALAQQVATSRCVDPCLTSATSGIGVGVGLTMTSPSTALPPLTFHT
LTPTITSCVPAAGTNGLLPPHPHQQINHVATTAQSTPAPQLYPPIDLNSQTDSNHDTALT
LACAGGHEELVSLLLSRGADIEHRDKKGFTPLMLAATAGHAGVVEILLNHGADIE
>TRINITY_DN35002_c0_g1::TRINITY_DN35002_c0_g1_i1::g.78::m.78 type:5prime_partial len:775 gc:universal TRINITY_DN35002_c0_g1_i1:1-2325(+)
RYLTALFLSNNIMEFLMLCLKASRQGHTAVVDVLLHSGANPDHADCDGWTPLRSSAWAGH
IDVVNALLEKNAQVDLADSDMRTALRAAAWSGHDEIVLTLLKHGACVNQADNEGRTALIA
AAYMGHSEIVEHLLDHGAEVNHEDADGRTALSVASLCVPASEGHAGVVSLLLERGAEVDH
RDKEGVTPLLVAAFEGHSEVCELLLEGDADVDHADNNGRTSLFAAASMSHPTIVSLLLFW
GAAVDAIDSEGRTVLSVAASQGNASVVRQLLDRGLDETHRDNGGWTPLHYAAFEGHEEVC
EVLIEAGSKVTEVDNDGRIPLILAAQEGHAKLVEKLADYNRSVIDHKAHDGRTALRVAAL
EGHVDVVRALIFRGADVNYKDADGRSTLYLLALDNRLEMADYLLSNGADMEVTDTEGRTP
LHVSSWQGHYEMLELLINHGADVNTTDNDRRTALQSAAWQGNIAVVRLLLERNVQVDHVC
NQGATALCIAAQEGHVDVVSLLLQYGADPNHADQFGRNPVRVATKGCHAQVVQLLEEYIA
SNNSHRRQVLQQSGSASTTSLTSASTAETKPCSAILYQPGLYSSPESTVDPRKSCVSNRS
SSKSSSNLTTSTKSSHRGNEIHNGCINTGAPMTFTQQLQQCSRPRNRMSRILSPLSEPRS
PIPSPPQSPLSDTEGGLHINSSHPVHVPIVIQPLKTEPKQYTQGPESPRRSLSRPQDQNR
IRRNGIVTNPNYKSTKNNFSIDSGLSPNQIIRNKHMACHYEVALKANVKKETPL*
>TRINITY_DN35013_c0_g1::TRINITY_DN35013_c0_g1_i1::g.79::m.79 type:complete len:750 gc:universal TRINITY_DN35013_c0_g1_i1:355-2604(+)
MLLEHRANTDHADNDGWTPLRSSAWAGHTDVVVKLLEHNAQVDLADSDQRTALRAAAWGG
HEEVVIHLLEHGACVNKVDNEGRTALIAAAYMGHTEIVEHLLDYGAEVNHEDSDGRTALS
VASLCVPASEGHAGVVSLLLDRGAEVDHRDKDGMTPLLVAAFEGHSEVCELLLEGDADVD
HTDNSGRTPLFAAASMGHPEVVNLLLFWGAAVDTIDAEGRTVLSIAAAHGDTEVARQLLD
RGLDEMHRDNGGWTPLHYAAFEGHIEVCELLLEAGARVSEVDNDGRIALMLAAQEGHTSL
VSKLLDVNRTTIDHKSHDGKTALRVAALEGHKDTIHLLMLRGADVNYKDADGRSTLYILA
LENRIEMADFLLTAGADVEARDLEGRTPLHVSAWQGHYEMVDLLLSHGANVNAVDNDQRT
ALQSAAWQGHSHIVRLLLERNGNVDHTCNQGATALCIAAQEGHEEVVRILLENGADPGHA
DQFGRNPLRVALKGGHSNVIKLLEEYAIQHSVKPPAGQRPCPPSTSVTSLTSTASTAETK
PCSAILYQPSFSRSPPCSPESTAEKRRSFISNQSSSKSSSNLTSSTKSSHQGGEIRGVGT
PVTFTQQLQQCTRTRNRVSRILSPLSEPVSPIASPPQSPLSEIQRISPVRLTSPQAPPYS
THVPVVIGRIPSAQTPTRNHITNNRAEPSVPRLRRNGIVTNPNYKGGQHVSVQSKHRSNG
AAQHLTNSAPMYEDCLATNSLPLKKETPL*
>TRINITY_DN35013_c0_g1::TRINITY_DN35013_c0_g1_i2::g.80::m.80 type:complete len:1306 gc:universal TRINITY_DN35013_c0_g1_i2:374-4291(+)
MSQSLLQGKRFYCREWAFAKIVHCLENRPSSKTCGALIMGGPGCGKTALCCEIVCPTGRH
GKQTSLSKRLLAYHFCQAHDIDTLSLSNFILSLVEQITKSELVCGYTERIKDPDVQFAVE
TEECEKNPDEAFKKAILFPLLEIDPPNQTCFVLVDSIDESYIQVVDKSTTSRTIAELLAN
HHHMFPQWLLLVCSARKQSKSVTRLFTGFRKISLDDLRKSHVVRDVQQYILSRLDQEEAL
RQHLSKETAEMLNQLHIKSNGCFLYLEKVLDGVAENFIMLREIREIPGTLNGLYLWLCQR
LFVRKQFAKVQPLLNVILAARKPLTVEQLYQSVWTKSTNLTWEDFQKRLNLLSKVLIDGR
NGTKILFHHSFAEWLLDVKHCTQKYLCHAGDGHGMLAMWYTLKASELGTDQVQDFVLHLS
KVPLGSNLQPLHLPLWLILSGAPTDSSLLDAKTLREQRIVKLLADAGAQVPLPGGGEAVE
TSKASQDPLEALLESGGAVNQTDANQRTLLHMAAYEGDEQLAERLLARGPHLEAVDKNGQ
TALNLAARQGHAKLLEMLLEHRANTDHADNDGWTPLRSSAWAGHTDVVVKLLEHNAQVDL
ADSDQRTALRAAAWGGHEEVVIHLLEHGACVNKVDNEGRTALIAAAYMGHTEIVEHLLDY
GAEVNHEDSDGRTALSVASLCVPASEGHAGVVSLLLDRGAEVDHRDKDGMTPLLVAAFEG
HSEVCELLLEGDADVDHTDNSGRTPLFAAASMGHPEVVNLLLFWGAAVDTIDAEGRTVLS
IAAAHGDTEVARQLLDRGLDEMHRDNGGWTPLHYAAFEGHIEVCELLLEAGARVSEVDND
GRIALMLAAQEGHTSLVSKLLDVNRTTIDHKSHDGKTALRVAALEGHKDTIHLLMLRGAD
VNYKDADGRSTLYILALENRIEMADFLLTAGADVEARDLEGRTPLHVSAWQGHYEMVDLL
LSHGANVNAVDNDQRTALQSAAWQGHSHIVRLLLERNGNVDHTCNQGATALCIAAQEGHE
EVVRILLENGADPGHADQFGRNPLRVALKGGHSNVIKLLEEYAIQHSVKPPAGQRPCPPS
TSVTSLTSTASTAETKPCSAILYQPSFSRSPPCSPESTAEKRRSFISNQSSSKSSSNLTS
STKSSHQGGEIRGVGTPVTFTQQLQQCTRTRNRVSRILSPLSEPVSPIASPPQSPLSEIQ
RISPVRLTSPQAPPYSTHVPVVIGRIPSAQTPTRNHITNNRAEPSVPRLRRNGIVTNPNY
KGGQHVSVQSKHRSNGAAQHLTNSAPMYEDCLATNSLPLKKETPL*
>TRINITY_DN35013_c0_g1::TRINITY_DN35013_c0_g1_i3::g.82::m.82 type:complete len:1306 gc:universal TRINITY_DN35013_c0_g1_i3:459-4376(+)
MSQSLLQGKRFYCREWAFAKIVHCLENRPSSKTCGALIMGGPGCGKTALCCEIVCPTGRH
GKQTSLSKRLLAYHFCQAHDIDTLSLSNFILSLVEQITKSELVCGYTERIKDPDVQFAVE
TEECEKNPDEAFKKAILFPLLEIDPPNQTCFVLVDSIDESYIQVVDKSTTSRTIAELLAN
HHHMFPQWLLLVCSARKQSKSVTRLFTGFRKISLDDLRKSHVVRDVQQYILSRLDQEEAL
RQHLSKETAEMLNQLHIKSNGCFLYLEKVLDGVAENFIMLREIREIPGTLNGLYLWLCQR
LFVRKQFAKVQPLLNVILAARKPLTVEQLYQSVWTKSTNLTWEDFQKRLNLLSKVLIDGR
NGTKILFHHSFAEWLLDVKHCTQKYLCHAGDGHGMLAMWYTLKASELGTDQVQDFVLHLS
KVPLGSNLQPLHLPLWLILSGAPTDSSLLDAKTLREQRIVKLLADAGAQVPLPGGGEAVE
TSKASQDPLEALLESGGAVNQTDANQRTLLHMAAYEGDEQLAERLLARGPHLEAVDKNGQ
TALNLAARQGHAKLLEMLLEHRANTDHADNDGWTPLRSSAWAGHTDVVVKLLEHNAQVDL
ADSDQRTALRAAAWGGHEEVVIHLLEHGACVNKVDNEGRTALIAAAYMGHTEIVEHLLDY
GAEVNHEDSDGRTALSVASLCVPASEGHAGVVSLLLDRGAEVDHRDKDGMTPLLVAAFEG
HSEVCELLLEGDADVDHTDNSGRTPLFAAASMGHPEVVNLLLFWGAAVDTIDAEGRTVLS
IAAAHGDTEVARQLLDRGLDEMHRDNGGWTPLHYAAFEGHIEVCELLLEAGARVSEVDND
GRIALMLAAQEGHTSLVSKLLDVNRTTIDHKSHDGKTALRVAALEGHKDTIHLLMLRGAD
VNYKDADGRSTLYILALENRIEMADFLLTAGADVEARDLEGRTPLHVSAWQGHYEMVDLL
LSHGANVNAVDNDQRTALQSAAWQGHSHIVRLLLERNGNVDHTCNQGATALCIAAQEGHE
EVVRILLENGADPGHADQFGRNPLRVALKGGHSNVIKLLEEYAIQHSVKPPAGQRPCPPS
TSVTSLTSTASTAETKPCSAILYQPSFSRSPPCSPESTAEKRRSFISNQSSSKSSSNLTS
STKSSHQGGEIRGVGTPVTFTQQLQQCTRTRNRVSRILSPLSEPVSPIASPPQSPLSEIQ
RISPVRLTSPQAPPYSTHVPVVIGRIPSAQTPTRNHITNNRAEPSVPRLRRNGIVTNPNY
KGGQHVSVQSKHRSNGAAQHLTNSAPMYEDCLATNSLPLKKETPL*
>TRINITY_DN37565_c0_g2::TRINITY_DN37565_c0_g2_i1::g.84::m.84 type:3prime_partial len:2779 gc:universal TRINITY_DN37565_c0_g2_i1:297-8630(+)
MNCLLVSTAMGGNQTKYKTDGNASFLRAARAGNLEKVIEWLKGNVDINTSNANGLNALHL
ASKEGHVNVVTELIKRGANVNAATKKGNASLHIASLAGQEEVVKILVQNGANVNVQSQNG
FTPLYMAAQENHDNVLRFLLANGANQSLATEDGFTPLAVALQQGHDKVVALLLENDTKGK
VRLPALHIAAKKDDCKAAALLLQSDHNPDVTSKSGFTPLHIAAHYGNDSIATLLLEKGAD
VNFAAKHQITPLHVAAKWGKANMVSLLIEKGANIAAATRDGLTPLHCAARSGHDSVVDQL
LDNGAPISAKTKNGLAPLHMSSQGDHVDSARILLYHKAPVDDITVDYLTALHVAAHCGHV
NVAKLLLDRSADPNARALNGFTPLHIACKKNRIKVVELLLKHGASIEATTESGLTPLHVA
SFMGCMNIVIYLIQNGANPDVPTVRGETPLHLAARANQTDIIRILLRNGAHVDAAAREEQ
TPLHIAARLGNVDIVSLLLQHGAAVDATTKDLYTALHVAAKEGQEEVASVLLDHGASLTA
TTKKGLTPLHMAAKYGNIKVARLLLHKDAPVDAQGKNGVTPLHVAAHYDHVNVALLLLDK
GASPHATAKNGYTPLHISAKKNQMDIATTLLEYGAKAGDESKAGFTSLHLAAQEGHTDMA
TLLIEHNADVNAKAKNGLTPLHLCAQEDKVNVAAILAKNGAEIDPQTRAGYTPLHVACHF
GQINMVRFLLQHSADVNSTTSHGYTPLHQAAQQGHSLIINLLLENEASPNITSAQGQTPL
SIAQRLGYISVVETLKVVTETVVTTTTTTVVEEKYKVMAPETMQETFMSDSEDEGGEDTM
LGDQSYRYLTADEMKSLGDDSLPIDVTKDEKSTDSMALTKESAAPLTIEEDHLSPQHVQM
METSLNGSYSPDNIDISHAPIHAGDFKWDDDYLFSAPSNGMSRHSRLKWKTFLVSFMVDA
RGGAMRGCRHSGVRVIIPPRKAPMPMRITCRYLRKEKLVHPPPLMEGEACASRILEMGPV
AARFLGPVIIEVPHFASLRGKEREITILRSDNGETWREHALEASEEAVQEVLNESFEGEE
LSALEDLNTNRITRILTTDFPQYFAIITRIRQEVHAVGPEGGMVSSAVVPQVQAVFPEGA
LTKKIKVGLQAQPIQPDLVAKLLGNTVAVSPIVTVEPRRRKFHKPITLTIPVPQAATKGM
INQYSGDAPTLRLLCSITGGPSKAQWEDVTGSTPLTFVNECVSFTTTVSARFWLMDCRQV
SEATKFATELYQEAIHVPFMGKFVIFAKRHEMLEAQLRVFCMTDDKEDKTLESQEHFIEI
AKSRDVEVLENKHQYLEFAGNLVPVTKSGDQLYLTFHAFRENRLPFSIRVKDPLQEPMGR
IAFMKEPRAGKSEPQQTPICNLNIALPEICKVDVAELVTLERKYGFVQEIGLAKPELIHR
ADLRLSDIARELDKDWVALALQLDISEVEINSIKSDCPDDINQQALIMLRRWMQKSGPRA
TGNQLEKALRKINREDIPKHCMFNVELVTDDVEKAVAKVHLDQSGFETFKEELGPSRDAS
LKREASLDVSYDEQDLMKEAESTIETSSESEHIKKDAKEEMLLKETTLPFSKENDSFMEP
ETSDEQYLDKVIKPPAEEFIQQVILYETEQSPSDHYNIDGSSSDEILNREIDEVRSEFPL
LPCSQLEENLQMTQTFPDEIQKSQSSLMADEKTVLLDDYVQDASLKTPPCVLNASNVEEE
IPWLPENTETNVSQNEFPAISSSYNQDVLTNISNESKIPDFPSLKEKEVRERLDDMVNLQ
KEGETSKVSPNEQTRNTTEVVERHFEEIDKMTMMEKVIPDYFVPLETSLRDQNNSMLVDD
VNVTAFESDHSFGEQQLSNEIKKDADITLKEYMIHVPDEDETDLPEDEILEPNASYSDER
QLDTQEFPPSSMLFCTAIQNESDELGSDFANALRNLDDEHLNLTESKELIDKISKHCDEG
ESSKIAIQSEAVCDNATMKSLTNNSHDEKLKKPELEEKYPVEKKTPSPPSEGKEVSTPVM
PVPDEPKLPEDIKHVTSATVESQEMLEDGTVKRTVTTVTTTTVVMEGEEDIQDHTAKLAE
SETWASEMDTSQVSISSLPEDEKSEPTTATISSSTAAEPEPHVEETPTEDKEWSESEEKD
LRQVPQTGTNNVVREDSQRLEGQEDRDAIPFESHYEPAVLEHPSVLVAEKPKDEEHIITE
SKELYDKVDLTVEEKDYAEKYDGASCTERDVPPSVTVINGESIETERSSFEAKVSDAAEA
SVSSLSDEMLVEPIDITEKQPIEPELESEAKPVVTTPVSERKHKPESKPRRSHIPVYDVT
GRYEGPDTKHTEPIIIEPEDDVDSLVIDRHHSTPDFRQLAGSDLEAILEEHAKDEQLRAA
SESAVIEDHFPPFLHKQKPSPPDVESPEPRPSATESFDATAESKVSPTVKDLPKQVTKSF
LDSTSTEKVNVPQDFIEISMDSEQKELIVENKAESIIELEKITKESQVAATFVPDRTQMA
FDNTAFVGVELIDVADNIDRDMARSPYEVVRRDIEDFEIEDSDKLLITIDADTTELTKCS
DLPTREEATKLAHEIIEEIKTEVAKRPPLQQISSEISDEDLVEREEPFEKSSVTDDVADL
KSTLSDGTFSDRQSSFQTCKETESVSYEEKTVPDKKESFQGSEHQMGIRKEICEIETNVE
EVSHSETIKESLSIVESTSSLLVVDKALAHDATLQKGFEIEKELMTQSEVLPDTTESDAP
YGTTHSAASPDESYDSSG
>TRINITY_DN37565_c0_g2::TRINITY_DN37565_c0_g2_i2::g.86::m.86 type:3prime_partial len:1231 gc:universal TRINITY_DN37565_c0_g2_i2:297-3986(+)
MNCLLVSTAMGGNQTKYKTDGNASFLRAARAGNLEKVIEWLKGNVDINTSNANGLNALHL
ASKEGHVNVVTELIKRGANVNAATKKGNASLHIASLAGQEEVVKILVQNGANVNVQSQNG
FTPLYMAAQENHDNVLRFLLANGANQSLATEDGFTPLAVALQQGHDKVVALLLENDTKGK
VRLPALHIAAKKDDCKAAALLLQSDHNPDVTSKSGFTPLHIAAHYGNDSIATLLLEKGAD
VNFAAKHQITPLHVAAKWGKANMVSLLIEKGANIAAATRDGLTPLHCAARSGHDSVVDQL
LDNGAPISAKTKNGLAPLHMSSQGDHVDSARILLYHKAPVDDITVDYLTALHVAAHCGHV
NVAKLLLDRSADPNARALNGFTPLHIACKKNRIKVVELLLKHGASIEATTESGLTPLHVA
SFMGCMNIVIYLIQNGANPDVPTVRGETPLHLAARANQTDIIRILLRNGAHVDAAAREEQ
TPLHIAARLGNVDIVSLLLQHGAAVDATTKDLYTALHVAAKEGQEEVASVLLDHGASLTA
TTKKGLTPLHMAAKYGNIKVARLLLHKDAPVDAQGKNGVTPLHVAAHYDHVNVALLLLDK
GASPHATAKNGYTPLHISAKKNQMDIATTLLEYGAKAGDESKAGFTSLHLAAQEGHTDMA
TLLIEHNADVNAKAKNGLTPLHLCAQEDKVNVAAILAKNGAEIDPQTRAGYTPLHVACHF
GQINMVRFLLQHSADVNSTTSHGYTPLHQAAQQGHSLIINLLLENEASPNITSAQGQTPL
SIAQRLGYISVVETLKVVTETVVTTTTTTVVEEKYKVMAPETMQETFMSDSEDEGGEDTM
LGDQSYRYLTADEMKSLGDDSLPIDVTKDEKSTDSMALTKESAAPLTIEEDHLSPQHVQM
METSLNGSYSPDNIDISHAPIHAGDFKWDDDYLFSAPSNGMSRHSRLKWKTFLVSFMVDA
RGGAMRGCRHSGVRVIIPPRKAPMPMRITCRYLRKEKLVHPPPLMEGEACASRILEMGPV
AARFLGPVIIEVPHFASLRGKEREITILRSDNGETWREHALEASEEAVQEVLNESFEGEE
LSALEDLNTNRITRILTTDFPQYFAIITRIRQEVHAVGPEGGMVSSAVVPQVQAVFPEGA
LTKKIKVGLQAQPIQPDLVAKLLGNTVAVSPIVTVEPRRRKFHKPITLTIPVPQAATKGM
INQYSGDAPTLRLLCSITGSSKSGGPSKAQ
>TRINITY_DN37565_c0_g2::TRINITY_DN37565_c0_g2_i3::g.87::m.87 type:3prime_partial len:2779 gc:universal TRINITY_DN37565_c0_g2_i3:160-8493(+)
MTLENGTVVANGQVVHNKTDGNASFLRAARAGNLEKVIEWLKGNVDINTSNANGLNALHL
ASKEGHVNVVTELIKRGANVNAATKKGNASLHIASLAGQEEVVKILVQNGANVNVQSQNG
FTPLYMAAQENHDNVLRFLLANGANQSLATEDGFTPLAVALQQGHDKVVALLLENDTKGK
VRLPALHIAAKKDDCKAAALLLQSDHNPDVTSKSGFTPLHIAAHYGNDSIATLLLEKGAD
VNFAAKHQITPLHVAAKWGKANMVSLLIEKGANIAAATRDGLTPLHCAARSGHDSVVDQL
LDNGAPISAKTKNGLAPLHMSSQGDHVDSARILLYHKAPVDDITVDYLTALHVAAHCGHV
NVAKLLLDRSADPNARALNGFTPLHIACKKNRIKVVELLLKHGASIEATTESGLTPLHVA
SFMGCMNIVIYLIQNGANPDVPTVRGETPLHLAARANQTDIIRILLRNGAHVDAAAREEQ
TPLHIAARLGNVDIVSLLLQHGAAVDATTKDLYTALHVAAKEGQEEVASVLLDHGASLTA
TTKKGLTPLHMAAKYGNIKVARLLLHKDAPVDAQGKNGVTPLHVAAHYDHVNVALLLLDK
GASPHATAKNGYTPLHISAKKNQMDIATTLLEYGAKAGDESKAGFTSLHLAAQEGHTDMA
TLLIEHNADVNAKAKNGLTPLHLCAQEDKVNVAAILAKNGAEIDPQTRAGYTPLHVACHF
GQINMVRFLLQHSADVNSTTSHGYTPLHQAAQQGHSLIINLLLENEASPNITSAQGQTPL
SIAQRLGYISVVETLKVVTETVVTTTTTTVVEEKYKVMAPETMQETFMSDSEDEGGEDTM
LGDQSYRYLTADEMKSLGDDSLPIDVTKDEKSTDSMALTKESAAPLTIEEDHLSPQHVQM
METSLNGSYSPDNIDISHAPIHAGDFKWDDDYLFSAPSNGMSRHSRLKWKTFLVSFMVDA
RGGAMRGCRHSGVRVIIPPRKAPMPMRITCRYLRKEKLVHPPPLMEGEACASRILEMGPV
AARFLGPVIIEVPHFASLRGKEREITILRSDNGETWREHALEASEEAVQEVLNESFEGEE
LSALEDLNTNRITRILTTDFPQYFAIITRIRQEVHAVGPEGGMVSSAVVPQVQAVFPEGA
LTKKIKVGLQAQPIQPDLVAKLLGNTVAVSPIVTVEPRRRKFHKPITLTIPVPQAATKGM
INQYSGDAPTLRLLCSITGGPSKAQWEDVTGSTPLTFVNECVSFTTTVSARFWLMDCRQV
SEATKFATELYQEAIHVPFMGKFVIFAKRHEMLEAQLRVFCMTDDKEDKTLESQEHFIEI
AKSRDVEVLENKHQYLEFAGNLVPVTKSGDQLYLTFHAFRENRLPFSIRVKDPLQEPMGR
IAFMKEPRAGKSEPQQTPICNLNIALPEICKVDVAELVTLERKYGFVQEIGLAKPELIHR
ADLRLSDIARELDKDWVALALQLDISEVEINSIKSDCPDDINQQALIMLRRWMQKSGPRA
TGNQLEKALRKINREDIPKHCMFNVELVTDDVEKAVAKVHLDQSGFETFKEELGPSRDAS
LKREASLDVSYDEQDLMKEAESTIETSSESEHIKKDAKEEMLLKETTLPFSKENDSFMEP
ETSDEQYLDKVIKPPAEEFIQQVILYETEQSPSDHYNIDGSSSDEILNREIDEVRSEFPL
LPCSQLEENLQMTQTFPDEIQKSQSSLMADEKTVLLDDYVQDASLKTPPCVLNASNVEEE
IPWLPENTETNVSQNEFPAISSSYNQDVLTNISNESKIPDFPSLKEKEVRERLDDMVNLQ
KEGETSKVSPNEQTRNTTEVVERHFEEIDKMTMMEKVIPDYFVPLETSLRDQNNSMLVDD
VNVTAFESDHSFGEQQLSNEIKKDADITLKEYMIHVPDEDETDLPEDEILEPNASYSDER
QLDTQEFPPSSMLFCTAIQNESDELGSDFANALRNLDDEHLNLTESKELIDKISKHCDEG
ESSKIAIQSEAVCDNATMKSLTNNSHDEKLKKPELEEKYPVEKKTPSPPSEGKEVSTPVM
PVPDEPKLPEDIKHVTSATVESQEMLEDGTVKRTVTTVTTTTVVMEGEEDIQDHTAKLAE
SETWASEMDTSQVSISSLPEDEKSEPTTATISSSTAAEPEPHVEETPTEDKEWSESEEKD
LRQVPQTGTNNVVREDSQRLEGQEDRDAIPFESHYEPAVLEHPSVLVAEKPKDEEHIITE
SKELYDKVDLTVEEKDYAEKYDGASCTERDVPPSVTVINGESIETERSSFEAKVSDAAEA
SVSSLSDEMLVEPIDITEKQPIEPELESEAKPVVTTPVSERKHKPESKPRRSHIPVYDVT
GRYEGPDTKHTEPIIIEPEDDVDSLVIDRHHSTPDFRQLAGSDLEAILEEHAKDEQLRAA
SESAVIEDHFPPFLHKQKPSPPDVESPEPRPSATESFDATAESKVSPTVKDLPKQVTKSF
LDSTSTEKVNVPQDFIEISMDSEQKELIVENKAESIIELEKITKESQVAATFVPDRTQMA
FDNTAFVGVELIDVADNIDRDMARSPYEVVRRDIEDFEIEDSDKLLITIDADTTELTKCS
DLPTREEATKLAHEIIEEIKTEVAKRPPLQQISSEISDEDLVEREEPFEKSSVTDDVADL
KSTLSDGTFSDRQSSFQTCKETESVSYEEKTVPDKKESFQGSEHQMGIRKEICEIETNVE
EVSHSETIKESLSIVESTSSLLVVDKALAHDATLQKGFEIEKELMTQSEVLPDTTESDAP
YGTTHSAASPDESYDSSG
>TRINITY_DN37565_c0_g2::TRINITY_DN37565_c0_g2_i5::g.89::m.89 type:internal len:2824 gc:universal TRINITY_DN37565_c0_g2_i5:2-8470(+)
ADGCYTDCVSRKISAEMCFYAYNCTNSKHSKQAFFEISFRFSSEKESVGLSNAKQIRCRS
LHETDGNASFLRAARAGNLEKVIEWLKGNVDINTSNANGLNALHLASKEGHVNVVTELIK
RGANVNAATKKGNASLHIASLAGQEEVVKILVQNGANVNVQSQNGFTPLYMAAQENHDNV
LRFLLANGANQSLATEDGFTPLAVALQQGHDKVVALLLENDTKGKVRLPALHIAAKKDDC
KAAALLLQSDHNPDVTSKSGFTPLHIAAHYGNDSIATLLLEKGADVNFAAKHQITPLHVA
AKWGKANMVSLLIEKGANIAAATRDGLTPLHCAARSGHDSVVDQLLDNGAPISAKTKNGL
APLHMSSQGDHVDSARILLYHKAPVDDITVDYLTALHVAAHCGHVNVAKLLLDRSADPNA
RALNGFTPLHIACKKNRIKVVELLLKHGASIEATTESGLTPLHVASFMGCMNIVIYLIQN
GANPDVPTVRGETPLHLAARANQTDIIRILLRNGAHVDAAAREEQTPLHIAARLGNVDIV
SLLLQHGAAVDATTKDLYTALHVAAKEGQEEVASVLLDHGASLTATTKKGLTPLHMAAKY
GNIKVARLLLHKDAPVDAQGKNGVTPLHVAAHYDHVNVALLLLDKGASPHATAKNGYTPL
HISAKKNQMDIATTLLEYGAKAGDESKAGFTSLHLAAQEGHTDMATLLIEHNADVNAKAK
NGLTPLHLCAQEDKVNVAAILAKNGAEIDPQTRAGYTPLHVACHFGQINMVRFLLQHSAD
VNSTTSHGYTPLHQAAQQGHSLIINLLLENEASPNITSAQGQTPLSIAQRLGYISVVETL
KVVTETVVTTTTTTVVEEKYKVMAPETMQETFMSDSEDEGGEDTMLGDQSYRYLTADEMK
SLGDDSLPIDVTKDEKSTDSMALTKESAAPLTIEEDHLSPQHVQMMETSLNGSYSPDNID
ISHAPIHAGDFKWDDDYLFSAPSNGMSRHSRLKWKTFLVSFMVDARGGAMRGCRHSGVRV
IIPPRKAPMPMRITCRYLRKEKLVHPPPLMEGEACASRILEMGPVAARFLGPVIIEVPHF
ASLRGKEREITILRSDNGETWREHALEASEEAVQEVLNESFEGEELSALEDLNTNRITRI
LTTDFPQYFAIITRIRQEVHAVGPEGGMVSSAVVPQVQAVFPEGALTKKIKVGLQAQPIQ
PDLVAKLLGNTVAVSPIVTVEPRRRKFHKPITLTIPVPQAATKGMINQYSGDAPTLRLLC
SITGGPSKAQWEDVTGSTPLTFVNECVSFTTTVSARFWLMDCRQVSEATKFATELYQEAI
HVPFMGKFVIFAKRHEMLEAQLRVFCMTDDKEDKTLESQEHFIEIAKSRDVEVLENKHQY
LEFAGNLVPVTKSGDQLYLTFHAFRENRLPFSIRVKDPLQEPMGRIAFMKEPRAGKSEPQ
QTPICNLNIALPEICKVDVAELVTLERKYGFVQEIGLAKPELIHRADLRLSDIARELDKD
WVALALQLDISEVEINSIKSDCPDDINQQALIMLRRWMQKSGPRATGNQLEKALRKINRE
DIPKHCMFNVELVTDDVEKAVAKVHLDQSGFETFKEELGPSRDASLKREASLDVSYDEQD
LMKEAESTIETSSESEHIKKDAKEEMLLKETTLPFSKENDSFMEPETSDEQYLDKVIKPP
AEEFIQQVILYETEQSPSDHYNIDGSSSDEILNREIDEVRSEFPLLPCSQLEENLQMTQT
FPDEIQKSQSSLMADEKTVLLDDYVQDASLKTPPCVLNASNVEEEIPWLPENTETNVSQN
EFPAISSSYNQDVLTNISNESKIPDFPSLKEKEVRERLDDMVNLQKEGETSKVSPNEQTR
NTTEVVERHFEEIDKMTMMEKVIPDYFVPLETSLRDQNNSMLVDDVNVTAFESDHSFGEQ
QLSNEIKKDADITLKEYMIHVPDEDETDLPEDEILEPNASYSDERQLDTQEFPPSSMLFC
TAIQNESDELGSDFANALRNLDDEHLNLTESKELIDKISKHCDEGESSKIAIQSEAVCDN
ATMKSLTNNSHDEKLKKPELEEKYPVEKKTPSPPSEGKEVSTPVMPVPDEPKLPEDIKHV
TSATVESQEMLEDGTVKRTVTTVTTTTVVMEGEEDIQDHTAKLAESETWASEMDTSQVSI
SSLPEDEKSEPTTATISSSTAAEPEPHVEETPTEDKEWSESEEKDLRQVPQTGTNNVVRE
DSQRLEGQEDRDAIPFESHYEPAVLEHPSVLVAEKPKDEEHIITESKELYDKVDLTVEEK
DYAEKYDGASCTERDVPPSVTVINGESIETERSSFEAKVSDAAEASVSSLSDEMLVEPID
ITEKQPIEPELESEAKPVVTTPVSERKHKPESKPRRSHIPVYDVTGRYEGPDTKHTEPII
IEPEDDVDSLVIDRHHSTPDFRQLAGSDLEAILEEHAKDEQLRAASESAVIEDHFPPFLH
KQKPSPPDVESPEPRPSATESFDATAESKVSPTVKDLPKQVTKSFLDSTSTEKVNVPQDF
IEISMDSEQKELIVENKAESIIELEKITKESQVAATFVPDRTQMAFDNTAFVGVELIDVA
DNIDRDMARSPYEVVRRDIEDFEIEDSDKLLITIDADTTELTKCSDLPTREEATKLAHEI
IEEIKTEVAKRPPLQQISSEISDEDLVEREEPFEKSSVTDDVADLKSTLSDGTFSDRQSS
FQTCKETESVSYEEKTVPDKKESFQGSEHQMGIRKEICEIETNVEEVSHSETIKESLSIV
ESTSSLLVVDKALAHDATLQKGFEIEKELMTQSEVLPDTTESDAPYGTTHSAASPDESYD
SSG
>TRINITY_DN37565_c0_g2::TRINITY_DN37565_c0_g2_i7::g.91::m.91 type:complete len:2171 gc:universal TRINITY_DN37565_c0_g2_i7:297-6809(+)
MNCLLVSTAMGGNQTKYKTDGNASFLRAARAGNLEKVIEWLKGNVDINTSNANGLNALHL
ASKEGHVNVVTELIKRGANVNAATKKGNASLHIASLAGQEEVVKILVQNGANVNVQSQNG
FTPLYMAAQENHDNVLRFLLANGANQSLATEDGFTPLAVALQQGHDKVVALLLENDTKGK
VRLPALHIAAKKDDCKAAALLLQSDHNPDVTSKSGFTPLHIAAHYGNDSIATLLLEKGAD
VNFAAKHQITPLHVAAKWGKANMVSLLIEKGANIAAATRDGLTPLHCAARSGHDSVVDQL
LDNGAPISAKTKNGLAPLHMSSQGDHVDSARILLYHKAPVDDITVDYLTALHVAAHCGHV
NVAKLLLDRSADPNARALNGFTPLHIACKKNRIKVVELLLKHGASIEATTESGLTPLHVA
SFMGCMNIVIYLIQNGANPDVPTVRGETPLHLAARANQTDIIRILLRNGAHVDAAAREEQ
TPLHIAARLGNVDIVSLLLQHGAAVDATTKDLYTALHVAAKEGQEEVASVLLDHGASLTA
TTKKGLTPLHMAAKYGNIKVARLLLHKDAPVDAQGKNGVTPLHVAAHYDHVNVALLLLDK
GASPHATAKNGYTPLHISAKKNQMDIATTLLEYGAKAGDESKAGFTSLHLAAQEGHTDMA
TLLIEHNADVNAKAKNGLTPLHLCAQEDKVNVAAILAKNGAEIDPQTRAGYTPLHVACHF
GQINMVRFLLQHSADVNSTTSHGYTPLHQAAQQGHSLIINLLLENEASPNITSAQGQTPL
SIAQRLGYISVVETLKVVTETVVTTTTTTVVEEKYKVMAPETMQETFMSDSEDEGGEDTM
LGDQSYRYLTADEMKSLGDDSLPIDVTKDEKSTDSMALTKESAAPLTIEEDHLSPQHVQM
METSLNGSYSPDNIDISHAPIHAGDFKWDDDYLFSAPSNGMSRHSRLKWKTFLVSFMVDA
RGGAMRGCRHSGVRVIIPPRKAPMPMRITCRYLRKEKLVHPPPLMEGEACASRILEMGPV
AARFLGPVIIEVPHFASLRGKEREITILRSDNGETWREHALEASEEAVQEVLNESFEGEE
LSALEDLNTNRITRILTTDFPQYFAIITRIRQEVHAVGPEGGMVSSAVVPQVQAVFPEGA
LTKKIKVGLQAQPIQPDLVAKLLGNTVAVSPIVTVEPRRRKFHKPITLTIPVPQAATKGM
INQYSGDAPTLRLLCSITGGPSKAQWEDVTGSTPLTFVNECVSFTTTVSARFWLMDCRQV
SEATKFATELYQEAIHVPFMGKFVIFAKRHEMLEAQLRVFCMTDDKEDKTLESQEHFIEI
AKSRDVEVLENKHQYLEFAGNLVPVTKSGDQLYLTFHAFRENRLPFSIRVKDPLQEPMGR
IAFMKEPRAGKSEPQQTPICNLNIALPEICKVDVAELVTLERKYGFVQEIGLAKPELIHR
ADLRLSDIARELDKDWVALALQLDISEVEINSIKSDCPDDINQQALIMLRRWMQKSGPRA
TGNQLEKALRKINREDIPKHCMFNVELVTDDVEKAVAKVHLDQSGFETFKEELGPSRDAS
LKREASLDVSYDEQDLMKEAESTIETSSESEHIKKDAKEEMLLKETTLPFSKENDSFMEP
ETSDEQYLDKVIKPPAEEFIQQVILYETEQSPSDHYNIDGSSSDEILNREIDEVRSEFPL
LPCSQLEENLQMTQTFPDEIQKSQSSLMADEKTVLLDDYVQDASLKTPPCVLNASNVEEE
IPWLPENTETNVSQNEFPAISSSYNQDVLTNISNESKIPDFPSLKEKEVRERLDDMVNLQ
KEGETSKVSPNEQTRNTTEVVERHFEEIDKMTMMEKVIPDYFVPLETSLRDQNNSMLVDD
VNVTAFESDHSFGEQQLSNEIKKDADITLKEYMIHVPDEDETDLPEDEILEPNASYSDER
QLDTQEFPPSSMLFCTAIQNESDELGSDFANALRNLDDEHLNLTESKELIDKISKHCDEG
ESSKIAIQSEAVCDNATMKSLTNNSHDEKLKKPELEEKYPVEKKTPSPPSEGKEVSTPVM
PVPDEPKLPEDIKHVTSATVESQEMLEDGTVKRTVTTVTTTTVVMEGEEDIQDHTAKLAE
SETWASEMDTSQVSISSLPEDEKSEPTTATISSSTAAEPEPHVEETPTEDKGKYELLDYS
EVAIKQTKGM*
>TRINITY_DN37565_c0_g2::TRINITY_DN37565_c0_g2_i8::g.93::m.93 type:complete len:2435 gc:universal TRINITY_DN37565_c0_g2_i8:297-7601(+)
MNCLLVSTAMGGNQTKYKTDGNASFLRAARAGNLEKVIEWLKGNVDINTSNANGLNALHL
ASKEGHVNVVTELIKRGANVNAATKKGNASLHIASLAGQEEVVKILVQNGANVNVQSQNG
FTPLYMAAQENHDNVLRFLLANGANQSLATEDGFTPLAVALQQGHDKVVALLLENDTKGK
VRLPALHIAAKKDDCKAAALLLQSDHNPDVTSKSGFTPLHIAAHYGNDSIATLLLEKGAD
VNFAAKHQITPLHVAAKWGKANMVSLLIEKGANIAAATRDGLTPLHCAARSGHDSVVDQL
LDNGAPISAKTKNGLAPLHMSSQGDHVDSARILLYHKAPVDDITVDYLTALHVAAHCGHV
NVAKLLLDRSADPNARALNGFTPLHIACKKNRIKVVELLLKHGASIEATTESGLTPLHVA
SFMGCMNIVIYLIQNGANPDVPTVRGETPLHLAARANQTDIIRILLRNGAHVDAAAREEQ
TPLHIAARLGNVDIVSLLLQHGAAVDATTKDLYTALHVAAKEGQEEVASVLLDHGASLTA
TTKKGLTPLHMAAKYGNIKVARLLLHKDAPVDAQGKNGVTPLHVAAHYDHVNVALLLLDK
GASPHATAKNGYTPLHISAKKNQMDIATTLLEYGAKAGDESKAGFTSLHLAAQEGHTDMA
TLLIEHNADVNAKAKNGLTPLHLCAQEDKVNVAAILAKNGAEIDPQTRAGYTPLHVACHF
GQINMVRFLLQHSADVNSTTSHGYTPLHQAAQQGHSLIINLLLENEASPNITSAQGQTPL
SIAQRLGYISVVETLKVVTETVVTTTTTTVVEEKYKVMAPETMQETFMSDSEDEGGEDTM
LGDQSYRYLTADEMKSLGDDSLPIDVTKDEKSTDSMALTKESAAPLTIEEDHLSPQHVQM
METSLNGSYSPDNIDISHAPIHAGDFKWDDDYLFSAPSNGMSRHSRLKWKTFLVSFMVDA
RGGAMRGCRHSGVRVIIPPRKAPMPMRITCRYLRKEKLVHPPPLMEGEACASRILEMGPV
AARFLGPVIIEVPHFASLRGKEREITILRSDNGETWREHALEASEEAVQEVLNESFEGEE
LSALEDLNTNRITRILTTDFPQYFAIITRIRQEVHAVGPEGGMVSSAVVPQVQAVFPEGA
LTKKIKVGLQAQPIQPDLVAKLLGNTVAVSPIVTVEPRRRKFHKPITLTIPVPQAATKGM
INQYSGDAPTLRLLCSITGGPSKAQWEDVTGSTPLTFVNECVSFTTTVSARFWLMDCRQV
SEATKFATELYQEAIHVPFMGKFVIFAKRHEMLEAQLRVFCMTDDKEDKTLESQEHFIEI
AKSRDVEVLENKHQYLEFAGNLVPVTKSGDQLYLTFHAFRENRLPFSIRVKDPLQEPMGR
IAFMKEPRAGKSEPQQTPICNLNIALPEICKVDVAELVTLERKYGFVQEIGLAKPELIHR
ADLRLSDIARELDKDWVALALQLDISEVEINSIKSDCPDDINQQALIMLRRWMQKSGPRA
TGNQLEKALRKINREDIPKHCMFNVELVTDDVEKAVAKVHLDQSGFETFKEELGPSRDAS
LKREASLDVSYDEQDLMKEAESTIETSSESEHIKKDAKEEMLLKETTLPFSKENDSFMEP
ETSDEQYLDKVIKPPAEEFIQQVILYETEQSPSDHYNIDGSSSDEILNREIDEVRSEFPL
LPCSQLEENLQMTQTFPDEIQKSQSSLMADEKTVLLDDYVQDASLKTPPCVLNASNVEEE
IPWLPENTETNVSQNEFPAISSSYNQDVLTNISNESKIPDFPSLKEKEVRERLDDMVNLQ
KEGETSKVSPNEQTRNTTEVVERHFEEIDKMTMMEKVIPDYFVPLETSLRDQNNSMLVDD
VNVTAFESDHSFGEQQLSNEIKKDADITLKEYMIHVPDEDETDLPEDEILEPNASYSDER
QLDTQEFPPSSMLFCTAIQNESDELGSDFANALRNLDDEHLNLTESKELIDKISKHCDEG
ESSKIAIQSEAVCDNATMKSLTNNSHDEKLKKPELEEKYPVEKKTPSPPSEGKEVSTPVM
PVPDEPKLPEDIKHVTSATVESQEMLEDGTVKRTVTTVTTTTVVMEGEEDIQDHTAKLAE
SETWASEMDTSQVSISSLPEDEKSEPTTATISSSTAAEPEPHVEETPTEDKEWSESEEKD
LRQVPQTGTNNVVREDSQRLEGQEDRDAIPFESHYEPAVLEHPSVLVAEKPKDEEHIITE
SKELYDKVDLTVEEKDYAEKYDGASCTERDVPPSVTVINGESIETERSSFEAKVSDAAEA
SVSSLSDEMLVEPIDITEKQPIEPELESEAKPVVTTPVSERKHKPESKPRRSHIPVYDVT
GRYEGPDTKHTEPIIIEPEDDVDSLVIDRHHSTPDFRQLAGSDLEAILEDVEPPSDGKDS
SLDCGLQFDQSVPAKETRLADNAKEDTDHSKLPH*
>TRINITY_DN37768_c0_g1::TRINITY_DN37768_c0_g1_i1::g.96::m.96 type:5prime_partial len:1174 gc:universal TRINITY_DN37768_c0_g1_i1:2-3523(+)
QDPAPNDLAGPVAASIIKKCVRSGKMADEVAKLQRHLSLLREEYVKLQARLADVEKKYSI
ALAAAGNIKDDSFVSRLLKTVASLFDKELYSDLTVHLDGRVVRAHKFVLAARSSCWGVPN
LDDAEHLYLTDITLDIGLTLLKWVYTDQVNLSRPDASILDLMKVAKRFVLDSLVERCEKA
LMSSVSVTNCVKFYQTADEIGAETLKNHCSELISNHWSDFSSDDFAYMSAPLLYKMFKTK
TEFPLHTAIRTKREDVVFLYLIEYDSQLPGKLNEIDDQGDLPLDLALSTKQESIAKTLVT
HRANVNATDSRGKTLLDKAIERGDEFSAIFLIENNASVNTALSVEKVTPLHLASSFSPAA
TEKAIIEGMTKVVGKLLHFGANPNQQDSNGNTALHKAIAAQNEPVFDVLLKEKSLDLELQ
NVDGQTVLWFALQAGRGGYGDDSFAAKLVKRGSSLTAVNPLTGNSLLHLAAEAENEEAGI
FLAVHDAKPNIVNNKGETPLHMACSKGLSNLVTVLLQKGANPNLQTTAPDPIATLTADDD
VPVPYLQTPLHVAILLKQEGTIQAIIDHKALTQQSSSTSLVVPNFNIKNSQDQTPLSLSL
DMGLHDVAQQLLSGGASINVKNFEGLTLLHQAIINQDTKGALFLLDNGADINTPTKDHDT
PLQLAVKRHLPAVVRALCLKGADLNIRDEAGNSPLWIALESGQEDVASILVENNCDTDCW
GEGPGGCYQTLLHRAIDENNDAVACFLVRSGCDVNAPRRPGPDGKGEEEAYDGQGPLHLS
CAWGLENTVQTLLEHDANVNAQDSEGKTPIHVAIINQTAVIISLLLAHPSLDLTLRDKQG
LTPFAAAMTIKNNKAAEAILAREPKAAEQNDNRGRNFLHLAIQKSDIESVLFLLSIHVNI
HSRVQDSSQLTPLHLAVEAGSEIIVRNLILAGANINDLTPQKQTALHLAAMKDHHVLCSI
LIENGIDFDAVDNNLNNALHLAVREGNLATCRTLLTESRINAEAVNLRGQNALHVVAQYG
KENAATIFDLFMESMPSYPIDKPDAEGNSPLLLAYMNGNGSLCRSIVRAGACLGTCNRQG
ISIFNFQVATKQLLFRLLDFLPKEPPWCEGGENCMECGTKFSIKTRKHHCRHCGRLLCSK
CSDKDMPILKFNLNKPVRVCEMCFDVLTIGALS*
>TRINITY_DN38610_c0_g1::TRINITY_DN38610_c0_g1_i1::g.98::m.98 type:complete len:1030 gc:universal TRINITY_DN38610_c0_g1_i1:267-3356(+)
MVIHQLIDEQPLVQAVFKGDINEVRELLFNRQEVNYQDSERRSVLHAAAFCGEADIADLL
LMSGARVNTKDNHWVTPLHRACCSQSEDTVEVLLRHEADVNARDKHWQTPLHVAAANNAL
CCAKFIIPLQSNLNISDRGGRTSLHHAAYNGHNEMVNLLLQNKAACNSFDKKDRRAIHWA
AYMGHTDVILLLAKESAELNVRDKEMYTPLHAAAASGRVNAVRLLLELGAELDVVNAYGN
TPLHIACLNGQEEVVEELIMAGSAVNAVNHRGQTPLHYASASTHGAGCLEVLLREDADVN
AQSRDGRSPLHMTAIHGRFTRAQTLIESGALIDGMDKDGCTALHIAAQYGHELLVGHLLS
VGANPNKHGKNGMTPLHLAALNGYVDCCRKLIHAGVDLSSEDDQGRIAVHLASFGGSLEC
LELLIQHGADYNICDSFGRLPAHYAASRTHHSCLLCLLAAHTDVNRTDVDGCTPLHYAAA
SDSEGRCVSLLLGHGADAILRDSKGYFPIHYAATKGKASALEILLSATKLEQQGEHMEYF
TALHLAAYGGHVECLNLLLSSIQNVDARDNKGRTALDLAVFQGHVECVKLLLKHGATLFT
HDDVTGRTPLHAAASQGRRECLQLMLEYCNYPDIVDVKDKQNRTPLMQAVLHGQIECMTS
LLQNGASTSAADCNGRTALFRAAVMGQEECAEALLRHGAFAAHKDVCGKTSVHLAAACGN
LLILDSLLHVCSAQKLTDKAGYTPLHWACYAGHDMCVELLLEQNKVKEFWGNSFSPLHCA
VSNPFQGSETCTELLLKHFGKSLVDLRDKKGRTPLHIASYNDSLLCIQILLKEGADVNAM
DDYGRTPLMMAAINGHNKTLELLLENSANAYVQDKTNNTALHHACLQSQEMAVMVLLEKS
QHQELVNIANVDLKTPLHIAARNGLVSATQLLLRKGASINSTDSNGHTPALACARNNSVA
ECLSLILAATSLNATLPSLQTLKFDGLTLKNKNSQYLDNSSEIHGLSPSGNLETKDQSGS
YQSSDSDFY*
>TRINITY_DN38610_c0_g1::TRINITY_DN38610_c0_g1_i2::g.99::m.99 type:complete len:980 gc:universal TRINITY_DN38610_c0_g1_i2:267-3206(+)
MVIHQLIDEQPLVQAVFKGDINEVRELLFNRQEVNYQDSERRSVLHAAAFCGEADIADLL
LMSGARVNTKDNHWVTPLHRACCSQSEDTVEVLLRHEADVNARDKHWQTPLHVAAANNAL
CCAKFIIPLQSNLNISDRGGRTSLHHAAYNGHNEMVNLLLQNKAACNSFDKKDRRAIHWA
AYMGHTDVILLLAKESAELNVRDKEMYTPLHAAAASGRVNAVRLLLELGAELDVVNAYGN
TPLHIACLNGQEEVVEELIMAGSAVNAVNHRGQTPLHYASASTHGAGCLEVLLREDADVN
AQSRDGRSPLHMTAIHGRFTRAQTLIESGALIDGMDKDGCTALHIAAQYGHELLVGHLLS
VGANPNKHGKNGMTPLHLAALNGYVDCCRKLIHAGVDLSSEDDQGRIAVHLASFGGSLEC
LELLIQHGADYNICDSFGRCVSLLLGHGADAILRDSKGYFPIHYAATKGKASALEILLSA
TKLEQQGEHMEYFTALHLAAYGGHVECLNLLLSSIQNVDARDNKGRTALDLAVFQGHVEC
VKLLLKHGATLFTHDDVTGRTPLHAAASQGRRECLQLMLEYCNYPDIVDVKDKQNRTPLM
QAVLHGQIECMTSLLQNGASTSAADCNGRTALFRAAVMGQEECAEALLRHGAFAAHKDVC
GKTSVHLAAACGNLLILDSLLHVCSAQKLTDKAGYTPLHWACYAGHDMCVELLLEQNKVK
EFWGNSFSPLHCAVFQGSETCTELLLKHFGKSLVDLRDKKGRTPLHIASYNDSLLCIQIL
LKEGADVNAMDDYGRTPLMMAAINGHNKTLELLLENSANAYVQDKTNNTALHHACLQSQE
MAVMVLLEKSQHQELVNIANVDLKTPLHIAARNGLVSATQLLLRKGASINSTDSNGHTPA
LACARNNSVAECLSLILAATSLNATLPSLQTLKFDGLTLKNKNSQYLDNSSEIHGLSPSG
NLETKDQSGSYQSSDSDFY*
>TRINITY_DN38610_c0_g1::TRINITY_DN38610_c0_g1_i3::g.100::m.100 type:complete len:980 gc:universal TRINITY_DN38610_c0_g1_i3:371-3310(+)
MVIHQLIDEQPLVQAVFKGDINEVRELLFNRQEVNYQDSERRSVLHAAAFCGEADIADLL
LMSGARVNTKDNHWVTPLHRACCSQSEDTVEVLLRHEADVNARDKHWQTPLHVAAANNAL
CCAKFIIPLQSNLNISDRGGRTSLHHAAYNGHNEMVNLLLQNKAACNSFDKKDRRAIHWA
AYMGHTDVILLLAKESAELNVRDKEMYTPLHAAAASGRVNAVRLLLELGAELDVVNAYGN
TPLHIACLNGQEEVVEELIMAGSAVNAVNHRGQTPLHYASASTHGAGCLEVLLREDADVN
AQSRDGRSPLHMTAIHGRFTRAQTLIESGALIDGMDKDGCTALHIAAQYGHELLVGHLLS
VGANPNKHGKNGMTPLHLAALNGYVDCCRKLIHAGVDLSSEDDQGRIAVHLASFGGSLEC
LELLIQHGADYNICDSFGRCVSLLLGHGADAILRDSKGYFPIHYAATKGKASALEILLSA
TKLEQQGEHMEYFTALHLAAYGGHVECLNLLLSSIQNVDARDNKGRTALDLAVFQGHVEC
VKLLLKHGATLFTHDDVTGRTPLHAAASQGRRECLQLMLEYCNYPDIVDVKDKQNRTPLM
QAVLHGQIECMTSLLQNGASTSAADCNGRTALFRAAVMGQEECAEALLRHGAFAAHKDVC
GKTSVHLAAACGNLLILDSLLHVCSAQKLTDKAGYTPLHWACYAGHDMCVELLLEQNKVK
EFWGNSFSPLHCAVFQGSETCTELLLKHFGKSLVDLRDKKGRTPLHIASYNDSLLCIQIL
LKEGADVNAMDDYGRTPLMMAAINGHNKTLELLLENSANAYVQDKTNNTALHHACLQSQE
MAVMVLLEKSQHQELVNIANVDLKTPLHIAARNGLVSATQLLLRKGASINSTDSNGHTPA
LACARNNSVAECLSLILAATSLNATLPSLQTLKFDGLTLKNKNSQYLDNSSEIHGLSPSG
NLETKDQSGSYQSSDSDFY*
>TRINITY_DN38610_c0_g1::TRINITY_DN38610_c0_g1_i4::g.101::m.101 type:3prime_partial len:340 gc:universal TRINITY_DN38610_c0_g1_i4:267-1283(+)
MVIHQLIDEQPLVQAVFKGDINEVRELLFNRQEVNYQDSERRSVLHAAAFCGEADIADLL
LMSGARVNTKDNHWVTPLHRACCSQSEDTVEVLLRHEADVNARDKHWQTPLHVAAANNAL
CCAKFIIPLQSNLNISDRGGRTSLHHAAYNGHNEMVNLLLQNKAACNSFDKKDRRAIHWA
AYMGHTDVILLLAKESAELNVRDKEMYTPLHAAAASGRVNAVRLLLELGAELDVVNAYGN
TPLHIACLNGQEEVVEELIMAGSAVNAVNHRGQTPLHYASASTHGAGCLEVLLREDADVN
AKSRDGRYPLHMAAIHGRFTRVFFGLDFLKHYMVYPVSV
>TRINITY_DN38610_c0_g1::TRINITY_DN38610_c0_g1_i5::g.102::m.102 type:3prime_partial len:340 gc:universal TRINITY_DN38610_c0_g1_i5:371-1387(+)
MVIHQLIDEQPLVQAVFKGDINEVRELLFNRQEVNYQDSERRSVLHAAAFCGEADIADLL
LMSGARVNTKDNHWVTPLHRACCSQSEDTVEVLLRHEADVNARDKHWQTPLHVAAANNAL
CCAKFIIPLQSNLNISDRGGRTSLHHAAYNGHNEMVNLLLQNKAACNSFDKKDRRAIHWA
AYMGHTDVILLLAKESAELNVRDKEMYTPLHAAAASGRVNAVRLLLELGAELDVVNAYGN
TPLHIACLNGQEEVVEELIMAGSAVNAVNHRGQTPLHYASASTHGAGCLEVLLREDADVN
AKSRDGRYPLHMAAIHGRFTRVFFGLDFLKHYMVYPVSV
>TRINITY_DN38610_c0_g1::TRINITY_DN38610_c0_g1_i6::g.103::m.103 type:complete len:1030 gc:universal TRINITY_DN38610_c0_g1_i6:371-3460(+)
MVIHQLIDEQPLVQAVFKGDINEVRELLFNRQEVNYQDSERRSVLHAAAFCGEADIADLL
LMSGARVNTKDNHWVTPLHRACCSQSEDTVEVLLRHEADVNARDKHWQTPLHVAAANNAL
CCAKFIIPLQSNLNISDRGGRTSLHHAAYNGHNEMVNLLLQNKAACNSFDKKDRRAIHWA
AYMGHTDVILLLAKESAELNVRDKEMYTPLHAAAASGRVNAVRLLLELGAELDVVNAYGN
TPLHIACLNGQEEVVEELIMAGSAVNAVNHRGQTPLHYASASTHGAGCLEVLLREDADVN
AQSRDGRSPLHMTAIHGRFTRAQTLIESGALIDGMDKDGCTALHIAAQYGHELLVGHLLS
VGANPNKHGKNGMTPLHLAALNGYVDCCRKLIHAGVDLSSEDDQGRIAVHLASFGGSLEC
LELLIQHGADYNICDSFGRLPAHYAASRTHHSCLLCLLAAHTDVNRTDVDGCTPLHYAAA
SDSEGRCVSLLLGHGADAILRDSKGYFPIHYAATKGKASALEILLSATKLEQQGEHMEYF
TALHLAAYGGHVECLNLLLSSIQNVDARDNKGRTALDLAVFQGHVECVKLLLKHGATLFT
HDDVTGRTPLHAAASQGRRECLQLMLEYCNYPDIVDVKDKQNRTPLMQAVLHGQIECMTS
LLQNGASTSAADCNGRTALFRAAVMGQEECAEALLRHGAFAAHKDVCGKTSVHLAAACGN
LLILDSLLHVCSAQKLTDKAGYTPLHWACYAGHDMCVELLLEQNKVKEFWGNSFSPLHCA
VSNPFQGSETCTELLLKHFGKSLVDLRDKKGRTPLHIASYNDSLLCIQILLKEGADVNAM
DDYGRTPLMMAAINGHNKTLELLLENSANAYVQDKTNNTALHHACLQSQEMAVMVLLEKS
QHQELVNIANVDLKTPLHIAARNGLVSATQLLLRKGASINSTDSNGHTPALACARNNSVA
ECLSLILAATSLNATLPSLQTLKFDGLTLKNKNSQYLDNSSEIHGLSPSGNLETKDQSGS
YQSSDSDFY*
>TRINITY_DN38610_c0_g1::TRINITY_DN38610_c0_g1_i7::g.104::m.104 type:complete len:991 gc:universal TRINITY_DN38610_c0_g1_i7:371-3343(+)
MVIHQLIDEQPLVQAVFKGDINEVRELLFNRQEVNYQDSERRSVLHAAAFCGEADIADLL
LMSGARVNTKDNHWVTPLHRACCSQSEDTVEVLLRHEADVNARDKHWQTPLHVAAANNAL
CCAKFIIPLQSNLNISDRGGRTSLHHAAYNGHNEMVNLLLQNKAACNSFDKKDRRAIHWA
AYMGHTDVILLLAKESAELNVRDKEMYTPLHAAAASGRVNAVRLLLELGAELDVVNAYGN
TPLHIACLNGQEEVVEELIMAGSAVNAVNHRGQTPLHYASASTHGAGCLEVLLREDADVN
AQSRDGRSPLHMTAIHGRFTRAQTLIESGALIDGMDKDGCTALHIAAQYGHELLVGHLLS
VGANPNKHGKNGMTPLHLAALNGYVDCCRKLIHAGVDLSSEDDQGRIAVHLASFGGSLEC
LELLIQHGADYNICDSFGRLPAHYAASRTHHSCLLCLLAAHTDVNRTDVDGCTPLHYAAA
SDSEGRCVSLLLGHGADAILRDSKGYFPIHYAATKGKASALEILLSATKLEQQGEHMEYF
TALHLAAYGGHVECLNLLLSSIQNVDARDNKGRTALDLAVFQGHVECVKLLLKHGATLFT
HDDVTGRTPLHAAASQGRRECLQLMLEYCNYPDIVDVKDKQNRTPLMQAVLHGQIECMTS
LLQNGASTSAADCNGRTALFRAAVMGQEECAEALLRHGAFAAHKDVCGKTSVHLAAACGN
LLILDSLLHVCSAQKLTDKAGYTPLHWACYAGHDMCVELLLEQNKVKEFWGNSFSPLHCA
VFQGSETCTELLLKHFGKSLVDLRDKKGRTPLHIASYNDSLLCIQILLKEGADVNAMDDY
GRTPLMMAAINGHNKTLELLLENSANAYVQDKTNNTALHHACLQSQEMAVMVLLEKSQHQ
ELVNIANVDLKTPLHIAARNGLVSATQLLLRKGASINSTDSNGKLFFLVEDTQIATLYAK
SFAGEVKKRIQVILLPWHVQEITVLQSVSL*
>TRINITY_DN38610_c0_g1::TRINITY_DN38610_c0_g1_i8::g.105::m.105 type:complete len:991 gc:universal TRINITY_DN38610_c0_g1_i8:267-3239(+)
MVIHQLIDEQPLVQAVFKGDINEVRELLFNRQEVNYQDSERRSVLHAAAFCGEADIADLL
LMSGARVNTKDNHWVTPLHRACCSQSEDTVEVLLRHEADVNARDKHWQTPLHVAAANNAL
CCAKFIIPLQSNLNISDRGGRTSLHHAAYNGHNEMVNLLLQNKAACNSFDKKDRRAIHWA
AYMGHTDVILLLAKESAELNVRDKEMYTPLHAAAASGRVNAVRLLLELGAELDVVNAYGN
TPLHIACLNGQEEVVEELIMAGSAVNAVNHRGQTPLHYASASTHGAGCLEVLLREDADVN
AQSRDGRSPLHMTAIHGRFTRAQTLIESGALIDGMDKDGCTALHIAAQYGHELLVGHLLS
VGANPNKHGKNGMTPLHLAALNGYVDCCRKLIHAGVDLSSEDDQGRIAVHLASFGGSLEC
LELLIQHGADYNICDSFGRLPAHYAASRTHHSCLLCLLAAHTDVNRTDVDGCTPLHYAAA
SDSEGRCVSLLLGHGADAILRDSKGYFPIHYAATKGKASALEILLSATKLEQQGEHMEYF
TALHLAAYGGHVECLNLLLSSIQNVDARDNKGRTALDLAVFQGHVECVKLLLKHGATLFT
HDDVTGRTPLHAAASQGRRECLQLMLEYCNYPDIVDVKDKQNRTPLMQAVLHGQIECMTS
LLQNGASTSAADCNGRTALFRAAVMGQEECAEALLRHGAFAAHKDVCGKTSVHLAAACGN
LLILDSLLHVCSAQKLTDKAGYTPLHWACYAGHDMCVELLLEQNKVKEFWGNSFSPLHCA
VFQGSETCTELLLKHFGKSLVDLRDKKGRTPLHIASYNDSLLCIQILLKEGADVNAMDDY
GRTPLMMAAINGHNKTLELLLENSANAYVQDKTNNTALHHACLQSQEMAVMVLLEKSQHQ
ELVNIANVDLKTPLHIAARNGLVSATQLLLRKGASINSTDSNGKLFFLVEDTQIATLYAK
SFAGEVKKRIQVILLPWHVQEITVLQSVSL*
>TRINITY_DN38921_c0_g1::TRINITY_DN38921_c0_g1_i6::g.106::m.106 type:complete len:815 gc:universal TRINITY_DN38921_c0_g1_i6:121-2565(+)
MSTKTESIGSSCDARGFGVHFNLPKIFFQEEDLFDVESPLHSSALHGDKAFLRKYLDSSE
PINLEIKDKFGRTPMIYSVMGNNVECASILLKNGARVDNSDNCGQTALHWAAYKSQKRCV
RLLLENGALWHQKDINGVTPLHLAARASSPKCIEVICKEVQRGQLDIEDSCKRTPLHWSA
AFGNSKHIKILLKKGANVGIPDTDGKTPLHLAASCNQPSALECVKILVEEAPSTVIDWQD
YEGRTALHLAIAWGSTEIVDVLTATERRNFNALDNMFCTPLHWAALLGFTDKVSLLLDRQ
AEPYSADINGATPLHYAAQGNHADTMAAFLSRSYISDRADAEGRYALIWAAASGANSVID
IMHSFGIDLFVSDKNGITALHAAASQGNVTTIDVLLELGAPLEAQDNAGMTPFLHASEKG
KAKSVRLLIEKGANIVAVDIDGRSSLHWAALRGHAYVCQILLQNGCDPNSQDFYGKTPLH
YTSHQGFVNCTSVLLANGADPNISDNEGKTPLHVSCSKGHLDVVRLLYENGGLINIMAAT
DGRCTPLDCAIFEHHKPVEQFLREEKALTSLQIKQIAAVVIQALFRGILTRKNLSYRKEV
LSSFSSSSQSKETFRKTDDSDKRISKRDSCCGSSDSEFYQSSIFQSSFSSFSKSIEMKEK
SKIPIAIWRLSGGFSNFLKTTNNSLHEYYISLDNRKHKENCLAPKEDKYVRHCFHCCLCQ
VNILEPCCNSSFWKASLSSKCSVREQLNTKSSAREIISYLQNEAAAVIQKAWKRHKKICT
EKSVLTNLEDTTLSGDTRDINLLTHELQNLNHPS*
