# Supplementary material for: Venomix: a simple bioinformatic pipeline for identifying and characterizing toxin gene candidates from transcriptomic data
Source: PeerJ. 2018 Jul 31;6:e5361. doi: 10.7717/peerj.5361 (PMC6074769; doi:10.7717/peerj.5361)
Supplement: Supplemental Information 6 [file peerj-06-5361-s006.gz › FinalOutput_1E-20/Delta-latroinsectotoxin-Lt1a_1/aligned.fasta]

>P0DJE3
------------------------------------------------------------
-------------------------------MIFVGETMER---ANHSLVRL--------
---RREG-EE--LTLDEKAEICSELELQQKYVDIASNI-------IGDLSSLP-------
------MVGKIVGTIAAAAMTVTHVASGR---LDIEQTL-------------------LG
CS----------------DLPFDQ-----------------------IKEVLEKRFNEVD
RKLESHSAA----------------------------LEE-ITKLVEKSISAVEKTRKQM
NKRFDEVM-----------------KSIQDAKVSPIVSKINNFARYFDT-----------
----EKERIRG------------------LKLNDYILKLEEP--NGILLHFKESRTPKDD
SLQAPLFSIIQE--GYAVPKSIDDESAFKVLYALLYGTQTYISVMFFLLEQYSFLANHYY
EKGDLEKYDEYFNSLNNVFLDFKSSLVGTG------TSNNEGLIDKVLQVLMTFKNSEFL
GLGKNGVDEMLNE---KINLFNKIKEEIESKQRMTMSETPENFAQISFDKD------ITT
PIGDWRDGREVRYAVQYASETLFSKIGHWSDPVSVREKACPTLRMPVDQTRRNVLVFRKF
DNSKPQLVGEITPYLSNFIDIDRDLYNAASNPDSAVGFKEFTKLNYDGAN----IRATFD
QGRTIFHAVAKSGNDKILFGLTFLVK----------------------------------
-----ST------------ELNQPDKKGYTPIHVAADSGNAG----------IVNLLIQR
GVS-----------INSKTYHFLQ------------------------------------
------TPLHLAAQ-----------RGFVNTFQRLMES-SEININERDKDGFTPLHYAVR
GGERILEAFMNQIGI------------------------------------------DVN
AKSNKGLTPFHLAIIKNDWQVA---STLL-RNKKVDINAVDENNMTALHYAAIL------
-----GYLETTKQLINLKE---------------INANVVSSPGLLSALHYAI---LYKH
DDVASFLLRSSNV-------------NVNLKALGGITPLHLAVMQG--------------
-------------------RKQVLSLMFNIGVNIEQQTDEKYTPLHLAAMSKYPELIQIL
LDQDSNFEAKTNSGATPLHLA-------------------------TFKGK-SQAALILL
NNEVNWRDTDENGQ--MPIHGAATTGLLDVAQAIISIDATVLDIEDKNSD----TPLNLA
AQNSHIDAVKYFIDQGADINTRNK------------NGHAPLLAFSKKGNLDMVKYLFDK
NANVYIADNNGMNFFYYAVRNGHLNIIKYAMSEKDKFEWSNIDNNRRDECPKEECAISHF
AVCD---------AVQFDKIEIVKFF------IGTLGNFNI-CGPLHQAARYG-HLHIVK
YLVEEEVLS---VDGSKTDTPLCYA------------SENGHLAVVQYLVSNGA-KVNHD
C-ANGM-TAIDKAITKNHLQVVQFLAANGVDFRRKNSRGATPFLTAVAENAFDIAEYLI-
---------------------------------------------REKR-----------
--------------------QDI-------------------------NIN--EQNVD--
----------------------------------------KETAL----HLAVYYKN---
--------------LQMIKLLVKYGIDVT---IRNAYDK------------TVLDIATD-
------------------AKFSNIVKYLKK-------------------------NSGKF
RREYKSSYGEHS------------------------------------FLQTNEISRFI-
-------------------DGKSIEHDHPQFINADNE-SSQLFSGTASK-----IDVI--
------------GTLLLID---------------------------------VLIRYFSK
QGYISKES----DSAS-DG------------ITQAAALSIT-------------------
EKFEDVLN----------------------------------------------------
-------SL---------------------------------PNKSAK------------
------------------------------------------------------------
-----------------EQVDLADVHGKV-------------------------------
------------------------------------------------------------
------------------------------------------------------------
------------------------------------------------------------
------------------------------------------------------------
------------------------------------------------------------
------------------------------------------------------------
------------------------------------------------------------
------------------------------------------------------------
------------------------------------------------------------
-----------------------------------------YAALK--------------
------------------------------------------------------------
------------------------------------------------------------
------------------------------------------------------------
----------------------SGRN-----------------SQIHQ------------
---------------ILCSSLKSISTLKPED-----------------------------
----------------------------------MEKLVS---VIMN-------------
------------------------------------------------------------
-----------------SHSSL--------------------------------------
SMPEATDSANE-------------------------------------------------
-----------------------------------AYGETLHLFGE--------------
---------------------------------------------SCR---------HSE
DY--------------ISQKFSTNPFSFESEKKIQKISI---------------------
------------
>P23631
------------------------------------------------------------
-------------------------------MISVGEIMER---ANHSLVRM--------
---RREG-ED--LTLEEKAEICSELELQQKYVDIASNI-------IGDLSSLP-------
------IAGKIAGTIAAAAMTATHVASGR---LDIEQTL-------------------LG
CS----------------DLPFDQ-----------------------IKEVLENRFNEID
RKLDSHSAA----------------------------LEE-ITKLVEKSISVVEKTRKQM
NKRFDEVM-----------------KSIQDAKVSPIISKINNFARYFDT-----------
----EKERIRG------------------LKLNDYILKLEEP--NGILLHFKESRTPTDD
SLQAPLFSIIEE--GYAVPKSIDDELAFKVLYALLYGTQTYVSVMFFLLEQYSFLANHYY
EKGYLEKYDEYFNSLNNVFLDFKSSLVGTG------TSNNEGLLDRVLQVLMTVKNSEFL
GLEKNGVDEMLNE---KINLFNKIKEEIEGKQKMTLSETPENFAQISFDKD------ITT
PIGDWRDGREVRYAVQYASETLFSKISHWSDPVSVREKACPTLRMPVDQTRRNVLVFRKF
DSSKPQLVGEITPYLSNFIDIDRDLYNAASNPDSAVGFKEFTKLNYDGAN----IRATFD
HGRTVFHAAAKSGNDKIMFGLTFLAK----------------------------------
-----ST------------ELNQPDKKGYTPIHVAADSGNAG----------IVNLLIQR
GVS-----------INSKTYHFLQ------------------------------------
------TPLHLAAQ-----------RGFVTTFQRLMES-PEININERDKDGFTPLHYAIR
GGERILEAFLNQISI------------------------------------------DVN
AKSNTGLTPFHLAIIKNDWPVA---STLL-GSKKVDINAVDENNITALHYAAIL------
-----GYLETTKQLINLKE---------------INANVVSSPGLLSALHYAI---LYKH
DDVASFLMRSSNV-------------NVNLKALGGITPLHLAVIQG--------------
-------------------RKQILSLMFDIGVNIEQKTDEKYTPLHLAAMSKYPELIQIL
LDQGSNFEAKTNSGATPLHLA-------------------------TFKGK-SQAALILL
NNEVNWRDTDENGQ--MPIHGAAMTGLLDVAQAIISIDATVVDIEDKNSD----TPLNLA
AQNSHIDVIKYFIDQGADINTRNK------------KGLAPLLAFSKKGNLDMVKYLFDK
NANVYIADNDGMNFFYYAVQNGHLNIVKYAMSEKDKFEWSNTDNNRRDECPNEECAISHF
AVCD---------AVQFDRIEIVKYF------VGTLGNFAI-CGPLHQAARYG-HLDIVK
YLVEEEFLS---VDGSKTDTPLCYA------------SENGHFTVVQYLVSNGA-KVNHD
C-GNGM-TAIDKAITKNHLQVVQFLAANGVDFRRKNSRGTTPFLTAVAENALHIAEYLI-
---------------------------------------------REKR-----------
--------------------QDI-------------------------NIN--EQNVD--
----------------------------------------KDTAL----HLAVYYKN---
--------------LQMIKLLIKYGIDVT---IRNAYDK------------TALDIAID-
------------------AKFSNIVEYLKT-------------------------KSGKF
RREYKSSYGERS------------------------------------LLQTNQISNFI-
-------------------DRKNIEHDHPLFINADNE-SSELFSKTASN-----IDVI--
------------GTLLLID---------------------------------VLIRYFSK
QGYISKES----DSAS-DG------------ITQAAALSIT-------------------
EKFEDVLN----------------------------------------------------
-------SL---------------------------------HNESAK------------
------------------------------------------------------------
-----------------EQVDLAEVHGKV-------------------------------
------------------------------------------------------------
------------------------------------------------------------
------------------------------------------------------------
------------------------------------------------------------
------------------------------------------------------------
------------------------------------------------------------
------------------------------------------------------------
------------------------------------------------------------
------------------------------------------------------------
-----------------------------------------YAALK--------------
------------------------------------------------------------
------------------------------------------------------------
------------------------------------------------------------
----------------------SGRN-----------------SQIHQ------------
---------------ILCSSLNSISTLKPED-----------------------------
----------------------------------MEKLES---VIMN-------------
------------------------------------------------------------
-----------------SHSSV--------------------------------------
SLPEVTDSANE-------------------------------------------------
-----------------------------------AYGETLHLFGE--------------
---------------------------------------------SCL---------HSD
GI--------------LTKKLM--------------------------------------
------------
>G0LXV8
------------------------------------------------------------
-----------------------------------------------SLVRM--------
---RREGEED--LTLEEKAELCSELELQQKYVDIGSNI-------IGDLSSLP-------
------IVGKIVGTIAAAAMAVTHVASGR---LDIEQTL-------------------GG
CS----------------DVPFDQ-----------------------IKEILEERFNEID
RKLESHSAA----------------------------LEE-ITKLVEKSISAVEKTRKQM
NKRFDEVM-----------------RSIQDAKVSPLVSKINNFARYFDT-----------
----EKERIRG------------------LKLSDYILKLEEP--NGILLHFKESRTPRDD
SLQAPLFSIIQE--RYAVPKSIDDELAFKVLYALLYGTQTYVSVMFFLLEQYSFLANHYY
EKGDLEKYDEYFNSLNNVFLDFKSSLVGTG------TSNNEGLLDRVLQVLVTVKNSEFL
GLEKNGVNEMLNE---KINLFNKIKVEIEGKQRMTLSETPENFAQISFDKD------ITT
PIGDWRDGREVRYAVQYASETLFSKISHWSDPVGVREKACPTLRMPVDQTRRNILVFRKF
DSSKPQLVGEITPYQSNFIDIDRDLYNTANNPDSAVGFKEFTKLNYDGAN----IRATFE
QGRTVFHAAAKSGNSRIMIGLTFLVK----------------------------------
-----SN------------ELNQPDKKGYTPIHVAADSGNAG----------IVNLLIQR
GVS-----------INSKTYNFLQ------------------------------------
------TPLHLAAQ-----------RGFVTTFQRLMES-PEININERDKDGFTPLHYAVR
GGERILEAFINQIRI------------------------------------------DLN
AKSNKGLTPFHLAIIKDDWPVA---STLL-GSKKVDVNAVDENNMTALHYAAIL------
-----GYLETTKQLINLKE---------------INADVVSSPGLLSALHYAI---LYKH
DDVASFLLRSSNV-------------NVNLKALGGITPLHLAVIQG--------------
-------------------RTQILSLMFDIGVNIEQQTDEKYTPLHLAAMSKYPELIQIL
LDQGSNFEAKTNSGATPLHLA-------------------------TFKGK-SKAALILL
NNEVNWRDTDENGQ--MPIHGAAMNGLLDVAQAIISIDATVLDIKDKNSD----TPLNLA
AQKSHIDVIKYFIDQGADINTRNK------------TGHAPLLAFSKKGNLDMVKYLFDK
NANVYIADNDGINFFYYAVRNGHLNIVKYAMSEKDKFEWSNIDNNRRDECPKEECAISHF
AVCD---------AVQFDKIEIVKYF------VTTLGNFAI-CGPLHQAARYG-HLDIEK
YLVEEEDLN---VDGSKPDTPLCYA------------SENGHLAVVQYLVSNGA-KVNHD
C-GNGM-TAIDKAITKNHLQVVQFLAANGVDFRRKNKLGATPFLTAVSENAFDIAEYLI-
---------------------------------------------RENR-----------
--------------------QDI-------------------------DIN--EQNVD--
----------------------------------------KETAL----HLAVYYKN---
--------------LQMIKLLVKYGIDMT---IRNAYDK------------TALDIATD-
------------------LKNSNIVEYLKT-------------------------KSGKF
RREYKSSYGEHS------------------------------------LLQTNKISSFI-
-------------------DGKNIEHDHPQFINADNE-SSQLFSDTASN-----IDVI--
------------GPLLLID---------------------------------VLIRYFSK
QGYISKES----DSAS-DG------------ITQAAALSIT-------------------
EKFEDVLN----------------------------------------------------
-------SL---------------------------------HNESAK------------
------------------------------------------------------------
-----------------EQVDLAEVHGKV-------------------------------
------------------------------------------------------------
------------------------------------------------------------
------------------------------------------------------------
------------------------------------------------------------
------------------------------------------------------------
------------------------------------------------------------
------------------------------------------------------------
------------------------------------------------------------
------------------------------------------------------------
-----------------------------------------YAALK--------------
------------------------------------------------------------
------------------------------------------------------------
------------------------------------------------------------
----------------------SGRN-----------------SQIHP------------
---------------ILCSSLKSISTLKPED-----------------------------
----------------------------------MEKLGS---VIMN-------------
------------------------------------------------------------
-----------------SHS----------------------------------------
------------------------------------------------------------
------------------------------------------------------------
------------------------------------------------------------
------------------------------------------------------------
------------
>Q9XZC0
------------------------------------------------------------
------------------------------------VSIFIFHFSANILVRN-SEMKGKR
VISKREM---------SKADQCTFLSYQSVAYGTLGDV-------AGDVSSI--------
---------EGADLVATPIAAGGHLAKGA---TDAAMIA-------------------MD
CS----------------SIPFDE-----------------------IKQQLNQRFNEVD
KKLQKGAEA----------------------------LEN-VTELAEKTYSSVEKMRVEM
REGFNHVI-----------------ATIENANTKQIITGINQIIQYFND-----------
----ERENINN------------------RQKEDYVAKLQEPASGNFLLYLRKSRTSEDG
SLHSLLFKIINQ--ELAIPNNAADNNAIRALFALFYGTQTFISIMFYLVKQYSYLADYHY
QNGNLAEFNSNFDHMKTVFQDFKFTLIGIN------TSNSKPLVNTVLSIIEDVKNKRFI
---RNLRSNLYQKIIKSTKSLLDLREKITKMDLPIIEDTPKSSVLINFREKSSSVPRIET
PILKWTPGTVVKYAIQYEQDGKYSKISKWSNPITVQRLANPYIT--IDKDRRNRLVFRQF
GNEKPELISILDSSQNEFRDIHRDLYNAAQMPYKETALGICRKLIDSGAQ----VGASFE
MGRKSIHASATAGNDDV--ARLLLAKN---------------------------------
-----NG------------LLNVPDKNGYTPLHIASERKNND----------FVKFLLEK
GAD-----------VNVRTFANEL------------------------------------
------TPLHLAAR-----------QDFTIIVKTLMEK-RGIDVNAKERAGFTPLHLSIT
SNSRAARTLINETPA------------------------------------------GIN
IKSNSGLTPLHLAVLQNNLSAA---KVLVKSNKKVKLNEMDNNGMTPLHYASML------
-----GNLEFVKYFTSEQG---------------IDVNAKTKVKNWTPLHLAI---LFKK
FDVAQSLLQVRNI-------------DISTRADQAITPLHLAAATG--------------
-------------------NSQIVKTILNSGAVVDQETANGFTALHLAIMNPNTETPQFL
IAKGANINAKTNDGSTPLHFA-------------------------AALGK-TNIFQLLM
DKGANIKAENLINQ--MPIHEAVVNGHLAIVKMLIEQDSSLMNAKNMRDE----YPFYLA
AEKRYKDVFNYLESKGADVNEKNN------------DGNTLLHLFSINGEVEVVQFLIQN
GADFRLRNKERKSFFDLAVEFGHAGIVGYA-IEENKVDL--------QEPYRGKTILYHA
-ICD---------SVKYDRIEVVRYF------VETL-NEDQ-CSPLQEAAAYA-HLDLVK
YFVQERGINPTAFNNDNQVSPLCIAIVGAPCGFVKSCDTPERLDVVEYLVDKTP-DINKE
CDTQQS-TPVSSAVYGNKVSILNYLIRNGAD-PNKKVRGDPPLFIAAMIGQYDIVKSLV-
---------------------------------------------EQHK-----------
----------------------I-------------------------DVN--TRNKE--
----------------------------------------QFTPL----HAAASNDH---
--------------IDVVKYLIQKGADVN---AKGDENL------------KPIDL----
------------------AGEKS-KAYLRS-------------------------LGRRF
FRNESPS-------------------------------------------KSFEIDKFNA
IMPEVSMSGKVS------HDSNFIQHISS-GTRSKSNFNSAKNKMYAENSHVRSIDVN--
------------GALLLLD---------------------------------FMVRVFSN
RKMNYAASISGIKSRS-NS------------EAQAEALILT-------------------
ERFEHLLN----------------------------------------------------
-------AL---------------------------------IADQSI------------
------------------------------------------------------------
-----------------DSLDFSNVHSRI-------------------------------
------------------------------------------------------------
------------------------------------------------------------
------------------------------------------------------------
------------------------------------------------------------
------------------------------------------------------------
------------------------------------------------------------
------------------------------------------------------------
------------------------------------------------------------
------------------------------------------------------------
-----------------------------------------YKAII--------------
------------------------------------------------------------
------------------------------------------------------------
------------------------------------------------------------
----------------------NGNP-----------------NGISE------------
---------------MLCSYAKEYSELDPEK-----------------------------
----------------------------------IEKLLQEFETLTF-------------
------------------------------------------------------------
-----------------TKSSE--------------------------------------
IQIN--------------------------------------------------------
-------------------------------------EKFSHALFE--------------
---------------------------------------------TC-------------
GLNRPTN---------VLQIK---------------------------------------
------------
>Q02989
------------------------------------------------------------
------------------------------ACSSPEVSIFHFFVYAGSFVKNFKKMKGSS
AISKREM---------SRADQCKLLAYTAVGYETVGNV-------AADIASI--------
---------EGANLVAAPVAAGGHLGKGL---TDAAMIA-------------------MD
CS----------------SIPFEE-----------------------IKEILNKEFKEMG
RKLDKNTEA----------------------------LEH-VSKLVSKTLSTVEKIRVEM
REGFKLVI-----------------ETIENIATKEIVFDINKIVQYFNN-----------
----ERENINS------------------RQKEEFVAKLQEPAPGNFLLYLRNSRTSESG
TLYSLLFRIIDQ--ELAIPNNAGDNNAIQALYALFYGTETFISIMFYLVKQYSYLAEYHY
QKGNLEEFNTNFDHMKIVFQDFKFSLIGIN-------QNTKPLVDEVLNVLNNVKNKSFI
---RNVQNKLFYDLMKQTESLLELKKEIANMELPIIDETPRLSISISFKERSDDKP-VDT
PLLKWDKGKEVKYAIQFEQDGKFSKISSWSKPVTVQHLACPFIS--VDKDRRNRLIFRQF
GDQIPELVGTLRGSQVEFRDIHRDLYNAAQVPYAREALSISRTLIQNGAN----VSETFE
LGRGAIHAAASAGNYDV--GELLLNKD---------------------------------
-----IN------------LLEKADKNGYTPLHIAADSNKND----------FVMFLIGN
NAD-----------VNVRTKSDLF------------------------------------
------TPLHLAAR-----------RDLTDVTQTLIDI-TEIDLNAQDKSGFTPLHLSIS
STSETAAILIRNTNA------------------------------------------VIN
IKSKVGLTPLHLATLQNNLSVS---KLL--AGKGAYLNDGDANGMTPLHYAAMT------
-----GNLEMVDFLLNQQY---------------ININAATKEKKWTPLHLAI---LFKK
NDVAERLLSDENL-------------NIRLETNGGINPLHLASATG--------------
-------------------NKQLVIELLAKNADVTRLTSKGFSALHLGIIGKNEEIPFFL
VEKGANVNDKTNSGVTPLHFA-------------------------AGLGK-ANIFRLLL
SRGADIKAEDINSQ--MPIHEAVSNGHLEIVRILIEKDPSLMNVKNIRNE----YPFYLA
VEKRYKDIFDYFVSKDANVNEVDH------------NGNTLLHLFSSTGELEVVQFLMQN
GANFRLKNNERKTFFDLAIENGRLNIVAFA-VEKNKVNL--------QAAHRGKTILYHA
-ICD---------SAKYDKIEIVKYF------IEKL-NESE-CNPLHEAAAYA-HLDLVK
YFVQERGINPAEFNEENQASPFCITIHGAPCGYSLDCDTPDRLEVVEYLSDKIP-DINGK
CDVQEN-TPITVAIFANKVSILNYLVGIGAD-PNQQVDGDPPLYIAARQGRFEIVRCLI-
---------------------------------------------EVHK-----------
----------------------V-------------------------DIN--TRNKE--
----------------------------------------RFTAL----HAAARNDF---
--------------MDVVKYLVRQGADVN---AKGIDDL------------RPIDI----
------------------AGEKA-KAYLQS---------------------------SRF
LRSGHSF-------------------------------------------QSNEIDSFGN
TIHGISMSART--------NDKLTQQISSKGTRSDS--NSTEGKMHSENVHVRSIDVN--
------------GALLLLD---------------------------------FMIRVFAS
KKTNFAPYGSRIKTRS-AA------------EAQAEALIMT-------------------
ERFENLLS----------------------------------------------------
-------GL---------------------------------IGDPIP------------
------------------------------------------------------------
-----------------DSIDFSNVHSKI-------------------------------
------------------------------------------------------------
------------------------------------------------------------
------------------------------------------------------------
------------------------------------------------------------
------------------------------------------------------------
------------------------------------------------------------
------------------------------------------------------------
------------------------------------------------------------
------------------------------------------------------------
-----------------------------------------YKAIM--------------
------------------------------------------------------------
------------------------------------------------------------
------------------------------------------------------------
----------------------SGRR-----------------SVISE------------
---------------MLCSFAEEYSKLNHES-----------------------------
----------------------------------IKQLLSEFETLTT-------------
------------------------------------------------------------
-----------------TKASE--------------------------------------
IHIE--------------------------------------------------------
-------------------------------------ESVPYAPFE--------------
---------------------------------------------IC-------------
ELKVNSN---------VSQIK---------------------------------------
------------
>Q25338
-----------------------------MHS----------------------------
-----------------------------KELQTISAAVARKAVPNTMVIRL--------
---KRDE-EDGEMTLEERQAQCKAIEYSNSVFGMIADV-------ANDIGSIP-------
------VIGEVVGIVTAPIAIVSHITSAG---LDIASTA-------------------LD
CD----------------DIPFDE-----------------------IKEILEERFNEID
RKLDKNTAA----------------------------LEE-VSKLVSKTFVTVEKTRNEM
NENFKLVL-----------------ETIESKEIKSIVFKINDFKKFFEK-----------
----ERQRIKG------------------LPKDRYVAKLLEQ--KGILGSLKEVREPSGN
SLSSALNELLDKNNNYAIPKVVDDNKAFQALYALFYGTQTYAAVMFFLLEQHSYLADYYY
QKGDDVNFNAEFNNVAIIFDDFKSSLTG----------GDDGLIDNVIEVLNTVKALPFI
---KNADSKLYRELVTRTKALETLKNQIKTTDLPLIDDIPETLSQVNFPNDENQ---LPT
PIGNWVDGVEVRYAVQYESKGMYSKFSEWSEPFTVQGNACPTIKVRVDPKKRNRLIFRKF
NSGKPQFAGTMTHSQTNFKDIHRDLYDAALNINKLKAVDEATTLIEKGAD----IEAKFD
NDRSAMHAVAYRGNNKI--ALRFLLKNQ--------------------------------
-----SI------------DIELKDKNGFTPLHIAAEAGQAG----------FVKLLINH
GAD-----------VNAKTSKTNL------------------------------------
------TPLHLATR-----------SGFSKTVRNLLES-PNIKVNEKEDDGFTPLHTAVM
STYMVVDALLNHPDI------------------------------------------DKN
AQSTSGLTPFHLAIINESQEVA---ESLV-ES-NADLNIQDVNHMAPIHFAASM------
-----GSIKMLRYLISIKDK--------------VSINSVTENNNWTPLHFAI---YFKK
EDAAKELLKQDDI-------------NLTIVADGNLTVLHLAVSTG--------------
-------------------QINIIKELLKRGSNIEEKTGEGYTSLHIAAMRKEPEIAVVL
IENGADIEARSADNLTPLHSA-------------------------AKIGR-KSTVLYLL
EK------------------GA--------------------DIGAKTADG--STALHLA
VSGRKMKTVETLLNKGANLKEYDN------------NKYLPIHKAIINDDLDMVRLFLEK
DP-----------------------------SLKD------------DETEEGRTSIMLI
--------------VQKLLLELYNYF------IN---NYA---ETLDEEALFN-RLD---
--------------------------------------EQGKLELA-YIFHNKE------
--GDAK-EAVKPTI----LVTIKLM------------------------------EYCL-
---------------------------------------------KKLR-----------
--------------------EES-------------------------GAP--EGSFD--
----------------------------------------SPSSK----QCISTFSE---
--------------DEMFR-------------------R------------TLPEI----
------------------VKETN-SRYLPL-------------------------KG--F
SR---------------------------------------------------SLNKFL-
----------------------------PSLKFAESK-NSYRSENFVSN-----IDSN--
------------GALLLLD---------------------------------VFIRKFTN
EKYNLTGK----EAVP-YL------------EAKASSLRIA-------------------
SKFEELLT----------------------------------------------------
-------EV---------------------------------KGIPAG------------
------------------------------------------------------------
-----------------ELINMAEVSSNI-------------------------------
------------------------------------------------------------
------------------------------------------------------------
------------------------------------------------------------
------------------------------------------------------------
------------------------------------------------------------
------------------------------------------------------------
------------------------------------------------------------
------------------------------------------------------------
------------------------------------------------------------
-----------------------------------------HKAIA--------------
------------------------------------------------------------
------------------------------------------------------------
------------------------------------------------------------
----------------------SGK-------------------PVSK------------
---------------VLCSYLDTFSELNSQQ-----------------------------
----------------------------------MEELVN---TYLS-------------
------------------------------------------------------------
-----------------TKPSV--------------------------------------
-----ITSASA-------------------------------------------------
-----------------------------------DYQKLPNLLTA--------------
---------------------------------------------TCL---------EPE
RMAQLID---------VHQKMFLR------------------------------------
------------
>TRINITY_DN31888_c0_g1::TRINITY_DN31888_c0_g1_i1::g.1::m.1 type:complete len:1175 gc:universal TRINITY_DN31888_c0_g1_i1:1-3525(+)
------------------------------------------------------------
-------------------------------------------------MAA--------
---RRSA-----------------LNST--------------------------------
--------------------------------RDFTQNS---------------------
------------------------------------------------------------
------ADA--------------------------------GRELFDACR----------
---------------------------------NGDISRVRKL-----------------
-----------------------------VNVHN--------------------------
------------------------------------------------------------
------------------------------------------------------------
---------------------------------------------VNSRDASGRK-----
------------------------------------------------------------
---------------------STPLHFAAGFGRK----DVVEHLLQNGAN----VHARDD
GGLIPLHNACSFGHAEV--VQLLLKHGA--------------------------------
-------------------DPNARDNWNYTPLHESAIKGKTD----------VCIVLLQR
DADPTIRNTDGKTPIDLADSSARAVLNGEYHKDELLEAARSGNEEKLMALFTPLNVNCHA
SDGRKSTPLHLAAG-----------YNRIRIVQLLLQH--GADVHAKDKGGLVPLHNACS
YGHFEVTEMLIKHGA------------------------------------------NVN
AMDLWQFTPLHEAASKSRVEVC---SLLL--SHGADPTLLNCHSKSAIDVAPTRELQERL
SYEYKGHS---LLEAARQADP-ARLKK---YLSLETVNFKHPFSGDTSLHCAVCSPYPKR
KQVTEALIR-KGA-------------NLNEKNKEFLTPLHLTADKS--------------
-------------------HFDVMDLLLKHGAKVNSLDGLGQTALHRCAREGNVQACRIM
LSYGVDPTIVSLQGYTAAQVASEGVQKLLSDPPGGVVDIEYQLLESAKAGDVEIVKRILL
EHSHVVNCRDVDGRQSTALHFAAGYNRVAVVEHLLQNGA---DVHAKDKGG--LVPLHNA
CSYGHYEVAELLVKHGANVNVADL------------WKFTPLHEAAAKGKCEIVKLLLKH
GADPNKKNRDGHTPLDLVK-EGDQDVADLL-RGDAAL---------LD------------
-------------AAKKGNLARVMKLLGPEN-INCRDSQGRNSTPLHLAAGYN-NLDVAE
FLLEHGADV--NSQDKGGLIPLHNA------------SSYGHLDIAALLIKFNT-VVNA-
TDRWGF-TPLHEAAQKGRTQLCALLLAHGADPTMKNHEGQTPLDLAS----ADDVRCLL-
------------------------------------------------------------
--------------------SD----------------------AMP-------------
--------PSTL-------------------------------PT----STKS-------
---------------------------------------------------IPLSGNIS-
----------PL------------------------------------------------
------------------------------------------------------------
---------------------------PPPSFSTQNTSPSSITSVKIENDLP--------
----------------------------------------------------PAINLLNS
RRSSSIVT----SSAN-TQHGDGCIDFDRTELLESTTIHHN-------MTIGAFLCSLGL
EHLRDLFE----------------------------------------KEQITL------
-------DI-LAEMGHEELKQIG----VNAYG----------HRHKLI----KGMEKLYG
GHTPIQYL----------PTTP----GTILLDLCPED----KEYIAVEEEMQGSIRE---
------HRDNGHAGGVFNKYNIHKIQK-------------------VRNKK---------
-------LWE--------------------------KYCHRRAEVSEENHGQANERMLFH
GSPF----------------INAIVQKGFDERHAYIGGMFGAGIYFAENSSKS-------
------------------------------------------------------------
------------------------------------------------------------
NQYVYGIG----------------------------------------------------
--------------------------GGTG--CPIHKDRSC-------------------
-------------------------------------------------------YICH-
-----------------------RQ------------MLLCRVTLGKS------------
-------------------------------FLQFSA-----------------------
---------MKMAHAPPG-----------------------HHSVIG-------------
------------------------------------------------------------
----------------------RPSV----------------------------------
------------------------------------------------------------
----------------------GG------------------------------------
-----------------LSYPEYVVYRGEQAF----------------------------
----------------------------------PEYLIS--------------------
------------------------------------------------------------
------YQI--------VKP----------------------------------------
------------------------------------------------------------
------------------------------------ELEHPSL-----------------
------------------------------------------------------------
------------------------------------------------------------
------------
>TRINITY_DN32510_c0_g1::TRINITY_DN32510_c0_g1_i1::g.2::m.2 type:complete len:424 gc:universal TRINITY_DN32510_c0_g1_i1:2524-1253(-)
------------------------------------------------------------
------------------------------------------------------------
------------------------------------------------------------
------------------------------------------------------------
------------------------------------------------------------
------------------------------------------------------------
------------------------------------------------------------
------------------------------------------------------------
------------------------------------------------------------
------------------------------------------------------------
------------------------------------------------------------
------------------------------------------------------------
------------------------------------------------------------
------------------------------------------------------------
------------------------------------------------------------
------------------------------------------------------------
------MPIHYAAE-----------GGKPEVLELLLKA--GCRINVSDSENITPLHLAVS
RGYEEVTVMLLKA-----------------------------------------------
------------------------------------------------------------
------------------------------------------------------------
-----------GS-------------RVNSKTSDKSSALHIAASRG--------------
-------------------YTVIVEKLLDYGAKIDILDASDRTPLFLAINRANHEVVKVL
LHHGAKINIEEIHGYTPLSEA-------------------------VWQKD-CDLVQMLL
QAGAKIS-----GAH-HLLHYSVLHHSLRLTELLLNGGA---FVNVRDDSG--DTPIHIA
VRGAQVDILQELLKHGGSVNL---------------------------------------
-----CNGLSGHTLIHEAV----------------------------D------------
-------------A------------------IHEQSFDAF-CVILHILIQRGCKLNAES
F--------------TPGDTPLYRS------------ILMDKFRFAEELIRNGS-DVNM-
----------------GNLYSCNI----------------DNLCLARRKNHFRTVKLLV-
----------------------------------------------YAG--F--------
------------------------------------------------------------
---------------HL-----------------------HRTP----------------
----------------WLEIL-------------------------PST--FPHSYSIH-
------------------------------------------------------------
------------------------------------------------------------
------------------------------------------------------------
------------------------------------------------------------
-------------SIK-----------GWLIYMKGNPMNLV-------------------
------------------------------------------------------------
-------DI-----------------------------CRIVIRRRLG------------
---------ENLVVKVNKLQFP--------------------------------------
-----MHLK--------RFLLLQDISA---------------------------------
------------------------------------------------------------
------------------------------------------------------------
------------------------------------------------------------
------------------------------------------------------------
------------------------------------------------------------
-------------------------------------ERDC-------------------
------------------------------------------------------------
------------------------------------------------------------
------------------------------VSLLNSA-----------------------
------------------------------------------------------------
------------------------------------------------------------
------------------------------------------------------------
------------------------------------------------------------
----------------------NA------------------------------------
----------------------------NAS-----------------------------
------------------------------------------------------------
------------------------------------------------------------
-----------------TR-----------------------------------------
------------------------------------------------------------
------------------------------------------------------------
------------------------------------------------------------
------------------------------------------------------------
------------
>TRINITY_DN32510_c0_g1::TRINITY_DN32510_c0_g1_i2::g.4::m.4 type:complete len:588 gc:universal TRINITY_DN32510_c0_g1_i2:3016-1253(-)
------------------------------------------------------------
--------------------------------MT--------------------------
------------------------------------------------------------
------------------------------------------------------------
------------------------------------------------------------
------------------------------------TL---AEELYKAVN----------
---------------------------------STDVELIKELLRRGAS-----------
------------------------------------------------------------
------------------------------------------------------------
------------------------------------------------------------
---------------------------------------------INTLVCSGR------
------------------------------------------------------------
----------------------TILGRAV-------------------------------
----------QIGHIDT--INILLHAED----YLPPEDNFESEQTEDATTLDCCLDPELI
SWSEVNNPVSQEDDVQD--NNATDDNSCWTESTLSSGDGWKEPPQPNLGGLGLFQSLRRF
SSH--RRTCD----INLPDFYDR-------------------------------------
------MPIHYAAE-----------GGKPEVLELLLKA--GCRINVSDSENITPLHLAVS
RGYEEVTVMLLKA-----------------------------------------------
------------------------------------------------------------
------------------------------------------------------------
-----------GS-------------RVNSKTSDKSSALHIAASRG--------------
-------------------YTVIVEKLLDYGAKIDILDASDRTPLFLAINRANHEVVKVL
LHHGAKINIEEIHGYTPLSEA-------------------------VWQKD-CDLVQMLL
QAGAKIS-----GAH-HLLHYSVLHHSLRLTELLLNGGA---FVNVRDDSG--DTPIHIA
VRGAQVDILQELLKHGGSVNL---------------------------------------
-----CNGLSGHTLIHEAV----------------------------D------------
-------------A------------------IHEQSFDAF-CVILHILIQRGCKLNAES
F--------------TPGDTPLYRS------------ILMDKFRFAEELIRNGS-DVNM-
----------------GNLYSCNI----------------DNLCLARRKNHFRTVKLLV-
----------------------------------------------YAG--F--------
------------------------------------------------------------
---------------HL-----------------------HRTP----------------
----------------WLEIL-------------------------PST--FPHSYSIH-
------------------------------------------------------------
------------------------------------------------------------
------------------------------------------------------------
------------------------------------------------------------
-------------SIK-----------GWLIYMKGNPMNLV-------------------
------------------------------------------------------------
-------DI-----------------------------CRIVIRRRLG------------
---------ENLVVKVNKLQFP--------------------------------------
-----MHLK--------RFLLLQDISA---------------------------------
------------------------------------------------------------
------------------------------------------------------------
------------------------------------------------------------
------------------------------------------------------------
------------------------------------------------------------
-------------------------------------ERDC-------------------
------------------------------------------------------------
------------------------------------------------------------
------------------------------VSLLNSA-----------------------
------------------------------------------------------------
------------------------------------------------------------
------------------------------------------------------------
------------------------------------------------------------
----------------------NA------------------------------------
----------------------------NAS-----------------------------
------------------------------------------------------------
------------------------------------------------------------
-----------------TR-----------------------------------------
------------------------------------------------------------
------------------------------------------------------------
------------------------------------------------------------
------------------------------------------------------------
------------
>TRINITY_DN32510_c0_g1::TRINITY_DN32510_c0_g1_i4::g.6::m.6 type:complete len:424 gc:universal TRINITY_DN32510_c0_g1_i4:2524-1253(-)
------------------------------------------------------------
------------------------------------------------------------
------------------------------------------------------------
------------------------------------------------------------
------------------------------------------------------------
------------------------------------------------------------
------------------------------------------------------------
------------------------------------------------------------
------------------------------------------------------------
------------------------------------------------------------
------------------------------------------------------------
------------------------------------------------------------
------------------------------------------------------------
------------------------------------------------------------
------------------------------------------------------------
------------------------------------------------------------
------MPIHYAAE-----------GGKPEVLELLLKA--GCRINVSDSENITPLHLAVS
RGYEEVTVMLLKA-----------------------------------------------
------------------------------------------------------------
------------------------------------------------------------
-----------GS-------------RVNSKTSDKSSALHIAASRG--------------
-------------------YTVIVEKLLDYGAKIDILDASDRTPLFLAINRANHEVVKVL
LHHGAKINIEEIHGYTPLSEA-------------------------VWQKD-CDLVQMLL
QAGAKIS-----GAH-HLLHYSVLHHSLRLTELLLNGGA---FVNVRDDSG--DTPIHIA
VRGAQVDILQELLKHGGSVNL---------------------------------------
-----CNGLSGHTLIHEAV----------------------------D------------
-------------A------------------IHEQSFDAF-CVILHILIQRGCKLNAES
F--------------TPGDTPLYRS------------ILMDKFRFAEELIRNGS-DVNM-
----------------GNLYSCNI----------------DNLCLARRKNHFRTVKLLV-
----------------------------------------------YAG--F--------
------------------------------------------------------------
---------------HL-----------------------HRTP----------------
----------------WLEIL-------------------------PST--FPHSYSIH-
------------------------------------------------------------
------------------------------------------------------------
------------------------------------------------------------
------------------------------------------------------------
-------------SIK-----------GWLIYMKGNPMNLV-------------------
------------------------------------------------------------
-------DI-----------------------------CRIVIRRRLG------------
---------ENLVVKVNKLQFP--------------------------------------
-----MHLK--------RFLLLQDISA---------------------------------
------------------------------------------------------------
------------------------------------------------------------
------------------------------------------------------------
------------------------------------------------------------
------------------------------------------------------------
-------------------------------------ERDC-------------------
------------------------------------------------------------
------------------------------------------------------------
------------------------------VSLLNSA-----------------------
------------------------------------------------------------
------------------------------------------------------------
------------------------------------------------------------
------------------------------------------------------------
----------------------NA------------------------------------
----------------------------NAS-----------------------------
------------------------------------------------------------
------------------------------------------------------------
-----------------TR-----------------------------------------
------------------------------------------------------------
------------------------------------------------------------
------------------------------------------------------------
------------------------------------------------------------
------------
>TRINITY_DN33776_c0_g2::TRINITY_DN33776_c0_g2_i1::g.7::m.7 type:complete len:1932 gc:universal TRINITY_DN33776_c0_g2_i1:7138-1343(-)
-------------------------------------------MTNK------GGVDAGN
STEP------------------EPQTH----PQT---------DGNASFLRA--------
---ARAG---------NLEKVLEYLKGS--------------------------------
--------------------------------IDINTSN---------------------
------------------------------------------------------------
------ANG----------------------------LN--ALHLASK------------
---------------------------------EGHVTVVNELLKRGAN-----------
-----------------------------VNAA------TKK--GNTALHIAS-------
------------------------------------------------------------
-------------------------LAG---------------QEEVVKILV--------
---RNGAN-------------------------------------VNVQSQNGF------
------------------------------------------------------------
----------------------TPLYMAAQENHD----NVVRYLLANGAN----QSLATE
DGFTPLAVALQQGHDKV--VAVLLENDTKGRVRLP--------ALHIAAKKDDCKAAALL
--------------LQNDHDPDVTSKSGFTPLHIASHYGNEN----------IAHLLLEK
SAD-----------VNFGAKHQI-------------------------------------
------TPLHVASK-----------WGKKNMVNILVEN--GAKIDASTRDGLTPLHCAAR
SGHDQVVDLLLEKGA------------------------------------------PIT
AKTKNGLAPLHMAAQGDHVDGA---RILL--YHKAPVDDVTVDYLTALHVAAHC------
-----GHVKVAKLLLDRKADANAR-----------------ALNGFTPLHIA-CK--KNR
IKVVELLLK-HGA-------------SIEATTESGLTPLHVASFMGCMNIVIYLIQHGAN
PDVPTVRGETPLHLAARANQADIIRILLRNGAHVDACAREQQTPLHIAARLGNVDIVGLL
LQHGAAVDATTKDMYTALHIA-------------------------AKEGQ-EEVASVLL
DNGASLTATNKKGF--TPLHLAAKYGNIKVARLLLQKDA---QVDAQGKNG--VTPLHVA
AHYDHVNVALLLLDKGASPHATAK------------NGYTPLHIAAKKNQMDIATTLLEY
GAKPNAESKAGFTPLHLAAQEGHTDMTTLL-IEHHA-----------D------------
--------------------------------VNFGAKNGL--TPLHLCAQED-RVNVAA
ILVKNGAEI--GPQTKAGYTPLHVA------------CHFGQINMVRFLLQHDA-DVNA-
ITSHGY-TPLHQAAQQGHTLIINLLLENNASPNTVTNQGQTALSIAQRLGYISVVETLKV
VTETVVTT----------TTTTITEEKYKVVAPEIMQETFMSDSEDEGG-----------
--------------------ED--LGDQSFRYLTVDEMKSLGDDSLPIDVTKDERGTDSM
IMSKDSEAPLTVEEEHLSPAHVSHLETVFAGSYVPDNVDIARAPV----HAG--------
-------------------FLVSFMVDARGGAMRGCRHSGVRVIIPPRKAPMPMRITCRY
LRREKLAHPPPLMEG-----EACASRILEVGPATAKFLGPVILEIPHFASLRGREREITI
LRSDNGETWREHTLEATEDAVHDVLNESFEGEELSALEDLNTNRITRIL--TTDFPQYFA
IITRVRQEVHAI---------------GPEGGMVSSTVVPQVQAIFPEGALTKKIKVGLQ
AQPIPPELVAK----LLGNRVAVSPIVTVEPRRRKFHKPITLTIPVPQAATKGMINQYSG
DAPTLRLL----CSIT-----GGTTKAQWEDVTGSTPLTFVNDCVSFTTTVSARFWLMDC
RQVNEATRFATELYKEAIHVPFMAKFVVFAKRYDPMEAYLRVFCMTDDKEDKTLESQEHF
VEVAKSRDVEVQEAKCQYLEFAGNLIPVTKSGEQLFLTFQAFRENRLP-FIIRVKDPHQE
PMGRLAFMREPRVGRGEPPQSPICNLNIALPDVCKVDPTAVSELVTVEKKY-GFVEETGL
SKPELIHR---------ADLRLSDISKQLGDDWIPLALQLDIPESDINSIKSEYPNDSNQ
QAIVMLRLWMQKQANKANGNTLE-KALRRINREDIVSNCMFNVELVTDDVEKAVAKVHLD
QSGFDAFKEELGPSRDASLRRETSLEISYDE-----QDLMKEAESAAETSSESGSVCEKD
AQAK----------------------------------------------EAKKVPS---
----------------------------------------PAEIPQPETR----------
---------------------EEE----------------------------LSAMKGEN
EIPEPP------------DVVEVK---EVPKEKPKEEER---------------------
------------------------------------------------------------
--EDDTSATEGFIL-----------VDVNVSP--P------TSIDTKPAEVTGD------
------QPVTLEKELLEDLQQ----------AFQ------------------DVSLSLPT
V--EGPVQRIKETKTPP-----------PSPAEREAKAD--HETTVR-EKKEVLEDGTIK
HTVTTVTKTTITQDGEEPILDKDQLAKLVESETWPSGEMDTSQVSVSSLPEDEKSEPTTA
----TMSSGTTAEQDISSAEGDKPQV-DTHTEEKEWTETDESGGIRHVIQKKT-------
----------------------------IVTVSEP--EEIMIMKGK----------GKKD
YGDAKD----------------NG------------TIDDDDECTVTT----------RI
VTKTTIKTDGQD-----VSEPTEENSNLRES-----------------------------
----------------------------------MQQILDDFMSDE--------------
------------------------------------------------------------
------------ST---QKK----------------------------------------
------------------------------------------------------------
----------------------------------------------------------QD
GK----------------------------------------------------------
------------------------------------------------------------
------------
>TRINITY_DN33776_c0_g2::TRINITY_DN33776_c0_g2_i2::g.10::m.10 type:complete len:1812 gc:universal TRINITY_DN33776_c0_g2_i2:6778-1343(-)
-------------------------------------------MVA--------------
-----------------------EDIF----TVT---------DGNASFLRA--------
---ARAG---------NLEKVLEYLKGS--------------------------------
--------------------------------IDINTSN---------------------
------------------------------------------------------------
------ANG----------------------------LN--ALHLASK------------
---------------------------------EGHVTVVNELLKRGAN-----------
-----------------------------VNAA------TKK--GNTALHIAS-------
------------------------------------------------------------
-------------------------LAG---------------QEEVVKILV--------
---RNGAN-------------------------------------VNVQSQNGF------
------------------------------------------------------------
----------------------TPLYMAAQENHD----NVVRYLLANGAN----QSLATE
DGFTPLAVALQQGHDKV--VAVLLENDTKGRVRLP--------ALHIAAKKDDCKAAALL
--------------LQNDHDPDVTSKSGFTPLHIASHYGNEN----------IAHLLLEK
SAD-----------VNFGAKHQI-------------------------------------
------TPLHVASK-----------WGKKNMVNILVEN--GAKIDASTRDGLTPLHCAAR
SGHDQVVDLLLEKGA------------------------------------------PIT
AKTKNGLAPLHMAAQGDHVDGA---RILL--YHKAPVDDVTVDYLTALHVAAHC------
-----GHVKVAKLLLDRKADANAR-----------------ALNGFTPLHIA-CK--KNR
IKVVELLLK-HGA-------------SIEATTESGLTPLHVASFMGCMNIVIYLIQHGAN
PDVPTVRGETPLHLAARANQADIIRILLRNGAHVDACAREQQTPLHIAARLGNVDIVGLL
LQHGAAVDATTKDMYTALHIA-------------------------AKEGQ-EEVASVLL
DNGASLTATNKKGF--TPLHLAAKYGNIKVARLLLQKDA---QVDAQGKNG--VTPLHVA
AHYDHVNVALLLLDKGASPHATAK------------NGYTPLHIAAKKNQMDIATTLLEY
GAKPNAESKAGFTPLHLAAQEGHTDMTTLL-IEHHA-----------D------------
--------------------------------VNFGAKNGL--TPLHLCAQED-RVNVAA
ILVKNGAEI--GPQTKAGYTPLHVA------------CHFGQINMVRFLLQHDA-DVNA-
ITSHGY-TPLHQAAQQGHTLIINLLLENNASPNTVTNQGQTALSIAQRLGYISVVETLKV
VTETVVTT----------TTTTITEEKYKVVAPEIMQETFMSDSEDEGG-----------
--------------------ED--LGDQSFRYLTVDEMKSLGDDSLPIDVTKDERGTDSM
IMSKDSEAPLTVEEEHLSPAHVSHLETVFAGSYVPDNVDIARAPV----HAGK-------
--------------LKWKTFLVSFMVDARGGAMRGCRHSGVRVIIPPRKAPMPMRITCRY
LRREKLAHPPPLMEG-----EACASRILEVGPATAKFLGPVILEIPHFASLRGREREITI
LRSDNGETWREHTLEATEDAVHDVLNESFEGEELSALEDLNTNRITRIL--TTDFPQYFA
IITRVRQEVHAI---------------GPEGGMVSSTVVPQVQAIFPEGALTKKIKVGLQ
AQPIPPELVAK----LLGNRVAVSPIVTVEPRRRKFHKPITLTIPVPQAATKGMINQYSG
DAPTLRLL----CSIT-----GGTTKAQWEDVTGSTPLTFVNDCVSFTTTVSARFWLMDC
RQVNEATRFATELYKEAIHVPFMAKFVVFAKRYDPMEAYLRVFCMTDDKEDKTLESQEHF
VEVAKSRDVEVQEAKCQYLEFAGNLIPVTKSGEQLFLTFQAFRENRLP-FIIRVKDPHQE
PMGRLAFMREPRVGRGEPPQSPICNLNIALPDVCKVDPTAVSELVTVEKKY-GFVEETGL
SKPELIHR---------ADLRLSDISKQLGDDWIPLALQLDIPESDINSIKSEYPNDSNQ
QAIVMLRLWMQKQANKANGNTLE-KALRRINREDIVSNCMFNVELVTDDVEKAVAKVHLD
QSGFDAFKEELGPSRDASLRRETSLEISYDE-----QDLMKEAESAAETSSESGSVCEKD
AQAK--------------------------------------------------------
------------------------------------------------------------
------------------------------------------------------------
------------------------------------------------------------
------------------------------------------------------------
------------------------------------------------------------
------------------------------------------------------------
----GPVQRIKETKTPP-----------PSPAEREAKAD--HETTVR-EKKEVLEDGTIK
HTVTTVTKTTITQDGEEPILDKDQLAKLVESETWPSGEMDTSQVSVSSLPEDEKSEPTTA
----TMSSGTTAEQDISSAEGDKPQV-DTHTEEKEWTETDESGGIRHVIQKKT-------
----------------------------IVTVSEP--EEIMIMKGK----------GKKD
YGDAKD----------------NG------------TIDDDDECTVTT----------RI
VTKTTIKTDGQD-----VSEPTEENSNLRES-----------------------------
----------------------------------MQQILDDFMSDE--------------
------------------------------------------------------------
------------ST---QKK----------------------------------------
------------------------------------------------------------
----------------------------------------------------------QD
GK----------------------------------------------------------
------------------------------------------------------------
------------
>TRINITY_DN33776_c0_g2::TRINITY_DN33776_c0_g2_i3::g.13::m.13 type:complete len:1825 gc:universal TRINITY_DN33776_c0_g2_i3:6817-1343(-)
-------------------------------------------MTNK------GGVDAGN
STEP------------------EPQTH----PQT---------DGNASFLRA--------
---ARAG---------NLEKVLEYLKGS--------------------------------
--------------------------------IDINTSN---------------------
------------------------------------------------------------
------ANG----------------------------LN--ALHLASK------------
---------------------------------EGHVTVVNELLKRGAN-----------
-----------------------------VNAA------TKK--GNTALHIAS-------
------------------------------------------------------------
-------------------------LAG---------------QEEVVKILV--------
---RNGAN-------------------------------------VNVQSQNGF------
------------------------------------------------------------
----------------------TPLYMAAQENHD----NVVRYLLANGAN----QSLATE
DGFTPLAVALQQGHDKV--VAVLLENDTKGRVRLP--------ALHIAAKKDDCKAAALL
--------------LQNDHDPDVTSKSGFTPLHIASHYGNEN----------IAHLLLEK
SAD-----------VNFGAKHQI-------------------------------------
------TPLHVASK-----------WGKKNMVNILVEN--GAKIDASTRDGLTPLHCAAR
SGHDQVVDLLLEKGA------------------------------------------PIT
AKTKNGLAPLHMAAQGDHVDGA---RILL--YHKAPVDDVTVDYLTALHVAAHC------
-----GHVKVAKLLLDRKADANAR-----------------ALNGFTPLHIA-CK--KNR
IKVVELLLK-HGA-------------SIEATTESGLTPLHVASFMGCMNIVIYLIQHGAN
PDVPTVRGETPLHLAARANQADIIRILLRNGAHVDACAREQQTPLHIAARLGNVDIVGLL
LQHGAAVDATTKDMYTALHIA-------------------------AKEGQ-EEVASVLL
DNGASLTATNKKGF--TPLHLAAKYGNIKVARLLLQKDA---QVDAQGKNG--VTPLHVA
AHYDHVNVALLLLDKGASPHATAK------------NGYTPLHIAAKKNQMDIATTLLEY
GAKPNAESKAGFTPLHLAAQEGHTDMTTLL-IEHHA-----------D------------
--------------------------------VNFGAKNGL--TPLHLCAQED-RVNVAA
ILVKNGAEI--GPQTKAGYTPLHVA------------CHFGQINMVRFLLQHDA-DVNA-
ITSHGY-TPLHQAAQQGHTLIINLLLENNASPNTVTNQGQTALSIAQRLGYISVVETLKV
VTETVVTT----------TTTTITEEKYKVVAPEIMQETFMSDSEDEGG-----------
--------------------ED--LGDQSFRYLTVDEMKSLGDDSLPIDVTKDERGTDSM
IMSKDSEAPLTVEEEHLSPAHVSHLETVFAGSYVPDNVDIARAPV----HAGK-------
--------------LKWKTFLVSFMVDARGGAMRGCRHSGVRVIIPPRKAPMPMRITCRY
LRREKLAHPPPLMEG-----EACASRILEVGPATAKFLGPVILEIPHFASLRGREREITI
LRSDNGETWREHTLEATEDAVHDVLNESFEGEELSALEDLNTNRITRIL--TTDFPQYFA
IITRVRQEVHAI---------------GPEGGMVSSTVVPQVQAIFPEGALTKKIKVGLQ
AQPIPPELVAK----LLGNRVAVSPIVTVEPRRRKFHKPITLTIPVPQAATKGMINQYSG
DAPTLRLL----CSIT-----GGTTKAQWEDVTGSTPLTFVNDCVSFTTTVSARFWLMDC
RQVNEATRFATELYKEAIHVPFMAKFVVFAKRYDPMEAYLRVFCMTDDKEDKTLESQEHF
VEVAKSRDVEVQEAKCQYLEFAGNLIPVTKSGEQLFLTFQAFRENRLP-FIIRVKDPHQE
PMGRLAFMREPRVGRGEPPQSPICNLNIALPDVCKVDPTAVSELVTVEKKY-GFVEETGL
SKPELIHR---------ADLRLSDISKQLGDDWIPLALQLDIPESDINSIKSEYPNDSNQ
QAIVMLRLWMQKQANKANGNTLE-KALRRINREDIVSNCMFNVELVTDDVEKAVAKVHLD
QSGFDAFKEELGPSRDASLRRETSLEISYDE-----QDLMKEAESAAETSSESGSVCEKD
AQAK--------------------------------------------------------
------------------------------------------------------------
------------------------------------------------------------
------------------------------------------------------------
------------------------------------------------------------
------------------------------------------------------------
------------------------------------------------------------
----GPVQRIKETKTPP-----------PSPAEREAKAD--HETTVR-EKKEVLEDGTIK
HTVTTVTKTTITQDGEEPILDKDQLAKLVESETWPSGEMDTSQVSVSSLPEDEKSEPTTA
----TMSSGTTAEQDISSAEGDKPQV-DTHTEEKEWTETDESGGIRHVIQKKT-------
----------------------------IVTVSEP--EEIMIMKGK----------GKKD
YGDAKD----------------NG------------TIDDDDECTVTT----------RI
VTKTTIKTDGQD-----VSEPTEENSNLRES-----------------------------
----------------------------------MQQILDDFMSDE--------------
------------------------------------------------------------
------------ST---QKK----------------------------------------
------------------------------------------------------------
----------------------------------------------------------QD
GK----------------------------------------------------------
------------------------------------------------------------
------------
>TRINITY_DN33776_c0_g2::TRINITY_DN33776_c0_g2_i4::g.16::m.16 type:complete len:1819 gc:universal TRINITY_DN33776_c0_g2_i4:6799-1343(-)
-------------------------------------------MTNK------GGVDAGN
STEP------------------EPQTH----PQT---------DGNASFLRA--------
---ARAG---------NLEKVLEYLKGS--------------------------------
--------------------------------IDINTSN---------------------
------------------------------------------------------------
------ANG----------------------------LN--ALHLASK------------
---------------------------------EGHVTVVNELLKRGAN-----------
-----------------------------VNAA------TKK--GNTALHIAS-------
------------------------------------------------------------
-------------------------LAG---------------QEEVVKILV--------
---RNGAN-------------------------------------VNVQSQNGF------
------------------------------------------------------------
----------------------TPLYMAAQENHD----NVVRYLLANGAN----QSLATE
DGFTPLAVALQQGHDKV--VAVLLENDTKGRVRLP--------ALHIAAKKDDCKAAALL
--------------LQNDHDPDVTSKSGFTPLHIASHYGNEN----------IAHLLLEK
SAD-----------VNFGAKHQI-------------------------------------
------TPLHVASK-----------WGKKNMVNILVEN--GAKIDASTRDGLTPLHCAAR
SGHDQVVDLLLEKGA------------------------------------------PIT
AKTKNGLAPLHMAAQGDHVDGA---RILL--YHKAPVDDVTVDYLTALHVAAHC------
-----GHVKVAKLLLDRKADANAR-----------------ALNGFTPLHIA-CK--KNR
IKVVELLLK-HGA-------------SIEATTESGLTPLHVASFMGCMNIVIYLIQHGAN
PDVPTVRGETPLHLAARANQADIIRILLRNGAHVDACAREQQTPLHIAARLGNVDIVGLL
LQHGAAVDATTKDMYTALHIA-------------------------AKEGQ-EEVASVLL
DNGASLTATNKKGF--TPLHLAAKYGNIKVARLLLQKDA---QVDAQGKNG--VTPLHVA
AHYDHVNVALLLLDKGASPHATAK------------NGYTPLHIAAKKNQMDIATTLLEY
GAKPNAESKAGFTPLHLAAQEGHTDMTTLL-IEHHA-----------D------------
--------------------------------VNFGAKNGL--TPLHLCAQED-RVNVAA
ILVKNGAEI--GPQTKAGYTPLHVA------------CHFGQINMVRFLLQHDA-DVNA-
ITSHGY-TPLHQAAQQGHTLIINLLLENNASPNTVTNQGQTALSIAQRLGYISVVETLKV
VTETVVTT----------TTTTITEEKYKVVAPEIMQETFMSDSEDEGG-----------
--------------------ED--LGDQSFRYLTVDEMKSLGDDSLPIDVTKDERGTDSM
IMSKDSEAPLTVEEEHLSPAHVSHLETVFAGSYVPDNVDIARAPV----HAG--------
-------------------FLVSFMVDARGGAMRGCRHSGVRVIIPPRKAPMPMRITCRY
LRREKLAHPPPLMEG-----EACASRILEVGPATAKFLGPVILEIPHFASLRGREREITI
LRSDNGETWREHTLEATEDAVHDVLNESFEGEELSALEDLNTNRITRIL--TTDFPQYFA
IITRVRQEVHAI---------------GPEGGMVSSTVVPQVQAIFPEGALTKKIKVGLQ
AQPIPPELVAK----LLGNRVAVSPIVTVEPRRRKFHKPITLTIPVPQAATKGMINQYSG
DAPTLRLL----CSIT-----GGTTKAQWEDVTGSTPLTFVNDCVSFTTTVSARFWLMDC
RQVNEATRFATELYKEAIHVPFMAKFVVFAKRYDPMEAYLRVFCMTDDKEDKTLESQEHF
VEVAKSRDVEVQEAKCQYLEFAGNLIPVTKSGEQLFLTFQAFRENRLP-FIIRVKDPHQE
PMGRLAFMREPRVGRGEPPQSPICNLNIALPDVCKVDPTAVSELVTVEKKY-GFVEETGL
SKPELIHR---------ADLRLSDISKQLGDDWIPLALQLDIPESDINSIKSEYPNDSNQ
QAIVMLRLWMQKQANKANGNTLE-KALRRINREDIVSNCMFNVELVTDDVEKAVAKVHLD
QSGFDAFKEELGPSRDASLRRETSLEISYDE-----QDLMKEAESAAETSSESGSVCEKD
AQAK--------------------------------------------------------
------------------------------------------------------------
------------------------------------------------------------
------------------------------------------------------------
------------------------------------------------------------
------------------------------------------------------------
------------------------------------------------------------
----GPVQRIKETKTPP-----------PSPAEREAKAD--HETTVR-EKKEVLEDGTIK
HTVTTVTKTTITQDGEEPILDKDQLAKLVESETWPSGEMDTSQVSVSSLPEDEKSEPTTA
----TMSSGTTAEQDISSAEGDKPQV-DTHTEEKEWTETDESGGIRHVIQKKT-------
----------------------------IVTVSEP--EEIMIMKGK----------GKKD
YGDAKD----------------NG------------TIDDDDECTVTT----------RI
VTKTTIKTDGQD-----VSEPTEENSNLRES-----------------------------
----------------------------------MQQILDDFMSDE--------------
------------------------------------------------------------
------------ST---QKK----------------------------------------
------------------------------------------------------------
----------------------------------------------------------QD
GK----------------------------------------------------------
------------------------------------------------------------
------------
>TRINITY_DN33776_c0_g2::TRINITY_DN33776_c0_g2_i5::g.19::m.19 type:complete len:1812 gc:universal TRINITY_DN33776_c0_g2_i5:6778-1343(-)
-------------------------------------------MTT--------------
-----------------------AYTN----LLT---------DGNASFLRA--------
---ARAG---------NLEKVLEYLKGS--------------------------------
--------------------------------IDINTSN---------------------
------------------------------------------------------------
------ANG----------------------------LN--ALHLASK------------
---------------------------------EGHVTVVNELLKRGAN-----------
-----------------------------VNAA------TKK--GNTALHIAS-------
------------------------------------------------------------
-------------------------LAG---------------QEEVVKILV--------
---RNGAN-------------------------------------VNVQSQNGF------
------------------------------------------------------------
----------------------TPLYMAAQENHD----NVVRYLLANGAN----QSLATE
DGFTPLAVALQQGHDKV--VAVLLENDTKGRVRLP--------ALHIAAKKDDCKAAALL
--------------LQNDHDPDVTSKSGFTPLHIASHYGNEN----------IAHLLLEK
SAD-----------VNFGAKHQI-------------------------------------
------TPLHVASK-----------WGKKNMVNILVEN--GAKIDASTRDGLTPLHCAAR
SGHDQVVDLLLEKGA------------------------------------------PIT
AKTKNGLAPLHMAAQGDHVDGA---RILL--YHKAPVDDVTVDYLTALHVAAHC------
-----GHVKVAKLLLDRKADANAR-----------------ALNGFTPLHIA-CK--KNR
IKVVELLLK-HGA-------------SIEATTESGLTPLHVASFMGCMNIVIYLIQHGAN
PDVPTVRGETPLHLAARANQADIIRILLRNGAHVDACAREQQTPLHIAARLGNVDIVGLL
LQHGAAVDATTKDMYTALHIA-------------------------AKEGQ-EEVASVLL
DNGASLTATNKKGF--TPLHLAAKYGNIKVARLLLQKDA---QVDAQGKNG--VTPLHVA
AHYDHVNVALLLLDKGASPHATAK------------NGYTPLHIAAKKNQMDIATTLLEY
GAKPNAESKAGFTPLHLAAQEGHTDMTTLL-IEHHA-----------D------------
--------------------------------VNFGAKNGL--TPLHLCAQED-RVNVAA
ILVKNGAEI--GPQTKAGYTPLHVA------------CHFGQINMVRFLLQHDA-DVNA-
ITSHGY-TPLHQAAQQGHTLIINLLLENNASPNTVTNQGQTALSIAQRLGYISVVETLKV
VTETVVTT----------TTTTITEEKYKVVAPEIMQETFMSDSEDEGG-----------
--------------------ED--LGDQSFRYLTVDEMKSLGDDSLPIDVTKDERGTDSM
IMSKDSEAPLTVEEEHLSPAHVSHLETVFAGSYVPDNVDIARAPV----HAGK-------
--------------LKWKTFLVSFMVDARGGAMRGCRHSGVRVIIPPRKAPMPMRITCRY
LRREKLAHPPPLMEG-----EACASRILEVGPATAKFLGPVILEIPHFASLRGREREITI
LRSDNGETWREHTLEATEDAVHDVLNESFEGEELSALEDLNTNRITRIL--TTDFPQYFA
IITRVRQEVHAI---------------GPEGGMVSSTVVPQVQAIFPEGALTKKIKVGLQ
AQPIPPELVAK----LLGNRVAVSPIVTVEPRRRKFHKPITLTIPVPQAATKGMINQYSG
DAPTLRLL----CSIT-----GGTTKAQWEDVTGSTPLTFVNDCVSFTTTVSARFWLMDC
RQVNEATRFATELYKEAIHVPFMAKFVVFAKRYDPMEAYLRVFCMTDDKEDKTLESQEHF
VEVAKSRDVEVQEAKCQYLEFAGNLIPVTKSGEQLFLTFQAFRENRLP-FIIRVKDPHQE
PMGRLAFMREPRVGRGEPPQSPICNLNIALPDVCKVDPTAVSELVTVEKKY-GFVEETGL
SKPELIHR---------ADLRLSDISKQLGDDWIPLALQLDIPESDINSIKSEYPNDSNQ
QAIVMLRLWMQKQANKANGNTLE-KALRRINREDIVSNCMFNVELVTDDVEKAVAKVHLD
QSGFDAFKEELGPSRDASLRRETSLEISYDE-----QDLMKEAESAAETSSESGSVCEKD
AQAK--------------------------------------------------------
------------------------------------------------------------
------------------------------------------------------------
------------------------------------------------------------
------------------------------------------------------------
------------------------------------------------------------
------------------------------------------------------------
----GPVQRIKETKTPP-----------PSPAEREAKAD--HETTVR-EKKEVLEDGTIK
HTVTTVTKTTITQDGEEPILDKDQLAKLVESETWPSGEMDTSQVSVSSLPEDEKSEPTTA
----TMSSGTTAEQDISSAEGDKPQV-DTHTEEKEWTETDESGGIRHVIQKKT-------
----------------------------IVTVSEP--EEIMIMKGK----------GKKD
YGDAKD----------------NG------------TIDDDDECTVTT----------RI
VTKTTIKTDGQD-----VSEPTEENSNLRES-----------------------------
----------------------------------MQQILDDFMSDE--------------
------------------------------------------------------------
------------ST---QKK----------------------------------------
------------------------------------------------------------
----------------------------------------------------------QD
GK----------------------------------------------------------
------------------------------------------------------------
------------
>TRINITY_DN33776_c0_g2::TRINITY_DN33776_c0_g2_i6::g.22::m.22 type:complete len:1850 gc:universal TRINITY_DN33776_c0_g2_i6:6892-1343(-)
-------------------------------------------MTNK------GGVDAGN
STEP------------------EPQTH----PQT---------DGNASFLRA--------
---ARAG---------NLEKVLEYLKGS--------------------------------
--------------------------------IDINTSN---------------------
------------------------------------------------------------
------ANG----------------------------LN--ALHLASK------------
---------------------------------EGHVTVVNELLKRGAN-----------
-----------------------------VNAA------TKK--GNTALHIAS-------
------------------------------------------------------------
-------------------------LAG---------------QEEVVKILV--------
---RNGAN-------------------------------------VNVQSQNGF------
------------------------------------------------------------
----------------------TPLYMAAQENHD----NVVRYLLANGAN----QSLATE
DGFTPLAVALQQGHDKV--VAVLLENDTKGRVRLP--------ALHIAAKKDDCKAAALL
--------------LQNDHDPDVTSKSGFTPLHIASHYGNEN----------IAHLLLEK
SAD-----------VNFGAKHQI-------------------------------------
------TPLHVASK-----------WGKKNMVNILVEN--GAKIDASTRDGLTPLHCAAR
SGHDQVVDLLLEKGA------------------------------------------PIT
AKTKNGLAPLHMAAQGDHVDGA---RILL--YHKAPVDDVTVDYLTALHVAAHC------
-----GHVKVAKLLLDRKADANAR-----------------ALNGFTPLHIA-CK--KNR
IKVVELLLK-HGA-------------SIEATTESGLTPLHVASFMGCMNIVIYLIQHGAN
PDVPTVRGETPLHLAARANQADIIRILLRNGAHVDACAREQQTPLHIAARLGNVDIVGLL
LQHGAAVDATTKDMYTALHIA-------------------------AKEGQ-EEVASVLL
DNGASLTATNKKGF--TPLHLAAKYGNIKVARLLLQKDA---QVDAQGKNG--VTPLHVA
AHYDHVNVALLLLDKGASPHATAK------------NGYTPLHIAAKKNQMDIATTLLEY
GAKPNAESKAGFTPLHLAAQEGHTDMTTLL-IEHHA-----------D------------
--------------------------------VNFGAKNGL--TPLHLCAQED-RVNVAA
ILVKNGAEI--GPQTKAGYTPLHVA------------CHFGQINMVRFLLQHDA-DVNA-
ITSHGY-TPLHQAAQQGHTLIINLLLENNASPNTVTNQGQTALSIAQRLGYISVVETLKV
VTETVVTT----------TTTTITEEKYKVVAPEIMQETFMSDSEDEGGDDFEDSALFGK
PTHATHVYLPYYEGQKLQTSED--LGDQSFRYLTVDEMKSLGDDSLPIDVTKDERGTDSM
IMSKDSEAPLTVEEEHLSPAHVSHLETVFAGSYVPDNVDIARAPV----HAG--------
-------------------FLVSFMVDARGGAMRGCRHSGVRVIIPPRKAPMPMRITCRY
LRREKLAHPPPLMEG-----EACASRILEVGPATAKFLGPVILEIPHFASLRGREREITI
LRSDNGETWREHTLEATEDAVHDVLNESFEGEELSALEDLNTNRITRIL--TTDFPQYFA
IITRVRQEVHAI---------------GPEGGMVSSTVVPQVQAIFPEGALTKKIKVGLQ
AQPIPPELVAK----LLGNRVAVSPIVTVEPRRRKFHKPITLTIPVPQAATKGMINQYSG
DAPTLRLL----CSIT-----GGTTKAQWEDVTGSTPLTFVNDCVSFTTTVSARFWLMDC
RQVNEATRFATELYKEAIHVPFMAKFVVFAKRYDPMEAYLRVFCMTDDKEDKTLESQEHF
VEVAKSRDVEVQEAKCQYLEFAGNLIPVTKSGEQLFLTFQAFRENRLP-FIIRVKDPHQE
PMGRLAFMREPRVGRGEPPQSPICNLNIALPDVCKVDPTAVSELVTVEKKY-GFVEETGL
SKPELIHR---------ADLRLSDISKQLGDDWIPLALQLDIPESDINSIKSEYPNDSNQ
QAIVMLRLWMQKQANKANGNTLE-KALRRINREDIVSNCMFNVELVTDDVEKAVAKVHLD
QSGFDAFKEELGPSRDASLRRETSLEISYDE-----QDLMKEAESAAETSSESGSVCEKD
AQAK--------------------------------------------------------
------------------------------------------------------------
------------------------------------------------------------
------------------------------------------------------------
------------------------------------------------------------
------------------------------------------------------------
------------------------------------------------------------
----GPVQRIKETKTPP-----------PSPAEREAKAD--HETTVR-EKKEVLEDGTIK
HTVTTVTKTTITQDGEEPILDKDQLAKLVESETWPSGEMDTSQVSVSSLPEDEKSEPTTA
----TMSSGTTAEQDISSAEGDKPQV-DTHTEEKEWTETDESGGIRHVIQKKT-------
----------------------------IVTVSEP--EEIMIMKGK----------GKKD
YGDAKD----------------NG------------TIDDDDECTVTT----------RI
VTKTTIKTDGQD-----VSEPTEENSNLRES-----------------------------
----------------------------------MQQILDDFMSDE--------------
------------------------------------------------------------
------------ST---QKK----------------------------------------
------------------------------------------------------------
----------------------------------------------------------QD
GK----------------------------------------------------------
------------------------------------------------------------
------------
>TRINITY_DN33776_c0_g2::TRINITY_DN33776_c0_g2_i7::g.25::m.25 type:complete len:1919 gc:universal TRINITY_DN33776_c0_g2_i7:7099-1343(-)
-------------------------------------------MTT--------------
-----------------------AYTN----LLT---------DGNASFLRA--------
---ARAG---------NLEKVLEYLKGS--------------------------------
--------------------------------IDINTSN---------------------
------------------------------------------------------------
------ANG----------------------------LN--ALHLASK------------
---------------------------------EGHVTVVNELLKRGAN-----------
-----------------------------VNAA------TKK--GNTALHIAS-------
------------------------------------------------------------
-------------------------LAG---------------QEEVVKILV--------
---RNGAN-------------------------------------VNVQSQNGF------
------------------------------------------------------------
----------------------TPLYMAAQENHD----NVVRYLLANGAN----QSLATE
DGFTPLAVALQQGHDKV--VAVLLENDTKGRVRLP--------ALHIAAKKDDCKAAALL
--------------LQNDHDPDVTSKSGFTPLHIASHYGNEN----------IAHLLLEK
SAD-----------VNFGAKHQI-------------------------------------
------TPLHVASK-----------WGKKNMVNILVEN--GAKIDASTRDGLTPLHCAAR
SGHDQVVDLLLEKGA------------------------------------------PIT
AKTKNGLAPLHMAAQGDHVDGA---RILL--YHKAPVDDVTVDYLTALHVAAHC------
-----GHVKVAKLLLDRKADANAR-----------------ALNGFTPLHIA-CK--KNR
IKVVELLLK-HGA-------------SIEATTESGLTPLHVASFMGCMNIVIYLIQHGAN
PDVPTVRGETPLHLAARANQADIIRILLRNGAHVDACAREQQTPLHIAARLGNVDIVGLL
LQHGAAVDATTKDMYTALHIA-------------------------AKEGQ-EEVASVLL
DNGASLTATNKKGF--TPLHLAAKYGNIKVARLLLQKDA---QVDAQGKNG--VTPLHVA
AHYDHVNVALLLLDKGASPHATAK------------NGYTPLHIAAKKNQMDIATTLLEY
GAKPNAESKAGFTPLHLAAQEGHTDMTTLL-IEHHA-----------D------------
--------------------------------VNFGAKNGL--TPLHLCAQED-RVNVAA
ILVKNGAEI--GPQTKAGYTPLHVA------------CHFGQINMVRFLLQHDA-DVNA-
ITSHGY-TPLHQAAQQGHTLIINLLLENNASPNTVTNQGQTALSIAQRLGYISVVETLKV
VTETVVTT----------TTTTITEEKYKVVAPEIMQETFMSDSEDEGG-----------
--------------------ED--LGDQSFRYLTVDEMKSLGDDSLPIDVTKDERGTDSM
IMSKDSEAPLTVEEEHLSPAHVSHLETVFAGSYVPDNVDIARAPV----HAG--------
-------------------FLVSFMVDARGGAMRGCRHSGVRVIIPPRKAPMPMRITCRY
LRREKLAHPPPLMEG-----EACASRILEVGPATAKFLGPVILEIPHFASLRGREREITI
LRSDNGETWREHTLEATEDAVHDVLNESFEGEELSALEDLNTNRITRIL--TTDFPQYFA
IITRVRQEVHAI---------------GPEGGMVSSTVVPQVQAIFPEGALTKKIKVGLQ
AQPIPPELVAK----LLGNRVAVSPIVTVEPRRRKFHKPITLTIPVPQAATKGMINQYSG
DAPTLRLL----CSIT-----GGTTKAQWEDVTGSTPLTFVNDCVSFTTTVSARFWLMDC
RQVNEATRFATELYKEAIHVPFMAKFVVFAKRYDPMEAYLRVFCMTDDKEDKTLESQEHF
VEVAKSRDVEVQEAKCQYLEFAGNLIPVTKSGEQLFLTFQAFRENRLP-FIIRVKDPHQE
PMGRLAFMREPRVGRGEPPQSPICNLNIALPDVCKVDPTAVSELVTVEKKY-GFVEETGL
SKPELIHR---------ADLRLSDISKQLGDDWIPLALQLDIPESDINSIKSEYPNDSNQ
QAIVMLRLWMQKQANKANGNTLE-KALRRINREDIVSNCMFNVELVTDDVEKAVAKVHLD
QSGFDAFKEELGPSRDASLRRETSLEISYDE-----QDLMKEAESAAETSSESGSVCEKD
AQAK----------------------------------------------EAKKVPS---
----------------------------------------PAEIPQPETR----------
---------------------EEE----------------------------LSAMKGEN
EIPEPP------------DVVEVK---EVPKEKPKEEER---------------------
------------------------------------------------------------
--EDDTSATEGFIL-----------VDVNVSP--P------TSIDTKPAEVTGD------
------QPVTLEKELLEDLQQ----------AFQ------------------DVSLSLPT
V--EGPVQRIKETKTPP-----------PSPAEREAKAD--HETTVR-EKKEVLEDGTIK
HTVTTVTKTTITQDGEEPILDKDQLAKLVESETWPSGEMDTSQVSVSSLPEDEKSEPTTA
----TMSSGTTAEQDISSAEGDKPQV-DTHTEEKEWTETDESGGIRHVIQKKT-------
----------------------------IVTVSEP--EEIMIMKGK----------GKKD
YGDAKD----------------NG------------TIDDDDECTVTT----------RI
VTKTTIKTDGQD-----VSEPTEENSNLRES-----------------------------
----------------------------------MQQILDDFMSDE--------------
------------------------------------------------------------
------------ST---QKK----------------------------------------
------------------------------------------------------------
----------------------------------------------------------QD
GK----------------------------------------------------------
------------------------------------------------------------
------------
>TRINITY_DN33776_c0_g2::TRINITY_DN33776_c0_g2_i8::g.28::m.28 type:complete len:1938 gc:universal TRINITY_DN33776_c0_g2_i8:7156-1343(-)
-------------------------------------------MTNK------GGVDAGN
STEP------------------EPQTH----PQT---------DGNASFLRA--------
---ARAG---------NLEKVLEYLKGS--------------------------------
--------------------------------IDINTSN---------------------
------------------------------------------------------------
------ANG----------------------------LN--ALHLASK------------
---------------------------------EGHVTVVNELLKRGAN-----------
-----------------------------VNAA------TKK--GNTALHIAS-------
------------------------------------------------------------
-------------------------LAG---------------QEEVVKILV--------
---RNGAN-------------------------------------VNVQSQNGF------
------------------------------------------------------------
----------------------TPLYMAAQENHD----NVVRYLLANGAN----QSLATE
DGFTPLAVALQQGHDKV--VAVLLENDTKGRVRLP--------ALHIAAKKDDCKAAALL
--------------LQNDHDPDVTSKSGFTPLHIASHYGNEN----------IAHLLLEK
SAD-----------VNFGAKHQI-------------------------------------
------TPLHVASK-----------WGKKNMVNILVEN--GAKIDASTRDGLTPLHCAAR
SGHDQVVDLLLEKGA------------------------------------------PIT
AKTKNGLAPLHMAAQGDHVDGA---RILL--YHKAPVDDVTVDYLTALHVAAHC------
-----GHVKVAKLLLDRKADANAR-----------------ALNGFTPLHIA-CK--KNR
IKVVELLLK-HGA-------------SIEATTESGLTPLHVASFMGCMNIVIYLIQHGAN
PDVPTVRGETPLHLAARANQADIIRILLRNGAHVDACAREQQTPLHIAARLGNVDIVGLL
LQHGAAVDATTKDMYTALHIA-------------------------AKEGQ-EEVASVLL
DNGASLTATNKKGF--TPLHLAAKYGNIKVARLLLQKDA---QVDAQGKNG--VTPLHVA
AHYDHVNVALLLLDKGASPHATAK------------NGYTPLHIAAKKNQMDIATTLLEY
GAKPNAESKAGFTPLHLAAQEGHTDMTTLL-IEHHA-----------D------------
--------------------------------VNFGAKNGL--TPLHLCAQED-RVNVAA
ILVKNGAEI--GPQTKAGYTPLHVA------------CHFGQINMVRFLLQHDA-DVNA-
ITSHGY-TPLHQAAQQGHTLIINLLLENNASPNTVTNQGQTALSIAQRLGYISVVETLKV
VTETVVTT----------TTTTITEEKYKVVAPEIMQETFMSDSEDEGG-----------
--------------------ED--LGDQSFRYLTVDEMKSLGDDSLPIDVTKDERGTDSM
IMSKDSEAPLTVEEEHLSPAHVSHLETVFAGSYVPDNVDIARAPV----HAGK-------
--------------LKWKTFLVSFMVDARGGAMRGCRHSGVRVIIPPRKAPMPMRITCRY
LRREKLAHPPPLMEG-----EACASRILEVGPATAKFLGPVILEIPHFASLRGREREITI
LRSDNGETWREHTLEATEDAVHDVLNESFEGEELSALEDLNTNRITRIL--TTDFPQYFA
IITRVRQEVHAI---------------GPEGGMVSSTVVPQVQAIFPEGALTKKIKVGLQ
AQPIPPELVAK----LLGNRVAVSPIVTVEPRRRKFHKPITLTIPVPQAATKGMINQYSG
DAPTLRLL----CSIT-----GGTTKAQWEDVTGSTPLTFVNDCVSFTTTVSARFWLMDC
RQVNEATRFATELYKEAIHVPFMAKFVVFAKRYDPMEAYLRVFCMTDDKEDKTLESQEHF
VEVAKSRDVEVQEAKCQYLEFAGNLIPVTKSGEQLFLTFQAFRENRLP-FIIRVKDPHQE
PMGRLAFMREPRVGRGEPPQSPICNLNIALPDVCKVDPTAVSELVTVEKKY-GFVEETGL
SKPELIHR---------ADLRLSDISKQLGDDWIPLALQLDIPESDINSIKSEYPNDSNQ
QAIVMLRLWMQKQANKANGNTLE-KALRRINREDIVSNCMFNVELVTDDVEKAVAKVHLD
QSGFDAFKEELGPSRDASLRRETSLEISYDE-----QDLMKEAESAAETSSESGSVCEKD
AQAK----------------------------------------------EAKKVPS---
----------------------------------------PAEIPQPETR----------
---------------------EEE----------------------------LSAMKGEN
EIPEPP------------DVVEVK---EVPKEKPKEEER---------------------
------------------------------------------------------------
--EDDTSATEGFIL-----------VDVNVSP--P------TSIDTKPAEVTGD------
------QPVTLEKELLEDLQQ----------AFQ------------------DVSLSLPT
V--EGPVQRIKETKTPP-----------PSPAEREAKAD--HETTVR-EKKEVLEDGTIK
HTVTTVTKTTITQDGEEPILDKDQLAKLVESETWPSGEMDTSQVSVSSLPEDEKSEPTTA
----TMSSGTTAEQDISSAEGDKPQV-DTHTEEKEWTETDESGGIRHVIQKKT-------
----------------------------IVTVSEP--EEIMIMKGK----------GKKD
YGDAKD----------------NG------------TIDDDDECTVTT----------RI
VTKTTIKTDGQD-----VSEPTEENSNLRES-----------------------------
----------------------------------MQQILDDFMSDE--------------
------------------------------------------------------------
------------ST---QKK----------------------------------------
------------------------------------------------------------
----------------------------------------------------------QD
GK----------------------------------------------------------
------------------------------------------------------------
------------
>TRINITY_DN33776_c0_g2::TRINITY_DN33776_c0_g2_i9::g.31::m.31 type:complete len:1806 gc:universal TRINITY_DN33776_c0_g2_i9:6760-1343(-)
-------------------------------------------MTT--------------
-----------------------AYTN----LLT---------DGNASFLRA--------
---ARAG---------NLEKVLEYLKGS--------------------------------
--------------------------------IDINTSN---------------------
------------------------------------------------------------
------ANG----------------------------LN--ALHLASK------------
---------------------------------EGHVTVVNELLKRGAN-----------
-----------------------------VNAA------TKK--GNTALHIAS-------
------------------------------------------------------------
-------------------------LAG---------------QEEVVKILV--------
---RNGAN-------------------------------------VNVQSQNGF------
------------------------------------------------------------
----------------------TPLYMAAQENHD----NVVRYLLANGAN----QSLATE
DGFTPLAVALQQGHDKV--VAVLLENDTKGRVRLP--------ALHIAAKKDDCKAAALL
--------------LQNDHDPDVTSKSGFTPLHIASHYGNEN----------IAHLLLEK
SAD-----------VNFGAKHQI-------------------------------------
------TPLHVASK-----------WGKKNMVNILVEN--GAKIDASTRDGLTPLHCAAR
SGHDQVVDLLLEKGA------------------------------------------PIT
AKTKNGLAPLHMAAQGDHVDGA---RILL--YHKAPVDDVTVDYLTALHVAAHC------
-----GHVKVAKLLLDRKADANAR-----------------ALNGFTPLHIA-CK--KNR
IKVVELLLK-HGA-------------SIEATTESGLTPLHVASFMGCMNIVIYLIQHGAN
PDVPTVRGETPLHLAARANQADIIRILLRNGAHVDACAREQQTPLHIAARLGNVDIVGLL
LQHGAAVDATTKDMYTALHIA-------------------------AKEGQ-EEVASVLL
DNGASLTATNKKGF--TPLHLAAKYGNIKVARLLLQKDA---QVDAQGKNG--VTPLHVA
AHYDHVNVALLLLDKGASPHATAK------------NGYTPLHIAAKKNQMDIATTLLEY
GAKPNAESKAGFTPLHLAAQEGHTDMTTLL-IEHHA-----------D------------
--------------------------------VNFGAKNGL--TPLHLCAQED-RVNVAA
ILVKNGAEI--GPQTKAGYTPLHVA------------CHFGQINMVRFLLQHDA-DVNA-
ITSHGY-TPLHQAAQQGHTLIINLLLENNASPNTVTNQGQTALSIAQRLGYISVVETLKV
VTETVVTT----------TTTTITEEKYKVVAPEIMQETFMSDSEDEGG-----------
--------------------ED--LGDQSFRYLTVDEMKSLGDDSLPIDVTKDERGTDSM
IMSKDSEAPLTVEEEHLSPAHVSHLETVFAGSYVPDNVDIARAPV----HAG--------
-------------------FLVSFMVDARGGAMRGCRHSGVRVIIPPRKAPMPMRITCRY
LRREKLAHPPPLMEG-----EACASRILEVGPATAKFLGPVILEIPHFASLRGREREITI
LRSDNGETWREHTLEATEDAVHDVLNESFEGEELSALEDLNTNRITRIL--TTDFPQYFA
IITRVRQEVHAI---------------GPEGGMVSSTVVPQVQAIFPEGALTKKIKVGLQ
AQPIPPELVAK----LLGNRVAVSPIVTVEPRRRKFHKPITLTIPVPQAATKGMINQYSG
DAPTLRLL----CSIT-----GGTTKAQWEDVTGSTPLTFVNDCVSFTTTVSARFWLMDC
RQVNEATRFATELYKEAIHVPFMAKFVVFAKRYDPMEAYLRVFCMTDDKEDKTLESQEHF
VEVAKSRDVEVQEAKCQYLEFAGNLIPVTKSGEQLFLTFQAFRENRLP-FIIRVKDPHQE
PMGRLAFMREPRVGRGEPPQSPICNLNIALPDVCKVDPTAVSELVTVEKKY-GFVEETGL
SKPELIHR---------ADLRLSDISKQLGDDWIPLALQLDIPESDINSIKSEYPNDSNQ
QAIVMLRLWMQKQANKANGNTLE-KALRRINREDIVSNCMFNVELVTDDVEKAVAKVHLD
QSGFDAFKEELGPSRDASLRRETSLEISYDE-----QDLMKEAESAAETSSESGSVCEKD
AQAK--------------------------------------------------------
------------------------------------------------------------
------------------------------------------------------------
------------------------------------------------------------
------------------------------------------------------------
------------------------------------------------------------
------------------------------------------------------------
----GPVQRIKETKTPP-----------PSPAEREAKAD--HETTVR-EKKEVLEDGTIK
HTVTTVTKTTITQDGEEPILDKDQLAKLVESETWPSGEMDTSQVSVSSLPEDEKSEPTTA
----TMSSGTTAEQDISSAEGDKPQV-DTHTEEKEWTETDESGGIRHVIQKKT-------
----------------------------IVTVSEP--EEIMIMKGK----------GKKD
YGDAKD----------------NG------------TIDDDDECTVTT----------RI
VTKTTIKTDGQD-----VSEPTEENSNLRES-----------------------------
----------------------------------MQQILDDFMSDE--------------
------------------------------------------------------------
------------ST---QKK----------------------------------------
------------------------------------------------------------
----------------------------------------------------------QD
GK----------------------------------------------------------
------------------------------------------------------------
------------
>TRINITY_DN33776_c0_g2::TRINITY_DN33776_c0_g2_i10::g.34::m.34 type:complete len:1969 gc:universal TRINITY_DN33776_c0_g2_i10:7249-1343(-)
-------------------------------------------MTNK------GGVDAGN
STEP------------------EPQTH----PQT---------DGNASFLRA--------
---ARAG---------NLEKVLEYLKGS--------------------------------
--------------------------------IDINTSN---------------------
------------------------------------------------------------
------ANG----------------------------LN--ALHLASK------------
---------------------------------EGHVTVVNELLKRGAN-----------
-----------------------------VNAA------TKK--GNTALHIAS-------
------------------------------------------------------------
-------------------------LAG---------------QEEVVKILV--------
---RNGAN-------------------------------------VNVQSQNGF------
------------------------------------------------------------
----------------------TPLYMAAQENHD----NVVRYLLANGAN----QSLATE
DGFTPLAVALQQGHDKV--VAVLLENDTKGRVRLP--------ALHIAAKKDDCKAAALL
--------------LQNDHDPDVTSKSGFTPLHIASHYGNEN----------IAHLLLEK
SAD-----------VNFGAKHQI-------------------------------------
------TPLHVASK-----------WGKKNMVNILVEN--GAKIDASTRDGLTPLHCAAR
SGHDQVVDLLLEKGA------------------------------------------PIT
AKTKNGLAPLHMAAQGDHVDGA---RILL--YHKAPVDDVTVDYLTALHVAAHC------
-----GHVKVAKLLLDRKADANAR-----------------ALNGFTPLHIA-CK--KNR
IKVVELLLK-HGA-------------SIEATTESGLTPLHVASFMGCMNIVIYLIQHGAN
PDVPTVRGETPLHLAARANQADIIRILLRNGAHVDACAREQQTPLHIAARLGNVDIVGLL
LQHGAAVDATTKDMYTALHIA-------------------------AKEGQ-EEVASVLL
DNGASLTATNKKGF--TPLHLAAKYGNIKVARLLLQKDA---QVDAQGKNG--VTPLHVA
AHYDHVNVALLLLDKGASPHATAK------------NGYTPLHIAAKKNQMDIATTLLEY
GAKPNAESKAGFTPLHLAAQEGHTDMTTLL-IEHHA-----------D------------
--------------------------------VNFGAKNGL--TPLHLCAQED-RVNVAA
ILVKNGAEI--GPQTKAGYTPLHVA------------CHFGQINMVRFLLQHDA-DVNA-
ITSHGY-TPLHQAAQQGHTLIINLLLENNASPNTVTNQGQTALSIAQRLGYISVVETLKV
VTETVVTT----------TTTTITEEKYKVVAPEIMQETFMSDSEDEGGDDFEDSALFGK
PTHATHVYLPYYEGQKLQTSED--LGDQSFRYLTVDEMKSLGDDSLPIDVTKDERGTDSM
IMSKDSEAPLTVEEEHLSPAHVSHLETVFAGSYVPDNVDIARAPV----HAGK-------
--------------LKWKTFLVSFMVDARGGAMRGCRHSGVRVIIPPRKAPMPMRITCRY
LRREKLAHPPPLMEG-----EACASRILEVGPATAKFLGPVILEIPHFASLRGREREITI
LRSDNGETWREHTLEATEDAVHDVLNESFEGEELSALEDLNTNRITRIL--TTDFPQYFA
IITRVRQEVHAI---------------GPEGGMVSSTVVPQVQAIFPEGALTKKIKVGLQ
AQPIPPELVAK----LLGNRVAVSPIVTVEPRRRKFHKPITLTIPVPQAATKGMINQYSG
DAPTLRLL----CSIT-----GGTTKAQWEDVTGSTPLTFVNDCVSFTTTVSARFWLMDC
RQVNEATRFATELYKEAIHVPFMAKFVVFAKRYDPMEAYLRVFCMTDDKEDKTLESQEHF
VEVAKSRDVEVQEAKCQYLEFAGNLIPVTKSGEQLFLTFQAFRENRLP-FIIRVKDPHQE
PMGRLAFMREPRVGRGEPPQSPICNLNIALPDVCKVDPTAVSELVTVEKKY-GFVEETGL
SKPELIHR---------ADLRLSDISKQLGDDWIPLALQLDIPESDINSIKSEYPNDSNQ
QAIVMLRLWMQKQANKANGNTLE-KALRRINREDIVSNCMFNVELVTDDVEKAVAKVHLD
QSGFDAFKEELGPSRDASLRRETSLEISYDE-----QDLMKEAESAAETSSESGSVCEKD
AQAK----------------------------------------------EAKKVPS---
----------------------------------------PAEIPQPETR----------
---------------------EEE----------------------------LSAMKGEN
EIPEPP------------DVVEVK---EVPKEKPKEEER---------------------
------------------------------------------------------------
--EDDTSATEGFIL-----------VDVNVSP--P------TSIDTKPAEVTGD------
------QPVTLEKELLEDLQQ----------AFQ------------------DVSLSLPT
V--EGPVQRIKETKTPP-----------PSPAEREAKAD--HETTVR-EKKEVLEDGTIK
HTVTTVTKTTITQDGEEPILDKDQLAKLVESETWPSGEMDTSQVSVSSLPEDEKSEPTTA
----TMSSGTTAEQDISSAEGDKPQV-DTHTEEKEWTETDESGGIRHVIQKKT-------
----------------------------IVTVSEP--EEIMIMKGK----------GKKD
YGDAKD----------------NG------------TIDDDDECTVTT----------RI
VTKTTIKTDGQD-----VSEPTEENSNLRES-----------------------------
----------------------------------MQQILDDFMSDE--------------
------------------------------------------------------------
------------ST---QKK----------------------------------------
------------------------------------------------------------
----------------------------------------------------------QD
GK----------------------------------------------------------
------------------------------------------------------------
------------
>TRINITY_DN33776_c0_g2::TRINITY_DN33776_c0_g2_i11::g.37::m.37 type:complete len:1925 gc:universal TRINITY_DN33776_c0_g2_i11:7117-1343(-)
-------------------------------------------MVA--------------
-----------------------EDIF----TVT---------DGNASFLRA--------
---ARAG---------NLEKVLEYLKGS--------------------------------
--------------------------------IDINTSN---------------------
------------------------------------------------------------
------ANG----------------------------LN--ALHLASK------------
---------------------------------EGHVTVVNELLKRGAN-----------
-----------------------------VNAA------TKK--GNTALHIAS-------
------------------------------------------------------------
-------------------------LAG---------------QEEVVKILV--------
---RNGAN-------------------------------------VNVQSQNGF------
------------------------------------------------------------
----------------------TPLYMAAQENHD----NVVRYLLANGAN----QSLATE
DGFTPLAVALQQGHDKV--VAVLLENDTKGRVRLP--------ALHIAAKKDDCKAAALL
--------------LQNDHDPDVTSKSGFTPLHIASHYGNEN----------IAHLLLEK
SAD-----------VNFGAKHQI-------------------------------------
------TPLHVASK-----------WGKKNMVNILVEN--GAKIDASTRDGLTPLHCAAR
SGHDQVVDLLLEKGA------------------------------------------PIT
AKTKNGLAPLHMAAQGDHVDGA---RILL--YHKAPVDDVTVDYLTALHVAAHC------
-----GHVKVAKLLLDRKADANAR-----------------ALNGFTPLHIA-CK--KNR
IKVVELLLK-HGA-------------SIEATTESGLTPLHVASFMGCMNIVIYLIQHGAN
PDVPTVRGETPLHLAARANQADIIRILLRNGAHVDACAREQQTPLHIAARLGNVDIVGLL
LQHGAAVDATTKDMYTALHIA-------------------------AKEGQ-EEVASVLL
DNGASLTATNKKGF--TPLHLAAKYGNIKVARLLLQKDA---QVDAQGKNG--VTPLHVA
AHYDHVNVALLLLDKGASPHATAK------------NGYTPLHIAAKKNQMDIATTLLEY
GAKPNAESKAGFTPLHLAAQEGHTDMTTLL-IEHHA-----------D------------
--------------------------------VNFGAKNGL--TPLHLCAQED-RVNVAA
ILVKNGAEI--GPQTKAGYTPLHVA------------CHFGQINMVRFLLQHDA-DVNA-
ITSHGY-TPLHQAAQQGHTLIINLLLENNASPNTVTNQGQTALSIAQRLGYISVVETLKV
VTETVVTT----------TTTTITEEKYKVVAPEIMQETFMSDSEDEGG-----------
--------------------ED--LGDQSFRYLTVDEMKSLGDDSLPIDVTKDERGTDSM
IMSKDSEAPLTVEEEHLSPAHVSHLETVFAGSYVPDNVDIARAPV----HAGK-------
--------------LKWKTFLVSFMVDARGGAMRGCRHSGVRVIIPPRKAPMPMRITCRY
LRREKLAHPPPLMEG-----EACASRILEVGPATAKFLGPVILEIPHFASLRGREREITI
LRSDNGETWREHTLEATEDAVHDVLNESFEGEELSALEDLNTNRITRIL--TTDFPQYFA
IITRVRQEVHAI---------------GPEGGMVSSTVVPQVQAIFPEGALTKKIKVGLQ
AQPIPPELVAK----LLGNRVAVSPIVTVEPRRRKFHKPITLTIPVPQAATKGMINQYSG
DAPTLRLL----CSIT-----GGTTKAQWEDVTGSTPLTFVNDCVSFTTTVSARFWLMDC
RQVNEATRFATELYKEAIHVPFMAKFVVFAKRYDPMEAYLRVFCMTDDKEDKTLESQEHF
VEVAKSRDVEVQEAKCQYLEFAGNLIPVTKSGEQLFLTFQAFRENRLP-FIIRVKDPHQE
PMGRLAFMREPRVGRGEPPQSPICNLNIALPDVCKVDPTAVSELVTVEKKY-GFVEETGL
SKPELIHR---------ADLRLSDISKQLGDDWIPLALQLDIPESDINSIKSEYPNDSNQ
QAIVMLRLWMQKQANKANGNTLE-KALRRINREDIVSNCMFNVELVTDDVEKAVAKVHLD
QSGFDAFKEELGPSRDASLRRETSLEISYDE-----QDLMKEAESAAETSSESGSVCEKD
AQAK----------------------------------------------EAKKVPS---
----------------------------------------PAEIPQPETR----------
---------------------EEE----------------------------LSAMKGEN
EIPEPP------------DVVEVK---EVPKEKPKEEER---------------------
------------------------------------------------------------
--EDDTSATEGFIL-----------VDVNVSP--P------TSIDTKPAEVTGD------
------QPVTLEKELLEDLQQ----------AFQ------------------DVSLSLPT
V--EGPVQRIKETKTPP-----------PSPAEREAKAD--HETTVR-EKKEVLEDGTIK
HTVTTVTKTTITQDGEEPILDKDQLAKLVESETWPSGEMDTSQVSVSSLPEDEKSEPTTA
----TMSSGTTAEQDISSAEGDKPQV-DTHTEEKEWTETDESGGIRHVIQKKT-------
----------------------------IVTVSEP--EEIMIMKGK----------GKKD
YGDAKD----------------NG------------TIDDDDECTVTT----------RI
VTKTTIKTDGQD-----VSEPTEENSNLRES-----------------------------
----------------------------------MQQILDDFMSDE--------------
------------------------------------------------------------
------------ST---QKK----------------------------------------
------------------------------------------------------------
----------------------------------------------------------QD
GK----------------------------------------------------------
------------------------------------------------------------
------------
>TRINITY_DN33776_c0_g2::TRINITY_DN33776_c0_g2_i12::g.40::m.40 type:complete len:1856 gc:universal TRINITY_DN33776_c0_g2_i12:6910-1343(-)
-------------------------------------------MTNK------GGVDAGN
STEP------------------EPQTH----PQT---------DGNASFLRA--------
---ARAG---------NLEKVLEYLKGS--------------------------------
--------------------------------IDINTSN---------------------
------------------------------------------------------------
------ANG----------------------------LN--ALHLASK------------
---------------------------------EGHVTVVNELLKRGAN-----------
-----------------------------VNAA------TKK--GNTALHIAS-------
------------------------------------------------------------
-------------------------LAG---------------QEEVVKILV--------
---RNGAN-------------------------------------VNVQSQNGF------
------------------------------------------------------------
----------------------TPLYMAAQENHD----NVVRYLLANGAN----QSLATE
DGFTPLAVALQQGHDKV--VAVLLENDTKGRVRLP--------ALHIAAKKDDCKAAALL
--------------LQNDHDPDVTSKSGFTPLHIASHYGNEN----------IAHLLLEK
SAD-----------VNFGAKHQI-------------------------------------
------TPLHVASK-----------WGKKNMVNILVEN--GAKIDASTRDGLTPLHCAAR
SGHDQVVDLLLEKGA------------------------------------------PIT
AKTKNGLAPLHMAAQGDHVDGA---RILL--YHKAPVDDVTVDYLTALHVAAHC------
-----GHVKVAKLLLDRKADANAR-----------------ALNGFTPLHIA-CK--KNR
IKVVELLLK-HGA-------------SIEATTESGLTPLHVASFMGCMNIVIYLIQHGAN
PDVPTVRGETPLHLAARANQADIIRILLRNGAHVDACAREQQTPLHIAARLGNVDIVGLL
LQHGAAVDATTKDMYTALHIA-------------------------AKEGQ-EEVASVLL
DNGASLTATNKKGF--TPLHLAAKYGNIKVARLLLQKDA---QVDAQGKNG--VTPLHVA
AHYDHVNVALLLLDKGASPHATAK------------NGYTPLHIAAKKNQMDIATTLLEY
GAKPNAESKAGFTPLHLAAQEGHTDMTTLL-IEHHA-----------D------------
--------------------------------VNFGAKNGL--TPLHLCAQED-RVNVAA
ILVKNGAEI--GPQTKAGYTPLHVA------------CHFGQINMVRFLLQHDA-DVNA-
ITSHGY-TPLHQAAQQGHTLIINLLLENNASPNTVTNQGQTALSIAQRLGYISVVETLKV
VTETVVTT----------TTTTITEEKYKVVAPEIMQETFMSDSEDEGGDDFEDSALFGK
PTHATHVYLPYYEGQKLQTSED--LGDQSFRYLTVDEMKSLGDDSLPIDVTKDERGTDSM
IMSKDSEAPLTVEEEHLSPAHVSHLETVFAGSYVPDNVDIARAPV----HAGK-------
--------------LKWKTFLVSFMVDARGGAMRGCRHSGVRVIIPPRKAPMPMRITCRY
LRREKLAHPPPLMEG-----EACASRILEVGPATAKFLGPVILEIPHFASLRGREREITI
LRSDNGETWREHTLEATEDAVHDVLNESFEGEELSALEDLNTNRITRIL--TTDFPQYFA
IITRVRQEVHAI---------------GPEGGMVSSTVVPQVQAIFPEGALTKKIKVGLQ
AQPIPPELVAK----LLGNRVAVSPIVTVEPRRRKFHKPITLTIPVPQAATKGMINQYSG
DAPTLRLL----CSIT-----GGTTKAQWEDVTGSTPLTFVNDCVSFTTTVSARFWLMDC
RQVNEATRFATELYKEAIHVPFMAKFVVFAKRYDPMEAYLRVFCMTDDKEDKTLESQEHF
VEVAKSRDVEVQEAKCQYLEFAGNLIPVTKSGEQLFLTFQAFRENRLP-FIIRVKDPHQE
PMGRLAFMREPRVGRGEPPQSPICNLNIALPDVCKVDPTAVSELVTVEKKY-GFVEETGL
SKPELIHR---------ADLRLSDISKQLGDDWIPLALQLDIPESDINSIKSEYPNDSNQ
QAIVMLRLWMQKQANKANGNTLE-KALRRINREDIVSNCMFNVELVTDDVEKAVAKVHLD
QSGFDAFKEELGPSRDASLRRETSLEISYDE-----QDLMKEAESAAETSSESGSVCEKD
AQAK--------------------------------------------------------
------------------------------------------------------------
------------------------------------------------------------
------------------------------------------------------------
------------------------------------------------------------
------------------------------------------------------------
------------------------------------------------------------
----GPVQRIKETKTPP-----------PSPAEREAKAD--HETTVR-EKKEVLEDGTIK
HTVTTVTKTTITQDGEEPILDKDQLAKLVESETWPSGEMDTSQVSVSSLPEDEKSEPTTA
----TMSSGTTAEQDISSAEGDKPQV-DTHTEEKEWTETDESGGIRHVIQKKT-------
----------------------------IVTVSEP--EEIMIMKGK----------GKKD
YGDAKD----------------NG------------TIDDDDECTVTT----------RI
VTKTTIKTDGQD-----VSEPTEENSNLRES-----------------------------
----------------------------------MQQILDDFMSDE--------------
------------------------------------------------------------
------------ST---QKK----------------------------------------
------------------------------------------------------------
----------------------------------------------------------QD
GK----------------------------------------------------------
------------------------------------------------------------
------------
>TRINITY_DN33776_c0_g2::TRINITY_DN33776_c0_g2_i13::g.43::m.43 type:complete len:1963 gc:universal TRINITY_DN33776_c0_g2_i13:7231-1343(-)
-------------------------------------------MTNK------GGVDAGN
STEP------------------EPQTH----PQT---------DGNASFLRA--------
---ARAG---------NLEKVLEYLKGS--------------------------------
--------------------------------IDINTSN---------------------
------------------------------------------------------------
------ANG----------------------------LN--ALHLASK------------
---------------------------------EGHVTVVNELLKRGAN-----------
-----------------------------VNAA------TKK--GNTALHIAS-------
------------------------------------------------------------
-------------------------LAG---------------QEEVVKILV--------
---RNGAN-------------------------------------VNVQSQNGF------
------------------------------------------------------------
----------------------TPLYMAAQENHD----NVVRYLLANGAN----QSLATE
DGFTPLAVALQQGHDKV--VAVLLENDTKGRVRLP--------ALHIAAKKDDCKAAALL
--------------LQNDHDPDVTSKSGFTPLHIASHYGNEN----------IAHLLLEK
SAD-----------VNFGAKHQI-------------------------------------
------TPLHVASK-----------WGKKNMVNILVEN--GAKIDASTRDGLTPLHCAAR
SGHDQVVDLLLEKGA------------------------------------------PIT
AKTKNGLAPLHMAAQGDHVDGA---RILL--YHKAPVDDVTVDYLTALHVAAHC------
-----GHVKVAKLLLDRKADANAR-----------------ALNGFTPLHIA-CK--KNR
IKVVELLLK-HGA-------------SIEATTESGLTPLHVASFMGCMNIVIYLIQHGAN
PDVPTVRGETPLHLAARANQADIIRILLRNGAHVDACAREQQTPLHIAARLGNVDIVGLL
LQHGAAVDATTKDMYTALHIA-------------------------AKEGQ-EEVASVLL
DNGASLTATNKKGF--TPLHLAAKYGNIKVARLLLQKDA---QVDAQGKNG--VTPLHVA
AHYDHVNVALLLLDKGASPHATAK------------NGYTPLHIAAKKNQMDIATTLLEY
GAKPNAESKAGFTPLHLAAQEGHTDMTTLL-IEHHA-----------D------------
--------------------------------VNFGAKNGL--TPLHLCAQED-RVNVAA
ILVKNGAEI--GPQTKAGYTPLHVA------------CHFGQINMVRFLLQHDA-DVNA-
ITSHGY-TPLHQAAQQGHTLIINLLLENNASPNTVTNQGQTALSIAQRLGYISVVETLKV
VTETVVTT----------TTTTITEEKYKVVAPEIMQETFMSDSEDEGGDDFEDSALFGK
PTHATHVYLPYYEGQKLQTSED--LGDQSFRYLTVDEMKSLGDDSLPIDVTKDERGTDSM
IMSKDSEAPLTVEEEHLSPAHVSHLETVFAGSYVPDNVDIARAPV----HAG--------
-------------------FLVSFMVDARGGAMRGCRHSGVRVIIPPRKAPMPMRITCRY
LRREKLAHPPPLMEG-----EACASRILEVGPATAKFLGPVILEIPHFASLRGREREITI
LRSDNGETWREHTLEATEDAVHDVLNESFEGEELSALEDLNTNRITRIL--TTDFPQYFA
IITRVRQEVHAI---------------GPEGGMVSSTVVPQVQAIFPEGALTKKIKVGLQ
AQPIPPELVAK----LLGNRVAVSPIVTVEPRRRKFHKPITLTIPVPQAATKGMINQYSG
DAPTLRLL----CSIT-----GGTTKAQWEDVTGSTPLTFVNDCVSFTTTVSARFWLMDC
RQVNEATRFATELYKEAIHVPFMAKFVVFAKRYDPMEAYLRVFCMTDDKEDKTLESQEHF
VEVAKSRDVEVQEAKCQYLEFAGNLIPVTKSGEQLFLTFQAFRENRLP-FIIRVKDPHQE
PMGRLAFMREPRVGRGEPPQSPICNLNIALPDVCKVDPTAVSELVTVEKKY-GFVEETGL
SKPELIHR---------ADLRLSDISKQLGDDWIPLALQLDIPESDINSIKSEYPNDSNQ
QAIVMLRLWMQKQANKANGNTLE-KALRRINREDIVSNCMFNVELVTDDVEKAVAKVHLD
QSGFDAFKEELGPSRDASLRRETSLEISYDE-----QDLMKEAESAAETSSESGSVCEKD
AQAK----------------------------------------------EAKKVPS---
----------------------------------------PAEIPQPETR----------
---------------------EEE----------------------------LSAMKGEN
EIPEPP------------DVVEVK---EVPKEKPKEEER---------------------
------------------------------------------------------------
--EDDTSATEGFIL-----------VDVNVSP--P------TSIDTKPAEVTGD------
------QPVTLEKELLEDLQQ----------AFQ------------------DVSLSLPT
V--EGPVQRIKETKTPP-----------PSPAEREAKAD--HETTVR-EKKEVLEDGTIK
HTVTTVTKTTITQDGEEPILDKDQLAKLVESETWPSGEMDTSQVSVSSLPEDEKSEPTTA
----TMSSGTTAEQDISSAEGDKPQV-DTHTEEKEWTETDESGGIRHVIQKKT-------
----------------------------IVTVSEP--EEIMIMKGK----------GKKD
YGDAKD----------------NG------------TIDDDDECTVTT----------RI
VTKTTIKTDGQD-----VSEPTEENSNLRES-----------------------------
----------------------------------MQQILDDFMSDE--------------
------------------------------------------------------------
------------ST---QKK----------------------------------------
------------------------------------------------------------
----------------------------------------------------------QD
GK----------------------------------------------------------
------------------------------------------------------------
------------
>TRINITY_DN33776_c0_g2::TRINITY_DN33776_c0_g2_i14::g.46::m.46 type:complete len:1925 gc:universal TRINITY_DN33776_c0_g2_i14:7117-1343(-)
-------------------------------------------MTT--------------
-----------------------AYTN----LLT---------DGNASFLRA--------
---ARAG---------NLEKVLEYLKGS--------------------------------
--------------------------------IDINTSN---------------------
------------------------------------------------------------
------ANG----------------------------LN--ALHLASK------------
---------------------------------EGHVTVVNELLKRGAN-----------
-----------------------------VNAA------TKK--GNTALHIAS-------
------------------------------------------------------------
-------------------------LAG---------------QEEVVKILV--------
---RNGAN-------------------------------------VNVQSQNGF------
------------------------------------------------------------
----------------------TPLYMAAQENHD----NVVRYLLANGAN----QSLATE
DGFTPLAVALQQGHDKV--VAVLLENDTKGRVRLP--------ALHIAAKKDDCKAAALL
--------------LQNDHDPDVTSKSGFTPLHIASHYGNEN----------IAHLLLEK
SAD-----------VNFGAKHQI-------------------------------------
------TPLHVASK-----------WGKKNMVNILVEN--GAKIDASTRDGLTPLHCAAR
SGHDQVVDLLLEKGA------------------------------------------PIT
AKTKNGLAPLHMAAQGDHVDGA---RILL--YHKAPVDDVTVDYLTALHVAAHC------
-----GHVKVAKLLLDRKADANAR-----------------ALNGFTPLHIA-CK--KNR
IKVVELLLK-HGA-------------SIEATTESGLTPLHVASFMGCMNIVIYLIQHGAN
PDVPTVRGETPLHLAARANQADIIRILLRNGAHVDACAREQQTPLHIAARLGNVDIVGLL
LQHGAAVDATTKDMYTALHIA-------------------------AKEGQ-EEVASVLL
DNGASLTATNKKGF--TPLHLAAKYGNIKVARLLLQKDA---QVDAQGKNG--VTPLHVA
AHYDHVNVALLLLDKGASPHATAK------------NGYTPLHIAAKKNQMDIATTLLEY
GAKPNAESKAGFTPLHLAAQEGHTDMTTLL-IEHHA-----------D------------
--------------------------------VNFGAKNGL--TPLHLCAQED-RVNVAA
ILVKNGAEI--GPQTKAGYTPLHVA------------CHFGQINMVRFLLQHDA-DVNA-
ITSHGY-TPLHQAAQQGHTLIINLLLENNASPNTVTNQGQTALSIAQRLGYISVVETLKV
VTETVVTT----------TTTTITEEKYKVVAPEIMQETFMSDSEDEGG-----------
--------------------ED--LGDQSFRYLTVDEMKSLGDDSLPIDVTKDERGTDSM
IMSKDSEAPLTVEEEHLSPAHVSHLETVFAGSYVPDNVDIARAPV----HAGK-------
--------------LKWKTFLVSFMVDARGGAMRGCRHSGVRVIIPPRKAPMPMRITCRY
LRREKLAHPPPLMEG-----EACASRILEVGPATAKFLGPVILEIPHFASLRGREREITI
LRSDNGETWREHTLEATEDAVHDVLNESFEGEELSALEDLNTNRITRIL--TTDFPQYFA
IITRVRQEVHAI---------------GPEGGMVSSTVVPQVQAIFPEGALTKKIKVGLQ
AQPIPPELVAK----LLGNRVAVSPIVTVEPRRRKFHKPITLTIPVPQAATKGMINQYSG
DAPTLRLL----CSIT-----GGTTKAQWEDVTGSTPLTFVNDCVSFTTTVSARFWLMDC
RQVNEATRFATELYKEAIHVPFMAKFVVFAKRYDPMEAYLRVFCMTDDKEDKTLESQEHF
VEVAKSRDVEVQEAKCQYLEFAGNLIPVTKSGEQLFLTFQAFRENRLP-FIIRVKDPHQE
PMGRLAFMREPRVGRGEPPQSPICNLNIALPDVCKVDPTAVSELVTVEKKY-GFVEETGL
SKPELIHR---------ADLRLSDISKQLGDDWIPLALQLDIPESDINSIKSEYPNDSNQ
QAIVMLRLWMQKQANKANGNTLE-KALRRINREDIVSNCMFNVELVTDDVEKAVAKVHLD
QSGFDAFKEELGPSRDASLRRETSLEISYDE-----QDLMKEAESAAETSSESGSVCEKD
AQAK----------------------------------------------EAKKVPS---
----------------------------------------PAEIPQPETR----------
---------------------EEE----------------------------LSAMKGEN
EIPEPP------------DVVEVK---EVPKEKPKEEER---------------------
------------------------------------------------------------
--EDDTSATEGFIL-----------VDVNVSP--P------TSIDTKPAEVTGD------
------QPVTLEKELLEDLQQ----------AFQ------------------DVSLSLPT
V--EGPVQRIKETKTPP-----------PSPAEREAKAD--HETTVR-EKKEVLEDGTIK
HTVTTVTKTTITQDGEEPILDKDQLAKLVESETWPSGEMDTSQVSVSSLPEDEKSEPTTA
----TMSSGTTAEQDISSAEGDKPQV-DTHTEEKEWTETDESGGIRHVIQKKT-------
----------------------------IVTVSEP--EEIMIMKGK----------GKKD
YGDAKD----------------NG------------TIDDDDECTVTT----------RI
VTKTTIKTDGQD-----VSEPTEENSNLRES-----------------------------
----------------------------------MQQILDDFMSDE--------------
------------------------------------------------------------
------------ST---QKK----------------------------------------
------------------------------------------------------------
----------------------------------------------------------QD
GK----------------------------------------------------------
------------------------------------------------------------
------------
>TRINITY_DN33776_c0_g2::TRINITY_DN33776_c0_g2_i15::g.49::m.49 type:complete len:1956 gc:universal TRINITY_DN33776_c0_g2_i15:7210-1343(-)
-------------------------------------------MTT--------------
-----------------------AYTN----LLT---------DGNASFLRA--------
---ARAG---------NLEKVLEYLKGS--------------------------------
--------------------------------IDINTSN---------------------
------------------------------------------------------------
------ANG----------------------------LN--ALHLASK------------
---------------------------------EGHVTVVNELLKRGAN-----------
-----------------------------VNAA------TKK--GNTALHIAS-------
------------------------------------------------------------
-------------------------LAG---------------QEEVVKILV--------
---RNGAN-------------------------------------VNVQSQNGF------
------------------------------------------------------------
----------------------TPLYMAAQENHD----NVVRYLLANGAN----QSLATE
DGFTPLAVALQQGHDKV--VAVLLENDTKGRVRLP--------ALHIAAKKDDCKAAALL
--------------LQNDHDPDVTSKSGFTPLHIASHYGNEN----------IAHLLLEK
SAD-----------VNFGAKHQI-------------------------------------
------TPLHVASK-----------WGKKNMVNILVEN--GAKIDASTRDGLTPLHCAAR
SGHDQVVDLLLEKGA------------------------------------------PIT
AKTKNGLAPLHMAAQGDHVDGA---RILL--YHKAPVDDVTVDYLTALHVAAHC------
-----GHVKVAKLLLDRKADANAR-----------------ALNGFTPLHIA-CK--KNR
IKVVELLLK-HGA-------------SIEATTESGLTPLHVASFMGCMNIVIYLIQHGAN
PDVPTVRGETPLHLAARANQADIIRILLRNGAHVDACAREQQTPLHIAARLGNVDIVGLL
LQHGAAVDATTKDMYTALHIA-------------------------AKEGQ-EEVASVLL
DNGASLTATNKKGF--TPLHLAAKYGNIKVARLLLQKDA---QVDAQGKNG--VTPLHVA
AHYDHVNVALLLLDKGASPHATAK------------NGYTPLHIAAKKNQMDIATTLLEY
GAKPNAESKAGFTPLHLAAQEGHTDMTTLL-IEHHA-----------D------------
--------------------------------VNFGAKNGL--TPLHLCAQED-RVNVAA
ILVKNGAEI--GPQTKAGYTPLHVA------------CHFGQINMVRFLLQHDA-DVNA-
ITSHGY-TPLHQAAQQGHTLIINLLLENNASPNTVTNQGQTALSIAQRLGYISVVETLKV
VTETVVTT----------TTTTITEEKYKVVAPEIMQETFMSDSEDEGGDDFEDSALFGK
PTHATHVYLPYYEGQKLQTSED--LGDQSFRYLTVDEMKSLGDDSLPIDVTKDERGTDSM
IMSKDSEAPLTVEEEHLSPAHVSHLETVFAGSYVPDNVDIARAPV----HAGK-------
--------------LKWKTFLVSFMVDARGGAMRGCRHSGVRVIIPPRKAPMPMRITCRY
LRREKLAHPPPLMEG-----EACASRILEVGPATAKFLGPVILEIPHFASLRGREREITI
LRSDNGETWREHTLEATEDAVHDVLNESFEGEELSALEDLNTNRITRIL--TTDFPQYFA
IITRVRQEVHAI---------------GPEGGMVSSTVVPQVQAIFPEGALTKKIKVGLQ
AQPIPPELVAK----LLGNRVAVSPIVTVEPRRRKFHKPITLTIPVPQAATKGMINQYSG
DAPTLRLL----CSIT-----GGTTKAQWEDVTGSTPLTFVNDCVSFTTTVSARFWLMDC
RQVNEATRFATELYKEAIHVPFMAKFVVFAKRYDPMEAYLRVFCMTDDKEDKTLESQEHF
VEVAKSRDVEVQEAKCQYLEFAGNLIPVTKSGEQLFLTFQAFRENRLP-FIIRVKDPHQE
PMGRLAFMREPRVGRGEPPQSPICNLNIALPDVCKVDPTAVSELVTVEKKY-GFVEETGL
SKPELIHR---------ADLRLSDISKQLGDDWIPLALQLDIPESDINSIKSEYPNDSNQ
QAIVMLRLWMQKQANKANGNTLE-KALRRINREDIVSNCMFNVELVTDDVEKAVAKVHLD
QSGFDAFKEELGPSRDASLRRETSLEISYDE-----QDLMKEAESAAETSSESGSVCEKD
AQAK----------------------------------------------EAKKVPS---
----------------------------------------PAEIPQPETR----------
---------------------EEE----------------------------LSAMKGEN
EIPEPP------------DVVEVK---EVPKEKPKEEER---------------------
------------------------------------------------------------
--EDDTSATEGFIL-----------VDVNVSP--P------TSIDTKPAEVTGD------
------QPVTLEKELLEDLQQ----------AFQ------------------DVSLSLPT
V--EGPVQRIKETKTPP-----------PSPAEREAKAD--HETTVR-EKKEVLEDGTIK
HTVTTVTKTTITQDGEEPILDKDQLAKLVESETWPSGEMDTSQVSVSSLPEDEKSEPTTA
----TMSSGTTAEQDISSAEGDKPQV-DTHTEEKEWTETDESGGIRHVIQKKT-------
----------------------------IVTVSEP--EEIMIMKGK----------GKKD
YGDAKD----------------NG------------TIDDDDECTVTT----------RI
VTKTTIKTDGQD-----VSEPTEENSNLRES-----------------------------
----------------------------------MQQILDDFMSDE--------------
------------------------------------------------------------
------------ST---QKK----------------------------------------
------------------------------------------------------------
----------------------------------------------------------QD
GK----------------------------------------------------------
------------------------------------------------------------
------------
>TRINITY_DN33776_c0_g2::TRINITY_DN33776_c0_g2_i16::g.52::m.52 type:complete len:1950 gc:universal TRINITY_DN33776_c0_g2_i16:7192-1343(-)
-------------------------------------------MTT--------------
-----------------------AYTN----LLT---------DGNASFLRA--------
---ARAG---------NLEKVLEYLKGS--------------------------------
--------------------------------IDINTSN---------------------
------------------------------------------------------------
------ANG----------------------------LN--ALHLASK------------
---------------------------------EGHVTVVNELLKRGAN-----------
-----------------------------VNAA------TKK--GNTALHIAS-------
------------------------------------------------------------
-------------------------LAG---------------QEEVVKILV--------
---RNGAN-------------------------------------VNVQSQNGF------
------------------------------------------------------------
----------------------TPLYMAAQENHD----NVVRYLLANGAN----QSLATE
DGFTPLAVALQQGHDKV--VAVLLENDTKGRVRLP--------ALHIAAKKDDCKAAALL
--------------LQNDHDPDVTSKSGFTPLHIASHYGNEN----------IAHLLLEK
SAD-----------VNFGAKHQI-------------------------------------
------TPLHVASK-----------WGKKNMVNILVEN--GAKIDASTRDGLTPLHCAAR
SGHDQVVDLLLEKGA------------------------------------------PIT
AKTKNGLAPLHMAAQGDHVDGA---RILL--YHKAPVDDVTVDYLTALHVAAHC------
-----GHVKVAKLLLDRKADANAR-----------------ALNGFTPLHIA-CK--KNR
IKVVELLLK-HGA-------------SIEATTESGLTPLHVASFMGCMNIVIYLIQHGAN
PDVPTVRGETPLHLAARANQADIIRILLRNGAHVDACAREQQTPLHIAARLGNVDIVGLL
LQHGAAVDATTKDMYTALHIA-------------------------AKEGQ-EEVASVLL
DNGASLTATNKKGF--TPLHLAAKYGNIKVARLLLQKDA---QVDAQGKNG--VTPLHVA
AHYDHVNVALLLLDKGASPHATAK------------NGYTPLHIAAKKNQMDIATTLLEY
GAKPNAESKAGFTPLHLAAQEGHTDMTTLL-IEHHA-----------D------------
--------------------------------VNFGAKNGL--TPLHLCAQED-RVNVAA
ILVKNGAEI--GPQTKAGYTPLHVA------------CHFGQINMVRFLLQHDA-DVNA-
ITSHGY-TPLHQAAQQGHTLIINLLLENNASPNTVTNQGQTALSIAQRLGYISVVETLKV
VTETVVTT----------TTTTITEEKYKVVAPEIMQETFMSDSEDEGGDDFEDSALFGK
PTHATHVYLPYYEGQKLQTSED--LGDQSFRYLTVDEMKSLGDDSLPIDVTKDERGTDSM
IMSKDSEAPLTVEEEHLSPAHVSHLETVFAGSYVPDNVDIARAPV----HAG--------
-------------------FLVSFMVDARGGAMRGCRHSGVRVIIPPRKAPMPMRITCRY
LRREKLAHPPPLMEG-----EACASRILEVGPATAKFLGPVILEIPHFASLRGREREITI
LRSDNGETWREHTLEATEDAVHDVLNESFEGEELSALEDLNTNRITRIL--TTDFPQYFA
IITRVRQEVHAI---------------GPEGGMVSSTVVPQVQAIFPEGALTKKIKVGLQ
AQPIPPELVAK----LLGNRVAVSPIVTVEPRRRKFHKPITLTIPVPQAATKGMINQYSG
DAPTLRLL----CSIT-----GGTTKAQWEDVTGSTPLTFVNDCVSFTTTVSARFWLMDC
RQVNEATRFATELYKEAIHVPFMAKFVVFAKRYDPMEAYLRVFCMTDDKEDKTLESQEHF
VEVAKSRDVEVQEAKCQYLEFAGNLIPVTKSGEQLFLTFQAFRENRLP-FIIRVKDPHQE
PMGRLAFMREPRVGRGEPPQSPICNLNIALPDVCKVDPTAVSELVTVEKKY-GFVEETGL
SKPELIHR---------ADLRLSDISKQLGDDWIPLALQLDIPESDINSIKSEYPNDSNQ
QAIVMLRLWMQKQANKANGNTLE-KALRRINREDIVSNCMFNVELVTDDVEKAVAKVHLD
QSGFDAFKEELGPSRDASLRRETSLEISYDE-----QDLMKEAESAAETSSESGSVCEKD
AQAK----------------------------------------------EAKKVPS---
----------------------------------------PAEIPQPETR----------
---------------------EEE----------------------------LSAMKGEN
EIPEPP------------DVVEVK---EVPKEKPKEEER---------------------
------------------------------------------------------------
--EDDTSATEGFIL-----------VDVNVSP--P------TSIDTKPAEVTGD------
------QPVTLEKELLEDLQQ----------AFQ------------------DVSLSLPT
V--EGPVQRIKETKTPP-----------PSPAEREAKAD--HETTVR-EKKEVLEDGTIK
HTVTTVTKTTITQDGEEPILDKDQLAKLVESETWPSGEMDTSQVSVSSLPEDEKSEPTTA
----TMSSGTTAEQDISSAEGDKPQV-DTHTEEKEWTETDESGGIRHVIQKKT-------
----------------------------IVTVSEP--EEIMIMKGK----------GKKD
YGDAKD----------------NG------------TIDDDDECTVTT----------RI
VTKTTIKTDGQD-----VSEPTEENSNLRES-----------------------------
----------------------------------MQQILDDFMSDE--------------
------------------------------------------------------------
------------ST---QKK----------------------------------------
------------------------------------------------------------
----------------------------------------------------------QD
GK----------------------------------------------------------
------------------------------------------------------------
------------
>TRINITY_DN33776_c0_g2::TRINITY_DN33776_c0_g2_i17::g.55::m.55 type:complete len:1843 gc:universal TRINITY_DN33776_c0_g2_i17:6871-1343(-)
-------------------------------------------MVA--------------
-----------------------EDIF----TVT---------DGNASFLRA--------
---ARAG---------NLEKVLEYLKGS--------------------------------
--------------------------------IDINTSN---------------------
------------------------------------------------------------
------ANG----------------------------LN--ALHLASK------------
---------------------------------EGHVTVVNELLKRGAN-----------
-----------------------------VNAA------TKK--GNTALHIAS-------
------------------------------------------------------------
-------------------------LAG---------------QEEVVKILV--------
---RNGAN-------------------------------------VNVQSQNGF------
------------------------------------------------------------
----------------------TPLYMAAQENHD----NVVRYLLANGAN----QSLATE
DGFTPLAVALQQGHDKV--VAVLLENDTKGRVRLP--------ALHIAAKKDDCKAAALL
--------------LQNDHDPDVTSKSGFTPLHIASHYGNEN----------IAHLLLEK
SAD-----------VNFGAKHQI-------------------------------------
------TPLHVASK-----------WGKKNMVNILVEN--GAKIDASTRDGLTPLHCAAR
SGHDQVVDLLLEKGA------------------------------------------PIT
AKTKNGLAPLHMAAQGDHVDGA---RILL--YHKAPVDDVTVDYLTALHVAAHC------
-----GHVKVAKLLLDRKADANAR-----------------ALNGFTPLHIA-CK--KNR
IKVVELLLK-HGA-------------SIEATTESGLTPLHVASFMGCMNIVIYLIQHGAN
PDVPTVRGETPLHLAARANQADIIRILLRNGAHVDACAREQQTPLHIAARLGNVDIVGLL
LQHGAAVDATTKDMYTALHIA-------------------------AKEGQ-EEVASVLL
DNGASLTATNKKGF--TPLHLAAKYGNIKVARLLLQKDA---QVDAQGKNG--VTPLHVA
AHYDHVNVALLLLDKGASPHATAK------------NGYTPLHIAAKKNQMDIATTLLEY
GAKPNAESKAGFTPLHLAAQEGHTDMTTLL-IEHHA-----------D------------
--------------------------------VNFGAKNGL--TPLHLCAQED-RVNVAA
ILVKNGAEI--GPQTKAGYTPLHVA------------CHFGQINMVRFLLQHDA-DVNA-
ITSHGY-TPLHQAAQQGHTLIINLLLENNASPNTVTNQGQTALSIAQRLGYISVVETLKV
VTETVVTT----------TTTTITEEKYKVVAPEIMQETFMSDSEDEGGDDFEDSALFGK
PTHATHVYLPYYEGQKLQTSED--LGDQSFRYLTVDEMKSLGDDSLPIDVTKDERGTDSM
IMSKDSEAPLTVEEEHLSPAHVSHLETVFAGSYVPDNVDIARAPV----HAGK-------
--------------LKWKTFLVSFMVDARGGAMRGCRHSGVRVIIPPRKAPMPMRITCRY
LRREKLAHPPPLMEG-----EACASRILEVGPATAKFLGPVILEIPHFASLRGREREITI
LRSDNGETWREHTLEATEDAVHDVLNESFEGEELSALEDLNTNRITRIL--TTDFPQYFA
IITRVRQEVHAI---------------GPEGGMVSSTVVPQVQAIFPEGALTKKIKVGLQ
AQPIPPELVAK----LLGNRVAVSPIVTVEPRRRKFHKPITLTIPVPQAATKGMINQYSG
DAPTLRLL----CSIT-----GGTTKAQWEDVTGSTPLTFVNDCVSFTTTVSARFWLMDC
RQVNEATRFATELYKEAIHVPFMAKFVVFAKRYDPMEAYLRVFCMTDDKEDKTLESQEHF
VEVAKSRDVEVQEAKCQYLEFAGNLIPVTKSGEQLFLTFQAFRENRLP-FIIRVKDPHQE
PMGRLAFMREPRVGRGEPPQSPICNLNIALPDVCKVDPTAVSELVTVEKKY-GFVEETGL
SKPELIHR---------ADLRLSDISKQLGDDWIPLALQLDIPESDINSIKSEYPNDSNQ
QAIVMLRLWMQKQANKANGNTLE-KALRRINREDIVSNCMFNVELVTDDVEKAVAKVHLD
QSGFDAFKEELGPSRDASLRRETSLEISYDE-----QDLMKEAESAAETSSESGSVCEKD
AQAK--------------------------------------------------------
------------------------------------------------------------
------------------------------------------------------------
------------------------------------------------------------
------------------------------------------------------------
------------------------------------------------------------
------------------------------------------------------------
----GPVQRIKETKTPP-----------PSPAEREAKAD--HETTVR-EKKEVLEDGTIK
HTVTTVTKTTITQDGEEPILDKDQLAKLVESETWPSGEMDTSQVSVSSLPEDEKSEPTTA
----TMSSGTTAEQDISSAEGDKPQV-DTHTEEKEWTETDESGGIRHVIQKKT-------
----------------------------IVTVSEP--EEIMIMKGK----------GKKD
YGDAKD----------------NG------------TIDDDDECTVTT----------RI
VTKTTIKTDGQD-----VSEPTEENSNLRES-----------------------------
----------------------------------MQQILDDFMSDE--------------
------------------------------------------------------------
------------ST---QKK----------------------------------------
------------------------------------------------------------
----------------------------------------------------------QD
GK----------------------------------------------------------
------------------------------------------------------------
------------
>TRINITY_DN33776_c0_g2::TRINITY_DN33776_c0_g2_i18::g.58::m.58 type:complete len:1950 gc:universal TRINITY_DN33776_c0_g2_i18:7192-1343(-)
-------------------------------------------MVA--------------
-----------------------EDIF----TVT---------DGNASFLRA--------
---ARAG---------NLEKVLEYLKGS--------------------------------
--------------------------------IDINTSN---------------------
------------------------------------------------------------
------ANG----------------------------LN--ALHLASK------------
---------------------------------EGHVTVVNELLKRGAN-----------
-----------------------------VNAA------TKK--GNTALHIAS-------
------------------------------------------------------------
-------------------------LAG---------------QEEVVKILV--------
---RNGAN-------------------------------------VNVQSQNGF------
------------------------------------------------------------
----------------------TPLYMAAQENHD----NVVRYLLANGAN----QSLATE
DGFTPLAVALQQGHDKV--VAVLLENDTKGRVRLP--------ALHIAAKKDDCKAAALL
--------------LQNDHDPDVTSKSGFTPLHIASHYGNEN----------IAHLLLEK
SAD-----------VNFGAKHQI-------------------------------------
------TPLHVASK-----------WGKKNMVNILVEN--GAKIDASTRDGLTPLHCAAR
SGHDQVVDLLLEKGA------------------------------------------PIT
AKTKNGLAPLHMAAQGDHVDGA---RILL--YHKAPVDDVTVDYLTALHVAAHC------
-----GHVKVAKLLLDRKADANAR-----------------ALNGFTPLHIA-CK--KNR
IKVVELLLK-HGA-------------SIEATTESGLTPLHVASFMGCMNIVIYLIQHGAN
PDVPTVRGETPLHLAARANQADIIRILLRNGAHVDACAREQQTPLHIAARLGNVDIVGLL
LQHGAAVDATTKDMYTALHIA-------------------------AKEGQ-EEVASVLL
DNGASLTATNKKGF--TPLHLAAKYGNIKVARLLLQKDA---QVDAQGKNG--VTPLHVA
AHYDHVNVALLLLDKGASPHATAK------------NGYTPLHIAAKKNQMDIATTLLEY
GAKPNAESKAGFTPLHLAAQEGHTDMTTLL-IEHHA-----------D------------
--------------------------------VNFGAKNGL--TPLHLCAQED-RVNVAA
ILVKNGAEI--GPQTKAGYTPLHVA------------CHFGQINMVRFLLQHDA-DVNA-
ITSHGY-TPLHQAAQQGHTLIINLLLENNASPNTVTNQGQTALSIAQRLGYISVVETLKV
VTETVVTT----------TTTTITEEKYKVVAPEIMQETFMSDSEDEGGDDFEDSALFGK
PTHATHVYLPYYEGQKLQTSED--LGDQSFRYLTVDEMKSLGDDSLPIDVTKDERGTDSM
IMSKDSEAPLTVEEEHLSPAHVSHLETVFAGSYVPDNVDIARAPV----HAG--------
-------------------FLVSFMVDARGGAMRGCRHSGVRVIIPPRKAPMPMRITCRY
LRREKLAHPPPLMEG-----EACASRILEVGPATAKFLGPVILEIPHFASLRGREREITI
LRSDNGETWREHTLEATEDAVHDVLNESFEGEELSALEDLNTNRITRIL--TTDFPQYFA
IITRVRQEVHAI---------------GPEGGMVSSTVVPQVQAIFPEGALTKKIKVGLQ
AQPIPPELVAK----LLGNRVAVSPIVTVEPRRRKFHKPITLTIPVPQAATKGMINQYSG
DAPTLRLL----CSIT-----GGTTKAQWEDVTGSTPLTFVNDCVSFTTTVSARFWLMDC
RQVNEATRFATELYKEAIHVPFMAKFVVFAKRYDPMEAYLRVFCMTDDKEDKTLESQEHF
VEVAKSRDVEVQEAKCQYLEFAGNLIPVTKSGEQLFLTFQAFRENRLP-FIIRVKDPHQE
PMGRLAFMREPRVGRGEPPQSPICNLNIALPDVCKVDPTAVSELVTVEKKY-GFVEETGL
SKPELIHR---------ADLRLSDISKQLGDDWIPLALQLDIPESDINSIKSEYPNDSNQ
QAIVMLRLWMQKQANKANGNTLE-KALRRINREDIVSNCMFNVELVTDDVEKAVAKVHLD
QSGFDAFKEELGPSRDASLRRETSLEISYDE-----QDLMKEAESAAETSSESGSVCEKD
AQAK----------------------------------------------EAKKVPS---
----------------------------------------PAEIPQPETR----------
---------------------EEE----------------------------LSAMKGEN
EIPEPP------------DVVEVK---EVPKEKPKEEER---------------------
------------------------------------------------------------
--EDDTSATEGFIL-----------VDVNVSP--P------TSIDTKPAEVTGD------
------QPVTLEKELLEDLQQ----------AFQ------------------DVSLSLPT
V--EGPVQRIKETKTPP-----------PSPAEREAKAD--HETTVR-EKKEVLEDGTIK
HTVTTVTKTTITQDGEEPILDKDQLAKLVESETWPSGEMDTSQVSVSSLPEDEKSEPTTA
----TMSSGTTAEQDISSAEGDKPQV-DTHTEEKEWTETDESGGIRHVIQKKT-------
----------------------------IVTVSEP--EEIMIMKGK----------GKKD
YGDAKD----------------NG------------TIDDDDECTVTT----------RI
VTKTTIKTDGQD-----VSEPTEENSNLRES-----------------------------
----------------------------------MQQILDDFMSDE--------------
------------------------------------------------------------
------------ST---QKK----------------------------------------
------------------------------------------------------------
----------------------------------------------------------QD
GK----------------------------------------------------------
------------------------------------------------------------
------------
>TRINITY_DN33776_c0_g2::TRINITY_DN33776_c0_g2_i19::g.61::m.61 type:complete len:1837 gc:universal TRINITY_DN33776_c0_g2_i19:6853-1343(-)
-------------------------------------------MTT--------------
-----------------------AYTN----LLT---------DGNASFLRA--------
---ARAG---------NLEKVLEYLKGS--------------------------------
--------------------------------IDINTSN---------------------
------------------------------------------------------------
------ANG----------------------------LN--ALHLASK------------
---------------------------------EGHVTVVNELLKRGAN-----------
-----------------------------VNAA------TKK--GNTALHIAS-------
------------------------------------------------------------
-------------------------LAG---------------QEEVVKILV--------
---RNGAN-------------------------------------VNVQSQNGF------
------------------------------------------------------------
----------------------TPLYMAAQENHD----NVVRYLLANGAN----QSLATE
DGFTPLAVALQQGHDKV--VAVLLENDTKGRVRLP--------ALHIAAKKDDCKAAALL
--------------LQNDHDPDVTSKSGFTPLHIASHYGNEN----------IAHLLLEK
SAD-----------VNFGAKHQI-------------------------------------
------TPLHVASK-----------WGKKNMVNILVEN--GAKIDASTRDGLTPLHCAAR
SGHDQVVDLLLEKGA------------------------------------------PIT
AKTKNGLAPLHMAAQGDHVDGA---RILL--YHKAPVDDVTVDYLTALHVAAHC------
-----GHVKVAKLLLDRKADANAR-----------------ALNGFTPLHIA-CK--KNR
IKVVELLLK-HGA-------------SIEATTESGLTPLHVASFMGCMNIVIYLIQHGAN
PDVPTVRGETPLHLAARANQADIIRILLRNGAHVDACAREQQTPLHIAARLGNVDIVGLL
LQHGAAVDATTKDMYTALHIA-------------------------AKEGQ-EEVASVLL
DNGASLTATNKKGF--TPLHLAAKYGNIKVARLLLQKDA---QVDAQGKNG--VTPLHVA
AHYDHVNVALLLLDKGASPHATAK------------NGYTPLHIAAKKNQMDIATTLLEY
GAKPNAESKAGFTPLHLAAQEGHTDMTTLL-IEHHA-----------D------------
--------------------------------VNFGAKNGL--TPLHLCAQED-RVNVAA
ILVKNGAEI--GPQTKAGYTPLHVA------------CHFGQINMVRFLLQHDA-DVNA-
ITSHGY-TPLHQAAQQGHTLIINLLLENNASPNTVTNQGQTALSIAQRLGYISVVETLKV
VTETVVTT----------TTTTITEEKYKVVAPEIMQETFMSDSEDEGGDDFEDSALFGK
PTHATHVYLPYYEGQKLQTSED--LGDQSFRYLTVDEMKSLGDDSLPIDVTKDERGTDSM
IMSKDSEAPLTVEEEHLSPAHVSHLETVFAGSYVPDNVDIARAPV----HAG--------
-------------------FLVSFMVDARGGAMRGCRHSGVRVIIPPRKAPMPMRITCRY
LRREKLAHPPPLMEG-----EACASRILEVGPATAKFLGPVILEIPHFASLRGREREITI
LRSDNGETWREHTLEATEDAVHDVLNESFEGEELSALEDLNTNRITRIL--TTDFPQYFA
IITRVRQEVHAI---------------GPEGGMVSSTVVPQVQAIFPEGALTKKIKVGLQ
AQPIPPELVAK----LLGNRVAVSPIVTVEPRRRKFHKPITLTIPVPQAATKGMINQYSG
DAPTLRLL----CSIT-----GGTTKAQWEDVTGSTPLTFVNDCVSFTTTVSARFWLMDC
RQVNEATRFATELYKEAIHVPFMAKFVVFAKRYDPMEAYLRVFCMTDDKEDKTLESQEHF
VEVAKSRDVEVQEAKCQYLEFAGNLIPVTKSGEQLFLTFQAFRENRLP-FIIRVKDPHQE
PMGRLAFMREPRVGRGEPPQSPICNLNIALPDVCKVDPTAVSELVTVEKKY-GFVEETGL
SKPELIHR---------ADLRLSDISKQLGDDWIPLALQLDIPESDINSIKSEYPNDSNQ
QAIVMLRLWMQKQANKANGNTLE-KALRRINREDIVSNCMFNVELVTDDVEKAVAKVHLD
QSGFDAFKEELGPSRDASLRRETSLEISYDE-----QDLMKEAESAAETSSESGSVCEKD
AQAK--------------------------------------------------------
------------------------------------------------------------
------------------------------------------------------------
------------------------------------------------------------
------------------------------------------------------------
------------------------------------------------------------
------------------------------------------------------------
----GPVQRIKETKTPP-----------PSPAEREAKAD--HETTVR-EKKEVLEDGTIK
HTVTTVTKTTITQDGEEPILDKDQLAKLVESETWPSGEMDTSQVSVSSLPEDEKSEPTTA
----TMSSGTTAEQDISSAEGDKPQV-DTHTEEKEWTETDESGGIRHVIQKKT-------
----------------------------IVTVSEP--EEIMIMKGK----------GKKD
YGDAKD----------------NG------------TIDDDDECTVTT----------RI
VTKTTIKTDGQD-----VSEPTEENSNLRES-----------------------------
----------------------------------MQQILDDFMSDE--------------
------------------------------------------------------------
------------ST---QKK----------------------------------------
------------------------------------------------------------
----------------------------------------------------------QD
GK----------------------------------------------------------
------------------------------------------------------------
------------
>TRINITY_DN33776_c0_g2::TRINITY_DN33776_c0_g2_i20::g.64::m.64 type:complete len:1837 gc:universal TRINITY_DN33776_c0_g2_i20:6853-1343(-)
-------------------------------------------MVA--------------
-----------------------EDIF----TVT---------DGNASFLRA--------
---ARAG---------NLEKVLEYLKGS--------------------------------
--------------------------------IDINTSN---------------------
------------------------------------------------------------
------ANG----------------------------LN--ALHLASK------------
---------------------------------EGHVTVVNELLKRGAN-----------
-----------------------------VNAA------TKK--GNTALHIAS-------
------------------------------------------------------------
-------------------------LAG---------------QEEVVKILV--------
---RNGAN-------------------------------------VNVQSQNGF------
------------------------------------------------------------
----------------------TPLYMAAQENHD----NVVRYLLANGAN----QSLATE
DGFTPLAVALQQGHDKV--VAVLLENDTKGRVRLP--------ALHIAAKKDDCKAAALL
--------------LQNDHDPDVTSKSGFTPLHIASHYGNEN----------IAHLLLEK
SAD-----------VNFGAKHQI-------------------------------------
------TPLHVASK-----------WGKKNMVNILVEN--GAKIDASTRDGLTPLHCAAR
SGHDQVVDLLLEKGA------------------------------------------PIT
AKTKNGLAPLHMAAQGDHVDGA---RILL--YHKAPVDDVTVDYLTALHVAAHC------
-----GHVKVAKLLLDRKADANAR-----------------ALNGFTPLHIA-CK--KNR
IKVVELLLK-HGA-------------SIEATTESGLTPLHVASFMGCMNIVIYLIQHGAN
PDVPTVRGETPLHLAARANQADIIRILLRNGAHVDACAREQQTPLHIAARLGNVDIVGLL
LQHGAAVDATTKDMYTALHIA-------------------------AKEGQ-EEVASVLL
DNGASLTATNKKGF--TPLHLAAKYGNIKVARLLLQKDA---QVDAQGKNG--VTPLHVA
AHYDHVNVALLLLDKGASPHATAK------------NGYTPLHIAAKKNQMDIATTLLEY
GAKPNAESKAGFTPLHLAAQEGHTDMTTLL-IEHHA-----------D------------
--------------------------------VNFGAKNGL--TPLHLCAQED-RVNVAA
ILVKNGAEI--GPQTKAGYTPLHVA------------CHFGQINMVRFLLQHDA-DVNA-
ITSHGY-TPLHQAAQQGHTLIINLLLENNASPNTVTNQGQTALSIAQRLGYISVVETLKV
VTETVVTT----------TTTTITEEKYKVVAPEIMQETFMSDSEDEGGDDFEDSALFGK
PTHATHVYLPYYEGQKLQTSED--LGDQSFRYLTVDEMKSLGDDSLPIDVTKDERGTDSM
IMSKDSEAPLTVEEEHLSPAHVSHLETVFAGSYVPDNVDIARAPV----HAG--------
-------------------FLVSFMVDARGGAMRGCRHSGVRVIIPPRKAPMPMRITCRY
LRREKLAHPPPLMEG-----EACASRILEVGPATAKFLGPVILEIPHFASLRGREREITI
LRSDNGETWREHTLEATEDAVHDVLNESFEGEELSALEDLNTNRITRIL--TTDFPQYFA
IITRVRQEVHAI---------------GPEGGMVSSTVVPQVQAIFPEGALTKKIKVGLQ
AQPIPPELVAK----LLGNRVAVSPIVTVEPRRRKFHKPITLTIPVPQAATKGMINQYSG
DAPTLRLL----CSIT-----GGTTKAQWEDVTGSTPLTFVNDCVSFTTTVSARFWLMDC
RQVNEATRFATELYKEAIHVPFMAKFVVFAKRYDPMEAYLRVFCMTDDKEDKTLESQEHF
VEVAKSRDVEVQEAKCQYLEFAGNLIPVTKSGEQLFLTFQAFRENRLP-FIIRVKDPHQE
PMGRLAFMREPRVGRGEPPQSPICNLNIALPDVCKVDPTAVSELVTVEKKY-GFVEETGL
SKPELIHR---------ADLRLSDISKQLGDDWIPLALQLDIPESDINSIKSEYPNDSNQ
QAIVMLRLWMQKQANKANGNTLE-KALRRINREDIVSNCMFNVELVTDDVEKAVAKVHLD
QSGFDAFKEELGPSRDASLRRETSLEISYDE-----QDLMKEAESAAETSSESGSVCEKD
AQAK--------------------------------------------------------
------------------------------------------------------------
------------------------------------------------------------
------------------------------------------------------------
------------------------------------------------------------
------------------------------------------------------------
------------------------------------------------------------
----GPVQRIKETKTPP-----------PSPAEREAKAD--HETTVR-EKKEVLEDGTIK
HTVTTVTKTTITQDGEEPILDKDQLAKLVESETWPSGEMDTSQVSVSSLPEDEKSEPTTA
----TMSSGTTAEQDISSAEGDKPQV-DTHTEEKEWTETDESGGIRHVIQKKT-------
----------------------------IVTVSEP--EEIMIMKGK----------GKKD
YGDAKD----------------NG------------TIDDDDECTVTT----------RI
VTKTTIKTDGQD-----VSEPTEENSNLRES-----------------------------
----------------------------------MQQILDDFMSDE--------------
------------------------------------------------------------
------------ST---QKK----------------------------------------
------------------------------------------------------------
----------------------------------------------------------QD
GK----------------------------------------------------------
------------------------------------------------------------
------------
>TRINITY_DN33776_c0_g2::TRINITY_DN33776_c0_g2_i21::g.67::m.67 type:complete len:1806 gc:universal TRINITY_DN33776_c0_g2_i21:6760-1343(-)
-------------------------------------------MVA--------------
-----------------------EDIF----TVT---------DGNASFLRA--------
---ARAG---------NLEKVLEYLKGS--------------------------------
--------------------------------IDINTSN---------------------
------------------------------------------------------------
------ANG----------------------------LN--ALHLASK------------
---------------------------------EGHVTVVNELLKRGAN-----------
-----------------------------VNAA------TKK--GNTALHIAS-------
------------------------------------------------------------
-------------------------LAG---------------QEEVVKILV--------
---RNGAN-------------------------------------VNVQSQNGF------
------------------------------------------------------------
----------------------TPLYMAAQENHD----NVVRYLLANGAN----QSLATE
DGFTPLAVALQQGHDKV--VAVLLENDTKGRVRLP--------ALHIAAKKDDCKAAALL
--------------LQNDHDPDVTSKSGFTPLHIASHYGNEN----------IAHLLLEK
SAD-----------VNFGAKHQI-------------------------------------
------TPLHVASK-----------WGKKNMVNILVEN--GAKIDASTRDGLTPLHCAAR
SGHDQVVDLLLEKGA------------------------------------------PIT
AKTKNGLAPLHMAAQGDHVDGA---RILL--YHKAPVDDVTVDYLTALHVAAHC------
-----GHVKVAKLLLDRKADANAR-----------------ALNGFTPLHIA-CK--KNR
IKVVELLLK-HGA-------------SIEATTESGLTPLHVASFMGCMNIVIYLIQHGAN
PDVPTVRGETPLHLAARANQADIIRILLRNGAHVDACAREQQTPLHIAARLGNVDIVGLL
LQHGAAVDATTKDMYTALHIA-------------------------AKEGQ-EEVASVLL
DNGASLTATNKKGF--TPLHLAAKYGNIKVARLLLQKDA---QVDAQGKNG--VTPLHVA
AHYDHVNVALLLLDKGASPHATAK------------NGYTPLHIAAKKNQMDIATTLLEY
GAKPNAESKAGFTPLHLAAQEGHTDMTTLL-IEHHA-----------D------------
--------------------------------VNFGAKNGL--TPLHLCAQED-RVNVAA
ILVKNGAEI--GPQTKAGYTPLHVA------------CHFGQINMVRFLLQHDA-DVNA-
ITSHGY-TPLHQAAQQGHTLIINLLLENNASPNTVTNQGQTALSIAQRLGYISVVETLKV
VTETVVTT----------TTTTITEEKYKVVAPEIMQETFMSDSEDEGG-----------
--------------------ED--LGDQSFRYLTVDEMKSLGDDSLPIDVTKDERGTDSM
IMSKDSEAPLTVEEEHLSPAHVSHLETVFAGSYVPDNVDIARAPV----HAG--------
-------------------FLVSFMVDARGGAMRGCRHSGVRVIIPPRKAPMPMRITCRY
LRREKLAHPPPLMEG-----EACASRILEVGPATAKFLGPVILEIPHFASLRGREREITI
LRSDNGETWREHTLEATEDAVHDVLNESFEGEELSALEDLNTNRITRIL--TTDFPQYFA
IITRVRQEVHAI---------------GPEGGMVSSTVVPQVQAIFPEGALTKKIKVGLQ
AQPIPPELVAK----LLGNRVAVSPIVTVEPRRRKFHKPITLTIPVPQAATKGMINQYSG
DAPTLRLL----CSIT-----GGTTKAQWEDVTGSTPLTFVNDCVSFTTTVSARFWLMDC
RQVNEATRFATELYKEAIHVPFMAKFVVFAKRYDPMEAYLRVFCMTDDKEDKTLESQEHF
VEVAKSRDVEVQEAKCQYLEFAGNLIPVTKSGEQLFLTFQAFRENRLP-FIIRVKDPHQE
PMGRLAFMREPRVGRGEPPQSPICNLNIALPDVCKVDPTAVSELVTVEKKY-GFVEETGL
SKPELIHR---------ADLRLSDISKQLGDDWIPLALQLDIPESDINSIKSEYPNDSNQ
QAIVMLRLWMQKQANKANGNTLE-KALRRINREDIVSNCMFNVELVTDDVEKAVAKVHLD
QSGFDAFKEELGPSRDASLRRETSLEISYDE-----QDLMKEAESAAETSSESGSVCEKD
AQAK--------------------------------------------------------
------------------------------------------------------------
------------------------------------------------------------
------------------------------------------------------------
------------------------------------------------------------
------------------------------------------------------------
------------------------------------------------------------
----GPVQRIKETKTPP-----------PSPAEREAKAD--HETTVR-EKKEVLEDGTIK
HTVTTVTKTTITQDGEEPILDKDQLAKLVESETWPSGEMDTSQVSVSSLPEDEKSEPTTA
----TMSSGTTAEQDISSAEGDKPQV-DTHTEEKEWTETDESGGIRHVIQKKT-------
----------------------------IVTVSEP--EEIMIMKGK----------GKKD
YGDAKD----------------NG------------TIDDDDECTVTT----------RI
VTKTTIKTDGQD-----VSEPTEENSNLRES-----------------------------
----------------------------------MQQILDDFMSDE--------------
------------------------------------------------------------
------------ST---QKK----------------------------------------
------------------------------------------------------------
----------------------------------------------------------QD
GK----------------------------------------------------------
------------------------------------------------------------
------------
>TRINITY_DN33776_c0_g2::TRINITY_DN33776_c0_g2_i22::g.70::m.70 type:complete len:1919 gc:universal TRINITY_DN33776_c0_g2_i22:7099-1343(-)
-------------------------------------------MVA--------------
-----------------------EDIF----TVT---------DGNASFLRA--------
---ARAG---------NLEKVLEYLKGS--------------------------------
--------------------------------IDINTSN---------------------
------------------------------------------------------------
------ANG----------------------------LN--ALHLASK------------
---------------------------------EGHVTVVNELLKRGAN-----------
-----------------------------VNAA------TKK--GNTALHIAS-------
------------------------------------------------------------
-------------------------LAG---------------QEEVVKILV--------
---RNGAN-------------------------------------VNVQSQNGF------
------------------------------------------------------------
----------------------TPLYMAAQENHD----NVVRYLLANGAN----QSLATE
DGFTPLAVALQQGHDKV--VAVLLENDTKGRVRLP--------ALHIAAKKDDCKAAALL
--------------LQNDHDPDVTSKSGFTPLHIASHYGNEN----------IAHLLLEK
SAD-----------VNFGAKHQI-------------------------------------
------TPLHVASK-----------WGKKNMVNILVEN--GAKIDASTRDGLTPLHCAAR
SGHDQVVDLLLEKGA------------------------------------------PIT
AKTKNGLAPLHMAAQGDHVDGA---RILL--YHKAPVDDVTVDYLTALHVAAHC------
-----GHVKVAKLLLDRKADANAR-----------------ALNGFTPLHIA-CK--KNR
IKVVELLLK-HGA-------------SIEATTESGLTPLHVASFMGCMNIVIYLIQHGAN
PDVPTVRGETPLHLAARANQADIIRILLRNGAHVDACAREQQTPLHIAARLGNVDIVGLL
LQHGAAVDATTKDMYTALHIA-------------------------AKEGQ-EEVASVLL
DNGASLTATNKKGF--TPLHLAAKYGNIKVARLLLQKDA---QVDAQGKNG--VTPLHVA
AHYDHVNVALLLLDKGASPHATAK------------NGYTPLHIAAKKNQMDIATTLLEY
GAKPNAESKAGFTPLHLAAQEGHTDMTTLL-IEHHA-----------D------------
--------------------------------VNFGAKNGL--TPLHLCAQED-RVNVAA
ILVKNGAEI--GPQTKAGYTPLHVA------------CHFGQINMVRFLLQHDA-DVNA-
ITSHGY-TPLHQAAQQGHTLIINLLLENNASPNTVTNQGQTALSIAQRLGYISVVETLKV
VTETVVTT----------TTTTITEEKYKVVAPEIMQETFMSDSEDEGG-----------
--------------------ED--LGDQSFRYLTVDEMKSLGDDSLPIDVTKDERGTDSM
IMSKDSEAPLTVEEEHLSPAHVSHLETVFAGSYVPDNVDIARAPV----HAG--------
-------------------FLVSFMVDARGGAMRGCRHSGVRVIIPPRKAPMPMRITCRY
LRREKLAHPPPLMEG-----EACASRILEVGPATAKFLGPVILEIPHFASLRGREREITI
LRSDNGETWREHTLEATEDAVHDVLNESFEGEELSALEDLNTNRITRIL--TTDFPQYFA
IITRVRQEVHAI---------------GPEGGMVSSTVVPQVQAIFPEGALTKKIKVGLQ
AQPIPPELVAK----LLGNRVAVSPIVTVEPRRRKFHKPITLTIPVPQAATKGMINQYSG
DAPTLRLL----CSIT-----GGTTKAQWEDVTGSTPLTFVNDCVSFTTTVSARFWLMDC
RQVNEATRFATELYKEAIHVPFMAKFVVFAKRYDPMEAYLRVFCMTDDKEDKTLESQEHF
VEVAKSRDVEVQEAKCQYLEFAGNLIPVTKSGEQLFLTFQAFRENRLP-FIIRVKDPHQE
PMGRLAFMREPRVGRGEPPQSPICNLNIALPDVCKVDPTAVSELVTVEKKY-GFVEETGL
SKPELIHR---------ADLRLSDISKQLGDDWIPLALQLDIPESDINSIKSEYPNDSNQ
QAIVMLRLWMQKQANKANGNTLE-KALRRINREDIVSNCMFNVELVTDDVEKAVAKVHLD
QSGFDAFKEELGPSRDASLRRETSLEISYDE-----QDLMKEAESAAETSSESGSVCEKD
AQAK----------------------------------------------EAKKVPS---
----------------------------------------PAEIPQPETR----------
---------------------EEE----------------------------LSAMKGEN
EIPEPP------------DVVEVK---EVPKEKPKEEER---------------------
------------------------------------------------------------
--EDDTSATEGFIL-----------VDVNVSP--P------TSIDTKPAEVTGD------
------QPVTLEKELLEDLQQ----------AFQ------------------DVSLSLPT
V--EGPVQRIKETKTPP-----------PSPAEREAKAD--HETTVR-EKKEVLEDGTIK
HTVTTVTKTTITQDGEEPILDKDQLAKLVESETWPSGEMDTSQVSVSSLPEDEKSEPTTA
----TMSSGTTAEQDISSAEGDKPQV-DTHTEEKEWTETDESGGIRHVIQKKT-------
----------------------------IVTVSEP--EEIMIMKGK----------GKKD
YGDAKD----------------NG------------TIDDDDECTVTT----------RI
VTKTTIKTDGQD-----VSEPTEENSNLRES-----------------------------
----------------------------------MQQILDDFMSDE--------------
------------------------------------------------------------
------------ST---QKK----------------------------------------
------------------------------------------------------------
----------------------------------------------------------QD
GK----------------------------------------------------------
------------------------------------------------------------
------------
>TRINITY_DN33776_c0_g2::TRINITY_DN33776_c0_g2_i23::g.73::m.73 type:complete len:1956 gc:universal TRINITY_DN33776_c0_g2_i23:7210-1343(-)
-------------------------------------------MVA--------------
-----------------------EDIF----TVT---------DGNASFLRA--------
---ARAG---------NLEKVLEYLKGS--------------------------------
--------------------------------IDINTSN---------------------
------------------------------------------------------------
------ANG----------------------------LN--ALHLASK------------
---------------------------------EGHVTVVNELLKRGAN-----------
-----------------------------VNAA------TKK--GNTALHIAS-------
------------------------------------------------------------
-------------------------LAG---------------QEEVVKILV--------
---RNGAN-------------------------------------VNVQSQNGF------
------------------------------------------------------------
----------------------TPLYMAAQENHD----NVVRYLLANGAN----QSLATE
DGFTPLAVALQQGHDKV--VAVLLENDTKGRVRLP--------ALHIAAKKDDCKAAALL
--------------LQNDHDPDVTSKSGFTPLHIASHYGNEN----------IAHLLLEK
SAD-----------VNFGAKHQI-------------------------------------
------TPLHVASK-----------WGKKNMVNILVEN--GAKIDASTRDGLTPLHCAAR
SGHDQVVDLLLEKGA------------------------------------------PIT
AKTKNGLAPLHMAAQGDHVDGA---RILL--YHKAPVDDVTVDYLTALHVAAHC------
-----GHVKVAKLLLDRKADANAR-----------------ALNGFTPLHIA-CK--KNR
IKVVELLLK-HGA-------------SIEATTESGLTPLHVASFMGCMNIVIYLIQHGAN
PDVPTVRGETPLHLAARANQADIIRILLRNGAHVDACAREQQTPLHIAARLGNVDIVGLL
LQHGAAVDATTKDMYTALHIA-------------------------AKEGQ-EEVASVLL
DNGASLTATNKKGF--TPLHLAAKYGNIKVARLLLQKDA---QVDAQGKNG--VTPLHVA
AHYDHVNVALLLLDKGASPHATAK------------NGYTPLHIAAKKNQMDIATTLLEY
GAKPNAESKAGFTPLHLAAQEGHTDMTTLL-IEHHA-----------D------------
--------------------------------VNFGAKNGL--TPLHLCAQED-RVNVAA
ILVKNGAEI--GPQTKAGYTPLHVA------------CHFGQINMVRFLLQHDA-DVNA-
ITSHGY-TPLHQAAQQGHTLIINLLLENNASPNTVTNQGQTALSIAQRLGYISVVETLKV
VTETVVTT----------TTTTITEEKYKVVAPEIMQETFMSDSEDEGGDDFEDSALFGK
PTHATHVYLPYYEGQKLQTSED--LGDQSFRYLTVDEMKSLGDDSLPIDVTKDERGTDSM
IMSKDSEAPLTVEEEHLSPAHVSHLETVFAGSYVPDNVDIARAPV----HAGK-------
--------------LKWKTFLVSFMVDARGGAMRGCRHSGVRVIIPPRKAPMPMRITCRY
LRREKLAHPPPLMEG-----EACASRILEVGPATAKFLGPVILEIPHFASLRGREREITI
LRSDNGETWREHTLEATEDAVHDVLNESFEGEELSALEDLNTNRITRIL--TTDFPQYFA
IITRVRQEVHAI---------------GPEGGMVSSTVVPQVQAIFPEGALTKKIKVGLQ
AQPIPPELVAK----LLGNRVAVSPIVTVEPRRRKFHKPITLTIPVPQAATKGMINQYSG
DAPTLRLL----CSIT-----GGTTKAQWEDVTGSTPLTFVNDCVSFTTTVSARFWLMDC
RQVNEATRFATELYKEAIHVPFMAKFVVFAKRYDPMEAYLRVFCMTDDKEDKTLESQEHF
VEVAKSRDVEVQEAKCQYLEFAGNLIPVTKSGEQLFLTFQAFRENRLP-FIIRVKDPHQE
PMGRLAFMREPRVGRGEPPQSPICNLNIALPDVCKVDPTAVSELVTVEKKY-GFVEETGL
SKPELIHR---------ADLRLSDISKQLGDDWIPLALQLDIPESDINSIKSEYPNDSNQ
QAIVMLRLWMQKQANKANGNTLE-KALRRINREDIVSNCMFNVELVTDDVEKAVAKVHLD
QSGFDAFKEELGPSRDASLRRETSLEISYDE-----QDLMKEAESAAETSSESGSVCEKD
AQAK----------------------------------------------EAKKVPS---
----------------------------------------PAEIPQPETR----------
---------------------EEE----------------------------LSAMKGEN
EIPEPP------------DVVEVK---EVPKEKPKEEER---------------------
------------------------------------------------------------
--EDDTSATEGFIL-----------VDVNVSP--P------TSIDTKPAEVTGD------
------QPVTLEKELLEDLQQ----------AFQ------------------DVSLSLPT
V--EGPVQRIKETKTPP-----------PSPAEREAKAD--HETTVR-EKKEVLEDGTIK
HTVTTVTKTTITQDGEEPILDKDQLAKLVESETWPSGEMDTSQVSVSSLPEDEKSEPTTA
----TMSSGTTAEQDISSAEGDKPQV-DTHTEEKEWTETDESGGIRHVIQKKT-------
----------------------------IVTVSEP--EEIMIMKGK----------GKKD
YGDAKD----------------NG------------TIDDDDECTVTT----------RI
VTKTTIKTDGQD-----VSEPTEENSNLRES-----------------------------
----------------------------------MQQILDDFMSDE--------------
------------------------------------------------------------
------------ST---QKK----------------------------------------
------------------------------------------------------------
----------------------------------------------------------QD
GK----------------------------------------------------------
------------------------------------------------------------
------------
>TRINITY_DN34017_c0_g2::TRINITY_DN34017_c0_g2_i1::g.76::m.76 type:3prime_partial len:1422 gc:universal TRINITY_DN34017_c0_g2_i1:154-4416(+)
------------------------------------------------------------
------------------------------------------------------------
------------------MQNVDSLKVN-------------------DTNEVG-------
--------------------------------EDHSSSSSPI------------------
------------------------------------------------------------
------STE----------------------R---------GQSLTSIPT----------
--NFM--------------------ADMSDSD-EDDVSEVESFILDQGD-----------
---LDEEPV--------------------LDTAKFLLQDEEA--NSPELHNVDPETQAR-
---------------------------LEAL-----------------------------
-------------------------LEAT--------------DPEVLRRLT--------
---SSVSC-----------ALDEAAAA--------LTRMRAEHGSAGGQGESGNN-----
------------------------------------------------------------
---------------------GRSLVEACSDGDV----GTVRRLLDEGRN----VNEITE
EGESLLSLACSSGYYEL--AQLLLAMRA--------------------------------
-------------------NVEDRGLKDTTPLMEAASTGHGD----------VVKLLVTH
GAD-----------VNAQTSQGN-------------------------------------
------TPLMFACA-----------SGHEEVVQVLLQA--GANVEDHNENGHTPLMEAAS
GGHVGVAKLLVEHGA------------------------------------------SIN
----------------THSNE---------------------FKESALTLACYK------
-----GHLEMVRFLLDA-------------------------------------------
-----------GA-------------DQEHKTDEMHTALMEASMDG--------------
-------------------HVEVARLLLDSGAQVNMPADSFESPLTLAACGGHVELALLL
LERGANIEEVNDEGYTPLMEA-------------------------AREGHEEMVALLLS
QAGADINAQTEETQE-TALTLACCGGFLDVADFLIKAGA---DIEL---GA--STPLMEA
AQEGHLELVRYLISASANVN----------------------------------------
-----AQTATGDTALTYACENGHTDVA--------------------D------------
------------------------------------------------------------
MLLQASAEL--EHESEGGRTPLMKA------------ARAGHLCTVQFLISKGA-NVNKQ
TSNNDH-NPLSLACAGGHLAVVELLLAHGADPTHKLKDNSTMLIEAAKGGHTAVVQLLLD
YPNNLLASPPPPPDLSQLSTPSIEAAE----APRVP----------PHG-----LQVFSP
--------------------PD------------AELNVSAGSPYLP-NVQ---------
--------PVT----RL-PQSV---------------------PLPEISHSQQ-------
-------STVKQNVQKSLQRKASFIKSSE----------------------APSSSATE-
AQGQRSHHRSKSNAA-----AQANSTSIQ-------------------AETGGG-----M
CEADIGGGGNESLEMKPSERLEACINSMMKKAEL-----LNPSREEQILQKQQILEELQR
VERELQEKAHAQLLLTAQHQQQHHHHHHLQGLATVATVTPTIATMTNNTATL--------
-----PPMSAAHGQQLLLNSATILDMGSLPP---------------------AVVPEFSG
ITGHLGLQ----ATAA---------------AHLATPVGVS---------------SLQP
QQLYQTPK--------------------------------------------TLPQQT--
-------SIPDQSKGR-----------VNKQPTKV-------IKSTIS---KQQQQQQQQ
NSTPICVQ-MPQIGVGNKVQPP------THLEVEKMN---LRNVVLSEQQQ---------
--PQFLQHP--------QNLVVSEITQNL-----------------TVRASSHIPEATAD
----ALTLMQAAGGIKFTTDSTQAHAIPLIDP----------VAVSQAFALQQQQQLHLQ
QLPQ--------P-------IQTEMKRQHAEKL------------------------PKN
FKPK--------------------------------------------------------
-----------------------------------------------------NSK----
NQQSQQIALQHGQC-----------------------QTQL-------------------
-IPGQP-----------------QVLPKTQ-INPVGTMDSCTIV----------------
-----------------GNLPLDAAGV---------------------------------
-----------------------FSLGTMATPTFPVSIAVSPATLTTP------------
------------------------------VTIATSC----ATF------THSISL----
-------EDGLMVAAPAR------TL---------------HDTIGE-------------
----IMTGPTTQLAGTPQI----ALAQQVATSRCVDPCLTSATSGIGVGVGLTMTSPSTA
LPPLTFHTLT-------------PTI----------------------------------
------------------------------------------------------------
-------TSC----VPAAGT--NG------------------------------------
---------------LLPPHPHQQINHVATTA---QSTPA----------------PQLY
PPID------LNSQTDSNHDTALTLACAGGHEELVSLLLSRGADIE--------------
-----HR-----------------------------------------------------
-----------------DKKG---------------------------------------
------------------------------------------------------------
--------------------------------------FTPLMLAA------------TA
GHAG--------------------------------------------------------
----------------VVEILLNHGADIE-------------------------------
------------
>TRINITY_DN34017_c0_g2::TRINITY_DN34017_c0_g2_i2::g.77::m.77 type:3prime_partial len:1436 gc:universal TRINITY_DN34017_c0_g2_i2:154-4458(+)
------------------------------------------------------------
------------------------------------------------------------
------------------MQNVDSLKVN-------------------DTNEVG-------
--------------------------------EDHSSSSSPI------------------
------------------------------------------------------------
------STE----------------------R---------GQSLTSIPT----------
--NFM--------------------ADMSDSD-EDDVSEVESFILDQGD-----------
---LDEEPV--------------------LDTAKFLLQDEEA--NSPELHNVDPETQAR-
---------------------------LEAL-----------------------------
-------------------------LEATGIGKLSLTEGKQFADPEVLRRLT--------
---SSVSC-----------ALDEAAAA--------LTRMRAEHGSAGGQGESGNN-----
------------------------------------------------------------
---------------------GRSLVEACSDGDV----GTVRRLLDEGRN----VNEITE
EGESLLSLACSSGYYEL--AQLLLAMRA--------------------------------
-------------------NVEDRGLKDTTPLMEAASTGHGD----------VVKLLVTH
GAD-----------VNAQTSQGN-------------------------------------
------TPLMFACA-----------SGHEEVVQVLLQA--GANVEDHNENGHTPLMEAAS
GGHVGVAKLLVEHGA------------------------------------------SIN
----------------THSNE---------------------FKESALTLACYK------
-----GHLEMVRFLLDA-------------------------------------------
-----------GA-------------DQEHKTDEMHTALMEASMDG--------------
-------------------HVEVARLLLDSGAQVNMPADSFESPLTLAACGGHVELALLL
LERGANIEEVNDEGYTPLMEA-------------------------AREGHEEMVALLLS
QAGADINAQTEETQE-TALTLACCGGFLDVADFLIKAGA---DIEL---GA--STPLMEA
AQEGHLELVRYLISASANVN----------------------------------------
-----AQTATGDTALTYACENGHTDVA--------------------D------------
------------------------------------------------------------
MLLQASAEL--EHESEGGRTPLMKA------------ARAGHLCTVQFLISKGA-NVNKQ
TSNNDH-NPLSLACAGGHLAVVELLLAHGADPTHKLKDNSTMLIEAAKGGHTAVVQLLLD
YPNNLLASPPPPPDLSQLSTPSIEAAE----APRVP----------PHG-----LQVFSP
--------------------PD------------AELNVSAGSPYLP-NVQ---------
--------PVT----RL-PQSV---------------------PLPEISHSQQ-------
-------STVKQNVQKSLQRKASFIKSSE----------------------APSSSATE-
AQGQRSHHRSKSNAA-----AQANSTSIQ-------------------AETGGG-----M
CEADIGGGGNESLEMKPSERLEACINSMMKKAEL-----LNPSREEQILQKQQILEELQR
VERELQEKAHAQLLLTAQHQQQHHHHHHLQGLATVATVTPTIATMTNNTATL--------
-----PPMSAAHGQQLLLNSATILDMGSLPP---------------------AVVPEFSG
ITGHLGLQ----ATAA---------------AHLATPVGVS---------------SLQP
QQLYQTPK--------------------------------------------TLPQQT--
-------SIPDQSKGR-----------VNKQPTKV-------IKSTIS---KQQQQQQQQ
NSTPICVQ-MPQIGVGNKVQPP------THLEVEKMN---LRNVVLSEQQQ---------
--PQFLQHP--------QNLVVSEITQNL-----------------TVRASSHIPEATAD
----ALTLMQAAGGIKFTTDSTQAHAIPLIDP----------VAVSQAFALQQQQQLHLQ
QLPQ--------P-------IQTEMKRQHAEKL------------------------PKN
FKPK--------------------------------------------------------
-----------------------------------------------------NSK----
NQQSQQIALQHGQC-----------------------QTQL-------------------
-IPGQP-----------------QVLPKTQ-INPVGTMDSCTIV----------------
-----------------GNLPLDAAGV---------------------------------
-----------------------FSLGTMATPTFPVSIAVSPATLTTP------------
------------------------------VTIATSC----ATF------THSISL----
-------EDGLMVAAPAR------TL---------------HDTIGE-------------
----IMTGPTTQLAGTPQI----ALAQQVATSRCVDPCLTSATSGIGVGVGLTMTSPSTA
LPPLTFHTLT-------------PTI----------------------------------
------------------------------------------------------------
-------TSC----VPAAGT--NG------------------------------------
---------------LLPPHPHQQINHVATTA---QSTPA----------------PQLY
PPID------LNSQTDSNHDTALTLACAGGHEELVSLLLSRGADIE--------------
-----HR-----------------------------------------------------
-----------------DKKG---------------------------------------
------------------------------------------------------------
--------------------------------------FTPLMLAA------------TA
GHAG--------------------------------------------------------
----------------VVEILLNHGADIE-------------------------------
------------
>TRINITY_DN35002_c0_g1::TRINITY_DN35002_c0_g1_i1::g.78::m.78 type:5prime_partial len:775 gc:universal TRINITY_DN35002_c0_g1_i1:1-2325(+)
------------------------------------------------------------
------------------------------RYLT------------ALFL----------
-----SN---------NIME----------------------------------------
------------------------------------------------------------
------------------------------------------------------------
-----------------------------------------FLMLC--------------
------------------------------------------------------------
-----------------------------LKAS---------------------------
------------------------------------------------------------
------------------------------------------------------------
------------------------------------------------------------
------------------------------------------------------------
------------------------------------------------------------
----------RQGHTAV--VDVLLHSGA--------------------------------
-------------------NPDHADCDGWTPLRSSAWAGHID----------VVNALLEK
NAQ-----------VDLADSDMR-------------------------------------
------TALRAAAW-----------SGHDEIVLTLLKH--GACVNQADNEGRTALIAAAY
MGHSEIVEHLLDHGA------------------------------------------EV-
----------------NHEDA---------------------DGRTALSVASLCVPAS--
----EGHAGVVSLLLER-------------------------------------------
-----------GA-------------EVDHRDKEGVTPLLVAAFEG--------------
-------------------HSEVCELLLEGDADVDHADNNGRTSLFAAASMSHPTIVSLL
LFWGAAVDAIDSEGRTVLSVA-------------------------ASQGN-ASVVRQLL
DRGLDETHRDNGGW--TPLHYAAFEGHEEVCEVLIEAGS---KVTEVDNDG--RIPLILA
AQEGHAKLVEKLAD-------------------------------YNRSVID--------
-----HKAHDGRTALRVAALEGHVDVVRAL-IFRGA-----------D------------
--------------------------------VNYKDADGR--STLYLLALDN-RLEMAD
YLLSNGADM--EVTDTEGRTPLHVS------------SWQGHYEMLELLINHGA-DVNT-
TDNDRR-TALQSAAWQGNIAVVRLLLERNVQVDHVCNQGATALCIAAQEGHVDVVSLLL-
----------------------------------------------QYG-----------
--------------------AD--------------------------------------
-------------------------------------------PN----HADQFGRN---
----------------------------------------------------PVRVATK-
---------------------GCHAQVVQL------------------------------
------------------------------------------------------LEEYIA
SNNSHRRQVLQQ---------------SGSASTTSLTS-ASTAETKPCSAIL--------
---YQPGLY-------------SSPESTVDPRK-------------------SCVSNRSS
SKSSSNLT----TSTK-SSHRGNEIHNGC--INTGAPMTFT-------------------
QQLQQCSR----------------------------------------------------
------------------------------------------PRNRMS----RILSPLSE
PRSPIP----------SPPQSP--------------------------------------
---------------------LSDTEG-------------------GLHINSSHP-----
------------------------------------------------------------
------------------------------------------------------------
------------------------------------------------------------
------------------------------------------------------------
------------------------------------------------------------
------------------------------------------------------------
------------------------------------------------------------
------------------------------------------------------------
------------------------------------------------------------
------------------------V----------------HVPIVI-------------
-------------------------------------------QPLKTEPKQYTQGPES-
-----------------------PR--------RSLSRPQDQNRIRR-------------
------------------------------------------------------------
----------------------NG------------------------------------
----------------IVTNPNYKSTKNNFS-----------------------------
----------IDSGLSPN-----------------QIIRNKHMACH--------------
------------------------------------------------------------
------YEVALKAN---VKK----------------------------------------
------------------------------------------------------------
--------------------------------------ETPL------------------
------------------------------------------------------------
------------------------------------------------------------
------------
>TRINITY_DN35013_c0_g1::TRINITY_DN35013_c0_g1_i1::g.79::m.79 type:complete len:750 gc:universal TRINITY_DN35013_c0_g1_i1:355-2604(+)
------------------------------------------------------------
------------------------------------------------------------
------------------------------------------------------------
------------------------------------------------------------
------------------------------------------------------------
------------------------------------------------------------
------------------------------------------------------------
------------------------------------------------------------
------------------------------------------------------------
------------------------------------------------------------
------------------------------------------------------------
------------------------------------------------------------
------------------------------------------------------------
---------------------MLLEHRA--------------------------------
-------------------NTDHADNDGWTPLRSSAWAGHTD----------VVVKLLEH
NAQ-----------VDLADSDQR-------------------------------------
------TALRAAAW-----------GGHEEVVIHLLEH--GACVNKVDNEGRTALIAAAY
MGHTEIVEHLLDYGA------------------------------------------EV-
----------------NHEDS---------------------DGRTALSVASLCVPAS--
----EGHAGVVSLLLDR-------------------------------------------
-----------GA-------------EVDHRDKDGMTPLLVAAFEG--------------
-------------------HSEVCELLLEGDADVDHTDNSGRTPLFAAASMGHPEVVNLL
LFWGAAVDTIDAEGRTVLSIA-------------------------AAHGD-TEVARQLL
DRGLDEMHRDNGGW--TPLHYAAFEGHIEVCELLLEAGA---RVSEVDNDG--RIALMLA
AQEGHTSLVSKLLD-------------------------------VNRTTID--------
-----HKSHDGKTALRVAALEGHKDTIHLL-MLRGA-----------D------------
--------------------------------VNYKDADGR--STLYILALEN-RIEMAD
FLLTAGADV--EARDLEGRTPLHVS------------AWQGHYEMVDLLLSHGA-NVNA-
VDNDQR-TALQSAAWQGHSHIVRLLLERNGNVDHTCNQGATALCIAAQEGHEEVVRILL-
----------------------------------------------ENG-----------
--------------------AD--------------------------------------
-------------------------------------------PG----HADQFGRN---
----------------------------------------------------PLRVALK-
---------------------GGHSNVIKL------------------------------
------------------------------------------------------LEEY-A
IQHSVKPPAGQRP-------------CPPSTSVTSLTSTASTAETKPCSAIL--------
---YQPSFSR---------SPPCSPESTAEKRR-------------------SFISNQSS
SKSSSNLT----SSTK-SSHQGGEIR------GVGTPVTFT-------------------
QQLQQCTR----------------------------------------------------
------------------------------------------TRNRVS----RILSPLSE
PVSPIA----------SPPQSP--------------------------------------
---------------------LSEIQR-------------------ISPVRLTSPQ----
------------------------------------------------------------
------------------------------------------------------------
------------------------------------------------------------
------------------------------------------------------------
------------------------------------------------------------
------------------------------------------------------------
------------------------------------------------------------
------------------------------------------------------------
------------------------------------------------------------
--------------APP-----YST----------------HVPVVI-------------
------------------------------------GRIPSAQTPTRNHITNNRAEPSV-
-----------------------P-------------------RLRR-------------
------------------------------------------------------------
----------------------NG------------------------------------
----------------IVTNPNYKGGQ-HVS-----------------------------
----------VQSKHRSNGA--------------AQHLTNS--APM--------------
------------------------------------------------------------
------YEDCLATNSLPLKK----------------------------------------
------------------------------------------------------------
--------------------------------------ETPL------------------
------------------------------------------------------------
------------------------------------------------------------
------------
>TRINITY_DN35013_c0_g1::TRINITY_DN35013_c0_g1_i2::g.80::m.80 type:complete len:1306 gc:universal TRINITY_DN35013_c0_g1_i2:374-4291(+)
--------MSQSLLQGKRFYCREWAFAKIVHC-----------LENRPSSKTCGAL-IMG
G--PGCGKTALCCEIVCPTGRHGKQTSLSKRLLAY--HFCQAHDIDTLSL----------
-----SN---------FILSLVEQITKSELVCGYTERIKDPDVQFAVETEECEKNPDEAF
KKAILFPLLEIDPPNQTCFVLVDSIDESYIQVVDKSTTSRTIAELLANHHHMFPQWLLLV
CSARKQSKSVTRLFTGFRKISLDDLRKSHVVRDVQQYILSRLDQEEALRQHLSKETAEML
NQLHIKSNGCFLYLEKVLDGVAENFIMLREIREIPGTLNGLYLWLCQRLFVRKQFAKVQP
LLNVILAARKPLTVEQLYQSVWTKSTNLTWEDFQKRLNLLSKVLIDGRNGTKILFHHSFA
EWLLDVKHCTQKYLCHAGDGHGMLAMWYTLKASEL--GTDQV--QDFVLHLSKVPLGSN-
---------------------------LQPLHLPLW------------------------
-----------------------LILSGAPTDS-SLLDAKTLREQRIVKLLA--------
---DAGAQVPLPG---GGEAVETSKASQD-----PLEALLESGGAVNQTDANQR------
------------------------------------------------------------
----------------------TLLHMAAYEGDE----QLAERLLARGPH----LEAVDK
NGQTALNLAARQGHAKL--LEMLLEHRA--------------------------------
-------------------NTDHADNDGWTPLRSSAWAGHTD----------VVVKLLEH
NAQ-----------VDLADSDQR-------------------------------------
------TALRAAAW-----------GGHEEVVIHLLEH--GACVNKVDNEGRTALIAAAY
MGHTEIVEHLLDYGA------------------------------------------EV-
----------------NHEDS---------------------DGRTALSVASLCVPAS--
----EGHAGVVSLLLDR-------------------------------------------
-----------GA-------------EVDHRDKDGMTPLLVAAFEG--------------
-------------------HSEVCELLLEGDADVDHTDNSGRTPLFAAASMGHPEVVNLL
LFWGAAVDTIDAEGRTVLSIA-------------------------AAHGD-TEVARQLL
DRGLDEMHRDNGGW--TPLHYAAFEGHIEVCELLLEAGA---RVSEVDNDG--RIALMLA
AQEGHTSLVSKLLD-------------------------------VNRTTID--------
-----HKSHDGKTALRVAALEGHKDTIHLL-MLRGA-----------D------------
--------------------------------VNYKDADGR--STLYILALEN-RIEMAD
FLLTAGADV--EARDLEGRTPLHVS------------AWQGHYEMVDLLLSHGA-NVNA-
VDNDQR-TALQSAAWQGHSHIVRLLLERNGNVDHTCNQGATALCIAAQEGHEEVVRILL-
----------------------------------------------ENG-----------
--------------------AD--------------------------------------
-------------------------------------------PG----HADQFGRN---
----------------------------------------------------PLRVALK-
---------------------GGHSNVIKL------------------------------
------------------------------------------------------LEEY-A
IQHSVKPPAGQRP-------------CPPSTSVTSLTSTASTAETKPCSAIL--------
---YQPSFSR---------SPPCSPESTAEKRR-------------------SFISNQSS
SKSSSNLT----SSTK-SSHQGGEIR------GVGTPVTFT-------------------
QQLQQCTR----------------------------------------------------
------------------------------------------TRNRVS----RILSPLSE
PVSPIA----------SPPQSP--------------------------------------
---------------------LSEIQR-------------------ISPVRLTSPQ----
------------------------------------------------------------
------------------------------------------------------------
------------------------------------------------------------
------------------------------------------------------------
------------------------------------------------------------
------------------------------------------------------------
------------------------------------------------------------
------------------------------------------------------------
------------------------------------------------------------
--------------APP-----YST----------------HVPVVI-------------
------------------------------------GRIPSAQTPTRNHITNNRAEPSV-
-----------------------P-------------------RLRR-------------
------------------------------------------------------------
----------------------NG------------------------------------
----------------IVTNPNYKGGQ-HVS-----------------------------
----------VQSKHRSNGA--------------AQHLTNS--APM--------------
------------------------------------------------------------
------YEDCLATNSLPLKK----------------------------------------
------------------------------------------------------------
--------------------------------------ETPL------------------
------------------------------------------------------------
------------------------------------------------------------
------------
>TRINITY_DN35013_c0_g1::TRINITY_DN35013_c0_g1_i3::g.82::m.82 type:complete len:1306 gc:universal TRINITY_DN35013_c0_g1_i3:459-4376(+)
--------MSQSLLQGKRFYCREWAFAKIVHC-----------LENRPSSKTCGAL-IMG
G--PGCGKTALCCEIVCPTGRHGKQTSLSKRLLAY--HFCQAHDIDTLSL----------
-----SN---------FILSLVEQITKSELVCGYTERIKDPDVQFAVETEECEKNPDEAF
KKAILFPLLEIDPPNQTCFVLVDSIDESYIQVVDKSTTSRTIAELLANHHHMFPQWLLLV
CSARKQSKSVTRLFTGFRKISLDDLRKSHVVRDVQQYILSRLDQEEALRQHLSKETAEML
NQLHIKSNGCFLYLEKVLDGVAENFIMLREIREIPGTLNGLYLWLCQRLFVRKQFAKVQP
LLNVILAARKPLTVEQLYQSVWTKSTNLTWEDFQKRLNLLSKVLIDGRNGTKILFHHSFA
EWLLDVKHCTQKYLCHAGDGHGMLAMWYTLKASEL--GTDQV--QDFVLHLSKVPLGSN-
---------------------------LQPLHLPLW------------------------
-----------------------LILSGAPTDS-SLLDAKTLREQRIVKLLA--------
---DAGAQVPLPG---GGEAVETSKASQD-----PLEALLESGGAVNQTDANQR------
------------------------------------------------------------
----------------------TLLHMAAYEGDE----QLAERLLARGPH----LEAVDK
NGQTALNLAARQGHAKL--LEMLLEHRA--------------------------------
-------------------NTDHADNDGWTPLRSSAWAGHTD----------VVVKLLEH
NAQ-----------VDLADSDQR-------------------------------------
------TALRAAAW-----------GGHEEVVIHLLEH--GACVNKVDNEGRTALIAAAY
MGHTEIVEHLLDYGA------------------------------------------EV-
----------------NHEDS---------------------DGRTALSVASLCVPAS--
----EGHAGVVSLLLDR-------------------------------------------
-----------GA-------------EVDHRDKDGMTPLLVAAFEG--------------
-------------------HSEVCELLLEGDADVDHTDNSGRTPLFAAASMGHPEVVNLL
LFWGAAVDTIDAEGRTVLSIA-------------------------AAHGD-TEVARQLL
DRGLDEMHRDNGGW--TPLHYAAFEGHIEVCELLLEAGA---RVSEVDNDG--RIALMLA
AQEGHTSLVSKLLD-------------------------------VNRTTID--------
-----HKSHDGKTALRVAALEGHKDTIHLL-MLRGA-----------D------------
--------------------------------VNYKDADGR--STLYILALEN-RIEMAD
FLLTAGADV--EARDLEGRTPLHVS------------AWQGHYEMVDLLLSHGA-NVNA-
VDNDQR-TALQSAAWQGHSHIVRLLLERNGNVDHTCNQGATALCIAAQEGHEEVVRILL-
----------------------------------------------ENG-----------
--------------------AD--------------------------------------
-------------------------------------------PG----HADQFGRN---
----------------------------------------------------PLRVALK-
---------------------GGHSNVIKL------------------------------
------------------------------------------------------LEEY-A
IQHSVKPPAGQRP-------------CPPSTSVTSLTSTASTAETKPCSAIL--------
---YQPSFSR---------SPPCSPESTAEKRR-------------------SFISNQSS
SKSSSNLT----SSTK-SSHQGGEIR------GVGTPVTFT-------------------
QQLQQCTR----------------------------------------------------
------------------------------------------TRNRVS----RILSPLSE
PVSPIA----------SPPQSP--------------------------------------
---------------------LSEIQR-------------------ISPVRLTSPQ----
------------------------------------------------------------
------------------------------------------------------------
------------------------------------------------------------
------------------------------------------------------------
------------------------------------------------------------
------------------------------------------------------------
------------------------------------------------------------
------------------------------------------------------------
------------------------------------------------------------
--------------APP-----YST----------------HVPVVI-------------
------------------------------------GRIPSAQTPTRNHITNNRAEPSV-
-----------------------P-------------------RLRR-------------
------------------------------------------------------------
----------------------NG------------------------------------
----------------IVTNPNYKGGQ-HVS-----------------------------
----------VQSKHRSNGA--------------AQHLTNS--APM--------------
------------------------------------------------------------
------YEDCLATNSLPLKK----------------------------------------
------------------------------------------------------------
--------------------------------------ETPL------------------
------------------------------------------------------------
------------------------------------------------------------
------------
>TRINITY_DN37565_c0_g2::TRINITY_DN37565_c0_g2_i1::g.84::m.84 type:3prime_partial len:2779 gc:universal TRINITY_DN37565_c0_g2_i1:297-8630(+)
-----------------------------MNC----------LLVST----------AMG
G----------------------NQTK----YKT---------DGNASFLRA--------
---ARAG---------NLEKVIEWLKGN--------------------------------
--------------------------------VDINTSN---------------------
------------------------------------------------------------
------ANG----------------------------LN--ALHLASK------------
---------------------------------EGHVNVVTELIKRGAN-----------
-----------------------------VNAA------TKK--GNASLHIAS-------
------------------------------------------------------------
-------------------------LAG---------------QEEVVKILV--------
---QNGAN-------------------------------------VNVQSQNGF------
------------------------------------------------------------
----------------------TPLYMAAQENHD----NVLRFLLANGAN----QSLATE
DGFTPLAVALQQGHDKV--VALLLENDTKGKVRLP--------ALHIAAKKDDCKAAALL
--------------LQSDHNPDVTSKSGFTPLHIAAHYGNDS----------IATLLLEK
GAD-----------VNFAAKHQI-------------------------------------
------TPLHVAAK-----------WGKANMVSLLIEK--GANIAAATRDGLTPLHCAAR
SGHDSVVDQLLDNGA------------------------------------------PIS
AKTKNGLAPLHMSSQGDHVDSA---RILL--YHKAPVDDITVDYLTALHVAAHC------
-----GHVNVAKLLLDRSADPNAR-----------------ALNGFTPLHIA-CK--KNR
IKVVELLLK-HGA-------------SIEATTESGLTPLHVASFMGCMNIVIYLIQNGAN
PDVPTVRGETPLHLAARANQTDIIRILLRNGAHVDAAAREEQTPLHIAARLGNVDIVSLL
LQHGAAVDATTKDLYTALHVA-------------------------AKEGQ-EEVASVLL
DHGASLTATTKKGL--TPLHMAAKYGNIKVARLLLHKDA---PVDAQGKNG--VTPLHVA
AHYDHVNVALLLLDKGASPHATAK------------NGYTPLHISAKKNQMDIATTLLEY
GAKAGDESKAGFTSLHLAAQEGHTDMATLL-IEHNA-----------D------------
--------------------------------VNAKAKNGL--TPLHLCAQED-KVNVAA
ILAKNGAEI--DPQTRAGYTPLHVA------------CHFGQINMVRFLLQHSA-DVNS-
TTSHGY-TPLHQAAQQGHSLIINLLLENEASPNITSAQGQTPLSIAQRLGYISVVETLKV
VTETVVTT----------TTTTVVEEKYKVMAPETMQETFMSDSEDEGG-----------
--------------------EDTMLGDQSYRYLTADEMKSLGDDSLPIDVTKDEKSTDSM
ALTKESAAPLTIEEDHLSPQHVQMMETSLNGSYSPDNIDISHAPI----HAGDFKWDDDY
LFSAPSNGMSRHSRLKWKTFLVSFMVDARGGAMRGCRHSGVRVIIPPRKAPMPMRITCRY
LRKEKLVHPPPLMEG-----EACASRILEMGPVAARFLGPVIIEVPHFASLRGKEREITI
LRSDNGETWREHALEASEEAVQEVLNESFEGEELSALEDLNTNRITRIL--TTDFPQYFA
IITRIRQEVHAV---------------GPEGGMVSSAVVPQVQAVFPEGALTKKIKVGLQ
AQPIQPDLVAK----LLGNTVAVSPIVTVEPRRRKFHKPITLTIPVPQAATKGMINQYSG
DAPTLRLL----CSIT-----GGPSKAQWEDVTGSTPLTFVNECVSFTTTVSARFWLMDC
RQVSEATKFATELYQEAIHVPFMGKFVIFAKRHEMLEAQLRVFCMTDDKEDKTLESQEHF
IEIAKSRDVEVLENKHQYLEFAGNLVPVTKSGDQLYLTFHAFRENRLP-FSIRVKDPLQE
PMGRIAFMKEPRAGKSEPQQTPICNLNIALPEICKVD---VAELVTLERKY-GFVQEIGL
AKPELIHR---------ADLRLSDIARELDKDWVALALQLDISEVEINSIKSDCPDDINQ
QALIMLRRWMQKSGPRATGNQLE-KALRKINREDIPKHCMFNVELVTDDVEKAVAKVHLD
QSGFETFKEELGPSRDASLKREASLDVSYDE-----QDLMKEAESTIETSSESEHI-KKD
AKEEMLLKETTLPFSKENDSFMEPETSDEQYLDKVIKPPAEEFIQQVILYETEQSPSDHY
NIDGSSSDEILNREIDEVRSEFPLLPCSQLEENLQMTQTFPDEIQKSQSSLMADEKTVLL
DDYVQDASLKTPPCVLNASNVEEEIPWLPENTETNVSQNEFPAISSSYNQDVLTNISNES
KIPDFPSLKEKEVRERLDDMVNLQKEGETSKVSPNEQTRNTTEVVERHFEEIDKMTMMEK
VIPDYFVPLETSLRDQNNSMLVDDVNVTAFESDHSFGEQQLSNEIKKDADITLKEYMIHV
PDEDETDLPEDEILEPNASYSDERQLDTQEFP--PSSMLFCTAIQNESDELGSDFANALR
NLDDEHLNLTESKELIDKISKHCDEGESSKIAIQSEAVCDNATMKSLTNNSHDEKLKKPE
LEEKYPVE--KKTPSPPSEGKEVSTPVMPVPDEPKLPEDIKHVTSATVESQEMLEDGTVK
RTVTTVTTTTVVMEGEEDI--QDHTAKLAESETWAS-EMDTSQVSISSLPEDEKSEPTTA
----TISSSTAAEPE--------PHVEETPTEDKEWSESEEK-DLRQVPQTGTNNVVRED
SQRLEGQEDRDAIPFESHYEPAVLEHPSVLVAEKPKDEEHIITESKELYDKVDLTVEEKD
YAEKYDGASCTERDVPPSVTVINGESIETERSSFEAKVSDAAEASVSSLSDEMLVEPIDI
TEKQPIEPELESEAKPVVTTPVSERKHKPESKPRRSHIPVYDVTGRYEGPDTKHTEPIII
EPEDDVDSLVIDRHHSTPDFRQLA-------GSDLEAILEEHAKDEQLRAASESAVIEDH
FPPFLHKQKPSPPDVESPEPRPSATESFDATAESKVSPTVKDLPKQVTKSFLDSTSTEKV
NVPQDFIEISMDSE---QKELIVENKAESIIELEKITKESQVAATFVPDRTQMAFDNTAF
VGVELIDVADNIDRDMARSPYEVVRRDIEDFEIEDSDKLLITIDADTTELTKCSDLPTRE
EATKLAHEIIEEIKTEVAKRPPLQQISSEISDEDLVEREEPFEKSSVTDDVADLKSTLSD
GTFSDRQSSFQTCKETESVSYEEKTVPDKKESFQGSEHQMGIRKEICEIETNVEEVSHSE
TIKESLSIVESTSSLLVVDKALAHDATLQKGFEIEKELMTQSEVLPDTTESDAPYGTTHS
AASPDESYDSSG
>TRINITY_DN37565_c0_g2::TRINITY_DN37565_c0_g2_i2::g.86::m.86 type:3prime_partial len:1231 gc:universal TRINITY_DN37565_c0_g2_i2:297-3986(+)
-----------------------------MNC----------LLVST----------AMG
G----------------------NQTK----YKT---------DGNASFLRA--------
---ARAG---------NLEKVIEWLKGN--------------------------------
--------------------------------VDINTSN---------------------
------------------------------------------------------------
------ANG----------------------------LN--ALHLASK------------
---------------------------------EGHVNVVTELIKRGAN-----------
-----------------------------VNAA------TKK--GNASLHIAS-------
------------------------------------------------------------
-------------------------LAG---------------QEEVVKILV--------
---QNGAN-------------------------------------VNVQSQNGF------
------------------------------------------------------------
----------------------TPLYMAAQENHD----NVLRFLLANGAN----QSLATE
DGFTPLAVALQQGHDKV--VALLLENDTKGKVRLP--------ALHIAAKKDDCKAAALL
--------------LQSDHNPDVTSKSGFTPLHIAAHYGNDS----------IATLLLEK
GAD-----------VNFAAKHQI-------------------------------------
------TPLHVAAK-----------WGKANMVSLLIEK--GANIAAATRDGLTPLHCAAR
SGHDSVVDQLLDNGA------------------------------------------PIS
AKTKNGLAPLHMSSQGDHVDSA---RILL--YHKAPVDDITVDYLTALHVAAHC------
-----GHVNVAKLLLDRSADPNAR-----------------ALNGFTPLHIA-CK--KNR
IKVVELLLK-HGA-------------SIEATTESGLTPLHVASFMGCMNIVIYLIQNGAN
PDVPTVRGETPLHLAARANQTDIIRILLRNGAHVDAAAREEQTPLHIAARLGNVDIVSLL
LQHGAAVDATTKDLYTALHVA-------------------------AKEGQ-EEVASVLL
DHGASLTATTKKGL--TPLHMAAKYGNIKVARLLLHKDA---PVDAQGKNG--VTPLHVA
AHYDHVNVALLLLDKGASPHATAK------------NGYTPLHISAKKNQMDIATTLLEY
GAKAGDESKAGFTSLHLAAQEGHTDMATLL-IEHNA-----------D------------
--------------------------------VNAKAKNGL--TPLHLCAQED-KVNVAA
ILAKNGAEI--DPQTRAGYTPLHVA------------CHFGQINMVRFLLQHSA-DVNS-
TTSHGY-TPLHQAAQQGHSLIINLLLENEASPNITSAQGQTPLSIAQRLGYISVVETLKV
VTETVVTT----------TTTTVVEEKYKVMAPETMQETFMSDSEDEGG-----------
--------------------EDTMLGDQSYRYLTADEMKSLGDDSLPIDVTKDEKSTDSM
ALTKESAAPLTIEEDHLSPQHVQMMETSLNGSYSPDNIDISHAPI----HAGDFKWDDDY
LFSAPSNGMSRHSRLKWKTFLVSFMVDARGGAMRGCRHSGVRVIIPPRKAPMPMRITCRY
LRKEKLVHPPPLMEG-----EACASRILEMGPVAARFLGPVIIEVPHFASLRGKEREITI
LRSDNGETWREHALEASEEAVQEVLNESFEGEELSALEDLNTNRITRIL--TTDFPQYFA
IITRIRQEVHAV---------------GPEGGMVSSAVVPQVQAVFPEGALTKKIKVGLQ
AQPIQPDLVAK----LLGNTVAVSPIVTVEPRRRKFHKPITLTIPVPQAATKGMINQYSG
DAPTLRLL----CSITGSSKSGGPSKAQ--------------------------------
------------------------------------------------------------
------------------------------------------------------------
------------------------------------------------------------
------------------------------------------------------------
------------------------------------------------------------
------------------------------------------------------------
------------------------------------------------------------
------------------------------------------------------------
------------------------------------------------------------
------------------------------------------------------------
------------------------------------------------------------
------------------------------------------------------------
------------------------------------------------------------
------------------------------------------------------------
------------------------------------------------------------
------------------------------------------------------------
------------------------------------------------------------
------------------------------------------------------------
------------------------------------------------------------
------------------------------------------------------------
------------------------------------------------------------
------------------------------------------------------------
------------------------------------------------------------
------------------------------------------------------------
------------------------------------------------------------
------------------------------------------------------------
------------
>TRINITY_DN37565_c0_g2::TRINITY_DN37565_c0_g2_i3::g.87::m.87 type:3prime_partial len:2779 gc:universal TRINITY_DN37565_c0_g2_i3:160-8493(+)
------------------------------------------------MTLENGTV-VAN
G----------------------QVVH----NKT---------DGNASFLRA--------
---ARAG---------NLEKVIEWLKGN--------------------------------
--------------------------------VDINTSN---------------------
------------------------------------------------------------
------ANG----------------------------LN--ALHLASK------------
---------------------------------EGHVNVVTELIKRGAN-----------
-----------------------------VNAA------TKK--GNASLHIAS-------
------------------------------------------------------------
-------------------------LAG---------------QEEVVKILV--------
---QNGAN-------------------------------------VNVQSQNGF------
------------------------------------------------------------
----------------------TPLYMAAQENHD----NVLRFLLANGAN----QSLATE
DGFTPLAVALQQGHDKV--VALLLENDTKGKVRLP--------ALHIAAKKDDCKAAALL
--------------LQSDHNPDVTSKSGFTPLHIAAHYGNDS----------IATLLLEK
GAD-----------VNFAAKHQI-------------------------------------
------TPLHVAAK-----------WGKANMVSLLIEK--GANIAAATRDGLTPLHCAAR
SGHDSVVDQLLDNGA------------------------------------------PIS
AKTKNGLAPLHMSSQGDHVDSA---RILL--YHKAPVDDITVDYLTALHVAAHC------
-----GHVNVAKLLLDRSADPNAR-----------------ALNGFTPLHIA-CK--KNR
IKVVELLLK-HGA-------------SIEATTESGLTPLHVASFMGCMNIVIYLIQNGAN
PDVPTVRGETPLHLAARANQTDIIRILLRNGAHVDAAAREEQTPLHIAARLGNVDIVSLL
LQHGAAVDATTKDLYTALHVA-------------------------AKEGQ-EEVASVLL
DHGASLTATTKKGL--TPLHMAAKYGNIKVARLLLHKDA---PVDAQGKNG--VTPLHVA
AHYDHVNVALLLLDKGASPHATAK------------NGYTPLHISAKKNQMDIATTLLEY
GAKAGDESKAGFTSLHLAAQEGHTDMATLL-IEHNA-----------D------------
--------------------------------VNAKAKNGL--TPLHLCAQED-KVNVAA
ILAKNGAEI--DPQTRAGYTPLHVA------------CHFGQINMVRFLLQHSA-DVNS-
TTSHGY-TPLHQAAQQGHSLIINLLLENEASPNITSAQGQTPLSIAQRLGYISVVETLKV
VTETVVTT----------TTTTVVEEKYKVMAPETMQETFMSDSEDEGG-----------
--------------------EDTMLGDQSYRYLTADEMKSLGDDSLPIDVTKDEKSTDSM
ALTKESAAPLTIEEDHLSPQHVQMMETSLNGSYSPDNIDISHAPI----HAGDFKWDDDY
LFSAPSNGMSRHSRLKWKTFLVSFMVDARGGAMRGCRHSGVRVIIPPRKAPMPMRITCRY
LRKEKLVHPPPLMEG-----EACASRILEMGPVAARFLGPVIIEVPHFASLRGKEREITI
LRSDNGETWREHALEASEEAVQEVLNESFEGEELSALEDLNTNRITRIL--TTDFPQYFA
IITRIRQEVHAV---------------GPEGGMVSSAVVPQVQAVFPEGALTKKIKVGLQ
AQPIQPDLVAK----LLGNTVAVSPIVTVEPRRRKFHKPITLTIPVPQAATKGMINQYSG
DAPTLRLL----CSIT-----GGPSKAQWEDVTGSTPLTFVNECVSFTTTVSARFWLMDC
RQVSEATKFATELYQEAIHVPFMGKFVIFAKRHEMLEAQLRVFCMTDDKEDKTLESQEHF
IEIAKSRDVEVLENKHQYLEFAGNLVPVTKSGDQLYLTFHAFRENRLP-FSIRVKDPLQE
PMGRIAFMKEPRAGKSEPQQTPICNLNIALPEICKVD---VAELVTLERKY-GFVQEIGL
AKPELIHR---------ADLRLSDIARELDKDWVALALQLDISEVEINSIKSDCPDDINQ
QALIMLRRWMQKSGPRATGNQLE-KALRKINREDIPKHCMFNVELVTDDVEKAVAKVHLD
QSGFETFKEELGPSRDASLKREASLDVSYDE-----QDLMKEAESTIETSSESEHI-KKD
AKEEMLLKETTLPFSKENDSFMEPETSDEQYLDKVIKPPAEEFIQQVILYETEQSPSDHY
NIDGSSSDEILNREIDEVRSEFPLLPCSQLEENLQMTQTFPDEIQKSQSSLMADEKTVLL
DDYVQDASLKTPPCVLNASNVEEEIPWLPENTETNVSQNEFPAISSSYNQDVLTNISNES
KIPDFPSLKEKEVRERLDDMVNLQKEGETSKVSPNEQTRNTTEVVERHFEEIDKMTMMEK
VIPDYFVPLETSLRDQNNSMLVDDVNVTAFESDHSFGEQQLSNEIKKDADITLKEYMIHV
PDEDETDLPEDEILEPNASYSDERQLDTQEFP--PSSMLFCTAIQNESDELGSDFANALR
NLDDEHLNLTESKELIDKISKHCDEGESSKIAIQSEAVCDNATMKSLTNNSHDEKLKKPE
LEEKYPVE--KKTPSPPSEGKEVSTPVMPVPDEPKLPEDIKHVTSATVESQEMLEDGTVK
RTVTTVTTTTVVMEGEEDI--QDHTAKLAESETWAS-EMDTSQVSISSLPEDEKSEPTTA
----TISSSTAAEPE--------PHVEETPTEDKEWSESEEK-DLRQVPQTGTNNVVRED
SQRLEGQEDRDAIPFESHYEPAVLEHPSVLVAEKPKDEEHIITESKELYDKVDLTVEEKD
YAEKYDGASCTERDVPPSVTVINGESIETERSSFEAKVSDAAEASVSSLSDEMLVEPIDI
TEKQPIEPELESEAKPVVTTPVSERKHKPESKPRRSHIPVYDVTGRYEGPDTKHTEPIII
EPEDDVDSLVIDRHHSTPDFRQLA-------GSDLEAILEEHAKDEQLRAASESAVIEDH
FPPFLHKQKPSPPDVESPEPRPSATESFDATAESKVSPTVKDLPKQVTKSFLDSTSTEKV
NVPQDFIEISMDSE---QKELIVENKAESIIELEKITKESQVAATFVPDRTQMAFDNTAF
VGVELIDVADNIDRDMARSPYEVVRRDIEDFEIEDSDKLLITIDADTTELTKCSDLPTRE
EATKLAHEIIEEIKTEVAKRPPLQQISSEISDEDLVEREEPFEKSSVTDDVADLKSTLSD
GTFSDRQSSFQTCKETESVSYEEKTVPDKKESFQGSEHQMGIRKEICEIETNVEEVSHSE
TIKESLSIVESTSSLLVVDKALAHDATLQKGFEIEKELMTQSEVLPDTTESDAPYGTTHS
AASPDESYDSSG
>TRINITY_DN37565_c0_g2::TRINITY_DN37565_c0_g2_i5::g.89::m.89 type:internal len:2824 gc:universal TRINITY_DN37565_c0_g2_i5:2-8470(+)
ADGCYTDCVSRKISAEMCFY--------AYNCTNSKHSKQAFFEISFRFSSEKESVGLSN
A----------------------KQIRCRSLHET---------DGNASFLRA--------
---ARAG---------NLEKVIEWLKGN--------------------------------
--------------------------------VDINTSN---------------------
------------------------------------------------------------
------ANG----------------------------LN--ALHLASK------------
---------------------------------EGHVNVVTELIKRGAN-----------
-----------------------------VNAA------TKK--GNASLHIAS-------
------------------------------------------------------------
-------------------------LAG---------------QEEVVKILV--------
---QNGAN-------------------------------------VNVQSQNGF------
------------------------------------------------------------
----------------------TPLYMAAQENHD----NVLRFLLANGAN----QSLATE
DGFTPLAVALQQGHDKV--VALLLENDTKGKVRLP--------ALHIAAKKDDCKAAALL
--------------LQSDHNPDVTSKSGFTPLHIAAHYGNDS----------IATLLLEK
GAD-----------VNFAAKHQI-------------------------------------
------TPLHVAAK-----------WGKANMVSLLIEK--GANIAAATRDGLTPLHCAAR
SGHDSVVDQLLDNGA------------------------------------------PIS
AKTKNGLAPLHMSSQGDHVDSA---RILL--YHKAPVDDITVDYLTALHVAAHC------
-----GHVNVAKLLLDRSADPNAR-----------------ALNGFTPLHIA-CK--KNR
IKVVELLLK-HGA-------------SIEATTESGLTPLHVASFMGCMNIVIYLIQNGAN
PDVPTVRGETPLHLAARANQTDIIRILLRNGAHVDAAAREEQTPLHIAARLGNVDIVSLL
LQHGAAVDATTKDLYTALHVA-------------------------AKEGQ-EEVASVLL
DHGASLTATTKKGL--TPLHMAAKYGNIKVARLLLHKDA---PVDAQGKNG--VTPLHVA
AHYDHVNVALLLLDKGASPHATAK------------NGYTPLHISAKKNQMDIATTLLEY
GAKAGDESKAGFTSLHLAAQEGHTDMATLL-IEHNA-----------D------------
--------------------------------VNAKAKNGL--TPLHLCAQED-KVNVAA
ILAKNGAEI--DPQTRAGYTPLHVA------------CHFGQINMVRFLLQHSA-DVNS-
TTSHGY-TPLHQAAQQGHSLIINLLLENEASPNITSAQGQTPLSIAQRLGYISVVETLKV
VTETVVTT----------TTTTVVEEKYKVMAPETMQETFMSDSEDEGG-----------
--------------------EDTMLGDQSYRYLTADEMKSLGDDSLPIDVTKDEKSTDSM
ALTKESAAPLTIEEDHLSPQHVQMMETSLNGSYSPDNIDISHAPI----HAGDFKWDDDY
LFSAPSNGMSRHSRLKWKTFLVSFMVDARGGAMRGCRHSGVRVIIPPRKAPMPMRITCRY
LRKEKLVHPPPLMEG-----EACASRILEMGPVAARFLGPVIIEVPHFASLRGKEREITI
LRSDNGETWREHALEASEEAVQEVLNESFEGEELSALEDLNTNRITRIL--TTDFPQYFA
IITRIRQEVHAV---------------GPEGGMVSSAVVPQVQAVFPEGALTKKIKVGLQ
AQPIQPDLVAK----LLGNTVAVSPIVTVEPRRRKFHKPITLTIPVPQAATKGMINQYSG
DAPTLRLL----CSIT-----GGPSKAQWEDVTGSTPLTFVNECVSFTTTVSARFWLMDC
RQVSEATKFATELYQEAIHVPFMGKFVIFAKRHEMLEAQLRVFCMTDDKEDKTLESQEHF
IEIAKSRDVEVLENKHQYLEFAGNLVPVTKSGDQLYLTFHAFRENRLP-FSIRVKDPLQE
PMGRIAFMKEPRAGKSEPQQTPICNLNIALPEICKVD---VAELVTLERKY-GFVQEIGL
AKPELIHR---------ADLRLSDIARELDKDWVALALQLDISEVEINSIKSDCPDDINQ
QALIMLRRWMQKSGPRATGNQLE-KALRKINREDIPKHCMFNVELVTDDVEKAVAKVHLD
QSGFETFKEELGPSRDASLKREASLDVSYDE-----QDLMKEAESTIETSSESEHI-KKD
AKEEMLLKETTLPFSKENDSFMEPETSDEQYLDKVIKPPAEEFIQQVILYETEQSPSDHY
NIDGSSSDEILNREIDEVRSEFPLLPCSQLEENLQMTQTFPDEIQKSQSSLMADEKTVLL
DDYVQDASLKTPPCVLNASNVEEEIPWLPENTETNVSQNEFPAISSSYNQDVLTNISNES
KIPDFPSLKEKEVRERLDDMVNLQKEGETSKVSPNEQTRNTTEVVERHFEEIDKMTMMEK
VIPDYFVPLETSLRDQNNSMLVDDVNVTAFESDHSFGEQQLSNEIKKDADITLKEYMIHV
PDEDETDLPEDEILEPNASYSDERQLDTQEFP--PSSMLFCTAIQNESDELGSDFANALR
NLDDEHLNLTESKELIDKISKHCDEGESSKIAIQSEAVCDNATMKSLTNNSHDEKLKKPE
LEEKYPVE--KKTPSPPSEGKEVSTPVMPVPDEPKLPEDIKHVTSATVESQEMLEDGTVK
RTVTTVTTTTVVMEGEEDI--QDHTAKLAESETWAS-EMDTSQVSISSLPEDEKSEPTTA
----TISSSTAAEPE--------PHVEETPTEDKEWSESEEK-DLRQVPQTGTNNVVRED
SQRLEGQEDRDAIPFESHYEPAVLEHPSVLVAEKPKDEEHIITESKELYDKVDLTVEEKD
YAEKYDGASCTERDVPPSVTVINGESIETERSSFEAKVSDAAEASVSSLSDEMLVEPIDI
TEKQPIEPELESEAKPVVTTPVSERKHKPESKPRRSHIPVYDVTGRYEGPDTKHTEPIII
EPEDDVDSLVIDRHHSTPDFRQLA-------GSDLEAILEEHAKDEQLRAASESAVIEDH
FPPFLHKQKPSPPDVESPEPRPSATESFDATAESKVSPTVKDLPKQVTKSFLDSTSTEKV
NVPQDFIEISMDSE---QKELIVENKAESIIELEKITKESQVAATFVPDRTQMAFDNTAF
VGVELIDVADNIDRDMARSPYEVVRRDIEDFEIEDSDKLLITIDADTTELTKCSDLPTRE
EATKLAHEIIEEIKTEVAKRPPLQQISSEISDEDLVEREEPFEKSSVTDDVADLKSTLSD
GTFSDRQSSFQTCKETESVSYEEKTVPDKKESFQGSEHQMGIRKEICEIETNVEEVSHSE
TIKESLSIVESTSSLLVVDKALAHDATLQKGFEIEKELMTQSEVLPDTTESDAPYGTTHS
AASPDESYDSSG
>TRINITY_DN37565_c0_g2::TRINITY_DN37565_c0_g2_i7::g.91::m.91 type:complete len:2171 gc:universal TRINITY_DN37565_c0_g2_i7:297-6809(+)
-----------------------------MNC----------LLVST----------AMG
G----------------------NQTK----YKT---------DGNASFLRA--------
---ARAG---------NLEKVIEWLKGN--------------------------------
--------------------------------VDINTSN---------------------
------------------------------------------------------------
------ANG----------------------------LN--ALHLASK------------
---------------------------------EGHVNVVTELIKRGAN-----------
-----------------------------VNAA------TKK--GNASLHIAS-------
------------------------------------------------------------
-------------------------LAG---------------QEEVVKILV--------
---QNGAN-------------------------------------VNVQSQNGF------
------------------------------------------------------------
----------------------TPLYMAAQENHD----NVLRFLLANGAN----QSLATE
DGFTPLAVALQQGHDKV--VALLLENDTKGKVRLP--------ALHIAAKKDDCKAAALL
--------------LQSDHNPDVTSKSGFTPLHIAAHYGNDS----------IATLLLEK
GAD-----------VNFAAKHQI-------------------------------------
------TPLHVAAK-----------WGKANMVSLLIEK--GANIAAATRDGLTPLHCAAR
SGHDSVVDQLLDNGA------------------------------------------PIS
AKTKNGLAPLHMSSQGDHVDSA---RILL--YHKAPVDDITVDYLTALHVAAHC------
-----GHVNVAKLLLDRSADPNAR-----------------ALNGFTPLHIA-CK--KNR
IKVVELLLK-HGA-------------SIEATTESGLTPLHVASFMGCMNIVIYLIQNGAN
PDVPTVRGETPLHLAARANQTDIIRILLRNGAHVDAAAREEQTPLHIAARLGNVDIVSLL
LQHGAAVDATTKDLYTALHVA-------------------------AKEGQ-EEVASVLL
DHGASLTATTKKGL--TPLHMAAKYGNIKVARLLLHKDA---PVDAQGKNG--VTPLHVA
AHYDHVNVALLLLDKGASPHATAK------------NGYTPLHISAKKNQMDIATTLLEY
GAKAGDESKAGFTSLHLAAQEGHTDMATLL-IEHNA-----------D------------
--------------------------------VNAKAKNGL--TPLHLCAQED-KVNVAA
ILAKNGAEI--DPQTRAGYTPLHVA------------CHFGQINMVRFLLQHSA-DVNS-
TTSHGY-TPLHQAAQQGHSLIINLLLENEASPNITSAQGQTPLSIAQRLGYISVVETLKV
VTETVVTT----------TTTTVVEEKYKVMAPETMQETFMSDSEDEGG-----------
--------------------EDTMLGDQSYRYLTADEMKSLGDDSLPIDVTKDEKSTDSM
ALTKESAAPLTIEEDHLSPQHVQMMETSLNGSYSPDNIDISHAPI----HAGDFKWDDDY
LFSAPSNGMSRHSRLKWKTFLVSFMVDARGGAMRGCRHSGVRVIIPPRKAPMPMRITCRY
LRKEKLVHPPPLMEG-----EACASRILEMGPVAARFLGPVIIEVPHFASLRGKEREITI
LRSDNGETWREHALEASEEAVQEVLNESFEGEELSALEDLNTNRITRIL--TTDFPQYFA
IITRIRQEVHAV---------------GPEGGMVSSAVVPQVQAVFPEGALTKKIKVGLQ
AQPIQPDLVAK----LLGNTVAVSPIVTVEPRRRKFHKPITLTIPVPQAATKGMINQYSG
DAPTLRLL----CSIT-----GGPSKAQWEDVTGSTPLTFVNECVSFTTTVSARFWLMDC
RQVSEATKFATELYQEAIHVPFMGKFVIFAKRHEMLEAQLRVFCMTDDKEDKTLESQEHF
IEIAKSRDVEVLENKHQYLEFAGNLVPVTKSGDQLYLTFHAFRENRLP-FSIRVKDPLQE
PMGRIAFMKEPRAGKSEPQQTPICNLNIALPEICKVD---VAELVTLERKY-GFVQEIGL
AKPELIHR---------ADLRLSDIARELDKDWVALALQLDISEVEINSIKSDCPDDINQ
QALIMLRRWMQKSGPRATGNQLE-KALRKINREDIPKHCMFNVELVTDDVEKAVAKVHLD
QSGFETFKEELGPSRDASLKREASLDVSYDE-----QDLMKEAESTIETSSESEHI-KKD
AKEEMLLKETTLPFSKENDSFMEPETSDEQYLDKVIKPPAEEFIQQVILYETEQSPSDHY
NIDGSSSDEILNREIDEVRSEFPLLPCSQLEENLQMTQTFPDEIQKSQSSLMADEKTVLL
DDYVQDASLKTPPCVLNASNVEEEIPWLPENTETNVSQNEFPAISSSYNQDVLTNISNES
KIPDFPSLKEKEVRERLDDMVNLQKEGETSKVSPNEQTRNTTEVVERHFEEIDKMTMMEK
VIPDYFVPLETSLRDQNNSMLVDDVNVTAFESDHSFGEQQLSNEIKKDADITLKEYMIHV
PDEDETDLPEDEILEPNASYSDERQLDTQEFP--PSSMLFCTAIQNESDELGSDFANALR
NLDDEHLNLTESKELIDKISKHCDEGESSKIAIQSEAVCDNATMKSLTNNSHDEKLKKPE
LEEKYPVE--KKTPSPPSEGKEVSTPVMPVPDEPKLPEDIKHVTSATVESQEMLEDGTVK
RTVTTVTTTTVVMEGEEDI--QDHTAKLAESETWAS-EMDTSQVSISSLPEDEKSEPTTA
----TISSSTAAEPE--------PHVEETPTEDK--------------------------
------------------------------------------------------------
------------------------------------------------------------
--------------------------------------------GKY-------------
------------------------------------------------------------
------------------------------------------------------------
------------------------------------------------------------
---ELLDY----------------------------------------------------
--------------SEVA------------------------------------------
------------------------------------------------------------
-IKQT------------------------KGM----------------------------
------------
>TRINITY_DN37565_c0_g2::TRINITY_DN37565_c0_g2_i8::g.93::m.93 type:complete len:2435 gc:universal TRINITY_DN37565_c0_g2_i8:297-7601(+)
-----------------------------MNC----------LLVST----------AMG
G----------------------NQTK----YKT---------DGNASFLRA--------
---ARAG---------NLEKVIEWLKGN--------------------------------
--------------------------------VDINTSN---------------------
------------------------------------------------------------
------ANG----------------------------LN--ALHLASK------------
---------------------------------EGHVNVVTELIKRGAN-----------
-----------------------------VNAA------TKK--GNASLHIAS-------
------------------------------------------------------------
-------------------------LAG---------------QEEVVKILV--------
---QNGAN-------------------------------------VNVQSQNGF------
------------------------------------------------------------
----------------------TPLYMAAQENHD----NVLRFLLANGAN----QSLATE
DGFTPLAVALQQGHDKV--VALLLENDTKGKVRLP--------ALHIAAKKDDCKAAALL
--------------LQSDHNPDVTSKSGFTPLHIAAHYGNDS----------IATLLLEK
GAD-----------VNFAAKHQI-------------------------------------
------TPLHVAAK-----------WGKANMVSLLIEK--GANIAAATRDGLTPLHCAAR
SGHDSVVDQLLDNGA------------------------------------------PIS
AKTKNGLAPLHMSSQGDHVDSA---RILL--YHKAPVDDITVDYLTALHVAAHC------
-----GHVNVAKLLLDRSADPNAR-----------------ALNGFTPLHIA-CK--KNR
IKVVELLLK-HGA-------------SIEATTESGLTPLHVASFMGCMNIVIYLIQNGAN
PDVPTVRGETPLHLAARANQTDIIRILLRNGAHVDAAAREEQTPLHIAARLGNVDIVSLL
LQHGAAVDATTKDLYTALHVA-------------------------AKEGQ-EEVASVLL
DHGASLTATTKKGL--TPLHMAAKYGNIKVARLLLHKDA---PVDAQGKNG--VTPLHVA
AHYDHVNVALLLLDKGASPHATAK------------NGYTPLHISAKKNQMDIATTLLEY
GAKAGDESKAGFTSLHLAAQEGHTDMATLL-IEHNA-----------D------------
--------------------------------VNAKAKNGL--TPLHLCAQED-KVNVAA
ILAKNGAEI--DPQTRAGYTPLHVA------------CHFGQINMVRFLLQHSA-DVNS-
TTSHGY-TPLHQAAQQGHSLIINLLLENEASPNITSAQGQTPLSIAQRLGYISVVETLKV
VTETVVTT----------TTTTVVEEKYKVMAPETMQETFMSDSEDEGG-----------
--------------------EDTMLGDQSYRYLTADEMKSLGDDSLPIDVTKDEKSTDSM
ALTKESAAPLTIEEDHLSPQHVQMMETSLNGSYSPDNIDISHAPI----HAGDFKWDDDY
LFSAPSNGMSRHSRLKWKTFLVSFMVDARGGAMRGCRHSGVRVIIPPRKAPMPMRITCRY
LRKEKLVHPPPLMEG-----EACASRILEMGPVAARFLGPVIIEVPHFASLRGKEREITI
LRSDNGETWREHALEASEEAVQEVLNESFEGEELSALEDLNTNRITRIL--TTDFPQYFA
IITRIRQEVHAV---------------GPEGGMVSSAVVPQVQAVFPEGALTKKIKVGLQ
AQPIQPDLVAK----LLGNTVAVSPIVTVEPRRRKFHKPITLTIPVPQAATKGMINQYSG
DAPTLRLL----CSIT-----GGPSKAQWEDVTGSTPLTFVNECVSFTTTVSARFWLMDC
RQVSEATKFATELYQEAIHVPFMGKFVIFAKRHEMLEAQLRVFCMTDDKEDKTLESQEHF
IEIAKSRDVEVLENKHQYLEFAGNLVPVTKSGDQLYLTFHAFRENRLP-FSIRVKDPLQE
PMGRIAFMKEPRAGKSEPQQTPICNLNIALPEICKVD---VAELVTLERKY-GFVQEIGL
AKPELIHR---------ADLRLSDIARELDKDWVALALQLDISEVEINSIKSDCPDDINQ
QALIMLRRWMQKSGPRATGNQLE-KALRKINREDIPKHCMFNVELVTDDVEKAVAKVHLD
QSGFETFKEELGPSRDASLKREASLDVSYDE-----QDLMKEAESTIETSSESEHI-KKD
AKEEMLLKETTLPFSKENDSFMEPETSDEQYLDKVIKPPAEEFIQQVILYETEQSPSDHY
NIDGSSSDEILNREIDEVRSEFPLLPCSQLEENLQMTQTFPDEIQKSQSSLMADEKTVLL
DDYVQDASLKTPPCVLNASNVEEEIPWLPENTETNVSQNEFPAISSSYNQDVLTNISNES
KIPDFPSLKEKEVRERLDDMVNLQKEGETSKVSPNEQTRNTTEVVERHFEEIDKMTMMEK
VIPDYFVPLETSLRDQNNSMLVDDVNVTAFESDHSFGEQQLSNEIKKDADITLKEYMIHV
PDEDETDLPEDEILEPNASYSDERQLDTQEFP--PSSMLFCTAIQNESDELGSDFANALR
NLDDEHLNLTESKELIDKISKHCDEGESSKIAIQSEAVCDNATMKSLTNNSHDEKLKKPE
LEEKYPVE--KKTPSPPSEGKEVSTPVMPVPDEPKLPEDIKHVTSATVESQEMLEDGTVK
RTVTTVTTTTVVMEGEEDI--QDHTAKLAESETWAS-EMDTSQVSISSLPEDEKSEPTTA
----TISSSTAAEPE--------PHVEETPTEDKEWSESEEK-DLRQVPQTGTNNVVRED
SQRLEGQEDRDAIPFESHYEPAVLEHPSVLVAEKPKDEEHIITESKELYDKVDLTVEEKD
YAEKYDGASCTERDVPPSVTVINGESIETERSSFEAKVSDAAEASVSSLSDEMLVEPIDI
TEKQPIEPELESEAKPVVTTPVSERKHKPESKPRRSHIPVYDVTGRYEGPDTKHTEPIII
EPEDDVDSLVIDRHHSTPDFRQLA-------GSDLEAILE--------------------
-------------DVEPP------------------------------------------
------------SD---GKD----------------------------------------
---SSLDCGLQFD-----------------------------------------------
--------------QSVP------------------------------------------
------------------------------------------------------------
-AKET---------------RLADNA---------KE---------DTDHSKLPH-----
------------
>TRINITY_DN37768_c0_g1::TRINITY_DN37768_c0_g1_i1::g.96::m.96 type:5prime_partial len:1174 gc:universal TRINITY_DN37768_c0_g1_i1:2-3523(+)
---------------------------------------------------QDPAPNDLA
G--P----------------------------------------VAASIIKK--------
--CVRSG---------KMADEVAKLQRH--------------------------------
------------------------------------------------------------
-----------------LSLLREE------------Y----------VK--LQARLADVE
KKY---SIA----------------------------LAA-AGNIKDDSF----------
---------------------------------------VSRLLKTVAS-----------
--LFDKELYSD--LTVHLDGRV-------VRAHKFVLAARSS------------------
--------------CWGVPNLDDAEH--------LYLTDITLDIGLTLLKW---------
-----------------VYTD---------------QVNLSRPDASILDLMKVAK--RFV
L--DSLVERCEKALMSSVSVTNCVK----------FYQTADEIGAETLKNHCSEL--ISN
---HWSD---------FSSD----DFAYMSAP----------------------LLYKMF
KTKT-----------------EFPLHTAIRTKRED---VVFLYLIEYDSQLPGKLNEIDD
QGDLPLDLALSTKQESI--AKTLVTHRA--------------------------------
-------------------NVNATDSRGKTLLDKAIERGDEF----------SAIFLIEN
NAS-----------VNTALSVEKV------------------------------------
------TPLHLASSFSPAATEKAIIEGMTKVVGKLLHF--GANPNQQDSNGNTALHKAIA
AQNEPVFDVLLKEKSLDLELQNVDGQTVLWFALQAGRGGYGDDSFAAKLVKRGSSLTAVN
PLTGNSL--LHLAAEAENEEAG---IFLA--VHDAKPNIVNNKGETPLHMACSK------
-----GLSNLVTVLLQKGANPNLQTTAPDPIATLTADDDVPVPYLQTPLHVAI---LLKQ
EGTIQAIID-HKALTQQSSSTSLVVPNFNIKNSQDQTPLSLSLDMG--------------
-------------------LHDVAQQLLSGGASINVKNFEGLTLLHQAIINQDTKGALFL
LDNGADINTPTKDHDTPLQLA---VKRHL-----------------------PAVVRALC
LKGADLNIRDEAGN--SPLWIALESGQEDVASILVENNCDT-DCWGEGPGGCYQTLLHRA
IDENNDAVACFLVRSGCDVNAPRRPGPDGKGEEEAYDGQGPLHLSCAWGLENTVQTLLEH
DANVNAQDSEGKTPIHVAIINQTAVIISLL-LAHPSL----------DLTLRDKQGLTPF
---------AAAMTIKNNKAAEAILAREPKA-AEQNDNRGR--NFLHLAIQKS-DIESVL
FLLSIHVNIHSRVQDSSQLTPLHLA------------VEAGSEIIVRNLILAGA-NIND-
LTPQKQ-TALHLAAMKDHHVLCSILIENGIDFDAVDNNLNNALHLAVREGNLATCRTLL-
---------------------------------------------TESR-----------
------------------INAEAV------------------------NLR---------
----------------------------------------GQNAL----HVVA-------
------------------------------------------------------------
-----------------QYGKENAATIFDL-----------------------------F
MES---------------------------------------------------MPSYP-
------------------------------------------------------IDKP--
------------------------------------------------------------
------------------------------DAEGNSPLLLA-------------------
---------------------YM-------------------------NGNGSL------
-----CRSI---------------------------------VRAGAC------------
------------------------------LGTCNRQ-----------------------
--------------GI-SIFNFQVATKQL-------------------------------
----LFRLLD--------------------------------------------------
------------------------------------------------------------
------------------------------------------------------------
---------------------F--------------------------------------
------------------------------------------------------------
-LPKEP------------------------------------------------------
------------------------------------------------------------
------------------------------------------------------------
------------------------------------------------------------
------------------------------------------------------------
------------------------------------------------------------
-----------------------PWCE---------------------------------
------------------------------------------------------------
----------------------GGENC---------------------------------
---------------MECGTKFSIKTRKHHC---------------------RH------
----------------------------------CGRLLC--------------------
------------------------------------------------------------
-----------------SKCSD--------------------------------------
------------------------------------------------------------
-------------------------------------KDMPILKFNLNKPV---------
--------------------------------------------RVCEMCFD--------
----------------VLTIGALS------------------------------------
------------
>TRINITY_DN38610_c0_g1::TRINITY_DN38610_c0_g1_i1::g.98::m.98 type:complete len:1030 gc:universal TRINITY_DN38610_c0_g1_i1:267-3356(+)
------------------------------------------------------------
------------------------------------------------------------
-------------------MVIHQL-----------------------------------
--------------------------------ID--------------------------
------------------------------------------------------------
-----------------------------------------EQPLVQAVF----------
---------------------------------KGDINEVRELL----------------
-----------------------------FNRQE--------------------------
------------------------------------------------------------
------------------------------------------------------------
---------------------------------------------VNYQDSERR------
------------------------------------------------------------
----------------------SVLHAAA-------------------------------
----------FCGEADI--ADLLLMSGA--------------------------------
-------------------RVNTKDNHWVTPLHRACCSQSED----------TVEVLLRH
EAD-----------VNARDKHWQ-------------------------------------
------TPLHVAAA-----------NNALCCAKFIIPL--QSNLNISDRGGRTSLHHAAY
NGHNEMVNLLLQNKA------------------------------------------AC-
----------------NSFDK---------------------KDRRAIHWAAYM------
-----GHTDVILLLAKE-------------------------------------------
-----------SA-------------ELNVRDKEMYTPLHAAAASG--------------
-------------------RVNAVRLLLELGAELDVVNAYGNTPLHIACLNGQEEVVEEL
IMAGSAVNAVNHRGQTPLHYA-------------------------SASTHGAGCLEVLL
REDADVNAQSRDGR--SPLHMTAIHGRFTRAQTLIESGA---LIDGMDKDG--CTALHIA
AQYGHELLVGHLLSVGANPNKHGK------------NGMTPLHLAALNGYVDCCRKLIHA
GVDLSSEDDQGRIAVHLASFGGSLECLELL-IQHGA-----------DYN----------
-ICDSFGRLPAHYAASRTHHSCLLCLLAAHTDVNRTDVDGC--TPLHYAAASDSEGRCVS
LLLGHGADA--ILRDSKGYFPIHYA------------ATKGKASALEILLSATKLEQQG-
EHMEYF-TALHLAAYGGHVECLNLLLSSIQNVDARDNKGRTALDLAVFQGHVECVKLLL-
----------------------------------------------KHG-----ATLFT-
--------------------HD--------------------------DVT---------
----------------------------------------GRTPL----HAA--------
---------ASQGRRECLQLMLEYCN-------------------------YPDIVDVK-
----DKQNRTPLMQAVLHGQIECMTSLLQNGASTSA------------ADCNGR---TAL
FRA---------AVMGQEECAEALLRH---------------------------------
---------------------------GAFAAHKDVCGKTSVHLAAACGNLL--------
---ILDSLLH--------------------------------------------------
-------V----CSAQ-----------KLTDKAGYTPLHWA-------------------
-------------------------------------------C----------------
--------------------YAGHDMCV-----ELLL-----EQNKVKEFWGNSFSPLHC
AVS-------------NPFQGS---------ETC--------------------------
-----------------TELLLKHFGKSL---------------VDLRDKKGRTP-----
--------------------------------------------------------LHI-
--------------------------ASYNDSLLCIQILLKE---------------GAD
VNAM--------------------------------------------------------
------------------------------------------------------------
DDY---------------------------------------------------------
--------------------------GRTP------------------------------
------------------------------------------------------------
--------------------------------------LMMAAING--------------
------------------------------------------------------------
-----------------------------------------HNKTLE-----LLLENSAN
AYVQDKTNNTALHH----------------------ACLQSQEMAVMVLLEKSQHQELV-
---------NIANVDLKT-----P------------------------------------
----------------------------LHIAAR--------------------------
----------------------NG------------------------------------
----------------LVSATQLLLRK-GAS-----------------------------
----------INSTDSNGHTPALACARNNSVAECLSLILAATSLNA--------------
--------------------------------------TLPSL-----------------
------QTLKFDGLT--LKN----------------------------------------
KNSQYLD-----------------------------------------------------
------------NSSEIHGLSPSGNL------------ETKD----------------QS
GSYQSSDSDFY-------------------------------------------------
------------------------------------------------------------
------------
>TRINITY_DN38610_c0_g1::TRINITY_DN38610_c0_g1_i2::g.99::m.99 type:complete len:980 gc:universal TRINITY_DN38610_c0_g1_i2:267-3206(+)
------------------------------------------------------------
------------------------------------------------------------
-------------------MVIHQL-----------------------------------
--------------------------------ID--------------------------
------------------------------------------------------------
-----------------------------------------EQPLVQAVF----------
---------------------------------KGDINEVRELL----------------
-----------------------------FNRQE--------------------------
------------------------------------------------------------
------------------------------------------------------------
---------------------------------------------VNYQDSERR------
------------------------------------------------------------
----------------------SVLHAAA-------------------------------
----------FCGEADI--ADLLLMSGA--------------------------------
-------------------RVNTKDNHWVTPLHRACCSQSED----------TVEVLLRH
EAD-----------VNARDKHWQ-------------------------------------
------TPLHVAAA-----------NNALCCAKFIIPL--QSNLNISDRGGRTSLHHAAY
NGHNEMVNLLLQNKA------------------------------------------AC-
----------------NSFDK---------------------KDRRAIHWAAYM------
-----GHTDVILLLAKE-------------------------------------------
-----------SA-------------ELNVRDKEMYTPLHAAAASG--------------
-------------------RVNAVRLLLELGAELDVVNAYGNTPLHIACLNGQEEVVEEL
IMAGSAVNAVNHRGQTPLHYA-------------------------SASTHGAGCLEVLL
REDADVNAQSRDGR--SPLHMTAIHGRFTRAQTLIESGA---LIDGMDKDG--CTALHIA
AQYGHELLVGHLLSVGANPNKHGK------------NGMTPLHLAALNGYVDCCRKLIHA
GVDLSSEDDQGRIAVHLASFGGSLECLELL-IQHGA-----------DYN----------
-ICDSF-------------------------------------------------GRCVS
LLLGHGADA--ILRDSKGYFPIHYA------------ATKGKASALEILLSATKLEQQG-
EHMEYF-TALHLAAYGGHVECLNLLLSSIQNVDARDNKGRTALDLAVFQGHVECVKLLL-
----------------------------------------------KHG-----ATLFT-
--------------------HD--------------------------DVT---------
----------------------------------------GRTPL----HAA--------
---------ASQGRRECLQLMLEYCN-------------------------YPDIVDVK-
----DKQNRTPLMQAVLHGQIECMTSLLQNGASTSA------------ADCNGR---TAL
FRA---------AVMGQEECAEALLRH---------------------------------
---------------------------GAFAAHKDVCGKTSVHLAAACGNLL--------
---ILDSLLH--------------------------------------------------
-------V----CSAQ-----------KLTDKAGYTPLHWA-------------------
-------------------------------------------C----------------
--------------------YAGHDMCV-----ELLL-----EQNKVKEFWGNSFSPLHC
AV----------------FQGS---------ETC--------------------------
-----------------TELLLKHFGKSL---------------VDLRDKKGRTP-----
--------------------------------------------------------LHI-
--------------------------ASYNDSLLCIQILLKE---------------GAD
VNAM--------------------------------------------------------
------------------------------------------------------------
DDY---------------------------------------------------------
--------------------------GRTP------------------------------
------------------------------------------------------------
--------------------------------------LMMAAING--------------
------------------------------------------------------------
-----------------------------------------HNKTLE-----LLLENSAN
AYVQDKTNNTALHH----------------------ACLQSQEMAVMVLLEKSQHQELV-
---------NIANVDLKT-----P------------------------------------
----------------------------LHIAAR--------------------------
----------------------NG------------------------------------
----------------LVSATQLLLRK-GAS-----------------------------
----------INSTDSNGHTPALACARNNSVAECLSLILAATSLNA--------------
--------------------------------------TLPSL-----------------
------QTLKFDGLT--LKN----------------------------------------
KNSQYLD-----------------------------------------------------
------------NSSEIHGLSPSGNL------------ETKD----------------QS
GSYQSSDSDFY-------------------------------------------------
------------------------------------------------------------
------------
>TRINITY_DN38610_c0_g1::TRINITY_DN38610_c0_g1_i3::g.100::m.100 type:complete len:980 gc:universal TRINITY_DN38610_c0_g1_i3:371-3310(+)
------------------------------------------------------------
------------------------------------------------------------
-------------------MVIHQL-----------------------------------
--------------------------------ID--------------------------
------------------------------------------------------------
-----------------------------------------EQPLVQAVF----------
---------------------------------KGDINEVRELL----------------
-----------------------------FNRQE--------------------------
------------------------------------------------------------
------------------------------------------------------------
---------------------------------------------VNYQDSERR------
------------------------------------------------------------
----------------------SVLHAAA-------------------------------
----------FCGEADI--ADLLLMSGA--------------------------------
-------------------RVNTKDNHWVTPLHRACCSQSED----------TVEVLLRH
EAD-----------VNARDKHWQ-------------------------------------
------TPLHVAAA-----------NNALCCAKFIIPL--QSNLNISDRGGRTSLHHAAY
NGHNEMVNLLLQNKA------------------------------------------AC-
----------------NSFDK---------------------KDRRAIHWAAYM------
-----GHTDVILLLAKE-------------------------------------------
-----------SA-------------ELNVRDKEMYTPLHAAAASG--------------
-------------------RVNAVRLLLELGAELDVVNAYGNTPLHIACLNGQEEVVEEL
IMAGSAVNAVNHRGQTPLHYA-------------------------SASTHGAGCLEVLL
REDADVNAQSRDGR--SPLHMTAIHGRFTRAQTLIESGA---LIDGMDKDG--CTALHIA
AQYGHELLVGHLLSVGANPNKHGK------------NGMTPLHLAALNGYVDCCRKLIHA
GVDLSSEDDQGRIAVHLASFGGSLECLELL-IQHGA-----------DYN----------
-ICDSF-------------------------------------------------GRCVS
LLLGHGADA--ILRDSKGYFPIHYA------------ATKGKASALEILLSATKLEQQG-
EHMEYF-TALHLAAYGGHVECLNLLLSSIQNVDARDNKGRTALDLAVFQGHVECVKLLL-
----------------------------------------------KHG-----ATLFT-
--------------------HD--------------------------DVT---------
----------------------------------------GRTPL----HAA--------
---------ASQGRRECLQLMLEYCN-------------------------YPDIVDVK-
----DKQNRTPLMQAVLHGQIECMTSLLQNGASTSA------------ADCNGR---TAL
FRA---------AVMGQEECAEALLRH---------------------------------
---------------------------GAFAAHKDVCGKTSVHLAAACGNLL--------
---ILDSLLH--------------------------------------------------
-------V----CSAQ-----------KLTDKAGYTPLHWA-------------------
-------------------------------------------C----------------
--------------------YAGHDMCV-----ELLL-----EQNKVKEFWGNSFSPLHC
AV----------------FQGS---------ETC--------------------------
-----------------TELLLKHFGKSL---------------VDLRDKKGRTP-----
--------------------------------------------------------LHI-
--------------------------ASYNDSLLCIQILLKE---------------GAD
VNAM--------------------------------------------------------
------------------------------------------------------------
DDY---------------------------------------------------------
--------------------------GRTP------------------------------
------------------------------------------------------------
--------------------------------------LMMAAING--------------
------------------------------------------------------------
-----------------------------------------HNKTLE-----LLLENSAN
AYVQDKTNNTALHH----------------------ACLQSQEMAVMVLLEKSQHQELV-
---------NIANVDLKT-----P------------------------------------
----------------------------LHIAAR--------------------------
----------------------NG------------------------------------
----------------LVSATQLLLRK-GAS-----------------------------
----------INSTDSNGHTPALACARNNSVAECLSLILAATSLNA--------------
--------------------------------------TLPSL-----------------
------QTLKFDGLT--LKN----------------------------------------
KNSQYLD-----------------------------------------------------
------------NSSEIHGLSPSGNL------------ETKD----------------QS
GSYQSSDSDFY-------------------------------------------------
------------------------------------------------------------
------------
>TRINITY_DN38610_c0_g1::TRINITY_DN38610_c0_g1_i4::g.101::m.101 type:3prime_partial len:340 gc:universal TRINITY_DN38610_c0_g1_i4:267-1283(+)
------------------------------------------------------------
------------------------------------------------------------
-------------------MVIHQL-----------------------------------
--------------------------------ID--------------------------
------------------------------------------------------------
-----------------------------------------EQPLVQAVF----------
---------------------------------KGDINEVRELL----------------
-----------------------------FNRQE--------------------------
------------------------------------------------------------
------------------------------------------------------------
---------------------------------------------VNYQDSERR------
------------------------------------------------------------
----------------------SVLHAAA-------------------------------
----------FCGEADI--ADLLLMSGA--------------------------------
-------------------RVNTKDNHWVTPLHRACCSQSED----------TVEVLLRH
EAD-----------VNARDKHWQ-------------------------------------
------TPLHVAAA-----------NNALCCAKFIIPL--QSNLNISDRGGRTSLHHAAY
NGHNEMVNLLLQNKA------------------------------------------AC-
----------------NSFDK---------------------KDRRAIHWAAYM------
-----GHTDVILLLAKE-------------------------------------------
-----------SA-------------ELNVRDKEMYTPLHAAAASG--------------
-------------------RVNAVRLLLELGAELDVVNAYGNTPLHIACLNGQEEVVEEL
IMAGSAVNAVNHRGQTPLHYA-------------------------SASTHGAGCLEVLL
REDADVNAKSRDGR--YPLHMAAIHGRFTR------------------------------
---------------------------------------------------------VFF
GLD---------------------------------------------------------
------------------------------------------------------------
------------------------------------------------------------
---------------------------------------------------------FL-
----------------------------------------------KH------------
------------------------------------------------------------
------------------------------------------------------------
-----------------------YMV-------------------------YP-------
------------------------------------------------------------
------------------------------------------------------------
------------------------------------------------------------
------------------------------------------------------------
------------------------------------------------------------
------------------------------------------------------------
------------------------------------------------------------
------------------------------------------------------------
------------------------------------------------------------
------------------------------------------------------------
------------------------------------------------------------
------------------------------------------------------------
------------------------------------------------------------
------------------------------------------------------------
------------------------------------------------------------
------------------------------------------------------------
------------------------------------------------------------
------------------------------------------------------------
------------------------------------------------------------
------------------------------------------------------------
------------------------------------------------------------
------------------------------------------------------------
------------------------------------------------------------
-----------------VSV----------------------------------------
------------------------------------------------------------
------------------------------------------------------------
------------------------------------------------------------
------------------------------------------------------------
------------------------------------------------------------
------------------------------------------------------------
------------------------------------------------------------
------------
>TRINITY_DN38610_c0_g1::TRINITY_DN38610_c0_g1_i5::g.102::m.102 type:3prime_partial len:340 gc:universal TRINITY_DN38610_c0_g1_i5:371-1387(+)
------------------------------------------------------------
------------------------------------------------------------
-------------------MVIHQL-----------------------------------
--------------------------------ID--------------------------
------------------------------------------------------------
-----------------------------------------EQPLVQAVF----------
---------------------------------KGDINEVRELL----------------
-----------------------------FNRQE--------------------------
------------------------------------------------------------
------------------------------------------------------------
---------------------------------------------VNYQDSERR------
------------------------------------------------------------
----------------------SVLHAAA-------------------------------
----------FCGEADI--ADLLLMSGA--------------------------------
-------------------RVNTKDNHWVTPLHRACCSQSED----------TVEVLLRH
EAD-----------VNARDKHWQ-------------------------------------
------TPLHVAAA-----------NNALCCAKFIIPL--QSNLNISDRGGRTSLHHAAY
NGHNEMVNLLLQNKA------------------------------------------AC-
----------------NSFDK---------------------KDRRAIHWAAYM------
-----GHTDVILLLAKE-------------------------------------------
-----------SA-------------ELNVRDKEMYTPLHAAAASG--------------
-------------------RVNAVRLLLELGAELDVVNAYGNTPLHIACLNGQEEVVEEL
IMAGSAVNAVNHRGQTPLHYA-------------------------SASTHGAGCLEVLL
REDADVNAKSRDGR--YPLHMAAIHGRFTR------------------------------
---------------------------------------------------------VFF
GLD---------------------------------------------------------
------------------------------------------------------------
------------------------------------------------------------
---------------------------------------------------------FL-
----------------------------------------------KH------------
------------------------------------------------------------
------------------------------------------------------------
-----------------------YMV-------------------------YP-------
------------------------------------------------------------
------------------------------------------------------------
------------------------------------------------------------
------------------------------------------------------------
------------------------------------------------------------
------------------------------------------------------------
------------------------------------------------------------
------------------------------------------------------------
------------------------------------------------------------
------------------------------------------------------------
------------------------------------------------------------
------------------------------------------------------------
------------------------------------------------------------
------------------------------------------------------------
------------------------------------------------------------
------------------------------------------------------------
------------------------------------------------------------
------------------------------------------------------------
------------------------------------------------------------
------------------------------------------------------------
------------------------------------------------------------
------------------------------------------------------------
------------------------------------------------------------
-----------------VSV----------------------------------------
------------------------------------------------------------
------------------------------------------------------------
------------------------------------------------------------
------------------------------------------------------------
------------------------------------------------------------
------------------------------------------------------------
------------------------------------------------------------
------------
>TRINITY_DN38610_c0_g1::TRINITY_DN38610_c0_g1_i6::g.103::m.103 type:complete len:1030 gc:universal TRINITY_DN38610_c0_g1_i6:371-3460(+)
------------------------------------------------------------
------------------------------------------------------------
-------------------MVIHQL-----------------------------------
--------------------------------ID--------------------------
------------------------------------------------------------
-----------------------------------------EQPLVQAVF----------
---------------------------------KGDINEVRELL----------------
-----------------------------FNRQE--------------------------
------------------------------------------------------------
------------------------------------------------------------
---------------------------------------------VNYQDSERR------
------------------------------------------------------------
----------------------SVLHAAA-------------------------------
----------FCGEADI--ADLLLMSGA--------------------------------
-------------------RVNTKDNHWVTPLHRACCSQSED----------TVEVLLRH
EAD-----------VNARDKHWQ-------------------------------------
------TPLHVAAA-----------NNALCCAKFIIPL--QSNLNISDRGGRTSLHHAAY
NGHNEMVNLLLQNKA------------------------------------------AC-
----------------NSFDK---------------------KDRRAIHWAAYM------
-----GHTDVILLLAKE-------------------------------------------
-----------SA-------------ELNVRDKEMYTPLHAAAASG--------------
-------------------RVNAVRLLLELGAELDVVNAYGNTPLHIACLNGQEEVVEEL
IMAGSAVNAVNHRGQTPLHYA-------------------------SASTHGAGCLEVLL
REDADVNAQSRDGR--SPLHMTAIHGRFTRAQTLIESGA---LIDGMDKDG--CTALHIA
AQYGHELLVGHLLSVGANPNKHGK------------NGMTPLHLAALNGYVDCCRKLIHA
GVDLSSEDDQGRIAVHLASFGGSLECLELL-IQHGA-----------DYN----------
-ICDSFGRLPAHYAASRTHHSCLLCLLAAHTDVNRTDVDGC--TPLHYAAASDSEGRCVS
LLLGHGADA--ILRDSKGYFPIHYA------------ATKGKASALEILLSATKLEQQG-
EHMEYF-TALHLAAYGGHVECLNLLLSSIQNVDARDNKGRTALDLAVFQGHVECVKLLL-
----------------------------------------------KHG-----ATLFT-
--------------------HD--------------------------DVT---------
----------------------------------------GRTPL----HAA--------
---------ASQGRRECLQLMLEYCN-------------------------YPDIVDVK-
----DKQNRTPLMQAVLHGQIECMTSLLQNGASTSA------------ADCNGR---TAL
FRA---------AVMGQEECAEALLRH---------------------------------
---------------------------GAFAAHKDVCGKTSVHLAAACGNLL--------
---ILDSLLH--------------------------------------------------
-------V----CSAQ-----------KLTDKAGYTPLHWA-------------------
-------------------------------------------C----------------
--------------------YAGHDMCV-----ELLL-----EQNKVKEFWGNSFSPLHC
AVS-------------NPFQGS---------ETC--------------------------
-----------------TELLLKHFGKSL---------------VDLRDKKGRTP-----
--------------------------------------------------------LHI-
--------------------------ASYNDSLLCIQILLKE---------------GAD
VNAM--------------------------------------------------------
------------------------------------------------------------
DDY---------------------------------------------------------
--------------------------GRTP------------------------------
------------------------------------------------------------
--------------------------------------LMMAAING--------------
------------------------------------------------------------
-----------------------------------------HNKTLE-----LLLENSAN
AYVQDKTNNTALHH----------------------ACLQSQEMAVMVLLEKSQHQELV-
---------NIANVDLKT-----P------------------------------------
----------------------------LHIAAR--------------------------
----------------------NG------------------------------------
----------------LVSATQLLLRK-GAS-----------------------------
----------INSTDSNGHTPALACARNNSVAECLSLILAATSLNA--------------
--------------------------------------TLPSL-----------------
------QTLKFDGLT--LKN----------------------------------------
KNSQYLD-----------------------------------------------------
------------NSSEIHGLSPSGNL------------ETKD----------------QS
GSYQSSDSDFY-------------------------------------------------
------------------------------------------------------------
------------
>TRINITY_DN38610_c0_g1::TRINITY_DN38610_c0_g1_i7::g.104::m.104 type:complete len:991 gc:universal TRINITY_DN38610_c0_g1_i7:371-3343(+)
------------------------------------------------------------
------------------------------------------------------------
-------------------MVIHQL-----------------------------------
--------------------------------ID--------------------------
------------------------------------------------------------
-----------------------------------------EQPLVQAVF----------
---------------------------------KGDINEVRELL----------------
-----------------------------FNRQE--------------------------
------------------------------------------------------------
------------------------------------------------------------
---------------------------------------------VNYQDSERR------
------------------------------------------------------------
----------------------SVLHAAA-------------------------------
----------FCGEADI--ADLLLMSGA--------------------------------
-------------------RVNTKDNHWVTPLHRACCSQSED----------TVEVLLRH
EAD-----------VNARDKHWQ-------------------------------------
------TPLHVAAA-----------NNALCCAKFIIPL--QSNLNISDRGGRTSLHHAAY
NGHNEMVNLLLQNKA------------------------------------------AC-
----------------NSFDK---------------------KDRRAIHWAAYM------
-----GHTDVILLLAKE-------------------------------------------
-----------SA-------------ELNVRDKEMYTPLHAAAASG--------------
-------------------RVNAVRLLLELGAELDVVNAYGNTPLHIACLNGQEEVVEEL
IMAGSAVNAVNHRGQTPLHYA-------------------------SASTHGAGCLEVLL
REDADVNAQSRDGR--SPLHMTAIHGRFTRAQTLIESGA---LIDGMDKDG--CTALHIA
AQYGHELLVGHLLSVGANPNKHGK------------NGMTPLHLAALNGYVDCCRKLIHA
GVDLSSEDDQGRIAVHLASFGGSLECLELL-IQHGA-----------DYN----------
-ICDSFGRLPAHYAASRTHHSCLLCLLAAHTDVNRTDVDGC--TPLHYAAASDSEGRCVS
LLLGHGADA--ILRDSKGYFPIHYA------------ATKGKASALEILLSATKLEQQG-
EHMEYF-TALHLAAYGGHVECLNLLLSSIQNVDARDNKGRTALDLAVFQGHVECVKLLL-
----------------------------------------------KHG-----ATLFT-
--------------------HD--------------------------DVT---------
----------------------------------------GRTPL----HAA--------
---------ASQGRRECLQLMLEYCN-------------------------YPDIVDVK-
----DKQNRTPLMQAVLHGQIECMTSLLQNGASTSA------------ADCNGR---TAL
FRA---------AVMGQEECAEALLRH---------------------------------
---------------------------GAFAAHKDVCGKTSVHLAAACGNLL--------
---ILDSLLH--------------------------------------------------
-------V----CSAQ-----------KLTDKAGYTPLHWA-------------------
-------------------------------------------C----------------
--------------------YAGHDMCV-----ELLL-----EQNKVKEFWGNSFSPLHC
AV----------------FQGS---------ETC--------------------------
-----------------TELLLKHFGKSL---------------VDLRDKKGRTP-----
--------------------------------------------------------LHI-
--------------------------ASYNDSLLCIQILLKE---------------GAD
VNAM--------------------------------------------------------
------------------------------------------------------------
DDY---------------------------------------------------------
--------------------------GRTP------------------------------
------------------------------------------------------------
--------------------------------------LMMAAING--------------
------------------------------------------------------------
-----------------------------------------HNKTLE-----LLLENSAN
AYVQDKTNNTALHH----------------------ACLQSQEMAVMVLLEKSQHQELV-
---------NIANVDLKT-----P------------------------------------
----------------------------LHIAAR--------------------------
----------------------NG------------------------------------
----------------LVSATQLLLRK-GAS-----------------------------
----------INSTDSNGK---------------LFFLVEDTQ-----------------
---------------------------------------IATL-----------------
------YAKSFAGEV--KKR----------------------------------------
IQVILLPW----------------------------------------------------
------------HVQEI----------------------TVL----------------QS
VSL---------------------------------------------------------
------------------------------------------------------------
------------
>TRINITY_DN38610_c0_g1::TRINITY_DN38610_c0_g1_i8::g.105::m.105 type:complete len:991 gc:universal TRINITY_DN38610_c0_g1_i8:267-3239(+)
------------------------------------------------------------
------------------------------------------------------------
-------------------MVIHQL-----------------------------------
--------------------------------ID--------------------------
------------------------------------------------------------
-----------------------------------------EQPLVQAVF----------
---------------------------------KGDINEVRELL----------------
-----------------------------FNRQE--------------------------
------------------------------------------------------------
------------------------------------------------------------
---------------------------------------------VNYQDSERR------
------------------------------------------------------------
----------------------SVLHAAA-------------------------------
----------FCGEADI--ADLLLMSGA--------------------------------
-------------------RVNTKDNHWVTPLHRACCSQSED----------TVEVLLRH
EAD-----------VNARDKHWQ-------------------------------------
------TPLHVAAA-----------NNALCCAKFIIPL--QSNLNISDRGGRTSLHHAAY
NGHNEMVNLLLQNKA------------------------------------------AC-
----------------NSFDK---------------------KDRRAIHWAAYM------
-----GHTDVILLLAKE-------------------------------------------
-----------SA-------------ELNVRDKEMYTPLHAAAASG--------------
-------------------RVNAVRLLLELGAELDVVNAYGNTPLHIACLNGQEEVVEEL
IMAGSAVNAVNHRGQTPLHYA-------------------------SASTHGAGCLEVLL
REDADVNAQSRDGR--SPLHMTAIHGRFTRAQTLIESGA---LIDGMDKDG--CTALHIA
AQYGHELLVGHLLSVGANPNKHGK------------NGMTPLHLAALNGYVDCCRKLIHA
GVDLSSEDDQGRIAVHLASFGGSLECLELL-IQHGA-----------DYN----------
-ICDSFGRLPAHYAASRTHHSCLLCLLAAHTDVNRTDVDGC--TPLHYAAASDSEGRCVS
LLLGHGADA--ILRDSKGYFPIHYA------------ATKGKASALEILLSATKLEQQG-
EHMEYF-TALHLAAYGGHVECLNLLLSSIQNVDARDNKGRTALDLAVFQGHVECVKLLL-
----------------------------------------------KHG-----ATLFT-
--------------------HD--------------------------DVT---------
----------------------------------------GRTPL----HAA--------
---------ASQGRRECLQLMLEYCN-------------------------YPDIVDVK-
----DKQNRTPLMQAVLHGQIECMTSLLQNGASTSA------------ADCNGR---TAL
FRA---------AVMGQEECAEALLRH---------------------------------
---------------------------GAFAAHKDVCGKTSVHLAAACGNLL--------
---ILDSLLH--------------------------------------------------
-------V----CSAQ-----------KLTDKAGYTPLHWA-------------------
-------------------------------------------C----------------
--------------------YAGHDMCV-----ELLL-----EQNKVKEFWGNSFSPLHC
AV----------------FQGS---------ETC--------------------------
-----------------TELLLKHFGKSL---------------VDLRDKKGRTP-----
--------------------------------------------------------LHI-
--------------------------ASYNDSLLCIQILLKE---------------GAD
VNAM--------------------------------------------------------
------------------------------------------------------------
DDY---------------------------------------------------------
--------------------------GRTP------------------------------
------------------------------------------------------------
--------------------------------------LMMAAING--------------
------------------------------------------------------------
-----------------------------------------HNKTLE-----LLLENSAN
AYVQDKTNNTALHH----------------------ACLQSQEMAVMVLLEKSQHQELV-
---------NIANVDLKT-----P------------------------------------
----------------------------LHIAAR--------------------------
----------------------NG------------------------------------
----------------LVSATQLLLRK-GAS-----------------------------
----------INSTDSNGK---------------LFFLVEDTQ-----------------
---------------------------------------IATL-----------------
------YAKSFAGEV--KKR----------------------------------------
IQVILLPW----------------------------------------------------
------------HVQEI----------------------TVL----------------QS
VSL---------------------------------------------------------
------------------------------------------------------------
------------
>TRINITY_DN38921_c0_g1::TRINITY_DN38921_c0_g1_i6::g.106::m.106 type:complete len:815 gc:universal TRINITY_DN38921_c0_g1_i6:121-2565(+)
------------------------------------------------------------
------------------------------------------------------------
-----------------MSTKTESIGSS--------------------------------
------------------------------------------------------------
CD----------------------------------------------------------
------ARG---------------------------------------------------
------------------------------------------------------------
-------------FGVH------------FNLPKIFFQEEDL------------------
------------------------------------------------------------
------------------------------------------------------------
------------------------------------------------------------
------------------------------------------------------------
------------------FDVESPLHSSALHGDK----AFLRKYLDSSEPIN--LEIKDK
FGRTPMIYSVMGNNVEC--ASILLKNGA--------------------------------
-------------------RVDNSDNCGQTALHWAAYKSQKR----------CVRLLLEN
GAL--WHQKD----IN--------------------------------------GV----
------TPLHLAAR-----------ASSPKCIEVICKEVQRGQLDIEDSCKRTPLHWSAA
FGNSKHIKILLKKGA------------------------------------------NVG
IPDTDGKTPLHLAASCNQPSALECVKILVEEAPSTVIDWQDYEGRTALHLAIAW------
-----GSTEIVDVLTATERR----------------------------------------
--------------------------NFNALDNMFCTPLHWAALLG--------------
-------------------FTDKVSLLLDRQAEPYSADINGATPLHYAAQGNHADTMAAF
LSRSYISDRADAEGRYALIWA-------------------------AASGA-NSVIDIMH
SFGIDLFVSDKNGI--TALHAAASQGNVTTIDVLLELGA---PLEAQDNAG--MTPFLHA
SEKGKAKSVRLLIEKGANIVAVDI------------------------------------
---------DGRSSLHWAALRGHAYVCQIL-LQNGC-----------D------------
--------------------------------PNSQDFYGK--TPLHYTSHQG-FVNCTS
VLLANGADP--NISDNEGKTPLHVS------------CSKGHLDVVRLLYENGG-LINIM
AATDGRCTPLDCAIFEHHKPVEQFLREEKAL---------TSLQIKQIA--AVVIQALF-
------------------------------------------------------RGILTR
K-----------------------------------------------NLS---------
--------------------------------Y-------RKEVL---------------
------------------------------------------------------------
------------------SSFSSSSQSKET-----------------------------F
RKTDDS------------------------------------------------------
---------------------------DKRISKRDSCCGSSDSEFYQSSIFQ--------
----------------------------------------------------SSFSSFS-
------------KSIE---------------MKEKSKIPIA-------------IWRLS-
GGFSNFLK----------------------------------------TTNNSL--HEYY
I------SL--DNRKH--------------------------KENCLA------------
---------------------P------------------------KEDKY---------
------------------------------------------------------------
-----------------------------------VRHC---------------------
------------------------------------------------------------
------------------------------------------------------------
---------------------F--------------------------------------
------------HCCL--------------------------------------------
----------------------------------------C-------------------
------------------------------------------------------------
------------------------------------------------------------
------------------------------------------------------------
-----------------------------------------QVNILE-------------
------------------------------------------------------------
-----------------------PCC----------------------------------
------------------------------------------------------------
----------------------NSSFW---------------KASLSSK-----------
-----------------CSVREQLNTKSSAR-----------------------------
--------------------------------EIISYLQNEAAAVIQ-KAWKR-------
-----HK---------------------------KIC-----------------------
-----------------TEKSV-------------------------------------L
TNLEDTTLSG--------------------------------------------------
-----------------------------------DTRDINLLTHEL-------------
-----------------------------------------------------------Q
NLNHPS------------------------------------------------------
------------
