# Supplementary material for: Venomix: a simple bioinformatic pipeline for identifying and characterizing toxin gene candidates from transcriptomic data
Source: PeerJ. 2018 Jul 31;6:e5361. doi: 10.7717/peerj.5361 (PMC6074769; doi:10.7717/peerj.5361)
Supplement: Supplemental Information 6 [file peerj-06-5361-s006.gz › FinalOutput_1E-20/SCREENING/UNIPROT_SCREEN]

TRINITY_DN4_c0_g1_i1	7.32e-72
TRINITY_DN4_c0_g2_i1	4.58e-64
TRINITY_DN4_c0_g2_i1	4.58e-64
TRINITY_DN18677_c0_g1_i1	6.02e-67
TRINITY_DN18677_c0_g1_i2	8.01e-67
TRINITY_DN38356_c1_g1_i1	2.62e-72
TRINITY_DN38577_c0_g1_i1	3.41e-73
TRINITY_DN39194_c0_g1_i1	8.01e-53
TRINITY_DN39194_c0_g1_i2	9.63e-80
TRINITY_DN39194_c0_g1_i3	1.29e-82
TRINITY_DN39194_c0_g1_i4	1.90e-81
TRINITY_DN39194_c0_g1_i5	7.84e-75
TRINITY_DN40068_c7_g6_i1	3.41e-173
TRINITY_DN40068_c7_g6_i2	1.84e-173
TRINITY_DN50885_c0_g1_i1	9.06e-63
TRINITY_DN52127_c0_g1_i1	2.00e-63
TRINITY_DN59357_c0_g1_i1	2.18e-37
TRINITY_DN31888_c0_g1_i1	0.0
TRINITY_DN31888_c0_g1_i1	1.35e-94
TRINITY_DN33776_c0_g2_i1	0.0
TRINITY_DN33776_c0_g2_i1	2.01e-08
TRINITY_DN33776_c0_g2_i2	0.0
TRINITY_DN33776_c0_g2_i2	8.46e-85
TRINITY_DN33776_c0_g2_i2	1.79e-22
TRINITY_DN33776_c0_g2_i2	2.71e-08
TRINITY_DN33776_c0_g2_i3	0.0
TRINITY_DN33776_c0_g2_i3	2.11e-08
TRINITY_DN33776_c0_g2_i4	0.0
TRINITY_DN33776_c0_g2_i4	2.00e-08
TRINITY_DN33776_c0_g2_i5	0.0
TRINITY_DN33776_c0_g2_i5	1.49e-84
TRINITY_DN33776_c0_g2_i5	2.21e-08
TRINITY_DN33776_c0_g2_i6	0.0
TRINITY_DN33776_c0_g2_i7	0.0
TRINITY_DN33776_c0_g2_i7	2.69e-84
TRINITY_DN33776_c0_g2_i7	2.17e-08
TRINITY_DN33776_c0_g2_i8	0.0
TRINITY_DN33776_c0_g2_i8	2.08e-08
TRINITY_DN33776_c0_g2_i9	0.0
TRINITY_DN33776_c0_g2_i9	1.29e-84
TRINITY_DN33776_c0_g2_i9	2.16e-08
TRINITY_DN33776_c0_g2_i10	0.0
TRINITY_DN33776_c0_g2_i11	0.0
TRINITY_DN33776_c0_g2_i11	2.11e-84
TRINITY_DN33776_c0_g2_i11	2.29e-22
TRINITY_DN33776_c0_g2_i11	2.70e-08
TRINITY_DN33776_c0_g2_i12	0.0
TRINITY_DN33776_c0_g2_i13	0.0
TRINITY_DN33776_c0_g2_i14	0.0
TRINITY_DN33776_c0_g2_i14	2.10e-84
TRINITY_DN33776_c0_g2_i14	2.17e-08
TRINITY_DN33776_c0_g2_i15	0.0
TRINITY_DN33776_c0_g2_i16	0.0
TRINITY_DN33776_c0_g2_i17	0.0
TRINITY_DN33776_c0_g2_i17	2.59e-76
TRINITY_DN33776_c0_g2_i18	0.0
TRINITY_DN33776_c0_g2_i18	4.40e-76
TRINITY_DN33776_c0_g2_i19	0.0
TRINITY_DN33776_c0_g2_i20	0.0
TRINITY_DN33776_c0_g2_i20	2.57e-76
TRINITY_DN33776_c0_g2_i21	0.0
TRINITY_DN33776_c0_g2_i21	1.27e-84
TRINITY_DN33776_c0_g2_i21	2.01e-22
TRINITY_DN33776_c0_g2_i21	2.62e-08
TRINITY_DN33776_c0_g2_i22	0.0
TRINITY_DN33776_c0_g2_i22	1.96e-84
TRINITY_DN33776_c0_g2_i22	2.23e-22
TRINITY_DN33776_c0_g2_i22	2.49e-08
TRINITY_DN33776_c0_g2_i23	0.0
TRINITY_DN33776_c0_g2_i23	3.70e-76
TRINITY_DN34017_c0_g1_i1	1.65e-177
TRINITY_DN34017_c0_g1_i1	4.41e-43
TRINITY_DN34017_c0_g1_i1	1.76e-38
TRINITY_DN34017_c0_g1_i1	4.50e-38
TRINITY_DN34017_c0_g1_i1	1.29e-33
TRINITY_DN34017_c0_g1_i1	4.42e-32
TRINITY_DN34017_c0_g1_i1	7.90e-26
TRINITY_DN34017_c0_g1_i1	8.45e-11
TRINITY_DN34017_c0_g1_i1	1.70e-10
TRINITY_DN34017_c0_g2_i1	0.0
TRINITY_DN34017_c0_g2_i1	1.39e-51
TRINITY_DN34017_c0_g2_i1	9.14e-50
TRINITY_DN34017_c0_g2_i1	1.67e-44
TRINITY_DN34017_c0_g2_i1	4.59e-33
TRINITY_DN34017_c0_g2_i1	7.18e-30
TRINITY_DN34017_c0_g2_i1	9.91e-29
TRINITY_DN34017_c0_g2_i1	1.51e-27
TRINITY_DN34017_c0_g2_i1	1.43e-22
TRINITY_DN34017_c0_g2_i1	5.75e-15
TRINITY_DN34017_c0_g2_i1	2.57e-14
TRINITY_DN34017_c0_g2_i1	4.88e-14
TRINITY_DN34017_c0_g2_i1	5.60e-10
TRINITY_DN34017_c0_g2_i1	2.75e-09
TRINITY_DN34017_c0_g2_i1	5.17e-09
TRINITY_DN34017_c0_g2_i1	1.11e-08
TRINITY_DN34017_c0_g2_i1	7.26e-08
TRINITY_DN34017_c0_g2_i1	2.46e-07
TRINITY_DN34017_c0_g2_i1	9.54e-07
TRINITY_DN34017_c0_g2_i1	1.39e-06
TRINITY_DN34017_c0_g2_i1	0.001
TRINITY_DN34017_c0_g2_i1	0.002
TRINITY_DN34017_c0_g2_i1	0.002
TRINITY_DN34017_c0_g2_i1	0.041
TRINITY_DN34017_c0_g2_i2	0.0
TRINITY_DN34017_c0_g2_i2	1.61e-51
TRINITY_DN34017_c0_g2_i2	1.11e-49
TRINITY_DN34017_c0_g2_i2	1.82e-44
TRINITY_DN34017_c0_g2_i2	5.09e-33
TRINITY_DN34017_c0_g2_i2	7.30e-30
TRINITY_DN34017_c0_g2_i2	1.10e-28
TRINITY_DN34017_c0_g2_i2	1.50e-22
TRINITY_DN34017_c0_g2_i2	1.49e-20
TRINITY_DN34017_c0_g2_i2	5.82e-15
TRINITY_DN34017_c0_g2_i2	2.61e-14
TRINITY_DN34017_c0_g2_i2	5.66e-10
TRINITY_DN34017_c0_g2_i2	2.78e-09
TRINITY_DN34017_c0_g2_i2	5.23e-09
TRINITY_DN34017_c0_g2_i2	1.12e-08
TRINITY_DN34017_c0_g2_i2	7.35e-08
TRINITY_DN34017_c0_g2_i2	2.49e-07
TRINITY_DN34017_c0_g2_i2	9.65e-07
TRINITY_DN34017_c0_g2_i2	1.41e-06
TRINITY_DN34017_c0_g2_i2	0.001
TRINITY_DN34017_c0_g2_i2	0.002
TRINITY_DN34017_c0_g2_i2	0.002
TRINITY_DN34017_c0_g2_i2	0.041
TRINITY_DN35002_c0_g1_i1	0.0
TRINITY_DN35002_c0_g1_i1	1.44e-70
TRINITY_DN35002_c0_g1_i1	3.43e-51
TRINITY_DN35013_c0_g1_i1	0.0
TRINITY_DN35013_c0_g1_i1	8.01e-75
TRINITY_DN35013_c0_g1_i1	6.56e-73
TRINITY_DN35013_c0_g1_i1	7.49e-43
TRINITY_DN35013_c0_g1_i1	5.77e-37
TRINITY_DN35013_c0_g1_i2	0.0
TRINITY_DN35013_c0_g1_i2	5.83e-83
TRINITY_DN35013_c0_g1_i2	7.52e-75
TRINITY_DN35013_c0_g1_i2	1.58e-54
TRINITY_DN35013_c0_g1_i2	7.46e-46
TRINITY_DN35013_c0_g1_i3	0.0
TRINITY_DN35013_c0_g1_i3	6.40e-83
TRINITY_DN35013_c0_g1_i3	8.06e-75
TRINITY_DN35013_c0_g1_i3	1.65e-54
TRINITY_DN35013_c0_g1_i3	7.74e-46
TRINITY_DN37565_c0_g2_i1	0.0
TRINITY_DN37565_c0_g2_i1	7.64e-54
TRINITY_DN37565_c0_g2_i2	0.0
TRINITY_DN37565_c0_g2_i3	0.0
TRINITY_DN37565_c0_g2_i5	0.0
TRINITY_DN37565_c0_g2_i7	0.0
TRINITY_DN37565_c0_g2_i7	5.57e-54
TRINITY_DN37565_c0_g2_i8	0.0
TRINITY_DN37565_c0_g2_i8	9.28e-54
TRINITY_DN37768_c0_g1_i1	0.0
TRINITY_DN38610_c0_g1_i1	0.0
TRINITY_DN38610_c0_g1_i2	0.0
TRINITY_DN38610_c0_g1_i3	0.0
TRINITY_DN38610_c0_g1_i4	1.17e-138
TRINITY_DN38610_c0_g1_i4	7.31e-37
TRINITY_DN38610_c0_g1_i4	7.62e-35
TRINITY_DN38610_c0_g1_i4	4.12e-30
TRINITY_DN38610_c0_g1_i4	1.75e-27
TRINITY_DN38610_c0_g1_i4	6.36e-27
TRINITY_DN38610_c0_g1_i4	9.12e-27
TRINITY_DN38610_c0_g1_i4	3.93e-22
TRINITY_DN38610_c0_g1_i5	4.10e-138
TRINITY_DN38610_c0_g1_i5	1.47e-36
TRINITY_DN38610_c0_g1_i5	1.49e-34
TRINITY_DN38610_c0_g1_i5	7.46e-30
TRINITY_DN38610_c0_g1_i5	3.01e-27
TRINITY_DN38610_c0_g1_i5	1.09e-26
TRINITY_DN38610_c0_g1_i5	1.55e-26
TRINITY_DN38610_c0_g1_i5	6.09e-22
TRINITY_DN38610_c0_g1_i6	0.0
TRINITY_DN38610_c0_g1_i7	0.0
TRINITY_DN38610_c0_g1_i7	2.44e-93
TRINITY_DN38610_c0_g1_i7	8.12e-63
TRINITY_DN38610_c0_g1_i7	7.70e-46
TRINITY_DN38610_c0_g1_i7	1.81e-37
TRINITY_DN38610_c0_g1_i7	0.53
TRINITY_DN38610_c0_g1_i8	0.0
TRINITY_DN38610_c0_g1_i8	1.71e-93
TRINITY_DN38610_c0_g1_i8	7.34e-63
TRINITY_DN38610_c0_g1_i8	7.22e-46
TRINITY_DN38610_c0_g1_i8	1.71e-37
TRINITY_DN38610_c0_g1_i8	0.51
TRINITY_DN38921_c0_g1_i1	3.48e-105
TRINITY_DN38921_c0_g1_i1	4.58e-15
TRINITY_DN38921_c0_g1_i1	4.58e-15
TRINITY_DN38921_c0_g1_i1	1.01e-11
TRINITY_DN38921_c0_g1_i1	1.36e-06
TRINITY_DN38921_c0_g1_i3	1.34e-137
TRINITY_DN38921_c0_g1_i3	1.34e-137
TRINITY_DN38921_c0_g1_i3	2.45e-22
TRINITY_DN38921_c0_g1_i3	6.00e-15
TRINITY_DN38921_c0_g1_i3	2.15e-14
TRINITY_DN38921_c0_g1_i3	9.55e-14
TRINITY_DN38921_c0_g1_i3	1.52e-10
TRINITY_DN38921_c0_g1_i3	4.19e-10
TRINITY_DN38921_c0_g1_i6	3.61e-160
TRINITY_DN27353_c0_g2_i2	4.64e-27
TRINITY_DN34711_c0_g2_i1	0.0
TRINITY_DN34711_c0_g2_i1	4.27e-91
TRINITY_DN34711_c0_g2_i2	0.0
TRINITY_DN34711_c0_g2_i2	0.0
TRINITY_DN34711_c0_g2_i2	1.00e-91
TRINITY_DN34711_c0_g2_i2	5.34e-79
TRINITY_DN34711_c0_g2_i2	5.17e-47
TRINITY_DN34711_c0_g2_i2	4.16e-11
TRINITY_DN34711_c0_g2_i2	7.68e-07
TRINITY_DN34711_c0_g2_i2	0.007
TRINITY_DN34711_c0_g2_i2	0.039
TRINITY_DN34711_c0_g2_i3	0.0
TRINITY_DN34711_c0_g2_i3	0.0
TRINITY_DN34711_c0_g2_i3	9.32e-92
TRINITY_DN34711_c0_g2_i3	5.07e-79
TRINITY_DN34711_c0_g2_i3	5.10e-47
TRINITY_DN34711_c0_g2_i3	3.76e-11
TRINITY_DN34711_c0_g2_i3	7.76e-07
TRINITY_DN34711_c0_g2_i3	0.007
TRINITY_DN34711_c0_g2_i3	0.040
TRINITY_DN34711_c0_g2_i4	0.0
TRINITY_DN34711_c0_g2_i4	5.18e-91
TRINITY_DN97130_c0_g1_i1	1.96e-50
TRINITY_DN105899_c0_g1_i1	3.21e-25
TRINITY_DN34711_c0_g2_i1	0.0
TRINITY_DN34711_c0_g2_i1	4.27e-91
TRINITY_DN34711_c0_g2_i2	0.0
TRINITY_DN34711_c0_g2_i2	0.0
TRINITY_DN34711_c0_g2_i2	1.00e-91
TRINITY_DN34711_c0_g2_i2	5.34e-79
TRINITY_DN34711_c0_g2_i2	5.17e-47
TRINITY_DN34711_c0_g2_i2	4.16e-11
TRINITY_DN34711_c0_g2_i2	7.68e-07
TRINITY_DN34711_c0_g2_i2	0.007
TRINITY_DN34711_c0_g2_i2	0.039
TRINITY_DN34711_c0_g2_i3	0.0
TRINITY_DN34711_c0_g2_i3	0.0
TRINITY_DN34711_c0_g2_i3	9.32e-92
TRINITY_DN34711_c0_g2_i3	5.07e-79
TRINITY_DN34711_c0_g2_i3	5.10e-47
TRINITY_DN34711_c0_g2_i3	3.76e-11
TRINITY_DN34711_c0_g2_i3	7.76e-07
TRINITY_DN34711_c0_g2_i3	0.007
TRINITY_DN34711_c0_g2_i3	0.040
TRINITY_DN34711_c0_g2_i4	0.0
TRINITY_DN34711_c0_g2_i4	5.18e-91
TRINITY_DN97130_c0_g1_i1	1.96e-50
TRINITY_DN34711_c0_g2_i1	0.0
TRINITY_DN34711_c0_g2_i1	4.27e-91
TRINITY_DN34711_c0_g2_i2	0.0
TRINITY_DN34711_c0_g2_i2	0.0
TRINITY_DN34711_c0_g2_i2	1.00e-91
TRINITY_DN34711_c0_g2_i2	5.34e-79
TRINITY_DN34711_c0_g2_i2	5.17e-47
TRINITY_DN34711_c0_g2_i2	4.16e-11
TRINITY_DN34711_c0_g2_i2	7.68e-07
TRINITY_DN34711_c0_g2_i2	0.007
TRINITY_DN34711_c0_g2_i2	0.039
TRINITY_DN34711_c0_g2_i3	0.0
TRINITY_DN34711_c0_g2_i3	0.0
TRINITY_DN34711_c0_g2_i3	9.32e-92
TRINITY_DN34711_c0_g2_i3	5.07e-79
TRINITY_DN34711_c0_g2_i3	5.10e-47
TRINITY_DN34711_c0_g2_i3	3.76e-11
TRINITY_DN34711_c0_g2_i3	7.76e-07
TRINITY_DN34711_c0_g2_i3	0.007
TRINITY_DN34711_c0_g2_i3	0.040
TRINITY_DN34711_c0_g2_i4	0.0
TRINITY_DN34711_c0_g2_i4	5.18e-91
TRINITY_DN97130_c0_g1_i1	1.96e-50
TRINITY_DN105899_c0_g1_i1	3.21e-25
TRINITY_DN34711_c0_g2_i1	0.0
TRINITY_DN34711_c0_g2_i1	4.27e-91
TRINITY_DN34711_c0_g2_i2	0.0
TRINITY_DN34711_c0_g2_i2	0.0
TRINITY_DN34711_c0_g2_i2	1.00e-91
TRINITY_DN34711_c0_g2_i2	5.34e-79
TRINITY_DN34711_c0_g2_i2	5.17e-47
TRINITY_DN34711_c0_g2_i2	4.16e-11
TRINITY_DN34711_c0_g2_i2	7.68e-07
TRINITY_DN34711_c0_g2_i2	0.007
TRINITY_DN34711_c0_g2_i2	0.039
TRINITY_DN34711_c0_g2_i3	0.0
TRINITY_DN34711_c0_g2_i3	0.0
TRINITY_DN34711_c0_g2_i3	9.32e-92
TRINITY_DN34711_c0_g2_i3	5.07e-79
TRINITY_DN34711_c0_g2_i3	5.10e-47
TRINITY_DN34711_c0_g2_i3	3.76e-11
TRINITY_DN34711_c0_g2_i3	7.76e-07
TRINITY_DN34711_c0_g2_i3	0.007
TRINITY_DN34711_c0_g2_i3	0.040
TRINITY_DN34711_c0_g2_i4	0.0
TRINITY_DN34711_c0_g2_i4	5.18e-91
TRINITY_DN97130_c0_g1_i1	1.96e-50
TRINITY_DN39906_c0_g2_i2	3.50e-93
TRINITY_DN51843_c0_g1_i1	4.86e-24
TRINITY_DN7797_c0_g1_i1	2.51e-28
TRINITY_DN7797_c0_g2_i1	5.73e-29
TRINITY_DN27061_c0_g1_i2	4.38e-35
TRINITY_DN32026_c0_g1_i1	2.33e-50
TRINITY_DN32767_c0_g2_i1	2.03e-28
TRINITY_DN32767_c0_g2_i2	9.88e-29
TRINITY_DN31888_c0_g1_i1	0.0
TRINITY_DN31888_c0_g1_i1	1.35e-94
TRINITY_DN32510_c0_g1_i1	6.28e-28
TRINITY_DN32510_c0_g1_i1	2.18e-19
TRINITY_DN32510_c0_g1_i1	3.80e-13
TRINITY_DN32510_c0_g1_i1	4.30e-09
TRINITY_DN32510_c0_g1_i1	1.29e-08
TRINITY_DN32510_c0_g1_i1	5.53e-08
TRINITY_DN32510_c0_g1_i1	2.66e-07
TRINITY_DN32510_c0_g1_i1	1.66e-04
TRINITY_DN32510_c0_g1_i1	0.008
TRINITY_DN32510_c0_g1_i1	0.014
TRINITY_DN32510_c0_g1_i2	5.28e-28
TRINITY_DN32510_c0_g1_i2	3.65e-19
TRINITY_DN32510_c0_g1_i2	3.82e-13
TRINITY_DN32510_c0_g1_i2	9.80e-12
TRINITY_DN32510_c0_g1_i2	3.74e-10
TRINITY_DN32510_c0_g1_i2	4.72e-09
TRINITY_DN32510_c0_g1_i2	1.40e-07
TRINITY_DN32510_c0_g1_i2	3.35e-06
TRINITY_DN32510_c0_g1_i2	6.65e-06
TRINITY_DN32510_c0_g1_i2	1.30e-05
TRINITY_DN32510_c0_g1_i2	8.90e-04
TRINITY_DN32510_c0_g1_i4	7.63e-28
TRINITY_DN32510_c0_g1_i4	2.12e-19
TRINITY_DN32510_c0_g1_i4	4.15e-13
TRINITY_DN32510_c0_g1_i4	4.87e-09
TRINITY_DN32510_c0_g1_i4	1.15e-08
TRINITY_DN32510_c0_g1_i4	5.91e-08
TRINITY_DN32510_c0_g1_i4	2.77e-07
TRINITY_DN32510_c0_g1_i4	1.79e-04
TRINITY_DN32510_c0_g1_i4	0.008
TRINITY_DN32510_c0_g1_i4	0.013
TRINITY_DN33776_c0_g2_i1	0.0
TRINITY_DN33776_c0_g2_i1	2.01e-08
TRINITY_DN33776_c0_g2_i2	0.0
TRINITY_DN33776_c0_g2_i2	8.46e-85
TRINITY_DN33776_c0_g2_i2	1.79e-22
TRINITY_DN33776_c0_g2_i2	2.71e-08
TRINITY_DN33776_c0_g2_i3	0.0
TRINITY_DN33776_c0_g2_i3	2.11e-08
TRINITY_DN33776_c0_g2_i4	0.0
TRINITY_DN33776_c0_g2_i4	2.00e-08
TRINITY_DN33776_c0_g2_i5	0.0
TRINITY_DN33776_c0_g2_i5	1.49e-84
TRINITY_DN33776_c0_g2_i5	2.21e-08
TRINITY_DN33776_c0_g2_i6	0.0
TRINITY_DN33776_c0_g2_i7	0.0
TRINITY_DN33776_c0_g2_i7	2.69e-84
TRINITY_DN33776_c0_g2_i7	2.17e-08
TRINITY_DN33776_c0_g2_i8	0.0
TRINITY_DN33776_c0_g2_i8	2.08e-08
TRINITY_DN33776_c0_g2_i9	0.0
TRINITY_DN33776_c0_g2_i9	1.29e-84
TRINITY_DN33776_c0_g2_i9	2.16e-08
TRINITY_DN33776_c0_g2_i10	0.0
TRINITY_DN33776_c0_g2_i11	0.0
TRINITY_DN33776_c0_g2_i11	2.11e-84
TRINITY_DN33776_c0_g2_i11	2.29e-22
TRINITY_DN33776_c0_g2_i11	2.70e-08
TRINITY_DN33776_c0_g2_i12	0.0
TRINITY_DN33776_c0_g2_i13	0.0
TRINITY_DN33776_c0_g2_i14	0.0
TRINITY_DN33776_c0_g2_i14	2.10e-84
TRINITY_DN33776_c0_g2_i14	2.17e-08
TRINITY_DN33776_c0_g2_i15	0.0
TRINITY_DN33776_c0_g2_i16	0.0
TRINITY_DN33776_c0_g2_i17	0.0
TRINITY_DN33776_c0_g2_i17	2.59e-76
TRINITY_DN33776_c0_g2_i18	0.0
TRINITY_DN33776_c0_g2_i18	4.40e-76
TRINITY_DN33776_c0_g2_i19	0.0
TRINITY_DN33776_c0_g2_i20	0.0
TRINITY_DN33776_c0_g2_i20	2.57e-76
TRINITY_DN33776_c0_g2_i21	0.0
TRINITY_DN33776_c0_g2_i21	1.27e-84
TRINITY_DN33776_c0_g2_i21	2.01e-22
TRINITY_DN33776_c0_g2_i21	2.62e-08
TRINITY_DN33776_c0_g2_i22	0.0
TRINITY_DN33776_c0_g2_i22	1.96e-84
TRINITY_DN33776_c0_g2_i22	2.23e-22
TRINITY_DN33776_c0_g2_i22	2.49e-08
TRINITY_DN33776_c0_g2_i23	0.0
TRINITY_DN33776_c0_g2_i23	3.70e-76
TRINITY_DN34017_c0_g2_i1	0.0
TRINITY_DN34017_c0_g2_i1	1.39e-51
TRINITY_DN34017_c0_g2_i1	9.14e-50
TRINITY_DN34017_c0_g2_i1	1.67e-44
TRINITY_DN34017_c0_g2_i1	4.59e-33
TRINITY_DN34017_c0_g2_i1	7.18e-30
TRINITY_DN34017_c0_g2_i1	9.91e-29
TRINITY_DN34017_c0_g2_i1	1.51e-27
TRINITY_DN34017_c0_g2_i1	1.43e-22
TRINITY_DN34017_c0_g2_i1	5.75e-15
TRINITY_DN34017_c0_g2_i1	2.57e-14
TRINITY_DN34017_c0_g2_i1	4.88e-14
TRINITY_DN34017_c0_g2_i1	5.60e-10
TRINITY_DN34017_c0_g2_i1	2.75e-09
TRINITY_DN34017_c0_g2_i1	5.17e-09
TRINITY_DN34017_c0_g2_i1	1.11e-08
TRINITY_DN34017_c0_g2_i1	7.26e-08
TRINITY_DN34017_c0_g2_i1	2.46e-07
TRINITY_DN34017_c0_g2_i1	9.54e-07
TRINITY_DN34017_c0_g2_i1	1.39e-06
TRINITY_DN34017_c0_g2_i1	0.001
TRINITY_DN34017_c0_g2_i1	0.002
TRINITY_DN34017_c0_g2_i1	0.002
TRINITY_DN34017_c0_g2_i1	0.041
TRINITY_DN34017_c0_g2_i2	0.0
TRINITY_DN34017_c0_g2_i2	1.61e-51
TRINITY_DN34017_c0_g2_i2	1.11e-49
TRINITY_DN34017_c0_g2_i2	1.82e-44
TRINITY_DN34017_c0_g2_i2	5.09e-33
TRINITY_DN34017_c0_g2_i2	7.30e-30
TRINITY_DN34017_c0_g2_i2	1.10e-28
TRINITY_DN34017_c0_g2_i2	1.50e-22
TRINITY_DN34017_c0_g2_i2	1.49e-20
TRINITY_DN34017_c0_g2_i2	5.82e-15
TRINITY_DN34017_c0_g2_i2	2.61e-14
TRINITY_DN34017_c0_g2_i2	5.66e-10
TRINITY_DN34017_c0_g2_i2	2.78e-09
TRINITY_DN34017_c0_g2_i2	5.23e-09
TRINITY_DN34017_c0_g2_i2	1.12e-08
TRINITY_DN34017_c0_g2_i2	7.35e-08
TRINITY_DN34017_c0_g2_i2	2.49e-07
TRINITY_DN34017_c0_g2_i2	9.65e-07
TRINITY_DN34017_c0_g2_i2	1.41e-06
TRINITY_DN34017_c0_g2_i2	0.001
TRINITY_DN34017_c0_g2_i2	0.002
TRINITY_DN34017_c0_g2_i2	0.002
TRINITY_DN34017_c0_g2_i2	0.041
TRINITY_DN35002_c0_g1_i1	0.0
TRINITY_DN35002_c0_g1_i1	1.44e-70
TRINITY_DN35002_c0_g1_i1	3.43e-51
TRINITY_DN35013_c0_g1_i1	0.0
TRINITY_DN35013_c0_g1_i1	8.01e-75
TRINITY_DN35013_c0_g1_i1	6.56e-73
TRINITY_DN35013_c0_g1_i1	7.49e-43
TRINITY_DN35013_c0_g1_i1	5.77e-37
TRINITY_DN35013_c0_g1_i2	0.0
TRINITY_DN35013_c0_g1_i2	5.83e-83
TRINITY_DN35013_c0_g1_i2	7.52e-75
TRINITY_DN35013_c0_g1_i2	1.58e-54
TRINITY_DN35013_c0_g1_i2	7.46e-46
TRINITY_DN35013_c0_g1_i3	0.0
TRINITY_DN35013_c0_g1_i3	6.40e-83
TRINITY_DN35013_c0_g1_i3	8.06e-75
TRINITY_DN35013_c0_g1_i3	1.65e-54
TRINITY_DN35013_c0_g1_i3	7.74e-46
TRINITY_DN37565_c0_g2_i1	0.0
TRINITY_DN37565_c0_g2_i1	7.64e-54
TRINITY_DN37565_c0_g2_i2	0.0
TRINITY_DN37565_c0_g2_i3	0.0
TRINITY_DN37565_c0_g2_i5	0.0
TRINITY_DN37565_c0_g2_i7	0.0
TRINITY_DN37565_c0_g2_i7	5.57e-54
TRINITY_DN37565_c0_g2_i8	0.0
TRINITY_DN37565_c0_g2_i8	9.28e-54
TRINITY_DN37768_c0_g1_i1	0.0
TRINITY_DN38610_c0_g1_i1	0.0
TRINITY_DN38610_c0_g1_i2	0.0
TRINITY_DN38610_c0_g1_i3	0.0
TRINITY_DN38610_c0_g1_i4	1.17e-138
TRINITY_DN38610_c0_g1_i4	7.31e-37
TRINITY_DN38610_c0_g1_i4	7.62e-35
TRINITY_DN38610_c0_g1_i4	4.12e-30
TRINITY_DN38610_c0_g1_i4	1.75e-27
TRINITY_DN38610_c0_g1_i4	6.36e-27
TRINITY_DN38610_c0_g1_i4	9.12e-27
TRINITY_DN38610_c0_g1_i4	3.93e-22
TRINITY_DN38610_c0_g1_i5	4.10e-138
TRINITY_DN38610_c0_g1_i5	1.47e-36
TRINITY_DN38610_c0_g1_i5	1.49e-34
TRINITY_DN38610_c0_g1_i5	7.46e-30
TRINITY_DN38610_c0_g1_i5	3.01e-27
TRINITY_DN38610_c0_g1_i5	1.09e-26
TRINITY_DN38610_c0_g1_i5	1.55e-26
TRINITY_DN38610_c0_g1_i5	6.09e-22
TRINITY_DN38610_c0_g1_i6	0.0
TRINITY_DN38610_c0_g1_i7	0.0
TRINITY_DN38610_c0_g1_i7	2.44e-93
TRINITY_DN38610_c0_g1_i7	8.12e-63
TRINITY_DN38610_c0_g1_i7	7.70e-46
TRINITY_DN38610_c0_g1_i7	1.81e-37
TRINITY_DN38610_c0_g1_i7	0.53
TRINITY_DN38610_c0_g1_i8	0.0
TRINITY_DN38610_c0_g1_i8	1.71e-93
TRINITY_DN38610_c0_g1_i8	7.34e-63
TRINITY_DN38610_c0_g1_i8	7.22e-46
TRINITY_DN38610_c0_g1_i8	1.71e-37
TRINITY_DN38610_c0_g1_i8	0.51
TRINITY_DN38921_c0_g1_i6	3.61e-160
TRINITY_DN3675_c0_g1_i1	1.38e-47
TRINITY_DN32787_c0_g1_i2	2.72e-118
TRINITY_DN3675_c0_g1_i1	1.38e-47
TRINITY_DN30872_c0_g1_i1	1.19e-95
TRINITY_DN30872_c0_g1_i1	1.19e-95
TRINITY_DN30872_c0_g1_i2	1.28e-95
TRINITY_DN30872_c0_g1_i2	1.28e-95
TRINITY_DN32787_c0_g1_i1	3.27e-129
TRINITY_DN32787_c0_g1_i2	2.72e-118
TRINITY_DN39743_c4_g4_i1	8.33e-57
TRINITY_DN39701_c0_g1_i1	7.69e-50
TRINITY_DN39701_c0_g1_i3	7.69e-50
TRINITY_DN39701_c0_g1_i4	7.73e-50
TRINITY_DN37917_c0_g1_i1	1.48e-112
TRINITY_DN37917_c0_g1_i3	3.59e-153
TRINITY_DN37917_c0_g1_i4	2.31e-85
TRINITY_DN37917_c0_g1_i1	1.48e-112
TRINITY_DN37917_c0_g1_i3	3.59e-153
TRINITY_DN37917_c0_g1_i4	2.31e-85
TRINITY_DN8142_c0_g1_i1	1.04e-77
TRINITY_DN8142_c0_g2_i1	2.29e-77
TRINITY_DN37917_c0_g1_i1	1.48e-112
TRINITY_DN37917_c0_g1_i3	3.59e-153
TRINITY_DN37917_c0_g1_i4	2.31e-85
TRINITY_DN33050_c0_g1_i1	2.32e-66
TRINITY_DN33050_c0_g1_i1	1.22e-61
TRINITY_DN33050_c0_g1_i1	2.91e-58
TRINITY_DN33050_c0_g1_i1	6.15e-58
TRINITY_DN33050_c0_g1_i1	2.14e-57
TRINITY_DN33050_c0_g1_i1	7.73e-57
TRINITY_DN33050_c0_g1_i1	2.18e-53
TRINITY_DN33050_c0_g1_i1	1.81e-43
TRINITY_DN33050_c0_g1_i1	2.43e-28
TRINITY_DN33050_c0_g1_i1	4.45e-06
TRINITY_DN33050_c0_g1_i1	4.45e-06
TRINITY_DN37134_c1_g1_i1	6.42e-109
TRINITY_DN37134_c1_g1_i1	2.55e-74
TRINITY_DN37134_c1_g1_i1	7.33e-70
TRINITY_DN37134_c1_g1_i1	3.80e-18
TRINITY_DN37134_c1_g1_i1	0.20
TRINITY_DN37134_c1_g1_i3	2.38e-67
TRINITY_DN37134_c1_g1_i3	2.38e-67
TRINITY_DN37134_c1_g1_i3	2.06e-63
TRINITY_DN37134_c1_g1_i3	2.06e-63
TRINITY_DN37134_c1_g1_i3	2.97e-61
TRINITY_DN37134_c1_g1_i3	2.97e-61
TRINITY_DN37134_c1_g1_i3	2.08e-55
TRINITY_DN37134_c1_g1_i3	1.79e-45
TRINITY_DN37134_c1_g1_i3	5.20e-43
TRINITY_DN37134_c1_g1_i3	9.78e-34
TRINITY_DN37134_c1_g1_i3	1.54e-31
TRINITY_DN37134_c1_g1_i3	5.07e-28
TRINITY_DN37134_c1_g1_i3	5.07e-28
TRINITY_DN37134_c1_g1_i3	2.25e-21
TRINITY_DN37134_c1_g1_i3	1.96e-19
TRINITY_DN37134_c1_g1_i3	4.42e-18
TRINITY_DN37134_c1_g1_i3	8.78e-17
TRINITY_DN37134_c1_g1_i3	9.08e-17
TRINITY_DN37134_c1_g1_i3	3.78e-15
TRINITY_DN37134_c1_g1_i3	3.72e-05
TRINITY_DN37134_c1_g1_i3	0.013
TRINITY_DN37134_c1_g1_i3	0.12
TRINITY_DN37134_c1_g1_i3	0.57
TRINITY_DN37134_c1_g1_i4	7.19e-68
TRINITY_DN37134_c1_g1_i4	1.54e-62
TRINITY_DN37134_c1_g1_i4	3.22e-62
TRINITY_DN37134_c1_g1_i4	2.66e-60
TRINITY_DN37134_c1_g1_i4	6.33e-59
TRINITY_DN37134_c1_g1_i4	2.66e-55
TRINITY_DN37134_c1_g1_i4	4.52e-37
TRINITY_DN37134_c1_g1_i4	1.41e-34
TRINITY_DN37134_c1_g1_i4	1.77e-18
TRINITY_DN37134_c1_g1_i4	5.56e-06
TRINITY_DN39491_c2_g4_i1	0.0
TRINITY_DN39773_c0_g1_i1	5.60e-23
TRINITY_DN46912_c0_g1_i1	2.72e-86
TRINITY_DN46912_c0_g1_i1	3.72e-45
TRINITY_DN46912_c0_g1_i1	3.82e-41
TRINITY_DN46912_c0_g1_i1	2.27e-38
TRINITY_DN46912_c0_g1_i1	1.03e-37
TRINITY_DN46912_c0_g1_i1	4.71e-34
TRINITY_DN46912_c0_g1_i1	5.09e-29
TRINITY_DN46912_c0_g1_i1	1.93e-28
TRINITY_DN46912_c0_g1_i1	6.32e-16
TRINITY_DN59193_c0_g1_i1	1.89e-170
TRINITY_DN59193_c0_g1_i1	2.04e-119
TRINITY_DN59193_c0_g1_i1	8.97e-118
TRINITY_DN59193_c0_g1_i1	1.37e-67
TRINITY_DN59193_c0_g1_i1	8.47e-42
TRINITY_DN59193_c0_g1_i1	1.42e-30
TRINITY_DN59193_c0_g1_i1	1.64e-15
TRINITY_DN33050_c0_g1_i1	2.32e-66
TRINITY_DN33050_c0_g1_i1	1.22e-61
TRINITY_DN33050_c0_g1_i1	2.91e-58
TRINITY_DN33050_c0_g1_i1	6.15e-58
TRINITY_DN33050_c0_g1_i1	2.14e-57
TRINITY_DN33050_c0_g1_i1	7.73e-57
TRINITY_DN33050_c0_g1_i1	2.18e-53
TRINITY_DN33050_c0_g1_i1	1.81e-43
TRINITY_DN33050_c0_g1_i1	2.43e-28
TRINITY_DN33050_c0_g1_i1	4.45e-06
TRINITY_DN33050_c0_g1_i1	4.45e-06
TRINITY_DN37134_c1_g1_i4	7.19e-68
TRINITY_DN37134_c1_g1_i4	1.54e-62
TRINITY_DN37134_c1_g1_i4	3.22e-62
TRINITY_DN37134_c1_g1_i4	2.66e-60
TRINITY_DN37134_c1_g1_i4	6.33e-59
TRINITY_DN37134_c1_g1_i4	2.66e-55
TRINITY_DN37134_c1_g1_i4	4.52e-37
TRINITY_DN37134_c1_g1_i4	1.41e-34
TRINITY_DN37134_c1_g1_i4	1.77e-18
TRINITY_DN37134_c1_g1_i4	5.56e-06
TRINITY_DN39773_c0_g1_i1	5.60e-23
TRINITY_DN59193_c0_g1_i1	1.89e-170
TRINITY_DN59193_c0_g1_i1	2.04e-119
TRINITY_DN59193_c0_g1_i1	8.97e-118
TRINITY_DN59193_c0_g1_i1	1.37e-67
TRINITY_DN59193_c0_g1_i1	8.47e-42
TRINITY_DN59193_c0_g1_i1	1.42e-30
TRINITY_DN59193_c0_g1_i1	1.64e-15
TRINITY_DN37151_c1_g1_i1	8.05e-65
TRINITY_DN37151_c1_g1_i2	1.13e-45
TRINITY_DN37151_c1_g1_i2	7.59e-07
TRINITY_DN34711_c0_g2_i1	0.0
TRINITY_DN34711_c0_g2_i1	4.27e-91
TRINITY_DN34711_c0_g2_i2	0.0
TRINITY_DN34711_c0_g2_i2	0.0
TRINITY_DN34711_c0_g2_i2	1.00e-91
TRINITY_DN34711_c0_g2_i2	5.34e-79
TRINITY_DN34711_c0_g2_i2	5.17e-47
TRINITY_DN34711_c0_g2_i2	4.16e-11
TRINITY_DN34711_c0_g2_i2	7.68e-07
TRINITY_DN34711_c0_g2_i2	0.007
TRINITY_DN34711_c0_g2_i2	0.039
TRINITY_DN34711_c0_g2_i3	0.0
TRINITY_DN34711_c0_g2_i3	0.0
TRINITY_DN34711_c0_g2_i3	9.32e-92
TRINITY_DN34711_c0_g2_i3	5.07e-79
TRINITY_DN34711_c0_g2_i3	5.10e-47
TRINITY_DN34711_c0_g2_i3	3.76e-11
TRINITY_DN34711_c0_g2_i3	7.76e-07
TRINITY_DN34711_c0_g2_i3	0.007
TRINITY_DN34711_c0_g2_i3	0.040
TRINITY_DN34711_c0_g2_i4	0.0
TRINITY_DN34711_c0_g2_i4	5.18e-91
TRINITY_DN97130_c0_g1_i1	1.96e-50
TRINITY_DN26497_c0_g4_i1	2.64e-44
TRINITY_DN29260_c0_g1_i1	7.86e-140
TRINITY_DN29260_c0_g2_i1	1.12e-48
TRINITY_DN29260_c0_g3_i1	9.09e-49
TRINITY_DN32303_c0_g1_i1	1.69e-113
TRINITY_DN32303_c1_g1_i1	1.46e-23
TRINITY_DN33559_c0_g1_i1	3.56e-64
TRINITY_DN33923_c0_g1_i1	8.25e-72
TRINITY_DN35363_c0_g1_i1	1.43e-110
TRINITY_DN35363_c0_g1_i2	4.33e-38
TRINITY_DN35363_c0_g1_i2	8.05e-31
TRINITY_DN35363_c0_g1_i3	1.96e-61
TRINITY_DN35363_c0_g1_i4	1.21e-115
TRINITY_DN35363_c0_g1_i5	4.74e-110
TRINITY_DN35363_c0_g1_i6	5.86e-38
TRINITY_DN35363_c0_g1_i6	9.67e-31
TRINITY_DN35363_c0_g1_i7	1.08e-115
TRINITY_DN35363_c0_g1_i8	7.50e-54
TRINITY_DN35363_c0_g1_i9	3.47e-42
TRINITY_DN35363_c0_g1_i9	7.67e-32
TRINITY_DN35363_c0_g1_i10	4.35e-42
TRINITY_DN35363_c0_g1_i10	9.58e-32
TRINITY_DN36260_c0_g1_i1	4.25e-54
TRINITY_DN36260_c0_g1_i2	1.52e-57
TRINITY_DN36260_c0_g1_i3	3.35e-78
TRINITY_DN36477_c0_g1_i1	3.97e-61
TRINITY_DN36477_c0_g1_i2	1.02e-78
TRINITY_DN36477_c0_g1_i3	4.63e-82
TRINITY_DN36534_c0_g1_i1	5.35e-81
TRINITY_DN36534_c0_g1_i2	5.12e-73
TRINITY_DN36622_c0_g1_i2	8.35e-63
TRINITY_DN38728_c1_g1_i1	9.44e-63
TRINITY_DN38728_c1_g1_i2	0.0
TRINITY_DN38728_c1_g1_i3	3.15e-142
TRINITY_DN38728_c1_g1_i4	2.97e-142
TRINITY_DN38728_c1_g1_i5	0.0
TRINITY_DN38728_c1_g1_i6	0.0
TRINITY_DN38728_c1_g1_i7	9.90e-63
TRINITY_DN38728_c1_g1_i8	0.0
TRINITY_DN38728_c1_g1_i9	0.0
TRINITY_DN38728_c1_g1_i10	0.0
TRINITY_DN38728_c1_g1_i11	0.0
TRINITY_DN38728_c1_g1_i13	0.0
TRINITY_DN39015_c4_g2_i1	1.84e-56
TRINITY_DN39015_c4_g2_i2	1.48e-58
TRINITY_DN39015_c4_g2_i3	2.85e-77
TRINITY_DN39015_c4_g4_i1	1.77e-81
TRINITY_DN39245_c0_g1_i1	1.71e-87
TRINITY_DN39245_c0_g1_i1	7.29e-07
TRINITY_DN39245_c0_g1_i2	2.55e-48
TRINITY_DN39245_c0_g1_i4	2.48e-84
TRINITY_DN39245_c0_g1_i4	7.67e-07
TRINITY_DN39245_c0_g1_i5	5.31e-48
TRINITY_DN39245_c0_g1_i6	5.00e-45
TRINITY_DN39245_c0_g1_i7	4.91e-170
TRINITY_DN39245_c0_g1_i8	5.01e-160
TRINITY_DN39245_c0_g1_i9	1.03e-87
TRINITY_DN39245_c0_g1_i9	7.08e-07
TRINITY_DN39245_c0_g1_i10	1.32e-166
TRINITY_DN39245_c0_g1_i11	8.71e-157
TRINITY_DN39476_c0_g1_i7	1.63e-41
TRINITY_DN39774_c4_g3_i1	0.0
TRINITY_DN39774_c4_g3_i2	0.0
TRINITY_DN39774_c4_g3_i3	0.0
TRINITY_DN39774_c4_g3_i4	9.19e-60
TRINITY_DN39774_c4_g3_i5	0.0
TRINITY_DN39774_c4_g3_i5	6.20e-05
TRINITY_DN39774_c4_g3_i6	4.89e-152
TRINITY_DN39774_c4_g3_i7	0.0
TRINITY_DN929_c0_g1_i1	1.12e-57
TRINITY_DN21768_c0_g2_i1	4.38e-49
TRINITY_DN21768_c0_g2_i2	1.62e-51
TRINITY_DN36986_c0_g1_i1	1.18e-76
TRINITY_DN39067_c0_g6_i3	3.03e-60
TRINITY_DN39067_c0_g6_i4	1.93e-60
TRINITY_DN51539_c0_g1_i1	8.44e-41
TRINITY_DN72764_c0_g1_i1	2.50e-56
TRINITY_DN8381_c0_g1_i1	2.37e-32
TRINITY_DN12207_c0_g1_i1	3.49e-38
TRINITY_DN28429_c0_g1_i1	2.12e-36
TRINITY_DN28429_c0_g2_i1	2.75e-36
TRINITY_DN34500_c0_g2_i1	2.83e-110
TRINITY_DN8381_c0_g1_i1	2.37e-32
TRINITY_DN34500_c0_g2_i1	2.83e-110
TRINITY_DN34500_c0_g2_i1	2.83e-110
TRINITY_DN34500_c0_g2_i1	2.83e-110
TRINITY_DN36354_c0_g1_i1	1.62e-77
TRINITY_DN36354_c0_g1_i2	2.01e-77
TRINITY_DN36354_c0_g1_i1	1.62e-77
TRINITY_DN36354_c0_g1_i2	2.01e-77
TRINITY_DN36354_c0_g1_i1	1.62e-77
TRINITY_DN36354_c0_g1_i2	2.01e-77
TRINITY_DN36354_c0_g1_i1	1.62e-77
TRINITY_DN36354_c0_g1_i2	2.01e-77
TRINITY_DN27749_c0_g1_i1	1.86e-58
TRINITY_DN27749_c0_g1_i2	2.61e-45
TRINITY_DN27749_c0_g1_i2	2.61e-45
TRINITY_DN27749_c0_g1_i3	1.11e-66
TRINITY_DN27749_c0_g1_i4	1.87e-49
TRINITY_DN27749_c0_g1_i4	1.87e-49
TRINITY_DN27749_c0_g1_i5	4.60e-59
TRINITY_DN27749_c0_g1_i6	1.92e-45
TRINITY_DN27749_c0_g1_i6	1.92e-45
TRINITY_DN31212_c0_g1_i1	1.98e-116
TRINITY_DN31212_c0_g1_i2	8.51e-116
TRINITY_DN31212_c0_g1_i3	1.84e-118
TRINITY_DN31212_c0_g2_i1	1.21e-99
TRINITY_DN32787_c0_g1_i1	3.27e-129
TRINITY_DN32787_c0_g1_i2	2.72e-118
TRINITY_DN30872_c0_g1_i1	1.19e-95
TRINITY_DN30872_c0_g1_i1	1.19e-95
TRINITY_DN30872_c0_g1_i2	1.28e-95
TRINITY_DN30872_c0_g1_i2	1.28e-95
TRINITY_DN32787_c0_g1_i1	3.27e-129
TRINITY_DN32787_c0_g1_i2	2.72e-118
TRINITY_DN30872_c0_g1_i1	1.19e-95
TRINITY_DN30872_c0_g1_i1	1.19e-95
TRINITY_DN30872_c0_g1_i2	1.28e-95
TRINITY_DN30872_c0_g1_i2	1.28e-95
TRINITY_DN32787_c0_g1_i1	3.27e-129
TRINITY_DN32787_c0_g1_i2	2.72e-118
TRINITY_DN36354_c0_g1_i1	1.62e-77
TRINITY_DN36354_c0_g1_i2	2.01e-77
TRINITY_DN64_c0_g1_i1	3.22e-162
TRINITY_DN3126_c0_g1_i1	1.18e-102
TRINITY_DN3360_c0_g1_i1	8.03e-41
TRINITY_DN4322_c0_g1_i1	1.15e-164
TRINITY_DN4322_c0_g2_i1	1.21e-159
TRINITY_DN10777_c0_g1_i1	7.43e-89
TRINITY_DN16997_c0_g1_i1	1.86e-95
TRINITY_DN19071_c0_g1_i1	0.0
TRINITY_DN22251_c0_g1_i1	7.05e-40
TRINITY_DN22251_c0_g3_i1	1.12e-36
TRINITY_DN31584_c0_g1_i1	2.47e-71
TRINITY_DN37854_c1_g1_i1	2.77e-56
TRINITY_DN37854_c1_g1_i1	2.77e-56
TRINITY_DN37854_c1_g1_i2	3.29e-91
TRINITY_DN37854_c1_g1_i2	2.70e-72
TRINITY_DN37854_c1_g1_i3	6.14e-72
TRINITY_DN37854_c1_g1_i4	9.98e-46
TRINITY_DN37854_c1_g1_i4	0.18
TRINITY_DN37854_c1_g1_i5	1.05e-45
TRINITY_DN37854_c1_g1_i5	0.18
TRINITY_DN37854_c1_g3_i1	3.89e-41
TRINITY_DN37854_c1_g1_i6	8.37e-92
TRINITY_DN37854_c1_g1_i6	8.37e-92
TRINITY_DN37854_c1_g1_i8	3.24e-91
TRINITY_DN37854_c1_g1_i8	2.69e-72
TRINITY_DN59280_c0_g2_i1	2.89e-69
TRINITY_DN62062_c0_g1_i1	3.83e-54
TRINITY_DN23360_c0_g1_i1	4.59e-74
TRINITY_DN23360_c0_g1_i1	2.88e-20
TRINITY_DN23360_c0_g1_i1	5.34e-06
TRINITY_DN23360_c0_g1_i1	0.030
TRINITY_DN31150_c0_g2_i1	9.47e-65
TRINITY_DN31150_c0_g2_i1	0.68
TRINITY_DN34779_c0_g1_i3	5.63e-59
TRINITY_DN34779_c0_g1_i4	1.16e-58
TRINITY_DN34779_c0_g1_i6	1.41e-58
TRINITY_DN36139_c0_g1_i1	8.45e-79
TRINITY_DN16928_c0_g1_i1	1.58e-41
TRINITY_DN16928_c0_g2_i1	9.04e-43
TRINITY_DN25426_c1_g1_i1	1.62e-43
TRINITY_DN25426_c1_g1_i2	6.27e-42
TRINITY_DN29178_c0_g3_i2	4.25e-36
TRINITY_DN23232_c0_g1_i1	2.76e-23
TRINITY_DN23232_c0_g1_i1	0.21
TRINITY_DN23232_c0_g2_i1	1.85e-23
TRINITY_DN23232_c0_g2_i1	0.19
TRINITY_DN26021_c0_g1_i1	5.49e-76
TRINITY_DN35799_c0_g1_i1	3.80e-27
TRINITY_DN35799_c0_g1_i2	1.82e-37
TRINITY_DN39706_c1_g5_i1	1.03e-71
TRINITY_DN39706_c1_g7_i1	7.63e-59
TRINITY_DN26021_c0_g1_i1	5.49e-76
TRINITY_DN27166_c0_g1_i1	2.61e-35
TRINITY_DN35799_c0_g1_i2	1.82e-37
TRINITY_DN39706_c1_g5_i1	1.03e-71
TRINITY_DN39706_c1_g7_i1	7.63e-59
TRINITY_DN26021_c0_g1_i1	5.49e-76
TRINITY_DN29145_c0_g1_i2	5.46e-25
TRINITY_DN35799_c0_g1_i1	3.80e-27
TRINITY_DN35799_c0_g1_i2	1.82e-37
TRINITY_DN39706_c1_g5_i1	1.03e-71
TRINITY_DN39706_c1_g7_i1	7.63e-59
TRINITY_DN26021_c0_g1_i1	5.49e-76
TRINITY_DN27166_c0_g1_i1	2.61e-35
TRINITY_DN35799_c0_g1_i1	3.80e-27
TRINITY_DN35799_c0_g1_i2	1.82e-37
TRINITY_DN39706_c1_g5_i1	1.03e-71
TRINITY_DN39706_c1_g7_i1	7.63e-59
TRINITY_DN11244_c0_g2_i1	1.46e-167
TRINITY_DN16473_c0_g1_i1	5.78e-50
TRINITY_DN17008_c0_g1_i1	9.14e-48
TRINITY_DN21115_c0_g1_i1	4.23e-59
TRINITY_DN22926_c0_g1_i1	9.94e-148
TRINITY_DN22926_c0_g2_i1	8.30e-148
TRINITY_DN22926_c0_g3_i1	9.94e-148
TRINITY_DN22926_c0_g4_i1	8.30e-148
TRINITY_DN26184_c0_g1_i1	1.05e-55
TRINITY_DN28897_c0_g1_i1	1.33e-57
TRINITY_DN28897_c0_g2_i1	4.62e-59
TRINITY_DN30114_c0_g1_i1	4.82e-111
TRINITY_DN31150_c0_g2_i1	9.47e-65
TRINITY_DN31150_c0_g2_i1	0.68
TRINITY_DN34779_c0_g1_i3	5.63e-59
TRINITY_DN34779_c0_g1_i4	1.16e-58
TRINITY_DN34779_c0_g1_i6	1.41e-58
TRINITY_DN36139_c0_g1_i1	8.45e-79
TRINITY_DN37185_c0_g1_i1	9.12e-62
TRINITY_DN37185_c0_g1_i2	1.21e-57
TRINITY_DN38496_c0_g1_i2	3.11e-67
TRINITY_DN38496_c0_g1_i4	6.62e-72
TRINITY_DN38496_c0_g1_i5	2.83e-72
TRINITY_DN38496_c0_g1_i6	1.05e-67
TRINITY_DN39744_c0_g1_i1	7.28e-47
TRINITY_DN39744_c0_g1_i2	1.59e-46
TRINITY_DN39744_c0_g1_i3	1.26e-46
TRINITY_DN39744_c0_g1_i4	4.13e-47
TRINITY_DN39744_c0_g1_i6	4.32e-47
TRINITY_DN39744_c0_g1_i8	9.92e-47
TRINITY_DN39743_c4_g4_i1	8.33e-57
TRINITY_DN39959_c7_g6_i1	1.87e-44
TRINITY_DN72429_c0_g1_i1	2.00e-76
TRINITY_DN4802_c0_g1_i1	0.0
TRINITY_DN11244_c0_g1_i1	2.42e-78
TRINITY_DN11244_c0_g2_i1	1.46e-167
TRINITY_DN17008_c0_g1_i1	9.14e-48
TRINITY_DN21115_c0_g1_i1	4.23e-59
TRINITY_DN22926_c0_g1_i1	9.94e-148
TRINITY_DN22926_c0_g2_i1	8.30e-148
TRINITY_DN22926_c0_g3_i1	9.94e-148
TRINITY_DN22926_c0_g4_i1	8.30e-148
TRINITY_DN23360_c0_g1_i1	4.59e-74
TRINITY_DN23360_c0_g1_i1	2.88e-20
TRINITY_DN23360_c0_g1_i1	5.34e-06
TRINITY_DN23360_c0_g1_i1	0.030
TRINITY_DN26184_c0_g1_i1	1.05e-55
TRINITY_DN30114_c0_g1_i1	4.82e-111
TRINITY_DN30466_c0_g1_i1	2.32e-61
TRINITY_DN30466_c0_g1_i1	5.44e-07
TRINITY_DN30466_c0_g1_i1	0.009
TRINITY_DN31150_c0_g2_i1	9.47e-65
TRINITY_DN31150_c0_g2_i1	0.68
TRINITY_DN34779_c0_g1_i3	5.63e-59
TRINITY_DN34779_c0_g1_i4	1.16e-58
TRINITY_DN34779_c0_g1_i6	1.41e-58
TRINITY_DN34934_c0_g1_i1	3.40e-107
TRINITY_DN34934_c0_g1_i2	6.38e-102
TRINITY_DN34934_c0_g1_i3	4.00e-107
TRINITY_DN34934_c0_g1_i4	5.47e-102
TRINITY_DN36139_c0_g1_i1	8.45e-79
TRINITY_DN37185_c0_g1_i1	9.12e-62
TRINITY_DN37185_c0_g1_i2	1.21e-57
TRINITY_DN37438_c2_g1_i1	6.96e-32
TRINITY_DN38496_c0_g1_i2	3.11e-67
TRINITY_DN38496_c0_g1_i4	6.62e-72
TRINITY_DN38496_c0_g1_i5	2.83e-72
TRINITY_DN38496_c0_g1_i6	1.05e-67
TRINITY_DN38551_c0_g1_i1	2.14e-31
TRINITY_DN38551_c0_g1_i2	3.87e-57
TRINITY_DN38551_c0_g1_i2	3.35e-22
TRINITY_DN39744_c0_g1_i1	7.28e-47
TRINITY_DN39744_c0_g1_i2	1.59e-46
TRINITY_DN39744_c0_g1_i3	1.26e-46
TRINITY_DN39744_c0_g1_i4	4.13e-47
TRINITY_DN39744_c0_g1_i6	4.32e-47
TRINITY_DN39744_c0_g1_i8	9.92e-47
TRINITY_DN39743_c4_g4_i1	8.33e-57
TRINITY_DN39959_c7_g6_i1	1.87e-44
TRINITY_DN70949_c0_g1_i1	3.03e-46
TRINITY_DN72429_c0_g1_i1	2.00e-76
TRINITY_DN72733_c0_g1_i1	2.38e-60
TRINITY_DN72733_c0_g1_i1	6.76e-09
TRINITY_DN73529_c0_g1_i1	2.19e-160
TRINITY_DN74104_c0_g1_i1	2.91e-32
TRINITY_DN97295_c0_g1_i1	3.01e-91
TRINITY_DN19421_c0_g1_i1	7.27e-28
TRINITY_DN30872_c0_g1_i1	1.19e-95
TRINITY_DN30872_c0_g1_i1	1.19e-95
TRINITY_DN30872_c0_g1_i2	1.28e-95
TRINITY_DN30872_c0_g1_i2	1.28e-95
TRINITY_DN32787_c0_g1_i1	3.27e-129
TRINITY_DN32787_c0_g1_i2	2.72e-118
TRINITY_DN58847_c0_g1_i1	6.88e-158
TRINITY_DN3675_c0_g1_i1	1.38e-47
TRINITY_DN30872_c0_g1_i1	1.19e-95
TRINITY_DN30872_c0_g1_i1	1.19e-95
TRINITY_DN30872_c0_g1_i2	1.28e-95
TRINITY_DN30872_c0_g1_i2	1.28e-95
TRINITY_DN32787_c0_g1_i1	3.27e-129
TRINITY_DN32787_c0_g1_i2	2.72e-118
TRINITY_DN3675_c0_g1_i1	1.38e-47
TRINITY_DN19421_c0_g1_i1	7.27e-28
TRINITY_DN30872_c0_g1_i1	1.19e-95
TRINITY_DN30872_c0_g1_i1	1.19e-95
TRINITY_DN30872_c0_g1_i2	1.28e-95
TRINITY_DN30872_c0_g1_i2	1.28e-95
TRINITY_DN32787_c0_g1_i1	3.27e-129
TRINITY_DN32787_c0_g1_i2	2.72e-118
TRINITY_DN58847_c0_g1_i1	6.88e-158
TRINITY_DN32787_c0_g1_i1	3.27e-129
TRINITY_DN32787_c0_g1_i2	2.72e-118
