# Supplementary material for: Venomix: a simple bioinformatic pipeline for identifying and characterizing toxin gene candidates from transcriptomic data
Source: PeerJ. 2018 Jul 31;6:e5361. doi: 10.7717/peerj.5361 (PMC6074769; doi:10.7717/peerj.5361)
Supplement: Supplemental Information 6 [file peerj-06-5361-s006.gz › FinalOutput_1E-20/SCREENING/UNIPROT_SCREEN_PUB]

JZ818691.1	6.49e-15
JZ818690.1	6.32e-21
JZ818689.1	0.84
JZ818687.1	1.4
JZ818685.1	1.4
JZ818684.1	1.56e-108
JZ818683.1	0.70
JZ818682.1	0.24
JZ818681.1	7.28e-11
JZ818680.1	6.5
JZ818679.1	1.41e-19
JZ818678.1	0.002
JZ818677.1	0.015
JZ818676.1	0.004
JZ818675.1	1.79e-13
JZ818674.1	3.79e-13
JZ818673.1	0.044
JZ818672.1	6.36e-08
JZ818671.1	4.94e-10
JZ818670.1	4.05e-26
JZ818669.1	7.10e-26
JZ818612.1	1.33e-21
JZ818692.1	2.74e-50
JZ818668.1	9.65e-06
JZ818667.1	4.44e-05
JZ818666.1	4.04e-23
JZ818665.1	1.01e-39
JZ818664.1	8.65e-28
JZ818663.1	1.23e-39
JZ818662.1	2.28e-19
JZ818661.1	9.74e-45
JZ818660.1	9.41e-15
JZ818659.1	6.78e-53
JZ818658.1	1.6
JZ818657.1	0.049
JZ818656.1	0.062
JZ818655.1	9.59e-12
JZ818654.1	8.04e-09
JZ818653.1	1.78e-09
JZ818652.1	3.74e-28
JZ818651.1	4.48e-17
JZ818650.1	0.35
JZ818649.1	0.0
JZ818648.1	5.40e-29
JZ818647.1	8.13e-30
JZ818646.1	8.06e-10
JZ818645.1	8.06e-10
JZ818644.1	7.43e-16
JZ818643.1	5.79e-20
JZ818642.1	5.44e-29
JZ818641.1	2.50e-16
JZ818640.1	8.06e-21
JZ818639.1	6.63e-18
JZ818638.1	5.27e-21
JZ818637.1	2.52e-20
JZ818636.1	5.49e-23
JZ818635.1	2.06e-23
JZ818634.1	4.75e-09
JZ818633.1	6.33e-34
JZ818632.1	4.34e-30
JZ818631.1	1.87e-18
JZ818630.1	2.53e-36
JZ818629.1	3.69e-66
JZ818628.1	2.9
JZ818627.1	3.18e-143
JZ818626.1	1.39e-17
JZ818625.1	1.67e-40
JZ818624.1	1.06e-37
JZ818623.1	8.01e-112
JZ818622.1	1.05e-11
JZ818621.1	3.57e-26
JZ818620.1	5.50e-57
JZ818619.1	9.94e-66
JZ818618.1	1.48e-21
JZ818617.1	4.02e-18
JZ818616.1	6.39e-69
JZ818615.1	3.35e-68
JZ818614.1	8.91e-06
JZ818613.1	1.21e-08
JZ818611.1	7.62e-136
JZ818610.1	1.89e-31
JZ818609.1	5.45e-41
JZ818608.1	2.84e-08
JZ818607.1	3.85e-15
JZ818606.1	2.41e-16
JZ818605.1	1.01e-13
JZ818604.1	1.47e-08
JZ818603.1	9.61e-17
JZ818602.1	5.39e-38
JZ818601.1	1.49e-07
JZ818600.1	4.86e-08
JZ818599.1	1.29e-20
JZ818598.1	8.59e-08
JZ818597.1	2.35e-31
JZ818596.1	9.75e-35
JZ818595.1	1.18e-25
JZ818594.1	2.22e-17
JZ818593.1	4.08e-25
JZ818592.1	1.23e-06
