# Supplementary material for: Venomix: a simple bioinformatic pipeline for identifying and characterizing toxin gene candidates from transcriptomic data
Source: PeerJ. 2018 Jul 31;6:e5361. doi: 10.7717/peerj.5361 (PMC6074769; doi:10.7717/peerj.5361)
Supplement: Supplemental Information 6 [file peerj-06-5361-s006.gz › FinalOutput_1E-20/SCREENING/Pub.fasta.transdecoder_dir/longest_orfs.gff3]

JZ818688.1	transdecoder	gene	1	570	.	+	.	ID=Gene.1::JZ818688.1::g.1;Name=ORF%20type%3Acomplete%20len%3A190%20%28%2B%29
JZ818688.1	transdecoder	mRNA	1	570	.	+	.	ID=Gene.1::JZ818688.1::g.1::m.1;Parent=Gene.1::JZ818688.1::g.1;Name=ORF%20type%3Acomplete%20len%3A190%20%28%2B%29
JZ818688.1	transdecoder	exon	1	570	.	+	.	ID=Gene.1::JZ818688.1::g.1::m.1.exon1;Parent=Gene.1::JZ818688.1::g.1::m.1
JZ818688.1	transdecoder	CDS	1	570	.	+	0	ID=cds.Gene.1::JZ818688.1::g.1::m.1;Parent=Gene.1::JZ818688.1::g.1::m.1
JZ818688.1	transdecoder	gene	1	570	.	-	.	ID=Gene.2::JZ818688.1::g.2;Name=ORF%20type%3A3prime_partial%20len%3A122%20%28-%29
JZ818688.1	transdecoder	mRNA	1	570	.	-	.	ID=Gene.2::JZ818688.1::g.2::m.2;Parent=Gene.2::JZ818688.1::g.2;Name=ORF%20type%3A3prime_partial%20len%3A122%20%28-%29
JZ818688.1	transdecoder	five_prime_UTR	366	570	.	-	.	ID=Gene.2::JZ818688.1::g.2::m.2.utr5p1;Parent=Gene.2::JZ818688.1::g.2::m.2
JZ818688.1	transdecoder	exon	1	570	.	-	.	ID=Gene.2::JZ818688.1::g.2::m.2.exon1;Parent=Gene.2::JZ818688.1::g.2::m.2
JZ818688.1	transdecoder	CDS	3	365	.	-	0	ID=cds.Gene.2::JZ818688.1::g.2::m.2;Parent=Gene.2::JZ818688.1::g.2::m.2;3_prime_partial=true
JZ818688.1	transdecoder	three_prime_UTR	1	2	.	-	.	ID=Gene.2::JZ818688.1::g.2::m.2.utr3p1;Parent=Gene.2::JZ818688.1::g.2::m.2
JZ818687.1	transdecoder	gene	1	597	.	+	.	ID=Gene.3::JZ818687.1::g.3;Name=ORF%20type%3Acomplete%20len%3A199%20%28%2B%29
JZ818687.1	transdecoder	mRNA	1	597	.	+	.	ID=Gene.3::JZ818687.1::g.3::m.3;Parent=Gene.3::JZ818687.1::g.3;Name=ORF%20type%3Acomplete%20len%3A199%20%28%2B%29
JZ818687.1	transdecoder	exon	1	597	.	+	.	ID=Gene.3::JZ818687.1::g.3::m.3.exon1;Parent=Gene.3::JZ818687.1::g.3::m.3
JZ818687.1	transdecoder	CDS	1	597	.	+	0	ID=cds.Gene.3::JZ818687.1::g.3::m.3;Parent=Gene.3::JZ818687.1::g.3::m.3
JZ818687.1	transdecoder	gene	1	597	.	-	.	ID=Gene.4::JZ818687.1::g.4;Name=ORF%20type%3A3prime_partial%20len%3A131%20%28-%29
JZ818687.1	transdecoder	mRNA	1	597	.	-	.	ID=Gene.4::JZ818687.1::g.4::m.4;Parent=Gene.4::JZ818687.1::g.4;Name=ORF%20type%3A3prime_partial%20len%3A131%20%28-%29
JZ818687.1	transdecoder	five_prime_UTR	393	597	.	-	.	ID=Gene.4::JZ818687.1::g.4::m.4.utr5p1;Parent=Gene.4::JZ818687.1::g.4::m.4
JZ818687.1	transdecoder	exon	1	597	.	-	.	ID=Gene.4::JZ818687.1::g.4::m.4.exon1;Parent=Gene.4::JZ818687.1::g.4::m.4
JZ818687.1	transdecoder	CDS	3	392	.	-	0	ID=cds.Gene.4::JZ818687.1::g.4::m.4;Parent=Gene.4::JZ818687.1::g.4::m.4;3_prime_partial=true
JZ818687.1	transdecoder	three_prime_UTR	1	2	.	-	.	ID=Gene.4::JZ818687.1::g.4::m.4.utr3p1;Parent=Gene.4::JZ818687.1::g.4::m.4
JZ818686.1	transdecoder	gene	1	570	.	+	.	ID=Gene.5::JZ818686.1::g.5;Name=ORF%20type%3Acomplete%20len%3A190%20%28%2B%29
JZ818686.1	transdecoder	mRNA	1	570	.	+	.	ID=Gene.5::JZ818686.1::g.5::m.5;Parent=Gene.5::JZ818686.1::g.5;Name=ORF%20type%3Acomplete%20len%3A190%20%28%2B%29
JZ818686.1	transdecoder	exon	1	570	.	+	.	ID=Gene.5::JZ818686.1::g.5::m.5.exon1;Parent=Gene.5::JZ818686.1::g.5::m.5
JZ818686.1	transdecoder	CDS	1	570	.	+	0	ID=cds.Gene.5::JZ818686.1::g.5::m.5;Parent=Gene.5::JZ818686.1::g.5::m.5
JZ818686.1	transdecoder	gene	1	570	.	-	.	ID=Gene.6::JZ818686.1::g.6;Name=ORF%20type%3A3prime_partial%20len%3A122%20%28-%29
JZ818686.1	transdecoder	mRNA	1	570	.	-	.	ID=Gene.6::JZ818686.1::g.6::m.6;Parent=Gene.6::JZ818686.1::g.6;Name=ORF%20type%3A3prime_partial%20len%3A122%20%28-%29
JZ818686.1	transdecoder	five_prime_UTR	366	570	.	-	.	ID=Gene.6::JZ818686.1::g.6::m.6.utr5p1;Parent=Gene.6::JZ818686.1::g.6::m.6
JZ818686.1	transdecoder	exon	1	570	.	-	.	ID=Gene.6::JZ818686.1::g.6::m.6.exon1;Parent=Gene.6::JZ818686.1::g.6::m.6
JZ818686.1	transdecoder	CDS	3	365	.	-	0	ID=cds.Gene.6::JZ818686.1::g.6::m.6;Parent=Gene.6::JZ818686.1::g.6::m.6;3_prime_partial=true
JZ818686.1	transdecoder	three_prime_UTR	1	2	.	-	.	ID=Gene.6::JZ818686.1::g.6::m.6.utr3p1;Parent=Gene.6::JZ818686.1::g.6::m.6
JZ818685.1	transdecoder	gene	1	597	.	+	.	ID=Gene.7::JZ818685.1::g.7;Name=ORF%20type%3Acomplete%20len%3A199%20%28%2B%29
JZ818685.1	transdecoder	mRNA	1	597	.	+	.	ID=Gene.7::JZ818685.1::g.7::m.7;Parent=Gene.7::JZ818685.1::g.7;Name=ORF%20type%3Acomplete%20len%3A199%20%28%2B%29
JZ818685.1	transdecoder	exon	1	597	.	+	.	ID=Gene.7::JZ818685.1::g.7::m.7.exon1;Parent=Gene.7::JZ818685.1::g.7::m.7
JZ818685.1	transdecoder	CDS	1	597	.	+	0	ID=cds.Gene.7::JZ818685.1::g.7::m.7;Parent=Gene.7::JZ818685.1::g.7::m.7
JZ818685.1	transdecoder	gene	1	597	.	-	.	ID=Gene.8::JZ818685.1::g.8;Name=ORF%20type%3A3prime_partial%20len%3A131%20%28-%29
JZ818685.1	transdecoder	mRNA	1	597	.	-	.	ID=Gene.8::JZ818685.1::g.8::m.8;Parent=Gene.8::JZ818685.1::g.8;Name=ORF%20type%3A3prime_partial%20len%3A131%20%28-%29
JZ818685.1	transdecoder	five_prime_UTR	393	597	.	-	.	ID=Gene.8::JZ818685.1::g.8::m.8.utr5p1;Parent=Gene.8::JZ818685.1::g.8::m.8
JZ818685.1	transdecoder	exon	1	597	.	-	.	ID=Gene.8::JZ818685.1::g.8::m.8.exon1;Parent=Gene.8::JZ818685.1::g.8::m.8
JZ818685.1	transdecoder	CDS	3	392	.	-	0	ID=cds.Gene.8::JZ818685.1::g.8::m.8;Parent=Gene.8::JZ818685.1::g.8::m.8;3_prime_partial=true
JZ818685.1	transdecoder	three_prime_UTR	1	2	.	-	.	ID=Gene.8::JZ818685.1::g.8::m.8.utr3p1;Parent=Gene.8::JZ818685.1::g.8::m.8
JZ818684.1	transdecoder	gene	1	1200	.	+	.	ID=Gene.9::JZ818684.1::g.9;Name=ORF%20type%3Acomplete%20len%3A400%20%28%2B%29
JZ818684.1	transdecoder	mRNA	1	1200	.	+	.	ID=Gene.9::JZ818684.1::g.9::m.9;Parent=Gene.9::JZ818684.1::g.9;Name=ORF%20type%3Acomplete%20len%3A400%20%28%2B%29
JZ818684.1	transdecoder	exon	1	1200	.	+	.	ID=Gene.9::JZ818684.1::g.9::m.9.exon1;Parent=Gene.9::JZ818684.1::g.9::m.9
JZ818684.1	transdecoder	CDS	1	1200	.	+	0	ID=cds.Gene.9::JZ818684.1::g.9::m.9;Parent=Gene.9::JZ818684.1::g.9::m.9
JZ818682.1	transdecoder	gene	1	444	.	+	.	ID=Gene.10::JZ818682.1::g.10;Name=ORF%20type%3Acomplete%20len%3A148%20%28%2B%29
JZ818682.1	transdecoder	mRNA	1	444	.	+	.	ID=Gene.10::JZ818682.1::g.10::m.10;Parent=Gene.10::JZ818682.1::g.10;Name=ORF%20type%3Acomplete%20len%3A148%20%28%2B%29
JZ818682.1	transdecoder	exon	1	444	.	+	.	ID=Gene.10::JZ818682.1::g.10::m.10.exon1;Parent=Gene.10::JZ818682.1::g.10::m.10
JZ818682.1	transdecoder	CDS	1	444	.	+	0	ID=cds.Gene.10::JZ818682.1::g.10::m.10;Parent=Gene.10::JZ818682.1::g.10::m.10
JZ818681.1	transdecoder	gene	1	330	.	+	.	ID=Gene.11::JZ818681.1::g.11;Name=ORF%20type%3Acomplete%20len%3A110%20%28%2B%29
JZ818681.1	transdecoder	mRNA	1	330	.	+	.	ID=Gene.11::JZ818681.1::g.11::m.11;Parent=Gene.11::JZ818681.1::g.11;Name=ORF%20type%3Acomplete%20len%3A110%20%28%2B%29
JZ818681.1	transdecoder	exon	1	330	.	+	.	ID=Gene.11::JZ818681.1::g.11::m.11.exon1;Parent=Gene.11::JZ818681.1::g.11::m.11
JZ818681.1	transdecoder	CDS	1	330	.	+	0	ID=cds.Gene.11::JZ818681.1::g.11::m.11;Parent=Gene.11::JZ818681.1::g.11::m.11
JZ818680.1	transdecoder	gene	1	498	.	+	.	ID=Gene.12::JZ818680.1::g.12;Name=ORF%20type%3Acomplete%20len%3A166%20%28%2B%29
JZ818680.1	transdecoder	mRNA	1	498	.	+	.	ID=Gene.12::JZ818680.1::g.12::m.12;Parent=Gene.12::JZ818680.1::g.12;Name=ORF%20type%3Acomplete%20len%3A166%20%28%2B%29
JZ818680.1	transdecoder	exon	1	498	.	+	.	ID=Gene.12::JZ818680.1::g.12::m.12.exon1;Parent=Gene.12::JZ818680.1::g.12::m.12
JZ818680.1	transdecoder	CDS	1	498	.	+	0	ID=cds.Gene.12::JZ818680.1::g.12::m.12;Parent=Gene.12::JZ818680.1::g.12::m.12
JZ818678.1	transdecoder	gene	1	402	.	+	.	ID=Gene.13::JZ818678.1::g.13;Name=ORF%20type%3Acomplete%20len%3A134%20%28%2B%29
JZ818678.1	transdecoder	mRNA	1	402	.	+	.	ID=Gene.13::JZ818678.1::g.13::m.13;Parent=Gene.13::JZ818678.1::g.13;Name=ORF%20type%3Acomplete%20len%3A134%20%28%2B%29
JZ818678.1	transdecoder	exon	1	402	.	+	.	ID=Gene.13::JZ818678.1::g.13::m.13.exon1;Parent=Gene.13::JZ818678.1::g.13::m.13
JZ818678.1	transdecoder	CDS	1	402	.	+	0	ID=cds.Gene.13::JZ818678.1::g.13::m.13;Parent=Gene.13::JZ818678.1::g.13::m.13
JZ818677.1	transdecoder	gene	1	438	.	+	.	ID=Gene.14::JZ818677.1::g.14;Name=ORF%20type%3Acomplete%20len%3A146%20%28%2B%29
JZ818677.1	transdecoder	mRNA	1	438	.	+	.	ID=Gene.14::JZ818677.1::g.14::m.14;Parent=Gene.14::JZ818677.1::g.14;Name=ORF%20type%3Acomplete%20len%3A146%20%28%2B%29
JZ818677.1	transdecoder	exon	1	438	.	+	.	ID=Gene.14::JZ818677.1::g.14::m.14.exon1;Parent=Gene.14::JZ818677.1::g.14::m.14
JZ818677.1	transdecoder	CDS	1	438	.	+	0	ID=cds.Gene.14::JZ818677.1::g.14::m.14;Parent=Gene.14::JZ818677.1::g.14::m.14
JZ818676.1	transdecoder	gene	1	438	.	+	.	ID=Gene.15::JZ818676.1::g.15;Name=ORF%20type%3Acomplete%20len%3A146%20%28%2B%29
JZ818676.1	transdecoder	mRNA	1	438	.	+	.	ID=Gene.15::JZ818676.1::g.15::m.15;Parent=Gene.15::JZ818676.1::g.15;Name=ORF%20type%3Acomplete%20len%3A146%20%28%2B%29
JZ818676.1	transdecoder	exon	1	438	.	+	.	ID=Gene.15::JZ818676.1::g.15::m.15.exon1;Parent=Gene.15::JZ818676.1::g.15::m.15
JZ818676.1	transdecoder	CDS	1	438	.	+	0	ID=cds.Gene.15::JZ818676.1::g.15::m.15;Parent=Gene.15::JZ818676.1::g.15::m.15
JZ818670.1	transdecoder	gene	1	769	.	+	.	ID=Gene.16::JZ818670.1::g.16;Name=ORF%20type%3A3prime_partial%20len%3A257%20%28%2B%29
JZ818670.1	transdecoder	mRNA	1	769	.	+	.	ID=Gene.16::JZ818670.1::g.16::m.16;Parent=Gene.16::JZ818670.1::g.16;Name=ORF%20type%3A3prime_partial%20len%3A257%20%28%2B%29
JZ818670.1	transdecoder	exon	1	769	.	+	.	ID=Gene.16::JZ818670.1::g.16::m.16.exon1;Parent=Gene.16::JZ818670.1::g.16::m.16
JZ818670.1	transdecoder	CDS	1	768	.	+	0	ID=cds.Gene.16::JZ818670.1::g.16::m.16;Parent=Gene.16::JZ818670.1::g.16::m.16;3_prime_partial=true
JZ818670.1	transdecoder	three_prime_UTR	769	769	.	+	.	ID=Gene.16::JZ818670.1::g.16::m.16.utr3p1;Parent=Gene.16::JZ818670.1::g.16::m.16
JZ818669.1	transdecoder	gene	1	772	.	+	.	ID=Gene.17::JZ818669.1::g.17;Name=ORF%20type%3A3prime_partial%20len%3A258%20%28%2B%29
JZ818669.1	transdecoder	mRNA	1	772	.	+	.	ID=Gene.17::JZ818669.1::g.17::m.17;Parent=Gene.17::JZ818669.1::g.17;Name=ORF%20type%3A3prime_partial%20len%3A258%20%28%2B%29
JZ818669.1	transdecoder	exon	1	772	.	+	.	ID=Gene.17::JZ818669.1::g.17::m.17.exon1;Parent=Gene.17::JZ818669.1::g.17::m.17
JZ818669.1	transdecoder	CDS	1	771	.	+	0	ID=cds.Gene.17::JZ818669.1::g.17::m.17;Parent=Gene.17::JZ818669.1::g.17::m.17;3_prime_partial=true
JZ818669.1	transdecoder	three_prime_UTR	772	772	.	+	.	ID=Gene.17::JZ818669.1::g.17::m.17.utr3p1;Parent=Gene.17::JZ818669.1::g.17::m.17
JZ818612.1	transdecoder	gene	1	302	.	+	.	ID=Gene.18::JZ818612.1::g.18;Name=ORF%20type%3Acomplete%20len%3A100%20%28%2B%29
JZ818612.1	transdecoder	mRNA	1	302	.	+	.	ID=Gene.18::JZ818612.1::g.18::m.18;Parent=Gene.18::JZ818612.1::g.18;Name=ORF%20type%3Acomplete%20len%3A100%20%28%2B%29
JZ818612.1	transdecoder	exon	1	302	.	+	.	ID=Gene.18::JZ818612.1::g.18::m.18.exon1;Parent=Gene.18::JZ818612.1::g.18::m.18
JZ818612.1	transdecoder	CDS	1	300	.	+	0	ID=cds.Gene.18::JZ818612.1::g.18::m.18;Parent=Gene.18::JZ818612.1::g.18::m.18
JZ818612.1	transdecoder	three_prime_UTR	301	302	.	+	.	ID=Gene.18::JZ818612.1::g.18::m.18.utr3p1;Parent=Gene.18::JZ818612.1::g.18::m.18
JZ818663.1	transdecoder	gene	1	309	.	+	.	ID=Gene.19::JZ818663.1::g.19;Name=ORF%20type%3Acomplete%20len%3A103%20%28%2B%29
JZ818663.1	transdecoder	mRNA	1	309	.	+	.	ID=Gene.19::JZ818663.1::g.19::m.19;Parent=Gene.19::JZ818663.1::g.19;Name=ORF%20type%3Acomplete%20len%3A103%20%28%2B%29
JZ818663.1	transdecoder	exon	1	309	.	+	.	ID=Gene.19::JZ818663.1::g.19::m.19.exon1;Parent=Gene.19::JZ818663.1::g.19::m.19
JZ818663.1	transdecoder	CDS	1	309	.	+	0	ID=cds.Gene.19::JZ818663.1::g.19::m.19;Parent=Gene.19::JZ818663.1::g.19::m.19
JZ818652.1	transdecoder	gene	1	708	.	+	.	ID=Gene.20::JZ818652.1::g.20;Name=ORF%20type%3Ainternal%20len%3A237%20%28%2B%29
JZ818652.1	transdecoder	mRNA	1	708	.	+	.	ID=Gene.20::JZ818652.1::g.20::m.20;Parent=Gene.20::JZ818652.1::g.20;Name=ORF%20type%3Ainternal%20len%3A237%20%28%2B%29
JZ818652.1	transdecoder	exon	1	708	.	+	.	ID=Gene.20::JZ818652.1::g.20::m.20.exon1;Parent=Gene.20::JZ818652.1::g.20::m.20
JZ818652.1	transdecoder	CDS	1	708	.	+	0	ID=cds.Gene.20::JZ818652.1::g.20::m.20;Parent=Gene.20::JZ818652.1::g.20::m.20;5_prime_partial=true;3_prime_partial=true
JZ818650.1	transdecoder	gene	1	981	.	+	.	ID=Gene.21::JZ818650.1::g.21;Name=ORF%20type%3Acomplete%20len%3A327%20%28%2B%29
JZ818650.1	transdecoder	mRNA	1	981	.	+	.	ID=Gene.21::JZ818650.1::g.21::m.21;Parent=Gene.21::JZ818650.1::g.21;Name=ORF%20type%3Acomplete%20len%3A327%20%28%2B%29
JZ818650.1	transdecoder	exon	1	981	.	+	.	ID=Gene.21::JZ818650.1::g.21::m.21.exon1;Parent=Gene.21::JZ818650.1::g.21::m.21
JZ818650.1	transdecoder	CDS	1	981	.	+	0	ID=cds.Gene.21::JZ818650.1::g.21::m.21;Parent=Gene.21::JZ818650.1::g.21::m.21
JZ818649.1	transdecoder	gene	1	977	.	+	.	ID=Gene.22::JZ818649.1::g.22;Name=ORF%20type%3A3prime_partial%20len%3A326%20%28%2B%29
JZ818649.1	transdecoder	mRNA	1	977	.	+	.	ID=Gene.22::JZ818649.1::g.22::m.22;Parent=Gene.22::JZ818649.1::g.22;Name=ORF%20type%3A3prime_partial%20len%3A326%20%28%2B%29
JZ818649.1	transdecoder	exon	1	977	.	+	.	ID=Gene.22::JZ818649.1::g.22::m.22.exon1;Parent=Gene.22::JZ818649.1::g.22::m.22
JZ818649.1	transdecoder	CDS	1	975	.	+	0	ID=cds.Gene.22::JZ818649.1::g.22::m.22;Parent=Gene.22::JZ818649.1::g.22::m.22;3_prime_partial=true
JZ818649.1	transdecoder	three_prime_UTR	976	977	.	+	.	ID=Gene.22::JZ818649.1::g.22::m.22.utr3p1;Parent=Gene.22::JZ818649.1::g.22::m.22
JZ818648.1	transdecoder	gene	1	795	.	+	.	ID=Gene.23::JZ818648.1::g.23;Name=ORF%20type%3Acomplete%20len%3A265%20%28%2B%29
JZ818648.1	transdecoder	mRNA	1	795	.	+	.	ID=Gene.23::JZ818648.1::g.23::m.23;Parent=Gene.23::JZ818648.1::g.23;Name=ORF%20type%3Acomplete%20len%3A265%20%28%2B%29
JZ818648.1	transdecoder	exon	1	795	.	+	.	ID=Gene.23::JZ818648.1::g.23::m.23.exon1;Parent=Gene.23::JZ818648.1::g.23::m.23
JZ818648.1	transdecoder	CDS	1	795	.	+	0	ID=cds.Gene.23::JZ818648.1::g.23::m.23;Parent=Gene.23::JZ818648.1::g.23::m.23
JZ818647.1	transdecoder	gene	1	804	.	+	.	ID=Gene.24::JZ818647.1::g.24;Name=ORF%20type%3Acomplete%20len%3A268%20%28%2B%29
JZ818647.1	transdecoder	mRNA	1	804	.	+	.	ID=Gene.24::JZ818647.1::g.24::m.24;Parent=Gene.24::JZ818647.1::g.24;Name=ORF%20type%3Acomplete%20len%3A268%20%28%2B%29
JZ818647.1	transdecoder	exon	1	804	.	+	.	ID=Gene.24::JZ818647.1::g.24::m.24.exon1;Parent=Gene.24::JZ818647.1::g.24::m.24
JZ818647.1	transdecoder	CDS	1	804	.	+	0	ID=cds.Gene.24::JZ818647.1::g.24::m.24;Parent=Gene.24::JZ818647.1::g.24::m.24
JZ818646.1	transdecoder	gene	1	306	.	+	.	ID=Gene.25::JZ818646.1::g.25;Name=ORF%20type%3Acomplete%20len%3A102%20%28%2B%29
JZ818646.1	transdecoder	mRNA	1	306	.	+	.	ID=Gene.25::JZ818646.1::g.25::m.25;Parent=Gene.25::JZ818646.1::g.25;Name=ORF%20type%3Acomplete%20len%3A102%20%28%2B%29
JZ818646.1	transdecoder	exon	1	306	.	+	.	ID=Gene.25::JZ818646.1::g.25::m.25.exon1;Parent=Gene.25::JZ818646.1::g.25::m.25
JZ818646.1	transdecoder	CDS	1	306	.	+	0	ID=cds.Gene.25::JZ818646.1::g.25::m.25;Parent=Gene.25::JZ818646.1::g.25::m.25
JZ818645.1	transdecoder	gene	1	306	.	+	.	ID=Gene.26::JZ818645.1::g.26;Name=ORF%20type%3Acomplete%20len%3A102%20%28%2B%29
JZ818645.1	transdecoder	mRNA	1	306	.	+	.	ID=Gene.26::JZ818645.1::g.26::m.26;Parent=Gene.26::JZ818645.1::g.26;Name=ORF%20type%3Acomplete%20len%3A102%20%28%2B%29
JZ818645.1	transdecoder	exon	1	306	.	+	.	ID=Gene.26::JZ818645.1::g.26::m.26.exon1;Parent=Gene.26::JZ818645.1::g.26::m.26
JZ818645.1	transdecoder	CDS	1	306	.	+	0	ID=cds.Gene.26::JZ818645.1::g.26::m.26;Parent=Gene.26::JZ818645.1::g.26::m.26
JZ818634.1	transdecoder	gene	1	324	.	+	.	ID=Gene.27::JZ818634.1::g.27;Name=ORF%20type%3Ainternal%20len%3A109%20%28%2B%29
JZ818634.1	transdecoder	mRNA	1	324	.	+	.	ID=Gene.27::JZ818634.1::g.27::m.27;Parent=Gene.27::JZ818634.1::g.27;Name=ORF%20type%3Ainternal%20len%3A109%20%28%2B%29
JZ818634.1	transdecoder	exon	1	324	.	+	.	ID=Gene.27::JZ818634.1::g.27::m.27.exon1;Parent=Gene.27::JZ818634.1::g.27::m.27
JZ818634.1	transdecoder	CDS	1	324	.	+	0	ID=cds.Gene.27::JZ818634.1::g.27::m.27;Parent=Gene.27::JZ818634.1::g.27::m.27;5_prime_partial=true;3_prime_partial=true
JZ818633.1	transdecoder	gene	1	495	.	+	.	ID=Gene.28::JZ818633.1::g.28;Name=ORF%20type%3A5prime_partial%20len%3A165%20%28%2B%29
JZ818633.1	transdecoder	mRNA	1	495	.	+	.	ID=Gene.28::JZ818633.1::g.28::m.28;Parent=Gene.28::JZ818633.1::g.28;Name=ORF%20type%3A5prime_partial%20len%3A165%20%28%2B%29
JZ818633.1	transdecoder	exon	1	495	.	+	.	ID=Gene.28::JZ818633.1::g.28::m.28.exon1;Parent=Gene.28::JZ818633.1::g.28::m.28
JZ818633.1	transdecoder	CDS	1	495	.	+	0	ID=cds.Gene.28::JZ818633.1::g.28::m.28;Parent=Gene.28::JZ818633.1::g.28::m.28;5_prime_partial=true
JZ818630.1	transdecoder	gene	1	495	.	+	.	ID=Gene.29::JZ818630.1::g.29;Name=ORF%20type%3Ainternal%20len%3A166%20%28%2B%29
JZ818630.1	transdecoder	mRNA	1	495	.	+	.	ID=Gene.29::JZ818630.1::g.29::m.29;Parent=Gene.29::JZ818630.1::g.29;Name=ORF%20type%3Ainternal%20len%3A166%20%28%2B%29
JZ818630.1	transdecoder	exon	1	495	.	+	.	ID=Gene.29::JZ818630.1::g.29::m.29.exon1;Parent=Gene.29::JZ818630.1::g.29::m.29
JZ818630.1	transdecoder	CDS	1	495	.	+	0	ID=cds.Gene.29::JZ818630.1::g.29::m.29;Parent=Gene.29::JZ818630.1::g.29::m.29;5_prime_partial=true;3_prime_partial=true
JZ818629.1	transdecoder	gene	1	597	.	+	.	ID=Gene.30::JZ818629.1::g.30;Name=ORF%20type%3Ainternal%20len%3A200%20%28%2B%29
JZ818629.1	transdecoder	mRNA	1	597	.	+	.	ID=Gene.30::JZ818629.1::g.30::m.30;Parent=Gene.30::JZ818629.1::g.30;Name=ORF%20type%3Ainternal%20len%3A200%20%28%2B%29
JZ818629.1	transdecoder	exon	1	597	.	+	.	ID=Gene.30::JZ818629.1::g.30::m.30.exon1;Parent=Gene.30::JZ818629.1::g.30::m.30
JZ818629.1	transdecoder	CDS	1	597	.	+	0	ID=cds.Gene.30::JZ818629.1::g.30::m.30;Parent=Gene.30::JZ818629.1::g.30::m.30;5_prime_partial=true;3_prime_partial=true
JZ818628.1	transdecoder	gene	1	321	.	+	.	ID=Gene.31::JZ818628.1::g.31;Name=ORF%20type%3A5prime_partial%20len%3A107%20%28%2B%29
JZ818628.1	transdecoder	mRNA	1	321	.	+	.	ID=Gene.31::JZ818628.1::g.31::m.31;Parent=Gene.31::JZ818628.1::g.31;Name=ORF%20type%3A5prime_partial%20len%3A107%20%28%2B%29
JZ818628.1	transdecoder	exon	1	321	.	+	.	ID=Gene.31::JZ818628.1::g.31::m.31.exon1;Parent=Gene.31::JZ818628.1::g.31::m.31
JZ818628.1	transdecoder	CDS	1	321	.	+	0	ID=cds.Gene.31::JZ818628.1::g.31::m.31;Parent=Gene.31::JZ818628.1::g.31::m.31;5_prime_partial=true
JZ818627.1	transdecoder	gene	1	1137	.	+	.	ID=Gene.32::JZ818627.1::g.32;Name=ORF%20type%3Acomplete%20len%3A379%20%28%2B%29
JZ818627.1	transdecoder	mRNA	1	1137	.	+	.	ID=Gene.32::JZ818627.1::g.32::m.32;Parent=Gene.32::JZ818627.1::g.32;Name=ORF%20type%3Acomplete%20len%3A379%20%28%2B%29
JZ818627.1	transdecoder	exon	1	1137	.	+	.	ID=Gene.32::JZ818627.1::g.32::m.32.exon1;Parent=Gene.32::JZ818627.1::g.32::m.32
JZ818627.1	transdecoder	CDS	1	1137	.	+	0	ID=cds.Gene.32::JZ818627.1::g.32::m.32;Parent=Gene.32::JZ818627.1::g.32::m.32
JZ818626.1	transdecoder	gene	1	675	.	+	.	ID=Gene.33::JZ818626.1::g.33;Name=ORF%20type%3Acomplete%20len%3A225%20%28%2B%29
JZ818626.1	transdecoder	mRNA	1	675	.	+	.	ID=Gene.33::JZ818626.1::g.33::m.33;Parent=Gene.33::JZ818626.1::g.33;Name=ORF%20type%3Acomplete%20len%3A225%20%28%2B%29
JZ818626.1	transdecoder	exon	1	675	.	+	.	ID=Gene.33::JZ818626.1::g.33::m.33.exon1;Parent=Gene.33::JZ818626.1::g.33::m.33
JZ818626.1	transdecoder	CDS	1	675	.	+	0	ID=cds.Gene.33::JZ818626.1::g.33::m.33;Parent=Gene.33::JZ818626.1::g.33::m.33
JZ818625.1	transdecoder	gene	1	837	.	+	.	ID=Gene.34::JZ818625.1::g.34;Name=ORF%20type%3Acomplete%20len%3A279%20%28%2B%29
JZ818625.1	transdecoder	mRNA	1	837	.	+	.	ID=Gene.34::JZ818625.1::g.34::m.34;Parent=Gene.34::JZ818625.1::g.34;Name=ORF%20type%3Acomplete%20len%3A279%20%28%2B%29
JZ818625.1	transdecoder	exon	1	837	.	+	.	ID=Gene.34::JZ818625.1::g.34::m.34.exon1;Parent=Gene.34::JZ818625.1::g.34::m.34
JZ818625.1	transdecoder	CDS	1	837	.	+	0	ID=cds.Gene.34::JZ818625.1::g.34::m.34;Parent=Gene.34::JZ818625.1::g.34::m.34
JZ818624.1	transdecoder	gene	1	843	.	+	.	ID=Gene.35::JZ818624.1::g.35;Name=ORF%20type%3Acomplete%20len%3A281%20%28%2B%29
JZ818624.1	transdecoder	mRNA	1	843	.	+	.	ID=Gene.35::JZ818624.1::g.35::m.35;Parent=Gene.35::JZ818624.1::g.35;Name=ORF%20type%3Acomplete%20len%3A281%20%28%2B%29
JZ818624.1	transdecoder	exon	1	843	.	+	.	ID=Gene.35::JZ818624.1::g.35::m.35.exon1;Parent=Gene.35::JZ818624.1::g.35::m.35
JZ818624.1	transdecoder	CDS	1	843	.	+	0	ID=cds.Gene.35::JZ818624.1::g.35::m.35;Parent=Gene.35::JZ818624.1::g.35::m.35
JZ818623.1	transdecoder	gene	1	726	.	+	.	ID=Gene.36::JZ818623.1::g.36;Name=ORF%20type%3Acomplete%20len%3A242%20%28%2B%29
JZ818623.1	transdecoder	mRNA	1	726	.	+	.	ID=Gene.36::JZ818623.1::g.36::m.36;Parent=Gene.36::JZ818623.1::g.36;Name=ORF%20type%3Acomplete%20len%3A242%20%28%2B%29
JZ818623.1	transdecoder	exon	1	726	.	+	.	ID=Gene.36::JZ818623.1::g.36::m.36.exon1;Parent=Gene.36::JZ818623.1::g.36::m.36
JZ818623.1	transdecoder	CDS	1	726	.	+	0	ID=cds.Gene.36::JZ818623.1::g.36::m.36;Parent=Gene.36::JZ818623.1::g.36::m.36
JZ818621.1	transdecoder	gene	1	332	.	+	.	ID=Gene.37::JZ818621.1::g.37;Name=ORF%20type%3Ainternal%20len%3A111%20%28%2B%29
JZ818621.1	transdecoder	mRNA	1	332	.	+	.	ID=Gene.37::JZ818621.1::g.37::m.37;Parent=Gene.37::JZ818621.1::g.37;Name=ORF%20type%3Ainternal%20len%3A111%20%28%2B%29
JZ818621.1	transdecoder	exon	1	332	.	+	.	ID=Gene.37::JZ818621.1::g.37::m.37.exon1;Parent=Gene.37::JZ818621.1::g.37::m.37
JZ818621.1	transdecoder	CDS	1	330	.	+	0	ID=cds.Gene.37::JZ818621.1::g.37::m.37;Parent=Gene.37::JZ818621.1::g.37::m.37;5_prime_partial=true;3_prime_partial=true
JZ818621.1	transdecoder	three_prime_UTR	331	332	.	+	.	ID=Gene.37::JZ818621.1::g.37::m.37.utr3p1;Parent=Gene.37::JZ818621.1::g.37::m.37
JZ818620.1	transdecoder	gene	1	311	.	+	.	ID=Gene.38::JZ818620.1::g.38;Name=ORF%20type%3Acomplete%20len%3A103%20%28%2B%29
JZ818620.1	transdecoder	mRNA	1	311	.	+	.	ID=Gene.38::JZ818620.1::g.38::m.38;Parent=Gene.38::JZ818620.1::g.38;Name=ORF%20type%3Acomplete%20len%3A103%20%28%2B%29
JZ818620.1	transdecoder	exon	1	311	.	+	.	ID=Gene.38::JZ818620.1::g.38::m.38.exon1;Parent=Gene.38::JZ818620.1::g.38::m.38
JZ818620.1	transdecoder	CDS	1	309	.	+	0	ID=cds.Gene.38::JZ818620.1::g.38::m.38;Parent=Gene.38::JZ818620.1::g.38::m.38
JZ818620.1	transdecoder	three_prime_UTR	310	311	.	+	.	ID=Gene.38::JZ818620.1::g.38::m.38.utr3p1;Parent=Gene.38::JZ818620.1::g.38::m.38
JZ818618.1	transdecoder	gene	1	312	.	+	.	ID=Gene.39::JZ818618.1::g.39;Name=ORF%20type%3Acomplete%20len%3A104%20%28%2B%29
JZ818618.1	transdecoder	mRNA	1	312	.	+	.	ID=Gene.39::JZ818618.1::g.39::m.39;Parent=Gene.39::JZ818618.1::g.39;Name=ORF%20type%3Acomplete%20len%3A104%20%28%2B%29
JZ818618.1	transdecoder	exon	1	312	.	+	.	ID=Gene.39::JZ818618.1::g.39::m.39.exon1;Parent=Gene.39::JZ818618.1::g.39::m.39
JZ818618.1	transdecoder	CDS	1	312	.	+	0	ID=cds.Gene.39::JZ818618.1::g.39::m.39;Parent=Gene.39::JZ818618.1::g.39::m.39
JZ818617.1	transdecoder	gene	1	369	.	+	.	ID=Gene.40::JZ818617.1::g.40;Name=ORF%20type%3A5prime_partial%20len%3A123%20%28%2B%29
JZ818617.1	transdecoder	mRNA	1	369	.	+	.	ID=Gene.40::JZ818617.1::g.40::m.40;Parent=Gene.40::JZ818617.1::g.40;Name=ORF%20type%3A5prime_partial%20len%3A123%20%28%2B%29
JZ818617.1	transdecoder	exon	1	369	.	+	.	ID=Gene.40::JZ818617.1::g.40::m.40.exon1;Parent=Gene.40::JZ818617.1::g.40::m.40
JZ818617.1	transdecoder	CDS	1	369	.	+	0	ID=cds.Gene.40::JZ818617.1::g.40::m.40;Parent=Gene.40::JZ818617.1::g.40::m.40;5_prime_partial=true
JZ818616.1	transdecoder	gene	1	315	.	+	.	ID=Gene.41::JZ818616.1::g.41;Name=ORF%20type%3Acomplete%20len%3A105%20%28%2B%29
JZ818616.1	transdecoder	mRNA	1	315	.	+	.	ID=Gene.41::JZ818616.1::g.41::m.41;Parent=Gene.41::JZ818616.1::g.41;Name=ORF%20type%3Acomplete%20len%3A105%20%28%2B%29
JZ818616.1	transdecoder	exon	1	315	.	+	.	ID=Gene.41::JZ818616.1::g.41::m.41.exon1;Parent=Gene.41::JZ818616.1::g.41::m.41
JZ818616.1	transdecoder	CDS	1	315	.	+	0	ID=cds.Gene.41::JZ818616.1::g.41::m.41;Parent=Gene.41::JZ818616.1::g.41::m.41
JZ818616.1	transdecoder	gene	1	315	.	-	.	ID=Gene.42::JZ818616.1::g.42;Name=ORF%20type%3Ainternal%20len%3A105%20%28-%29
JZ818616.1	transdecoder	mRNA	1	315	.	-	.	ID=Gene.42::JZ818616.1::g.42::m.42;Parent=Gene.42::JZ818616.1::g.42;Name=ORF%20type%3Ainternal%20len%3A105%20%28-%29
JZ818616.1	transdecoder	five_prime_UTR	315	315	.	-	.	ID=Gene.42::JZ818616.1::g.42::m.42.utr5p1;Parent=Gene.42::JZ818616.1::g.42::m.42
JZ818616.1	transdecoder	exon	1	315	.	-	.	ID=Gene.42::JZ818616.1::g.42::m.42.exon1;Parent=Gene.42::JZ818616.1::g.42::m.42
JZ818616.1	transdecoder	CDS	3	314	.	-	0	ID=cds.Gene.42::JZ818616.1::g.42::m.42;Parent=Gene.42::JZ818616.1::g.42::m.42;5_prime_partial=true;3_prime_partial=true
JZ818616.1	transdecoder	three_prime_UTR	1	2	.	-	.	ID=Gene.42::JZ818616.1::g.42::m.42.utr3p1;Parent=Gene.42::JZ818616.1::g.42::m.42
JZ818611.1	transdecoder	gene	1	1014	.	+	.	ID=Gene.43::JZ818611.1::g.43;Name=ORF%20type%3A5prime_partial%20len%3A338%20%28%2B%29
JZ818611.1	transdecoder	mRNA	1	1014	.	+	.	ID=Gene.43::JZ818611.1::g.43::m.43;Parent=Gene.43::JZ818611.1::g.43;Name=ORF%20type%3A5prime_partial%20len%3A338%20%28%2B%29
JZ818611.1	transdecoder	exon	1	1014	.	+	.	ID=Gene.43::JZ818611.1::g.43::m.43.exon1;Parent=Gene.43::JZ818611.1::g.43::m.43
JZ818611.1	transdecoder	CDS	1	1014	.	+	0	ID=cds.Gene.43::JZ818611.1::g.43::m.43;Parent=Gene.43::JZ818611.1::g.43::m.43;5_prime_partial=true
JZ818610.1	transdecoder	gene	1	381	.	+	.	ID=Gene.44::JZ818610.1::g.44;Name=ORF%20type%3A5prime_partial%20len%3A127%20%28%2B%29
JZ818610.1	transdecoder	mRNA	1	381	.	+	.	ID=Gene.44::JZ818610.1::g.44::m.44;Parent=Gene.44::JZ818610.1::g.44;Name=ORF%20type%3A5prime_partial%20len%3A127%20%28%2B%29
JZ818610.1	transdecoder	exon	1	381	.	+	.	ID=Gene.44::JZ818610.1::g.44::m.44.exon1;Parent=Gene.44::JZ818610.1::g.44::m.44
JZ818610.1	transdecoder	CDS	1	381	.	+	0	ID=cds.Gene.44::JZ818610.1::g.44::m.44;Parent=Gene.44::JZ818610.1::g.44::m.44;5_prime_partial=true
JZ818609.1	transdecoder	gene	1	334	.	-	.	ID=Gene.45::JZ818609.1::g.45;Name=ORF%20type%3Ainternal%20len%3A112%20%28-%29
JZ818609.1	transdecoder	mRNA	1	334	.	-	.	ID=Gene.45::JZ818609.1::g.45::m.45;Parent=Gene.45::JZ818609.1::g.45;Name=ORF%20type%3Ainternal%20len%3A112%20%28-%29
JZ818609.1	transdecoder	exon	1	334	.	-	.	ID=Gene.45::JZ818609.1::g.45::m.45.exon1;Parent=Gene.45::JZ818609.1::g.45::m.45
JZ818609.1	transdecoder	CDS	2	334	.	-	0	ID=cds.Gene.45::JZ818609.1::g.45::m.45;Parent=Gene.45::JZ818609.1::g.45::m.45;5_prime_partial=true;3_prime_partial=true
JZ818609.1	transdecoder	three_prime_UTR	1	1	.	-	.	ID=Gene.45::JZ818609.1::g.45::m.45.utr3p1;Parent=Gene.45::JZ818609.1::g.45::m.45
