# Supplementary material for: Venomix: a simple bioinformatic pipeline for identifying and characterizing toxin gene candidates from transcriptomic data
Source: PeerJ. 2018 Jul 31;6:e5361. doi: 10.7717/peerj.5361 (PMC6074769; doi:10.7717/peerj.5361)
Supplement: Supplemental Information 6 [file peerj-06-5361-s006.gz › FinalOutput_1E-20/SCREENING/Pub.fasta.transdecoder_dir/longest_orfs.cds]

>Gene.1::JZ818688.1::g.1::m.1 type:complete len:190 JZ818688.1:1-570(+)
ATGAAGGTTTTCTGCATTGTTTTGGTCGTCGTGGCTGCTCTAGCATTGGGAGAGGCGAAAAGCATCAGGTCCATTAAGTCTAATAGACTGGTTCGTAGCATAGCTCCTGTTTCTGCACGTCTGGCTCGTTCTGCACAAACTGGTGCTACCGGAAAACGCAATGCCAAGCCAACAGAATCAGACGAGGAATTAGATGCACTTATCGGCCTTAGCATGCTGGAAGAACTCGCTAAAGAACAAAAGAGGAGCGTTGCACCTAAAGTACAGCACAAGAAACGACAAAGTGGAACCTCTGAGGAGGCTGCTGAGGCCATTCTCGGATTAGACCTATTGGAAGAGCTTGCAAATGAAGCAAAGAGAAGCATTGCTAAGGCTGCAAAGAAACGCGACCTCAGCCGCAGACAGTCAGCAAGTGATGAAGAGGCAGTTCAAGCTGTTCTTGGACTTGCACCGTTGGATGAGTTGGCCGGCGACAAAAAACGAAAAGTAAAGAAGTCCCTCTTCAAGCCTCTAAAAGCAACAAAGTCCATCAAGCGCAGAGCAACGAAACTCTTCTTCCCCTTCATGTAA
>Gene.2::JZ818688.1::g.2::m.2 type:3prime_partial len:122 JZ818688.1:365-3(-)
ATGCTTCTCTTTGCTTCATTTGCAAGCTCTTCCAATAGGTCTAATCCGAGAATGGCCTCAGCAGCCTCCTCAGAGGTTCCACTTTGTCGTTTCTTGTGCTGTACTTTAGGTGCAACGCTCCTCTTTTGTTCTTTAGCGAGTTCTTCCAGCATGCTAAGGCCGATAAGTGCATCTAATTCCTCGTCTGATTCTGTTGGCTTGGCATTGCGTTTTCCGGTAGCACCAGTTTGTGCAGAACGAGCCAGACGTGCAGAAACAGGAGCTATGCTACGAACCAGTCTATTAGACTTAATGGACCTGATGCTTTTCGCCTCTCCCAATGCTAGAGCAGCCACGACGACCAAAACAATGCAGAAAACCTTC
>Gene.3::JZ818687.1::g.3::m.3 type:complete len:199 JZ818687.1:1-597(+)
ATGAAGGTTTTCTGCATTGTTTTGGTCGTCGTGGCTGCTCTAGCATTGGGAGAGGCGAAAAGCATCAGGTCCATTAAGTCTAATAGACTGGTTCGTAGCATAGCTCCTGTTTCTGCACGTCTGGCTCGTTCTGCACAAAGTATGACTGATATTACCATTTTGACAGCTGGTGCTACCGGAAAACGCAATGCCAAGCCAACAGAATCAGACGAGGAATTAGATGCACTTATCGGCCTTAGCATGCTGGAAGAACTCGCTAAAGAACAAAAGAGGAGCGTTGCACCTAAAGTACAGCACAAGAAACGACAAAGTGGAACCTCTGAGGAGGCTGCTGAGGCCATTCTCGGATTAGACCTATTGGAAGAGCTTGCAAATGAAGCAAAGAGAAGCATTGCTAAGGCTGCAAAGAAACGCGACCTCAGCCGCAGACAGTCAGCAAGTGATGAAGAGGCAGTTCAAGCTGTTCTTGGACTTGCACCGTTGGATGAGTTGGCCGGCGACAAAAAACGAAAAGTAAAGAAGTCCCTCTTCAAGCCTCTAAAAGCAACAAAGTCCATCAAGCGCAGAGCAACGAAACTCTTCTTCCCCTTCATGTAA
>Gene.4::JZ818687.1::g.4::m.4 type:3prime_partial len:131 JZ818687.1:392-3(-)
ATGCTTCTCTTTGCTTCATTTGCAAGCTCTTCCAATAGGTCTAATCCGAGAATGGCCTCAGCAGCCTCCTCAGAGGTTCCACTTTGTCGTTTCTTGTGCTGTACTTTAGGTGCAACGCTCCTCTTTTGTTCTTTAGCGAGTTCTTCCAGCATGCTAAGGCCGATAAGTGCATCTAATTCCTCGTCTGATTCTGTTGGCTTGGCATTGCGTTTTCCGGTAGCACCAGCTGTCAAAATGGTAATATCAGTCATACTTTGTGCAGAACGAGCCAGACGTGCAGAAACAGGAGCTATGCTACGAACCAGTCTATTAGACTTAATGGACCTGATGCTTTTCGCCTCTCCCAATGCTAGAGCAGCCACGACGACCAAAACAATGCAGAAAACCTTC
>Gene.5::JZ818686.1::g.5::m.5 type:complete len:190 JZ818686.1:1-570(+)
ATGAAGGTTTTCTGCATTGTTTTGGTCGTCGTGGCTGCTCTAGCATTGGGAGAGGCGAAGAGCATCAGGTCCATTAGGTCTAATAGACTGGTTCGTAGCATAGCTCCTGTTTCTGCACGTCTGGCTCGTTCTGCACAAACTGGTGCTACCGGAAAACGCAATGCCAAGCCAACAGAATCAGACGAGGAATTAGATGCACTTATCGGCCTTAGCATGCTGGAAGAACTCGCTAAAGAACAAAAGAGGAGCGTTGCACCTAAAGTACAGCACAAGAAACGACAAAGTGGAGCCTCTGAGGAGGCTGCTGAGGCCATTCTCGGATTAGACCTATTGGAAGAGCTTGCAAATGAAGCAAAGAGAAGCATTGCTAAGGCTGCAAAGAAACGCGACCTCAGCCGCAGACAGTCAGCAAGTGATGAAGAGGCAGTTCAAGCTGTTCTTGGACTTGCACCGTTGGATGAGTTGGCCGGCGACAAAAAACGAAAAGTAAAGAAGTCCCTCTTCAAGCCTCTAAAAGCAACAAAGTCCATCAAGCGCAGAGCAACGAAACTCTTCTTCCCCTTCATGTAA
>Gene.6::JZ818686.1::g.6::m.6 type:3prime_partial len:122 JZ818686.1:365-3(-)
ATGCTTCTCTTTGCTTCATTTGCAAGCTCTTCCAATAGGTCTAATCCGAGAATGGCCTCAGCAGCCTCCTCAGAGGCTCCACTTTGTCGTTTCTTGTGCTGTACTTTAGGTGCAACGCTCCTCTTTTGTTCTTTAGCGAGTTCTTCCAGCATGCTAAGGCCGATAAGTGCATCTAATTCCTCGTCTGATTCTGTTGGCTTGGCATTGCGTTTTCCGGTAGCACCAGTTTGTGCAGAACGAGCCAGACGTGCAGAAACAGGAGCTATGCTACGAACCAGTCTATTAGACCTAATGGACCTGATGCTCTTCGCCTCTCCCAATGCTAGAGCAGCCACGACGACCAAAACAATGCAGAAAACCTTC
>Gene.7::JZ818685.1::g.7::m.7 type:complete len:199 JZ818685.1:1-597(+)
ATGAAGGTTTTCTGCATTGTTTTGGTCGTCGTGGCTGCTCTAGCATTGGGAGAGGCGAAAAGCATCAGGTCCATTAAGTCTAATAGACTGGTTCGTAGCATAGCTCCTGTTTCTGCACGTCTGGCTCGTTCTGCACAAAGTATGACTGATATTACCATTTTGACAGCTGGTGCTACCGGAAAACGCAATGCCAAGCCAACAGAATCAGACGAGGAATTAGATGCACTTATCGGCCTTAGCATGCTGGAAGAACTCGCTAAAGAACAAAAGAGGAGCGTTGCACCTAAAGTACAGCACAAGAAACGACAAAGTGGAGCCTCTGAGGAGGCTGCTGAGGCCATTCTCGGATTAGACCTATTGGAAGAGCTTGCAAATGAAGCAAAGAGAAGCATTGCTAAGGCTGCAAAGAAACGCGACCTCAGCCGCAGACAGTCAGCAAGTGATGAAGAGGCAGTTCAAGCTGTTCTTGGACTTGCACCGTTGGATGAGTTGGCCGGCGACAAAAAACGAAAAGTAAAGAAGTCCCTCTTCAAGCCTCTAAAAGCAACAAAGTCCATCAAGCGCAGAGCAACGAAACTCTTCTTCCCCTTCATGTAA
>Gene.8::JZ818685.1::g.8::m.8 type:3prime_partial len:131 JZ818685.1:392-3(-)
ATGCTTCTCTTTGCTTCATTTGCAAGCTCTTCCAATAGGTCTAATCCGAGAATGGCCTCAGCAGCCTCCTCAGAGGCTCCACTTTGTCGTTTCTTGTGCTGTACTTTAGGTGCAACGCTCCTCTTTTGTTCTTTAGCGAGTTCTTCCAGCATGCTAAGGCCGATAAGTGCATCTAATTCCTCGTCTGATTCTGTTGGCTTGGCATTGCGTTTTCCGGTAGCACCAGCTGTCAAAATGGTAATATCAGTCATACTTTGTGCAGAACGAGCCAGACGTGCAGAAACAGGAGCTATGCTACGAACCAGTCTATTAGACTTAATGGACCTGATGCTTTTCGCCTCTCCCAATGCTAGAGCAGCCACGACGACCAAAACAATGCAGAAAACCTTC
>Gene.9::JZ818684.1::g.9::m.9 type:complete len:400 JZ818684.1:1-1200(+)
ATGAAGGCCGTCCTGATTACCATATTCCTGGTTCCATTAATTATCAGTCAAACTTCAGCAAAAATAAGACAACGAAGACAAGGTTTTGAATTCCCCAGTGAAGCAGAGAGTTGCACAACCCCTGGAAATCAGCCAGGGAATTGTATATCCCTTAGTAGATGCGAGTCGTTACGCAGAACCAACGATTTTAATTTACTCACGAACTCAATCTGTGGATTTGATAACGACGTCCCAAGAGTATGCTGTCCAGATGGAACTGCGAATCCTGATGTAAAAGAAATAACAACGACTAGCGGGCCAAAAACTGACAATTTGGAACCTGTCGAGATAACCACCATTCCAATTCGGCCGATAATTATAACCTCTGTGGCACCTGTCACAAGTTCACCTGCTAGAGGAAAGCCAGCCATACTCCCCGACGAATGTGGAATGAGTACAATACCACTTACAAGAGTTGTTGGCGGATCACCATCAGAGCTTGCTGCGTGGCCTTGGATGGCAGCCGTATATTTTACCAGGACTGGACTCCGCTCTGGCACTGACTGTGGAGGCTCATTAGTGACGTCTCGTCACGTGATCACAGCTGCACACTGCGTTACAGATAACCGTGGAAATGAAGTGAGGGCATCTACTCTTACAGTTCGACTAGGAGAGCATATATTAAATGATGATAACGATGGAGCTTCGCCAATAGATGTTCCCGTCGCCAGATTAGTTCGCCATGAGAACTTCCAAAGGCGAGTGTTCAAAAATGACATTGCAATACTGACGCTACAGAGAGATGTACCGTTTAACAAGTTTATACGTCCAATCTGTTTACCCTATGGGGTATTCGAGAATGCCGATTTAGCTCGGATGAGACCATGGGCTGCCGGTTGGGGAACAACATCTTTTGATGGCGAATTCAGCCCACGTCTATCACATATACAGATCTCAATAGAAACAAACGAAGACTGCAACCGCGCTTTCCGAACAGAAAGAGTTCCAATCACACAGGAGTACCTATGCGCAGGTGTAAGCGATGGAACCAAAGACACGTGTAAGGGTGATTCTGGGGGTCCTTTGATGCTACCAGTAGATCTTAAATTTTATTTAATAGGAATCGTTTCTTTTGGAAAACGTTGTGCCACAGTTGGGTACCCAGGAGTATATACGCGTGTCACTATGTATTTAGACTGGATAGCAAGAAATCTAACTTGA
>Gene.10::JZ818682.1::g.10::m.10 type:complete len:148 JZ818682.1:1-444(+)
ATGAAGCTGTATATCTTTTTCGTTCTGTTTGCGTGCGCTGTGCTACCTTCCTGGTGTTTAATTCATTACCATGGTCATTTATGTAGATACAATCTTATAGACAGATTTTGCGGTTTGAATGACAGAAAAACTCCCATTGAATGTCTTCAGGAATCAGAACAAGCGGCACGGGTAACCGAAATATTCAAAGCCTGCTTCACGTCGGTGAAAGAAGGCGTGGCAGAATTCGATGACCAAGTTAACGAAGTCTGCAAACTGAAACACGACGAATATGCTGTATTTAAACGATGCTTCCATAATGGATTGGTTTTGCAACAACGAAGAGATGAGAAATCGTACAAAGCGTTTGAGGAATGCATCGAGAAATCTGAGAAGAGAGAAGAAAAGGCTTGTCACTATGGCCACTATGGATCAGTATCGTTCCGTTTTGGATGGTTTGTTTGA
>Gene.11::JZ818681.1::g.11::m.11 type:complete len:110 JZ818681.1:1-330(+)
ATGGGGCTACGTTTATTTGCGCTTGTTGTTCTAATTGCGAGTTGCCATTGCTGGCCTCGTAAACGTTGCAGTGAGCCATGTGAACCCGTTCCAAGTAACTGCAAAGCTGGAGTTACCAACGACTACGAAGGATGTTGTCCTATATGCGCTAAGAGTGAAGGAGAGGAATGCGGTGGAATGTGGAATGCTTATGGAGTATGTGGAGTTGACCTAGTTTGTCAGACAAACGGGCAAGCCAGTAGTGAATACGATCTTCCAATAGGAACATGTGTCATTGCTAGAAGATTTTCGTCAAGAAATATTGTGAAAAGAATGTTACGATGGTTCTAA
>Gene.12::JZ818680.1::g.12::m.12 type:complete len:166 JZ818680.1:1-498(+)
ATGGTATACGTGAGGGGCTGTTGCTGTTGGAGGAATACTAAAGACGGCAGTATAGCGTGTGGATACTTTACTCTGCTTACGCGGTTAATTGGTGCTGCCTTAATAATTGTAGGGTTAGTTAATCTAACCTCGTTTGCTACTTATATCCACGGTTCCCACTCTTATATAACTTCGCTACGCCTTTTATTCATCTCCCAGCTGATAGATTGTCTGGTGTTTATTGTTTTCAGCGCCATGCTGATTTATGGAACCAAAACGGATAACACGGTGATGATGTTCCCATGGATTGTGTGGATGGTCATCGAGATTGGAAGTTTAATAGTTCTTCTAATATTAACCTTCATTGGCGTCACTCAAGGAATGGTGACGGCTGCCGTTGTACTCGCTGTTCTTATATCCATGGTGTTTCTTGGAATAGATATATATACTCTTCTGTGTGTGACTTCGCAATACAGACTATTACATCATGGTCCCCCTTCTTACTCTGTCATAGCATAA
>Gene.13::JZ818678.1::g.13::m.13 type:complete len:134 JZ818678.1:1-402(+)
ATGGCGCAGATTTTCCTGCTAGTTTTCCTCCTGCCTTGTCTTGTCCTGGGATCGGACGAGCCTGCGAAATTTATTTCGTACAGGAATTATGCATATTCTCCTTTGAGTGAAGGTAAATGCAAGTCGAGCAACGAGAAACTGATAGAAGATGGTGACACCTGGTACAGAGAAGACTTTTGCGAAAAGGTGTATTGCTTCCGAACTGGAACCATGGGCAATATGATAGTAAGGGGGTGTGCTCCTATGACTCCTCTCAATCCTAACTGCACCGTAGTTCAGAGCCCGGGATTATACCCCGATTGTTGTAGCGGTAACATCGTCTGCGATCAGCATTCGGAACCAAAATCGGATGTGGAAATGGCCGAGATTATCAGATCCATGCTGGAAAGTAACAGGAAATGA
>Gene.14::JZ818677.1::g.14::m.14 type:complete len:146 JZ818677.1:1-438(+)
ATGAATCCAAGACACGTACTCCTCTTCCTAACCGTAATTGTCTGCACTAGCCACGCCCAATCAAACGGTTTTTGCAAGCCTAACGAAGAGTACAGAGAAGCGGGATGTGAGGTGGTCTGCGAAAGGATATTGGAGAACAATTGCTTTCGAGCTGAGAAAAAGCCAGGGTGTTACTGCAAAGCCGGAACAATGCGGGACGAAAGAGGCGACTGTATCAGCCTTAAGGAATGCTCCAAACGTGTCTGCACCCAGAAAAATAAGCGTTTGAATTTGTCAGGATGTTTTACGGTTTGTACCGGACCAGGGACAAGCTACAGTGGTTGCCCATTCGTTCCAATTCCAAAATGCATCTGTGAAAAAGGATACGCAACTCAAAACGGATTTTACGGGGAGTGCATACCCGTATCAAAATGTCAGGGAAACCGAAATGGAGAATGA
>Gene.15::JZ818676.1::g.15::m.15 type:complete len:146 JZ818676.1:1-438(+)
ATGAATCCAAGACACGTACTCCTCTTCCTAACCGTAATTGTCTGCACTAGCCACGCCCAATCAAACGGTTTTTGCAAGCCTAACGAAGAGTACAGAGAAGCGGGATGTGAGGTGGTCTGCGAAAGGATATTGGAGAACAATTGCTTTCGAGCTGAGAAAAAGCCAGGGTGTTACTGCAAAGCCGGAACAATGCGGGACGAAAGAGGCGACTGTATCAGCCTTAAGGAATGCTCCAAACGTGTCTGCACCCAGAAAAATAAGCGTTTGAATTTGTCAGGATGTTTTACGGTTTGTACCGGACCAGGGACAAGCTACAGTGGTTGCCCATTCGTTCCAAATCCAAAATGCATGTGTGAGAAAGGGTACGCAACTCAAAACGGATTTTACGGGGAGTGCATACCCGTATCAAAATGTCAGGGAAACCGAAATGGAGAATGA
>Gene.16::JZ818670.1::g.16::m.16 type:3prime_partial len:257 JZ818670.1:1-768(+)
ATGACATCAGTTGCTGTCATTACATTAGCGCTGTGGATAACGGCGATAAGATGCTTCGCTAGCAACGATACGTGTGATGAAAGGTACTCACGTATTACTACGGATCATACTATGTGCAAAAGTATAAATCAGAACTGTAATTTTCTTAAGCGTAGAGAAAAGGTGTTTGAGGAACGGCTACTCCGTACTCACAATTCAATACGAAACTCAATACGGAAGTACGTTGGAAGGAAGTATCATCTTGCTACAAATATGAAAGTCATGCAATGGCATGACGAATTATACGCAATGGCCCGGTTACACAGTCTTCAATGTGCCGAAAAACCTGACTGCGATTTATGTCATCAGATAGGAGATTTTCCAGTAGAGCAAAATTTCGCCGTAAAGACGTTCAAGAAATCCAAGTCAGCTCGTAGCGGCGGCCCATTTAGAAGATTCCAAACGACGATCAAAGAGTGGGCAGCCGAACTGCGTTTGTACAATCGCGATGTTGTTAAAAGCTTCAGGACGACAGCGGGACTTCCCACCGACTGGACTAATATCCTTCGTGCCACCACAATATTTGTTGGGTGCGCGTCGACGAGTTTCAAAACCGACGAACGCGGCACCTTCAAAGAAGTGTATGTCTGTAATTATGGACCTGCGAATCTTACAGAAGGTGAAGAGATATATAAAGCAGGTAAAAAGTCTTGCTCTGAGTGTGAAGATGGTATAGGGTGTGACACTGAGTTTAAACACTTATGCTCTCCAACTGAGAAGAAAACAACT
>Gene.17::JZ818669.1::g.17::m.17 type:3prime_partial len:258 JZ818669.1:1-771(+)
ATGACATCAGTTGCTGTCATTACATTAGCGCTGTGGATAACGGCGATAAGATGCTTCGCTAGCAACGATACGTGTGATGAAAGGTACTCACGTATTACTACGGATCATACTATGTGCAAAAGTATAAATCAGAACTGTAATTTTCTTAAGCGTAGAGAAAAGGTGTTTGAGGAACGGCTACTCCGTACTCACAATTCAATACGAAACTCAATACGGAAGTACGTTGGAAGGAAGTATCATCTTGCTACAAATATGAAAGTCATGCAATGGCATGACGAATTATACGCAATGGCCCGGTTACACAGTCTTCAATGTGCCGAAAAACCTGACTGCGATTTATGTCATCAGATAGGAGATTTTCCAGTAGAGCAAAATTTCGCCGTAAAGACTTTCAAGAAATCCAAGTCAGCTCGTAGCGGCGGCCCATTTAGAAGATTCCAAACGACGATCAAAGAGTGGGCAGCCGAACTGCGTTTGTACAATCGCGATGTTGTTAAAAGCTTCAGGACGACAGCGGGACTTCCCACCGACTGGACTAATATCCTTCGTGCCACCACAATATTTGTTGGGTGCGCGTCGACGAGTTTCAAAACCGACGAACGCGGCACCTTCAAAGAAGTGTATGTCTGTAATTATGGACCTGCGAATCTTACAGAAGGTGAAGAGATATATAAAGCAGGTAAAAAGTCTTGCTCTGAGTGTGAAGATGGTATAGGGTGTGACACTGAGTTTAAACACTTATGCTTTCCAGGTGATGTGGAAAAAGAACAC
>Gene.18::JZ818612.1::g.18::m.18 type:complete len:100 JZ818612.1:1-300(+)
ATGTGGTTTCGTTTGGTTCTGTTTTGCGTGCTAGTCACTAGCATTTATTCTTTGAGTTGCCCGTGCTGGAGGGATCGCGCCTCATATTGTGGTCCACCGCCTACAAACTGCCCCGTTGGACTGACAGATGACGCATGTGGTTGTTGCAAAGTCTGTGCCAAGGCTGAAGGTGAGATATGCGGAGGACCCTGGGGAACGTCGGGAAGGTGCGCGGAAGGACTTACCTGCGTTAAGCCGGATAATGTAGAAGAGTTCATTCGCAATCAAATCGACGGCGTCTGCAAGAAAGAAAAACAATAA
>Gene.19::JZ818663.1::g.19::m.19 type:complete len:103 JZ818663.1:1-309(+)
ATGAATACCTACAACTCAAGATTTTACATTTTCAGCCTAGCTATCGCTTTAGTGATACTCGAAGGCACCGAAGGTTATATGTTTCGGATAGCGCAAGATCCAGGAGCAGTCGTTTGCGTTGATAAATCTGGAGTTGAGCATAAACCAGGAGAAGTTTGGTATGATGATGAACGATGCCAGAAACTGAGCTGTGATAGAATTAAATGGAATTTGGAAATCGTAGGCATGGGATGCGCTCCTGCCGTTTCCGCGCACTGCAATCCAGTACGATGCTCTGGTCATTATCCCAATTGCTGTCTACATTGTTAG
>Gene.20::JZ818652.1::g.20::m.20 type:internal len:237 JZ818652.1:1-708(+)
ATTCTTATTTCAGAGCTAAAGATAATACATATAGAATTTCTGAACTTCAACATCCCATATTCTTTTAACTGTGTATTCGATGGTTTACTCATCTTTAATGGAAAAACGACGGAATCAGATATCCTACTCCACGCTTGCGGCCAGAGCTTTCCTAAGAATGTCACGTCGACGGGTCCATTTCTTCATTTAATATTCTATATCGACGGAATTTGGAACTACGGAGGATTCGCATTGAGATTCAAGCAGATAAGTCCGAGAGAACCGTGTGGTGAGCATCAAATAACCTGTAGAAATTACAATTGCGTTAACCGGACGTTGATTTGTGATGGTGCTGATGACTGTAGGGACGGAACGGACGAAGAATGCGGATATAAACGACAAAGATTAATATGTGGGCGCCCAAAAATCAAGCCAGAATTTATAGATGATCGTATTGTTGGTGGAACGAAAGCAGTACCAGGGAGTTGGCCTTGGCAAGCTTCTCTTCGAGTTCCGTCAGCCGAGCCTTTTGGACATGTCTGTGGTGGATCCTTAATAAACGAACAATGGATATTAACAGCTGCTCATTGCTTTCGGGACATCCAAAAAGAATCGTGGACCGTACATTTAGGAAAATATAATAAAAACAAGAGGGATCACACCGAACAACTTCGCTACATCAAAAGGCTTTTCATTCACCCACAGTATCTTGAAATGATAAAAAAGGAG
>Gene.21::JZ818650.1::g.21::m.21 type:complete len:327 JZ818650.1:1-981(+)
ATGGATTTAATACAACACGAGTTAGTTGACATACGCAAGCATTGTGAGAGTCATATCCCAGGATGCAAATTAATCACATGCGTTCAAGCGATGGTTCGAGTTGACATCGTGAGAACTGAACACAAACAACTGACAGCATGTATCCAGTTTCCTAAGAAGTATCCAAATGAAACATTACTTATTGAGTTAAAGAGTAAATATTTTTCTGAGAAATTGCTAGACGGTCTAACAAAAGTTTGTGATGAAAAATGCAGAAAACACCTTGGTAAGCCGCAGGTTTTGGAACTGTTGAAATTTATCCAAAATTTTATTGCTGAAAATCCACTCTGTGTTTGCAGTGAGGAGATAGCAGCTATTAAAAAGAGACTAAGTACTGAAAAAGATGAACTGAGACTTAAACAGAAAACTTCTTCACTTGCGTTGAGAATATATCAAGATTTATATTTTCTTGTAGTCAAGATTCAAGTGCCAGATAATTATCCTCTGGAACAGATCAAAATTGAAGATAAAGACAGCAACTTTCCTGAGCTTTTTAAGAGGCATTTCACTTCTCAAGCAGTTGAGATAGCTCGACAGTGTGTACAACCTCCTCTGAAGAGAAAGCCAAAAGATCCTCCTTTTGAACCGAAACCATCATTATGGCCAGTTGTTGGGTTCCTTATCGATCAAGTTAAGCGCGTTCCTCTTGAAGACTGCCCGTTATGTAAAACAAGATGTCTACCAAGTGACCCAAAGGATATAATAACGGATGATAAAGATGACACGTTTGCTGAAAGAATATATTGTGGTCATGTCTTTCACAATGGATGTCTTAACAAGTACATGAAAATGCCACCATTTCAAGGGAAAACTTGTCCTAAGTGCGAGCAACGGATATATCATGAGAAATGGAAAGCAACTCCCCAGCTAGTGGAAGCTCGATGGGCTCACGAGGAGGCAAAGAAGCGGGAGTTGGGAGAAGTAGTGGAGTTTCTTCAGTAG
>Gene.22::JZ818649.1::g.22::m.22 type:3prime_partial len:326 JZ818649.1:1-975(+)
ATGTCGGAAAGCGAGTTGAATGTCGATAGTATTATTTCTAGATTATTGGAAGTTCGTGGTTGTCGACCTGGGAAAACAGTTCAGCTCACAGAAGCTGAAGTACGAGGATTATGCTTAAAGTCCAGAGAAATTTTCCTTAGTCAGCCTATTTTACTAGAGCTAGAGGCACCTCTCAAAATATGTGGTGATATTCATGGGCAGTACACAGACTTACTTCGTCTTTTTGAATATGGTGGTTTTCCTCCAGAAGCCAATTACTTATTTCTTGGAGACTATGTAGATAGAGGAAAACAATCGCTAGAGACAATTTGTTTGCTCTTAGCATACAAGATAAAATATCCAGAGAATTTCTTTCTGCTAAGAGGAAACCATGAATGTGCCAGCATTAACAGAATTTATGGTTTCTATGATGAATGTAAACGGCGCTACAATATTAAACTTTGGAAGACATTTACGGATTGTTTTAACTGTTTGCCAATTGCTGCTATTATAGATGAGAAGATCTTCTGTTGCCATGGAGGCCTATCTCCTGATCTTCAAAGCATGGAACAAATTCGGCGTATAATGAGACCAACAGATGTTCCAGACACAGGACTCTTATGTGATTTGTTATGGTCTGATCCTGATAAAGATGTACAGGGATGGGGAGAAAATGATCGCGGAGTTTCATTTACATTTGGAGCTGACGTTGTCAGTAAATTCTTAAATCGTCACGATCTTGATCTAATTTGTAGAGCTCATCAGGTTGTGGAAGATGGATATGAATTTTTTGCCAAACGTCAGTTGGTGACACTATTCTCTGCTCCAAATTATTGTGGTGAATTTGATAATGCAGGCGGTATGATGTCTGTTGATGAAACGTTAATGTGTTCCTTCCAGATTCTGAAACCTTCAGAGAAGAAAGCAAAATATCAGTATGGAGGGTTAAATTCTGGTCGTCCAGTAACTCCGCCACGTGGTCCAGTAAAAAAGAAG
>Gene.23::JZ818648.1::g.23::m.23 type:complete len:265 JZ818648.1:1-795(+)
ATGAAGATGTATTTTATATTCTTCGTATTCGCTAACATATTGCTTCAAGCTCATTTTCTCCCAGCAAAGGAAGAGGGCAGAATATTTAGAGGAAGGGAAGTAAACGATGGTGAATTTCCTTGGATGGTTTTCATCAAATTAACTGATGAGCTTAACTGCAGCGGATTTCTTATTTCAAACTACTACGTTGTAACAGCAGCTCACTGTATGATAAGATCTGCCACCGATATGAGAGGAGTCATTGGCTCAGTTGACAGGGAGCAAGATAACATGCTAGAGTTTGAAACATATTTCATACATCCAGAATACAATAGGAGGAAAGCAGATGTGGCACTACTGAAATTGAAAACACCCATCGTGTTTACAAACTTAATAAAACCCATTTGTATAGGAAAGAAGAGCTCTTTCATTCAAAAGGACAATGAAGTTTTACAAATGGGATGGGGCAGGGATCGTAACGATAGTACAATTGTATCAAAGAAGTTAAAAGTGACCGATGTTGGAAAGCTTATGTCACAGGATTATTGCAACTCGTTTTTTGAAGAGTTAAATGGCACATCGATAGGAAAAATATGTGTGAAGAATACGGAAATAGAAGGTGTTTGCGAGGGAGATTCGGGAGGACCTCTTGTATATAATGATCCTGAAGATGGCTACGTGGTCATTGGACTTCTTTCATTTGGATTTTATGTAAATTGCACTGTAACCAACGAATATCCAGAAATATACACAAATGTTGCCTACTATTCTGATTGGATTACAGAAAATGTTAAGTCTCCATGCGTCATTGAATGA
>Gene.24::JZ818647.1::g.24::m.24 type:complete len:268 JZ818647.1:1-804(+)
ATGAAGATGTATTTTATATTCTTCGTATTCGCTAACATATTGCTTCAAGCTCATTTTCTCCCAGCAAAGGAAGAGGGCAGAATATTTAGAGGAAGGGAAGTAAACGATGGTGAATTTCCTTGGATGGTTTTCATCAAATTAACTGATGAGCTTAACTGCAGCGGATTTCTTATTTCAAACTACTACGTTGTAACAGCAGCTCACTGTATGATAAGATCTGCCACCGATATGAGAGGAGTCATTGGCTCAGTTGACAGGGAGCAAGATAACATGCTAGAGTTTGAAACATATTTCATACATCCAGAATACAATAGGGAGAAGAATTTTTATGCAGATGTGGCACTACTGAAATTGAAAACACCAATCCAGTTTACAAGCTTAATACAACCCATTTGTATAGGAAAGAAGAGCTCTTTCATTCAAAAGGACAATGAAGTTTTACAAATGGGATGGGGCAGGGATCGTAACGATAGTACAATTGTATCAAAGAAGTTAAAAGTGACCGATGTTGGAAAGCTTATGTCACAGGATTATTGCAACTCGTTTTTTGAAGAGTTAAATGGCACATCGATAGGAAAAATATGTGTGAAGAATACGGAAATAGAAGGTGTTTGCGAGGGAGATTCGGGAGGACCTCTTGTATATAATGATCCTGAAGATGGCTACGTGGTCATTGGACTTCTTTCATTTGGATTTTATGTAAATTGCACTGTAACCAACGAATATCCAGAAATATACACAAATGTTGCCTACTATTCTGATTGGATTACAGAAAATGTTAAGTCTCCATGCGTCATTGAATGA
>Gene.25::JZ818646.1::g.25::m.25 type:complete len:102 JZ818646.1:1-306(+)
ATGGGTACGATTATTCATATGGCTATCTTGATTTCCCTGTTATTATTAGGGGAACGTGAGGCTAAAGATGACTACCCACGAAACTTTGAAGGAAATTGTTATAGATGTAAATATCTTGAAATCGGCTACTGTGACGCCATCTGTAAGATGCATAAAGCGGAGACCGGTTATTGCAGCAGGTCGAACTTATTCTGTTACTGCACAGGCATAGAAGATGAGTACGTTAGCGCAAGGAACTTTCTTTATCAGCAGAATCTTAAAGTCAACAATGAAGAGTTAAAAGATTTCGATGGAAACACTTTGTAA
>Gene.26::JZ818645.1::g.26::m.26 type:complete len:102 JZ818645.1:1-306(+)
ATGGGTACGATTATTCATATGGCTATCTTGATTTCCCTGTTATTATTAGGGGAACGTGAGGCTAAAGATGACTACCCACGAAACTTTGAAGGAAATTGTTATAGATGTAAATATCTTGAAATCGGCTACTGTGACGCCATCTGTAAGATGCATAAAGCGGAGACCGGTTATTGCAGCAGGTCGAACTTATTCTGTTACTGCACAGGCATAGAAGATGAGTACGTTAGCGCAAGGAACTTTCTTTATCAGCAGAATCTTAAAATCAACAATGAAGAGTTAAAAGATTTCGATGGAAACACTTTGTAA
>Gene.27::JZ818634.1::g.27::m.27 type:internal len:109 JZ818634.1:1-324(+)
TATAATATGGGAAGTTTTAGAAATGTTATTACACTGAAGGATTTAAAAGCATTTCTACCAAAAGCAAACTGTAAATTGCCAACAAACAGGTTAAAAGAACATTTTCAGGATGTTGATCTTCGAAGAGCAGGAGAAATTGGATTTGATGGATTTGCCACCCTTTATCATAATATTGTTCATGATGAACAGCTGCTAAAGGATTTGGGTCAGTATTCAGCAGATGGGCAGAAGATCACTTTACAAGAATTTCAAAACTTTCTGATACAGGAGCAGAAGGATTTGATGGCTGAAGATGAAAGGACAGTTAGTGAATTTATGAGGGAC
>Gene.28::JZ818633.1::g.28::m.28 type:5prime_partial len:165 JZ818633.1:1-495(+)
GCTGGAGTCCAGTTAACTGATCATTTATTGAGTTTTCTCTCCTCCGATGGTCAAGTAGCAAATAAAATGTTATCACTTCGGACCTTCTGTAATTTATTCTCTCATTCCGCAGGAAAAAAACTCTTAACTAATCAAGTGGAACGAGTTTTAAGCACTGCATCAAACTGCCATTCATCAGACAACAGAAATGTACAGATTTCTCTAGCAACGTTGTACCTCAACTACGTTATCACCTTTTGTCATTCGAAACTAGAGGTGAAATCACAGTGTGTACCGAAAATACTATCTGCATTGAAACAGAAAACTGACAGTGAAGCACAGTTTAGACTGTTGGTCGCTTTAGGAACATTCATATGGCATGATAATGAAGCAGTTGCATTTACAAAAACATTGGATCTTCCTGCCTTGGTAGAAAAGATGAGTGAAATTAAAGACCCACCTAAGGTTGGTCAGTGTGCAGAATATCTGTTATCAGTTCTCTTTGATGTCAATTAA
>Gene.29::JZ818630.1::g.29::m.29 type:internal len:166 JZ818630.1:1-495(+)
GATTATGTTTTCACTGTGGAAATAGAAGAAGGCAAGTCTTTGAAGCTTCCCTACAATATAACAGAAGATCCATGGCTAGCAGCTCAACAATTTATACACAAGCATAACCTTAGCCAATTATTTCTTGAGCAGACAGCCAACTTTATAATCAATAATACTAGAGGGATGACTTTTGAACAGCAATCTCCAACTGGTTCTGATCCATTTACAGGTGGCTCACGTTATATACCAGGAAATGCTCAGACTCCTACCTCTCCACCCACTAGTGCAGATTCTTTTAGTAGCAATAAAAGCTATTTTCCTGTTGGTAATGGAGTTGTGAAAGAAGAAAAAACTGAAACAGCAGCCTTTGGTGATGGCATTACCAATACATTCTTTCCACAAACTGAATATGTGACTTTTGATGTAGCCAATATAGAAGGAATCACTGCCAAATTAAAAGAATTTAATAAGAAAGTTACACCAGAACAACAACTAACTGATGAAGAAATAACA
>Gene.30::JZ818629.1::g.30::m.30 type:internal len:200 JZ818629.1:1-597(+)
AATGGTGATATCGTTACTGGTGATAGTGATGGAGTGGCAAGAATTTTTACTTGTCATAGTGACCTCCAAGCCAGTCCAGAGGAACAGTTACTGCTAGAAGAAGAAATTTCAAAAACTGCATTAACAGCTGAGGAAATAGGAGATTTAAAGTTAAATTCTATACAGGGGAAAGAGTTACTATATGAACCAGGAAGTAGGGACGGACAAGTGATAATCGTGCGCGAGGGTAGCGTCGTAACAGCTCACCAGTGGAGCGCAGCAGAAGGTAAATGGCTGAAAGTAGGAGATGTCGTAGGGGCAAGTGGAAGTACACAAAACACATCTGGGAAAACCTTATATGAAGGAGAGGAATATGATTATGTTTTCACTGTGGAAATAGAAGAAGGCAAGTCTTTGAAGCTTCCCTACAATATAACAGAAGATCCATGGCTAGCAGCTCAACAATTTATACACAAGCATAACCTTAGCCAATTATTTCTTGAGCAGACAGCCAACTTTATAATCAATAATACTAGAGGGATGACTTTTGAACAGCAATCTCCAACTGGTTCTGATCCATTTACAGGTGGCTCACGTTATATACCAGGAAATGCTCAG
>Gene.31::JZ818628.1::g.31::m.31 type:5prime_partial len:107 JZ818628.1:1-321(+)
TGGCTAGAATTAAAAGAAAAGGATGAGGTAAACGGAGAAAAAAAGAATGCTGTATCCAAAACGCCAAGTATTAAATTTAACAAATTTAAAAGCTCCAATAAAGGAAACGCAAGCAACGAAACCAGATACTCTCCCATCACACCAGAAAGACGCATCAAAAGCCTGAACGATAGCAGAGCAGAGGAAGTTAAATCACCCAAACGACAAGTTCACAGTGAAGGAGAAATGATATCAGATGACGATGCCAAAGAGAACACATCTACAAGTGCCATCTCAAGGTTTCGCAAAATATCTTTGAGAAAATTAAAAGTGTGGAGGTGA
>Gene.32::JZ818627.1::g.32::m.32 type:complete len:379 JZ818627.1:1-1137(+)
ATGTTTTTTAATTTATTTGGTGACTTAGAAGACTTAGAAGCTATTCTTAACAAAAAAACACAGAAACGAGTGTTGGGAAGTGGTCATTGTTCTGGTTTAATTAAACTGTTACCTCGATACAAAGATCTTTATGTAGCCCAAGATTCCTGGAATACCTACAATTCCATGCTTCGCATTCTTAAAAAGTATGTCATGCCAGTTAGGTCTTCCACAACTACAGGTAGCAAGATGATAGCAGGCAATACAATGACCTTTTCTTCTTACCCTGGGACAGTATTTTCTGGTGATGATTTTTACGTCATATCAAGCAGATTGATTGCTCTTGAGACAACAATTGGTAATAGCAATTCAAGCCTTTGGAAATATATTGTACCAAATAAAATCGTGTTGGAGTGGATCAGAAACATTGTTGCTAACAGATTATCACGTACTGGCGAAGGGTGGACATATTTATTCAGCCTTTATAATAGTGGAACTTACAACAATCAATGGATGGTTGTTGATTACAACAGATTTTTTCCTGGTAAGCCACCAAAGAAAGGTGCACTTTGGGTTTTAGAGCAATTACCTGGTCACATTGAACGTAAGGATCAAACTGATCATCTTCTTCAAGAAACTTATTGGCCATCGTACAACAGTCCGTTTTATCCTGATATTTTCAACTTGAGTGGCACCTTGGACATGGTGAAAAAATATGGAGATTGGTTCACTTATGACAAGACCCCTCGTGCTCTTATTTTTAAGAGAGACCACAAGAAAGTTCATGATTTAGCATCAATGATGAAGCTTATGAAATATAATGATTTCAAGAATGATGTCTTTTCAAGATGCAACTGCACGCCACCGTACAGTGCTGAAAATGCAATTGCTGCAAGGTGTGATCTTAATCCTCCGAATGGAACTTATCCCTTTCCTTCTCTGGGACATCGCTCTCATGGTGCCATTGACATGAAGCTTACAAGTTATTTCATGCATATGAGGTATCAATTTGTAGCATATGGTGGACCTACATATGATCAACAGCCACCCTTTCAGTGGAGTAAATCAGACTTTTCTGGTGAAAAGCATGAGGGCCATCCTGACTTATGGAAGTTCAAACCTATAGTTCATAAGTGGATAGGTGATCCTGAAAGCTAA
>Gene.33::JZ818626.1::g.33::m.33 type:complete len:225 JZ818626.1:1-675(+)
ATGTTGCTTCTAACGGCTTTTCTATTATCGCTTGTACAACCTTTGCCATCTGCTGTCATACAGTTACCACATGAAAATAAGTTAACGGGTTACTATCAAAGAGAGAAACGACCTCATATGTTAATTATTGGTCAGACGGGAAAAGTGATGCATTGTCACCGGTATGACGACAAGAATGAGGCAGACAGAGTACTGGCAGCTTTAAAATTGGAGGATATACAAAGAGTGACACCACAGTTGATGGAGAAGTTAATAAATTTTTGTACCGAGGAAGAAAGCATCAAACATCCTAAGGAACAAGTAAAAAAGATACTCATTTATCCAGGCACTAAATGGTGTGGAATGGGAAATAGTGCAGCTAACGAAAGTGAATTGGGCAGAGAGAAGGAAGCCGATTCTTGCTGCCGCGATCATGACCACTGCGACGATTCAATTCCTGCGTTCAGCATCAAATATAATCTGACGAACTATTCACCATTCACCAAGAGCAATTGCAGTTGCGATAGACAATTTCATCTGTGTCTAGTCAAGGCAGGAACTGAAGCTGCTGGAATCATCTCAGGTTTATATTTTGATTTGTTAAAAATGGAGTGCTTCCGAAGAACAAATTATTGCAGTTCCAATGAAGTTTGCACCGAAACCTGGCAATGGAAATTATCCAGCTCTTATTTTTAG
>Gene.34::JZ818625.1::g.34::m.34 type:complete len:279 JZ818625.1:1-837(+)
ATGAAAGTCTTACCGGTTATCGTTCTGGCAACACTATCGATAGCAGAAGGCGGTATTTTTGATGCTGTGGGAGATGTGCTTCCCATAACTACGACTTTTTATAGAGAAACGGATGGTCATCGAATGGTGGAAACAATTGAAGTCAACACATACTTAAACGGAAAGAAAACGGTGGATTGTTACATGTATGGAGATAGCTATATCATCGACCAGATGATAAAACTGATTCCAACGAGTTTGACGAAAGAAGTAGACAAAGAAGAAATGAGTGATTTGGTGAATCAGTGCAGCGAGCTGTTATTGAACCAGTTAAGCAGTGGTGTTTTTCATTCTATTAAAAGTCCTTTCGACTCTATCAGGAAGGCTTTCAAATCCTTATTAATATTTCCTGGAACTAAATGGTGTGGAGCAGGAGATGTTGCAAACAGTGAGGACGATTTAGGACGGGCAAAAGACACTGATATATGCTGTAAAATTCATGATCACTGCAACGATAGTATAGCTGGGTTCGAAACCAAGTATGGCCTCAAGAACAAGGATTTTTATACAAAAAGCAACTGCGAATGCGATCGACACTTTCATTCGTGCTTACAAAATGGAGGTAATTTGCCATCGGATCTTGTTGGGAAGGTATTTTTCAACGTTTTACAAACGCAGTGCTTCGAAGAAGACTACCCCCAAATAAGATGTTTAGAGAAAAGTGGCATACCACTGATCAGAGAAAGCTGTCAAGAGTATGAACTAGACTACAACGGGACGAAGAAGTACCAGTTCTTTGATGCGAAAGCTTACGTGTCCAGAGGGAATGCTTGGATTCTTGATAAGCTGGAGCTTTGA
>Gene.35::JZ818624.1::g.35::m.35 type:complete len:281 JZ818624.1:1-843(+)
ATGAAAACAGCGGGTGTAATCATTTTATTATCATCTTTAATGGCCGCAGAATGTGGAATATTCGACGTCGTGGATAAAATCGTTCCAATTATAACCACGTTTTATAAAGAAAAGGATGGGCACAGGATGGTTGAAACAATTGAGATTAACACCTACATCGACGGCAAGAAAATGGTGGATTGCTACTTATATGGACATGTATATATCATCGATAAGATGATGGAAATGGTCCCTTCTGATATCGTAAAGGAAGTAGGCAAGAAAGAAATGAGCAAGCTAGTTAACAAATGCAGTGATTTGCTCGTGGCCAACATCCGCAAAGGAATCTTCAACATCGTTAAAACCCCGTTTGATTTTGCGAGGAAGATATTCAAATTACTTTTGATATTCCCTGGTACTAAGTGGTGTGGTGCTGGTGACGTAGCTGATGATTATAATGACTTAGGCTTGTTCGAAGAGACAGATAAATGTTGTAGAACGCACGATCATTGTAATGACAGTATTGTTGGATTTGAAACCAAGTACGGCCTTAAGAACAAGGACTTCTACACAAAGAGCAGCTGCAATTGTGACCTCCCTTTCCACAAGTGCTTGTACGAGAAGGAGGCGATCCATTCGGATGCCGTTGGTCATCTATTTTTCAACATTTTACAGACACAGTGCTTCAAAGAGGATTATCCGATTGTAAAATGTTTAAAGAAGTGGGGGATACCGCTGATAAGAGAAACCTGTCAGGAGTATGAGCTAGATTGTGGTGGGAGGAAGAAACACCAGTTTTTCGATGCAAAAATGTACAAAGGAAAGAAGGAATCTCCGCTGCTTAAGAAGTTGTTATCTCATTGA
>Gene.36::JZ818623.1::g.36::m.36 type:complete len:242 JZ818623.1:1-726(+)
ATGGGCGCATTGACTTTACTGGCATTTGCTCTGCTAACATGCGTAGCTGCAGAATTGAATCCTGATAATGAGCTTTATGTAAATTTTGAGCCTCTGCCTGATCAGACCGACGCTTGGCCAATGGCAAGAGCTGTCCGCATGCAATTCACGAGAAGATCAGAAAATGGAAGGGAATTTAGAAGCTTCCAAGGTTGTCAAGTTCTCGAGTCACTAAACCACATTGCAAGAGAAGCCTCGCGTACCCCAGAACAGGCTATACAGAAAATATCAAAAGAAGAGATGCGGTTCTTCGAAGGAAGGTGTCAACGCATGGGAGATGCCGAACGAACAATTTGGGGAACAAAATGGTGTGGAGCTGGAAATACGGCTAAAAAATATTCGGACCTTGGCATCTTCAATAACTTAGACGCTTGTTGTAGGGACCACGACCACTGTGACAACATTCCAGCCGGAAAAACTAAATATGGCCTGAAGAATAACGGAACATTCACAATGATGAATTGCAAATGTGAAGAGGCGTTCAAGAAATGTCTGGATGCCATTACTGGAAAGTGGAGCTCCGCAGCAATTAAGGCATTTAAAGCAGTTTATTTTGAAATTTATGGTAACGGATGCTATAATGTGAAGTGTGCTACGGGAAGGTCATCAAGAGGTGGGGAATGTCCTAATGGTGTGGCAACCTATACAGGAGAAACTGGACTTGGTGCAGTAATAATAAATAGTTAA
>Gene.37::JZ818621.1::g.37::m.37 type:internal len:111 JZ818621.1:1-330(+)
GGAGAGAGCATAGCCAGTCTTCTTAGTATAATGGAAGTCCTTACAGGTCATATTGCACCATACAAAACTGTTTCAGCAAAGGCTTTAGAAGACTGTCATGTACTCAGGCTCCGCGTGGAGGCCTTCAAGGTTCTTTTAGAAAGAGACCCTGAATCGTTACTGAGAACAACACAAATTATAATGGTCCGTTTGCAGAGGGTAACGTTCACAGCTCTGCATCACTACCTGGGACTCAGTACCCAGTTAATAAGAACTCATGCTAAAAAAGGAATACACACAATGTCACCGAAAGCAAGTCCTTCTCGTCCATCATCACGCCGTATTAGCCAA
>Gene.38::JZ818620.1::g.38::m.38 type:complete len:103 JZ818620.1:1-309(+)
ATGCAGACACAATGTACAGTACTACAATTGCTGGTGTTGGTGGCACTTTGTTCCTGCGGAGGTATACTGAAAGAGAAATATTTCCAAAAAGGAGTTGATTATTTAACATCACATATCCCCATACCAGTAGTAAAGGATGTTGTGAAGAGCGCTGCCAAACAGTTGGTACACAAGATCTCCAAAAACCAACAGTTATGTTTGATTGTCGACACAGTCCAATGGTGCAACAAGAGTTGCCTGGCTGCTGAAAATAAAGAGGGATACTGTCATGGCACGAAGTGCAAGTGTGGTATCAAAGTATCCTACTGA
>Gene.39::JZ818618.1::g.39::m.39 type:complete len:104 JZ818618.1:1-312(+)
ATGGACAAGTCTGCTATTGTAATTCTCGTTAGTTTGGGCGTTTGCTTGTGTTTTGACTTATGTTCTGGTTACGGAGAGATCTGCACAGCCGGCAAAATAATTATACCTTTGAATGAAGAAAAACAGGATCCAGAGACATGCGCTTTGTATAAATGCACGAAGTATGCCGGGAGAATTGTCCTCATTACGGTGACCTGTGCCCCGCAGGAACCAAGAAGAGGATGTCGGAACGTGGATTCTCCGGTGGACGCACCCTTTCCCGATTGTTGTCCCATTGTTCTGTGCAAGGTTTACGAATTGGGCGGCAAATGA
>Gene.40::JZ818617.1::g.40::m.40 type:5prime_partial len:123 JZ818617.1:1-369(+)
TTCTCGTTAGTTTGGGCGTTTGCTTGTGTTTTGACTTATGTTCTGGTTACGGAGGTAAATATAGATAACTACAGGCCTAGTTGTAGCGGGAACTTTTATACGATTCATAGCTTGACATTTCAAGTCGTTTCAGAGATCTGCACAGCCGGCAAAATAATTATACCTTTGAATGAAGAAAAACAGGATCCAGAGACATGCGCTTTGTATAAATGCACGAAGTATGCCGGGAGAATTGTCCTCATTACGGTGACCTGTGCCCCGCAGGAACCAAGAAGAGGATGTCGGAACGTGGATTCTCCGGTGGACGCACCCTTTCCCGATTGTTGTCCCATTGTTCTGTGCAAGGTTTACGAATTGGGCGGCAAATGA
>Gene.41::JZ818616.1::g.41::m.41 type:complete len:105 JZ818616.1:1-315(+)
ATGAAACATTTGAGTGATGCTGTTTTTTTCTTCGTTTGTTTATCGATATGCGCCCTGTTCTCTTTGACACTATGTGATGGAGAAATCTGCCAGGTAGGAAGCATGGCGATACCAGTCGGTAAAGAACAGCCAGATCCAAAGGGTTGTGCAAAATATGAATGTCTTTCACAGTCCAACAGGGTGCTAATAAAAAAAGTGACTTGTGCTTCACAGGCGTTGAAGAGAGGATGCAAGAGTGTACCAGGACCCGCTGGCAAACGTTTCCCGGAATGCTGCCCTACAACGCTCTGCAGAGGGAAGCAATGGGGACAATAA
>Gene.42::JZ818616.1::g.42::m.42 type:internal len:105 JZ818616.1:314-3(-)
TATTGTCCCCATTGCTTCCCTCTGCAGAGCGTTGTAGGGCAGCATTCCGGGAAACGTTTGCCAGCGGGTCCTGGTACACTCTTGCATCCTCTCTTCAACGCCTGTGAAGCACAAGTCACTTTTTTTATTAGCACCCTGTTGGACTGTGAAAGACATTCATATTTTGCACAACCCTTTGGATCTGGCTGTTCTTTACCGACTGGTATCGCCATGCTTCCTACCTGGCAGATTTCTCCATCACATAGTGTCAAAGAGAACAGGGCGCATATCGATAAACAAACGAAGAAAAAAACAGCATCACTCAAATGTTTC
>Gene.43::JZ818611.1::g.43::m.43 type:5prime_partial len:338 JZ818611.1:1-1014(+)
AAAATAGTTATGTTTTACGAATATGCTCTTGGGAAATATCCCAAAATTGATAGCAATAAAGTTGACATCAATGGAGGATTACCATTATTAGGTAATTTGGATGAACATTTAATGCAAGCAGAGAGAGATATTGTGAAAATTGTACCAAATCCTAATTTCAACGGCCTTGGAGTTATTGATTGGGAAGCCTGGCGTCCAACTTGGGAGTATCTTTGGGGTTCACTGAGTATTTACAAGAATAGAACTTTAGAGTTGGTAAGGGTGATGCATCCAAGCAGTCCTGATAACTTCGTTCAAGACATTGCTAAGACCATATGGGAAGATAGTGCCAAGCAATGGATGAGTAAAACCTTGAGACTCGCAAAGAAGTTACGATCAGATGGAATGTGGTGTTACTATCTCTTTCCTGATTGTTACAACTATGGTGGAAAAGACCATCCATCTGAGTTTTCCTGTGGCGAGAAAATAAGAAGGAGTAACGATGAATTGTCATGGATGTGGAATAAGAGTTCCGCCCTTTGTCCGTCGATATACTTTAGTGGACTCCAAATAAACTATAATGAAAGCCAGCGAACGTGGTTTCTTCAAGCTAAATTAGCAGAAGCAGTGAGAGTTTCCCGTCCACATACTAAAATATATCCATTCATCAACTACCTTGTACATGATTCACGCACTCCTGTTCCAGTGCACCATTTCTGGAAAATGTTGGCTATCACTGCATCCATGGGGTTAGATGGAGCAGTAATATGGGGATCTTCTGACTACTTTTCTGAGAAAACAAAGTGCGAGGAGCTTGAAGTTTATATTAATGACGTGATTGCTCCAGCTGTGACTACTGTTTCATCCAATGCCAATCGTTGTAGCAAAGAGGTCTGTAATGGAAATGGAAGATGCACATGGCCCAGCGAACCATTTACGTCTTGGAAATATTTAGCAGATACACAGTTGCAACGTCGTGATCCTGTAAACATTGTCTGTAGGTGTCAGACTGGCGAAGGAAGATACTGTAATTGA
>Gene.44::JZ818610.1::g.44::m.44 type:5prime_partial len:127 JZ818610.1:1-381(+)
AAAATCACTTGTTTTCAAACAAAATTAATTTCAAAAACTGATCTATCGTTTCAGCACCATTTCTGGAAAATGTTGGCTATCACTGCATCCATGGGGTTAGATGGAGCAGTAATATGGGGATCTTCTGACTACTTTTCTGAGAAAACAAAGTGCGAGGAGCTTGAAGTTTATATTAATGACGTGATTGCTCCAGCTGTGACTACTGTTTCATCCAATGCCAATCGTTGTAGCAAAGAGGTCTGTAATGGAAATGGAAGATGCACATGGCCCAGCGAACCATTTACGTCTTGGAAATATTTAGCAGATACACAGTTGCAACGTCGTGATCCTGTAAACATTGTCTGTAGGTGTCAGACTGGCGAAGGAAGATACTGTAATTGA
>Gene.45::JZ818609.1::g.45::m.45 type:internal len:112 JZ818609.1:334-2(-)
GTTATGTTTTACGAATATGCTCTTGGGAAATATCCCAAAATTGATAGCAATAAAGTTGACATCAATGGAGGATTACCATTATTAGGTAATTTGGATGAACATTTAATGCAAGCAGAGAGAGATATTGTGAAAATTGTACCAAATCCTAATTTCAACGGCCTTGGAGTTATTGATTGGGAAGCCTGGCGTCCAACTTGGGAGTATCTTTGGGGTTCACTGAGTATTTACAAGAATAGAACTTTAGAGTTGGTAAGGGTGATGCATCCAAGCAGTCCTGATAACTTCGTTCAAGACATTGCTAAGACCATATGGGAAGATAGTGCCAAGCAATGG
