# Supplementary material for: Venomix: a simple bioinformatic pipeline for identifying and characterizing toxin gene candidates from transcriptomic data
Source: PeerJ. 2018 Jul 31;6:e5361. doi: 10.7717/peerj.5361 (PMC6074769; doi:10.7717/peerj.5361)
Supplement: Supplemental Information 6 [file peerj-06-5361-s006.gz › FinalOutput_1E-20/SCREENING/TOX_SCREEN_PUB]

JZ818691.1	2.35e-17
JZ818690.1	2.29e-23
JZ818689.1	9.3
JZ818687.1	0.030
JZ818685.1	0.032
JZ818684.1	1.74e-80
JZ818683.1	7.9
JZ818682.1	0.66
JZ818681.1	2.63e-13
JZ818680.1	9.6
JZ818679.1	5.11e-22
JZ818678.1	7.79e-06
JZ818677.1	7.10e-05
JZ818676.1	6.68e-05
JZ818675.1	6.49e-16
JZ818674.1	1.37e-15
JZ818673.1	0.13
JZ818672.1	2.30e-10
JZ818671.1	1.79e-12
JZ818670.1	1.47e-28
JZ818669.1	2.57e-28
JZ818612.1	4.80e-24
JZ818692.1	9.91e-53
JZ818668.1	3.49e-08
JZ818667.1	1.61e-07
JZ818666.1	1.46e-25
JZ818665.1	3.67e-42
JZ818664.1	3.13e-30
JZ818663.1	4.46e-42
JZ818662.1	8.24e-22
JZ818661.1	3.52e-47
JZ818660.1	3.40e-17
JZ818659.1	2.45e-55
JZ818658.1	0.94
JZ818657.1	1.76e-04
JZ818656.1	2.25e-04
JZ818655.1	5.35e-04
JZ818654.1	3.1
JZ818653.1	2.2
JZ818652.1	3.16e-13
JZ818651.1	2.2
JZ818650.1	0.27
JZ818649.1	0.29
JZ818648.1	3.24e-23
JZ818647.1	2.58e-23
JZ818646.1	2.91e-12
JZ818645.1	2.91e-12
JZ818644.1	2.69e-18
JZ818643.1	2.09e-22
JZ818642.1	1.97e-31
JZ818641.1	9.05e-19
JZ818640.1	2.92e-23
JZ818639.1	2.40e-20
JZ818638.1	1.91e-23
JZ818637.1	4.0
JZ818636.1	4.4
JZ818635.1	4.2
JZ818634.1	1.1
JZ818633.1	0.48
JZ818631.1	0.062
JZ818630.1	2.1
JZ818629.1	2.0
JZ818628.1	0.20
JZ818627.1	1.00e-67
JZ818626.1	5.01e-20
JZ818625.1	6.04e-43
JZ818624.1	3.83e-40
JZ818623.1	2.90e-114
JZ818622.1	1.1
JZ818621.1	1.1
JZ818620.1	1.99e-59
JZ818619.1	3.59e-68
JZ818618.1	5.37e-24
JZ818617.1	1.45e-20
JZ818616.1	2.31e-71
JZ818615.1	1.21e-70
JZ818614.1	3.22e-08
JZ818613.1	4.37e-11
JZ818611.1	2.76e-138
JZ818610.1	6.83e-34
JZ818609.1	1.97e-43
JZ818608.1	1.26e-04
JZ818607.1	3.97e-06
JZ818606.1	8.70e-19
JZ818605.1	3.66e-16
JZ818604.1	5.33e-11
JZ818603.1	3.48e-19
JZ818602.1	1.95e-40
JZ818601.1	5.39e-10
JZ818600.1	1.76e-10
JZ818599.1	4.66e-23
JZ818598.1	3.11e-10
JZ818597.1	8.52e-34
JZ818596.1	3.53e-37
JZ818595.1	4.28e-28
JZ818594.1	8.05e-20
JZ818593.1	1.48e-27
JZ818592.1	4.44e-09
