# Supplementary material for: Venomix: a simple bioinformatic pipeline for identifying and characterizing toxin gene candidates from transcriptomic data
Source: PeerJ. 2018 Jul 31;6:e5361. doi: 10.7717/peerj.5361 (PMC6074769; doi:10.7717/peerj.5361)
Supplement: Supplemental Information 6 [file peerj-06-5361-s006.gz › FinalOutput_1E-20/SCREENING/PROT.fasta]

>TRINITY_DN4_c0_g1::TRINITY_DN4_c0_g1_i1::g.1::m.1 type:complete len:750 gc:universal TRINITY_DN4_c0_g1_i1:100-2349(+)
MFFDFRVCFVLPLIWLVPLGIAQRSWDRRSTTPLAHHYHYEPHYNRDLYYGTYGAANSYG
MDRNFPNDWDPGDHRCRSSYTDRYPLTTTVETASTIFEGRYVYLCDGPDVNYRDRPQAKE
YPLITKLERNVTVFMGIPYASPPVNELRFKPPVYPHPFNRYRAWDYKPACPQLFNHQTRE
QGILTIDEDCLYLNVFSPFVESPLKKKYPVMIYIHGGFWDSGTGNTFPAHILSSSQEVVV
VTFNYRLGPLGFFSTADEASPGNYGLLDQEMVINWVYENIEAFNGNPFNITLFGPGAGGA
SAGLHMLNHRTSKLVKRVIAQSGSAVADWAVIADPNFVRNNSVLFGIAMGCDTRSSWNLV
KCLRTRSFKELTAFELERKVGWITWAPVVDGYSARREDQAVPNQPETALEIGYFIPQPDF
AYMSGVTRDEAVWMLLRDEEMKRMDYQVTSDYFRKKVRKYADMYNYTLYPEGLNQAIEFL
YFPWSDPRNRTLLRQGYIHMLSDSYFKAPNDKMVKLMLLNRVNTFMYVLNYTAEGIPKSH
SEWQGVPHDSENVFISGAPFMDPGFYPRSLALDKADWSEADRNMSIFFMEAFANFAKYGN
PTPRRILNTILWEQMRSNNFQYLSINTTNMTSVMLQDYRQKECHFWNFYIPKLIDKVPPT
WPPSLEPLQEELRIYQSSLWGVTAAAGLFLFLTLLFCCLFCRAKSQSDSDSIRDPISSST
DLSLRTEYKTRYISDDSFALRDPNRHTSV*
>TRINITY_DN4_c0_g2::TRINITY_DN4_c0_g2_i1::g.2::m.2 type:complete len:452 gc:universal TRINITY_DN4_c0_g2_i1:100-1455(+)
MFFDFRVCFVLPLIWLVPLGIAQRSWDRRSTTPLAHHYHYEPHYNRDLYYGTYGAANSYG
MDRNFPNDWDPGDHRCRSSYTDRYPLTTTVETASTIFEGRYVYLCDGPDVNYRDRPQAKE
YPLITKLERNVTVFMGIPYASPPVNELRFKPPVYPHPFNRYRAWDYKPACPQLFNHQTRE
QGILTIDEDCLYLNVFSPFVESPLKKKYPVMIYIHGGFWDSGTGNTFPAHILSSSQEVVV
VTFNYRLGPLGFFSTADEASPGNYGLLDQEMVINWVYENIEAFNGNPFNITLFGPGAGGA
SAGLHMLNHRTSKLVKRVIAQSGSAVADWAVIADPNFVRNNSVLFGIAMGCDTRSSWNLV
KCLRTRSFKELTAFELERKVGWITWAPVVDGYSARREDQAVPNQPETALEIGYFIPQPDF
AYMSGVTRDEAVWMLCSAGRGNEKDGLPSNQ*
>TRINITY_DN4_c0_g2::TRINITY_DN4_c0_g2_i1::g.3::m.3 type:complete len:323 gc:universal TRINITY_DN4_c0_g2_i1:1385-2353(+)
MKPFGCCVVRDEEMKRMDYQVTSDYFRKKVRKYADMYNYTLYPEGLNQAIEFLYFPWSDP
RNRTLLRQGYIHMLSDSYFKAPNDKMVKLMLLNRVNTFMYVLNYTAEGIPKSHSEWQGVP
HDSENVFISGAPFMDPGFYPRSLALDKADWSEADRNMSIFFMEAFANFAKYGNPTPRRIL
NTILWEQMRSNNFQYLSINTTNMTSVMLQDYRQKECHFWNFYIPKLIDKVPPTWPPSLEP
LQEELRIYQSSLWGVTAAAGLFLFLTLLFCCLFCRAKSQSDSDSIRDPISSSTDLSLRTE
YKTRYISDDSFALRDPNRHTSV*
>TRINITY_DN18677_c0_g1::TRINITY_DN18677_c0_g1_i1::g.4::m.4 type:complete len:704 gc:universal TRINITY_DN18677_c0_g1_i1:120-2231(+)
MGVEAEEQDLSSQPEEETRDSKSPDKEQILSEEADKQESAYSEEPDGEGRQDSLVEEKEE
ETGKCEQKTPKLKLWNRLFKRGKKLKIQEADIQDAEAGTELLVHNKADDIQNSTNNKDQE
EVKRSGSGTDVTVAVTDEQEEEHGRKITDQARVMKKQLLFGGIFLLFVVVAITLASILGN
SGSGRKIEREAPIAHIDCGPVEGVIEQNVYVFRGIPYALPPTGERRWKRAEMVSKLPDCW
TGTYKAIKSGKYCYQVPIEGQDLEYGEDCLFVDVITPELKPEQQHPVVVYLPGDSLMGRT
KSDIVWGPHPELSREKKVIFVTFNYRTNVFGFLSLDVLRSRERSPSSGNYGLYDQLAALR
WVHRNIQQFGGDPEKVTLFAHGSGATAALALLSSRKSHGLFTRAWLSGLSANFPNKTLDE
INEDNALFLRNINCTTLDCLTNRTEEEIIASIPEFWGKTAPADLPDDNEETPQANLIVPD
GMLIYDSFEKMWQHGDLNPIPTVFGSTAQELASEMNLDVSTWNWTEFSEYVSKRLEESFD
ANVTEEILKVYVKPDSNPQIQFASMVSDIRVTCPIHYLSDLASEYTESSVFTYVVDYIPS
SPLKWTDEAELQMAVHGIDVVAIFGLLKDYINLSEDDMVYQNLIQDIFYNFVRNGDPYAD
GSPLKSTGFVNTIGKTMKSHDEPYRNCLVWMSKGWNREFGRTN*
>TRINITY_DN18677_c0_g1::TRINITY_DN18677_c0_g1_i2::g.6::m.6 type:complete len:704 gc:universal TRINITY_DN18677_c0_g1_i2:78-2189(+)
MGVEAEEQDLSSQPEEETRDSKSPDKEQILSEEADKQESAYSEEPDGEGRQDSLVEEKEE
ETGKCEQKTPKLKLWNRLFKRGKKLKIQEADIQDAEAGTELLVHNKADDIQNSTNNKDQE
EVKRSGSGTDVTVAVTDEQEEEHGRKITDQARVMKKQLLFGGIFLLFVVVAITLASILGN
SGSGRKIEREAPIAHIDCGPVEGVIEQNVYVFRGIPYALPPTGERRWKRAEMVSKLPDCW
TGTYKAIKSGKYCYQVPIEGQDLEYGEDCLFVDVITPELKPEQQHPVVVYLPGDSLMGRT
KSDIVWGPHPELSREKKVIFVTFNYRTNVFGFLSLDVLRSRERSPSSGNYGLYDQLAALR
WVHRNIQQFGGDPEKVTLFAHGSGATAALALLSSRKSHGLFTRAWLSGLSANFPNKTLDE
INEDNALFLRNINCTTLDCLTNRTEEEIIASIPEFWGKTAPADLPDDNEETPQANLIVPD
GMLIYDSFEKMWQHGDLNPIPTVFGSTAQELASEMNLDVSTWNWTEFSEYVSKRLEESFD
ANVTEEILKVYVKPDSNPQIQFASMVSDIRVTCPIHYLSDLASEYTESSVFTYVVDYIPS
SPLKWTDEAELQMAVHGIDVVAIFGLLKDYINLSEDDMVYQNLIQDIFYNFVRNGDPYAD
GSPLKSTGFVNTIGKTMKSHDEPYRNCLVWMSKGWNREFGRTN*
>TRINITY_DN38356_c1_g1::TRINITY_DN38356_c1_g1_i1::g.8::m.8 type:complete len:552 gc:universal TRINITY_DN38356_c1_g1_i1:1949-294(-)
MVIHTLILAFLIYIVGADIYTTSGIFKGREIKTADGTVEQYLGIPYAQPPVGDLRFRPPV
PLNRSYAQYDATFFRSSCIQPPHRPDVISPPLRRKEKFVTSEDCLYLNIYAPQKHKNLTV
MVWLPGEGFDFSDSHPYNGTFLASLGKVIVVTVDYRLGLFGFLTDKTDDAPGNVALLDQR
MALQWVKDNIASFGGDPERVTLFGTFTGAMSISIHLASPLHRDQPLFKRAIIQGGVATGD
FAVEKDSSQEVQKLAELVGCGKSEDKVACLRGIPAEDLLNASCVINYRWRPTIDGKFLPV
DPMEALEEHKEAIKTDVIVGANEDSGSICFHSLRFQKSPALEEIMANEMRDTTFRTLIKN
ALSDYYKERHVSLEDVAYNKYRYLRKSDYLYNKPRYLRKSDLLQNYFEFCGDMYVKSSIS
KLARTIVGSNKVYMYQFSYRPSFSQNPPFFYSAAHGDDVVFTFGLASDYEGSTDEEKELS
RKLAGLFTDFAKTGYPDRSYAIHGWRRYQSKQMSILQISSINYYSGLAEDVDNRIYSFWE
ELSPSLRQKCK*
>TRINITY_DN38577_c0_g1::TRINITY_DN38577_c0_g1_i1::g.9::m.9 type:complete len:636 gc:universal TRINITY_DN38577_c0_g1_i1:2737-830(-)
MKVFDILALALLSWLRWTSSVAQQYLPIVNIGQGALRGRILKTSNGRDFYAFRGIPYATP
PVGVFRFKEPNPHAGWGGVLDAIDYRAKCPQIDLQGVQTGDEDCLFINVFTPTLPPSSQR
SSVRLVTYPTMVFIHGRTFDSGSSNLYGAERLLDKGVVVVTFNYRLGALGFLSTGDDKAS
GNWGLLDQRMALGWIQNNILRFGGDPKTVTLFGQGSGAASILIHIISPLSHNLFHRAILQ
SGSALCDWTIQHNPLSYAKNMATRLGCQTYSTEAIVKCIREQPASSIVREQANMKVFGDF
PTGALPVIDKNSASNFLPEHPENLLEYGNFKAVPIIIGVNKDEGAFFYPLLTRKYKEDIQ
TIPGYFQNTLLPNFLQATTNLNNNLDVISQELIYRYYGGLDLSNPYNILEPFINMSTDAM
YVACTERTLQLYSRLNPTSTYMYTFEYKGTNSLANFQPNLSPQQSQQVDGVSNGDELLYL
FNMQIDGLRHPSHLDNMISNRILTLWTDFAKLGKAPQYVNYEYPEWRNYQYDDRSYYRID
RSLSLQHNYRTGVKDLWLRKLRELSSSINPTNSPLTQMQGVEPFYRTLAWAMVAICIALL
VLIVVLLAILYNQKKSQSFKANHENQSRMSGSTLY*
>TRINITY_DN39194_c0_g1::TRINITY_DN39194_c0_g1_i1::g.10::m.10 type:internal len:214 gc:universal TRINITY_DN39194_c0_g1_i1:3-641(+)
DGRYLAARGDVIVVSLNYRLGVFGFLYAGTEEAPGNVGMKDQVLAMRWVKDNIEAFGGDP
SRITIFGESVGSISISTHLVSPLTKGLFSRAIMESGTAYQPALVSGTSFAVNMSSQISSN
LGCLGENQNIMDTPSQVVSCLRNLPASDIAAAEKKLVGPMMTSFVPMSGDDYLPTHPMRE
FDAGNMHEVPVLIGEARDEGSFFLGYVDPSLLR
>TRINITY_DN39194_c0_g1::TRINITY_DN39194_c0_g1_i2::g.11::m.11 type:3prime_partial len:362 gc:universal TRINITY_DN39194_c0_g1_i2:269-1351(+)
MSFLNKAKCFGVFTVLIYAHGSPERETITTKSGDVRGLKLKAGDADAYAYLGIPYAVPPV
GELRFKESTAVKPWKDVHNAVKLPPPCMQKLSPPIFEWNPIDIQNYNEDCLYLNIWAPAN
GRDTGKKAVMVWIHGGGFNTGSTNLNIYDGRYLAARGDVIVVSLNYRLGVFGFLYAGTEE
APGNVGMKDQVLAMRWVKDNIEAFGGDPSRITIFGESAGSISVSMHLVSPLTNGLFNHAI
MESGTAYQPALVSGTSFAVNMSSQISSNLGCLGENQNIMDTPSQVVSCLRNLPASDIAAA
EKKLVGPMMTSFVPMSGDDYLPTHPMREFDAGNMHEVPVLIGEARDEGSFFLGYVDPSLL
R
>TRINITY_DN39194_c0_g1::TRINITY_DN39194_c0_g1_i3::g.12::m.12 type:internal len:352 gc:universal TRINITY_DN39194_c0_g1_i3:1-1053(+)
GVFTVLIYAHGPTRRETITTKLGDVRGLKFKAGDADVYAYLGIPYAVPPVGELRFKDPIP
VKPWKYVYNAVKLPPSCMQKLADPIYEWQPIDSQNYNEDCLYLNIWAPASGRDAGKKAVM
VWIHGGGFDTGSTNLDVYDGRYLAARGDVILVSLNYRLGVFGFLYAGTEEAPGNVGMKDQ
VLAMRWVKDNIEAFGGDPSRITIFGESAGSISVSMHLVSPLTNGLFNHAIMESGTAYQPA
LVSGTSFAVNMSSQISSNLGCLGENQNIMDTPSQVVSCLRNLPASDIAAAEKKLVGPMMT
SFVPMSGDDYLPTHPMREFDAGNMHEVPVLIGEARDEGSFFLGYVDPSLLR
>TRINITY_DN39194_c0_g1::TRINITY_DN39194_c0_g1_i4::g.13::m.13 type:internal len:279 gc:universal TRINITY_DN39194_c0_g1_i4:1-834(+)
GVFTVLIYAHGPTRRETITTKLGDVRGLKFKAGDADVYAYLGIPYAVPPVGELRFKDPIP
VKPWKYVYNAVKLPPSCMQKLADPIYEWQPIDSQNYNEDCLYLNIWAPASGRDAGKKAVM
VWIHGGGFDTGSTNLDVYDGRYLAARGDVILVSLNYRLGVFGFLYAGTEEAPGNVGMKDQ
VLAMRWVKDNIEAFGGDPSRITIFGESVGSISISTHLVSPLTKGLFSRAIMESGTAYQPI
LTIDSSVAVTMSNQISSNLGCLGENQTTTDSPSEVVSC
>TRINITY_DN39194_c0_g1::TRINITY_DN39194_c0_g1_i5::g.14::m.14 type:3prime_partial len:289 gc:universal TRINITY_DN39194_c0_g1_i5:269-1132(+)
MSFLNKAKCFGVFTVLIYAHGSPERETITTKSGDVRGLKLKAGDADAYAYLGIPYAVPPV
GELRFKESTAVKPWKDVHNAVKLPPPCMQKLSPPIFEWNPIDIQNYNEDCLYLNIWAPAN
GRDTGKKAVMVWIHGGGFNTGSTNLNIYDGRYLAARGDVIVVSLNYRLGVFGFLYAGTEE
APGNVGMKDQVLAMRWVKDNIEAFGGDPSRITIFGESVGSISISTHLVSPLTKGLFSRAI
MESGTAYQPILTIDSSVAVTMSNQISSNLGCLGENQTTTDSPSEVVSC
>TRINITY_DN40068_c7_g6::TRINITY_DN40068_c7_g6_i1::g.15::m.15 type:complete len:566 gc:universal TRINITY_DN40068_c7_g6_i1:2278-581(-)
MSLQLELGTLIVLLIVGGRVTSGQLEVETRTGRVKGSSVTIPSGKTVDVFYGIPYAQPPV
GDLRFRRPRPVRPWKDVFNATMKPNACPQTIDTFFGNFSGATMWNANTKRREDCLKLNIW
VPTTKRTDFPIMIWIYGGSFYSGSSVLDIYDAAILSGEEEVIVISMNYRLGALGFLYFGR
EDAPGNMGLLDQTMAMQWVKDNIASFGGDPNRVTLFAESAGAASISFHLFSPLSRNLFNR
AILQSGSATAQWASANVDEVKNHGYHLAKELGCGDRETHLNVVMDCLKQRQAEAIVEANF
PDLDFLDFLFVPVVDNYFLNKTPGEYLSSGDFKKCPLLSGSNRDEGSYFLIYQFPSDFPK
NDSASVGRKRFIELLPQVDKSFDSLARNSIVYQYDDKFRQSSKDNYLDAMDKVVGDKYFT
CPVNEIMDSYVQHGVENLYMYRFVHRSSNSVWPQWMGVMHADEIAYVFGEPLNPKKNYTA
EERNFSAAIMRYWANFARSGNVNEPRVETQWPLYGTKREYLSLDINMVARRGIRTKQCAF
WKNHFPRLLNAMTNTVDIKKIIVMG*
>TRINITY_DN40068_c7_g6::TRINITY_DN40068_c7_g6_i2::g.16::m.16 type:complete len:566 gc:universal TRINITY_DN40068_c7_g6_i2:2219-522(-)
MSLQLELGTLIVLLIVGGRVTSGQLEVETRTGRVKGSSVTIPSGKTVDVFYGIPYAQPPV
GDLRFRRPRPVRPWKDVFNATMKPNACPQTIDTFFGNFSGATMWNANTKRREDCLKLNIW
VPTTKRTDFPIMIWIYGGSFYSGSSVLDIYDAAILSGEEEVIVISMNYRLGALGFLYFGR
EDAPGNMGLLDQTMAMQWVKDNIASFGGDPNRVTLFAESAGAASISFHLFSPLSRNLFNR
AILQSGSATAQWASANVDEVKNHGYHLAKELGCGDRETHLNVVMDCLKQRQAEAIVEANF
PDLDFLDFLFVPVVDNYFLNKTPGEYLSSGDFKKCPLLSGSNRDEGSYFLIYQFPSDFPK
NDSASVGRKRFIELLPQVDKSFDSLARNSIVYQYDDKFRQSSKDNYLDAMDKVVGDKYFT
CPVNEIMDSYVQHGVENLYMYRFVHRSSNSVWPQWMGVMHADEIAYVFGEPLNPKKNYTA
EERNFSAAIMRYWANFARSGNVNEPRVETQWPLYGTKREYLSLDINMVARRGIRTKQCAF
WKNHFPRLLNAMTNTVDIKKIIVMG*
>TRINITY_DN50885_c0_g1::TRINITY_DN50885_c0_g1_i1::g.17::m.17 type:3prime_partial len:249 gc:universal TRINITY_DN50885_c0_g1_i1:70-813(+)
MHDVTCSTIMSRCILMVFVTITMWEWGASDQHRVASRVVNTKYGELRGYTISLPHKSLRE
VDVFLGVPYASAPVGSLRFMPPVTPPHWRGVRIADRLGPVCPQRYPDITNETEALKRMPS
GRLEYLRRLLPFLKNQSEDCLYLNIYAPSGGNRDGPKMPVMMYIHGESYEWNSGNPYDGS
VLASFGNVVVITINYRLGVLGFLPVMDGTTRGNYGLMDQIAALHWIQENVAEFGGDPQNV
TVFGHGHG
>TRINITY_DN52127_c0_g1::TRINITY_DN52127_c0_g1_i1::g.18::m.18 type:internal len:244 gc:universal TRINITY_DN52127_c0_g1_i1:729-1(-)
PENKTEFCPNMEPLIFITLFLAFCQHVLADIRRPSSRVVTTKYGALRGYIVTAPSRQVQP
VEVFLGVPYASPPVGPLRFMPPVTPAHWKGIRNADYFGPVCPQRLPDVSNETEALFRMPY
GRLQYLRRLLPYLVNQSEDCLYLNIYAPQLDRGTTKRPVMVYIHGESYEWNSGNPYDGSV
LAGFGSIVVVTINFRLGILGFLPTIDGTTRGNYGLMDQVAALHWVQQNIGKFGGDPSNVT
IFG
>TRINITY_DN59357_c0_g1::TRINITY_DN59357_c0_g1_i1::g.19::m.19 type:internal len:114 gc:universal TRINITY_DN59357_c0_g1_i1:341-3(-)
LGIPYAIPPVGDLRFTKPRPLNPWNGVYHATKKPPSCPQFSPEYEFDWIPRDNIKEDCLY
LNIWVPAKPQDGKATIIWIHGGGFFQGSSSIDLYDGQILASQGGVIVVTINYR
>TRINITY_DN31888_c0_g1::TRINITY_DN31888_c0_g1_i1::g.1::m.1 type:complete len:1175 gc:universal TRINITY_DN31888_c0_g1_i1:1-3525(+)
MAARRSALNSTRDFTQNSADAGRELFDACRNGDISRVRKLVNVHNVNSRDASGRKSTPLH
FAAGFGRKDVVEHLLQNGANVHARDDGGLIPLHNACSFGHAEVVQLLLKHGADPNARDNW
NYTPLHESAIKGKTDVCIVLLQRDADPTIRNTDGKTPIDLADSSARAVLNGEYHKDELLE
AARSGNEEKLMALFTPLNVNCHASDGRKSTPLHLAAGYNRIRIVQLLLQHGADVHAKDKG
GLVPLHNACSYGHFEVTEMLIKHGANVNAMDLWQFTPLHEAASKSRVEVCSLLLSHGADP
TLLNCHSKSAIDVAPTRELQERLSYEYKGHSLLEAARQADPARLKKYLSLETVNFKHPFS
GDTSLHCAVCSPYPKRKQVTEALIRKGANLNEKNKEFLTPLHLTADKSHFDVMDLLLKHG
AKVNSLDGLGQTALHRCAREGNVQACRIMLSYGVDPTIVSLQGYTAAQVASEGVQKLLSD
PPGGVVDIEYQLLESAKAGDVEIVKRILLEHSHVVNCRDVDGRQSTALHFAAGYNRVAVV
EHLLQNGADVHAKDKGGLVPLHNACSYGHYEVAELLVKHGANVNVADLWKFTPLHEAAAK
GKCEIVKLLLKHGADPNKKNRDGHTPLDLVKEGDQDVADLLRGDAALLDAAKKGNLARVM
KLLGPENINCRDSQGRNSTPLHLAAGYNNLDVAEFLLEHGADVNSQDKGGLIPLHNASSY
GHLDIAALLIKFNTVVNATDRWGFTPLHEAAQKGRTQLCALLLAHGADPTMKNHEGQTPL
DLASADDVRCLLSDAMPPSTLPTSTKSIPLSGNISPLPPPSFSTQNTSPSSITSVKIEND
LPPAINLLNSRRSSSIVTSSANTQHGDGCIDFDRTELLESTTIHHNMTIGAFLCSLGLEH
LRDLFEKEQITLDILAEMGHEELKQIGVNAYGHRHKLIKGMEKLYGGHTPIQYLPTTPGT
ILLDLCPEDKEYIAVEEEMQGSIREHRDNGHAGGVFNKYNIHKIQKVRNKKLWEKYCHRR
AEVSEENHGQANERMLFHGSPFINAIVQKGFDERHAYIGGMFGAGIYFAENSSKSNQYVY
GIGGGTGCPIHKDRSCYICHRQMLLCRVTLGKSFLQFSAMKMAHAPPGHHSVIGRPSVGG
LSYPEYVVYRGEQAFPEYLISYQIVKPELEHPSL*
>TRINITY_DN33776_c0_g2::TRINITY_DN33776_c0_g2_i1::g.2::m.2 type:complete len:1932 gc:universal TRINITY_DN33776_c0_g2_i1:7138-1343(-)
MTNKGGVDAGNSTEPEPQTHPQTDGNASFLRAARAGNLEKVLEYLKGSIDINTSNANGLN
ALHLASKEGHVTVVNELLKRGANVNAATKKGNTALHIASLAGQEEVVKILVRNGANVNVQ
SQNGFTPLYMAAQENHDNVVRYLLANGANQSLATEDGFTPLAVALQQGHDKVVAVLLEND
TKGRVRLPALHIAAKKDDCKAAALLLQNDHDPDVTSKSGFTPLHIASHYGNENIAHLLLE
KSADVNFGAKHQITPLHVASKWGKKNMVNILVENGAKIDASTRDGLTPLHCAARSGHDQV
VDLLLEKGAPITAKTKNGLAPLHMAAQGDHVDGARILLYHKAPVDDVTVDYLTALHVAAH
CGHVKVAKLLLDRKADANARALNGFTPLHIACKKNRIKVVELLLKHGASIEATTESGLTP
LHVASFMGCMNIVIYLIQHGANPDVPTVRGETPLHLAARANQADIIRILLRNGAHVDACA
REQQTPLHIAARLGNVDIVGLLLQHGAAVDATTKDMYTALHIAAKEGQEEVASVLLDNGA
SLTATNKKGFTPLHLAAKYGNIKVARLLLQKDAQVDAQGKNGVTPLHVAAHYDHVNVALL
LLDKGASPHATAKNGYTPLHIAAKKNQMDIATTLLEYGAKPNAESKAGFTPLHLAAQEGH
TDMTTLLIEHHADVNFGAKNGLTPLHLCAQEDRVNVAAILVKNGAEIGPQTKAGYTPLHV
ACHFGQINMVRFLLQHDADVNAITSHGYTPLHQAAQQGHTLIINLLLENNASPNTVTNQG
QTALSIAQRLGYISVVETLKVVTETVVTTTTTTITEEKYKVVAPEIMQETFMSDSEDEGG
EDLGDQSFRYLTVDEMKSLGDDSLPIDVTKDERGTDSMIMSKDSEAPLTVEEEHLSPAHV
SHLETVFAGSYVPDNVDIARAPVHAGFLVSFMVDARGGAMRGCRHSGVRVIIPPRKAPMP
MRITCRYLRREKLAHPPPLMEGEACASRILEVGPATAKFLGPVILEIPHFASLRGREREI
TILRSDNGETWREHTLEATEDAVHDVLNESFEGEELSALEDLNTNRITRILTTDFPQYFA
IITRVRQEVHAIGPEGGMVSSTVVPQVQAIFPEGALTKKIKVGLQAQPIPPELVAKLLGN
RVAVSPIVTVEPRRRKFHKPITLTIPVPQAATKGMINQYSGDAPTLRLLCSITGGTTKAQ
WEDVTGSTPLTFVNDCVSFTTTVSARFWLMDCRQVNEATRFATELYKEAIHVPFMAKFVV
FAKRYDPMEAYLRVFCMTDDKEDKTLESQEHFVEVAKSRDVEVQEAKCQYLEFAGNLIPV
TKSGEQLFLTFQAFRENRLPFIIRVKDPHQEPMGRLAFMREPRVGRGEPPQSPICNLNIA
LPDVCKVDPTAVSELVTVEKKYGFVEETGLSKPELIHRADLRLSDISKQLGDDWIPLALQ
LDIPESDINSIKSEYPNDSNQQAIVMLRLWMQKQANKANGNTLEKALRRINREDIVSNCM
FNVELVTDDVEKAVAKVHLDQSGFDAFKEELGPSRDASLRRETSLEISYDEQDLMKEAES
AAETSSESGSVCEKDAQAKEAKKVPSPAEIPQPETREEELSAMKGENEIPEPPDVVEVKE
VPKEKPKEEEREDDTSATEGFILVDVNVSPPTSIDTKPAEVTGDQPVTLEKELLEDLQQA
FQDVSLSLPTVEGPVQRIKETKTPPPSPAEREAKADHETTVREKKEVLEDGTIKHTVTTV
TKTTITQDGEEPILDKDQLAKLVESETWPSGEMDTSQVSVSSLPEDEKSEPTTATMSSGT
TAEQDISSAEGDKPQVDTHTEEKEWTETDESGGIRHVIQKKTIVTVSEPEEIMIMKGKGK
KDYGDAKDNGTIDDDDECTVTTRIVTKTTIKTDGQDVSEPTEENSNLRESMQQILDDFMS
DESTQKKQDGK*
>TRINITY_DN33776_c0_g2::TRINITY_DN33776_c0_g2_i2::g.5::m.5 type:complete len:1812 gc:universal TRINITY_DN33776_c0_g2_i2:6778-1343(-)
MVAEDIFTVTDGNASFLRAARAGNLEKVLEYLKGSIDINTSNANGLNALHLASKEGHVTV
VNELLKRGANVNAATKKGNTALHIASLAGQEEVVKILVRNGANVNVQSQNGFTPLYMAAQ
ENHDNVVRYLLANGANQSLATEDGFTPLAVALQQGHDKVVAVLLENDTKGRVRLPALHIA
AKKDDCKAAALLLQNDHDPDVTSKSGFTPLHIASHYGNENIAHLLLEKSADVNFGAKHQI
TPLHVASKWGKKNMVNILVENGAKIDASTRDGLTPLHCAARSGHDQVVDLLLEKGAPITA
KTKNGLAPLHMAAQGDHVDGARILLYHKAPVDDVTVDYLTALHVAAHCGHVKVAKLLLDR
KADANARALNGFTPLHIACKKNRIKVVELLLKHGASIEATTESGLTPLHVASFMGCMNIV
IYLIQHGANPDVPTVRGETPLHLAARANQADIIRILLRNGAHVDACAREQQTPLHIAARL
GNVDIVGLLLQHGAAVDATTKDMYTALHIAAKEGQEEVASVLLDNGASLTATNKKGFTPL
HLAAKYGNIKVARLLLQKDAQVDAQGKNGVTPLHVAAHYDHVNVALLLLDKGASPHATAK
NGYTPLHIAAKKNQMDIATTLLEYGAKPNAESKAGFTPLHLAAQEGHTDMTTLLIEHHAD
VNFGAKNGLTPLHLCAQEDRVNVAAILVKNGAEIGPQTKAGYTPLHVACHFGQINMVRFL
LQHDADVNAITSHGYTPLHQAAQQGHTLIINLLLENNASPNTVTNQGQTALSIAQRLGYI
SVVETLKVVTETVVTTTTTTITEEKYKVVAPEIMQETFMSDSEDEGGEDLGDQSFRYLTV
DEMKSLGDDSLPIDVTKDERGTDSMIMSKDSEAPLTVEEEHLSPAHVSHLETVFAGSYVP
DNVDIARAPVHAGKLKWKTFLVSFMVDARGGAMRGCRHSGVRVIIPPRKAPMPMRITCRY
LRREKLAHPPPLMEGEACASRILEVGPATAKFLGPVILEIPHFASLRGREREITILRSDN
GETWREHTLEATEDAVHDVLNESFEGEELSALEDLNTNRITRILTTDFPQYFAIITRVRQ
EVHAIGPEGGMVSSTVVPQVQAIFPEGALTKKIKVGLQAQPIPPELVAKLLGNRVAVSPI
VTVEPRRRKFHKPITLTIPVPQAATKGMINQYSGDAPTLRLLCSITGGTTKAQWEDVTGS
TPLTFVNDCVSFTTTVSARFWLMDCRQVNEATRFATELYKEAIHVPFMAKFVVFAKRYDP
MEAYLRVFCMTDDKEDKTLESQEHFVEVAKSRDVEVQEAKCQYLEFAGNLIPVTKSGEQL
FLTFQAFRENRLPFIIRVKDPHQEPMGRLAFMREPRVGRGEPPQSPICNLNIALPDVCKV
DPTAVSELVTVEKKYGFVEETGLSKPELIHRADLRLSDISKQLGDDWIPLALQLDIPESD
INSIKSEYPNDSNQQAIVMLRLWMQKQANKANGNTLEKALRRINREDIVSNCMFNVELVT
DDVEKAVAKVHLDQSGFDAFKEELGPSRDASLRRETSLEISYDEQDLMKEAESAAETSSE
SGSVCEKDAQAKGPVQRIKETKTPPPSPAEREAKADHETTVREKKEVLEDGTIKHTVTTV
TKTTITQDGEEPILDKDQLAKLVESETWPSGEMDTSQVSVSSLPEDEKSEPTTATMSSGT
TAEQDISSAEGDKPQVDTHTEEKEWTETDESGGIRHVIQKKTIVTVSEPEEIMIMKGKGK
KDYGDAKDNGTIDDDDECTVTTRIVTKTTIKTDGQDVSEPTEENSNLRESMQQILDDFMS
DESTQKKQDGK*
>TRINITY_DN33776_c0_g2::TRINITY_DN33776_c0_g2_i3::g.8::m.8 type:complete len:1825 gc:universal TRINITY_DN33776_c0_g2_i3:6817-1343(-)
MTNKGGVDAGNSTEPEPQTHPQTDGNASFLRAARAGNLEKVLEYLKGSIDINTSNANGLN
ALHLASKEGHVTVVNELLKRGANVNAATKKGNTALHIASLAGQEEVVKILVRNGANVNVQ
SQNGFTPLYMAAQENHDNVVRYLLANGANQSLATEDGFTPLAVALQQGHDKVVAVLLEND
TKGRVRLPALHIAAKKDDCKAAALLLQNDHDPDVTSKSGFTPLHIASHYGNENIAHLLLE
KSADVNFGAKHQITPLHVASKWGKKNMVNILVENGAKIDASTRDGLTPLHCAARSGHDQV
VDLLLEKGAPITAKTKNGLAPLHMAAQGDHVDGARILLYHKAPVDDVTVDYLTALHVAAH
CGHVKVAKLLLDRKADANARALNGFTPLHIACKKNRIKVVELLLKHGASIEATTESGLTP
LHVASFMGCMNIVIYLIQHGANPDVPTVRGETPLHLAARANQADIIRILLRNGAHVDACA
REQQTPLHIAARLGNVDIVGLLLQHGAAVDATTKDMYTALHIAAKEGQEEVASVLLDNGA
SLTATNKKGFTPLHLAAKYGNIKVARLLLQKDAQVDAQGKNGVTPLHVAAHYDHVNVALL
LLDKGASPHATAKNGYTPLHIAAKKNQMDIATTLLEYGAKPNAESKAGFTPLHLAAQEGH
TDMTTLLIEHHADVNFGAKNGLTPLHLCAQEDRVNVAAILVKNGAEIGPQTKAGYTPLHV
ACHFGQINMVRFLLQHDADVNAITSHGYTPLHQAAQQGHTLIINLLLENNASPNTVTNQG
QTALSIAQRLGYISVVETLKVVTETVVTTTTTTITEEKYKVVAPEIMQETFMSDSEDEGG
EDLGDQSFRYLTVDEMKSLGDDSLPIDVTKDERGTDSMIMSKDSEAPLTVEEEHLSPAHV
SHLETVFAGSYVPDNVDIARAPVHAGKLKWKTFLVSFMVDARGGAMRGCRHSGVRVIIPP
RKAPMPMRITCRYLRREKLAHPPPLMEGEACASRILEVGPATAKFLGPVILEIPHFASLR
GREREITILRSDNGETWREHTLEATEDAVHDVLNESFEGEELSALEDLNTNRITRILTTD
FPQYFAIITRVRQEVHAIGPEGGMVSSTVVPQVQAIFPEGALTKKIKVGLQAQPIPPELV
AKLLGNRVAVSPIVTVEPRRRKFHKPITLTIPVPQAATKGMINQYSGDAPTLRLLCSITG
GTTKAQWEDVTGSTPLTFVNDCVSFTTTVSARFWLMDCRQVNEATRFATELYKEAIHVPF
MAKFVVFAKRYDPMEAYLRVFCMTDDKEDKTLESQEHFVEVAKSRDVEVQEAKCQYLEFA
GNLIPVTKSGEQLFLTFQAFRENRLPFIIRVKDPHQEPMGRLAFMREPRVGRGEPPQSPI
CNLNIALPDVCKVDPTAVSELVTVEKKYGFVEETGLSKPELIHRADLRLSDISKQLGDDW
IPLALQLDIPESDINSIKSEYPNDSNQQAIVMLRLWMQKQANKANGNTLEKALRRINRED
IVSNCMFNVELVTDDVEKAVAKVHLDQSGFDAFKEELGPSRDASLRRETSLEISYDEQDL
MKEAESAAETSSESGSVCEKDAQAKGPVQRIKETKTPPPSPAEREAKADHETTVREKKEV
LEDGTIKHTVTTVTKTTITQDGEEPILDKDQLAKLVESETWPSGEMDTSQVSVSSLPEDE
KSEPTTATMSSGTTAEQDISSAEGDKPQVDTHTEEKEWTETDESGGIRHVIQKKTIVTVS
EPEEIMIMKGKGKKDYGDAKDNGTIDDDDECTVTTRIVTKTTIKTDGQDVSEPTEENSNL
RESMQQILDDFMSDESTQKKQDGK*
>TRINITY_DN33776_c0_g2::TRINITY_DN33776_c0_g2_i4::g.11::m.11 type:complete len:1819 gc:universal TRINITY_DN33776_c0_g2_i4:6799-1343(-)
MTNKGGVDAGNSTEPEPQTHPQTDGNASFLRAARAGNLEKVLEYLKGSIDINTSNANGLN
ALHLASKEGHVTVVNELLKRGANVNAATKKGNTALHIASLAGQEEVVKILVRNGANVNVQ
SQNGFTPLYMAAQENHDNVVRYLLANGANQSLATEDGFTPLAVALQQGHDKVVAVLLEND
TKGRVRLPALHIAAKKDDCKAAALLLQNDHDPDVTSKSGFTPLHIASHYGNENIAHLLLE
KSADVNFGAKHQITPLHVASKWGKKNMVNILVENGAKIDASTRDGLTPLHCAARSGHDQV
VDLLLEKGAPITAKTKNGLAPLHMAAQGDHVDGARILLYHKAPVDDVTVDYLTALHVAAH
CGHVKVAKLLLDRKADANARALNGFTPLHIACKKNRIKVVELLLKHGASIEATTESGLTP
LHVASFMGCMNIVIYLIQHGANPDVPTVRGETPLHLAARANQADIIRILLRNGAHVDACA
REQQTPLHIAARLGNVDIVGLLLQHGAAVDATTKDMYTALHIAAKEGQEEVASVLLDNGA
SLTATNKKGFTPLHLAAKYGNIKVARLLLQKDAQVDAQGKNGVTPLHVAAHYDHVNVALL
LLDKGASPHATAKNGYTPLHIAAKKNQMDIATTLLEYGAKPNAESKAGFTPLHLAAQEGH
TDMTTLLIEHHADVNFGAKNGLTPLHLCAQEDRVNVAAILVKNGAEIGPQTKAGYTPLHV
ACHFGQINMVRFLLQHDADVNAITSHGYTPLHQAAQQGHTLIINLLLENNASPNTVTNQG
QTALSIAQRLGYISVVETLKVVTETVVTTTTTTITEEKYKVVAPEIMQETFMSDSEDEGG
EDLGDQSFRYLTVDEMKSLGDDSLPIDVTKDERGTDSMIMSKDSEAPLTVEEEHLSPAHV
SHLETVFAGSYVPDNVDIARAPVHAGFLVSFMVDARGGAMRGCRHSGVRVIIPPRKAPMP
MRITCRYLRREKLAHPPPLMEGEACASRILEVGPATAKFLGPVILEIPHFASLRGREREI
TILRSDNGETWREHTLEATEDAVHDVLNESFEGEELSALEDLNTNRITRILTTDFPQYFA
IITRVRQEVHAIGPEGGMVSSTVVPQVQAIFPEGALTKKIKVGLQAQPIPPELVAKLLGN
RVAVSPIVTVEPRRRKFHKPITLTIPVPQAATKGMINQYSGDAPTLRLLCSITGGTTKAQ
WEDVTGSTPLTFVNDCVSFTTTVSARFWLMDCRQVNEATRFATELYKEAIHVPFMAKFVV
FAKRYDPMEAYLRVFCMTDDKEDKTLESQEHFVEVAKSRDVEVQEAKCQYLEFAGNLIPV
TKSGEQLFLTFQAFRENRLPFIIRVKDPHQEPMGRLAFMREPRVGRGEPPQSPICNLNIA
LPDVCKVDPTAVSELVTVEKKYGFVEETGLSKPELIHRADLRLSDISKQLGDDWIPLALQ
LDIPESDINSIKSEYPNDSNQQAIVMLRLWMQKQANKANGNTLEKALRRINREDIVSNCM
FNVELVTDDVEKAVAKVHLDQSGFDAFKEELGPSRDASLRRETSLEISYDEQDLMKEAES
AAETSSESGSVCEKDAQAKGPVQRIKETKTPPPSPAEREAKADHETTVREKKEVLEDGTI
KHTVTTVTKTTITQDGEEPILDKDQLAKLVESETWPSGEMDTSQVSVSSLPEDEKSEPTT
ATMSSGTTAEQDISSAEGDKPQVDTHTEEKEWTETDESGGIRHVIQKKTIVTVSEPEEIM
IMKGKGKKDYGDAKDNGTIDDDDECTVTTRIVTKTTIKTDGQDVSEPTEENSNLRESMQQ
ILDDFMSDESTQKKQDGK*
>TRINITY_DN33776_c0_g2::TRINITY_DN33776_c0_g2_i5::g.14::m.14 type:complete len:1812 gc:universal TRINITY_DN33776_c0_g2_i5:6778-1343(-)
MTTAYTNLLTDGNASFLRAARAGNLEKVLEYLKGSIDINTSNANGLNALHLASKEGHVTV
VNELLKRGANVNAATKKGNTALHIASLAGQEEVVKILVRNGANVNVQSQNGFTPLYMAAQ
ENHDNVVRYLLANGANQSLATEDGFTPLAVALQQGHDKVVAVLLENDTKGRVRLPALHIA
AKKDDCKAAALLLQNDHDPDVTSKSGFTPLHIASHYGNENIAHLLLEKSADVNFGAKHQI
TPLHVASKWGKKNMVNILVENGAKIDASTRDGLTPLHCAARSGHDQVVDLLLEKGAPITA
KTKNGLAPLHMAAQGDHVDGARILLYHKAPVDDVTVDYLTALHVAAHCGHVKVAKLLLDR
KADANARALNGFTPLHIACKKNRIKVVELLLKHGASIEATTESGLTPLHVASFMGCMNIV
IYLIQHGANPDVPTVRGETPLHLAARANQADIIRILLRNGAHVDACAREQQTPLHIAARL
GNVDIVGLLLQHGAAVDATTKDMYTALHIAAKEGQEEVASVLLDNGASLTATNKKGFTPL
HLAAKYGNIKVARLLLQKDAQVDAQGKNGVTPLHVAAHYDHVNVALLLLDKGASPHATAK
NGYTPLHIAAKKNQMDIATTLLEYGAKPNAESKAGFTPLHLAAQEGHTDMTTLLIEHHAD
VNFGAKNGLTPLHLCAQEDRVNVAAILVKNGAEIGPQTKAGYTPLHVACHFGQINMVRFL
LQHDADVNAITSHGYTPLHQAAQQGHTLIINLLLENNASPNTVTNQGQTALSIAQRLGYI
SVVETLKVVTETVVTTTTTTITEEKYKVVAPEIMQETFMSDSEDEGGEDLGDQSFRYLTV
DEMKSLGDDSLPIDVTKDERGTDSMIMSKDSEAPLTVEEEHLSPAHVSHLETVFAGSYVP
DNVDIARAPVHAGKLKWKTFLVSFMVDARGGAMRGCRHSGVRVIIPPRKAPMPMRITCRY
LRREKLAHPPPLMEGEACASRILEVGPATAKFLGPVILEIPHFASLRGREREITILRSDN
GETWREHTLEATEDAVHDVLNESFEGEELSALEDLNTNRITRILTTDFPQYFAIITRVRQ
EVHAIGPEGGMVSSTVVPQVQAIFPEGALTKKIKVGLQAQPIPPELVAKLLGNRVAVSPI
VTVEPRRRKFHKPITLTIPVPQAATKGMINQYSGDAPTLRLLCSITGGTTKAQWEDVTGS
TPLTFVNDCVSFTTTVSARFWLMDCRQVNEATRFATELYKEAIHVPFMAKFVVFAKRYDP
MEAYLRVFCMTDDKEDKTLESQEHFVEVAKSRDVEVQEAKCQYLEFAGNLIPVTKSGEQL
FLTFQAFRENRLPFIIRVKDPHQEPMGRLAFMREPRVGRGEPPQSPICNLNIALPDVCKV
DPTAVSELVTVEKKYGFVEETGLSKPELIHRADLRLSDISKQLGDDWIPLALQLDIPESD
INSIKSEYPNDSNQQAIVMLRLWMQKQANKANGNTLEKALRRINREDIVSNCMFNVELVT
DDVEKAVAKVHLDQSGFDAFKEELGPSRDASLRRETSLEISYDEQDLMKEAESAAETSSE
SGSVCEKDAQAKGPVQRIKETKTPPPSPAEREAKADHETTVREKKEVLEDGTIKHTVTTV
TKTTITQDGEEPILDKDQLAKLVESETWPSGEMDTSQVSVSSLPEDEKSEPTTATMSSGT
TAEQDISSAEGDKPQVDTHTEEKEWTETDESGGIRHVIQKKTIVTVSEPEEIMIMKGKGK
KDYGDAKDNGTIDDDDECTVTTRIVTKTTIKTDGQDVSEPTEENSNLRESMQQILDDFMS
DESTQKKQDGK*
>TRINITY_DN33776_c0_g2::TRINITY_DN33776_c0_g2_i6::g.17::m.17 type:complete len:1850 gc:universal TRINITY_DN33776_c0_g2_i6:6892-1343(-)
MTNKGGVDAGNSTEPEPQTHPQTDGNASFLRAARAGNLEKVLEYLKGSIDINTSNANGLN
ALHLASKEGHVTVVNELLKRGANVNAATKKGNTALHIASLAGQEEVVKILVRNGANVNVQ
SQNGFTPLYMAAQENHDNVVRYLLANGANQSLATEDGFTPLAVALQQGHDKVVAVLLEND
TKGRVRLPALHIAAKKDDCKAAALLLQNDHDPDVTSKSGFTPLHIASHYGNENIAHLLLE
KSADVNFGAKHQITPLHVASKWGKKNMVNILVENGAKIDASTRDGLTPLHCAARSGHDQV
VDLLLEKGAPITAKTKNGLAPLHMAAQGDHVDGARILLYHKAPVDDVTVDYLTALHVAAH
CGHVKVAKLLLDRKADANARALNGFTPLHIACKKNRIKVVELLLKHGASIEATTESGLTP
LHVASFMGCMNIVIYLIQHGANPDVPTVRGETPLHLAARANQADIIRILLRNGAHVDACA
REQQTPLHIAARLGNVDIVGLLLQHGAAVDATTKDMYTALHIAAKEGQEEVASVLLDNGA
SLTATNKKGFTPLHLAAKYGNIKVARLLLQKDAQVDAQGKNGVTPLHVAAHYDHVNVALL
LLDKGASPHATAKNGYTPLHIAAKKNQMDIATTLLEYGAKPNAESKAGFTPLHLAAQEGH
TDMTTLLIEHHADVNFGAKNGLTPLHLCAQEDRVNVAAILVKNGAEIGPQTKAGYTPLHV
ACHFGQINMVRFLLQHDADVNAITSHGYTPLHQAAQQGHTLIINLLLENNASPNTVTNQG
QTALSIAQRLGYISVVETLKVVTETVVTTTTTTITEEKYKVVAPEIMQETFMSDSEDEGG
DDFEDSALFGKPTHATHVYLPYYEGQKLQTSEDLGDQSFRYLTVDEMKSLGDDSLPIDVT
KDERGTDSMIMSKDSEAPLTVEEEHLSPAHVSHLETVFAGSYVPDNVDIARAPVHAGFLV
SFMVDARGGAMRGCRHSGVRVIIPPRKAPMPMRITCRYLRREKLAHPPPLMEGEACASRI
LEVGPATAKFLGPVILEIPHFASLRGREREITILRSDNGETWREHTLEATEDAVHDVLNE
SFEGEELSALEDLNTNRITRILTTDFPQYFAIITRVRQEVHAIGPEGGMVSSTVVPQVQA
IFPEGALTKKIKVGLQAQPIPPELVAKLLGNRVAVSPIVTVEPRRRKFHKPITLTIPVPQ
AATKGMINQYSGDAPTLRLLCSITGGTTKAQWEDVTGSTPLTFVNDCVSFTTTVSARFWL
MDCRQVNEATRFATELYKEAIHVPFMAKFVVFAKRYDPMEAYLRVFCMTDDKEDKTLESQ
EHFVEVAKSRDVEVQEAKCQYLEFAGNLIPVTKSGEQLFLTFQAFRENRLPFIIRVKDPH
QEPMGRLAFMREPRVGRGEPPQSPICNLNIALPDVCKVDPTAVSELVTVEKKYGFVEETG
LSKPELIHRADLRLSDISKQLGDDWIPLALQLDIPESDINSIKSEYPNDSNQQAIVMLRL
WMQKQANKANGNTLEKALRRINREDIVSNCMFNVELVTDDVEKAVAKVHLDQSGFDAFKE
ELGPSRDASLRRETSLEISYDEQDLMKEAESAAETSSESGSVCEKDAQAKGPVQRIKETK
TPPPSPAEREAKADHETTVREKKEVLEDGTIKHTVTTVTKTTITQDGEEPILDKDQLAKL
VESETWPSGEMDTSQVSVSSLPEDEKSEPTTATMSSGTTAEQDISSAEGDKPQVDTHTEE
KEWTETDESGGIRHVIQKKTIVTVSEPEEIMIMKGKGKKDYGDAKDNGTIDDDDECTVTT
RIVTKTTIKTDGQDVSEPTEENSNLRESMQQILDDFMSDESTQKKQDGK*
>TRINITY_DN33776_c0_g2::TRINITY_DN33776_c0_g2_i7::g.20::m.20 type:complete len:1919 gc:universal TRINITY_DN33776_c0_g2_i7:7099-1343(-)
MTTAYTNLLTDGNASFLRAARAGNLEKVLEYLKGSIDINTSNANGLNALHLASKEGHVTV
VNELLKRGANVNAATKKGNTALHIASLAGQEEVVKILVRNGANVNVQSQNGFTPLYMAAQ
ENHDNVVRYLLANGANQSLATEDGFTPLAVALQQGHDKVVAVLLENDTKGRVRLPALHIA
AKKDDCKAAALLLQNDHDPDVTSKSGFTPLHIASHYGNENIAHLLLEKSADVNFGAKHQI
TPLHVASKWGKKNMVNILVENGAKIDASTRDGLTPLHCAARSGHDQVVDLLLEKGAPITA
KTKNGLAPLHMAAQGDHVDGARILLYHKAPVDDVTVDYLTALHVAAHCGHVKVAKLLLDR
KADANARALNGFTPLHIACKKNRIKVVELLLKHGASIEATTESGLTPLHVASFMGCMNIV
IYLIQHGANPDVPTVRGETPLHLAARANQADIIRILLRNGAHVDACAREQQTPLHIAARL
GNVDIVGLLLQHGAAVDATTKDMYTALHIAAKEGQEEVASVLLDNGASLTATNKKGFTPL
HLAAKYGNIKVARLLLQKDAQVDAQGKNGVTPLHVAAHYDHVNVALLLLDKGASPHATAK
NGYTPLHIAAKKNQMDIATTLLEYGAKPNAESKAGFTPLHLAAQEGHTDMTTLLIEHHAD
VNFGAKNGLTPLHLCAQEDRVNVAAILVKNGAEIGPQTKAGYTPLHVACHFGQINMVRFL
LQHDADVNAITSHGYTPLHQAAQQGHTLIINLLLENNASPNTVTNQGQTALSIAQRLGYI
SVVETLKVVTETVVTTTTTTITEEKYKVVAPEIMQETFMSDSEDEGGEDLGDQSFRYLTV
DEMKSLGDDSLPIDVTKDERGTDSMIMSKDSEAPLTVEEEHLSPAHVSHLETVFAGSYVP
DNVDIARAPVHAGFLVSFMVDARGGAMRGCRHSGVRVIIPPRKAPMPMRITCRYLRREKL
AHPPPLMEGEACASRILEVGPATAKFLGPVILEIPHFASLRGREREITILRSDNGETWRE
HTLEATEDAVHDVLNESFEGEELSALEDLNTNRITRILTTDFPQYFAIITRVRQEVHAIG
PEGGMVSSTVVPQVQAIFPEGALTKKIKVGLQAQPIPPELVAKLLGNRVAVSPIVTVEPR
RRKFHKPITLTIPVPQAATKGMINQYSGDAPTLRLLCSITGGTTKAQWEDVTGSTPLTFV
NDCVSFTTTVSARFWLMDCRQVNEATRFATELYKEAIHVPFMAKFVVFAKRYDPMEAYLR
VFCMTDDKEDKTLESQEHFVEVAKSRDVEVQEAKCQYLEFAGNLIPVTKSGEQLFLTFQA
FRENRLPFIIRVKDPHQEPMGRLAFMREPRVGRGEPPQSPICNLNIALPDVCKVDPTAVS
ELVTVEKKYGFVEETGLSKPELIHRADLRLSDISKQLGDDWIPLALQLDIPESDINSIKS
EYPNDSNQQAIVMLRLWMQKQANKANGNTLEKALRRINREDIVSNCMFNVELVTDDVEKA
VAKVHLDQSGFDAFKEELGPSRDASLRRETSLEISYDEQDLMKEAESAAETSSESGSVCE
KDAQAKEAKKVPSPAEIPQPETREEELSAMKGENEIPEPPDVVEVKEVPKEKPKEEERED
DTSATEGFILVDVNVSPPTSIDTKPAEVTGDQPVTLEKELLEDLQQAFQDVSLSLPTVEG
PVQRIKETKTPPPSPAEREAKADHETTVREKKEVLEDGTIKHTVTTVTKTTITQDGEEPI
LDKDQLAKLVESETWPSGEMDTSQVSVSSLPEDEKSEPTTATMSSGTTAEQDISSAEGDK
PQVDTHTEEKEWTETDESGGIRHVIQKKTIVTVSEPEEIMIMKGKGKKDYGDAKDNGTID
DDDECTVTTRIVTKTTIKTDGQDVSEPTEENSNLRESMQQILDDFMSDESTQKKQDGK*
>TRINITY_DN33776_c0_g2::TRINITY_DN33776_c0_g2_i8::g.23::m.23 type:complete len:1938 gc:universal TRINITY_DN33776_c0_g2_i8:7156-1343(-)
MTNKGGVDAGNSTEPEPQTHPQTDGNASFLRAARAGNLEKVLEYLKGSIDINTSNANGLN
ALHLASKEGHVTVVNELLKRGANVNAATKKGNTALHIASLAGQEEVVKILVRNGANVNVQ
SQNGFTPLYMAAQENHDNVVRYLLANGANQSLATEDGFTPLAVALQQGHDKVVAVLLEND
TKGRVRLPALHIAAKKDDCKAAALLLQNDHDPDVTSKSGFTPLHIASHYGNENIAHLLLE
KSADVNFGAKHQITPLHVASKWGKKNMVNILVENGAKIDASTRDGLTPLHCAARSGHDQV
VDLLLEKGAPITAKTKNGLAPLHMAAQGDHVDGARILLYHKAPVDDVTVDYLTALHVAAH
CGHVKVAKLLLDRKADANARALNGFTPLHIACKKNRIKVVELLLKHGASIEATTESGLTP
LHVASFMGCMNIVIYLIQHGANPDVPTVRGETPLHLAARANQADIIRILLRNGAHVDACA
REQQTPLHIAARLGNVDIVGLLLQHGAAVDATTKDMYTALHIAAKEGQEEVASVLLDNGA
SLTATNKKGFTPLHLAAKYGNIKVARLLLQKDAQVDAQGKNGVTPLHVAAHYDHVNVALL
LLDKGASPHATAKNGYTPLHIAAKKNQMDIATTLLEYGAKPNAESKAGFTPLHLAAQEGH
TDMTTLLIEHHADVNFGAKNGLTPLHLCAQEDRVNVAAILVKNGAEIGPQTKAGYTPLHV
ACHFGQINMVRFLLQHDADVNAITSHGYTPLHQAAQQGHTLIINLLLENNASPNTVTNQG
QTALSIAQRLGYISVVETLKVVTETVVTTTTTTITEEKYKVVAPEIMQETFMSDSEDEGG
EDLGDQSFRYLTVDEMKSLGDDSLPIDVTKDERGTDSMIMSKDSEAPLTVEEEHLSPAHV
SHLETVFAGSYVPDNVDIARAPVHAGKLKWKTFLVSFMVDARGGAMRGCRHSGVRVIIPP
RKAPMPMRITCRYLRREKLAHPPPLMEGEACASRILEVGPATAKFLGPVILEIPHFASLR
GREREITILRSDNGETWREHTLEATEDAVHDVLNESFEGEELSALEDLNTNRITRILTTD
FPQYFAIITRVRQEVHAIGPEGGMVSSTVVPQVQAIFPEGALTKKIKVGLQAQPIPPELV
AKLLGNRVAVSPIVTVEPRRRKFHKPITLTIPVPQAATKGMINQYSGDAPTLRLLCSITG
GTTKAQWEDVTGSTPLTFVNDCVSFTTTVSARFWLMDCRQVNEATRFATELYKEAIHVPF
MAKFVVFAKRYDPMEAYLRVFCMTDDKEDKTLESQEHFVEVAKSRDVEVQEAKCQYLEFA
GNLIPVTKSGEQLFLTFQAFRENRLPFIIRVKDPHQEPMGRLAFMREPRVGRGEPPQSPI
CNLNIALPDVCKVDPTAVSELVTVEKKYGFVEETGLSKPELIHRADLRLSDISKQLGDDW
IPLALQLDIPESDINSIKSEYPNDSNQQAIVMLRLWMQKQANKANGNTLEKALRRINRED
IVSNCMFNVELVTDDVEKAVAKVHLDQSGFDAFKEELGPSRDASLRRETSLEISYDEQDL
MKEAESAAETSSESGSVCEKDAQAKEAKKVPSPAEIPQPETREEELSAMKGENEIPEPPD
VVEVKEVPKEKPKEEEREDDTSATEGFILVDVNVSPPTSIDTKPAEVTGDQPVTLEKELL
EDLQQAFQDVSLSLPTVEGPVQRIKETKTPPPSPAEREAKADHETTVREKKEVLEDGTIK
HTVTTVTKTTITQDGEEPILDKDQLAKLVESETWPSGEMDTSQVSVSSLPEDEKSEPTTA
TMSSGTTAEQDISSAEGDKPQVDTHTEEKEWTETDESGGIRHVIQKKTIVTVSEPEEIMI
MKGKGKKDYGDAKDNGTIDDDDECTVTTRIVTKTTIKTDGQDVSEPTEENSNLRESMQQI
LDDFMSDESTQKKQDGK*
>TRINITY_DN33776_c0_g2::TRINITY_DN33776_c0_g2_i9::g.26::m.26 type:complete len:1806 gc:universal TRINITY_DN33776_c0_g2_i9:6760-1343(-)
MTTAYTNLLTDGNASFLRAARAGNLEKVLEYLKGSIDINTSNANGLNALHLASKEGHVTV
VNELLKRGANVNAATKKGNTALHIASLAGQEEVVKILVRNGANVNVQSQNGFTPLYMAAQ
ENHDNVVRYLLANGANQSLATEDGFTPLAVALQQGHDKVVAVLLENDTKGRVRLPALHIA
AKKDDCKAAALLLQNDHDPDVTSKSGFTPLHIASHYGNENIAHLLLEKSADVNFGAKHQI
TPLHVASKWGKKNMVNILVENGAKIDASTRDGLTPLHCAARSGHDQVVDLLLEKGAPITA
KTKNGLAPLHMAAQGDHVDGARILLYHKAPVDDVTVDYLTALHVAAHCGHVKVAKLLLDR
KADANARALNGFTPLHIACKKNRIKVVELLLKHGASIEATTESGLTPLHVASFMGCMNIV
IYLIQHGANPDVPTVRGETPLHLAARANQADIIRILLRNGAHVDACAREQQTPLHIAARL
GNVDIVGLLLQHGAAVDATTKDMYTALHIAAKEGQEEVASVLLDNGASLTATNKKGFTPL
HLAAKYGNIKVARLLLQKDAQVDAQGKNGVTPLHVAAHYDHVNVALLLLDKGASPHATAK
NGYTPLHIAAKKNQMDIATTLLEYGAKPNAESKAGFTPLHLAAQEGHTDMTTLLIEHHAD
VNFGAKNGLTPLHLCAQEDRVNVAAILVKNGAEIGPQTKAGYTPLHVACHFGQINMVRFL
LQHDADVNAITSHGYTPLHQAAQQGHTLIINLLLENNASPNTVTNQGQTALSIAQRLGYI
SVVETLKVVTETVVTTTTTTITEEKYKVVAPEIMQETFMSDSEDEGGEDLGDQSFRYLTV
DEMKSLGDDSLPIDVTKDERGTDSMIMSKDSEAPLTVEEEHLSPAHVSHLETVFAGSYVP
DNVDIARAPVHAGFLVSFMVDARGGAMRGCRHSGVRVIIPPRKAPMPMRITCRYLRREKL
AHPPPLMEGEACASRILEVGPATAKFLGPVILEIPHFASLRGREREITILRSDNGETWRE
HTLEATEDAVHDVLNESFEGEELSALEDLNTNRITRILTTDFPQYFAIITRVRQEVHAIG
PEGGMVSSTVVPQVQAIFPEGALTKKIKVGLQAQPIPPELVAKLLGNRVAVSPIVTVEPR
RRKFHKPITLTIPVPQAATKGMINQYSGDAPTLRLLCSITGGTTKAQWEDVTGSTPLTFV
NDCVSFTTTVSARFWLMDCRQVNEATRFATELYKEAIHVPFMAKFVVFAKRYDPMEAYLR
VFCMTDDKEDKTLESQEHFVEVAKSRDVEVQEAKCQYLEFAGNLIPVTKSGEQLFLTFQA
FRENRLPFIIRVKDPHQEPMGRLAFMREPRVGRGEPPQSPICNLNIALPDVCKVDPTAVS
ELVTVEKKYGFVEETGLSKPELIHRADLRLSDISKQLGDDWIPLALQLDIPESDINSIKS
EYPNDSNQQAIVMLRLWMQKQANKANGNTLEKALRRINREDIVSNCMFNVELVTDDVEKA
VAKVHLDQSGFDAFKEELGPSRDASLRRETSLEISYDEQDLMKEAESAAETSSESGSVCE
KDAQAKGPVQRIKETKTPPPSPAEREAKADHETTVREKKEVLEDGTIKHTVTTVTKTTIT
QDGEEPILDKDQLAKLVESETWPSGEMDTSQVSVSSLPEDEKSEPTTATMSSGTTAEQDI
SSAEGDKPQVDTHTEEKEWTETDESGGIRHVIQKKTIVTVSEPEEIMIMKGKGKKDYGDA
KDNGTIDDDDECTVTTRIVTKTTIKTDGQDVSEPTEENSNLRESMQQILDDFMSDESTQK
KQDGK*
>TRINITY_DN33776_c0_g2::TRINITY_DN33776_c0_g2_i10::g.29::m.29 type:complete len:1969 gc:universal TRINITY_DN33776_c0_g2_i10:7249-1343(-)
MTNKGGVDAGNSTEPEPQTHPQTDGNASFLRAARAGNLEKVLEYLKGSIDINTSNANGLN
ALHLASKEGHVTVVNELLKRGANVNAATKKGNTALHIASLAGQEEVVKILVRNGANVNVQ
SQNGFTPLYMAAQENHDNVVRYLLANGANQSLATEDGFTPLAVALQQGHDKVVAVLLEND
TKGRVRLPALHIAAKKDDCKAAALLLQNDHDPDVTSKSGFTPLHIASHYGNENIAHLLLE
KSADVNFGAKHQITPLHVASKWGKKNMVNILVENGAKIDASTRDGLTPLHCAARSGHDQV
VDLLLEKGAPITAKTKNGLAPLHMAAQGDHVDGARILLYHKAPVDDVTVDYLTALHVAAH
CGHVKVAKLLLDRKADANARALNGFTPLHIACKKNRIKVVELLLKHGASIEATTESGLTP
LHVASFMGCMNIVIYLIQHGANPDVPTVRGETPLHLAARANQADIIRILLRNGAHVDACA
REQQTPLHIAARLGNVDIVGLLLQHGAAVDATTKDMYTALHIAAKEGQEEVASVLLDNGA
SLTATNKKGFTPLHLAAKYGNIKVARLLLQKDAQVDAQGKNGVTPLHVAAHYDHVNVALL
LLDKGASPHATAKNGYTPLHIAAKKNQMDIATTLLEYGAKPNAESKAGFTPLHLAAQEGH
TDMTTLLIEHHADVNFGAKNGLTPLHLCAQEDRVNVAAILVKNGAEIGPQTKAGYTPLHV
ACHFGQINMVRFLLQHDADVNAITSHGYTPLHQAAQQGHTLIINLLLENNASPNTVTNQG
QTALSIAQRLGYISVVETLKVVTETVVTTTTTTITEEKYKVVAPEIMQETFMSDSEDEGG
DDFEDSALFGKPTHATHVYLPYYEGQKLQTSEDLGDQSFRYLTVDEMKSLGDDSLPIDVT
KDERGTDSMIMSKDSEAPLTVEEEHLSPAHVSHLETVFAGSYVPDNVDIARAPVHAGKLK
WKTFLVSFMVDARGGAMRGCRHSGVRVIIPPRKAPMPMRITCRYLRREKLAHPPPLMEGE
ACASRILEVGPATAKFLGPVILEIPHFASLRGREREITILRSDNGETWREHTLEATEDAV
HDVLNESFEGEELSALEDLNTNRITRILTTDFPQYFAIITRVRQEVHAIGPEGGMVSSTV
VPQVQAIFPEGALTKKIKVGLQAQPIPPELVAKLLGNRVAVSPIVTVEPRRRKFHKPITL
TIPVPQAATKGMINQYSGDAPTLRLLCSITGGTTKAQWEDVTGSTPLTFVNDCVSFTTTV
SARFWLMDCRQVNEATRFATELYKEAIHVPFMAKFVVFAKRYDPMEAYLRVFCMTDDKED
KTLESQEHFVEVAKSRDVEVQEAKCQYLEFAGNLIPVTKSGEQLFLTFQAFRENRLPFII
RVKDPHQEPMGRLAFMREPRVGRGEPPQSPICNLNIALPDVCKVDPTAVSELVTVEKKYG
FVEETGLSKPELIHRADLRLSDISKQLGDDWIPLALQLDIPESDINSIKSEYPNDSNQQA
IVMLRLWMQKQANKANGNTLEKALRRINREDIVSNCMFNVELVTDDVEKAVAKVHLDQSG
FDAFKEELGPSRDASLRRETSLEISYDEQDLMKEAESAAETSSESGSVCEKDAQAKEAKK
VPSPAEIPQPETREEELSAMKGENEIPEPPDVVEVKEVPKEKPKEEEREDDTSATEGFIL
VDVNVSPPTSIDTKPAEVTGDQPVTLEKELLEDLQQAFQDVSLSLPTVEGPVQRIKETKT
PPPSPAEREAKADHETTVREKKEVLEDGTIKHTVTTVTKTTITQDGEEPILDKDQLAKLV
ESETWPSGEMDTSQVSVSSLPEDEKSEPTTATMSSGTTAEQDISSAEGDKPQVDTHTEEK
EWTETDESGGIRHVIQKKTIVTVSEPEEIMIMKGKGKKDYGDAKDNGTIDDDDECTVTTR
IVTKTTIKTDGQDVSEPTEENSNLRESMQQILDDFMSDESTQKKQDGK*
>TRINITY_DN33776_c0_g2::TRINITY_DN33776_c0_g2_i11::g.32::m.32 type:complete len:1925 gc:universal TRINITY_DN33776_c0_g2_i11:7117-1343(-)
MVAEDIFTVTDGNASFLRAARAGNLEKVLEYLKGSIDINTSNANGLNALHLASKEGHVTV
VNELLKRGANVNAATKKGNTALHIASLAGQEEVVKILVRNGANVNVQSQNGFTPLYMAAQ
ENHDNVVRYLLANGANQSLATEDGFTPLAVALQQGHDKVVAVLLENDTKGRVRLPALHIA
AKKDDCKAAALLLQNDHDPDVTSKSGFTPLHIASHYGNENIAHLLLEKSADVNFGAKHQI
TPLHVASKWGKKNMVNILVENGAKIDASTRDGLTPLHCAARSGHDQVVDLLLEKGAPITA
KTKNGLAPLHMAAQGDHVDGARILLYHKAPVDDVTVDYLTALHVAAHCGHVKVAKLLLDR
KADANARALNGFTPLHIACKKNRIKVVELLLKHGASIEATTESGLTPLHVASFMGCMNIV
IYLIQHGANPDVPTVRGETPLHLAARANQADIIRILLRNGAHVDACAREQQTPLHIAARL
GNVDIVGLLLQHGAAVDATTKDMYTALHIAAKEGQEEVASVLLDNGASLTATNKKGFTPL
HLAAKYGNIKVARLLLQKDAQVDAQGKNGVTPLHVAAHYDHVNVALLLLDKGASPHATAK
NGYTPLHIAAKKNQMDIATTLLEYGAKPNAESKAGFTPLHLAAQEGHTDMTTLLIEHHAD
VNFGAKNGLTPLHLCAQEDRVNVAAILVKNGAEIGPQTKAGYTPLHVACHFGQINMVRFL
LQHDADVNAITSHGYTPLHQAAQQGHTLIINLLLENNASPNTVTNQGQTALSIAQRLGYI
SVVETLKVVTETVVTTTTTTITEEKYKVVAPEIMQETFMSDSEDEGGEDLGDQSFRYLTV
DEMKSLGDDSLPIDVTKDERGTDSMIMSKDSEAPLTVEEEHLSPAHVSHLETVFAGSYVP
DNVDIARAPVHAGKLKWKTFLVSFMVDARGGAMRGCRHSGVRVIIPPRKAPMPMRITCRY
LRREKLAHPPPLMEGEACASRILEVGPATAKFLGPVILEIPHFASLRGREREITILRSDN
GETWREHTLEATEDAVHDVLNESFEGEELSALEDLNTNRITRILTTDFPQYFAIITRVRQ
EVHAIGPEGGMVSSTVVPQVQAIFPEGALTKKIKVGLQAQPIPPELVAKLLGNRVAVSPI
VTVEPRRRKFHKPITLTIPVPQAATKGMINQYSGDAPTLRLLCSITGGTTKAQWEDVTGS
TPLTFVNDCVSFTTTVSARFWLMDCRQVNEATRFATELYKEAIHVPFMAKFVVFAKRYDP
MEAYLRVFCMTDDKEDKTLESQEHFVEVAKSRDVEVQEAKCQYLEFAGNLIPVTKSGEQL
FLTFQAFRENRLPFIIRVKDPHQEPMGRLAFMREPRVGRGEPPQSPICNLNIALPDVCKV
DPTAVSELVTVEKKYGFVEETGLSKPELIHRADLRLSDISKQLGDDWIPLALQLDIPESD
INSIKSEYPNDSNQQAIVMLRLWMQKQANKANGNTLEKALRRINREDIVSNCMFNVELVT
DDVEKAVAKVHLDQSGFDAFKEELGPSRDASLRRETSLEISYDEQDLMKEAESAAETSSE
SGSVCEKDAQAKEAKKVPSPAEIPQPETREEELSAMKGENEIPEPPDVVEVKEVPKEKPK
EEEREDDTSATEGFILVDVNVSPPTSIDTKPAEVTGDQPVTLEKELLEDLQQAFQDVSLS
LPTVEGPVQRIKETKTPPPSPAEREAKADHETTVREKKEVLEDGTIKHTVTTVTKTTITQ
DGEEPILDKDQLAKLVESETWPSGEMDTSQVSVSSLPEDEKSEPTTATMSSGTTAEQDIS
SAEGDKPQVDTHTEEKEWTETDESGGIRHVIQKKTIVTVSEPEEIMIMKGKGKKDYGDAK
DNGTIDDDDECTVTTRIVTKTTIKTDGQDVSEPTEENSNLRESMQQILDDFMSDESTQKK
QDGK*
>TRINITY_DN33776_c0_g2::TRINITY_DN33776_c0_g2_i12::g.35::m.35 type:complete len:1856 gc:universal TRINITY_DN33776_c0_g2_i12:6910-1343(-)
MTNKGGVDAGNSTEPEPQTHPQTDGNASFLRAARAGNLEKVLEYLKGSIDINTSNANGLN
ALHLASKEGHVTVVNELLKRGANVNAATKKGNTALHIASLAGQEEVVKILVRNGANVNVQ
SQNGFTPLYMAAQENHDNVVRYLLANGANQSLATEDGFTPLAVALQQGHDKVVAVLLEND
TKGRVRLPALHIAAKKDDCKAAALLLQNDHDPDVTSKSGFTPLHIASHYGNENIAHLLLE
KSADVNFGAKHQITPLHVASKWGKKNMVNILVENGAKIDASTRDGLTPLHCAARSGHDQV
VDLLLEKGAPITAKTKNGLAPLHMAAQGDHVDGARILLYHKAPVDDVTVDYLTALHVAAH
CGHVKVAKLLLDRKADANARALNGFTPLHIACKKNRIKVVELLLKHGASIEATTESGLTP
LHVASFMGCMNIVIYLIQHGANPDVPTVRGETPLHLAARANQADIIRILLRNGAHVDACA
REQQTPLHIAARLGNVDIVGLLLQHGAAVDATTKDMYTALHIAAKEGQEEVASVLLDNGA
SLTATNKKGFTPLHLAAKYGNIKVARLLLQKDAQVDAQGKNGVTPLHVAAHYDHVNVALL
LLDKGASPHATAKNGYTPLHIAAKKNQMDIATTLLEYGAKPNAESKAGFTPLHLAAQEGH
TDMTTLLIEHHADVNFGAKNGLTPLHLCAQEDRVNVAAILVKNGAEIGPQTKAGYTPLHV
ACHFGQINMVRFLLQHDADVNAITSHGYTPLHQAAQQGHTLIINLLLENNASPNTVTNQG
QTALSIAQRLGYISVVETLKVVTETVVTTTTTTITEEKYKVVAPEIMQETFMSDSEDEGG
DDFEDSALFGKPTHATHVYLPYYEGQKLQTSEDLGDQSFRYLTVDEMKSLGDDSLPIDVT
KDERGTDSMIMSKDSEAPLTVEEEHLSPAHVSHLETVFAGSYVPDNVDIARAPVHAGKLK
WKTFLVSFMVDARGGAMRGCRHSGVRVIIPPRKAPMPMRITCRYLRREKLAHPPPLMEGE
ACASRILEVGPATAKFLGPVILEIPHFASLRGREREITILRSDNGETWREHTLEATEDAV
HDVLNESFEGEELSALEDLNTNRITRILTTDFPQYFAIITRVRQEVHAIGPEGGMVSSTV
VPQVQAIFPEGALTKKIKVGLQAQPIPPELVAKLLGNRVAVSPIVTVEPRRRKFHKPITL
TIPVPQAATKGMINQYSGDAPTLRLLCSITGGTTKAQWEDVTGSTPLTFVNDCVSFTTTV
SARFWLMDCRQVNEATRFATELYKEAIHVPFMAKFVVFAKRYDPMEAYLRVFCMTDDKED
KTLESQEHFVEVAKSRDVEVQEAKCQYLEFAGNLIPVTKSGEQLFLTFQAFRENRLPFII
RVKDPHQEPMGRLAFMREPRVGRGEPPQSPICNLNIALPDVCKVDPTAVSELVTVEKKYG
FVEETGLSKPELIHRADLRLSDISKQLGDDWIPLALQLDIPESDINSIKSEYPNDSNQQA
IVMLRLWMQKQANKANGNTLEKALRRINREDIVSNCMFNVELVTDDVEKAVAKVHLDQSG
FDAFKEELGPSRDASLRRETSLEISYDEQDLMKEAESAAETSSESGSVCEKDAQAKGPVQ
RIKETKTPPPSPAEREAKADHETTVREKKEVLEDGTIKHTVTTVTKTTITQDGEEPILDK
DQLAKLVESETWPSGEMDTSQVSVSSLPEDEKSEPTTATMSSGTTAEQDISSAEGDKPQV
DTHTEEKEWTETDESGGIRHVIQKKTIVTVSEPEEIMIMKGKGKKDYGDAKDNGTIDDDD
ECTVTTRIVTKTTIKTDGQDVSEPTEENSNLRESMQQILDDFMSDESTQKKQDGK*
>TRINITY_DN33776_c0_g2::TRINITY_DN33776_c0_g2_i13::g.38::m.38 type:complete len:1963 gc:universal TRINITY_DN33776_c0_g2_i13:7231-1343(-)
MTNKGGVDAGNSTEPEPQTHPQTDGNASFLRAARAGNLEKVLEYLKGSIDINTSNANGLN
ALHLASKEGHVTVVNELLKRGANVNAATKKGNTALHIASLAGQEEVVKILVRNGANVNVQ
SQNGFTPLYMAAQENHDNVVRYLLANGANQSLATEDGFTPLAVALQQGHDKVVAVLLEND
TKGRVRLPALHIAAKKDDCKAAALLLQNDHDPDVTSKSGFTPLHIASHYGNENIAHLLLE
KSADVNFGAKHQITPLHVASKWGKKNMVNILVENGAKIDASTRDGLTPLHCAARSGHDQV
VDLLLEKGAPITAKTKNGLAPLHMAAQGDHVDGARILLYHKAPVDDVTVDYLTALHVAAH
CGHVKVAKLLLDRKADANARALNGFTPLHIACKKNRIKVVELLLKHGASIEATTESGLTP
LHVASFMGCMNIVIYLIQHGANPDVPTVRGETPLHLAARANQADIIRILLRNGAHVDACA
REQQTPLHIAARLGNVDIVGLLLQHGAAVDATTKDMYTALHIAAKEGQEEVASVLLDNGA
SLTATNKKGFTPLHLAAKYGNIKVARLLLQKDAQVDAQGKNGVTPLHVAAHYDHVNVALL
LLDKGASPHATAKNGYTPLHIAAKKNQMDIATTLLEYGAKPNAESKAGFTPLHLAAQEGH
TDMTTLLIEHHADVNFGAKNGLTPLHLCAQEDRVNVAAILVKNGAEIGPQTKAGYTPLHV
ACHFGQINMVRFLLQHDADVNAITSHGYTPLHQAAQQGHTLIINLLLENNASPNTVTNQG
QTALSIAQRLGYISVVETLKVVTETVVTTTTTTITEEKYKVVAPEIMQETFMSDSEDEGG
DDFEDSALFGKPTHATHVYLPYYEGQKLQTSEDLGDQSFRYLTVDEMKSLGDDSLPIDVT
KDERGTDSMIMSKDSEAPLTVEEEHLSPAHVSHLETVFAGSYVPDNVDIARAPVHAGFLV
SFMVDARGGAMRGCRHSGVRVIIPPRKAPMPMRITCRYLRREKLAHPPPLMEGEACASRI
LEVGPATAKFLGPVILEIPHFASLRGREREITILRSDNGETWREHTLEATEDAVHDVLNE
SFEGEELSALEDLNTNRITRILTTDFPQYFAIITRVRQEVHAIGPEGGMVSSTVVPQVQA
IFPEGALTKKIKVGLQAQPIPPELVAKLLGNRVAVSPIVTVEPRRRKFHKPITLTIPVPQ
AATKGMINQYSGDAPTLRLLCSITGGTTKAQWEDVTGSTPLTFVNDCVSFTTTVSARFWL
MDCRQVNEATRFATELYKEAIHVPFMAKFVVFAKRYDPMEAYLRVFCMTDDKEDKTLESQ
EHFVEVAKSRDVEVQEAKCQYLEFAGNLIPVTKSGEQLFLTFQAFRENRLPFIIRVKDPH
QEPMGRLAFMREPRVGRGEPPQSPICNLNIALPDVCKVDPTAVSELVTVEKKYGFVEETG
LSKPELIHRADLRLSDISKQLGDDWIPLALQLDIPESDINSIKSEYPNDSNQQAIVMLRL
WMQKQANKANGNTLEKALRRINREDIVSNCMFNVELVTDDVEKAVAKVHLDQSGFDAFKE
ELGPSRDASLRRETSLEISYDEQDLMKEAESAAETSSESGSVCEKDAQAKEAKKVPSPAE
IPQPETREEELSAMKGENEIPEPPDVVEVKEVPKEKPKEEEREDDTSATEGFILVDVNVS
PPTSIDTKPAEVTGDQPVTLEKELLEDLQQAFQDVSLSLPTVEGPVQRIKETKTPPPSPA
EREAKADHETTVREKKEVLEDGTIKHTVTTVTKTTITQDGEEPILDKDQLAKLVESETWP
SGEMDTSQVSVSSLPEDEKSEPTTATMSSGTTAEQDISSAEGDKPQVDTHTEEKEWTETD
ESGGIRHVIQKKTIVTVSEPEEIMIMKGKGKKDYGDAKDNGTIDDDDECTVTTRIVTKTT
IKTDGQDVSEPTEENSNLRESMQQILDDFMSDESTQKKQDGK*
>TRINITY_DN33776_c0_g2::TRINITY_DN33776_c0_g2_i14::g.41::m.41 type:complete len:1925 gc:universal TRINITY_DN33776_c0_g2_i14:7117-1343(-)
MTTAYTNLLTDGNASFLRAARAGNLEKVLEYLKGSIDINTSNANGLNALHLASKEGHVTV
VNELLKRGANVNAATKKGNTALHIASLAGQEEVVKILVRNGANVNVQSQNGFTPLYMAAQ
ENHDNVVRYLLANGANQSLATEDGFTPLAVALQQGHDKVVAVLLENDTKGRVRLPALHIA
AKKDDCKAAALLLQNDHDPDVTSKSGFTPLHIASHYGNENIAHLLLEKSADVNFGAKHQI
TPLHVASKWGKKNMVNILVENGAKIDASTRDGLTPLHCAARSGHDQVVDLLLEKGAPITA
KTKNGLAPLHMAAQGDHVDGARILLYHKAPVDDVTVDYLTALHVAAHCGHVKVAKLLLDR
KADANARALNGFTPLHIACKKNRIKVVELLLKHGASIEATTESGLTPLHVASFMGCMNIV
IYLIQHGANPDVPTVRGETPLHLAARANQADIIRILLRNGAHVDACAREQQTPLHIAARL
GNVDIVGLLLQHGAAVDATTKDMYTALHIAAKEGQEEVASVLLDNGASLTATNKKGFTPL
HLAAKYGNIKVARLLLQKDAQVDAQGKNGVTPLHVAAHYDHVNVALLLLDKGASPHATAK
NGYTPLHIAAKKNQMDIATTLLEYGAKPNAESKAGFTPLHLAAQEGHTDMTTLLIEHHAD
VNFGAKNGLTPLHLCAQEDRVNVAAILVKNGAEIGPQTKAGYTPLHVACHFGQINMVRFL
LQHDADVNAITSHGYTPLHQAAQQGHTLIINLLLENNASPNTVTNQGQTALSIAQRLGYI
SVVETLKVVTETVVTTTTTTITEEKYKVVAPEIMQETFMSDSEDEGGEDLGDQSFRYLTV
DEMKSLGDDSLPIDVTKDERGTDSMIMSKDSEAPLTVEEEHLSPAHVSHLETVFAGSYVP
DNVDIARAPVHAGKLKWKTFLVSFMVDARGGAMRGCRHSGVRVIIPPRKAPMPMRITCRY
LRREKLAHPPPLMEGEACASRILEVGPATAKFLGPVILEIPHFASLRGREREITILRSDN
GETWREHTLEATEDAVHDVLNESFEGEELSALEDLNTNRITRILTTDFPQYFAIITRVRQ
EVHAIGPEGGMVSSTVVPQVQAIFPEGALTKKIKVGLQAQPIPPELVAKLLGNRVAVSPI
VTVEPRRRKFHKPITLTIPVPQAATKGMINQYSGDAPTLRLLCSITGGTTKAQWEDVTGS
TPLTFVNDCVSFTTTVSARFWLMDCRQVNEATRFATELYKEAIHVPFMAKFVVFAKRYDP
MEAYLRVFCMTDDKEDKTLESQEHFVEVAKSRDVEVQEAKCQYLEFAGNLIPVTKSGEQL
FLTFQAFRENRLPFIIRVKDPHQEPMGRLAFMREPRVGRGEPPQSPICNLNIALPDVCKV
DPTAVSELVTVEKKYGFVEETGLSKPELIHRADLRLSDISKQLGDDWIPLALQLDIPESD
INSIKSEYPNDSNQQAIVMLRLWMQKQANKANGNTLEKALRRINREDIVSNCMFNVELVT
DDVEKAVAKVHLDQSGFDAFKEELGPSRDASLRRETSLEISYDEQDLMKEAESAAETSSE
SGSVCEKDAQAKEAKKVPSPAEIPQPETREEELSAMKGENEIPEPPDVVEVKEVPKEKPK
EEEREDDTSATEGFILVDVNVSPPTSIDTKPAEVTGDQPVTLEKELLEDLQQAFQDVSLS
LPTVEGPVQRIKETKTPPPSPAEREAKADHETTVREKKEVLEDGTIKHTVTTVTKTTITQ
DGEEPILDKDQLAKLVESETWPSGEMDTSQVSVSSLPEDEKSEPTTATMSSGTTAEQDIS
SAEGDKPQVDTHTEEKEWTETDESGGIRHVIQKKTIVTVSEPEEIMIMKGKGKKDYGDAK
DNGTIDDDDECTVTTRIVTKTTIKTDGQDVSEPTEENSNLRESMQQILDDFMSDESTQKK
QDGK*
>TRINITY_DN33776_c0_g2::TRINITY_DN33776_c0_g2_i15::g.44::m.44 type:complete len:1956 gc:universal TRINITY_DN33776_c0_g2_i15:7210-1343(-)
MTTAYTNLLTDGNASFLRAARAGNLEKVLEYLKGSIDINTSNANGLNALHLASKEGHVTV
VNELLKRGANVNAATKKGNTALHIASLAGQEEVVKILVRNGANVNVQSQNGFTPLYMAAQ
ENHDNVVRYLLANGANQSLATEDGFTPLAVALQQGHDKVVAVLLENDTKGRVRLPALHIA
AKKDDCKAAALLLQNDHDPDVTSKSGFTPLHIASHYGNENIAHLLLEKSADVNFGAKHQI
TPLHVASKWGKKNMVNILVENGAKIDASTRDGLTPLHCAARSGHDQVVDLLLEKGAPITA
KTKNGLAPLHMAAQGDHVDGARILLYHKAPVDDVTVDYLTALHVAAHCGHVKVAKLLLDR
KADANARALNGFTPLHIACKKNRIKVVELLLKHGASIEATTESGLTPLHVASFMGCMNIV
IYLIQHGANPDVPTVRGETPLHLAARANQADIIRILLRNGAHVDACAREQQTPLHIAARL
GNVDIVGLLLQHGAAVDATTKDMYTALHIAAKEGQEEVASVLLDNGASLTATNKKGFTPL
HLAAKYGNIKVARLLLQKDAQVDAQGKNGVTPLHVAAHYDHVNVALLLLDKGASPHATAK
NGYTPLHIAAKKNQMDIATTLLEYGAKPNAESKAGFTPLHLAAQEGHTDMTTLLIEHHAD
VNFGAKNGLTPLHLCAQEDRVNVAAILVKNGAEIGPQTKAGYTPLHVACHFGQINMVRFL
LQHDADVNAITSHGYTPLHQAAQQGHTLIINLLLENNASPNTVTNQGQTALSIAQRLGYI
SVVETLKVVTETVVTTTTTTITEEKYKVVAPEIMQETFMSDSEDEGGDDFEDSALFGKPT
HATHVYLPYYEGQKLQTSEDLGDQSFRYLTVDEMKSLGDDSLPIDVTKDERGTDSMIMSK
DSEAPLTVEEEHLSPAHVSHLETVFAGSYVPDNVDIARAPVHAGKLKWKTFLVSFMVDAR
GGAMRGCRHSGVRVIIPPRKAPMPMRITCRYLRREKLAHPPPLMEGEACASRILEVGPAT
AKFLGPVILEIPHFASLRGREREITILRSDNGETWREHTLEATEDAVHDVLNESFEGEEL
SALEDLNTNRITRILTTDFPQYFAIITRVRQEVHAIGPEGGMVSSTVVPQVQAIFPEGAL
TKKIKVGLQAQPIPPELVAKLLGNRVAVSPIVTVEPRRRKFHKPITLTIPVPQAATKGMI
NQYSGDAPTLRLLCSITGGTTKAQWEDVTGSTPLTFVNDCVSFTTTVSARFWLMDCRQVN
EATRFATELYKEAIHVPFMAKFVVFAKRYDPMEAYLRVFCMTDDKEDKTLESQEHFVEVA
KSRDVEVQEAKCQYLEFAGNLIPVTKSGEQLFLTFQAFRENRLPFIIRVKDPHQEPMGRL
AFMREPRVGRGEPPQSPICNLNIALPDVCKVDPTAVSELVTVEKKYGFVEETGLSKPELI
HRADLRLSDISKQLGDDWIPLALQLDIPESDINSIKSEYPNDSNQQAIVMLRLWMQKQAN
KANGNTLEKALRRINREDIVSNCMFNVELVTDDVEKAVAKVHLDQSGFDAFKEELGPSRD
ASLRRETSLEISYDEQDLMKEAESAAETSSESGSVCEKDAQAKEAKKVPSPAEIPQPETR
EEELSAMKGENEIPEPPDVVEVKEVPKEKPKEEEREDDTSATEGFILVDVNVSPPTSIDT
KPAEVTGDQPVTLEKELLEDLQQAFQDVSLSLPTVEGPVQRIKETKTPPPSPAEREAKAD
HETTVREKKEVLEDGTIKHTVTTVTKTTITQDGEEPILDKDQLAKLVESETWPSGEMDTS
QVSVSSLPEDEKSEPTTATMSSGTTAEQDISSAEGDKPQVDTHTEEKEWTETDESGGIRH
VIQKKTIVTVSEPEEIMIMKGKGKKDYGDAKDNGTIDDDDECTVTTRIVTKTTIKTDGQD
VSEPTEENSNLRESMQQILDDFMSDESTQKKQDGK*
>TRINITY_DN33776_c0_g2::TRINITY_DN33776_c0_g2_i16::g.47::m.47 type:complete len:1950 gc:universal TRINITY_DN33776_c0_g2_i16:7192-1343(-)
MTTAYTNLLTDGNASFLRAARAGNLEKVLEYLKGSIDINTSNANGLNALHLASKEGHVTV
VNELLKRGANVNAATKKGNTALHIASLAGQEEVVKILVRNGANVNVQSQNGFTPLYMAAQ
ENHDNVVRYLLANGANQSLATEDGFTPLAVALQQGHDKVVAVLLENDTKGRVRLPALHIA
AKKDDCKAAALLLQNDHDPDVTSKSGFTPLHIASHYGNENIAHLLLEKSADVNFGAKHQI
TPLHVASKWGKKNMVNILVENGAKIDASTRDGLTPLHCAARSGHDQVVDLLLEKGAPITA
KTKNGLAPLHMAAQGDHVDGARILLYHKAPVDDVTVDYLTALHVAAHCGHVKVAKLLLDR
KADANARALNGFTPLHIACKKNRIKVVELLLKHGASIEATTESGLTPLHVASFMGCMNIV
IYLIQHGANPDVPTVRGETPLHLAARANQADIIRILLRNGAHVDACAREQQTPLHIAARL
GNVDIVGLLLQHGAAVDATTKDMYTALHIAAKEGQEEVASVLLDNGASLTATNKKGFTPL
HLAAKYGNIKVARLLLQKDAQVDAQGKNGVTPLHVAAHYDHVNVALLLLDKGASPHATAK
NGYTPLHIAAKKNQMDIATTLLEYGAKPNAESKAGFTPLHLAAQEGHTDMTTLLIEHHAD
VNFGAKNGLTPLHLCAQEDRVNVAAILVKNGAEIGPQTKAGYTPLHVACHFGQINMVRFL
LQHDADVNAITSHGYTPLHQAAQQGHTLIINLLLENNASPNTVTNQGQTALSIAQRLGYI
SVVETLKVVTETVVTTTTTTITEEKYKVVAPEIMQETFMSDSEDEGGDDFEDSALFGKPT
HATHVYLPYYEGQKLQTSEDLGDQSFRYLTVDEMKSLGDDSLPIDVTKDERGTDSMIMSK
DSEAPLTVEEEHLSPAHVSHLETVFAGSYVPDNVDIARAPVHAGFLVSFMVDARGGAMRG
CRHSGVRVIIPPRKAPMPMRITCRYLRREKLAHPPPLMEGEACASRILEVGPATAKFLGP
VILEIPHFASLRGREREITILRSDNGETWREHTLEATEDAVHDVLNESFEGEELSALEDL
NTNRITRILTTDFPQYFAIITRVRQEVHAIGPEGGMVSSTVVPQVQAIFPEGALTKKIKV
GLQAQPIPPELVAKLLGNRVAVSPIVTVEPRRRKFHKPITLTIPVPQAATKGMINQYSGD
APTLRLLCSITGGTTKAQWEDVTGSTPLTFVNDCVSFTTTVSARFWLMDCRQVNEATRFA
TELYKEAIHVPFMAKFVVFAKRYDPMEAYLRVFCMTDDKEDKTLESQEHFVEVAKSRDVE
VQEAKCQYLEFAGNLIPVTKSGEQLFLTFQAFRENRLPFIIRVKDPHQEPMGRLAFMREP
RVGRGEPPQSPICNLNIALPDVCKVDPTAVSELVTVEKKYGFVEETGLSKPELIHRADLR
LSDISKQLGDDWIPLALQLDIPESDINSIKSEYPNDSNQQAIVMLRLWMQKQANKANGNT
LEKALRRINREDIVSNCMFNVELVTDDVEKAVAKVHLDQSGFDAFKEELGPSRDASLRRE
TSLEISYDEQDLMKEAESAAETSSESGSVCEKDAQAKEAKKVPSPAEIPQPETREEELSA
MKGENEIPEPPDVVEVKEVPKEKPKEEEREDDTSATEGFILVDVNVSPPTSIDTKPAEVT
GDQPVTLEKELLEDLQQAFQDVSLSLPTVEGPVQRIKETKTPPPSPAEREAKADHETTVR
EKKEVLEDGTIKHTVTTVTKTTITQDGEEPILDKDQLAKLVESETWPSGEMDTSQVSVSS
LPEDEKSEPTTATMSSGTTAEQDISSAEGDKPQVDTHTEEKEWTETDESGGIRHVIQKKT
IVTVSEPEEIMIMKGKGKKDYGDAKDNGTIDDDDECTVTTRIVTKTTIKTDGQDVSEPTE
ENSNLRESMQQILDDFMSDESTQKKQDGK*
>TRINITY_DN33776_c0_g2::TRINITY_DN33776_c0_g2_i17::g.50::m.50 type:complete len:1843 gc:universal TRINITY_DN33776_c0_g2_i17:6871-1343(-)
MVAEDIFTVTDGNASFLRAARAGNLEKVLEYLKGSIDINTSNANGLNALHLASKEGHVTV
VNELLKRGANVNAATKKGNTALHIASLAGQEEVVKILVRNGANVNVQSQNGFTPLYMAAQ
ENHDNVVRYLLANGANQSLATEDGFTPLAVALQQGHDKVVAVLLENDTKGRVRLPALHIA
AKKDDCKAAALLLQNDHDPDVTSKSGFTPLHIASHYGNENIAHLLLEKSADVNFGAKHQI
TPLHVASKWGKKNMVNILVENGAKIDASTRDGLTPLHCAARSGHDQVVDLLLEKGAPITA
KTKNGLAPLHMAAQGDHVDGARILLYHKAPVDDVTVDYLTALHVAAHCGHVKVAKLLLDR
KADANARALNGFTPLHIACKKNRIKVVELLLKHGASIEATTESGLTPLHVASFMGCMNIV
IYLIQHGANPDVPTVRGETPLHLAARANQADIIRILLRNGAHVDACAREQQTPLHIAARL
GNVDIVGLLLQHGAAVDATTKDMYTALHIAAKEGQEEVASVLLDNGASLTATNKKGFTPL
HLAAKYGNIKVARLLLQKDAQVDAQGKNGVTPLHVAAHYDHVNVALLLLDKGASPHATAK
NGYTPLHIAAKKNQMDIATTLLEYGAKPNAESKAGFTPLHLAAQEGHTDMTTLLIEHHAD
VNFGAKNGLTPLHLCAQEDRVNVAAILVKNGAEIGPQTKAGYTPLHVACHFGQINMVRFL
LQHDADVNAITSHGYTPLHQAAQQGHTLIINLLLENNASPNTVTNQGQTALSIAQRLGYI
SVVETLKVVTETVVTTTTTTITEEKYKVVAPEIMQETFMSDSEDEGGDDFEDSALFGKPT
HATHVYLPYYEGQKLQTSEDLGDQSFRYLTVDEMKSLGDDSLPIDVTKDERGTDSMIMSK
DSEAPLTVEEEHLSPAHVSHLETVFAGSYVPDNVDIARAPVHAGKLKWKTFLVSFMVDAR
GGAMRGCRHSGVRVIIPPRKAPMPMRITCRYLRREKLAHPPPLMEGEACASRILEVGPAT
AKFLGPVILEIPHFASLRGREREITILRSDNGETWREHTLEATEDAVHDVLNESFEGEEL
SALEDLNTNRITRILTTDFPQYFAIITRVRQEVHAIGPEGGMVSSTVVPQVQAIFPEGAL
TKKIKVGLQAQPIPPELVAKLLGNRVAVSPIVTVEPRRRKFHKPITLTIPVPQAATKGMI
NQYSGDAPTLRLLCSITGGTTKAQWEDVTGSTPLTFVNDCVSFTTTVSARFWLMDCRQVN
EATRFATELYKEAIHVPFMAKFVVFAKRYDPMEAYLRVFCMTDDKEDKTLESQEHFVEVA
KSRDVEVQEAKCQYLEFAGNLIPVTKSGEQLFLTFQAFRENRLPFIIRVKDPHQEPMGRL
AFMREPRVGRGEPPQSPICNLNIALPDVCKVDPTAVSELVTVEKKYGFVEETGLSKPELI
HRADLRLSDISKQLGDDWIPLALQLDIPESDINSIKSEYPNDSNQQAIVMLRLWMQKQAN
KANGNTLEKALRRINREDIVSNCMFNVELVTDDVEKAVAKVHLDQSGFDAFKEELGPSRD
ASLRRETSLEISYDEQDLMKEAESAAETSSESGSVCEKDAQAKGPVQRIKETKTPPPSPA
EREAKADHETTVREKKEVLEDGTIKHTVTTVTKTTITQDGEEPILDKDQLAKLVESETWP
SGEMDTSQVSVSSLPEDEKSEPTTATMSSGTTAEQDISSAEGDKPQVDTHTEEKEWTETD
ESGGIRHVIQKKTIVTVSEPEEIMIMKGKGKKDYGDAKDNGTIDDDDECTVTTRIVTKTT
IKTDGQDVSEPTEENSNLRESMQQILDDFMSDESTQKKQDGK*
>TRINITY_DN33776_c0_g2::TRINITY_DN33776_c0_g2_i18::g.53::m.53 type:complete len:1950 gc:universal TRINITY_DN33776_c0_g2_i18:7192-1343(-)
MVAEDIFTVTDGNASFLRAARAGNLEKVLEYLKGSIDINTSNANGLNALHLASKEGHVTV
VNELLKRGANVNAATKKGNTALHIASLAGQEEVVKILVRNGANVNVQSQNGFTPLYMAAQ
ENHDNVVRYLLANGANQSLATEDGFTPLAVALQQGHDKVVAVLLENDTKGRVRLPALHIA
AKKDDCKAAALLLQNDHDPDVTSKSGFTPLHIASHYGNENIAHLLLEKSADVNFGAKHQI
TPLHVASKWGKKNMVNILVENGAKIDASTRDGLTPLHCAARSGHDQVVDLLLEKGAPITA
KTKNGLAPLHMAAQGDHVDGARILLYHKAPVDDVTVDYLTALHVAAHCGHVKVAKLLLDR
KADANARALNGFTPLHIACKKNRIKVVELLLKHGASIEATTESGLTPLHVASFMGCMNIV
IYLIQHGANPDVPTVRGETPLHLAARANQADIIRILLRNGAHVDACAREQQTPLHIAARL
GNVDIVGLLLQHGAAVDATTKDMYTALHIAAKEGQEEVASVLLDNGASLTATNKKGFTPL
HLAAKYGNIKVARLLLQKDAQVDAQGKNGVTPLHVAAHYDHVNVALLLLDKGASPHATAK
NGYTPLHIAAKKNQMDIATTLLEYGAKPNAESKAGFTPLHLAAQEGHTDMTTLLIEHHAD
VNFGAKNGLTPLHLCAQEDRVNVAAILVKNGAEIGPQTKAGYTPLHVACHFGQINMVRFL
LQHDADVNAITSHGYTPLHQAAQQGHTLIINLLLENNASPNTVTNQGQTALSIAQRLGYI
SVVETLKVVTETVVTTTTTTITEEKYKVVAPEIMQETFMSDSEDEGGDDFEDSALFGKPT
HATHVYLPYYEGQKLQTSEDLGDQSFRYLTVDEMKSLGDDSLPIDVTKDERGTDSMIMSK
DSEAPLTVEEEHLSPAHVSHLETVFAGSYVPDNVDIARAPVHAGFLVSFMVDARGGAMRG
CRHSGVRVIIPPRKAPMPMRITCRYLRREKLAHPPPLMEGEACASRILEVGPATAKFLGP
VILEIPHFASLRGREREITILRSDNGETWREHTLEATEDAVHDVLNESFEGEELSALEDL
NTNRITRILTTDFPQYFAIITRVRQEVHAIGPEGGMVSSTVVPQVQAIFPEGALTKKIKV
GLQAQPIPPELVAKLLGNRVAVSPIVTVEPRRRKFHKPITLTIPVPQAATKGMINQYSGD
APTLRLLCSITGGTTKAQWEDVTGSTPLTFVNDCVSFTTTVSARFWLMDCRQVNEATRFA
TELYKEAIHVPFMAKFVVFAKRYDPMEAYLRVFCMTDDKEDKTLESQEHFVEVAKSRDVE
VQEAKCQYLEFAGNLIPVTKSGEQLFLTFQAFRENRLPFIIRVKDPHQEPMGRLAFMREP
RVGRGEPPQSPICNLNIALPDVCKVDPTAVSELVTVEKKYGFVEETGLSKPELIHRADLR
LSDISKQLGDDWIPLALQLDIPESDINSIKSEYPNDSNQQAIVMLRLWMQKQANKANGNT
LEKALRRINREDIVSNCMFNVELVTDDVEKAVAKVHLDQSGFDAFKEELGPSRDASLRRE
TSLEISYDEQDLMKEAESAAETSSESGSVCEKDAQAKEAKKVPSPAEIPQPETREEELSA
MKGENEIPEPPDVVEVKEVPKEKPKEEEREDDTSATEGFILVDVNVSPPTSIDTKPAEVT
GDQPVTLEKELLEDLQQAFQDVSLSLPTVEGPVQRIKETKTPPPSPAEREAKADHETTVR
EKKEVLEDGTIKHTVTTVTKTTITQDGEEPILDKDQLAKLVESETWPSGEMDTSQVSVSS
LPEDEKSEPTTATMSSGTTAEQDISSAEGDKPQVDTHTEEKEWTETDESGGIRHVIQKKT
IVTVSEPEEIMIMKGKGKKDYGDAKDNGTIDDDDECTVTTRIVTKTTIKTDGQDVSEPTE
ENSNLRESMQQILDDFMSDESTQKKQDGK*
>TRINITY_DN33776_c0_g2::TRINITY_DN33776_c0_g2_i19::g.56::m.56 type:complete len:1837 gc:universal TRINITY_DN33776_c0_g2_i19:6853-1343(-)
MTTAYTNLLTDGNASFLRAARAGNLEKVLEYLKGSIDINTSNANGLNALHLASKEGHVTV
VNELLKRGANVNAATKKGNTALHIASLAGQEEVVKILVRNGANVNVQSQNGFTPLYMAAQ
ENHDNVVRYLLANGANQSLATEDGFTPLAVALQQGHDKVVAVLLENDTKGRVRLPALHIA
AKKDDCKAAALLLQNDHDPDVTSKSGFTPLHIASHYGNENIAHLLLEKSADVNFGAKHQI
TPLHVASKWGKKNMVNILVENGAKIDASTRDGLTPLHCAARSGHDQVVDLLLEKGAPITA
KTKNGLAPLHMAAQGDHVDGARILLYHKAPVDDVTVDYLTALHVAAHCGHVKVAKLLLDR
KADANARALNGFTPLHIACKKNRIKVVELLLKHGASIEATTESGLTPLHVASFMGCMNIV
IYLIQHGANPDVPTVRGETPLHLAARANQADIIRILLRNGAHVDACAREQQTPLHIAARL
GNVDIVGLLLQHGAAVDATTKDMYTALHIAAKEGQEEVASVLLDNGASLTATNKKGFTPL
HLAAKYGNIKVARLLLQKDAQVDAQGKNGVTPLHVAAHYDHVNVALLLLDKGASPHATAK
NGYTPLHIAAKKNQMDIATTLLEYGAKPNAESKAGFTPLHLAAQEGHTDMTTLLIEHHAD
VNFGAKNGLTPLHLCAQEDRVNVAAILVKNGAEIGPQTKAGYTPLHVACHFGQINMVRFL
LQHDADVNAITSHGYTPLHQAAQQGHTLIINLLLENNASPNTVTNQGQTALSIAQRLGYI
SVVETLKVVTETVVTTTTTTITEEKYKVVAPEIMQETFMSDSEDEGGDDFEDSALFGKPT
HATHVYLPYYEGQKLQTSEDLGDQSFRYLTVDEMKSLGDDSLPIDVTKDERGTDSMIMSK
DSEAPLTVEEEHLSPAHVSHLETVFAGSYVPDNVDIARAPVHAGFLVSFMVDARGGAMRG
CRHSGVRVIIPPRKAPMPMRITCRYLRREKLAHPPPLMEGEACASRILEVGPATAKFLGP
VILEIPHFASLRGREREITILRSDNGETWREHTLEATEDAVHDVLNESFEGEELSALEDL
NTNRITRILTTDFPQYFAIITRVRQEVHAIGPEGGMVSSTVVPQVQAIFPEGALTKKIKV
GLQAQPIPPELVAKLLGNRVAVSPIVTVEPRRRKFHKPITLTIPVPQAATKGMINQYSGD
APTLRLLCSITGGTTKAQWEDVTGSTPLTFVNDCVSFTTTVSARFWLMDCRQVNEATRFA
TELYKEAIHVPFMAKFVVFAKRYDPMEAYLRVFCMTDDKEDKTLESQEHFVEVAKSRDVE
VQEAKCQYLEFAGNLIPVTKSGEQLFLTFQAFRENRLPFIIRVKDPHQEPMGRLAFMREP
RVGRGEPPQSPICNLNIALPDVCKVDPTAVSELVTVEKKYGFVEETGLSKPELIHRADLR
LSDISKQLGDDWIPLALQLDIPESDINSIKSEYPNDSNQQAIVMLRLWMQKQANKANGNT
LEKALRRINREDIVSNCMFNVELVTDDVEKAVAKVHLDQSGFDAFKEELGPSRDASLRRE
TSLEISYDEQDLMKEAESAAETSSESGSVCEKDAQAKGPVQRIKETKTPPPSPAEREAKA
DHETTVREKKEVLEDGTIKHTVTTVTKTTITQDGEEPILDKDQLAKLVESETWPSGEMDT
SQVSVSSLPEDEKSEPTTATMSSGTTAEQDISSAEGDKPQVDTHTEEKEWTETDESGGIR
HVIQKKTIVTVSEPEEIMIMKGKGKKDYGDAKDNGTIDDDDECTVTTRIVTKTTIKTDGQ
DVSEPTEENSNLRESMQQILDDFMSDESTQKKQDGK*
>TRINITY_DN33776_c0_g2::TRINITY_DN33776_c0_g2_i20::g.59::m.59 type:complete len:1837 gc:universal TRINITY_DN33776_c0_g2_i20:6853-1343(-)
MVAEDIFTVTDGNASFLRAARAGNLEKVLEYLKGSIDINTSNANGLNALHLASKEGHVTV
VNELLKRGANVNAATKKGNTALHIASLAGQEEVVKILVRNGANVNVQSQNGFTPLYMAAQ
ENHDNVVRYLLANGANQSLATEDGFTPLAVALQQGHDKVVAVLLENDTKGRVRLPALHIA
AKKDDCKAAALLLQNDHDPDVTSKSGFTPLHIASHYGNENIAHLLLEKSADVNFGAKHQI
TPLHVASKWGKKNMVNILVENGAKIDASTRDGLTPLHCAARSGHDQVVDLLLEKGAPITA
KTKNGLAPLHMAAQGDHVDGARILLYHKAPVDDVTVDYLTALHVAAHCGHVKVAKLLLDR
KADANARALNGFTPLHIACKKNRIKVVELLLKHGASIEATTESGLTPLHVASFMGCMNIV
IYLIQHGANPDVPTVRGETPLHLAARANQADIIRILLRNGAHVDACAREQQTPLHIAARL
GNVDIVGLLLQHGAAVDATTKDMYTALHIAAKEGQEEVASVLLDNGASLTATNKKGFTPL
HLAAKYGNIKVARLLLQKDAQVDAQGKNGVTPLHVAAHYDHVNVALLLLDKGASPHATAK
NGYTPLHIAAKKNQMDIATTLLEYGAKPNAESKAGFTPLHLAAQEGHTDMTTLLIEHHAD
VNFGAKNGLTPLHLCAQEDRVNVAAILVKNGAEIGPQTKAGYTPLHVACHFGQINMVRFL
LQHDADVNAITSHGYTPLHQAAQQGHTLIINLLLENNASPNTVTNQGQTALSIAQRLGYI
SVVETLKVVTETVVTTTTTTITEEKYKVVAPEIMQETFMSDSEDEGGDDFEDSALFGKPT
HATHVYLPYYEGQKLQTSEDLGDQSFRYLTVDEMKSLGDDSLPIDVTKDERGTDSMIMSK
DSEAPLTVEEEHLSPAHVSHLETVFAGSYVPDNVDIARAPVHAGFLVSFMVDARGGAMRG
CRHSGVRVIIPPRKAPMPMRITCRYLRREKLAHPPPLMEGEACASRILEVGPATAKFLGP
VILEIPHFASLRGREREITILRSDNGETWREHTLEATEDAVHDVLNESFEGEELSALEDL
NTNRITRILTTDFPQYFAIITRVRQEVHAIGPEGGMVSSTVVPQVQAIFPEGALTKKIKV
GLQAQPIPPELVAKLLGNRVAVSPIVTVEPRRRKFHKPITLTIPVPQAATKGMINQYSGD
APTLRLLCSITGGTTKAQWEDVTGSTPLTFVNDCVSFTTTVSARFWLMDCRQVNEATRFA
TELYKEAIHVPFMAKFVVFAKRYDPMEAYLRVFCMTDDKEDKTLESQEHFVEVAKSRDVE
VQEAKCQYLEFAGNLIPVTKSGEQLFLTFQAFRENRLPFIIRVKDPHQEPMGRLAFMREP
RVGRGEPPQSPICNLNIALPDVCKVDPTAVSELVTVEKKYGFVEETGLSKPELIHRADLR
LSDISKQLGDDWIPLALQLDIPESDINSIKSEYPNDSNQQAIVMLRLWMQKQANKANGNT
LEKALRRINREDIVSNCMFNVELVTDDVEKAVAKVHLDQSGFDAFKEELGPSRDASLRRE
TSLEISYDEQDLMKEAESAAETSSESGSVCEKDAQAKGPVQRIKETKTPPPSPAEREAKA
DHETTVREKKEVLEDGTIKHTVTTVTKTTITQDGEEPILDKDQLAKLVESETWPSGEMDT
SQVSVSSLPEDEKSEPTTATMSSGTTAEQDISSAEGDKPQVDTHTEEKEWTETDESGGIR
HVIQKKTIVTVSEPEEIMIMKGKGKKDYGDAKDNGTIDDDDECTVTTRIVTKTTIKTDGQ
DVSEPTEENSNLRESMQQILDDFMSDESTQKKQDGK*
>TRINITY_DN33776_c0_g2::TRINITY_DN33776_c0_g2_i21::g.62::m.62 type:complete len:1806 gc:universal TRINITY_DN33776_c0_g2_i21:6760-1343(-)
MVAEDIFTVTDGNASFLRAARAGNLEKVLEYLKGSIDINTSNANGLNALHLASKEGHVTV
VNELLKRGANVNAATKKGNTALHIASLAGQEEVVKILVRNGANVNVQSQNGFTPLYMAAQ
ENHDNVVRYLLANGANQSLATEDGFTPLAVALQQGHDKVVAVLLENDTKGRVRLPALHIA
AKKDDCKAAALLLQNDHDPDVTSKSGFTPLHIASHYGNENIAHLLLEKSADVNFGAKHQI
TPLHVASKWGKKNMVNILVENGAKIDASTRDGLTPLHCAARSGHDQVVDLLLEKGAPITA
KTKNGLAPLHMAAQGDHVDGARILLYHKAPVDDVTVDYLTALHVAAHCGHVKVAKLLLDR
KADANARALNGFTPLHIACKKNRIKVVELLLKHGASIEATTESGLTPLHVASFMGCMNIV
IYLIQHGANPDVPTVRGETPLHLAARANQADIIRILLRNGAHVDACAREQQTPLHIAARL
GNVDIVGLLLQHGAAVDATTKDMYTALHIAAKEGQEEVASVLLDNGASLTATNKKGFTPL
HLAAKYGNIKVARLLLQKDAQVDAQGKNGVTPLHVAAHYDHVNVALLLLDKGASPHATAK
NGYTPLHIAAKKNQMDIATTLLEYGAKPNAESKAGFTPLHLAAQEGHTDMTTLLIEHHAD
VNFGAKNGLTPLHLCAQEDRVNVAAILVKNGAEIGPQTKAGYTPLHVACHFGQINMVRFL
LQHDADVNAITSHGYTPLHQAAQQGHTLIINLLLENNASPNTVTNQGQTALSIAQRLGYI
SVVETLKVVTETVVTTTTTTITEEKYKVVAPEIMQETFMSDSEDEGGEDLGDQSFRYLTV
DEMKSLGDDSLPIDVTKDERGTDSMIMSKDSEAPLTVEEEHLSPAHVSHLETVFAGSYVP
DNVDIARAPVHAGFLVSFMVDARGGAMRGCRHSGVRVIIPPRKAPMPMRITCRYLRREKL
AHPPPLMEGEACASRILEVGPATAKFLGPVILEIPHFASLRGREREITILRSDNGETWRE
HTLEATEDAVHDVLNESFEGEELSALEDLNTNRITRILTTDFPQYFAIITRVRQEVHAIG
PEGGMVSSTVVPQVQAIFPEGALTKKIKVGLQAQPIPPELVAKLLGNRVAVSPIVTVEPR
RRKFHKPITLTIPVPQAATKGMINQYSGDAPTLRLLCSITGGTTKAQWEDVTGSTPLTFV
NDCVSFTTTVSARFWLMDCRQVNEATRFATELYKEAIHVPFMAKFVVFAKRYDPMEAYLR
VFCMTDDKEDKTLESQEHFVEVAKSRDVEVQEAKCQYLEFAGNLIPVTKSGEQLFLTFQA
FRENRLPFIIRVKDPHQEPMGRLAFMREPRVGRGEPPQSPICNLNIALPDVCKVDPTAVS
ELVTVEKKYGFVEETGLSKPELIHRADLRLSDISKQLGDDWIPLALQLDIPESDINSIKS
EYPNDSNQQAIVMLRLWMQKQANKANGNTLEKALRRINREDIVSNCMFNVELVTDDVEKA
VAKVHLDQSGFDAFKEELGPSRDASLRRETSLEISYDEQDLMKEAESAAETSSESGSVCE
KDAQAKGPVQRIKETKTPPPSPAEREAKADHETTVREKKEVLEDGTIKHTVTTVTKTTIT
QDGEEPILDKDQLAKLVESETWPSGEMDTSQVSVSSLPEDEKSEPTTATMSSGTTAEQDI
SSAEGDKPQVDTHTEEKEWTETDESGGIRHVIQKKTIVTVSEPEEIMIMKGKGKKDYGDA
KDNGTIDDDDECTVTTRIVTKTTIKTDGQDVSEPTEENSNLRESMQQILDDFMSDESTQK
KQDGK*
>TRINITY_DN33776_c0_g2::TRINITY_DN33776_c0_g2_i22::g.65::m.65 type:complete len:1919 gc:universal TRINITY_DN33776_c0_g2_i22:7099-1343(-)
MVAEDIFTVTDGNASFLRAARAGNLEKVLEYLKGSIDINTSNANGLNALHLASKEGHVTV
VNELLKRGANVNAATKKGNTALHIASLAGQEEVVKILVRNGANVNVQSQNGFTPLYMAAQ
ENHDNVVRYLLANGANQSLATEDGFTPLAVALQQGHDKVVAVLLENDTKGRVRLPALHIA
AKKDDCKAAALLLQNDHDPDVTSKSGFTPLHIASHYGNENIAHLLLEKSADVNFGAKHQI
TPLHVASKWGKKNMVNILVENGAKIDASTRDGLTPLHCAARSGHDQVVDLLLEKGAPITA
KTKNGLAPLHMAAQGDHVDGARILLYHKAPVDDVTVDYLTALHVAAHCGHVKVAKLLLDR
KADANARALNGFTPLHIACKKNRIKVVELLLKHGASIEATTESGLTPLHVASFMGCMNIV
IYLIQHGANPDVPTVRGETPLHLAARANQADIIRILLRNGAHVDACAREQQTPLHIAARL
GNVDIVGLLLQHGAAVDATTKDMYTALHIAAKEGQEEVASVLLDNGASLTATNKKGFTPL
HLAAKYGNIKVARLLLQKDAQVDAQGKNGVTPLHVAAHYDHVNVALLLLDKGASPHATAK
NGYTPLHIAAKKNQMDIATTLLEYGAKPNAESKAGFTPLHLAAQEGHTDMTTLLIEHHAD
VNFGAKNGLTPLHLCAQEDRVNVAAILVKNGAEIGPQTKAGYTPLHVACHFGQINMVRFL
LQHDADVNAITSHGYTPLHQAAQQGHTLIINLLLENNASPNTVTNQGQTALSIAQRLGYI
SVVETLKVVTETVVTTTTTTITEEKYKVVAPEIMQETFMSDSEDEGGEDLGDQSFRYLTV
DEMKSLGDDSLPIDVTKDERGTDSMIMSKDSEAPLTVEEEHLSPAHVSHLETVFAGSYVP
DNVDIARAPVHAGFLVSFMVDARGGAMRGCRHSGVRVIIPPRKAPMPMRITCRYLRREKL
AHPPPLMEGEACASRILEVGPATAKFLGPVILEIPHFASLRGREREITILRSDNGETWRE
HTLEATEDAVHDVLNESFEGEELSALEDLNTNRITRILTTDFPQYFAIITRVRQEVHAIG
PEGGMVSSTVVPQVQAIFPEGALTKKIKVGLQAQPIPPELVAKLLGNRVAVSPIVTVEPR
RRKFHKPITLTIPVPQAATKGMINQYSGDAPTLRLLCSITGGTTKAQWEDVTGSTPLTFV
NDCVSFTTTVSARFWLMDCRQVNEATRFATELYKEAIHVPFMAKFVVFAKRYDPMEAYLR
VFCMTDDKEDKTLESQEHFVEVAKSRDVEVQEAKCQYLEFAGNLIPVTKSGEQLFLTFQA
FRENRLPFIIRVKDPHQEPMGRLAFMREPRVGRGEPPQSPICNLNIALPDVCKVDPTAVS
ELVTVEKKYGFVEETGLSKPELIHRADLRLSDISKQLGDDWIPLALQLDIPESDINSIKS
EYPNDSNQQAIVMLRLWMQKQANKANGNTLEKALRRINREDIVSNCMFNVELVTDDVEKA
VAKVHLDQSGFDAFKEELGPSRDASLRRETSLEISYDEQDLMKEAESAAETSSESGSVCE
KDAQAKEAKKVPSPAEIPQPETREEELSAMKGENEIPEPPDVVEVKEVPKEKPKEEERED
DTSATEGFILVDVNVSPPTSIDTKPAEVTGDQPVTLEKELLEDLQQAFQDVSLSLPTVEG
PVQRIKETKTPPPSPAEREAKADHETTVREKKEVLEDGTIKHTVTTVTKTTITQDGEEPI
LDKDQLAKLVESETWPSGEMDTSQVSVSSLPEDEKSEPTTATMSSGTTAEQDISSAEGDK
PQVDTHTEEKEWTETDESGGIRHVIQKKTIVTVSEPEEIMIMKGKGKKDYGDAKDNGTID
DDDECTVTTRIVTKTTIKTDGQDVSEPTEENSNLRESMQQILDDFMSDESTQKKQDGK*
>TRINITY_DN33776_c0_g2::TRINITY_DN33776_c0_g2_i23::g.68::m.68 type:complete len:1956 gc:universal TRINITY_DN33776_c0_g2_i23:7210-1343(-)
MVAEDIFTVTDGNASFLRAARAGNLEKVLEYLKGSIDINTSNANGLNALHLASKEGHVTV
VNELLKRGANVNAATKKGNTALHIASLAGQEEVVKILVRNGANVNVQSQNGFTPLYMAAQ
ENHDNVVRYLLANGANQSLATEDGFTPLAVALQQGHDKVVAVLLENDTKGRVRLPALHIA
AKKDDCKAAALLLQNDHDPDVTSKSGFTPLHIASHYGNENIAHLLLEKSADVNFGAKHQI
TPLHVASKWGKKNMVNILVENGAKIDASTRDGLTPLHCAARSGHDQVVDLLLEKGAPITA
KTKNGLAPLHMAAQGDHVDGARILLYHKAPVDDVTVDYLTALHVAAHCGHVKVAKLLLDR
KADANARALNGFTPLHIACKKNRIKVVELLLKHGASIEATTESGLTPLHVASFMGCMNIV
IYLIQHGANPDVPTVRGETPLHLAARANQADIIRILLRNGAHVDACAREQQTPLHIAARL
GNVDIVGLLLQHGAAVDATTKDMYTALHIAAKEGQEEVASVLLDNGASLTATNKKGFTPL
HLAAKYGNIKVARLLLQKDAQVDAQGKNGVTPLHVAAHYDHVNVALLLLDKGASPHATAK
NGYTPLHIAAKKNQMDIATTLLEYGAKPNAESKAGFTPLHLAAQEGHTDMTTLLIEHHAD
VNFGAKNGLTPLHLCAQEDRVNVAAILVKNGAEIGPQTKAGYTPLHVACHFGQINMVRFL
LQHDADVNAITSHGYTPLHQAAQQGHTLIINLLLENNASPNTVTNQGQTALSIAQRLGYI
SVVETLKVVTETVVTTTTTTITEEKYKVVAPEIMQETFMSDSEDEGGDDFEDSALFGKPT
HATHVYLPYYEGQKLQTSEDLGDQSFRYLTVDEMKSLGDDSLPIDVTKDERGTDSMIMSK
DSEAPLTVEEEHLSPAHVSHLETVFAGSYVPDNVDIARAPVHAGKLKWKTFLVSFMVDAR
GGAMRGCRHSGVRVIIPPRKAPMPMRITCRYLRREKLAHPPPLMEGEACASRILEVGPAT
AKFLGPVILEIPHFASLRGREREITILRSDNGETWREHTLEATEDAVHDVLNESFEGEEL
SALEDLNTNRITRILTTDFPQYFAIITRVRQEVHAIGPEGGMVSSTVVPQVQAIFPEGAL
TKKIKVGLQAQPIPPELVAKLLGNRVAVSPIVTVEPRRRKFHKPITLTIPVPQAATKGMI
NQYSGDAPTLRLLCSITGGTTKAQWEDVTGSTPLTFVNDCVSFTTTVSARFWLMDCRQVN
EATRFATELYKEAIHVPFMAKFVVFAKRYDPMEAYLRVFCMTDDKEDKTLESQEHFVEVA
KSRDVEVQEAKCQYLEFAGNLIPVTKSGEQLFLTFQAFRENRLPFIIRVKDPHQEPMGRL
AFMREPRVGRGEPPQSPICNLNIALPDVCKVDPTAVSELVTVEKKYGFVEETGLSKPELI
HRADLRLSDISKQLGDDWIPLALQLDIPESDINSIKSEYPNDSNQQAIVMLRLWMQKQAN
KANGNTLEKALRRINREDIVSNCMFNVELVTDDVEKAVAKVHLDQSGFDAFKEELGPSRD
ASLRRETSLEISYDEQDLMKEAESAAETSSESGSVCEKDAQAKEAKKVPSPAEIPQPETR
EEELSAMKGENEIPEPPDVVEVKEVPKEKPKEEEREDDTSATEGFILVDVNVSPPTSIDT
KPAEVTGDQPVTLEKELLEDLQQAFQDVSLSLPTVEGPVQRIKETKTPPPSPAEREAKAD
HETTVREKKEVLEDGTIKHTVTTVTKTTITQDGEEPILDKDQLAKLVESETWPSGEMDTS
QVSVSSLPEDEKSEPTTATMSSGTTAEQDISSAEGDKPQVDTHTEEKEWTETDESGGIRH
VIQKKTIVTVSEPEEIMIMKGKGKKDYGDAKDNGTIDDDDECTVTTRIVTKTTIKTDGQD
VSEPTEENSNLRESMQQILDDFMSDESTQKKQDGK*
>TRINITY_DN34017_c0_g1::TRINITY_DN34017_c0_g1_i1::g.71::m.71 type:internal len:423 gc:universal TRINITY_DN34017_c0_g1_i1:1267-2(-)
LNHGADIEAQSERTKDTALSLACSGGRYEVVEILLTRGANKEHRNVSDYTPLSLAASGGY
VNIIKLLLSHGAEINSRTGSKLGISPLMLAAMNGHTAAVKLLLDMGSDINAQIETNRNTA
LTLACFQGRHEVVSLLLDRKANVEHRAKTGLTPLMEAASGGYVEVGRVLLDKGADVNAPP
VPSSRDTALTIAADKGHYRFVELLLARSAAVDVKNKKGNSPLWLAANGGHLDVVQLLVNE
RADIDSQDNRKVSCLMAAFRKGHVKVVKWMVKHVQQFPSDQEMTRYIATISDKELLKKCH
QCMEIIRAAKERQAAEANKYATILLEELDLERSREETRRAAAARRRERKRRKKKEKQEQL
RAAKAAAEENKKNEIKMQDQKKNTQQSSQSEADDDDDDDEEEEEDDDDKDLEDSILGSTS
NT
>TRINITY_DN34017_c0_g2::TRINITY_DN34017_c0_g2_i1::g.72::m.72 type:3prime_partial len:1422 gc:universal TRINITY_DN34017_c0_g2_i1:154-4416(+)
MQNVDSLKVNDTNEVGEDHSSSSSPISTERGQSLTSIPTNFMADMSDSDEDDVSEVESFI
LDQGDLDEEPVLDTAKFLLQDEEANSPELHNVDPETQARLEALLEATDPEVLRRLTSSVS
CALDEAAAALTRMRAEHGSAGGQGESGNNGRSLVEACSDGDVGTVRRLLDEGRNVNEITE
EGESLLSLACSSGYYELAQLLLAMRANVEDRGLKDTTPLMEAASTGHGDVVKLLVTHGAD
VNAQTSQGNTPLMFACASGHEEVVQVLLQAGANVEDHNENGHTPLMEAASGGHVGVAKLL
VEHGASINTHSNEFKESALTLACYKGHLEMVRFLLDAGADQEHKTDEMHTALMEASMDGH
VEVARLLLDSGAQVNMPADSFESPLTLAACGGHVELALLLLERGANIEEVNDEGYTPLME
AAREGHEEMVALLLSQAGADINAQTEETQETALTLACCGGFLDVADFLIKAGADIELGAS
TPLMEAAQEGHLELVRYLISASANVNAQTATGDTALTYACENGHTDVADMLLQASAELEH
ESEGGRTPLMKAARAGHLCTVQFLISKGANVNKQTSNNDHNPLSLACAGGHLAVVELLLA
HGADPTHKLKDNSTMLIEAAKGGHTAVVQLLLDYPNNLLASPPPPPDLSQLSTPSIEAAE
APRVPPHGLQVFSPPDAELNVSAGSPYLPNVQPVTRLPQSVPLPEISHSQQSTVKQNVQK
SLQRKASFIKSSEAPSSSATEAQGQRSHHRSKSNAAAQANSTSIQAETGGGMCEADIGGG
GNESLEMKPSERLEACINSMMKKAELLNPSREEQILQKQQILEELQRVERELQEKAHAQL
LLTAQHQQQHHHHHHLQGLATVATVTPTIATMTNNTATLPPMSAAHGQQLLLNSATILDM
GSLPPAVVPEFSGITGHLGLQATAAAHLATPVGVSSLQPQQLYQTPKTLPQQTSIPDQSK
GRVNKQPTKVIKSTISKQQQQQQQQNSTPICVQMPQIGVGNKVQPPTHLEVEKMNLRNVV
LSEQQQPQFLQHPQNLVVSEITQNLTVRASSHIPEATADALTLMQAAGGIKFTTDSTQAH
AIPLIDPVAVSQAFALQQQQQLHLQQLPQPIQTEMKRQHAEKLPKNFKPKNSKNQQSQQI
ALQHGQCQTQLIPGQPQVLPKTQINPVGTMDSCTIVGNLPLDAAGVFSLGTMATPTFPVS
IAVSPATLTTPVTIATSCATFTHSISLEDGLMVAAPARTLHDTIGEIMTGPTTQLAGTPQ
IALAQQVATSRCVDPCLTSATSGIGVGVGLTMTSPSTALPPLTFHTLTPTITSCVPAAGT
NGLLPPHPHQQINHVATTAQSTPAPQLYPPIDLNSQTDSNHDTALTLACAGGHEELVSLL
LSRGADIEHRDKKGFTPLMLAATAGHAGVVEILLNHGADIE
>TRINITY_DN34017_c0_g2::TRINITY_DN34017_c0_g2_i2::g.73::m.73 type:3prime_partial len:1436 gc:universal TRINITY_DN34017_c0_g2_i2:154-4458(+)
MQNVDSLKVNDTNEVGEDHSSSSSPISTERGQSLTSIPTNFMADMSDSDEDDVSEVESFI
LDQGDLDEEPVLDTAKFLLQDEEANSPELHNVDPETQARLEALLEATGIGKLSLTEGKQF
ADPEVLRRLTSSVSCALDEAAAALTRMRAEHGSAGGQGESGNNGRSLVEACSDGDVGTVR
RLLDEGRNVNEITEEGESLLSLACSSGYYELAQLLLAMRANVEDRGLKDTTPLMEAASTG
HGDVVKLLVTHGADVNAQTSQGNTPLMFACASGHEEVVQVLLQAGANVEDHNENGHTPLM
EAASGGHVGVAKLLVEHGASINTHSNEFKESALTLACYKGHLEMVRFLLDAGADQEHKTD
EMHTALMEASMDGHVEVARLLLDSGAQVNMPADSFESPLTLAACGGHVELALLLLERGAN
IEEVNDEGYTPLMEAAREGHEEMVALLLSQAGADINAQTEETQETALTLACCGGFLDVAD
FLIKAGADIELGASTPLMEAAQEGHLELVRYLISASANVNAQTATGDTALTYACENGHTD
VADMLLQASAELEHESEGGRTPLMKAARAGHLCTVQFLISKGANVNKQTSNNDHNPLSLA
CAGGHLAVVELLLAHGADPTHKLKDNSTMLIEAAKGGHTAVVQLLLDYPNNLLASPPPPP
DLSQLSTPSIEAAEAPRVPPHGLQVFSPPDAELNVSAGSPYLPNVQPVTRLPQSVPLPEI
SHSQQSTVKQNVQKSLQRKASFIKSSEAPSSSATEAQGQRSHHRSKSNAAAQANSTSIQA
ETGGGMCEADIGGGGNESLEMKPSERLEACINSMMKKAELLNPSREEQILQKQQILEELQ
RVERELQEKAHAQLLLTAQHQQQHHHHHHLQGLATVATVTPTIATMTNNTATLPPMSAAH
GQQLLLNSATILDMGSLPPAVVPEFSGITGHLGLQATAAAHLATPVGVSSLQPQQLYQTP
KTLPQQTSIPDQSKGRVNKQPTKVIKSTISKQQQQQQQQNSTPICVQMPQIGVGNKVQPP
THLEVEKMNLRNVVLSEQQQPQFLQHPQNLVVSEITQNLTVRASSHIPEATADALTLMQA
AGGIKFTTDSTQAHAIPLIDPVAVSQAFALQQQQQLHLQQLPQPIQTEMKRQHAEKLPKN
FKPKNSKNQQSQQIALQHGQCQTQLIPGQPQVLPKTQINPVGTMDSCTIVGNLPLDAAGV
FSLGTMATPTFPVSIAVSPATLTTPVTIATSCATFTHSISLEDGLMVAAPARTLHDTIGE
IMTGPTTQLAGTPQIALAQQVATSRCVDPCLTSATSGIGVGVGLTMTSPSTALPPLTFHT
LTPTITSCVPAAGTNGLLPPHPHQQINHVATTAQSTPAPQLYPPIDLNSQTDSNHDTALT
LACAGGHEELVSLLLSRGADIEHRDKKGFTPLMLAATAGHAGVVEILLNHGADIE
>TRINITY_DN35002_c0_g1::TRINITY_DN35002_c0_g1_i1::g.74::m.74 type:5prime_partial len:775 gc:universal TRINITY_DN35002_c0_g1_i1:1-2325(+)
RYLTALFLSNNIMEFLMLCLKASRQGHTAVVDVLLHSGANPDHADCDGWTPLRSSAWAGH
IDVVNALLEKNAQVDLADSDMRTALRAAAWSGHDEIVLTLLKHGACVNQADNEGRTALIA
AAYMGHSEIVEHLLDHGAEVNHEDADGRTALSVASLCVPASEGHAGVVSLLLERGAEVDH
RDKEGVTPLLVAAFEGHSEVCELLLEGDADVDHADNNGRTSLFAAASMSHPTIVSLLLFW
GAAVDAIDSEGRTVLSVAASQGNASVVRQLLDRGLDETHRDNGGWTPLHYAAFEGHEEVC
EVLIEAGSKVTEVDNDGRIPLILAAQEGHAKLVEKLADYNRSVIDHKAHDGRTALRVAAL
EGHVDVVRALIFRGADVNYKDADGRSTLYLLALDNRLEMADYLLSNGADMEVTDTEGRTP
LHVSSWQGHYEMLELLINHGADVNTTDNDRRTALQSAAWQGNIAVVRLLLERNVQVDHVC
NQGATALCIAAQEGHVDVVSLLLQYGADPNHADQFGRNPVRVATKGCHAQVVQLLEEYIA
SNNSHRRQVLQQSGSASTTSLTSASTAETKPCSAILYQPGLYSSPESTVDPRKSCVSNRS
SSKSSSNLTTSTKSSHRGNEIHNGCINTGAPMTFTQQLQQCSRPRNRMSRILSPLSEPRS
PIPSPPQSPLSDTEGGLHINSSHPVHVPIVIQPLKTEPKQYTQGPESPRRSLSRPQDQNR
IRRNGIVTNPNYKSTKNNFSIDSGLSPNQIIRNKHMACHYEVALKANVKKETPL*
>TRINITY_DN35013_c0_g1::TRINITY_DN35013_c0_g1_i1::g.75::m.75 type:complete len:750 gc:universal TRINITY_DN35013_c0_g1_i1:355-2604(+)
MLLEHRANTDHADNDGWTPLRSSAWAGHTDVVVKLLEHNAQVDLADSDQRTALRAAAWGG
HEEVVIHLLEHGACVNKVDNEGRTALIAAAYMGHTEIVEHLLDYGAEVNHEDSDGRTALS
VASLCVPASEGHAGVVSLLLDRGAEVDHRDKDGMTPLLVAAFEGHSEVCELLLEGDADVD
HTDNSGRTPLFAAASMGHPEVVNLLLFWGAAVDTIDAEGRTVLSIAAAHGDTEVARQLLD
RGLDEMHRDNGGWTPLHYAAFEGHIEVCELLLEAGARVSEVDNDGRIALMLAAQEGHTSL
VSKLLDVNRTTIDHKSHDGKTALRVAALEGHKDTIHLLMLRGADVNYKDADGRSTLYILA
LENRIEMADFLLTAGADVEARDLEGRTPLHVSAWQGHYEMVDLLLSHGANVNAVDNDQRT
ALQSAAWQGHSHIVRLLLERNGNVDHTCNQGATALCIAAQEGHEEVVRILLENGADPGHA
DQFGRNPLRVALKGGHSNVIKLLEEYAIQHSVKPPAGQRPCPPSTSVTSLTSTASTAETK
PCSAILYQPSFSRSPPCSPESTAEKRRSFISNQSSSKSSSNLTSSTKSSHQGGEIRGVGT
PVTFTQQLQQCTRTRNRVSRILSPLSEPVSPIASPPQSPLSEIQRISPVRLTSPQAPPYS
THVPVVIGRIPSAQTPTRNHITNNRAEPSVPRLRRNGIVTNPNYKGGQHVSVQSKHRSNG
AAQHLTNSAPMYEDCLATNSLPLKKETPL*
>TRINITY_DN35013_c0_g1::TRINITY_DN35013_c0_g1_i2::g.76::m.76 type:complete len:1306 gc:universal TRINITY_DN35013_c0_g1_i2:374-4291(+)
MSQSLLQGKRFYCREWAFAKIVHCLENRPSSKTCGALIMGGPGCGKTALCCEIVCPTGRH
GKQTSLSKRLLAYHFCQAHDIDTLSLSNFILSLVEQITKSELVCGYTERIKDPDVQFAVE
TEECEKNPDEAFKKAILFPLLEIDPPNQTCFVLVDSIDESYIQVVDKSTTSRTIAELLAN
HHHMFPQWLLLVCSARKQSKSVTRLFTGFRKISLDDLRKSHVVRDVQQYILSRLDQEEAL
RQHLSKETAEMLNQLHIKSNGCFLYLEKVLDGVAENFIMLREIREIPGTLNGLYLWLCQR
LFVRKQFAKVQPLLNVILAARKPLTVEQLYQSVWTKSTNLTWEDFQKRLNLLSKVLIDGR
NGTKILFHHSFAEWLLDVKHCTQKYLCHAGDGHGMLAMWYTLKASELGTDQVQDFVLHLS
KVPLGSNLQPLHLPLWLILSGAPTDSSLLDAKTLREQRIVKLLADAGAQVPLPGGGEAVE
TSKASQDPLEALLESGGAVNQTDANQRTLLHMAAYEGDEQLAERLLARGPHLEAVDKNGQ
TALNLAARQGHAKLLEMLLEHRANTDHADNDGWTPLRSSAWAGHTDVVVKLLEHNAQVDL
ADSDQRTALRAAAWGGHEEVVIHLLEHGACVNKVDNEGRTALIAAAYMGHTEIVEHLLDY
GAEVNHEDSDGRTALSVASLCVPASEGHAGVVSLLLDRGAEVDHRDKDGMTPLLVAAFEG
HSEVCELLLEGDADVDHTDNSGRTPLFAAASMGHPEVVNLLLFWGAAVDTIDAEGRTVLS
IAAAHGDTEVARQLLDRGLDEMHRDNGGWTPLHYAAFEGHIEVCELLLEAGARVSEVDND
GRIALMLAAQEGHTSLVSKLLDVNRTTIDHKSHDGKTALRVAALEGHKDTIHLLMLRGAD
VNYKDADGRSTLYILALENRIEMADFLLTAGADVEARDLEGRTPLHVSAWQGHYEMVDLL
LSHGANVNAVDNDQRTALQSAAWQGHSHIVRLLLERNGNVDHTCNQGATALCIAAQEGHE
EVVRILLENGADPGHADQFGRNPLRVALKGGHSNVIKLLEEYAIQHSVKPPAGQRPCPPS
TSVTSLTSTASTAETKPCSAILYQPSFSRSPPCSPESTAEKRRSFISNQSSSKSSSNLTS
STKSSHQGGEIRGVGTPVTFTQQLQQCTRTRNRVSRILSPLSEPVSPIASPPQSPLSEIQ
RISPVRLTSPQAPPYSTHVPVVIGRIPSAQTPTRNHITNNRAEPSVPRLRRNGIVTNPNY
KGGQHVSVQSKHRSNGAAQHLTNSAPMYEDCLATNSLPLKKETPL*
>TRINITY_DN35013_c0_g1::TRINITY_DN35013_c0_g1_i3::g.78::m.78 type:complete len:1306 gc:universal TRINITY_DN35013_c0_g1_i3:459-4376(+)
MSQSLLQGKRFYCREWAFAKIVHCLENRPSSKTCGALIMGGPGCGKTALCCEIVCPTGRH
GKQTSLSKRLLAYHFCQAHDIDTLSLSNFILSLVEQITKSELVCGYTERIKDPDVQFAVE
TEECEKNPDEAFKKAILFPLLEIDPPNQTCFVLVDSIDESYIQVVDKSTTSRTIAELLAN
HHHMFPQWLLLVCSARKQSKSVTRLFTGFRKISLDDLRKSHVVRDVQQYILSRLDQEEAL
RQHLSKETAEMLNQLHIKSNGCFLYLEKVLDGVAENFIMLREIREIPGTLNGLYLWLCQR
LFVRKQFAKVQPLLNVILAARKPLTVEQLYQSVWTKSTNLTWEDFQKRLNLLSKVLIDGR
NGTKILFHHSFAEWLLDVKHCTQKYLCHAGDGHGMLAMWYTLKASELGTDQVQDFVLHLS
KVPLGSNLQPLHLPLWLILSGAPTDSSLLDAKTLREQRIVKLLADAGAQVPLPGGGEAVE
TSKASQDPLEALLESGGAVNQTDANQRTLLHMAAYEGDEQLAERLLARGPHLEAVDKNGQ
TALNLAARQGHAKLLEMLLEHRANTDHADNDGWTPLRSSAWAGHTDVVVKLLEHNAQVDL
ADSDQRTALRAAAWGGHEEVVIHLLEHGACVNKVDNEGRTALIAAAYMGHTEIVEHLLDY
GAEVNHEDSDGRTALSVASLCVPASEGHAGVVSLLLDRGAEVDHRDKDGMTPLLVAAFEG
HSEVCELLLEGDADVDHTDNSGRTPLFAAASMGHPEVVNLLLFWGAAVDTIDAEGRTVLS
IAAAHGDTEVARQLLDRGLDEMHRDNGGWTPLHYAAFEGHIEVCELLLEAGARVSEVDND
GRIALMLAAQEGHTSLVSKLLDVNRTTIDHKSHDGKTALRVAALEGHKDTIHLLMLRGAD
VNYKDADGRSTLYILALENRIEMADFLLTAGADVEARDLEGRTPLHVSAWQGHYEMVDLL
LSHGANVNAVDNDQRTALQSAAWQGHSHIVRLLLERNGNVDHTCNQGATALCIAAQEGHE
EVVRILLENGADPGHADQFGRNPLRVALKGGHSNVIKLLEEYAIQHSVKPPAGQRPCPPS
TSVTSLTSTASTAETKPCSAILYQPSFSRSPPCSPESTAEKRRSFISNQSSSKSSSNLTS
STKSSHQGGEIRGVGTPVTFTQQLQQCTRTRNRVSRILSPLSEPVSPIASPPQSPLSEIQ
RISPVRLTSPQAPPYSTHVPVVIGRIPSAQTPTRNHITNNRAEPSVPRLRRNGIVTNPNY
KGGQHVSVQSKHRSNGAAQHLTNSAPMYEDCLATNSLPLKKETPL*
>TRINITY_DN37565_c0_g2::TRINITY_DN37565_c0_g2_i1::g.80::m.80 type:3prime_partial len:2779 gc:universal TRINITY_DN37565_c0_g2_i1:297-8630(+)
MNCLLVSTAMGGNQTKYKTDGNASFLRAARAGNLEKVIEWLKGNVDINTSNANGLNALHL
ASKEGHVNVVTELIKRGANVNAATKKGNASLHIASLAGQEEVVKILVQNGANVNVQSQNG
FTPLYMAAQENHDNVLRFLLANGANQSLATEDGFTPLAVALQQGHDKVVALLLENDTKGK
VRLPALHIAAKKDDCKAAALLLQSDHNPDVTSKSGFTPLHIAAHYGNDSIATLLLEKGAD
VNFAAKHQITPLHVAAKWGKANMVSLLIEKGANIAAATRDGLTPLHCAARSGHDSVVDQL
LDNGAPISAKTKNGLAPLHMSSQGDHVDSARILLYHKAPVDDITVDYLTALHVAAHCGHV
NVAKLLLDRSADPNARALNGFTPLHIACKKNRIKVVELLLKHGASIEATTESGLTPLHVA
SFMGCMNIVIYLIQNGANPDVPTVRGETPLHLAARANQTDIIRILLRNGAHVDAAAREEQ
TPLHIAARLGNVDIVSLLLQHGAAVDATTKDLYTALHVAAKEGQEEVASVLLDHGASLTA
TTKKGLTPLHMAAKYGNIKVARLLLHKDAPVDAQGKNGVTPLHVAAHYDHVNVALLLLDK
GASPHATAKNGYTPLHISAKKNQMDIATTLLEYGAKAGDESKAGFTSLHLAAQEGHTDMA
TLLIEHNADVNAKAKNGLTPLHLCAQEDKVNVAAILAKNGAEIDPQTRAGYTPLHVACHF
GQINMVRFLLQHSADVNSTTSHGYTPLHQAAQQGHSLIINLLLENEASPNITSAQGQTPL
SIAQRLGYISVVETLKVVTETVVTTTTTTVVEEKYKVMAPETMQETFMSDSEDEGGEDTM
LGDQSYRYLTADEMKSLGDDSLPIDVTKDEKSTDSMALTKESAAPLTIEEDHLSPQHVQM
METSLNGSYSPDNIDISHAPIHAGDFKWDDDYLFSAPSNGMSRHSRLKWKTFLVSFMVDA
RGGAMRGCRHSGVRVIIPPRKAPMPMRITCRYLRKEKLVHPPPLMEGEACASRILEMGPV
AARFLGPVIIEVPHFASLRGKEREITILRSDNGETWREHALEASEEAVQEVLNESFEGEE
LSALEDLNTNRITRILTTDFPQYFAIITRIRQEVHAVGPEGGMVSSAVVPQVQAVFPEGA
LTKKIKVGLQAQPIQPDLVAKLLGNTVAVSPIVTVEPRRRKFHKPITLTIPVPQAATKGM
INQYSGDAPTLRLLCSITGGPSKAQWEDVTGSTPLTFVNECVSFTTTVSARFWLMDCRQV
SEATKFATELYQEAIHVPFMGKFVIFAKRHEMLEAQLRVFCMTDDKEDKTLESQEHFIEI
AKSRDVEVLENKHQYLEFAGNLVPVTKSGDQLYLTFHAFRENRLPFSIRVKDPLQEPMGR
IAFMKEPRAGKSEPQQTPICNLNIALPEICKVDVAELVTLERKYGFVQEIGLAKPELIHR
ADLRLSDIARELDKDWVALALQLDISEVEINSIKSDCPDDINQQALIMLRRWMQKSGPRA
TGNQLEKALRKINREDIPKHCMFNVELVTDDVEKAVAKVHLDQSGFETFKEELGPSRDAS
LKREASLDVSYDEQDLMKEAESTIETSSESEHIKKDAKEEMLLKETTLPFSKENDSFMEP
ETSDEQYLDKVIKPPAEEFIQQVILYETEQSPSDHYNIDGSSSDEILNREIDEVRSEFPL
LPCSQLEENLQMTQTFPDEIQKSQSSLMADEKTVLLDDYVQDASLKTPPCVLNASNVEEE
IPWLPENTETNVSQNEFPAISSSYNQDVLTNISNESKIPDFPSLKEKEVRERLDDMVNLQ
KEGETSKVSPNEQTRNTTEVVERHFEEIDKMTMMEKVIPDYFVPLETSLRDQNNSMLVDD
VNVTAFESDHSFGEQQLSNEIKKDADITLKEYMIHVPDEDETDLPEDEILEPNASYSDER
QLDTQEFPPSSMLFCTAIQNESDELGSDFANALRNLDDEHLNLTESKELIDKISKHCDEG
ESSKIAIQSEAVCDNATMKSLTNNSHDEKLKKPELEEKYPVEKKTPSPPSEGKEVSTPVM
PVPDEPKLPEDIKHVTSATVESQEMLEDGTVKRTVTTVTTTTVVMEGEEDIQDHTAKLAE
SETWASEMDTSQVSISSLPEDEKSEPTTATISSSTAAEPEPHVEETPTEDKEWSESEEKD
LRQVPQTGTNNVVREDSQRLEGQEDRDAIPFESHYEPAVLEHPSVLVAEKPKDEEHIITE
SKELYDKVDLTVEEKDYAEKYDGASCTERDVPPSVTVINGESIETERSSFEAKVSDAAEA
SVSSLSDEMLVEPIDITEKQPIEPELESEAKPVVTTPVSERKHKPESKPRRSHIPVYDVT
GRYEGPDTKHTEPIIIEPEDDVDSLVIDRHHSTPDFRQLAGSDLEAILEEHAKDEQLRAA
SESAVIEDHFPPFLHKQKPSPPDVESPEPRPSATESFDATAESKVSPTVKDLPKQVTKSF
LDSTSTEKVNVPQDFIEISMDSEQKELIVENKAESIIELEKITKESQVAATFVPDRTQMA
FDNTAFVGVELIDVADNIDRDMARSPYEVVRRDIEDFEIEDSDKLLITIDADTTELTKCS
DLPTREEATKLAHEIIEEIKTEVAKRPPLQQISSEISDEDLVEREEPFEKSSVTDDVADL
KSTLSDGTFSDRQSSFQTCKETESVSYEEKTVPDKKESFQGSEHQMGIRKEICEIETNVE
EVSHSETIKESLSIVESTSSLLVVDKALAHDATLQKGFEIEKELMTQSEVLPDTTESDAP
YGTTHSAASPDESYDSSG
>TRINITY_DN37565_c0_g2::TRINITY_DN37565_c0_g2_i2::g.82::m.82 type:3prime_partial len:1231 gc:universal TRINITY_DN37565_c0_g2_i2:297-3986(+)
MNCLLVSTAMGGNQTKYKTDGNASFLRAARAGNLEKVIEWLKGNVDINTSNANGLNALHL
ASKEGHVNVVTELIKRGANVNAATKKGNASLHIASLAGQEEVVKILVQNGANVNVQSQNG
FTPLYMAAQENHDNVLRFLLANGANQSLATEDGFTPLAVALQQGHDKVVALLLENDTKGK
VRLPALHIAAKKDDCKAAALLLQSDHNPDVTSKSGFTPLHIAAHYGNDSIATLLLEKGAD
VNFAAKHQITPLHVAAKWGKANMVSLLIEKGANIAAATRDGLTPLHCAARSGHDSVVDQL
LDNGAPISAKTKNGLAPLHMSSQGDHVDSARILLYHKAPVDDITVDYLTALHVAAHCGHV
NVAKLLLDRSADPNARALNGFTPLHIACKKNRIKVVELLLKHGASIEATTESGLTPLHVA
SFMGCMNIVIYLIQNGANPDVPTVRGETPLHLAARANQTDIIRILLRNGAHVDAAAREEQ
TPLHIAARLGNVDIVSLLLQHGAAVDATTKDLYTALHVAAKEGQEEVASVLLDHGASLTA
TTKKGLTPLHMAAKYGNIKVARLLLHKDAPVDAQGKNGVTPLHVAAHYDHVNVALLLLDK
GASPHATAKNGYTPLHISAKKNQMDIATTLLEYGAKAGDESKAGFTSLHLAAQEGHTDMA
TLLIEHNADVNAKAKNGLTPLHLCAQEDKVNVAAILAKNGAEIDPQTRAGYTPLHVACHF
GQINMVRFLLQHSADVNSTTSHGYTPLHQAAQQGHSLIINLLLENEASPNITSAQGQTPL
SIAQRLGYISVVETLKVVTETVVTTTTTTVVEEKYKVMAPETMQETFMSDSEDEGGEDTM
LGDQSYRYLTADEMKSLGDDSLPIDVTKDEKSTDSMALTKESAAPLTIEEDHLSPQHVQM
METSLNGSYSPDNIDISHAPIHAGDFKWDDDYLFSAPSNGMSRHSRLKWKTFLVSFMVDA
RGGAMRGCRHSGVRVIIPPRKAPMPMRITCRYLRKEKLVHPPPLMEGEACASRILEMGPV
AARFLGPVIIEVPHFASLRGKEREITILRSDNGETWREHALEASEEAVQEVLNESFEGEE
LSALEDLNTNRITRILTTDFPQYFAIITRIRQEVHAVGPEGGMVSSAVVPQVQAVFPEGA
LTKKIKVGLQAQPIQPDLVAKLLGNTVAVSPIVTVEPRRRKFHKPITLTIPVPQAATKGM
INQYSGDAPTLRLLCSITGSSKSGGPSKAQ
>TRINITY_DN37565_c0_g2::TRINITY_DN37565_c0_g2_i3::g.83::m.83 type:3prime_partial len:2779 gc:universal TRINITY_DN37565_c0_g2_i3:160-8493(+)
MTLENGTVVANGQVVHNKTDGNASFLRAARAGNLEKVIEWLKGNVDINTSNANGLNALHL
ASKEGHVNVVTELIKRGANVNAATKKGNASLHIASLAGQEEVVKILVQNGANVNVQSQNG
FTPLYMAAQENHDNVLRFLLANGANQSLATEDGFTPLAVALQQGHDKVVALLLENDTKGK
VRLPALHIAAKKDDCKAAALLLQSDHNPDVTSKSGFTPLHIAAHYGNDSIATLLLEKGAD
VNFAAKHQITPLHVAAKWGKANMVSLLIEKGANIAAATRDGLTPLHCAARSGHDSVVDQL
LDNGAPISAKTKNGLAPLHMSSQGDHVDSARILLYHKAPVDDITVDYLTALHVAAHCGHV
NVAKLLLDRSADPNARALNGFTPLHIACKKNRIKVVELLLKHGASIEATTESGLTPLHVA
SFMGCMNIVIYLIQNGANPDVPTVRGETPLHLAARANQTDIIRILLRNGAHVDAAAREEQ
TPLHIAARLGNVDIVSLLLQHGAAVDATTKDLYTALHVAAKEGQEEVASVLLDHGASLTA
TTKKGLTPLHMAAKYGNIKVARLLLHKDAPVDAQGKNGVTPLHVAAHYDHVNVALLLLDK
GASPHATAKNGYTPLHISAKKNQMDIATTLLEYGAKAGDESKAGFTSLHLAAQEGHTDMA
TLLIEHNADVNAKAKNGLTPLHLCAQEDKVNVAAILAKNGAEIDPQTRAGYTPLHVACHF
GQINMVRFLLQHSADVNSTTSHGYTPLHQAAQQGHSLIINLLLENEASPNITSAQGQTPL
SIAQRLGYISVVETLKVVTETVVTTTTTTVVEEKYKVMAPETMQETFMSDSEDEGGEDTM
LGDQSYRYLTADEMKSLGDDSLPIDVTKDEKSTDSMALTKESAAPLTIEEDHLSPQHVQM
METSLNGSYSPDNIDISHAPIHAGDFKWDDDYLFSAPSNGMSRHSRLKWKTFLVSFMVDA
RGGAMRGCRHSGVRVIIPPRKAPMPMRITCRYLRKEKLVHPPPLMEGEACASRILEMGPV
AARFLGPVIIEVPHFASLRGKEREITILRSDNGETWREHALEASEEAVQEVLNESFEGEE
LSALEDLNTNRITRILTTDFPQYFAIITRIRQEVHAVGPEGGMVSSAVVPQVQAVFPEGA
LTKKIKVGLQAQPIQPDLVAKLLGNTVAVSPIVTVEPRRRKFHKPITLTIPVPQAATKGM
INQYSGDAPTLRLLCSITGGPSKAQWEDVTGSTPLTFVNECVSFTTTVSARFWLMDCRQV
SEATKFATELYQEAIHVPFMGKFVIFAKRHEMLEAQLRVFCMTDDKEDKTLESQEHFIEI
AKSRDVEVLENKHQYLEFAGNLVPVTKSGDQLYLTFHAFRENRLPFSIRVKDPLQEPMGR
IAFMKEPRAGKSEPQQTPICNLNIALPEICKVDVAELVTLERKYGFVQEIGLAKPELIHR
ADLRLSDIARELDKDWVALALQLDISEVEINSIKSDCPDDINQQALIMLRRWMQKSGPRA
TGNQLEKALRKINREDIPKHCMFNVELVTDDVEKAVAKVHLDQSGFETFKEELGPSRDAS
LKREASLDVSYDEQDLMKEAESTIETSSESEHIKKDAKEEMLLKETTLPFSKENDSFMEP
ETSDEQYLDKVIKPPAEEFIQQVILYETEQSPSDHYNIDGSSSDEILNREIDEVRSEFPL
LPCSQLEENLQMTQTFPDEIQKSQSSLMADEKTVLLDDYVQDASLKTPPCVLNASNVEEE
IPWLPENTETNVSQNEFPAISSSYNQDVLTNISNESKIPDFPSLKEKEVRERLDDMVNLQ
KEGETSKVSPNEQTRNTTEVVERHFEEIDKMTMMEKVIPDYFVPLETSLRDQNNSMLVDD
VNVTAFESDHSFGEQQLSNEIKKDADITLKEYMIHVPDEDETDLPEDEILEPNASYSDER
QLDTQEFPPSSMLFCTAIQNESDELGSDFANALRNLDDEHLNLTESKELIDKISKHCDEG
ESSKIAIQSEAVCDNATMKSLTNNSHDEKLKKPELEEKYPVEKKTPSPPSEGKEVSTPVM
PVPDEPKLPEDIKHVTSATVESQEMLEDGTVKRTVTTVTTTTVVMEGEEDIQDHTAKLAE
SETWASEMDTSQVSISSLPEDEKSEPTTATISSSTAAEPEPHVEETPTEDKEWSESEEKD
LRQVPQTGTNNVVREDSQRLEGQEDRDAIPFESHYEPAVLEHPSVLVAEKPKDEEHIITE
SKELYDKVDLTVEEKDYAEKYDGASCTERDVPPSVTVINGESIETERSSFEAKVSDAAEA
SVSSLSDEMLVEPIDITEKQPIEPELESEAKPVVTTPVSERKHKPESKPRRSHIPVYDVT
GRYEGPDTKHTEPIIIEPEDDVDSLVIDRHHSTPDFRQLAGSDLEAILEEHAKDEQLRAA
SESAVIEDHFPPFLHKQKPSPPDVESPEPRPSATESFDATAESKVSPTVKDLPKQVTKSF
LDSTSTEKVNVPQDFIEISMDSEQKELIVENKAESIIELEKITKESQVAATFVPDRTQMA
FDNTAFVGVELIDVADNIDRDMARSPYEVVRRDIEDFEIEDSDKLLITIDADTTELTKCS
DLPTREEATKLAHEIIEEIKTEVAKRPPLQQISSEISDEDLVEREEPFEKSSVTDDVADL
KSTLSDGTFSDRQSSFQTCKETESVSYEEKTVPDKKESFQGSEHQMGIRKEICEIETNVE
EVSHSETIKESLSIVESTSSLLVVDKALAHDATLQKGFEIEKELMTQSEVLPDTTESDAP
YGTTHSAASPDESYDSSG
>TRINITY_DN37565_c0_g2::TRINITY_DN37565_c0_g2_i5::g.85::m.85 type:internal len:2824 gc:universal TRINITY_DN37565_c0_g2_i5:2-8470(+)
ADGCYTDCVSRKISAEMCFYAYNCTNSKHSKQAFFEISFRFSSEKESVGLSNAKQIRCRS
LHETDGNASFLRAARAGNLEKVIEWLKGNVDINTSNANGLNALHLASKEGHVNVVTELIK
RGANVNAATKKGNASLHIASLAGQEEVVKILVQNGANVNVQSQNGFTPLYMAAQENHDNV
LRFLLANGANQSLATEDGFTPLAVALQQGHDKVVALLLENDTKGKVRLPALHIAAKKDDC
KAAALLLQSDHNPDVTSKSGFTPLHIAAHYGNDSIATLLLEKGADVNFAAKHQITPLHVA
AKWGKANMVSLLIEKGANIAAATRDGLTPLHCAARSGHDSVVDQLLDNGAPISAKTKNGL
APLHMSSQGDHVDSARILLYHKAPVDDITVDYLTALHVAAHCGHVNVAKLLLDRSADPNA
RALNGFTPLHIACKKNRIKVVELLLKHGASIEATTESGLTPLHVASFMGCMNIVIYLIQN
GANPDVPTVRGETPLHLAARANQTDIIRILLRNGAHVDAAAREEQTPLHIAARLGNVDIV
SLLLQHGAAVDATTKDLYTALHVAAKEGQEEVASVLLDHGASLTATTKKGLTPLHMAAKY
GNIKVARLLLHKDAPVDAQGKNGVTPLHVAAHYDHVNVALLLLDKGASPHATAKNGYTPL
HISAKKNQMDIATTLLEYGAKAGDESKAGFTSLHLAAQEGHTDMATLLIEHNADVNAKAK
NGLTPLHLCAQEDKVNVAAILAKNGAEIDPQTRAGYTPLHVACHFGQINMVRFLLQHSAD
VNSTTSHGYTPLHQAAQQGHSLIINLLLENEASPNITSAQGQTPLSIAQRLGYISVVETL
KVVTETVVTTTTTTVVEEKYKVMAPETMQETFMSDSEDEGGEDTMLGDQSYRYLTADEMK
SLGDDSLPIDVTKDEKSTDSMALTKESAAPLTIEEDHLSPQHVQMMETSLNGSYSPDNID
ISHAPIHAGDFKWDDDYLFSAPSNGMSRHSRLKWKTFLVSFMVDARGGAMRGCRHSGVRV
IIPPRKAPMPMRITCRYLRKEKLVHPPPLMEGEACASRILEMGPVAARFLGPVIIEVPHF
ASLRGKEREITILRSDNGETWREHALEASEEAVQEVLNESFEGEELSALEDLNTNRITRI
LTTDFPQYFAIITRIRQEVHAVGPEGGMVSSAVVPQVQAVFPEGALTKKIKVGLQAQPIQ
PDLVAKLLGNTVAVSPIVTVEPRRRKFHKPITLTIPVPQAATKGMINQYSGDAPTLRLLC
SITGGPSKAQWEDVTGSTPLTFVNECVSFTTTVSARFWLMDCRQVSEATKFATELYQEAI
HVPFMGKFVIFAKRHEMLEAQLRVFCMTDDKEDKTLESQEHFIEIAKSRDVEVLENKHQY
LEFAGNLVPVTKSGDQLYLTFHAFRENRLPFSIRVKDPLQEPMGRIAFMKEPRAGKSEPQ
QTPICNLNIALPEICKVDVAELVTLERKYGFVQEIGLAKPELIHRADLRLSDIARELDKD
WVALALQLDISEVEINSIKSDCPDDINQQALIMLRRWMQKSGPRATGNQLEKALRKINRE
DIPKHCMFNVELVTDDVEKAVAKVHLDQSGFETFKEELGPSRDASLKREASLDVSYDEQD
LMKEAESTIETSSESEHIKKDAKEEMLLKETTLPFSKENDSFMEPETSDEQYLDKVIKPP
AEEFIQQVILYETEQSPSDHYNIDGSSSDEILNREIDEVRSEFPLLPCSQLEENLQMTQT
FPDEIQKSQSSLMADEKTVLLDDYVQDASLKTPPCVLNASNVEEEIPWLPENTETNVSQN
EFPAISSSYNQDVLTNISNESKIPDFPSLKEKEVRERLDDMVNLQKEGETSKVSPNEQTR
NTTEVVERHFEEIDKMTMMEKVIPDYFVPLETSLRDQNNSMLVDDVNVTAFESDHSFGEQ
QLSNEIKKDADITLKEYMIHVPDEDETDLPEDEILEPNASYSDERQLDTQEFPPSSMLFC
TAIQNESDELGSDFANALRNLDDEHLNLTESKELIDKISKHCDEGESSKIAIQSEAVCDN
ATMKSLTNNSHDEKLKKPELEEKYPVEKKTPSPPSEGKEVSTPVMPVPDEPKLPEDIKHV
TSATVESQEMLEDGTVKRTVTTVTTTTVVMEGEEDIQDHTAKLAESETWASEMDTSQVSI
SSLPEDEKSEPTTATISSSTAAEPEPHVEETPTEDKEWSESEEKDLRQVPQTGTNNVVRE
DSQRLEGQEDRDAIPFESHYEPAVLEHPSVLVAEKPKDEEHIITESKELYDKVDLTVEEK
DYAEKYDGASCTERDVPPSVTVINGESIETERSSFEAKVSDAAEASVSSLSDEMLVEPID
ITEKQPIEPELESEAKPVVTTPVSERKHKPESKPRRSHIPVYDVTGRYEGPDTKHTEPII
IEPEDDVDSLVIDRHHSTPDFRQLAGSDLEAILEEHAKDEQLRAASESAVIEDHFPPFLH
KQKPSPPDVESPEPRPSATESFDATAESKVSPTVKDLPKQVTKSFLDSTSTEKVNVPQDF
IEISMDSEQKELIVENKAESIIELEKITKESQVAATFVPDRTQMAFDNTAFVGVELIDVA
DNIDRDMARSPYEVVRRDIEDFEIEDSDKLLITIDADTTELTKCSDLPTREEATKLAHEI
IEEIKTEVAKRPPLQQISSEISDEDLVEREEPFEKSSVTDDVADLKSTLSDGTFSDRQSS
FQTCKETESVSYEEKTVPDKKESFQGSEHQMGIRKEICEIETNVEEVSHSETIKESLSIV
ESTSSLLVVDKALAHDATLQKGFEIEKELMTQSEVLPDTTESDAPYGTTHSAASPDESYD
SSG
>TRINITY_DN37565_c0_g2::TRINITY_DN37565_c0_g2_i7::g.87::m.87 type:complete len:2171 gc:universal TRINITY_DN37565_c0_g2_i7:297-6809(+)
MNCLLVSTAMGGNQTKYKTDGNASFLRAARAGNLEKVIEWLKGNVDINTSNANGLNALHL
ASKEGHVNVVTELIKRGANVNAATKKGNASLHIASLAGQEEVVKILVQNGANVNVQSQNG
FTPLYMAAQENHDNVLRFLLANGANQSLATEDGFTPLAVALQQGHDKVVALLLENDTKGK
VRLPALHIAAKKDDCKAAALLLQSDHNPDVTSKSGFTPLHIAAHYGNDSIATLLLEKGAD
VNFAAKHQITPLHVAAKWGKANMVSLLIEKGANIAAATRDGLTPLHCAARSGHDSVVDQL
LDNGAPISAKTKNGLAPLHMSSQGDHVDSARILLYHKAPVDDITVDYLTALHVAAHCGHV
NVAKLLLDRSADPNARALNGFTPLHIACKKNRIKVVELLLKHGASIEATTESGLTPLHVA
SFMGCMNIVIYLIQNGANPDVPTVRGETPLHLAARANQTDIIRILLRNGAHVDAAAREEQ
TPLHIAARLGNVDIVSLLLQHGAAVDATTKDLYTALHVAAKEGQEEVASVLLDHGASLTA
TTKKGLTPLHMAAKYGNIKVARLLLHKDAPVDAQGKNGVTPLHVAAHYDHVNVALLLLDK
GASPHATAKNGYTPLHISAKKNQMDIATTLLEYGAKAGDESKAGFTSLHLAAQEGHTDMA
TLLIEHNADVNAKAKNGLTPLHLCAQEDKVNVAAILAKNGAEIDPQTRAGYTPLHVACHF
GQINMVRFLLQHSADVNSTTSHGYTPLHQAAQQGHSLIINLLLENEASPNITSAQGQTPL
SIAQRLGYISVVETLKVVTETVVTTTTTTVVEEKYKVMAPETMQETFMSDSEDEGGEDTM
LGDQSYRYLTADEMKSLGDDSLPIDVTKDEKSTDSMALTKESAAPLTIEEDHLSPQHVQM
METSLNGSYSPDNIDISHAPIHAGDFKWDDDYLFSAPSNGMSRHSRLKWKTFLVSFMVDA
RGGAMRGCRHSGVRVIIPPRKAPMPMRITCRYLRKEKLVHPPPLMEGEACASRILEMGPV
AARFLGPVIIEVPHFASLRGKEREITILRSDNGETWREHALEASEEAVQEVLNESFEGEE
LSALEDLNTNRITRILTTDFPQYFAIITRIRQEVHAVGPEGGMVSSAVVPQVQAVFPEGA
LTKKIKVGLQAQPIQPDLVAKLLGNTVAVSPIVTVEPRRRKFHKPITLTIPVPQAATKGM
INQYSGDAPTLRLLCSITGGPSKAQWEDVTGSTPLTFVNECVSFTTTVSARFWLMDCRQV
SEATKFATELYQEAIHVPFMGKFVIFAKRHEMLEAQLRVFCMTDDKEDKTLESQEHFIEI
AKSRDVEVLENKHQYLEFAGNLVPVTKSGDQLYLTFHAFRENRLPFSIRVKDPLQEPMGR
IAFMKEPRAGKSEPQQTPICNLNIALPEICKVDVAELVTLERKYGFVQEIGLAKPELIHR
ADLRLSDIARELDKDWVALALQLDISEVEINSIKSDCPDDINQQALIMLRRWMQKSGPRA
TGNQLEKALRKINREDIPKHCMFNVELVTDDVEKAVAKVHLDQSGFETFKEELGPSRDAS
LKREASLDVSYDEQDLMKEAESTIETSSESEHIKKDAKEEMLLKETTLPFSKENDSFMEP
ETSDEQYLDKVIKPPAEEFIQQVILYETEQSPSDHYNIDGSSSDEILNREIDEVRSEFPL
LPCSQLEENLQMTQTFPDEIQKSQSSLMADEKTVLLDDYVQDASLKTPPCVLNASNVEEE
IPWLPENTETNVSQNEFPAISSSYNQDVLTNISNESKIPDFPSLKEKEVRERLDDMVNLQ
KEGETSKVSPNEQTRNTTEVVERHFEEIDKMTMMEKVIPDYFVPLETSLRDQNNSMLVDD
VNVTAFESDHSFGEQQLSNEIKKDADITLKEYMIHVPDEDETDLPEDEILEPNASYSDER
QLDTQEFPPSSMLFCTAIQNESDELGSDFANALRNLDDEHLNLTESKELIDKISKHCDEG
ESSKIAIQSEAVCDNATMKSLTNNSHDEKLKKPELEEKYPVEKKTPSPPSEGKEVSTPVM
PVPDEPKLPEDIKHVTSATVESQEMLEDGTVKRTVTTVTTTTVVMEGEEDIQDHTAKLAE
SETWASEMDTSQVSISSLPEDEKSEPTTATISSSTAAEPEPHVEETPTEDKGKYELLDYS
EVAIKQTKGM*
>TRINITY_DN37565_c0_g2::TRINITY_DN37565_c0_g2_i8::g.89::m.89 type:complete len:2435 gc:universal TRINITY_DN37565_c0_g2_i8:297-7601(+)
MNCLLVSTAMGGNQTKYKTDGNASFLRAARAGNLEKVIEWLKGNVDINTSNANGLNALHL
ASKEGHVNVVTELIKRGANVNAATKKGNASLHIASLAGQEEVVKILVQNGANVNVQSQNG
FTPLYMAAQENHDNVLRFLLANGANQSLATEDGFTPLAVALQQGHDKVVALLLENDTKGK
VRLPALHIAAKKDDCKAAALLLQSDHNPDVTSKSGFTPLHIAAHYGNDSIATLLLEKGAD
VNFAAKHQITPLHVAAKWGKANMVSLLIEKGANIAAATRDGLTPLHCAARSGHDSVVDQL
LDNGAPISAKTKNGLAPLHMSSQGDHVDSARILLYHKAPVDDITVDYLTALHVAAHCGHV
NVAKLLLDRSADPNARALNGFTPLHIACKKNRIKVVELLLKHGASIEATTESGLTPLHVA
SFMGCMNIVIYLIQNGANPDVPTVRGETPLHLAARANQTDIIRILLRNGAHVDAAAREEQ
TPLHIAARLGNVDIVSLLLQHGAAVDATTKDLYTALHVAAKEGQEEVASVLLDHGASLTA
TTKKGLTPLHMAAKYGNIKVARLLLHKDAPVDAQGKNGVTPLHVAAHYDHVNVALLLLDK
GASPHATAKNGYTPLHISAKKNQMDIATTLLEYGAKAGDESKAGFTSLHLAAQEGHTDMA
TLLIEHNADVNAKAKNGLTPLHLCAQEDKVNVAAILAKNGAEIDPQTRAGYTPLHVACHF
GQINMVRFLLQHSADVNSTTSHGYTPLHQAAQQGHSLIINLLLENEASPNITSAQGQTPL
SIAQRLGYISVVETLKVVTETVVTTTTTTVVEEKYKVMAPETMQETFMSDSEDEGGEDTM
LGDQSYRYLTADEMKSLGDDSLPIDVTKDEKSTDSMALTKESAAPLTIEEDHLSPQHVQM
METSLNGSYSPDNIDISHAPIHAGDFKWDDDYLFSAPSNGMSRHSRLKWKTFLVSFMVDA
RGGAMRGCRHSGVRVIIPPRKAPMPMRITCRYLRKEKLVHPPPLMEGEACASRILEMGPV
AARFLGPVIIEVPHFASLRGKEREITILRSDNGETWREHALEASEEAVQEVLNESFEGEE
LSALEDLNTNRITRILTTDFPQYFAIITRIRQEVHAVGPEGGMVSSAVVPQVQAVFPEGA
LTKKIKVGLQAQPIQPDLVAKLLGNTVAVSPIVTVEPRRRKFHKPITLTIPVPQAATKGM
INQYSGDAPTLRLLCSITGGPSKAQWEDVTGSTPLTFVNECVSFTTTVSARFWLMDCRQV
SEATKFATELYQEAIHVPFMGKFVIFAKRHEMLEAQLRVFCMTDDKEDKTLESQEHFIEI
AKSRDVEVLENKHQYLEFAGNLVPVTKSGDQLYLTFHAFRENRLPFSIRVKDPLQEPMGR
IAFMKEPRAGKSEPQQTPICNLNIALPEICKVDVAELVTLERKYGFVQEIGLAKPELIHR
ADLRLSDIARELDKDWVALALQLDISEVEINSIKSDCPDDINQQALIMLRRWMQKSGPRA
TGNQLEKALRKINREDIPKHCMFNVELVTDDVEKAVAKVHLDQSGFETFKEELGPSRDAS
LKREASLDVSYDEQDLMKEAESTIETSSESEHIKKDAKEEMLLKETTLPFSKENDSFMEP
ETSDEQYLDKVIKPPAEEFIQQVILYETEQSPSDHYNIDGSSSDEILNREIDEVRSEFPL
LPCSQLEENLQMTQTFPDEIQKSQSSLMADEKTVLLDDYVQDASLKTPPCVLNASNVEEE
IPWLPENTETNVSQNEFPAISSSYNQDVLTNISNESKIPDFPSLKEKEVRERLDDMVNLQ
KEGETSKVSPNEQTRNTTEVVERHFEEIDKMTMMEKVIPDYFVPLETSLRDQNNSMLVDD
VNVTAFESDHSFGEQQLSNEIKKDADITLKEYMIHVPDEDETDLPEDEILEPNASYSDER
QLDTQEFPPSSMLFCTAIQNESDELGSDFANALRNLDDEHLNLTESKELIDKISKHCDEG
ESSKIAIQSEAVCDNATMKSLTNNSHDEKLKKPELEEKYPVEKKTPSPPSEGKEVSTPVM
PVPDEPKLPEDIKHVTSATVESQEMLEDGTVKRTVTTVTTTTVVMEGEEDIQDHTAKLAE
SETWASEMDTSQVSISSLPEDEKSEPTTATISSSTAAEPEPHVEETPTEDKEWSESEEKD
LRQVPQTGTNNVVREDSQRLEGQEDRDAIPFESHYEPAVLEHPSVLVAEKPKDEEHIITE
SKELYDKVDLTVEEKDYAEKYDGASCTERDVPPSVTVINGESIETERSSFEAKVSDAAEA
SVSSLSDEMLVEPIDITEKQPIEPELESEAKPVVTTPVSERKHKPESKPRRSHIPVYDVT
GRYEGPDTKHTEPIIIEPEDDVDSLVIDRHHSTPDFRQLAGSDLEAILEDVEPPSDGKDS
SLDCGLQFDQSVPAKETRLADNAKEDTDHSKLPH*
>TRINITY_DN37768_c0_g1::TRINITY_DN37768_c0_g1_i1::g.92::m.92 type:5prime_partial len:1174 gc:universal TRINITY_DN37768_c0_g1_i1:2-3523(+)
QDPAPNDLAGPVAASIIKKCVRSGKMADEVAKLQRHLSLLREEYVKLQARLADVEKKYSI
ALAAAGNIKDDSFVSRLLKTVASLFDKELYSDLTVHLDGRVVRAHKFVLAARSSCWGVPN
LDDAEHLYLTDITLDIGLTLLKWVYTDQVNLSRPDASILDLMKVAKRFVLDSLVERCEKA
LMSSVSVTNCVKFYQTADEIGAETLKNHCSELISNHWSDFSSDDFAYMSAPLLYKMFKTK
TEFPLHTAIRTKREDVVFLYLIEYDSQLPGKLNEIDDQGDLPLDLALSTKQESIAKTLVT
HRANVNATDSRGKTLLDKAIERGDEFSAIFLIENNASVNTALSVEKVTPLHLASSFSPAA
TEKAIIEGMTKVVGKLLHFGANPNQQDSNGNTALHKAIAAQNEPVFDVLLKEKSLDLELQ
NVDGQTVLWFALQAGRGGYGDDSFAAKLVKRGSSLTAVNPLTGNSLLHLAAEAENEEAGI
FLAVHDAKPNIVNNKGETPLHMACSKGLSNLVTVLLQKGANPNLQTTAPDPIATLTADDD
VPVPYLQTPLHVAILLKQEGTIQAIIDHKALTQQSSSTSLVVPNFNIKNSQDQTPLSLSL
DMGLHDVAQQLLSGGASINVKNFEGLTLLHQAIINQDTKGALFLLDNGADINTPTKDHDT
PLQLAVKRHLPAVVRALCLKGADLNIRDEAGNSPLWIALESGQEDVASILVENNCDTDCW
GEGPGGCYQTLLHRAIDENNDAVACFLVRSGCDVNAPRRPGPDGKGEEEAYDGQGPLHLS
CAWGLENTVQTLLEHDANVNAQDSEGKTPIHVAIINQTAVIISLLLAHPSLDLTLRDKQG
LTPFAAAMTIKNNKAAEAILAREPKAAEQNDNRGRNFLHLAIQKSDIESVLFLLSIHVNI
HSRVQDSSQLTPLHLAVEAGSEIIVRNLILAGANINDLTPQKQTALHLAAMKDHHVLCSI
LIENGIDFDAVDNNLNNALHLAVREGNLATCRTLLTESRINAEAVNLRGQNALHVVAQYG
KENAATIFDLFMESMPSYPIDKPDAEGNSPLLLAYMNGNGSLCRSIVRAGACLGTCNRQG
ISIFNFQVATKQLLFRLLDFLPKEPPWCEGGENCMECGTKFSIKTRKHHCRHCGRLLCSK
CSDKDMPILKFNLNKPVRVCEMCFDVLTIGALS*
>TRINITY_DN38610_c0_g1::TRINITY_DN38610_c0_g1_i1::g.94::m.94 type:complete len:1030 gc:universal TRINITY_DN38610_c0_g1_i1:267-3356(+)
MVIHQLIDEQPLVQAVFKGDINEVRELLFNRQEVNYQDSERRSVLHAAAFCGEADIADLL
LMSGARVNTKDNHWVTPLHRACCSQSEDTVEVLLRHEADVNARDKHWQTPLHVAAANNAL
CCAKFIIPLQSNLNISDRGGRTSLHHAAYNGHNEMVNLLLQNKAACNSFDKKDRRAIHWA
AYMGHTDVILLLAKESAELNVRDKEMYTPLHAAAASGRVNAVRLLLELGAELDVVNAYGN
TPLHIACLNGQEEVVEELIMAGSAVNAVNHRGQTPLHYASASTHGAGCLEVLLREDADVN
AQSRDGRSPLHMTAIHGRFTRAQTLIESGALIDGMDKDGCTALHIAAQYGHELLVGHLLS
VGANPNKHGKNGMTPLHLAALNGYVDCCRKLIHAGVDLSSEDDQGRIAVHLASFGGSLEC
LELLIQHGADYNICDSFGRLPAHYAASRTHHSCLLCLLAAHTDVNRTDVDGCTPLHYAAA
SDSEGRCVSLLLGHGADAILRDSKGYFPIHYAATKGKASALEILLSATKLEQQGEHMEYF
TALHLAAYGGHVECLNLLLSSIQNVDARDNKGRTALDLAVFQGHVECVKLLLKHGATLFT
HDDVTGRTPLHAAASQGRRECLQLMLEYCNYPDIVDVKDKQNRTPLMQAVLHGQIECMTS
LLQNGASTSAADCNGRTALFRAAVMGQEECAEALLRHGAFAAHKDVCGKTSVHLAAACGN
LLILDSLLHVCSAQKLTDKAGYTPLHWACYAGHDMCVELLLEQNKVKEFWGNSFSPLHCA
VSNPFQGSETCTELLLKHFGKSLVDLRDKKGRTPLHIASYNDSLLCIQILLKEGADVNAM
DDYGRTPLMMAAINGHNKTLELLLENSANAYVQDKTNNTALHHACLQSQEMAVMVLLEKS
QHQELVNIANVDLKTPLHIAARNGLVSATQLLLRKGASINSTDSNGHTPALACARNNSVA
ECLSLILAATSLNATLPSLQTLKFDGLTLKNKNSQYLDNSSEIHGLSPSGNLETKDQSGS
YQSSDSDFY*
>TRINITY_DN38610_c0_g1::TRINITY_DN38610_c0_g1_i2::g.95::m.95 type:complete len:980 gc:universal TRINITY_DN38610_c0_g1_i2:267-3206(+)
MVIHQLIDEQPLVQAVFKGDINEVRELLFNRQEVNYQDSERRSVLHAAAFCGEADIADLL
LMSGARVNTKDNHWVTPLHRACCSQSEDTVEVLLRHEADVNARDKHWQTPLHVAAANNAL
CCAKFIIPLQSNLNISDRGGRTSLHHAAYNGHNEMVNLLLQNKAACNSFDKKDRRAIHWA
AYMGHTDVILLLAKESAELNVRDKEMYTPLHAAAASGRVNAVRLLLELGAELDVVNAYGN
TPLHIACLNGQEEVVEELIMAGSAVNAVNHRGQTPLHYASASTHGAGCLEVLLREDADVN
AQSRDGRSPLHMTAIHGRFTRAQTLIESGALIDGMDKDGCTALHIAAQYGHELLVGHLLS
VGANPNKHGKNGMTPLHLAALNGYVDCCRKLIHAGVDLSSEDDQGRIAVHLASFGGSLEC
LELLIQHGADYNICDSFGRCVSLLLGHGADAILRDSKGYFPIHYAATKGKASALEILLSA
TKLEQQGEHMEYFTALHLAAYGGHVECLNLLLSSIQNVDARDNKGRTALDLAVFQGHVEC
VKLLLKHGATLFTHDDVTGRTPLHAAASQGRRECLQLMLEYCNYPDIVDVKDKQNRTPLM
QAVLHGQIECMTSLLQNGASTSAADCNGRTALFRAAVMGQEECAEALLRHGAFAAHKDVC
GKTSVHLAAACGNLLILDSLLHVCSAQKLTDKAGYTPLHWACYAGHDMCVELLLEQNKVK
EFWGNSFSPLHCAVFQGSETCTELLLKHFGKSLVDLRDKKGRTPLHIASYNDSLLCIQIL
LKEGADVNAMDDYGRTPLMMAAINGHNKTLELLLENSANAYVQDKTNNTALHHACLQSQE
MAVMVLLEKSQHQELVNIANVDLKTPLHIAARNGLVSATQLLLRKGASINSTDSNGHTPA
LACARNNSVAECLSLILAATSLNATLPSLQTLKFDGLTLKNKNSQYLDNSSEIHGLSPSG
NLETKDQSGSYQSSDSDFY*
>TRINITY_DN38610_c0_g1::TRINITY_DN38610_c0_g1_i3::g.96::m.96 type:complete len:980 gc:universal TRINITY_DN38610_c0_g1_i3:371-3310(+)
MVIHQLIDEQPLVQAVFKGDINEVRELLFNRQEVNYQDSERRSVLHAAAFCGEADIADLL
LMSGARVNTKDNHWVTPLHRACCSQSEDTVEVLLRHEADVNARDKHWQTPLHVAAANNAL
CCAKFIIPLQSNLNISDRGGRTSLHHAAYNGHNEMVNLLLQNKAACNSFDKKDRRAIHWA
AYMGHTDVILLLAKESAELNVRDKEMYTPLHAAAASGRVNAVRLLLELGAELDVVNAYGN
TPLHIACLNGQEEVVEELIMAGSAVNAVNHRGQTPLHYASASTHGAGCLEVLLREDADVN
AQSRDGRSPLHMTAIHGRFTRAQTLIESGALIDGMDKDGCTALHIAAQYGHELLVGHLLS
VGANPNKHGKNGMTPLHLAALNGYVDCCRKLIHAGVDLSSEDDQGRIAVHLASFGGSLEC
LELLIQHGADYNICDSFGRCVSLLLGHGADAILRDSKGYFPIHYAATKGKASALEILLSA
TKLEQQGEHMEYFTALHLAAYGGHVECLNLLLSSIQNVDARDNKGRTALDLAVFQGHVEC
VKLLLKHGATLFTHDDVTGRTPLHAAASQGRRECLQLMLEYCNYPDIVDVKDKQNRTPLM
QAVLHGQIECMTSLLQNGASTSAADCNGRTALFRAAVMGQEECAEALLRHGAFAAHKDVC
GKTSVHLAAACGNLLILDSLLHVCSAQKLTDKAGYTPLHWACYAGHDMCVELLLEQNKVK
EFWGNSFSPLHCAVFQGSETCTELLLKHFGKSLVDLRDKKGRTPLHIASYNDSLLCIQIL
LKEGADVNAMDDYGRTPLMMAAINGHNKTLELLLENSANAYVQDKTNNTALHHACLQSQE
MAVMVLLEKSQHQELVNIANVDLKTPLHIAARNGLVSATQLLLRKGASINSTDSNGHTPA
LACARNNSVAECLSLILAATSLNATLPSLQTLKFDGLTLKNKNSQYLDNSSEIHGLSPSG
NLETKDQSGSYQSSDSDFY*
>TRINITY_DN38610_c0_g1::TRINITY_DN38610_c0_g1_i4::g.97::m.97 type:3prime_partial len:340 gc:universal TRINITY_DN38610_c0_g1_i4:267-1283(+)
MVIHQLIDEQPLVQAVFKGDINEVRELLFNRQEVNYQDSERRSVLHAAAFCGEADIADLL
LMSGARVNTKDNHWVTPLHRACCSQSEDTVEVLLRHEADVNARDKHWQTPLHVAAANNAL
CCAKFIIPLQSNLNISDRGGRTSLHHAAYNGHNEMVNLLLQNKAACNSFDKKDRRAIHWA
AYMGHTDVILLLAKESAELNVRDKEMYTPLHAAAASGRVNAVRLLLELGAELDVVNAYGN
TPLHIACLNGQEEVVEELIMAGSAVNAVNHRGQTPLHYASASTHGAGCLEVLLREDADVN
AKSRDGRYPLHMAAIHGRFTRVFFGLDFLKHYMVYPVSV
>TRINITY_DN38610_c0_g1::TRINITY_DN38610_c0_g1_i5::g.98::m.98 type:3prime_partial len:340 gc:universal TRINITY_DN38610_c0_g1_i5:371-1387(+)
MVIHQLIDEQPLVQAVFKGDINEVRELLFNRQEVNYQDSERRSVLHAAAFCGEADIADLL
LMSGARVNTKDNHWVTPLHRACCSQSEDTVEVLLRHEADVNARDKHWQTPLHVAAANNAL
CCAKFIIPLQSNLNISDRGGRTSLHHAAYNGHNEMVNLLLQNKAACNSFDKKDRRAIHWA
AYMGHTDVILLLAKESAELNVRDKEMYTPLHAAAASGRVNAVRLLLELGAELDVVNAYGN
TPLHIACLNGQEEVVEELIMAGSAVNAVNHRGQTPLHYASASTHGAGCLEVLLREDADVN
AKSRDGRYPLHMAAIHGRFTRVFFGLDFLKHYMVYPVSV
>TRINITY_DN38610_c0_g1::TRINITY_DN38610_c0_g1_i6::g.99::m.99 type:complete len:1030 gc:universal TRINITY_DN38610_c0_g1_i6:371-3460(+)
MVIHQLIDEQPLVQAVFKGDINEVRELLFNRQEVNYQDSERRSVLHAAAFCGEADIADLL
LMSGARVNTKDNHWVTPLHRACCSQSEDTVEVLLRHEADVNARDKHWQTPLHVAAANNAL
CCAKFIIPLQSNLNISDRGGRTSLHHAAYNGHNEMVNLLLQNKAACNSFDKKDRRAIHWA
AYMGHTDVILLLAKESAELNVRDKEMYTPLHAAAASGRVNAVRLLLELGAELDVVNAYGN
TPLHIACLNGQEEVVEELIMAGSAVNAVNHRGQTPLHYASASTHGAGCLEVLLREDADVN
AQSRDGRSPLHMTAIHGRFTRAQTLIESGALIDGMDKDGCTALHIAAQYGHELLVGHLLS
VGANPNKHGKNGMTPLHLAALNGYVDCCRKLIHAGVDLSSEDDQGRIAVHLASFGGSLEC
LELLIQHGADYNICDSFGRLPAHYAASRTHHSCLLCLLAAHTDVNRTDVDGCTPLHYAAA
SDSEGRCVSLLLGHGADAILRDSKGYFPIHYAATKGKASALEILLSATKLEQQGEHMEYF
TALHLAAYGGHVECLNLLLSSIQNVDARDNKGRTALDLAVFQGHVECVKLLLKHGATLFT
HDDVTGRTPLHAAASQGRRECLQLMLEYCNYPDIVDVKDKQNRTPLMQAVLHGQIECMTS
LLQNGASTSAADCNGRTALFRAAVMGQEECAEALLRHGAFAAHKDVCGKTSVHLAAACGN
LLILDSLLHVCSAQKLTDKAGYTPLHWACYAGHDMCVELLLEQNKVKEFWGNSFSPLHCA
VSNPFQGSETCTELLLKHFGKSLVDLRDKKGRTPLHIASYNDSLLCIQILLKEGADVNAM
DDYGRTPLMMAAINGHNKTLELLLENSANAYVQDKTNNTALHHACLQSQEMAVMVLLEKS
QHQELVNIANVDLKTPLHIAARNGLVSATQLLLRKGASINSTDSNGHTPALACARNNSVA
ECLSLILAATSLNATLPSLQTLKFDGLTLKNKNSQYLDNSSEIHGLSPSGNLETKDQSGS
YQSSDSDFY*
>TRINITY_DN38610_c0_g1::TRINITY_DN38610_c0_g1_i7::g.100::m.100 type:complete len:991 gc:universal TRINITY_DN38610_c0_g1_i7:371-3343(+)
MVIHQLIDEQPLVQAVFKGDINEVRELLFNRQEVNYQDSERRSVLHAAAFCGEADIADLL
LMSGARVNTKDNHWVTPLHRACCSQSEDTVEVLLRHEADVNARDKHWQTPLHVAAANNAL
CCAKFIIPLQSNLNISDRGGRTSLHHAAYNGHNEMVNLLLQNKAACNSFDKKDRRAIHWA
AYMGHTDVILLLAKESAELNVRDKEMYTPLHAAAASGRVNAVRLLLELGAELDVVNAYGN
TPLHIACLNGQEEVVEELIMAGSAVNAVNHRGQTPLHYASASTHGAGCLEVLLREDADVN
AQSRDGRSPLHMTAIHGRFTRAQTLIESGALIDGMDKDGCTALHIAAQYGHELLVGHLLS
VGANPNKHGKNGMTPLHLAALNGYVDCCRKLIHAGVDLSSEDDQGRIAVHLASFGGSLEC
LELLIQHGADYNICDSFGRLPAHYAASRTHHSCLLCLLAAHTDVNRTDVDGCTPLHYAAA
SDSEGRCVSLLLGHGADAILRDSKGYFPIHYAATKGKASALEILLSATKLEQQGEHMEYF
TALHLAAYGGHVECLNLLLSSIQNVDARDNKGRTALDLAVFQGHVECVKLLLKHGATLFT
HDDVTGRTPLHAAASQGRRECLQLMLEYCNYPDIVDVKDKQNRTPLMQAVLHGQIECMTS
LLQNGASTSAADCNGRTALFRAAVMGQEECAEALLRHGAFAAHKDVCGKTSVHLAAACGN
LLILDSLLHVCSAQKLTDKAGYTPLHWACYAGHDMCVELLLEQNKVKEFWGNSFSPLHCA
VFQGSETCTELLLKHFGKSLVDLRDKKGRTPLHIASYNDSLLCIQILLKEGADVNAMDDY
GRTPLMMAAINGHNKTLELLLENSANAYVQDKTNNTALHHACLQSQEMAVMVLLEKSQHQ
ELVNIANVDLKTPLHIAARNGLVSATQLLLRKGASINSTDSNGKLFFLVEDTQIATLYAK
SFAGEVKKRIQVILLPWHVQEITVLQSVSL*
>TRINITY_DN38610_c0_g1::TRINITY_DN38610_c0_g1_i8::g.101::m.101 type:complete len:991 gc:universal TRINITY_DN38610_c0_g1_i8:267-3239(+)
MVIHQLIDEQPLVQAVFKGDINEVRELLFNRQEVNYQDSERRSVLHAAAFCGEADIADLL
LMSGARVNTKDNHWVTPLHRACCSQSEDTVEVLLRHEADVNARDKHWQTPLHVAAANNAL
CCAKFIIPLQSNLNISDRGGRTSLHHAAYNGHNEMVNLLLQNKAACNSFDKKDRRAIHWA
AYMGHTDVILLLAKESAELNVRDKEMYTPLHAAAASGRVNAVRLLLELGAELDVVNAYGN
TPLHIACLNGQEEVVEELIMAGSAVNAVNHRGQTPLHYASASTHGAGCLEVLLREDADVN
AQSRDGRSPLHMTAIHGRFTRAQTLIESGALIDGMDKDGCTALHIAAQYGHELLVGHLLS
VGANPNKHGKNGMTPLHLAALNGYVDCCRKLIHAGVDLSSEDDQGRIAVHLASFGGSLEC
LELLIQHGADYNICDSFGRLPAHYAASRTHHSCLLCLLAAHTDVNRTDVDGCTPLHYAAA
SDSEGRCVSLLLGHGADAILRDSKGYFPIHYAATKGKASALEILLSATKLEQQGEHMEYF
TALHLAAYGGHVECLNLLLSSIQNVDARDNKGRTALDLAVFQGHVECVKLLLKHGATLFT
HDDVTGRTPLHAAASQGRRECLQLMLEYCNYPDIVDVKDKQNRTPLMQAVLHGQIECMTS
LLQNGASTSAADCNGRTALFRAAVMGQEECAEALLRHGAFAAHKDVCGKTSVHLAAACGN
LLILDSLLHVCSAQKLTDKAGYTPLHWACYAGHDMCVELLLEQNKVKEFWGNSFSPLHCA
VFQGSETCTELLLKHFGKSLVDLRDKKGRTPLHIASYNDSLLCIQILLKEGADVNAMDDY
GRTPLMMAAINGHNKTLELLLENSANAYVQDKTNNTALHHACLQSQEMAVMVLLEKSQHQ
ELVNIANVDLKTPLHIAARNGLVSATQLLLRKGASINSTDSNGKLFFLVEDTQIATLYAK
SFAGEVKKRIQVILLPWHVQEITVLQSVSL*
>TRINITY_DN38921_c0_g1::TRINITY_DN38921_c0_g1_i1::g.102::m.102 type:complete len:509 gc:universal TRINITY_DN38921_c0_g1_i1:943-2469(+)
MPWTTCFVHPCIGQHYLDTMAAFLSRSYISDRADAEGRYALIWAAASGANSVIDIMHSFG
IDLFVSDKNGITALHAAASQGNVTTIDVLLELGAPLEAQDNAGMTPFLHASEKGKAKSVR
LLIEKGANIVAVDIDGRSSLHWAALRGHAYVCQILLQNGCDPNSQDFYGKTPLHYTSHQG
FVNCTSVLLANGADPNISDNEGKTPLHVSCSKGHLDVVRLLYENGGLINIMAATDGRCTP
LDCAIFEHHKPVEQFLREEKALTSLQIKQIAAVVIQALFRGILTRKNLSYRKEVLSSFSS
SSQSKETFRKTDDSDKRISKRDSCCGSSDSEFYQSSIFQSSFSSFSKSIEMKEKSKIPVA
IWRLSGGFSNFLKTTNNSLHEYYISLDNRKHKENCLAPKEDKYVRHCFHCCLCQVNILEP
CCNSSFWKASLSSKCSVREQLNTKSSAREIISYLQNEAAAVIQKAWKRHKKICTEKSVLT
NLEDTTLSGDTRDINLLTHELQNLNHPS*
>TRINITY_DN38921_c0_g1::TRINITY_DN38921_c0_g1_i1::g.103::m.103 type:complete len:255 gc:universal TRINITY_DN38921_c0_g1_i1:121-885(+)
MSTKTESIGSSCDARGFGVHFNLPKIFFQEEDLFDVESPLHSSALHGDKAFLRKYLDSSE
PINLEIKDKFGRTPMIYSVMGNNVECASILLKNGARVDNSDNCGQTALHWAAYKSQKRCV
RLLLENGALWHQKDINGVTPLHLAARASSPKCIEVICKEVQRGQLDIEDSCKRTPLHWSA
AFGNSKHIKILLKKGANVGIPDTDGKTPLHLAASCNQPSALECVKILVHISRKKLLALLL
IGKIMKEGQRCIWL*
>TRINITY_DN38921_c0_g1::TRINITY_DN38921_c0_g1_i3::g.104::m.104 type:complete len:540 gc:universal TRINITY_DN38921_c0_g1_i3:957-2576(+)
MFCTPLHWAALLGFTDKVSLLLDRQAEPYSADINGATPLHYAAQGNHADTMAAFLSRSYI
SDRADAEGRYALIWAAASGANSVIDIMHSFGIDLFVSDKNGITALHAAASQGNVTTIDVL
LELGAPLEAQDNAGMTPFLHASEKGKAKSVRLLIEKGANIVAVDIDGRSSLHWAALRGHA
YVCQILLQNGCDPNSQDFYGKTPLHYTSHQGFVNCTSVLLANGADPNISDNEGKTPLHVS
CSKGHLDVVRLLYENGGLINIMAATDGRCTPLDCAIFEHHKPVEQFLREEKALTSLQIKQ
IAAVVIQALFRGILTRKNLSYRKEVLSSFSSSSQSKETFRKTDDSDKRISKRDSCCGSSD
SEFYQSSIFQSSFSSFSKSIEMKEKSKIPIAIWRLSGGFSNFLKTTNNSLHEYYISLDNR
KHKENCLAPKEDKYVRHCFHCCLCQVNILEPCCNSSFWKASLSSKCSVREQLNTKSSARE
IISYLQNEAAAVIQKAWKRHKKICTEKSVLTNLEDTTLSGDTRDINLLTHELQNLNHPS*
>TRINITY_DN38921_c0_g1::TRINITY_DN38921_c0_g1_i3::g.105::m.105 type:complete len:255 gc:universal TRINITY_DN38921_c0_g1_i3:121-885(+)
MSTKTESIGSSCDARGFGVHFNLPKIFFQEEDLFDVESPLHSSALHGDKAFLRKYLDSSE
PINLEIKDKFGRTPMIYSVMGNNVECASILLKNGARVDNSDNCGQTALHWAAYKSQKRCV
RLLLENGALWHQKDINGVTPLHLAARASSPKCIEVICKEVQRGQLDIEDSCKRTPLHWSA
AFGNSKHIKILLKKGANVGIPDTDGKTPLHLAASCNQPSALECVKILVHISRKKLLALLL
IGKIMKEGQRCIWL*
>TRINITY_DN38921_c0_g1::TRINITY_DN38921_c0_g1_i6::g.106::m.106 type:complete len:815 gc:universal TRINITY_DN38921_c0_g1_i6:121-2565(+)
MSTKTESIGSSCDARGFGVHFNLPKIFFQEEDLFDVESPLHSSALHGDKAFLRKYLDSSE
PINLEIKDKFGRTPMIYSVMGNNVECASILLKNGARVDNSDNCGQTALHWAAYKSQKRCV
RLLLENGALWHQKDINGVTPLHLAARASSPKCIEVICKEVQRGQLDIEDSCKRTPLHWSA
AFGNSKHIKILLKKGANVGIPDTDGKTPLHLAASCNQPSALECVKILVEEAPSTVIDWQD
YEGRTALHLAIAWGSTEIVDVLTATERRNFNALDNMFCTPLHWAALLGFTDKVSLLLDRQ
AEPYSADINGATPLHYAAQGNHADTMAAFLSRSYISDRADAEGRYALIWAAASGANSVID
IMHSFGIDLFVSDKNGITALHAAASQGNVTTIDVLLELGAPLEAQDNAGMTPFLHASEKG
KAKSVRLLIEKGANIVAVDIDGRSSLHWAALRGHAYVCQILLQNGCDPNSQDFYGKTPLH
YTSHQGFVNCTSVLLANGADPNISDNEGKTPLHVSCSKGHLDVVRLLYENGGLINIMAAT
DGRCTPLDCAIFEHHKPVEQFLREEKALTSLQIKQIAAVVIQALFRGILTRKNLSYRKEV
LSSFSSSSQSKETFRKTDDSDKRISKRDSCCGSSDSEFYQSSIFQSSFSSFSKSIEMKEK
SKIPIAIWRLSGGFSNFLKTTNNSLHEYYISLDNRKHKENCLAPKEDKYVRHCFHCCLCQ
VNILEPCCNSSFWKASLSSKCSVREQLNTKSSAREIISYLQNEAAAVIQKAWKRHKKICT
EKSVLTNLEDTTLSGDTRDINLLTHELQNLNHPS*
>TRINITY_DN27353_c0_g2::TRINITY_DN27353_c0_g2_i2::g.1::m.1 type:complete len:198 gc:universal TRINITY_DN27353_c0_g2_i2:859-266(-)
MPRTWRDGVIPFTFDSSVDDRHRDIIEQDMNHIEDSTGCIRFVERRGERDYVKIIQGEGN
SSHVGRATGKQELYLEESCCEGKFRDRGTHLHELSHVIGLEHEHQRRDRDKYVKINFGNV
PRGYRSEFTKVHPEADLDYGRFDYSSVTMYGPKEYCNDGRVPTIKSTRGGRRIREIDEKR
NLSRGDIEKIRYMYDYD*
>TRINITY_DN34711_c0_g2::TRINITY_DN34711_c0_g2_i1::g.2::m.2 type:complete len:1013 gc:universal TRINITY_DN34711_c0_g2_i1:3275-237(-)
MWTTCVSRSLASNTERCEERQPGCCNREKIMAPTADSIISAFKCRQLCGYLAVAVLLAVA
CIRCVSARNFTIQELVTTEFPHLVSDDIYLDPSKSESFLGDIALGRAENELYERELSRQR
GIFREENDTESINRKQRAATARPERLWEHAVIPYVIESNFSGEHRALFRQAMRHWENHTC
VKFVEKGPEHQDYIEFTERPCGCCSFVGKRGNGAQAISIGKNCDKFGIVVHELGHVVGFW
HEHTRPDRDNHVKIITKNIMIGQEYNFNKLTEEEVNSLGLPYDYDSIMHYARNTFSKNTY
LDTILPQEEPKTKKMPEIGQRRRLSSGDIAQTNMLYNCPRCGHTIQEPSGKLTSPQYSPP
EGQHCEWRITAAHGERIVLNITELDMYDSPKCDTDYLEVRDGYWIRSPMLGRLCASNVVM
PQSFISTSYRLLVTYKTSSKHQGHKGFVGNYEAICGGDIMMDEGVLQSPNFPEDYRPNKE
CNWRITVPDDHHVALQFQSFEVENHDNCVYDYLEVHDGHDHTSKLLGKFCGYKVPEDLLS
TTNKMTVKFVSDSSVQKAGFSAKFMKELDECKKTEHGCDHECVNTLGSYRCECRIGYELH
SDGKKCEDACGGIIDDMNGTIVSPSFPDMYPPNKNCAWEIIALPQYRISLNFTHFDLEGQ
NQDCEYDSVDIRSKLPEHEERKHGVFCGSHLPPTITSEGNNLRIEFNSDNSVQKSGFAAV
FFTDRDECATNNGGCQHICKNTLGSYACSCHDGFVLHDNRQDCKEGTCTYQINSPYGEIS
SPNYPDYYPSKKECAWLFTTTPGHRIKLLFDEFELEPHQECAYDHIVVYDGDTNEAPTLG
RFCGSKVPHPVQASANRMYMMFKSDASVQRSGFKATHKTVCGGRLVARHIVEHLYSHAKY
GDQNYDNKEDCDWVISATNGDHIRLTFLTFEVEHEQDCGYDYVDVYDGYDDSSPLIGKYC
GNKVPAEVISSTDSLVLRFRSDDTISNKGFSVAYAATALYEEEDDDDEDFID*
>TRINITY_DN34711_c0_g2::TRINITY_DN34711_c0_g2_i2::g.4::m.4 type:complete len:554 gc:universal TRINITY_DN34711_c0_g2_i2:1898-237(-)
MMDEGVLQSPNFPEDYRPNKECNWRITVPDDHHVALQFQSFEVENHDNCVYDYLEVHDGH
DHTSKLLGKFCGYKVPEDLLSTTNKMTVKFVSDSSVQKAGFSAKFMKELDECKKTEHGCD
HECVNTLGSYRCECRIGYELHSDGKKCEDACGGIIDDMNGTIVSPSFPDMYPPNKNCAWE
IIALPQYRISLNFTHFDLEGQNQDCEYDSVDIRSKLPEHEERKHGVFCGSHLPPTITSEG
NNLRIEFNSDNSVQKSGFAAVFFTDRDECATNNGGCQHICKNTLGSYACSCHDGFVLHDN
RQDCKEGTCTYQINSPYGEISSPNYPDYYPSKKECAWLFTTTPGHRIKLLFDEFELEPHQ
ECAYDHIVVYDGDTNEAPTLGRFCGSKVPHPVQASANRMYMMFKSDASVQRSGFKATHKT
VCGGRLVARHIVEHLYSHAKYGDQNYDNKEDCDWVISATNGDHIRLTFLTFEVEHEQDCG
YDYVDVYDGYDDSSPLIGKYCGNKVPAEVISSTDSLVLRFRSDDTISNKGFSVAYAATAL
YEEEDDDDEDFID*
>TRINITY_DN34711_c0_g2::TRINITY_DN34711_c0_g2_i2::g.5::m.5 type:complete len:466 gc:universal TRINITY_DN34711_c0_g2_i2:3381-1984(-)
MWTTCVSRSLASNTERCEERQPGCCNREKIMAPTADSIISAFKCRQLCGYLAVAVLLAVA
CIRCVSARNFTIQELVTTEFPHLVSDDIYLDPSKSESFLGDIALGRAENELYERELSRQR
GIFREENDTESINRKQRAATARPERLWEHAVIPYVIESNFSGEHRALFRQAMRHWENHTC
VKFVEKGPEHQDYIEFTERPCGPLSPNSCCSFVGKRGNGAQAISIGKNCDKFGIVVHELG
HVVGFWHEHTRPDRDNHVKIITKNIMIGQEYNFNKLTEEEVNSLGLPYDYDSIMHYARNT
FSKNTYLDTILPQEEPKTKKMPEIGQRRRLSSGDIAQTNMLYNCPRCGHTIQEPSGKLTS
PQYSPPEGQHCEWRITAAHGERIVLNITELDMYDSPKCDTDYLEVRDGYWIRSPMLGRLC
ASNVVMPQSFISTSYRLLVTYKTSSKHQGHKGFVGNYGGIFNFFV*
>TRINITY_DN34711_c0_g2::TRINITY_DN34711_c0_g2_i3::g.7::m.7 type:complete len:554 gc:universal TRINITY_DN34711_c0_g2_i3:1898-237(-)
MMDEGVLQSPNFPEDYRPNKECNWRITVPDDHHVALQFQSFEVENHDNCVYDYLEVHDGH
DHTSKLLGKFCGYKVPEDLLSTTNKMTVKFVSDSSVQKAGFSAKFMKELDECKKTEHGCD
HECVNTLGSYRCECRIGYELHSDGKKCEDACGGIIDDMNGTIVSPSFPDMYPPNKNCAWE
IIALPQYRISLNFTHFDLEGQNQDCEYDSVDIRSKLPEHEERKHGVFCGSHLPPTITSEG
NNLRIEFNSDNSVQKSGFAAVFFTDRDECATNNGGCQHICKNTLGSYACSCHDGFVLHDN
RQDCKEGTCTYQINSPYGEISSPNYPDYYPSKKECAWLFTTTPGHRIKLLFDEFELEPHQ
ECAYDHIVVYDGDTNEAPTLGRFCGSKVPHPVQASANRMYMMFKSDASVQRSGFKATHKT
VCGGRLVARHIVEHLYSHAKYGDQNYDNKEDCDWVISATNGDHIRLTFLTFEVEHEQDCG
YDYVDVYDGYDDSSPLIGKYCGNKVPAEVISSTDSLVLRFRSDDTISNKGFSVAYAATAL
YEEEDDDDEDFID*
>TRINITY_DN34711_c0_g2::TRINITY_DN34711_c0_g2_i3::g.8::m.8 type:complete len:460 gc:universal TRINITY_DN34711_c0_g2_i3:3363-1984(-)
MWTTCVSRSLASNTERCEERQPGCCNREKIMAPTADSIISAFKCRQLCGYLAVAVLLAVA
CIRCVSARNFTIQELVTTEFPHLVSDDIYLDPSKSESFLGDIALGRAENELYERELSRQR
GIFREENDTESINRKQRAATARPERLWEHAVIPYVIESNFSGEHRALFRQAMRHWENHTC
VKFVEKGPEHQDYIEFTERPCGCCSFVGKRGNGAQAISIGKNCDKFGIVVHELGHVVGFW
HEHTRPDRDNHVKIITKNIMIGQEYNFNKLTEEEVNSLGLPYDYDSIMHYARNTFSKNTY
LDTILPQEEPKTKKMPEIGQRRRLSSGDIAQTNMLYNCPRCGHTIQEPSGKLTSPQYSPP
EGQHCEWRITAAHGERIVLNITELDMYDSPKCDTDYLEVRDGYWIRSPMLGRLCASNVVM
PQSFISTSYRLLVTYKTSSKHQGHKGFVGNYGGIFNFFV*
>TRINITY_DN34711_c0_g2::TRINITY_DN34711_c0_g2_i4::g.10::m.10 type:complete len:1019 gc:universal TRINITY_DN34711_c0_g2_i4:3293-237(-)
MWTTCVSRSLASNTERCEERQPGCCNREKIMAPTADSIISAFKCRQLCGYLAVAVLLAVA
CIRCVSARNFTIQELVTTEFPHLVSDDIYLDPSKSESFLGDIALGRAENELYERELSRQR
GIFREENDTESINRKQRAATARPERLWEHAVIPYVIESNFSGEHRALFRQAMRHWENHTC
VKFVEKGPEHQDYIEFTERPCGPLSPNSCCSFVGKRGNGAQAISIGKNCDKFGIVVHELG
HVVGFWHEHTRPDRDNHVKIITKNIMIGQEYNFNKLTEEEVNSLGLPYDYDSIMHYARNT
FSKNTYLDTILPQEEPKTKKMPEIGQRRRLSSGDIAQTNMLYNCPRCGHTIQEPSGKLTS
PQYSPPEGQHCEWRITAAHGERIVLNITELDMYDSPKCDTDYLEVRDGYWIRSPMLGRLC
ASNVVMPQSFISTSYRLLVTYKTSSKHQGHKGFVGNYEAICGGDIMMDEGVLQSPNFPED
YRPNKECNWRITVPDDHHVALQFQSFEVENHDNCVYDYLEVHDGHDHTSKLLGKFCGYKV
PEDLLSTTNKMTVKFVSDSSVQKAGFSAKFMKELDECKKTEHGCDHECVNTLGSYRCECR
IGYELHSDGKKCEDACGGIIDDMNGTIVSPSFPDMYPPNKNCAWEIIALPQYRISLNFTH
FDLEGQNQDCEYDSVDIRSKLPEHEERKHGVFCGSHLPPTITSEGNNLRIEFNSDNSVQK
SGFAAVFFTDRDECATNNGGCQHICKNTLGSYACSCHDGFVLHDNRQDCKEGTCTYQINS
PYGEISSPNYPDYYPSKKECAWLFTTTPGHRIKLLFDEFELEPHQECAYDHIVVYDGDTN
EAPTLGRFCGSKVPHPVQASANRMYMMFKSDASVQRSGFKATHKTVCGGRLVARHIVEHL
YSHAKYGDQNYDNKEDCDWVISATNGDHIRLTFLTFEVEHEQDCGYDYVDVYDGYDDSSP
LIGKYCGNKVPAEVISSTDSLVLRFRSDDTISNKGFSVAYAATALYEEEDDDDEDFID*
>TRINITY_DN97130_c0_g1::TRINITY_DN97130_c0_g1_i1::g.12::m.12 type:5prime_partial len:243 gc:universal TRINITY_DN97130_c0_g1_i1:2-730(+)
VVPTMLSLVALFLVVAAAEEPLNLGDLPMQNPNLFEGDIIGVDGDLNDKNAISNLGLRWP
NGKVPYVIDGGLAMHRNIILRAMEDYHSHTCVRFVPRTFESNYIRLFPGEGCYSNVGCVG
GAQPVSLGKGCIFTGTIVHELGHAVGFYHEQNRSDRDDYLIIYWSNIQPGMSSQFQKLMP
SQNILYTSFDHNSIMCYGETAFSRDGRSKTMVHKQGFRLSETYDKPGLSSSDIQRVNKLY
CQ*
>TRINITY_DN34711_c0_g2::TRINITY_DN34711_c0_g2_i1::g.1::m.1 type:complete len:1013 gc:universal TRINITY_DN34711_c0_g2_i1:3275-237(-)
MWTTCVSRSLASNTERCEERQPGCCNREKIMAPTADSIISAFKCRQLCGYLAVAVLLAVA
CIRCVSARNFTIQELVTTEFPHLVSDDIYLDPSKSESFLGDIALGRAENELYERELSRQR
GIFREENDTESINRKQRAATARPERLWEHAVIPYVIESNFSGEHRALFRQAMRHWENHTC
VKFVEKGPEHQDYIEFTERPCGCCSFVGKRGNGAQAISIGKNCDKFGIVVHELGHVVGFW
HEHTRPDRDNHVKIITKNIMIGQEYNFNKLTEEEVNSLGLPYDYDSIMHYARNTFSKNTY
LDTILPQEEPKTKKMPEIGQRRRLSSGDIAQTNMLYNCPRCGHTIQEPSGKLTSPQYSPP
EGQHCEWRITAAHGERIVLNITELDMYDSPKCDTDYLEVRDGYWIRSPMLGRLCASNVVM
PQSFISTSYRLLVTYKTSSKHQGHKGFVGNYEAICGGDIMMDEGVLQSPNFPEDYRPNKE
CNWRITVPDDHHVALQFQSFEVENHDNCVYDYLEVHDGHDHTSKLLGKFCGYKVPEDLLS
TTNKMTVKFVSDSSVQKAGFSAKFMKELDECKKTEHGCDHECVNTLGSYRCECRIGYELH
SDGKKCEDACGGIIDDMNGTIVSPSFPDMYPPNKNCAWEIIALPQYRISLNFTHFDLEGQ
NQDCEYDSVDIRSKLPEHEERKHGVFCGSHLPPTITSEGNNLRIEFNSDNSVQKSGFAAV
FFTDRDECATNNGGCQHICKNTLGSYACSCHDGFVLHDNRQDCKEGTCTYQINSPYGEIS
SPNYPDYYPSKKECAWLFTTTPGHRIKLLFDEFELEPHQECAYDHIVVYDGDTNEAPTLG
RFCGSKVPHPVQASANRMYMMFKSDASVQRSGFKATHKTVCGGRLVARHIVEHLYSHAKY
GDQNYDNKEDCDWVISATNGDHIRLTFLTFEVEHEQDCGYDYVDVYDGYDDSSPLIGKYC
GNKVPAEVISSTDSLVLRFRSDDTISNKGFSVAYAATALYEEEDDDDEDFID*
>TRINITY_DN34711_c0_g2::TRINITY_DN34711_c0_g2_i2::g.3::m.3 type:complete len:554 gc:universal TRINITY_DN34711_c0_g2_i2:1898-237(-)
MMDEGVLQSPNFPEDYRPNKECNWRITVPDDHHVALQFQSFEVENHDNCVYDYLEVHDGH
DHTSKLLGKFCGYKVPEDLLSTTNKMTVKFVSDSSVQKAGFSAKFMKELDECKKTEHGCD
HECVNTLGSYRCECRIGYELHSDGKKCEDACGGIIDDMNGTIVSPSFPDMYPPNKNCAWE
IIALPQYRISLNFTHFDLEGQNQDCEYDSVDIRSKLPEHEERKHGVFCGSHLPPTITSEG
NNLRIEFNSDNSVQKSGFAAVFFTDRDECATNNGGCQHICKNTLGSYACSCHDGFVLHDN
RQDCKEGTCTYQINSPYGEISSPNYPDYYPSKKECAWLFTTTPGHRIKLLFDEFELEPHQ
ECAYDHIVVYDGDTNEAPTLGRFCGSKVPHPVQASANRMYMMFKSDASVQRSGFKATHKT
VCGGRLVARHIVEHLYSHAKYGDQNYDNKEDCDWVISATNGDHIRLTFLTFEVEHEQDCG
YDYVDVYDGYDDSSPLIGKYCGNKVPAEVISSTDSLVLRFRSDDTISNKGFSVAYAATAL
YEEEDDDDEDFID*
>TRINITY_DN34711_c0_g2::TRINITY_DN34711_c0_g2_i2::g.4::m.4 type:complete len:466 gc:universal TRINITY_DN34711_c0_g2_i2:3381-1984(-)
MWTTCVSRSLASNTERCEERQPGCCNREKIMAPTADSIISAFKCRQLCGYLAVAVLLAVA
CIRCVSARNFTIQELVTTEFPHLVSDDIYLDPSKSESFLGDIALGRAENELYERELSRQR
GIFREENDTESINRKQRAATARPERLWEHAVIPYVIESNFSGEHRALFRQAMRHWENHTC
VKFVEKGPEHQDYIEFTERPCGPLSPNSCCSFVGKRGNGAQAISIGKNCDKFGIVVHELG
HVVGFWHEHTRPDRDNHVKIITKNIMIGQEYNFNKLTEEEVNSLGLPYDYDSIMHYARNT
FSKNTYLDTILPQEEPKTKKMPEIGQRRRLSSGDIAQTNMLYNCPRCGHTIQEPSGKLTS
PQYSPPEGQHCEWRITAAHGERIVLNITELDMYDSPKCDTDYLEVRDGYWIRSPMLGRLC
ASNVVMPQSFISTSYRLLVTYKTSSKHQGHKGFVGNYGGIFNFFV*
>TRINITY_DN34711_c0_g2::TRINITY_DN34711_c0_g2_i3::g.6::m.6 type:complete len:554 gc:universal TRINITY_DN34711_c0_g2_i3:1898-237(-)
MMDEGVLQSPNFPEDYRPNKECNWRITVPDDHHVALQFQSFEVENHDNCVYDYLEVHDGH
DHTSKLLGKFCGYKVPEDLLSTTNKMTVKFVSDSSVQKAGFSAKFMKELDECKKTEHGCD
HECVNTLGSYRCECRIGYELHSDGKKCEDACGGIIDDMNGTIVSPSFPDMYPPNKNCAWE
IIALPQYRISLNFTHFDLEGQNQDCEYDSVDIRSKLPEHEERKHGVFCGSHLPPTITSEG
NNLRIEFNSDNSVQKSGFAAVFFTDRDECATNNGGCQHICKNTLGSYACSCHDGFVLHDN
RQDCKEGTCTYQINSPYGEISSPNYPDYYPSKKECAWLFTTTPGHRIKLLFDEFELEPHQ
ECAYDHIVVYDGDTNEAPTLGRFCGSKVPHPVQASANRMYMMFKSDASVQRSGFKATHKT
VCGGRLVARHIVEHLYSHAKYGDQNYDNKEDCDWVISATNGDHIRLTFLTFEVEHEQDCG
YDYVDVYDGYDDSSPLIGKYCGNKVPAEVISSTDSLVLRFRSDDTISNKGFSVAYAATAL
YEEEDDDDEDFID*
>TRINITY_DN34711_c0_g2::TRINITY_DN34711_c0_g2_i3::g.7::m.7 type:complete len:460 gc:universal TRINITY_DN34711_c0_g2_i3:3363-1984(-)
MWTTCVSRSLASNTERCEERQPGCCNREKIMAPTADSIISAFKCRQLCGYLAVAVLLAVA
CIRCVSARNFTIQELVTTEFPHLVSDDIYLDPSKSESFLGDIALGRAENELYERELSRQR
GIFREENDTESINRKQRAATARPERLWEHAVIPYVIESNFSGEHRALFRQAMRHWENHTC
VKFVEKGPEHQDYIEFTERPCGCCSFVGKRGNGAQAISIGKNCDKFGIVVHELGHVVGFW
HEHTRPDRDNHVKIITKNIMIGQEYNFNKLTEEEVNSLGLPYDYDSIMHYARNTFSKNTY
LDTILPQEEPKTKKMPEIGQRRRLSSGDIAQTNMLYNCPRCGHTIQEPSGKLTSPQYSPP
EGQHCEWRITAAHGERIVLNITELDMYDSPKCDTDYLEVRDGYWIRSPMLGRLCASNVVM
PQSFISTSYRLLVTYKTSSKHQGHKGFVGNYGGIFNFFV*
>TRINITY_DN34711_c0_g2::TRINITY_DN34711_c0_g2_i4::g.9::m.9 type:complete len:1019 gc:universal TRINITY_DN34711_c0_g2_i4:3293-237(-)
MWTTCVSRSLASNTERCEERQPGCCNREKIMAPTADSIISAFKCRQLCGYLAVAVLLAVA
CIRCVSARNFTIQELVTTEFPHLVSDDIYLDPSKSESFLGDIALGRAENELYERELSRQR
GIFREENDTESINRKQRAATARPERLWEHAVIPYVIESNFSGEHRALFRQAMRHWENHTC
VKFVEKGPEHQDYIEFTERPCGPLSPNSCCSFVGKRGNGAQAISIGKNCDKFGIVVHELG
HVVGFWHEHTRPDRDNHVKIITKNIMIGQEYNFNKLTEEEVNSLGLPYDYDSIMHYARNT
FSKNTYLDTILPQEEPKTKKMPEIGQRRRLSSGDIAQTNMLYNCPRCGHTIQEPSGKLTS
PQYSPPEGQHCEWRITAAHGERIVLNITELDMYDSPKCDTDYLEVRDGYWIRSPMLGRLC
ASNVVMPQSFISTSYRLLVTYKTSSKHQGHKGFVGNYEAICGGDIMMDEGVLQSPNFPED
YRPNKECNWRITVPDDHHVALQFQSFEVENHDNCVYDYLEVHDGHDHTSKLLGKFCGYKV
PEDLLSTTNKMTVKFVSDSSVQKAGFSAKFMKELDECKKTEHGCDHECVNTLGSYRCECR
IGYELHSDGKKCEDACGGIIDDMNGTIVSPSFPDMYPPNKNCAWEIIALPQYRISLNFTH
FDLEGQNQDCEYDSVDIRSKLPEHEERKHGVFCGSHLPPTITSEGNNLRIEFNSDNSVQK
SGFAAVFFTDRDECATNNGGCQHICKNTLGSYACSCHDGFVLHDNRQDCKEGTCTYQINS
PYGEISSPNYPDYYPSKKECAWLFTTTPGHRIKLLFDEFELEPHQECAYDHIVVYDGDTN
EAPTLGRFCGSKVPHPVQASANRMYMMFKSDASVQRSGFKATHKTVCGGRLVARHIVEHL
YSHAKYGDQNYDNKEDCDWVISATNGDHIRLTFLTFEVEHEQDCGYDYVDVYDGYDDSSP
LIGKYCGNKVPAEVISSTDSLVLRFRSDDTISNKGFSVAYAATALYEEEDDDDEDFID*
>TRINITY_DN97130_c0_g1::TRINITY_DN97130_c0_g1_i1::g.11::m.11 type:5prime_partial len:243 gc:universal TRINITY_DN97130_c0_g1_i1:2-730(+)
VVPTMLSLVALFLVVAAAEEPLNLGDLPMQNPNLFEGDIIGVDGDLNDKNAISNLGLRWP
NGKVPYVIDGGLAMHRNIILRAMEDYHSHTCVRFVPRTFESNYIRLFPGEGCYSNVGCVG
GAQPVSLGKGCIFTGTIVHELGHAVGFYHEQNRSDRDDYLIIYWSNIQPGMSSQFQKLMP
SQNILYTSFDHNSIMCYGETAFSRDGRSKTMVHKQGFRLSETYDKPGLSSSDIQRVNKLY
CQ*
>TRINITY_DN34711_c0_g2::TRINITY_DN34711_c0_g2_i1::g.1::m.1 type:complete len:1013 gc:universal TRINITY_DN34711_c0_g2_i1:3275-237(-)
MWTTCVSRSLASNTERCEERQPGCCNREKIMAPTADSIISAFKCRQLCGYLAVAVLLAVA
CIRCVSARNFTIQELVTTEFPHLVSDDIYLDPSKSESFLGDIALGRAENELYERELSRQR
GIFREENDTESINRKQRAATARPERLWEHAVIPYVIESNFSGEHRALFRQAMRHWENHTC
VKFVEKGPEHQDYIEFTERPCGCCSFVGKRGNGAQAISIGKNCDKFGIVVHELGHVVGFW
HEHTRPDRDNHVKIITKNIMIGQEYNFNKLTEEEVNSLGLPYDYDSIMHYARNTFSKNTY
LDTILPQEEPKTKKMPEIGQRRRLSSGDIAQTNMLYNCPRCGHTIQEPSGKLTSPQYSPP
EGQHCEWRITAAHGERIVLNITELDMYDSPKCDTDYLEVRDGYWIRSPMLGRLCASNVVM
PQSFISTSYRLLVTYKTSSKHQGHKGFVGNYEAICGGDIMMDEGVLQSPNFPEDYRPNKE
CNWRITVPDDHHVALQFQSFEVENHDNCVYDYLEVHDGHDHTSKLLGKFCGYKVPEDLLS
TTNKMTVKFVSDSSVQKAGFSAKFMKELDECKKTEHGCDHECVNTLGSYRCECRIGYELH
SDGKKCEDACGGIIDDMNGTIVSPSFPDMYPPNKNCAWEIIALPQYRISLNFTHFDLEGQ
NQDCEYDSVDIRSKLPEHEERKHGVFCGSHLPPTITSEGNNLRIEFNSDNSVQKSGFAAV
FFTDRDECATNNGGCQHICKNTLGSYACSCHDGFVLHDNRQDCKEGTCTYQINSPYGEIS
SPNYPDYYPSKKECAWLFTTTPGHRIKLLFDEFELEPHQECAYDHIVVYDGDTNEAPTLG
RFCGSKVPHPVQASANRMYMMFKSDASVQRSGFKATHKTVCGGRLVARHIVEHLYSHAKY
GDQNYDNKEDCDWVISATNGDHIRLTFLTFEVEHEQDCGYDYVDVYDGYDDSSPLIGKYC
GNKVPAEVISSTDSLVLRFRSDDTISNKGFSVAYAATALYEEEDDDDEDFID*
>TRINITY_DN34711_c0_g2::TRINITY_DN34711_c0_g2_i2::g.3::m.3 type:complete len:554 gc:universal TRINITY_DN34711_c0_g2_i2:1898-237(-)
MMDEGVLQSPNFPEDYRPNKECNWRITVPDDHHVALQFQSFEVENHDNCVYDYLEVHDGH
DHTSKLLGKFCGYKVPEDLLSTTNKMTVKFVSDSSVQKAGFSAKFMKELDECKKTEHGCD
HECVNTLGSYRCECRIGYELHSDGKKCEDACGGIIDDMNGTIVSPSFPDMYPPNKNCAWE
IIALPQYRISLNFTHFDLEGQNQDCEYDSVDIRSKLPEHEERKHGVFCGSHLPPTITSEG
NNLRIEFNSDNSVQKSGFAAVFFTDRDECATNNGGCQHICKNTLGSYACSCHDGFVLHDN
RQDCKEGTCTYQINSPYGEISSPNYPDYYPSKKECAWLFTTTPGHRIKLLFDEFELEPHQ
ECAYDHIVVYDGDTNEAPTLGRFCGSKVPHPVQASANRMYMMFKSDASVQRSGFKATHKT
VCGGRLVARHIVEHLYSHAKYGDQNYDNKEDCDWVISATNGDHIRLTFLTFEVEHEQDCG
YDYVDVYDGYDDSSPLIGKYCGNKVPAEVISSTDSLVLRFRSDDTISNKGFSVAYAATAL
YEEEDDDDEDFID*
>TRINITY_DN34711_c0_g2::TRINITY_DN34711_c0_g2_i2::g.4::m.4 type:complete len:466 gc:universal TRINITY_DN34711_c0_g2_i2:3381-1984(-)
MWTTCVSRSLASNTERCEERQPGCCNREKIMAPTADSIISAFKCRQLCGYLAVAVLLAVA
CIRCVSARNFTIQELVTTEFPHLVSDDIYLDPSKSESFLGDIALGRAENELYERELSRQR
GIFREENDTESINRKQRAATARPERLWEHAVIPYVIESNFSGEHRALFRQAMRHWENHTC
VKFVEKGPEHQDYIEFTERPCGPLSPNSCCSFVGKRGNGAQAISIGKNCDKFGIVVHELG
HVVGFWHEHTRPDRDNHVKIITKNIMIGQEYNFNKLTEEEVNSLGLPYDYDSIMHYARNT
FSKNTYLDTILPQEEPKTKKMPEIGQRRRLSSGDIAQTNMLYNCPRCGHTIQEPSGKLTS
PQYSPPEGQHCEWRITAAHGERIVLNITELDMYDSPKCDTDYLEVRDGYWIRSPMLGRLC
ASNVVMPQSFISTSYRLLVTYKTSSKHQGHKGFVGNYGGIFNFFV*
>TRINITY_DN34711_c0_g2::TRINITY_DN34711_c0_g2_i3::g.6::m.6 type:complete len:554 gc:universal TRINITY_DN34711_c0_g2_i3:1898-237(-)
MMDEGVLQSPNFPEDYRPNKECNWRITVPDDHHVALQFQSFEVENHDNCVYDYLEVHDGH
DHTSKLLGKFCGYKVPEDLLSTTNKMTVKFVSDSSVQKAGFSAKFMKELDECKKTEHGCD
HECVNTLGSYRCECRIGYELHSDGKKCEDACGGIIDDMNGTIVSPSFPDMYPPNKNCAWE
IIALPQYRISLNFTHFDLEGQNQDCEYDSVDIRSKLPEHEERKHGVFCGSHLPPTITSEG
NNLRIEFNSDNSVQKSGFAAVFFTDRDECATNNGGCQHICKNTLGSYACSCHDGFVLHDN
RQDCKEGTCTYQINSPYGEISSPNYPDYYPSKKECAWLFTTTPGHRIKLLFDEFELEPHQ
ECAYDHIVVYDGDTNEAPTLGRFCGSKVPHPVQASANRMYMMFKSDASVQRSGFKATHKT
VCGGRLVARHIVEHLYSHAKYGDQNYDNKEDCDWVISATNGDHIRLTFLTFEVEHEQDCG
YDYVDVYDGYDDSSPLIGKYCGNKVPAEVISSTDSLVLRFRSDDTISNKGFSVAYAATAL
YEEEDDDDEDFID*
>TRINITY_DN34711_c0_g2::TRINITY_DN34711_c0_g2_i3::g.7::m.7 type:complete len:460 gc:universal TRINITY_DN34711_c0_g2_i3:3363-1984(-)
MWTTCVSRSLASNTERCEERQPGCCNREKIMAPTADSIISAFKCRQLCGYLAVAVLLAVA
CIRCVSARNFTIQELVTTEFPHLVSDDIYLDPSKSESFLGDIALGRAENELYERELSRQR
GIFREENDTESINRKQRAATARPERLWEHAVIPYVIESNFSGEHRALFRQAMRHWENHTC
VKFVEKGPEHQDYIEFTERPCGCCSFVGKRGNGAQAISIGKNCDKFGIVVHELGHVVGFW
HEHTRPDRDNHVKIITKNIMIGQEYNFNKLTEEEVNSLGLPYDYDSIMHYARNTFSKNTY
LDTILPQEEPKTKKMPEIGQRRRLSSGDIAQTNMLYNCPRCGHTIQEPSGKLTSPQYSPP
EGQHCEWRITAAHGERIVLNITELDMYDSPKCDTDYLEVRDGYWIRSPMLGRLCASNVVM
PQSFISTSYRLLVTYKTSSKHQGHKGFVGNYGGIFNFFV*
>TRINITY_DN34711_c0_g2::TRINITY_DN34711_c0_g2_i4::g.9::m.9 type:complete len:1019 gc:universal TRINITY_DN34711_c0_g2_i4:3293-237(-)
MWTTCVSRSLASNTERCEERQPGCCNREKIMAPTADSIISAFKCRQLCGYLAVAVLLAVA
CIRCVSARNFTIQELVTTEFPHLVSDDIYLDPSKSESFLGDIALGRAENELYERELSRQR
GIFREENDTESINRKQRAATARPERLWEHAVIPYVIESNFSGEHRALFRQAMRHWENHTC
VKFVEKGPEHQDYIEFTERPCGPLSPNSCCSFVGKRGNGAQAISIGKNCDKFGIVVHELG
HVVGFWHEHTRPDRDNHVKIITKNIMIGQEYNFNKLTEEEVNSLGLPYDYDSIMHYARNT
FSKNTYLDTILPQEEPKTKKMPEIGQRRRLSSGDIAQTNMLYNCPRCGHTIQEPSGKLTS
PQYSPPEGQHCEWRITAAHGERIVLNITELDMYDSPKCDTDYLEVRDGYWIRSPMLGRLC
ASNVVMPQSFISTSYRLLVTYKTSSKHQGHKGFVGNYEAICGGDIMMDEGVLQSPNFPED
YRPNKECNWRITVPDDHHVALQFQSFEVENHDNCVYDYLEVHDGHDHTSKLLGKFCGYKV
PEDLLSTTNKMTVKFVSDSSVQKAGFSAKFMKELDECKKTEHGCDHECVNTLGSYRCECR
IGYELHSDGKKCEDACGGIIDDMNGTIVSPSFPDMYPPNKNCAWEIIALPQYRISLNFTH
FDLEGQNQDCEYDSVDIRSKLPEHEERKHGVFCGSHLPPTITSEGNNLRIEFNSDNSVQK
SGFAAVFFTDRDECATNNGGCQHICKNTLGSYACSCHDGFVLHDNRQDCKEGTCTYQINS
PYGEISSPNYPDYYPSKKECAWLFTTTPGHRIKLLFDEFELEPHQECAYDHIVVYDGDTN
EAPTLGRFCGSKVPHPVQASANRMYMMFKSDASVQRSGFKATHKTVCGGRLVARHIVEHL
YSHAKYGDQNYDNKEDCDWVISATNGDHIRLTFLTFEVEHEQDCGYDYVDVYDGYDDSSP
LIGKYCGNKVPAEVISSTDSLVLRFRSDDTISNKGFSVAYAATALYEEEDDDDEDFID*
>TRINITY_DN97130_c0_g1::TRINITY_DN97130_c0_g1_i1::g.11::m.11 type:5prime_partial len:243 gc:universal TRINITY_DN97130_c0_g1_i1:2-730(+)
VVPTMLSLVALFLVVAAAEEPLNLGDLPMQNPNLFEGDIIGVDGDLNDKNAISNLGLRWP
NGKVPYVIDGGLAMHRNIILRAMEDYHSHTCVRFVPRTFESNYIRLFPGEGCYSNVGCVG
GAQPVSLGKGCIFTGTIVHELGHAVGFYHEQNRSDRDDYLIIYWSNIQPGMSSQFQKLMP
SQNILYTSFDHNSIMCYGETAFSRDGRSKTMVHKQGFRLSETYDKPGLSSSDIQRVNKLY
CQ*
>TRINITY_DN34711_c0_g2::TRINITY_DN34711_c0_g2_i1::g.1::m.1 type:complete len:1013 gc:universal TRINITY_DN34711_c0_g2_i1:3275-237(-)
MWTTCVSRSLASNTERCEERQPGCCNREKIMAPTADSIISAFKCRQLCGYLAVAVLLAVA
CIRCVSARNFTIQELVTTEFPHLVSDDIYLDPSKSESFLGDIALGRAENELYERELSRQR
GIFREENDTESINRKQRAATARPERLWEHAVIPYVIESNFSGEHRALFRQAMRHWENHTC
VKFVEKGPEHQDYIEFTERPCGCCSFVGKRGNGAQAISIGKNCDKFGIVVHELGHVVGFW
HEHTRPDRDNHVKIITKNIMIGQEYNFNKLTEEEVNSLGLPYDYDSIMHYARNTFSKNTY
LDTILPQEEPKTKKMPEIGQRRRLSSGDIAQTNMLYNCPRCGHTIQEPSGKLTSPQYSPP
EGQHCEWRITAAHGERIVLNITELDMYDSPKCDTDYLEVRDGYWIRSPMLGRLCASNVVM
PQSFISTSYRLLVTYKTSSKHQGHKGFVGNYEAICGGDIMMDEGVLQSPNFPEDYRPNKE
CNWRITVPDDHHVALQFQSFEVENHDNCVYDYLEVHDGHDHTSKLLGKFCGYKVPEDLLS
TTNKMTVKFVSDSSVQKAGFSAKFMKELDECKKTEHGCDHECVNTLGSYRCECRIGYELH
SDGKKCEDACGGIIDDMNGTIVSPSFPDMYPPNKNCAWEIIALPQYRISLNFTHFDLEGQ
NQDCEYDSVDIRSKLPEHEERKHGVFCGSHLPPTITSEGNNLRIEFNSDNSVQKSGFAAV
FFTDRDECATNNGGCQHICKNTLGSYACSCHDGFVLHDNRQDCKEGTCTYQINSPYGEIS
SPNYPDYYPSKKECAWLFTTTPGHRIKLLFDEFELEPHQECAYDHIVVYDGDTNEAPTLG
RFCGSKVPHPVQASANRMYMMFKSDASVQRSGFKATHKTVCGGRLVARHIVEHLYSHAKY
GDQNYDNKEDCDWVISATNGDHIRLTFLTFEVEHEQDCGYDYVDVYDGYDDSSPLIGKYC
GNKVPAEVISSTDSLVLRFRSDDTISNKGFSVAYAATALYEEEDDDDEDFID*
>TRINITY_DN34711_c0_g2::TRINITY_DN34711_c0_g2_i2::g.3::m.3 type:complete len:554 gc:universal TRINITY_DN34711_c0_g2_i2:1898-237(-)
MMDEGVLQSPNFPEDYRPNKECNWRITVPDDHHVALQFQSFEVENHDNCVYDYLEVHDGH
DHTSKLLGKFCGYKVPEDLLSTTNKMTVKFVSDSSVQKAGFSAKFMKELDECKKTEHGCD
HECVNTLGSYRCECRIGYELHSDGKKCEDACGGIIDDMNGTIVSPSFPDMYPPNKNCAWE
IIALPQYRISLNFTHFDLEGQNQDCEYDSVDIRSKLPEHEERKHGVFCGSHLPPTITSEG
NNLRIEFNSDNSVQKSGFAAVFFTDRDECATNNGGCQHICKNTLGSYACSCHDGFVLHDN
RQDCKEGTCTYQINSPYGEISSPNYPDYYPSKKECAWLFTTTPGHRIKLLFDEFELEPHQ
ECAYDHIVVYDGDTNEAPTLGRFCGSKVPHPVQASANRMYMMFKSDASVQRSGFKATHKT
VCGGRLVARHIVEHLYSHAKYGDQNYDNKEDCDWVISATNGDHIRLTFLTFEVEHEQDCG
YDYVDVYDGYDDSSPLIGKYCGNKVPAEVISSTDSLVLRFRSDDTISNKGFSVAYAATAL
YEEEDDDDEDFID*
>TRINITY_DN34711_c0_g2::TRINITY_DN34711_c0_g2_i2::g.4::m.4 type:complete len:466 gc:universal TRINITY_DN34711_c0_g2_i2:3381-1984(-)
MWTTCVSRSLASNTERCEERQPGCCNREKIMAPTADSIISAFKCRQLCGYLAVAVLLAVA
CIRCVSARNFTIQELVTTEFPHLVSDDIYLDPSKSESFLGDIALGRAENELYERELSRQR
GIFREENDTESINRKQRAATARPERLWEHAVIPYVIESNFSGEHRALFRQAMRHWENHTC
VKFVEKGPEHQDYIEFTERPCGPLSPNSCCSFVGKRGNGAQAISIGKNCDKFGIVVHELG
HVVGFWHEHTRPDRDNHVKIITKNIMIGQEYNFNKLTEEEVNSLGLPYDYDSIMHYARNT
FSKNTYLDTILPQEEPKTKKMPEIGQRRRLSSGDIAQTNMLYNCPRCGHTIQEPSGKLTS
PQYSPPEGQHCEWRITAAHGERIVLNITELDMYDSPKCDTDYLEVRDGYWIRSPMLGRLC
ASNVVMPQSFISTSYRLLVTYKTSSKHQGHKGFVGNYGGIFNFFV*
>TRINITY_DN34711_c0_g2::TRINITY_DN34711_c0_g2_i3::g.6::m.6 type:complete len:554 gc:universal TRINITY_DN34711_c0_g2_i3:1898-237(-)
MMDEGVLQSPNFPEDYRPNKECNWRITVPDDHHVALQFQSFEVENHDNCVYDYLEVHDGH
DHTSKLLGKFCGYKVPEDLLSTTNKMTVKFVSDSSVQKAGFSAKFMKELDECKKTEHGCD
HECVNTLGSYRCECRIGYELHSDGKKCEDACGGIIDDMNGTIVSPSFPDMYPPNKNCAWE
IIALPQYRISLNFTHFDLEGQNQDCEYDSVDIRSKLPEHEERKHGVFCGSHLPPTITSEG
NNLRIEFNSDNSVQKSGFAAVFFTDRDECATNNGGCQHICKNTLGSYACSCHDGFVLHDN
RQDCKEGTCTYQINSPYGEISSPNYPDYYPSKKECAWLFTTTPGHRIKLLFDEFELEPHQ
ECAYDHIVVYDGDTNEAPTLGRFCGSKVPHPVQASANRMYMMFKSDASVQRSGFKATHKT
VCGGRLVARHIVEHLYSHAKYGDQNYDNKEDCDWVISATNGDHIRLTFLTFEVEHEQDCG
YDYVDVYDGYDDSSPLIGKYCGNKVPAEVISSTDSLVLRFRSDDTISNKGFSVAYAATAL
YEEEDDDDEDFID*
>TRINITY_DN34711_c0_g2::TRINITY_DN34711_c0_g2_i3::g.7::m.7 type:complete len:460 gc:universal TRINITY_DN34711_c0_g2_i3:3363-1984(-)
MWTTCVSRSLASNTERCEERQPGCCNREKIMAPTADSIISAFKCRQLCGYLAVAVLLAVA
CIRCVSARNFTIQELVTTEFPHLVSDDIYLDPSKSESFLGDIALGRAENELYERELSRQR
GIFREENDTESINRKQRAATARPERLWEHAVIPYVIESNFSGEHRALFRQAMRHWENHTC
VKFVEKGPEHQDYIEFTERPCGCCSFVGKRGNGAQAISIGKNCDKFGIVVHELGHVVGFW
HEHTRPDRDNHVKIITKNIMIGQEYNFNKLTEEEVNSLGLPYDYDSIMHYARNTFSKNTY
LDTILPQEEPKTKKMPEIGQRRRLSSGDIAQTNMLYNCPRCGHTIQEPSGKLTSPQYSPP
EGQHCEWRITAAHGERIVLNITELDMYDSPKCDTDYLEVRDGYWIRSPMLGRLCASNVVM
PQSFISTSYRLLVTYKTSSKHQGHKGFVGNYGGIFNFFV*
>TRINITY_DN34711_c0_g2::TRINITY_DN34711_c0_g2_i4::g.9::m.9 type:complete len:1019 gc:universal TRINITY_DN34711_c0_g2_i4:3293-237(-)
MWTTCVSRSLASNTERCEERQPGCCNREKIMAPTADSIISAFKCRQLCGYLAVAVLLAVA
CIRCVSARNFTIQELVTTEFPHLVSDDIYLDPSKSESFLGDIALGRAENELYERELSRQR
GIFREENDTESINRKQRAATARPERLWEHAVIPYVIESNFSGEHRALFRQAMRHWENHTC
VKFVEKGPEHQDYIEFTERPCGPLSPNSCCSFVGKRGNGAQAISIGKNCDKFGIVVHELG
HVVGFWHEHTRPDRDNHVKIITKNIMIGQEYNFNKLTEEEVNSLGLPYDYDSIMHYARNT
FSKNTYLDTILPQEEPKTKKMPEIGQRRRLSSGDIAQTNMLYNCPRCGHTIQEPSGKLTS
PQYSPPEGQHCEWRITAAHGERIVLNITELDMYDSPKCDTDYLEVRDGYWIRSPMLGRLC
ASNVVMPQSFISTSYRLLVTYKTSSKHQGHKGFVGNYEAICGGDIMMDEGVLQSPNFPED
YRPNKECNWRITVPDDHHVALQFQSFEVENHDNCVYDYLEVHDGHDHTSKLLGKFCGYKV
PEDLLSTTNKMTVKFVSDSSVQKAGFSAKFMKELDECKKTEHGCDHECVNTLGSYRCECR
IGYELHSDGKKCEDACGGIIDDMNGTIVSPSFPDMYPPNKNCAWEIIALPQYRISLNFTH
FDLEGQNQDCEYDSVDIRSKLPEHEERKHGVFCGSHLPPTITSEGNNLRIEFNSDNSVQK
SGFAAVFFTDRDECATNNGGCQHICKNTLGSYACSCHDGFVLHDNRQDCKEGTCTYQINS
PYGEISSPNYPDYYPSKKECAWLFTTTPGHRIKLLFDEFELEPHQECAYDHIVVYDGDTN
EAPTLGRFCGSKVPHPVQASANRMYMMFKSDASVQRSGFKATHKTVCGGRLVARHIVEHL
YSHAKYGDQNYDNKEDCDWVISATNGDHIRLTFLTFEVEHEQDCGYDYVDVYDGYDDSSP
LIGKYCGNKVPAEVISSTDSLVLRFRSDDTISNKGFSVAYAATALYEEEDDDDEDFID*
>TRINITY_DN97130_c0_g1::TRINITY_DN97130_c0_g1_i1::g.11::m.11 type:5prime_partial len:243 gc:universal TRINITY_DN97130_c0_g1_i1:2-730(+)
VVPTMLSLVALFLVVAAAEEPLNLGDLPMQNPNLFEGDIIGVDGDLNDKNAISNLGLRWP
NGKVPYVIDGGLAMHRNIILRAMEDYHSHTCVRFVPRTFESNYIRLFPGEGCYSNVGCVG
GAQPVSLGKGCIFTGTIVHELGHAVGFYHEQNRSDRDDYLIIYWSNIQPGMSSQFQKLMP
SQNILYTSFDHNSIMCYGETAFSRDGRSKTMVHKQGFRLSETYDKPGLSSSDIQRVNKLY
CQ*
>TRINITY_DN39906_c0_g2::TRINITY_DN39906_c0_g2_i2::g.1::m.1 type:5prime_partial len:467 gc:universal TRINITY_DN39906_c0_g2_i2:4811-3411(-)
PTLLLSAFAVSFISPVFVEAIAMISKLLLLFWFVVVVLATGEWRRVAKDLEEVKSAAKFA
TEYISFQTNSMFHQKLIRIMEVERQVVAGLNYRITMDIKQTTCRKNKYSFEEVQSCPLLD
TAALRRCVAIVWVKPWLDFRKLIDFSCSAVHEETKHEPSDENDMDELHRKLYEKFIKDYG
KSYDTEYEKEKRFKIFKVNLKKIKELNENEQGTAVYGITKFADLTEEEFRERHLGFRPDL
AQLHNVLVEDEIPSINLPTSFDWRDKNAVTEVKDQGMCGSCWAFSATGNIEGQWAIRKGK
LISLSEQELLDCDGFDLGCNGGLPELAFEAIIDLGGIETEKEYPYEAESEQCHFKERDVK
VYINGSVAISTNETKMAAWLVMNGPMSIGINALGMEFYKGGVSHPPKSQCDPVDLNHGVL
IVGYGVHTDPSTKKNIPFWIIKNSWSASWGEKVSHNPTVLSVVSFN*
>TRINITY_DN51843_c0_g1::TRINITY_DN51843_c0_g1_i1::g.2::m.2 type:internal len:123 gc:universal TRINITY_DN51843_c0_g1_i1:1-366(+)
VLFSFIVAVLATGEWRRVAKDDEQVKSASHFATERISSKTNSMFHQKLIKIVEVERQVVA
GLKYRITMDIKETICRKNKHSFEEAQDCALLDAATLKRCVATVWVKPWLDFRQLVDSSCS
VV
>TRINITY_DN7797_c0_g1::TRINITY_DN7797_c0_g1_i1::g.1::m.1 type:5prime_partial len:363 gc:universal TRINITY_DN7797_c0_g1_i1:2-1090(+)
GETENDMEAKFSKAVVLFIISSGIISKSAPEKNVAVRNSLIEISDEEKSSIVQLHNIYRS
NATPPAANMRYLQWDVKLAATAEAWASLCIMKHGKPASPTYHEKYGQNLYMGPSKYSHRA
IWRWYDEINDYHHYSAKCALGKECGHYIQMMWWESKSIGCASAQCGKTKFFFVCHYHPSF
LNNTAPYTVGEPCSLCDVDDGGFCINSLCVKRKVCEDHRLKCECRLKCRNCGRLNSSTCS
CECMNGWDMLDCSKQCEDESDHCGKEDGYPSVLNCPMFKYRIKNQDCRKMCHACNITDEN
DLSRTCCDGMSCSPGYVIDLHHRPCSCEPLCPGPECYPSTGKIWQPKNISFLIGVLITLS
KI*
>TRINITY_DN7797_c0_g2::TRINITY_DN7797_c0_g2_i1::g.2::m.2 type:5prime_partial len:291 gc:universal TRINITY_DN7797_c0_g2_i1:2-874(+)
GETENDMEAKFSKAVVLFIISSGIISKSAPEKNVAVRNSLIEISDEEKSSIVQLHNIYRS
NATPPAANMRYLQWDVKLAATAEAWASLCIMKHGKPASPTYHEKYGQNLYMGPSKYSHRA
IWRWYDEINDYHHYSAKCALGKECGHYIQMMWWESKSIGCASAQCGKTKFFFVCHYHPSF
LNNTAPYTVGEPCSLCDVDDGGFCINSLCVKRKVCEDHRLKCDITDENDLSRTCCDGMSC
SPGYVIDLHHRPCSCEPLCPGPECYPSTGKIWQPKNISFLIGVLITLSKI*
>TRINITY_DN27061_c0_g1::TRINITY_DN27061_c0_g1_i2::g.3::m.3 type:5prime_partial len:370 gc:universal TRINITY_DN27061_c0_g1_i2:2-1111(+)
EKRFLWFIILYLPLIWGKDQLGMEISKFTGNLLPAWVHHSGVDHSLKLPRAVRKVSKMKD
SDRLEIIRLHNRYRSMVFPPAADMEFMEWDDRLASLSQQWAETCKWKHGNPPQNDFPTPM
GQNLYRGTISSVALAMRLWYEEYVDYHYHNISCNPNKQCGHYTQMVWGATHLVGCGIKDN
CWNNFRYYIVCNYWPSHYGKEKPYKIGRPCSLCNSTRSGLCANKSCVSRSQCEKYKLDCG
CDLICHNCGKLERESCTCKCKDGWKGVDCSESCDDTVKDCSFYHCEFYEKARNHPCEKYC
KVCKPVNPNDLRNTCCDGVICPQGQVLDLSDRPCECKILCPGPKCGSLLHRPHFILLVVA
ILLSEYSAL*
>TRINITY_DN32026_c0_g1::TRINITY_DN32026_c0_g1_i1::g.4::m.4 type:5prime_partial len:304 gc:universal TRINITY_DN32026_c0_g1_i1:2-913(+)
ESIKASDAVRAILYFTESNGGIIILRNAMWILGKGVIFKRLVLNCAIIEICTILLAQAYY
PRLKRPKLYGDTVPVRDLHTSTYKVRRNIVQLHNSFRARVNPTASNMLAMTWHEEAANDA
QRWAEACQYLVHDTPVGRWAKNYGSCGQNIFVANMKVHWSFAIKSWHREHLAFEYGSDRN
IPSVVGHYTQMVWYKSHKVGCGFHFCGREKVKTPFYNYVCNYCPIGNDPVTFNEPYDVGE
PCSKCPGKCKYKRLCTNACRYGDSWSNCAELNATWHNWLCGDPNQQRYQSCLGTCRCGPG
FIR*
>TRINITY_DN32767_c0_g2::TRINITY_DN32767_c0_g2_i1::g.5::m.5 type:5prime_partial len:415 gc:universal TRINITY_DN32767_c0_g2_i1:1346-102(-)
QYYKQLSRTNFLEQMQLLLALLTTIPLSLRQVRCYAKEFPLHSDVRKTDSDCSSTTLNYE
EPRKSKREDKTIPGAPIPLSEKDKIEIVNEHNKYRGQVDPPAADMRYMRYSEDVAYAAQI
WANKCVFRHGRPPVSKFRKEVGQNIYKGINGSLSFYISLWHSEVRDFDMKLERCNGSKCG
HYLQVVWGQSFLIGCGLTRCEGRKGDFNLFVCHYYKPYEYNHPYQVGRPCSLCEEEAGGF
CYNNMCVSKEECKKEGWPCECNLKCHNCGVLDEATCTCKCPPGWDFQDCSQKCTDENGWC
GKESGYQGWIGCEMEEGHVKTYFCRKMCGTCEVITETTKRKACCGGNLCDTGYVLDDNNC
SCQLLCPGPECFTDKDAARNKFYFNYHNSDNICAFRGTNSILIVIIVTIYVASW*
>TRINITY_DN32767_c0_g2::TRINITY_DN32767_c0_g2_i2::g.7::m.7 type:5prime_partial len:321 gc:universal TRINITY_DN32767_c0_g2_i2:1422-460(-)
QYYKQLSRTNFLEQMQLLLALLTTIPLSLRQVRCYAKEFPLHSDVRKTDSDCSSTTLNYE
EPRKSKREDKTIPGAPIPLSEKDKIEIVNEHNKYRGQVDPPAADMRYMRYSEDVAYAAQI
WANKCVFRHGRPPVSKFRKEVGQNIYKGINGSLSFYISLWHSEVRDFDMKLERCNGSKCG
HYLQVVWGQSFLIGCGLTRCEGRKGDFNLFVCHYYKPYEYNHPYQVGRPCSLCEEEAGGF
CYNNMCVSKEECKKEGWPCECNLKCHNCGVLDEATCTCKCPPGWDFQDCSREFHAFSSTE
RGSMGLINSFFFPLYRKMYR*
>TRINITY_DN31888_c0_g1::TRINITY_DN31888_c0_g1_i1::g.1::m.1 type:complete len:1175 gc:universal TRINITY_DN31888_c0_g1_i1:1-3525(+)
MAARRSALNSTRDFTQNSADAGRELFDACRNGDISRVRKLVNVHNVNSRDASGRKSTPLH
FAAGFGRKDVVEHLLQNGANVHARDDGGLIPLHNACSFGHAEVVQLLLKHGADPNARDNW
NYTPLHESAIKGKTDVCIVLLQRDADPTIRNTDGKTPIDLADSSARAVLNGEYHKDELLE
AARSGNEEKLMALFTPLNVNCHASDGRKSTPLHLAAGYNRIRIVQLLLQHGADVHAKDKG
GLVPLHNACSYGHFEVTEMLIKHGANVNAMDLWQFTPLHEAASKSRVEVCSLLLSHGADP
TLLNCHSKSAIDVAPTRELQERLSYEYKGHSLLEAARQADPARLKKYLSLETVNFKHPFS
GDTSLHCAVCSPYPKRKQVTEALIRKGANLNEKNKEFLTPLHLTADKSHFDVMDLLLKHG
AKVNSLDGLGQTALHRCAREGNVQACRIMLSYGVDPTIVSLQGYTAAQVASEGVQKLLSD
PPGGVVDIEYQLLESAKAGDVEIVKRILLEHSHVVNCRDVDGRQSTALHFAAGYNRVAVV
EHLLQNGADVHAKDKGGLVPLHNACSYGHYEVAELLVKHGANVNVADLWKFTPLHEAAAK
GKCEIVKLLLKHGADPNKKNRDGHTPLDLVKEGDQDVADLLRGDAALLDAAKKGNLARVM
KLLGPENINCRDSQGRNSTPLHLAAGYNNLDVAEFLLEHGADVNSQDKGGLIPLHNASSY
GHLDIAALLIKFNTVVNATDRWGFTPLHEAAQKGRTQLCALLLAHGADPTMKNHEGQTPL
DLASADDVRCLLSDAMPPSTLPTSTKSIPLSGNISPLPPPSFSTQNTSPSSITSVKIEND
LPPAINLLNSRRSSSIVTSSANTQHGDGCIDFDRTELLESTTIHHNMTIGAFLCSLGLEH
LRDLFEKEQITLDILAEMGHEELKQIGVNAYGHRHKLIKGMEKLYGGHTPIQYLPTTPGT
ILLDLCPEDKEYIAVEEEMQGSIREHRDNGHAGGVFNKYNIHKIQKVRNKKLWEKYCHRR
AEVSEENHGQANERMLFHGSPFINAIVQKGFDERHAYIGGMFGAGIYFAENSSKSNQYVY
GIGGGTGCPIHKDRSCYICHRQMLLCRVTLGKSFLQFSAMKMAHAPPGHHSVIGRPSVGG
LSYPEYVVYRGEQAFPEYLISYQIVKPELEHPSL*
>TRINITY_DN32510_c0_g1::TRINITY_DN32510_c0_g1_i1::g.2::m.2 type:complete len:424 gc:universal TRINITY_DN32510_c0_g1_i1:2524-1253(-)
MPIHYAAEGGKPEVLELLLKAGCRINVSDSENITPLHLAVSRGYEEVTVMLLKAGSRVNS
KTSDKSSALHIAASRGYTVIVEKLLDYGAKIDILDASDRTPLFLAINRANHEVVKVLLHH
GAKINIEEIHGYTPLSEAVWQKDCDLVQMLLQAGAKISGAHHLLHYSVLHHSLRLTELLL
NGGAFVNVRDDSGDTPIHIAVRGAQVDILQELLKHGGSVNLCNGLSGHTLIHEAVDAIHE
QSFDAFCVILHILIQRGCKLNAESFTPGDTPLYRSILMDKFRFAEELIRNGSDVNMGNLY
SCNIDNLCLARRKNHFRTVKLLVYAGFHLHRTPWLEILPSTFPHSYSIHSIKGWLIYMKG
NPMNLVDICRIVIRRRLGENLVVKVNKLQFPMHLKRFLLLQDISAERDCVSLLNSANANA
STR*
>TRINITY_DN32510_c0_g1::TRINITY_DN32510_c0_g1_i2::g.4::m.4 type:complete len:588 gc:universal TRINITY_DN32510_c0_g1_i2:3016-1253(-)
MTTLAEELYKAVNSTDVELIKELLRRGASINTLVCSGRTILGRAVQIGHIDTINILLHAE
DYLPPEDNFESEQTEDATTLDCCLDPELISWSEVNNPVSQEDDVQDNNATDDNSCWTEST
LSSGDGWKEPPQPNLGGLGLFQSLRRFSSHRRTCDINLPDFYDRMPIHYAAEGGKPEVLE
LLLKAGCRINVSDSENITPLHLAVSRGYEEVTVMLLKAGSRVNSKTSDKSSALHIAASRG
YTVIVEKLLDYGAKIDILDASDRTPLFLAINRANHEVVKVLLHHGAKINIEEIHGYTPLS
EAVWQKDCDLVQMLLQAGAKISGAHHLLHYSVLHHSLRLTELLLNGGAFVNVRDDSGDTP
IHIAVRGAQVDILQELLKHGGSVNLCNGLSGHTLIHEAVDAIHEQSFDAFCVILHILIQR
GCKLNAESFTPGDTPLYRSILMDKFRFAEELIRNGSDVNMGNLYSCNIDNLCLARRKNHF
RTVKLLVYAGFHLHRTPWLEILPSTFPHSYSIHSIKGWLIYMKGNPMNLVDICRIVIRRR
LGENLVVKVNKLQFPMHLKRFLLLQDISAERDCVSLLNSANANASTR*
>TRINITY_DN32510_c0_g1::TRINITY_DN32510_c0_g1_i4::g.6::m.6 type:complete len:424 gc:universal TRINITY_DN32510_c0_g1_i4:2524-1253(-)
MPIHYAAEGGKPEVLELLLKAGCRINVSDSENITPLHLAVSRGYEEVTVMLLKAGSRVNS
KTSDKSSALHIAASRGYTVIVEKLLDYGAKIDILDASDRTPLFLAINRANHEVVKVLLHH
GAKINIEEIHGYTPLSEAVWQKDCDLVQMLLQAGAKISGAHHLLHYSVLHHSLRLTELLL
NGGAFVNVRDDSGDTPIHIAVRGAQVDILQELLKHGGSVNLCNGLSGHTLIHEAVDAIHE
QSFDAFCVILHILIQRGCKLNAESFTPGDTPLYRSILMDKFRFAEELIRNGSDVNMGNLY
SCNIDNLCLARRKNHFRTVKLLVYAGFHLHRTPWLEILPSTFPHSYSIHSIKGWLIYMKG
NPMNLVDICRIVIRRRLGENLVVKVNKLQFPMHLKRFLLLQDISAERDCVSLLNSANANA
STR*
>TRINITY_DN33776_c0_g2::TRINITY_DN33776_c0_g2_i1::g.7::m.7 type:complete len:1932 gc:universal TRINITY_DN33776_c0_g2_i1:7138-1343(-)
MTNKGGVDAGNSTEPEPQTHPQTDGNASFLRAARAGNLEKVLEYLKGSIDINTSNANGLN
ALHLASKEGHVTVVNELLKRGANVNAATKKGNTALHIASLAGQEEVVKILVRNGANVNVQ
SQNGFTPLYMAAQENHDNVVRYLLANGANQSLATEDGFTPLAVALQQGHDKVVAVLLEND
TKGRVRLPALHIAAKKDDCKAAALLLQNDHDPDVTSKSGFTPLHIASHYGNENIAHLLLE
KSADVNFGAKHQITPLHVASKWGKKNMVNILVENGAKIDASTRDGLTPLHCAARSGHDQV
VDLLLEKGAPITAKTKNGLAPLHMAAQGDHVDGARILLYHKAPVDDVTVDYLTALHVAAH
CGHVKVAKLLLDRKADANARALNGFTPLHIACKKNRIKVVELLLKHGASIEATTESGLTP
LHVASFMGCMNIVIYLIQHGANPDVPTVRGETPLHLAARANQADIIRILLRNGAHVDACA
REQQTPLHIAARLGNVDIVGLLLQHGAAVDATTKDMYTALHIAAKEGQEEVASVLLDNGA
SLTATNKKGFTPLHLAAKYGNIKVARLLLQKDAQVDAQGKNGVTPLHVAAHYDHVNVALL
LLDKGASPHATAKNGYTPLHIAAKKNQMDIATTLLEYGAKPNAESKAGFTPLHLAAQEGH
TDMTTLLIEHHADVNFGAKNGLTPLHLCAQEDRVNVAAILVKNGAEIGPQTKAGYTPLHV
ACHFGQINMVRFLLQHDADVNAITSHGYTPLHQAAQQGHTLIINLLLENNASPNTVTNQG
QTALSIAQRLGYISVVETLKVVTETVVTTTTTTITEEKYKVVAPEIMQETFMSDSEDEGG
EDLGDQSFRYLTVDEMKSLGDDSLPIDVTKDERGTDSMIMSKDSEAPLTVEEEHLSPAHV
SHLETVFAGSYVPDNVDIARAPVHAGFLVSFMVDARGGAMRGCRHSGVRVIIPPRKAPMP
MRITCRYLRREKLAHPPPLMEGEACASRILEVGPATAKFLGPVILEIPHFASLRGREREI
TILRSDNGETWREHTLEATEDAVHDVLNESFEGEELSALEDLNTNRITRILTTDFPQYFA
IITRVRQEVHAIGPEGGMVSSTVVPQVQAIFPEGALTKKIKVGLQAQPIPPELVAKLLGN
RVAVSPIVTVEPRRRKFHKPITLTIPVPQAATKGMINQYSGDAPTLRLLCSITGGTTKAQ
WEDVTGSTPLTFVNDCVSFTTTVSARFWLMDCRQVNEATRFATELYKEAIHVPFMAKFVV
FAKRYDPMEAYLRVFCMTDDKEDKTLESQEHFVEVAKSRDVEVQEAKCQYLEFAGNLIPV
TKSGEQLFLTFQAFRENRLPFIIRVKDPHQEPMGRLAFMREPRVGRGEPPQSPICNLNIA
LPDVCKVDPTAVSELVTVEKKYGFVEETGLSKPELIHRADLRLSDISKQLGDDWIPLALQ
LDIPESDINSIKSEYPNDSNQQAIVMLRLWMQKQANKANGNTLEKALRRINREDIVSNCM
FNVELVTDDVEKAVAKVHLDQSGFDAFKEELGPSRDASLRRETSLEISYDEQDLMKEAES
AAETSSESGSVCEKDAQAKEAKKVPSPAEIPQPETREEELSAMKGENEIPEPPDVVEVKE
VPKEKPKEEEREDDTSATEGFILVDVNVSPPTSIDTKPAEVTGDQPVTLEKELLEDLQQA
FQDVSLSLPTVEGPVQRIKETKTPPPSPAEREAKADHETTVREKKEVLEDGTIKHTVTTV
TKTTITQDGEEPILDKDQLAKLVESETWPSGEMDTSQVSVSSLPEDEKSEPTTATMSSGT
TAEQDISSAEGDKPQVDTHTEEKEWTETDESGGIRHVIQKKTIVTVSEPEEIMIMKGKGK
KDYGDAKDNGTIDDDDECTVTTRIVTKTTIKTDGQDVSEPTEENSNLRESMQQILDDFMS
DESTQKKQDGK*
>TRINITY_DN33776_c0_g2::TRINITY_DN33776_c0_g2_i2::g.10::m.10 type:complete len:1812 gc:universal TRINITY_DN33776_c0_g2_i2:6778-1343(-)
MVAEDIFTVTDGNASFLRAARAGNLEKVLEYLKGSIDINTSNANGLNALHLASKEGHVTV
VNELLKRGANVNAATKKGNTALHIASLAGQEEVVKILVRNGANVNVQSQNGFTPLYMAAQ
ENHDNVVRYLLANGANQSLATEDGFTPLAVALQQGHDKVVAVLLENDTKGRVRLPALHIA
AKKDDCKAAALLLQNDHDPDVTSKSGFTPLHIASHYGNENIAHLLLEKSADVNFGAKHQI
TPLHVASKWGKKNMVNILVENGAKIDASTRDGLTPLHCAARSGHDQVVDLLLEKGAPITA
KTKNGLAPLHMAAQGDHVDGARILLYHKAPVDDVTVDYLTALHVAAHCGHVKVAKLLLDR
KADANARALNGFTPLHIACKKNRIKVVELLLKHGASIEATTESGLTPLHVASFMGCMNIV
IYLIQHGANPDVPTVRGETPLHLAARANQADIIRILLRNGAHVDACAREQQTPLHIAARL
GNVDIVGLLLQHGAAVDATTKDMYTALHIAAKEGQEEVASVLLDNGASLTATNKKGFTPL
HLAAKYGNIKVARLLLQKDAQVDAQGKNGVTPLHVAAHYDHVNVALLLLDKGASPHATAK
NGYTPLHIAAKKNQMDIATTLLEYGAKPNAESKAGFTPLHLAAQEGHTDMTTLLIEHHAD
VNFGAKNGLTPLHLCAQEDRVNVAAILVKNGAEIGPQTKAGYTPLHVACHFGQINMVRFL
LQHDADVNAITSHGYTPLHQAAQQGHTLIINLLLENNASPNTVTNQGQTALSIAQRLGYI
SVVETLKVVTETVVTTTTTTITEEKYKVVAPEIMQETFMSDSEDEGGEDLGDQSFRYLTV
DEMKSLGDDSLPIDVTKDERGTDSMIMSKDSEAPLTVEEEHLSPAHVSHLETVFAGSYVP
DNVDIARAPVHAGKLKWKTFLVSFMVDARGGAMRGCRHSGVRVIIPPRKAPMPMRITCRY
LRREKLAHPPPLMEGEACASRILEVGPATAKFLGPVILEIPHFASLRGREREITILRSDN
GETWREHTLEATEDAVHDVLNESFEGEELSALEDLNTNRITRILTTDFPQYFAIITRVRQ
EVHAIGPEGGMVSSTVVPQVQAIFPEGALTKKIKVGLQAQPIPPELVAKLLGNRVAVSPI
VTVEPRRRKFHKPITLTIPVPQAATKGMINQYSGDAPTLRLLCSITGGTTKAQWEDVTGS
TPLTFVNDCVSFTTTVSARFWLMDCRQVNEATRFATELYKEAIHVPFMAKFVVFAKRYDP
MEAYLRVFCMTDDKEDKTLESQEHFVEVAKSRDVEVQEAKCQYLEFAGNLIPVTKSGEQL
FLTFQAFRENRLPFIIRVKDPHQEPMGRLAFMREPRVGRGEPPQSPICNLNIALPDVCKV
DPTAVSELVTVEKKYGFVEETGLSKPELIHRADLRLSDISKQLGDDWIPLALQLDIPESD
INSIKSEYPNDSNQQAIVMLRLWMQKQANKANGNTLEKALRRINREDIVSNCMFNVELVT
DDVEKAVAKVHLDQSGFDAFKEELGPSRDASLRRETSLEISYDEQDLMKEAESAAETSSE
SGSVCEKDAQAKGPVQRIKETKTPPPSPAEREAKADHETTVREKKEVLEDGTIKHTVTTV
TKTTITQDGEEPILDKDQLAKLVESETWPSGEMDTSQVSVSSLPEDEKSEPTTATMSSGT
TAEQDISSAEGDKPQVDTHTEEKEWTETDESGGIRHVIQKKTIVTVSEPEEIMIMKGKGK
KDYGDAKDNGTIDDDDECTVTTRIVTKTTIKTDGQDVSEPTEENSNLRESMQQILDDFMS
DESTQKKQDGK*
>TRINITY_DN33776_c0_g2::TRINITY_DN33776_c0_g2_i3::g.13::m.13 type:complete len:1825 gc:universal TRINITY_DN33776_c0_g2_i3:6817-1343(-)
MTNKGGVDAGNSTEPEPQTHPQTDGNASFLRAARAGNLEKVLEYLKGSIDINTSNANGLN
ALHLASKEGHVTVVNELLKRGANVNAATKKGNTALHIASLAGQEEVVKILVRNGANVNVQ
SQNGFTPLYMAAQENHDNVVRYLLANGANQSLATEDGFTPLAVALQQGHDKVVAVLLEND
TKGRVRLPALHIAAKKDDCKAAALLLQNDHDPDVTSKSGFTPLHIASHYGNENIAHLLLE
KSADVNFGAKHQITPLHVASKWGKKNMVNILVENGAKIDASTRDGLTPLHCAARSGHDQV
VDLLLEKGAPITAKTKNGLAPLHMAAQGDHVDGARILLYHKAPVDDVTVDYLTALHVAAH
CGHVKVAKLLLDRKADANARALNGFTPLHIACKKNRIKVVELLLKHGASIEATTESGLTP
LHVASFMGCMNIVIYLIQHGANPDVPTVRGETPLHLAARANQADIIRILLRNGAHVDACA
REQQTPLHIAARLGNVDIVGLLLQHGAAVDATTKDMYTALHIAAKEGQEEVASVLLDNGA
SLTATNKKGFTPLHLAAKYGNIKVARLLLQKDAQVDAQGKNGVTPLHVAAHYDHVNVALL
LLDKGASPHATAKNGYTPLHIAAKKNQMDIATTLLEYGAKPNAESKAGFTPLHLAAQEGH
TDMTTLLIEHHADVNFGAKNGLTPLHLCAQEDRVNVAAILVKNGAEIGPQTKAGYTPLHV
ACHFGQINMVRFLLQHDADVNAITSHGYTPLHQAAQQGHTLIINLLLENNASPNTVTNQG
QTALSIAQRLGYISVVETLKVVTETVVTTTTTTITEEKYKVVAPEIMQETFMSDSEDEGG
EDLGDQSFRYLTVDEMKSLGDDSLPIDVTKDERGTDSMIMSKDSEAPLTVEEEHLSPAHV
SHLETVFAGSYVPDNVDIARAPVHAGKLKWKTFLVSFMVDARGGAMRGCRHSGVRVIIPP
RKAPMPMRITCRYLRREKLAHPPPLMEGEACASRILEVGPATAKFLGPVILEIPHFASLR
GREREITILRSDNGETWREHTLEATEDAVHDVLNESFEGEELSALEDLNTNRITRILTTD
FPQYFAIITRVRQEVHAIGPEGGMVSSTVVPQVQAIFPEGALTKKIKVGLQAQPIPPELV
AKLLGNRVAVSPIVTVEPRRRKFHKPITLTIPVPQAATKGMINQYSGDAPTLRLLCSITG
GTTKAQWEDVTGSTPLTFVNDCVSFTTTVSARFWLMDCRQVNEATRFATELYKEAIHVPF
MAKFVVFAKRYDPMEAYLRVFCMTDDKEDKTLESQEHFVEVAKSRDVEVQEAKCQYLEFA
GNLIPVTKSGEQLFLTFQAFRENRLPFIIRVKDPHQEPMGRLAFMREPRVGRGEPPQSPI
CNLNIALPDVCKVDPTAVSELVTVEKKYGFVEETGLSKPELIHRADLRLSDISKQLGDDW
IPLALQLDIPESDINSIKSEYPNDSNQQAIVMLRLWMQKQANKANGNTLEKALRRINRED
IVSNCMFNVELVTDDVEKAVAKVHLDQSGFDAFKEELGPSRDASLRRETSLEISYDEQDL
MKEAESAAETSSESGSVCEKDAQAKGPVQRIKETKTPPPSPAEREAKADHETTVREKKEV
LEDGTIKHTVTTVTKTTITQDGEEPILDKDQLAKLVESETWPSGEMDTSQVSVSSLPEDE
KSEPTTATMSSGTTAEQDISSAEGDKPQVDTHTEEKEWTETDESGGIRHVIQKKTIVTVS
EPEEIMIMKGKGKKDYGDAKDNGTIDDDDECTVTTRIVTKTTIKTDGQDVSEPTEENSNL
RESMQQILDDFMSDESTQKKQDGK*
>TRINITY_DN33776_c0_g2::TRINITY_DN33776_c0_g2_i4::g.16::m.16 type:complete len:1819 gc:universal TRINITY_DN33776_c0_g2_i4:6799-1343(-)
MTNKGGVDAGNSTEPEPQTHPQTDGNASFLRAARAGNLEKVLEYLKGSIDINTSNANGLN
ALHLASKEGHVTVVNELLKRGANVNAATKKGNTALHIASLAGQEEVVKILVRNGANVNVQ
SQNGFTPLYMAAQENHDNVVRYLLANGANQSLATEDGFTPLAVALQQGHDKVVAVLLEND
TKGRVRLPALHIAAKKDDCKAAALLLQNDHDPDVTSKSGFTPLHIASHYGNENIAHLLLE
KSADVNFGAKHQITPLHVASKWGKKNMVNILVENGAKIDASTRDGLTPLHCAARSGHDQV
VDLLLEKGAPITAKTKNGLAPLHMAAQGDHVDGARILLYHKAPVDDVTVDYLTALHVAAH
CGHVKVAKLLLDRKADANARALNGFTPLHIACKKNRIKVVELLLKHGASIEATTESGLTP
LHVASFMGCMNIVIYLIQHGANPDVPTVRGETPLHLAARANQADIIRILLRNGAHVDACA
REQQTPLHIAARLGNVDIVGLLLQHGAAVDATTKDMYTALHIAAKEGQEEVASVLLDNGA
SLTATNKKGFTPLHLAAKYGNIKVARLLLQKDAQVDAQGKNGVTPLHVAAHYDHVNVALL
LLDKGASPHATAKNGYTPLHIAAKKNQMDIATTLLEYGAKPNAESKAGFTPLHLAAQEGH
TDMTTLLIEHHADVNFGAKNGLTPLHLCAQEDRVNVAAILVKNGAEIGPQTKAGYTPLHV
ACHFGQINMVRFLLQHDADVNAITSHGYTPLHQAAQQGHTLIINLLLENNASPNTVTNQG
QTALSIAQRLGYISVVETLKVVTETVVTTTTTTITEEKYKVVAPEIMQETFMSDSEDEGG
EDLGDQSFRYLTVDEMKSLGDDSLPIDVTKDERGTDSMIMSKDSEAPLTVEEEHLSPAHV
SHLETVFAGSYVPDNVDIARAPVHAGFLVSFMVDARGGAMRGCRHSGVRVIIPPRKAPMP
MRITCRYLRREKLAHPPPLMEGEACASRILEVGPATAKFLGPVILEIPHFASLRGREREI
TILRSDNGETWREHTLEATEDAVHDVLNESFEGEELSALEDLNTNRITRILTTDFPQYFA
IITRVRQEVHAIGPEGGMVSSTVVPQVQAIFPEGALTKKIKVGLQAQPIPPELVAKLLGN
RVAVSPIVTVEPRRRKFHKPITLTIPVPQAATKGMINQYSGDAPTLRLLCSITGGTTKAQ
WEDVTGSTPLTFVNDCVSFTTTVSARFWLMDCRQVNEATRFATELYKEAIHVPFMAKFVV
FAKRYDPMEAYLRVFCMTDDKEDKTLESQEHFVEVAKSRDVEVQEAKCQYLEFAGNLIPV
TKSGEQLFLTFQAFRENRLPFIIRVKDPHQEPMGRLAFMREPRVGRGEPPQSPICNLNIA
LPDVCKVDPTAVSELVTVEKKYGFVEETGLSKPELIHRADLRLSDISKQLGDDWIPLALQ
LDIPESDINSIKSEYPNDSNQQAIVMLRLWMQKQANKANGNTLEKALRRINREDIVSNCM
FNVELVTDDVEKAVAKVHLDQSGFDAFKEELGPSRDASLRRETSLEISYDEQDLMKEAES
AAETSSESGSVCEKDAQAKGPVQRIKETKTPPPSPAEREAKADHETTVREKKEVLEDGTI
KHTVTTVTKTTITQDGEEPILDKDQLAKLVESETWPSGEMDTSQVSVSSLPEDEKSEPTT
ATMSSGTTAEQDISSAEGDKPQVDTHTEEKEWTETDESGGIRHVIQKKTIVTVSEPEEIM
IMKGKGKKDYGDAKDNGTIDDDDECTVTTRIVTKTTIKTDGQDVSEPTEENSNLRESMQQ
ILDDFMSDESTQKKQDGK*
>TRINITY_DN33776_c0_g2::TRINITY_DN33776_c0_g2_i5::g.19::m.19 type:complete len:1812 gc:universal TRINITY_DN33776_c0_g2_i5:6778-1343(-)
MTTAYTNLLTDGNASFLRAARAGNLEKVLEYLKGSIDINTSNANGLNALHLASKEGHVTV
VNELLKRGANVNAATKKGNTALHIASLAGQEEVVKILVRNGANVNVQSQNGFTPLYMAAQ
ENHDNVVRYLLANGANQSLATEDGFTPLAVALQQGHDKVVAVLLENDTKGRVRLPALHIA
AKKDDCKAAALLLQNDHDPDVTSKSGFTPLHIASHYGNENIAHLLLEKSADVNFGAKHQI
TPLHVASKWGKKNMVNILVENGAKIDASTRDGLTPLHCAARSGHDQVVDLLLEKGAPITA
KTKNGLAPLHMAAQGDHVDGARILLYHKAPVDDVTVDYLTALHVAAHCGHVKVAKLLLDR
KADANARALNGFTPLHIACKKNRIKVVELLLKHGASIEATTESGLTPLHVASFMGCMNIV
IYLIQHGANPDVPTVRGETPLHLAARANQADIIRILLRNGAHVDACAREQQTPLHIAARL
GNVDIVGLLLQHGAAVDATTKDMYTALHIAAKEGQEEVASVLLDNGASLTATNKKGFTPL
HLAAKYGNIKVARLLLQKDAQVDAQGKNGVTPLHVAAHYDHVNVALLLLDKGASPHATAK
NGYTPLHIAAKKNQMDIATTLLEYGAKPNAESKAGFTPLHLAAQEGHTDMTTLLIEHHAD
VNFGAKNGLTPLHLCAQEDRVNVAAILVKNGAEIGPQTKAGYTPLHVACHFGQINMVRFL
LQHDADVNAITSHGYTPLHQAAQQGHTLIINLLLENNASPNTVTNQGQTALSIAQRLGYI
SVVETLKVVTETVVTTTTTTITEEKYKVVAPEIMQETFMSDSEDEGGEDLGDQSFRYLTV
DEMKSLGDDSLPIDVTKDERGTDSMIMSKDSEAPLTVEEEHLSPAHVSHLETVFAGSYVP
DNVDIARAPVHAGKLKWKTFLVSFMVDARGGAMRGCRHSGVRVIIPPRKAPMPMRITCRY
LRREKLAHPPPLMEGEACASRILEVGPATAKFLGPVILEIPHFASLRGREREITILRSDN
GETWREHTLEATEDAVHDVLNESFEGEELSALEDLNTNRITRILTTDFPQYFAIITRVRQ
EVHAIGPEGGMVSSTVVPQVQAIFPEGALTKKIKVGLQAQPIPPELVAKLLGNRVAVSPI
VTVEPRRRKFHKPITLTIPVPQAATKGMINQYSGDAPTLRLLCSITGGTTKAQWEDVTGS
TPLTFVNDCVSFTTTVSARFWLMDCRQVNEATRFATELYKEAIHVPFMAKFVVFAKRYDP
MEAYLRVFCMTDDKEDKTLESQEHFVEVAKSRDVEVQEAKCQYLEFAGNLIPVTKSGEQL
FLTFQAFRENRLPFIIRVKDPHQEPMGRLAFMREPRVGRGEPPQSPICNLNIALPDVCKV
DPTAVSELVTVEKKYGFVEETGLSKPELIHRADLRLSDISKQLGDDWIPLALQLDIPESD
INSIKSEYPNDSNQQAIVMLRLWMQKQANKANGNTLEKALRRINREDIVSNCMFNVELVT
DDVEKAVAKVHLDQSGFDAFKEELGPSRDASLRRETSLEISYDEQDLMKEAESAAETSSE
SGSVCEKDAQAKGPVQRIKETKTPPPSPAEREAKADHETTVREKKEVLEDGTIKHTVTTV
TKTTITQDGEEPILDKDQLAKLVESETWPSGEMDTSQVSVSSLPEDEKSEPTTATMSSGT
TAEQDISSAEGDKPQVDTHTEEKEWTETDESGGIRHVIQKKTIVTVSEPEEIMIMKGKGK
KDYGDAKDNGTIDDDDECTVTTRIVTKTTIKTDGQDVSEPTEENSNLRESMQQILDDFMS
DESTQKKQDGK*
>TRINITY_DN33776_c0_g2::TRINITY_DN33776_c0_g2_i6::g.22::m.22 type:complete len:1850 gc:universal TRINITY_DN33776_c0_g2_i6:6892-1343(-)
MTNKGGVDAGNSTEPEPQTHPQTDGNASFLRAARAGNLEKVLEYLKGSIDINTSNANGLN
ALHLASKEGHVTVVNELLKRGANVNAATKKGNTALHIASLAGQEEVVKILVRNGANVNVQ
SQNGFTPLYMAAQENHDNVVRYLLANGANQSLATEDGFTPLAVALQQGHDKVVAVLLEND
TKGRVRLPALHIAAKKDDCKAAALLLQNDHDPDVTSKSGFTPLHIASHYGNENIAHLLLE
KSADVNFGAKHQITPLHVASKWGKKNMVNILVENGAKIDASTRDGLTPLHCAARSGHDQV
VDLLLEKGAPITAKTKNGLAPLHMAAQGDHVDGARILLYHKAPVDDVTVDYLTALHVAAH
CGHVKVAKLLLDRKADANARALNGFTPLHIACKKNRIKVVELLLKHGASIEATTESGLTP
LHVASFMGCMNIVIYLIQHGANPDVPTVRGETPLHLAARANQADIIRILLRNGAHVDACA
REQQTPLHIAARLGNVDIVGLLLQHGAAVDATTKDMYTALHIAAKEGQEEVASVLLDNGA
SLTATNKKGFTPLHLAAKYGNIKVARLLLQKDAQVDAQGKNGVTPLHVAAHYDHVNVALL
LLDKGASPHATAKNGYTPLHIAAKKNQMDIATTLLEYGAKPNAESKAGFTPLHLAAQEGH
TDMTTLLIEHHADVNFGAKNGLTPLHLCAQEDRVNVAAILVKNGAEIGPQTKAGYTPLHV
ACHFGQINMVRFLLQHDADVNAITSHGYTPLHQAAQQGHTLIINLLLENNASPNTVTNQG
QTALSIAQRLGYISVVETLKVVTETVVTTTTTTITEEKYKVVAPEIMQETFMSDSEDEGG
DDFEDSALFGKPTHATHVYLPYYEGQKLQTSEDLGDQSFRYLTVDEMKSLGDDSLPIDVT
KDERGTDSMIMSKDSEAPLTVEEEHLSPAHVSHLETVFAGSYVPDNVDIARAPVHAGFLV
SFMVDARGGAMRGCRHSGVRVIIPPRKAPMPMRITCRYLRREKLAHPPPLMEGEACASRI
LEVGPATAKFLGPVILEIPHFASLRGREREITILRSDNGETWREHTLEATEDAVHDVLNE
SFEGEELSALEDLNTNRITRILTTDFPQYFAIITRVRQEVHAIGPEGGMVSSTVVPQVQA
IFPEGALTKKIKVGLQAQPIPPELVAKLLGNRVAVSPIVTVEPRRRKFHKPITLTIPVPQ
AATKGMINQYSGDAPTLRLLCSITGGTTKAQWEDVTGSTPLTFVNDCVSFTTTVSARFWL
MDCRQVNEATRFATELYKEAIHVPFMAKFVVFAKRYDPMEAYLRVFCMTDDKEDKTLESQ
EHFVEVAKSRDVEVQEAKCQYLEFAGNLIPVTKSGEQLFLTFQAFRENRLPFIIRVKDPH
QEPMGRLAFMREPRVGRGEPPQSPICNLNIALPDVCKVDPTAVSELVTVEKKYGFVEETG
LSKPELIHRADLRLSDISKQLGDDWIPLALQLDIPESDINSIKSEYPNDSNQQAIVMLRL
WMQKQANKANGNTLEKALRRINREDIVSNCMFNVELVTDDVEKAVAKVHLDQSGFDAFKE
ELGPSRDASLRRETSLEISYDEQDLMKEAESAAETSSESGSVCEKDAQAKGPVQRIKETK
TPPPSPAEREAKADHETTVREKKEVLEDGTIKHTVTTVTKTTITQDGEEPILDKDQLAKL
VESETWPSGEMDTSQVSVSSLPEDEKSEPTTATMSSGTTAEQDISSAEGDKPQVDTHTEE
KEWTETDESGGIRHVIQKKTIVTVSEPEEIMIMKGKGKKDYGDAKDNGTIDDDDECTVTT
RIVTKTTIKTDGQDVSEPTEENSNLRESMQQILDDFMSDESTQKKQDGK*
>TRINITY_DN33776_c0_g2::TRINITY_DN33776_c0_g2_i7::g.25::m.25 type:complete len:1919 gc:universal TRINITY_DN33776_c0_g2_i7:7099-1343(-)
MTTAYTNLLTDGNASFLRAARAGNLEKVLEYLKGSIDINTSNANGLNALHLASKEGHVTV
VNELLKRGANVNAATKKGNTALHIASLAGQEEVVKILVRNGANVNVQSQNGFTPLYMAAQ
ENHDNVVRYLLANGANQSLATEDGFTPLAVALQQGHDKVVAVLLENDTKGRVRLPALHIA
AKKDDCKAAALLLQNDHDPDVTSKSGFTPLHIASHYGNENIAHLLLEKSADVNFGAKHQI
TPLHVASKWGKKNMVNILVENGAKIDASTRDGLTPLHCAARSGHDQVVDLLLEKGAPITA
KTKNGLAPLHMAAQGDHVDGARILLYHKAPVDDVTVDYLTALHVAAHCGHVKVAKLLLDR
KADANARALNGFTPLHIACKKNRIKVVELLLKHGASIEATTESGLTPLHVASFMGCMNIV
IYLIQHGANPDVPTVRGETPLHLAARANQADIIRILLRNGAHVDACAREQQTPLHIAARL
GNVDIVGLLLQHGAAVDATTKDMYTALHIAAKEGQEEVASVLLDNGASLTATNKKGFTPL
HLAAKYGNIKVARLLLQKDAQVDAQGKNGVTPLHVAAHYDHVNVALLLLDKGASPHATAK
NGYTPLHIAAKKNQMDIATTLLEYGAKPNAESKAGFTPLHLAAQEGHTDMTTLLIEHHAD
VNFGAKNGLTPLHLCAQEDRVNVAAILVKNGAEIGPQTKAGYTPLHVACHFGQINMVRFL
LQHDADVNAITSHGYTPLHQAAQQGHTLIINLLLENNASPNTVTNQGQTALSIAQRLGYI
SVVETLKVVTETVVTTTTTTITEEKYKVVAPEIMQETFMSDSEDEGGEDLGDQSFRYLTV
DEMKSLGDDSLPIDVTKDERGTDSMIMSKDSEAPLTVEEEHLSPAHVSHLETVFAGSYVP
DNVDIARAPVHAGFLVSFMVDARGGAMRGCRHSGVRVIIPPRKAPMPMRITCRYLRREKL
AHPPPLMEGEACASRILEVGPATAKFLGPVILEIPHFASLRGREREITILRSDNGETWRE
HTLEATEDAVHDVLNESFEGEELSALEDLNTNRITRILTTDFPQYFAIITRVRQEVHAIG
PEGGMVSSTVVPQVQAIFPEGALTKKIKVGLQAQPIPPELVAKLLGNRVAVSPIVTVEPR
RRKFHKPITLTIPVPQAATKGMINQYSGDAPTLRLLCSITGGTTKAQWEDVTGSTPLTFV
NDCVSFTTTVSARFWLMDCRQVNEATRFATELYKEAIHVPFMAKFVVFAKRYDPMEAYLR
VFCMTDDKEDKTLESQEHFVEVAKSRDVEVQEAKCQYLEFAGNLIPVTKSGEQLFLTFQA
FRENRLPFIIRVKDPHQEPMGRLAFMREPRVGRGEPPQSPICNLNIALPDVCKVDPTAVS
ELVTVEKKYGFVEETGLSKPELIHRADLRLSDISKQLGDDWIPLALQLDIPESDINSIKS
EYPNDSNQQAIVMLRLWMQKQANKANGNTLEKALRRINREDIVSNCMFNVELVTDDVEKA
VAKVHLDQSGFDAFKEELGPSRDASLRRETSLEISYDEQDLMKEAESAAETSSESGSVCE
KDAQAKEAKKVPSPAEIPQPETREEELSAMKGENEIPEPPDVVEVKEVPKEKPKEEERED
DTSATEGFILVDVNVSPPTSIDTKPAEVTGDQPVTLEKELLEDLQQAFQDVSLSLPTVEG
PVQRIKETKTPPPSPAEREAKADHETTVREKKEVLEDGTIKHTVTTVTKTTITQDGEEPI
LDKDQLAKLVESETWPSGEMDTSQVSVSSLPEDEKSEPTTATMSSGTTAEQDISSAEGDK
PQVDTHTEEKEWTETDESGGIRHVIQKKTIVTVSEPEEIMIMKGKGKKDYGDAKDNGTID
DDDECTVTTRIVTKTTIKTDGQDVSEPTEENSNLRESMQQILDDFMSDESTQKKQDGK*
>TRINITY_DN33776_c0_g2::TRINITY_DN33776_c0_g2_i8::g.28::m.28 type:complete len:1938 gc:universal TRINITY_DN33776_c0_g2_i8:7156-1343(-)
MTNKGGVDAGNSTEPEPQTHPQTDGNASFLRAARAGNLEKVLEYLKGSIDINTSNANGLN
ALHLASKEGHVTVVNELLKRGANVNAATKKGNTALHIASLAGQEEVVKILVRNGANVNVQ
SQNGFTPLYMAAQENHDNVVRYLLANGANQSLATEDGFTPLAVALQQGHDKVVAVLLEND
TKGRVRLPALHIAAKKDDCKAAALLLQNDHDPDVTSKSGFTPLHIASHYGNENIAHLLLE
KSADVNFGAKHQITPLHVASKWGKKNMVNILVENGAKIDASTRDGLTPLHCAARSGHDQV
VDLLLEKGAPITAKTKNGLAPLHMAAQGDHVDGARILLYHKAPVDDVTVDYLTALHVAAH
CGHVKVAKLLLDRKADANARALNGFTPLHIACKKNRIKVVELLLKHGASIEATTESGLTP
LHVASFMGCMNIVIYLIQHGANPDVPTVRGETPLHLAARANQADIIRILLRNGAHVDACA
REQQTPLHIAARLGNVDIVGLLLQHGAAVDATTKDMYTALHIAAKEGQEEVASVLLDNGA
SLTATNKKGFTPLHLAAKYGNIKVARLLLQKDAQVDAQGKNGVTPLHVAAHYDHVNVALL
LLDKGASPHATAKNGYTPLHIAAKKNQMDIATTLLEYGAKPNAESKAGFTPLHLAAQEGH
TDMTTLLIEHHADVNFGAKNGLTPLHLCAQEDRVNVAAILVKNGAEIGPQTKAGYTPLHV
ACHFGQINMVRFLLQHDADVNAITSHGYTPLHQAAQQGHTLIINLLLENNASPNTVTNQG
QTALSIAQRLGYISVVETLKVVTETVVTTTTTTITEEKYKVVAPEIMQETFMSDSEDEGG
EDLGDQSFRYLTVDEMKSLGDDSLPIDVTKDERGTDSMIMSKDSEAPLTVEEEHLSPAHV
SHLETVFAGSYVPDNVDIARAPVHAGKLKWKTFLVSFMVDARGGAMRGCRHSGVRVIIPP
RKAPMPMRITCRYLRREKLAHPPPLMEGEACASRILEVGPATAKFLGPVILEIPHFASLR
GREREITILRSDNGETWREHTLEATEDAVHDVLNESFEGEELSALEDLNTNRITRILTTD
FPQYFAIITRVRQEVHAIGPEGGMVSSTVVPQVQAIFPEGALTKKIKVGLQAQPIPPELV
AKLLGNRVAVSPIVTVEPRRRKFHKPITLTIPVPQAATKGMINQYSGDAPTLRLLCSITG
GTTKAQWEDVTGSTPLTFVNDCVSFTTTVSARFWLMDCRQVNEATRFATELYKEAIHVPF
MAKFVVFAKRYDPMEAYLRVFCMTDDKEDKTLESQEHFVEVAKSRDVEVQEAKCQYLEFA
GNLIPVTKSGEQLFLTFQAFRENRLPFIIRVKDPHQEPMGRLAFMREPRVGRGEPPQSPI
CNLNIALPDVCKVDPTAVSELVTVEKKYGFVEETGLSKPELIHRADLRLSDISKQLGDDW
IPLALQLDIPESDINSIKSEYPNDSNQQAIVMLRLWMQKQANKANGNTLEKALRRINRED
IVSNCMFNVELVTDDVEKAVAKVHLDQSGFDAFKEELGPSRDASLRRETSLEISYDEQDL
MKEAESAAETSSESGSVCEKDAQAKEAKKVPSPAEIPQPETREEELSAMKGENEIPEPPD
VVEVKEVPKEKPKEEEREDDTSATEGFILVDVNVSPPTSIDTKPAEVTGDQPVTLEKELL
EDLQQAFQDVSLSLPTVEGPVQRIKETKTPPPSPAEREAKADHETTVREKKEVLEDGTIK
HTVTTVTKTTITQDGEEPILDKDQLAKLVESETWPSGEMDTSQVSVSSLPEDEKSEPTTA
TMSSGTTAEQDISSAEGDKPQVDTHTEEKEWTETDESGGIRHVIQKKTIVTVSEPEEIMI
MKGKGKKDYGDAKDNGTIDDDDECTVTTRIVTKTTIKTDGQDVSEPTEENSNLRESMQQI
LDDFMSDESTQKKQDGK*
>TRINITY_DN33776_c0_g2::TRINITY_DN33776_c0_g2_i9::g.31::m.31 type:complete len:1806 gc:universal TRINITY_DN33776_c0_g2_i9:6760-1343(-)
MTTAYTNLLTDGNASFLRAARAGNLEKVLEYLKGSIDINTSNANGLNALHLASKEGHVTV
VNELLKRGANVNAATKKGNTALHIASLAGQEEVVKILVRNGANVNVQSQNGFTPLYMAAQ
ENHDNVVRYLLANGANQSLATEDGFTPLAVALQQGHDKVVAVLLENDTKGRVRLPALHIA
AKKDDCKAAALLLQNDHDPDVTSKSGFTPLHIASHYGNENIAHLLLEKSADVNFGAKHQI
TPLHVASKWGKKNMVNILVENGAKIDASTRDGLTPLHCAARSGHDQVVDLLLEKGAPITA
KTKNGLAPLHMAAQGDHVDGARILLYHKAPVDDVTVDYLTALHVAAHCGHVKVAKLLLDR
KADANARALNGFTPLHIACKKNRIKVVELLLKHGASIEATTESGLTPLHVASFMGCMNIV
IYLIQHGANPDVPTVRGETPLHLAARANQADIIRILLRNGAHVDACAREQQTPLHIAARL
GNVDIVGLLLQHGAAVDATTKDMYTALHIAAKEGQEEVASVLLDNGASLTATNKKGFTPL
HLAAKYGNIKVARLLLQKDAQVDAQGKNGVTPLHVAAHYDHVNVALLLLDKGASPHATAK
NGYTPLHIAAKKNQMDIATTLLEYGAKPNAESKAGFTPLHLAAQEGHTDMTTLLIEHHAD
VNFGAKNGLTPLHLCAQEDRVNVAAILVKNGAEIGPQTKAGYTPLHVACHFGQINMVRFL
LQHDADVNAITSHGYTPLHQAAQQGHTLIINLLLENNASPNTVTNQGQTALSIAQRLGYI
SVVETLKVVTETVVTTTTTTITEEKYKVVAPEIMQETFMSDSEDEGGEDLGDQSFRYLTV
DEMKSLGDDSLPIDVTKDERGTDSMIMSKDSEAPLTVEEEHLSPAHVSHLETVFAGSYVP
DNVDIARAPVHAGFLVSFMVDARGGAMRGCRHSGVRVIIPPRKAPMPMRITCRYLRREKL
AHPPPLMEGEACASRILEVGPATAKFLGPVILEIPHFASLRGREREITILRSDNGETWRE
HTLEATEDAVHDVLNESFEGEELSALEDLNTNRITRILTTDFPQYFAIITRVRQEVHAIG
PEGGMVSSTVVPQVQAIFPEGALTKKIKVGLQAQPIPPELVAKLLGNRVAVSPIVTVEPR
RRKFHKPITLTIPVPQAATKGMINQYSGDAPTLRLLCSITGGTTKAQWEDVTGSTPLTFV
NDCVSFTTTVSARFWLMDCRQVNEATRFATELYKEAIHVPFMAKFVVFAKRYDPMEAYLR
VFCMTDDKEDKTLESQEHFVEVAKSRDVEVQEAKCQYLEFAGNLIPVTKSGEQLFLTFQA
FRENRLPFIIRVKDPHQEPMGRLAFMREPRVGRGEPPQSPICNLNIALPDVCKVDPTAVS
ELVTVEKKYGFVEETGLSKPELIHRADLRLSDISKQLGDDWIPLALQLDIPESDINSIKS
EYPNDSNQQAIVMLRLWMQKQANKANGNTLEKALRRINREDIVSNCMFNVELVTDDVEKA
VAKVHLDQSGFDAFKEELGPSRDASLRRETSLEISYDEQDLMKEAESAAETSSESGSVCE
KDAQAKGPVQRIKETKTPPPSPAEREAKADHETTVREKKEVLEDGTIKHTVTTVTKTTIT
QDGEEPILDKDQLAKLVESETWPSGEMDTSQVSVSSLPEDEKSEPTTATMSSGTTAEQDI
SSAEGDKPQVDTHTEEKEWTETDESGGIRHVIQKKTIVTVSEPEEIMIMKGKGKKDYGDA
KDNGTIDDDDECTVTTRIVTKTTIKTDGQDVSEPTEENSNLRESMQQILDDFMSDESTQK
KQDGK*
>TRINITY_DN33776_c0_g2::TRINITY_DN33776_c0_g2_i10::g.34::m.34 type:complete len:1969 gc:universal TRINITY_DN33776_c0_g2_i10:7249-1343(-)
MTNKGGVDAGNSTEPEPQTHPQTDGNASFLRAARAGNLEKVLEYLKGSIDINTSNANGLN
ALHLASKEGHVTVVNELLKRGANVNAATKKGNTALHIASLAGQEEVVKILVRNGANVNVQ
SQNGFTPLYMAAQENHDNVVRYLLANGANQSLATEDGFTPLAVALQQGHDKVVAVLLEND
TKGRVRLPALHIAAKKDDCKAAALLLQNDHDPDVTSKSGFTPLHIASHYGNENIAHLLLE
KSADVNFGAKHQITPLHVASKWGKKNMVNILVENGAKIDASTRDGLTPLHCAARSGHDQV
VDLLLEKGAPITAKTKNGLAPLHMAAQGDHVDGARILLYHKAPVDDVTVDYLTALHVAAH
CGHVKVAKLLLDRKADANARALNGFTPLHIACKKNRIKVVELLLKHGASIEATTESGLTP
LHVASFMGCMNIVIYLIQHGANPDVPTVRGETPLHLAARANQADIIRILLRNGAHVDACA
REQQTPLHIAARLGNVDIVGLLLQHGAAVDATTKDMYTALHIAAKEGQEEVASVLLDNGA
SLTATNKKGFTPLHLAAKYGNIKVARLLLQKDAQVDAQGKNGVTPLHVAAHYDHVNVALL
LLDKGASPHATAKNGYTPLHIAAKKNQMDIATTLLEYGAKPNAESKAGFTPLHLAAQEGH
TDMTTLLIEHHADVNFGAKNGLTPLHLCAQEDRVNVAAILVKNGAEIGPQTKAGYTPLHV
ACHFGQINMVRFLLQHDADVNAITSHGYTPLHQAAQQGHTLIINLLLENNASPNTVTNQG
QTALSIAQRLGYISVVETLKVVTETVVTTTTTTITEEKYKVVAPEIMQETFMSDSEDEGG
DDFEDSALFGKPTHATHVYLPYYEGQKLQTSEDLGDQSFRYLTVDEMKSLGDDSLPIDVT
KDERGTDSMIMSKDSEAPLTVEEEHLSPAHVSHLETVFAGSYVPDNVDIARAPVHAGKLK
WKTFLVSFMVDARGGAMRGCRHSGVRVIIPPRKAPMPMRITCRYLRREKLAHPPPLMEGE
ACASRILEVGPATAKFLGPVILEIPHFASLRGREREITILRSDNGETWREHTLEATEDAV
HDVLNESFEGEELSALEDLNTNRITRILTTDFPQYFAIITRVRQEVHAIGPEGGMVSSTV
VPQVQAIFPEGALTKKIKVGLQAQPIPPELVAKLLGNRVAVSPIVTVEPRRRKFHKPITL
TIPVPQAATKGMINQYSGDAPTLRLLCSITGGTTKAQWEDVTGSTPLTFVNDCVSFTTTV
SARFWLMDCRQVNEATRFATELYKEAIHVPFMAKFVVFAKRYDPMEAYLRVFCMTDDKED
KTLESQEHFVEVAKSRDVEVQEAKCQYLEFAGNLIPVTKSGEQLFLTFQAFRENRLPFII
RVKDPHQEPMGRLAFMREPRVGRGEPPQSPICNLNIALPDVCKVDPTAVSELVTVEKKYG
FVEETGLSKPELIHRADLRLSDISKQLGDDWIPLALQLDIPESDINSIKSEYPNDSNQQA
IVMLRLWMQKQANKANGNTLEKALRRINREDIVSNCMFNVELVTDDVEKAVAKVHLDQSG
FDAFKEELGPSRDASLRRETSLEISYDEQDLMKEAESAAETSSESGSVCEKDAQAKEAKK
VPSPAEIPQPETREEELSAMKGENEIPEPPDVVEVKEVPKEKPKEEEREDDTSATEGFIL
VDVNVSPPTSIDTKPAEVTGDQPVTLEKELLEDLQQAFQDVSLSLPTVEGPVQRIKETKT
PPPSPAEREAKADHETTVREKKEVLEDGTIKHTVTTVTKTTITQDGEEPILDKDQLAKLV
ESETWPSGEMDTSQVSVSSLPEDEKSEPTTATMSSGTTAEQDISSAEGDKPQVDTHTEEK
EWTETDESGGIRHVIQKKTIVTVSEPEEIMIMKGKGKKDYGDAKDNGTIDDDDECTVTTR
IVTKTTIKTDGQDVSEPTEENSNLRESMQQILDDFMSDESTQKKQDGK*
>TRINITY_DN33776_c0_g2::TRINITY_DN33776_c0_g2_i11::g.37::m.37 type:complete len:1925 gc:universal TRINITY_DN33776_c0_g2_i11:7117-1343(-)
MVAEDIFTVTDGNASFLRAARAGNLEKVLEYLKGSIDINTSNANGLNALHLASKEGHVTV
VNELLKRGANVNAATKKGNTALHIASLAGQEEVVKILVRNGANVNVQSQNGFTPLYMAAQ
ENHDNVVRYLLANGANQSLATEDGFTPLAVALQQGHDKVVAVLLENDTKGRVRLPALHIA
AKKDDCKAAALLLQNDHDPDVTSKSGFTPLHIASHYGNENIAHLLLEKSADVNFGAKHQI
TPLHVASKWGKKNMVNILVENGAKIDASTRDGLTPLHCAARSGHDQVVDLLLEKGAPITA
KTKNGLAPLHMAAQGDHVDGARILLYHKAPVDDVTVDYLTALHVAAHCGHVKVAKLLLDR
KADANARALNGFTPLHIACKKNRIKVVELLLKHGASIEATTESGLTPLHVASFMGCMNIV
IYLIQHGANPDVPTVRGETPLHLAARANQADIIRILLRNGAHVDACAREQQTPLHIAARL
GNVDIVGLLLQHGAAVDATTKDMYTALHIAAKEGQEEVASVLLDNGASLTATNKKGFTPL
HLAAKYGNIKVARLLLQKDAQVDAQGKNGVTPLHVAAHYDHVNVALLLLDKGASPHATAK
NGYTPLHIAAKKNQMDIATTLLEYGAKPNAESKAGFTPLHLAAQEGHTDMTTLLIEHHAD
VNFGAKNGLTPLHLCAQEDRVNVAAILVKNGAEIGPQTKAGYTPLHVACHFGQINMVRFL
LQHDADVNAITSHGYTPLHQAAQQGHTLIINLLLENNASPNTVTNQGQTALSIAQRLGYI
SVVETLKVVTETVVTTTTTTITEEKYKVVAPEIMQETFMSDSEDEGGEDLGDQSFRYLTV
DEMKSLGDDSLPIDVTKDERGTDSMIMSKDSEAPLTVEEEHLSPAHVSHLETVFAGSYVP
DNVDIARAPVHAGKLKWKTFLVSFMVDARGGAMRGCRHSGVRVIIPPRKAPMPMRITCRY
LRREKLAHPPPLMEGEACASRILEVGPATAKFLGPVILEIPHFASLRGREREITILRSDN
GETWREHTLEATEDAVHDVLNESFEGEELSALEDLNTNRITRILTTDFPQYFAIITRVRQ
EVHAIGPEGGMVSSTVVPQVQAIFPEGALTKKIKVGLQAQPIPPELVAKLLGNRVAVSPI
VTVEPRRRKFHKPITLTIPVPQAATKGMINQYSGDAPTLRLLCSITGGTTKAQWEDVTGS
TPLTFVNDCVSFTTTVSARFWLMDCRQVNEATRFATELYKEAIHVPFMAKFVVFAKRYDP
MEAYLRVFCMTDDKEDKTLESQEHFVEVAKSRDVEVQEAKCQYLEFAGNLIPVTKSGEQL
FLTFQAFRENRLPFIIRVKDPHQEPMGRLAFMREPRVGRGEPPQSPICNLNIALPDVCKV
DPTAVSELVTVEKKYGFVEETGLSKPELIHRADLRLSDISKQLGDDWIPLALQLDIPESD
INSIKSEYPNDSNQQAIVMLRLWMQKQANKANGNTLEKALRRINREDIVSNCMFNVELVT
DDVEKAVAKVHLDQSGFDAFKEELGPSRDASLRRETSLEISYDEQDLMKEAESAAETSSE
SGSVCEKDAQAKEAKKVPSPAEIPQPETREEELSAMKGENEIPEPPDVVEVKEVPKEKPK
EEEREDDTSATEGFILVDVNVSPPTSIDTKPAEVTGDQPVTLEKELLEDLQQAFQDVSLS
LPTVEGPVQRIKETKTPPPSPAEREAKADHETTVREKKEVLEDGTIKHTVTTVTKTTITQ
DGEEPILDKDQLAKLVESETWPSGEMDTSQVSVSSLPEDEKSEPTTATMSSGTTAEQDIS
SAEGDKPQVDTHTEEKEWTETDESGGIRHVIQKKTIVTVSEPEEIMIMKGKGKKDYGDAK
DNGTIDDDDECTVTTRIVTKTTIKTDGQDVSEPTEENSNLRESMQQILDDFMSDESTQKK
QDGK*
>TRINITY_DN33776_c0_g2::TRINITY_DN33776_c0_g2_i12::g.40::m.40 type:complete len:1856 gc:universal TRINITY_DN33776_c0_g2_i12:6910-1343(-)
MTNKGGVDAGNSTEPEPQTHPQTDGNASFLRAARAGNLEKVLEYLKGSIDINTSNANGLN
ALHLASKEGHVTVVNELLKRGANVNAATKKGNTALHIASLAGQEEVVKILVRNGANVNVQ
SQNGFTPLYMAAQENHDNVVRYLLANGANQSLATEDGFTPLAVALQQGHDKVVAVLLEND
TKGRVRLPALHIAAKKDDCKAAALLLQNDHDPDVTSKSGFTPLHIASHYGNENIAHLLLE
KSADVNFGAKHQITPLHVASKWGKKNMVNILVENGAKIDASTRDGLTPLHCAARSGHDQV
VDLLLEKGAPITAKTKNGLAPLHMAAQGDHVDGARILLYHKAPVDDVTVDYLTALHVAAH
CGHVKVAKLLLDRKADANARALNGFTPLHIACKKNRIKVVELLLKHGASIEATTESGLTP
LHVASFMGCMNIVIYLIQHGANPDVPTVRGETPLHLAARANQADIIRILLRNGAHVDACA
REQQTPLHIAARLGNVDIVGLLLQHGAAVDATTKDMYTALHIAAKEGQEEVASVLLDNGA
SLTATNKKGFTPLHLAAKYGNIKVARLLLQKDAQVDAQGKNGVTPLHVAAHYDHVNVALL
LLDKGASPHATAKNGYTPLHIAAKKNQMDIATTLLEYGAKPNAESKAGFTPLHLAAQEGH
TDMTTLLIEHHADVNFGAKNGLTPLHLCAQEDRVNVAAILVKNGAEIGPQTKAGYTPLHV
ACHFGQINMVRFLLQHDADVNAITSHGYTPLHQAAQQGHTLIINLLLENNASPNTVTNQG
QTALSIAQRLGYISVVETLKVVTETVVTTTTTTITEEKYKVVAPEIMQETFMSDSEDEGG
DDFEDSALFGKPTHATHVYLPYYEGQKLQTSEDLGDQSFRYLTVDEMKSLGDDSLPIDVT
KDERGTDSMIMSKDSEAPLTVEEEHLSPAHVSHLETVFAGSYVPDNVDIARAPVHAGKLK
WKTFLVSFMVDARGGAMRGCRHSGVRVIIPPRKAPMPMRITCRYLRREKLAHPPPLMEGE
ACASRILEVGPATAKFLGPVILEIPHFASLRGREREITILRSDNGETWREHTLEATEDAV
HDVLNESFEGEELSALEDLNTNRITRILTTDFPQYFAIITRVRQEVHAIGPEGGMVSSTV
VPQVQAIFPEGALTKKIKVGLQAQPIPPELVAKLLGNRVAVSPIVTVEPRRRKFHKPITL
TIPVPQAATKGMINQYSGDAPTLRLLCSITGGTTKAQWEDVTGSTPLTFVNDCVSFTTTV
SARFWLMDCRQVNEATRFATELYKEAIHVPFMAKFVVFAKRYDPMEAYLRVFCMTDDKED
KTLESQEHFVEVAKSRDVEVQEAKCQYLEFAGNLIPVTKSGEQLFLTFQAFRENRLPFII
RVKDPHQEPMGRLAFMREPRVGRGEPPQSPICNLNIALPDVCKVDPTAVSELVTVEKKYG
FVEETGLSKPELIHRADLRLSDISKQLGDDWIPLALQLDIPESDINSIKSEYPNDSNQQA
IVMLRLWMQKQANKANGNTLEKALRRINREDIVSNCMFNVELVTDDVEKAVAKVHLDQSG
FDAFKEELGPSRDASLRRETSLEISYDEQDLMKEAESAAETSSESGSVCEKDAQAKGPVQ
RIKETKTPPPSPAEREAKADHETTVREKKEVLEDGTIKHTVTTVTKTTITQDGEEPILDK
DQLAKLVESETWPSGEMDTSQVSVSSLPEDEKSEPTTATMSSGTTAEQDISSAEGDKPQV
DTHTEEKEWTETDESGGIRHVIQKKTIVTVSEPEEIMIMKGKGKKDYGDAKDNGTIDDDD
ECTVTTRIVTKTTIKTDGQDVSEPTEENSNLRESMQQILDDFMSDESTQKKQDGK*
>TRINITY_DN33776_c0_g2::TRINITY_DN33776_c0_g2_i13::g.43::m.43 type:complete len:1963 gc:universal TRINITY_DN33776_c0_g2_i13:7231-1343(-)
MTNKGGVDAGNSTEPEPQTHPQTDGNASFLRAARAGNLEKVLEYLKGSIDINTSNANGLN
ALHLASKEGHVTVVNELLKRGANVNAATKKGNTALHIASLAGQEEVVKILVRNGANVNVQ
SQNGFTPLYMAAQENHDNVVRYLLANGANQSLATEDGFTPLAVALQQGHDKVVAVLLEND
TKGRVRLPALHIAAKKDDCKAAALLLQNDHDPDVTSKSGFTPLHIASHYGNENIAHLLLE
KSADVNFGAKHQITPLHVASKWGKKNMVNILVENGAKIDASTRDGLTPLHCAARSGHDQV
VDLLLEKGAPITAKTKNGLAPLHMAAQGDHVDGARILLYHKAPVDDVTVDYLTALHVAAH
CGHVKVAKLLLDRKADANARALNGFTPLHIACKKNRIKVVELLLKHGASIEATTESGLTP
LHVASFMGCMNIVIYLIQHGANPDVPTVRGETPLHLAARANQADIIRILLRNGAHVDACA
REQQTPLHIAARLGNVDIVGLLLQHGAAVDATTKDMYTALHIAAKEGQEEVASVLLDNGA
SLTATNKKGFTPLHLAAKYGNIKVARLLLQKDAQVDAQGKNGVTPLHVAAHYDHVNVALL
LLDKGASPHATAKNGYTPLHIAAKKNQMDIATTLLEYGAKPNAESKAGFTPLHLAAQEGH
TDMTTLLIEHHADVNFGAKNGLTPLHLCAQEDRVNVAAILVKNGAEIGPQTKAGYTPLHV
ACHFGQINMVRFLLQHDADVNAITSHGYTPLHQAAQQGHTLIINLLLENNASPNTVTNQG
QTALSIAQRLGYISVVETLKVVTETVVTTTTTTITEEKYKVVAPEIMQETFMSDSEDEGG
DDFEDSALFGKPTHATHVYLPYYEGQKLQTSEDLGDQSFRYLTVDEMKSLGDDSLPIDVT
KDERGTDSMIMSKDSEAPLTVEEEHLSPAHVSHLETVFAGSYVPDNVDIARAPVHAGFLV
SFMVDARGGAMRGCRHSGVRVIIPPRKAPMPMRITCRYLRREKLAHPPPLMEGEACASRI
LEVGPATAKFLGPVILEIPHFASLRGREREITILRSDNGETWREHTLEATEDAVHDVLNE
SFEGEELSALEDLNTNRITRILTTDFPQYFAIITRVRQEVHAIGPEGGMVSSTVVPQVQA
IFPEGALTKKIKVGLQAQPIPPELVAKLLGNRVAVSPIVTVEPRRRKFHKPITLTIPVPQ
AATKGMINQYSGDAPTLRLLCSITGGTTKAQWEDVTGSTPLTFVNDCVSFTTTVSARFWL
MDCRQVNEATRFATELYKEAIHVPFMAKFVVFAKRYDPMEAYLRVFCMTDDKEDKTLESQ
EHFVEVAKSRDVEVQEAKCQYLEFAGNLIPVTKSGEQLFLTFQAFRENRLPFIIRVKDPH
QEPMGRLAFMREPRVGRGEPPQSPICNLNIALPDVCKVDPTAVSELVTVEKKYGFVEETG
LSKPELIHRADLRLSDISKQLGDDWIPLALQLDIPESDINSIKSEYPNDSNQQAIVMLRL
WMQKQANKANGNTLEKALRRINREDIVSNCMFNVELVTDDVEKAVAKVHLDQSGFDAFKE
ELGPSRDASLRRETSLEISYDEQDLMKEAESAAETSSESGSVCEKDAQAKEAKKVPSPAE
IPQPETREEELSAMKGENEIPEPPDVVEVKEVPKEKPKEEEREDDTSATEGFILVDVNVS
PPTSIDTKPAEVTGDQPVTLEKELLEDLQQAFQDVSLSLPTVEGPVQRIKETKTPPPSPA
EREAKADHETTVREKKEVLEDGTIKHTVTTVTKTTITQDGEEPILDKDQLAKLVESETWP
SGEMDTSQVSVSSLPEDEKSEPTTATMSSGTTAEQDISSAEGDKPQVDTHTEEKEWTETD
ESGGIRHVIQKKTIVTVSEPEEIMIMKGKGKKDYGDAKDNGTIDDDDECTVTTRIVTKTT
IKTDGQDVSEPTEENSNLRESMQQILDDFMSDESTQKKQDGK*
>TRINITY_DN33776_c0_g2::TRINITY_DN33776_c0_g2_i14::g.46::m.46 type:complete len:1925 gc:universal TRINITY_DN33776_c0_g2_i14:7117-1343(-)
MTTAYTNLLTDGNASFLRAARAGNLEKVLEYLKGSIDINTSNANGLNALHLASKEGHVTV
VNELLKRGANVNAATKKGNTALHIASLAGQEEVVKILVRNGANVNVQSQNGFTPLYMAAQ
ENHDNVVRYLLANGANQSLATEDGFTPLAVALQQGHDKVVAVLLENDTKGRVRLPALHIA
AKKDDCKAAALLLQNDHDPDVTSKSGFTPLHIASHYGNENIAHLLLEKSADVNFGAKHQI
TPLHVASKWGKKNMVNILVENGAKIDASTRDGLTPLHCAARSGHDQVVDLLLEKGAPITA
KTKNGLAPLHMAAQGDHVDGARILLYHKAPVDDVTVDYLTALHVAAHCGHVKVAKLLLDR
KADANARALNGFTPLHIACKKNRIKVVELLLKHGASIEATTESGLTPLHVASFMGCMNIV
IYLIQHGANPDVPTVRGETPLHLAARANQADIIRILLRNGAHVDACAREQQTPLHIAARL
GNVDIVGLLLQHGAAVDATTKDMYTALHIAAKEGQEEVASVLLDNGASLTATNKKGFTPL
HLAAKYGNIKVARLLLQKDAQVDAQGKNGVTPLHVAAHYDHVNVALLLLDKGASPHATAK
NGYTPLHIAAKKNQMDIATTLLEYGAKPNAESKAGFTPLHLAAQEGHTDMTTLLIEHHAD
VNFGAKNGLTPLHLCAQEDRVNVAAILVKNGAEIGPQTKAGYTPLHVACHFGQINMVRFL
LQHDADVNAITSHGYTPLHQAAQQGHTLIINLLLENNASPNTVTNQGQTALSIAQRLGYI
SVVETLKVVTETVVTTTTTTITEEKYKVVAPEIMQETFMSDSEDEGGEDLGDQSFRYLTV
DEMKSLGDDSLPIDVTKDERGTDSMIMSKDSEAPLTVEEEHLSPAHVSHLETVFAGSYVP
DNVDIARAPVHAGKLKWKTFLVSFMVDARGGAMRGCRHSGVRVIIPPRKAPMPMRITCRY
LRREKLAHPPPLMEGEACASRILEVGPATAKFLGPVILEIPHFASLRGREREITILRSDN
GETWREHTLEATEDAVHDVLNESFEGEELSALEDLNTNRITRILTTDFPQYFAIITRVRQ
EVHAIGPEGGMVSSTVVPQVQAIFPEGALTKKIKVGLQAQPIPPELVAKLLGNRVAVSPI
VTVEPRRRKFHKPITLTIPVPQAATKGMINQYSGDAPTLRLLCSITGGTTKAQWEDVTGS
TPLTFVNDCVSFTTTVSARFWLMDCRQVNEATRFATELYKEAIHVPFMAKFVVFAKRYDP
MEAYLRVFCMTDDKEDKTLESQEHFVEVAKSRDVEVQEAKCQYLEFAGNLIPVTKSGEQL
FLTFQAFRENRLPFIIRVKDPHQEPMGRLAFMREPRVGRGEPPQSPICNLNIALPDVCKV
DPTAVSELVTVEKKYGFVEETGLSKPELIHRADLRLSDISKQLGDDWIPLALQLDIPESD
INSIKSEYPNDSNQQAIVMLRLWMQKQANKANGNTLEKALRRINREDIVSNCMFNVELVT
DDVEKAVAKVHLDQSGFDAFKEELGPSRDASLRRETSLEISYDEQDLMKEAESAAETSSE
SGSVCEKDAQAKEAKKVPSPAEIPQPETREEELSAMKGENEIPEPPDVVEVKEVPKEKPK
EEEREDDTSATEGFILVDVNVSPPTSIDTKPAEVTGDQPVTLEKELLEDLQQAFQDVSLS
LPTVEGPVQRIKETKTPPPSPAEREAKADHETTVREKKEVLEDGTIKHTVTTVTKTTITQ
DGEEPILDKDQLAKLVESETWPSGEMDTSQVSVSSLPEDEKSEPTTATMSSGTTAEQDIS
SAEGDKPQVDTHTEEKEWTETDESGGIRHVIQKKTIVTVSEPEEIMIMKGKGKKDYGDAK
DNGTIDDDDECTVTTRIVTKTTIKTDGQDVSEPTEENSNLRESMQQILDDFMSDESTQKK
QDGK*
>TRINITY_DN33776_c0_g2::TRINITY_DN33776_c0_g2_i15::g.49::m.49 type:complete len:1956 gc:universal TRINITY_DN33776_c0_g2_i15:7210-1343(-)
MTTAYTNLLTDGNASFLRAARAGNLEKVLEYLKGSIDINTSNANGLNALHLASKEGHVTV
VNELLKRGANVNAATKKGNTALHIASLAGQEEVVKILVRNGANVNVQSQNGFTPLYMAAQ
ENHDNVVRYLLANGANQSLATEDGFTPLAVALQQGHDKVVAVLLENDTKGRVRLPALHIA
AKKDDCKAAALLLQNDHDPDVTSKSGFTPLHIASHYGNENIAHLLLEKSADVNFGAKHQI
TPLHVASKWGKKNMVNILVENGAKIDASTRDGLTPLHCAARSGHDQVVDLLLEKGAPITA
KTKNGLAPLHMAAQGDHVDGARILLYHKAPVDDVTVDYLTALHVAAHCGHVKVAKLLLDR
KADANARALNGFTPLHIACKKNRIKVVELLLKHGASIEATTESGLTPLHVASFMGCMNIV
IYLIQHGANPDVPTVRGETPLHLAARANQADIIRILLRNGAHVDACAREQQTPLHIAARL
GNVDIVGLLLQHGAAVDATTKDMYTALHIAAKEGQEEVASVLLDNGASLTATNKKGFTPL
HLAAKYGNIKVARLLLQKDAQVDAQGKNGVTPLHVAAHYDHVNVALLLLDKGASPHATAK
NGYTPLHIAAKKNQMDIATTLLEYGAKPNAESKAGFTPLHLAAQEGHTDMTTLLIEHHAD
VNFGAKNGLTPLHLCAQEDRVNVAAILVKNGAEIGPQTKAGYTPLHVACHFGQINMVRFL
LQHDADVNAITSHGYTPLHQAAQQGHTLIINLLLENNASPNTVTNQGQTALSIAQRLGYI
SVVETLKVVTETVVTTTTTTITEEKYKVVAPEIMQETFMSDSEDEGGDDFEDSALFGKPT
HATHVYLPYYEGQKLQTSEDLGDQSFRYLTVDEMKSLGDDSLPIDVTKDERGTDSMIMSK
DSEAPLTVEEEHLSPAHVSHLETVFAGSYVPDNVDIARAPVHAGKLKWKTFLVSFMVDAR
GGAMRGCRHSGVRVIIPPRKAPMPMRITCRYLRREKLAHPPPLMEGEACASRILEVGPAT
AKFLGPVILEIPHFASLRGREREITILRSDNGETWREHTLEATEDAVHDVLNESFEGEEL
SALEDLNTNRITRILTTDFPQYFAIITRVRQEVHAIGPEGGMVSSTVVPQVQAIFPEGAL
TKKIKVGLQAQPIPPELVAKLLGNRVAVSPIVTVEPRRRKFHKPITLTIPVPQAATKGMI
NQYSGDAPTLRLLCSITGGTTKAQWEDVTGSTPLTFVNDCVSFTTTVSARFWLMDCRQVN
EATRFATELYKEAIHVPFMAKFVVFAKRYDPMEAYLRVFCMTDDKEDKTLESQEHFVEVA
KSRDVEVQEAKCQYLEFAGNLIPVTKSGEQLFLTFQAFRENRLPFIIRVKDPHQEPMGRL
AFMREPRVGRGEPPQSPICNLNIALPDVCKVDPTAVSELVTVEKKYGFVEETGLSKPELI
HRADLRLSDISKQLGDDWIPLALQLDIPESDINSIKSEYPNDSNQQAIVMLRLWMQKQAN
KANGNTLEKALRRINREDIVSNCMFNVELVTDDVEKAVAKVHLDQSGFDAFKEELGPSRD
ASLRRETSLEISYDEQDLMKEAESAAETSSESGSVCEKDAQAKEAKKVPSPAEIPQPETR
EEELSAMKGENEIPEPPDVVEVKEVPKEKPKEEEREDDTSATEGFILVDVNVSPPTSIDT
KPAEVTGDQPVTLEKELLEDLQQAFQDVSLSLPTVEGPVQRIKETKTPPPSPAEREAKAD
HETTVREKKEVLEDGTIKHTVTTVTKTTITQDGEEPILDKDQLAKLVESETWPSGEMDTS
QVSVSSLPEDEKSEPTTATMSSGTTAEQDISSAEGDKPQVDTHTEEKEWTETDESGGIRH
VIQKKTIVTVSEPEEIMIMKGKGKKDYGDAKDNGTIDDDDECTVTTRIVTKTTIKTDGQD
VSEPTEENSNLRESMQQILDDFMSDESTQKKQDGK*
>TRINITY_DN33776_c0_g2::TRINITY_DN33776_c0_g2_i16::g.52::m.52 type:complete len:1950 gc:universal TRINITY_DN33776_c0_g2_i16:7192-1343(-)
MTTAYTNLLTDGNASFLRAARAGNLEKVLEYLKGSIDINTSNANGLNALHLASKEGHVTV
VNELLKRGANVNAATKKGNTALHIASLAGQEEVVKILVRNGANVNVQSQNGFTPLYMAAQ
ENHDNVVRYLLANGANQSLATEDGFTPLAVALQQGHDKVVAVLLENDTKGRVRLPALHIA
AKKDDCKAAALLLQNDHDPDVTSKSGFTPLHIASHYGNENIAHLLLEKSADVNFGAKHQI
TPLHVASKWGKKNMVNILVENGAKIDASTRDGLTPLHCAARSGHDQVVDLLLEKGAPITA
KTKNGLAPLHMAAQGDHVDGARILLYHKAPVDDVTVDYLTALHVAAHCGHVKVAKLLLDR
KADANARALNGFTPLHIACKKNRIKVVELLLKHGASIEATTESGLTPLHVASFMGCMNIV
IYLIQHGANPDVPTVRGETPLHLAARANQADIIRILLRNGAHVDACAREQQTPLHIAARL
GNVDIVGLLLQHGAAVDATTKDMYTALHIAAKEGQEEVASVLLDNGASLTATNKKGFTPL
HLAAKYGNIKVARLLLQKDAQVDAQGKNGVTPLHVAAHYDHVNVALLLLDKGASPHATAK
NGYTPLHIAAKKNQMDIATTLLEYGAKPNAESKAGFTPLHLAAQEGHTDMTTLLIEHHAD
VNFGAKNGLTPLHLCAQEDRVNVAAILVKNGAEIGPQTKAGYTPLHVACHFGQINMVRFL
LQHDADVNAITSHGYTPLHQAAQQGHTLIINLLLENNASPNTVTNQGQTALSIAQRLGYI
SVVETLKVVTETVVTTTTTTITEEKYKVVAPEIMQETFMSDSEDEGGDDFEDSALFGKPT
HATHVYLPYYEGQKLQTSEDLGDQSFRYLTVDEMKSLGDDSLPIDVTKDERGTDSMIMSK
DSEAPLTVEEEHLSPAHVSHLETVFAGSYVPDNVDIARAPVHAGFLVSFMVDARGGAMRG
CRHSGVRVIIPPRKAPMPMRITCRYLRREKLAHPPPLMEGEACASRILEVGPATAKFLGP
VILEIPHFASLRGREREITILRSDNGETWREHTLEATEDAVHDVLNESFEGEELSALEDL
NTNRITRILTTDFPQYFAIITRVRQEVHAIGPEGGMVSSTVVPQVQAIFPEGALTKKIKV
GLQAQPIPPELVAKLLGNRVAVSPIVTVEPRRRKFHKPITLTIPVPQAATKGMINQYSGD
APTLRLLCSITGGTTKAQWEDVTGSTPLTFVNDCVSFTTTVSARFWLMDCRQVNEATRFA
TELYKEAIHVPFMAKFVVFAKRYDPMEAYLRVFCMTDDKEDKTLESQEHFVEVAKSRDVE
VQEAKCQYLEFAGNLIPVTKSGEQLFLTFQAFRENRLPFIIRVKDPHQEPMGRLAFMREP
RVGRGEPPQSPICNLNIALPDVCKVDPTAVSELVTVEKKYGFVEETGLSKPELIHRADLR
LSDISKQLGDDWIPLALQLDIPESDINSIKSEYPNDSNQQAIVMLRLWMQKQANKANGNT
LEKALRRINREDIVSNCMFNVELVTDDVEKAVAKVHLDQSGFDAFKEELGPSRDASLRRE
TSLEISYDEQDLMKEAESAAETSSESGSVCEKDAQAKEAKKVPSPAEIPQPETREEELSA
MKGENEIPEPPDVVEVKEVPKEKPKEEEREDDTSATEGFILVDVNVSPPTSIDTKPAEVT
GDQPVTLEKELLEDLQQAFQDVSLSLPTVEGPVQRIKETKTPPPSPAEREAKADHETTVR
EKKEVLEDGTIKHTVTTVTKTTITQDGEEPILDKDQLAKLVESETWPSGEMDTSQVSVSS
LPEDEKSEPTTATMSSGTTAEQDISSAEGDKPQVDTHTEEKEWTETDESGGIRHVIQKKT
IVTVSEPEEIMIMKGKGKKDYGDAKDNGTIDDDDECTVTTRIVTKTTIKTDGQDVSEPTE
ENSNLRESMQQILDDFMSDESTQKKQDGK*
>TRINITY_DN33776_c0_g2::TRINITY_DN33776_c0_g2_i17::g.55::m.55 type:complete len:1843 gc:universal TRINITY_DN33776_c0_g2_i17:6871-1343(-)
MVAEDIFTVTDGNASFLRAARAGNLEKVLEYLKGSIDINTSNANGLNALHLASKEGHVTV
VNELLKRGANVNAATKKGNTALHIASLAGQEEVVKILVRNGANVNVQSQNGFTPLYMAAQ
ENHDNVVRYLLANGANQSLATEDGFTPLAVALQQGHDKVVAVLLENDTKGRVRLPALHIA
AKKDDCKAAALLLQNDHDPDVTSKSGFTPLHIASHYGNENIAHLLLEKSADVNFGAKHQI
TPLHVASKWGKKNMVNILVENGAKIDASTRDGLTPLHCAARSGHDQVVDLLLEKGAPITA
KTKNGLAPLHMAAQGDHVDGARILLYHKAPVDDVTVDYLTALHVAAHCGHVKVAKLLLDR
KADANARALNGFTPLHIACKKNRIKVVELLLKHGASIEATTESGLTPLHVASFMGCMNIV
IYLIQHGANPDVPTVRGETPLHLAARANQADIIRILLRNGAHVDACAREQQTPLHIAARL
GNVDIVGLLLQHGAAVDATTKDMYTALHIAAKEGQEEVASVLLDNGASLTATNKKGFTPL
HLAAKYGNIKVARLLLQKDAQVDAQGKNGVTPLHVAAHYDHVNVALLLLDKGASPHATAK
NGYTPLHIAAKKNQMDIATTLLEYGAKPNAESKAGFTPLHLAAQEGHTDMTTLLIEHHAD
VNFGAKNGLTPLHLCAQEDRVNVAAILVKNGAEIGPQTKAGYTPLHVACHFGQINMVRFL
LQHDADVNAITSHGYTPLHQAAQQGHTLIINLLLENNASPNTVTNQGQTALSIAQRLGYI
SVVETLKVVTETVVTTTTTTITEEKYKVVAPEIMQETFMSDSEDEGGDDFEDSALFGKPT
HATHVYLPYYEGQKLQTSEDLGDQSFRYLTVDEMKSLGDDSLPIDVTKDERGTDSMIMSK
DSEAPLTVEEEHLSPAHVSHLETVFAGSYVPDNVDIARAPVHAGKLKWKTFLVSFMVDAR
GGAMRGCRHSGVRVIIPPRKAPMPMRITCRYLRREKLAHPPPLMEGEACASRILEVGPAT
AKFLGPVILEIPHFASLRGREREITILRSDNGETWREHTLEATEDAVHDVLNESFEGEEL
SALEDLNTNRITRILTTDFPQYFAIITRVRQEVHAIGPEGGMVSSTVVPQVQAIFPEGAL
TKKIKVGLQAQPIPPELVAKLLGNRVAVSPIVTVEPRRRKFHKPITLTIPVPQAATKGMI
NQYSGDAPTLRLLCSITGGTTKAQWEDVTGSTPLTFVNDCVSFTTTVSARFWLMDCRQVN
EATRFATELYKEAIHVPFMAKFVVFAKRYDPMEAYLRVFCMTDDKEDKTLESQEHFVEVA
KSRDVEVQEAKCQYLEFAGNLIPVTKSGEQLFLTFQAFRENRLPFIIRVKDPHQEPMGRL
AFMREPRVGRGEPPQSPICNLNIALPDVCKVDPTAVSELVTVEKKYGFVEETGLSKPELI
HRADLRLSDISKQLGDDWIPLALQLDIPESDINSIKSEYPNDSNQQAIVMLRLWMQKQAN
KANGNTLEKALRRINREDIVSNCMFNVELVTDDVEKAVAKVHLDQSGFDAFKEELGPSRD
ASLRRETSLEISYDEQDLMKEAESAAETSSESGSVCEKDAQAKGPVQRIKETKTPPPSPA
EREAKADHETTVREKKEVLEDGTIKHTVTTVTKTTITQDGEEPILDKDQLAKLVESETWP
SGEMDTSQVSVSSLPEDEKSEPTTATMSSGTTAEQDISSAEGDKPQVDTHTEEKEWTETD
ESGGIRHVIQKKTIVTVSEPEEIMIMKGKGKKDYGDAKDNGTIDDDDECTVTTRIVTKTT
IKTDGQDVSEPTEENSNLRESMQQILDDFMSDESTQKKQDGK*
>TRINITY_DN33776_c0_g2::TRINITY_DN33776_c0_g2_i18::g.58::m.58 type:complete len:1950 gc:universal TRINITY_DN33776_c0_g2_i18:7192-1343(-)
MVAEDIFTVTDGNASFLRAARAGNLEKVLEYLKGSIDINTSNANGLNALHLASKEGHVTV
VNELLKRGANVNAATKKGNTALHIASLAGQEEVVKILVRNGANVNVQSQNGFTPLYMAAQ
ENHDNVVRYLLANGANQSLATEDGFTPLAVALQQGHDKVVAVLLENDTKGRVRLPALHIA
AKKDDCKAAALLLQNDHDPDVTSKSGFTPLHIASHYGNENIAHLLLEKSADVNFGAKHQI
TPLHVASKWGKKNMVNILVENGAKIDASTRDGLTPLHCAARSGHDQVVDLLLEKGAPITA
KTKNGLAPLHMAAQGDHVDGARILLYHKAPVDDVTVDYLTALHVAAHCGHVKVAKLLLDR
KADANARALNGFTPLHIACKKNRIKVVELLLKHGASIEATTESGLTPLHVASFMGCMNIV
IYLIQHGANPDVPTVRGETPLHLAARANQADIIRILLRNGAHVDACAREQQTPLHIAARL
GNVDIVGLLLQHGAAVDATTKDMYTALHIAAKEGQEEVASVLLDNGASLTATNKKGFTPL
HLAAKYGNIKVARLLLQKDAQVDAQGKNGVTPLHVAAHYDHVNVALLLLDKGASPHATAK
NGYTPLHIAAKKNQMDIATTLLEYGAKPNAESKAGFTPLHLAAQEGHTDMTTLLIEHHAD
VNFGAKNGLTPLHLCAQEDRVNVAAILVKNGAEIGPQTKAGYTPLHVACHFGQINMVRFL
LQHDADVNAITSHGYTPLHQAAQQGHTLIINLLLENNASPNTVTNQGQTALSIAQRLGYI
SVVETLKVVTETVVTTTTTTITEEKYKVVAPEIMQETFMSDSEDEGGDDFEDSALFGKPT
HATHVYLPYYEGQKLQTSEDLGDQSFRYLTVDEMKSLGDDSLPIDVTKDERGTDSMIMSK
DSEAPLTVEEEHLSPAHVSHLETVFAGSYVPDNVDIARAPVHAGFLVSFMVDARGGAMRG
CRHSGVRVIIPPRKAPMPMRITCRYLRREKLAHPPPLMEGEACASRILEVGPATAKFLGP
VILEIPHFASLRGREREITILRSDNGETWREHTLEATEDAVHDVLNESFEGEELSALEDL
NTNRITRILTTDFPQYFAIITRVRQEVHAIGPEGGMVSSTVVPQVQAIFPEGALTKKIKV
GLQAQPIPPELVAKLLGNRVAVSPIVTVEPRRRKFHKPITLTIPVPQAATKGMINQYSGD
APTLRLLCSITGGTTKAQWEDVTGSTPLTFVNDCVSFTTTVSARFWLMDCRQVNEATRFA
TELYKEAIHVPFMAKFVVFAKRYDPMEAYLRVFCMTDDKEDKTLESQEHFVEVAKSRDVE
VQEAKCQYLEFAGNLIPVTKSGEQLFLTFQAFRENRLPFIIRVKDPHQEPMGRLAFMREP
RVGRGEPPQSPICNLNIALPDVCKVDPTAVSELVTVEKKYGFVEETGLSKPELIHRADLR
LSDISKQLGDDWIPLALQLDIPESDINSIKSEYPNDSNQQAIVMLRLWMQKQANKANGNT
LEKALRRINREDIVSNCMFNVELVTDDVEKAVAKVHLDQSGFDAFKEELGPSRDASLRRE
TSLEISYDEQDLMKEAESAAETSSESGSVCEKDAQAKEAKKVPSPAEIPQPETREEELSA
MKGENEIPEPPDVVEVKEVPKEKPKEEEREDDTSATEGFILVDVNVSPPTSIDTKPAEVT
GDQPVTLEKELLEDLQQAFQDVSLSLPTVEGPVQRIKETKTPPPSPAEREAKADHETTVR
EKKEVLEDGTIKHTVTTVTKTTITQDGEEPILDKDQLAKLVESETWPSGEMDTSQVSVSS
LPEDEKSEPTTATMSSGTTAEQDISSAEGDKPQVDTHTEEKEWTETDESGGIRHVIQKKT
IVTVSEPEEIMIMKGKGKKDYGDAKDNGTIDDDDECTVTTRIVTKTTIKTDGQDVSEPTE
ENSNLRESMQQILDDFMSDESTQKKQDGK*
>TRINITY_DN33776_c0_g2::TRINITY_DN33776_c0_g2_i19::g.61::m.61 type:complete len:1837 gc:universal TRINITY_DN33776_c0_g2_i19:6853-1343(-)
MTTAYTNLLTDGNASFLRAARAGNLEKVLEYLKGSIDINTSNANGLNALHLASKEGHVTV
VNELLKRGANVNAATKKGNTALHIASLAGQEEVVKILVRNGANVNVQSQNGFTPLYMAAQ
ENHDNVVRYLLANGANQSLATEDGFTPLAVALQQGHDKVVAVLLENDTKGRVRLPALHIA
AKKDDCKAAALLLQNDHDPDVTSKSGFTPLHIASHYGNENIAHLLLEKSADVNFGAKHQI
TPLHVASKWGKKNMVNILVENGAKIDASTRDGLTPLHCAARSGHDQVVDLLLEKGAPITA
KTKNGLAPLHMAAQGDHVDGARILLYHKAPVDDVTVDYLTALHVAAHCGHVKVAKLLLDR
KADANARALNGFTPLHIACKKNRIKVVELLLKHGASIEATTESGLTPLHVASFMGCMNIV
IYLIQHGANPDVPTVRGETPLHLAARANQADIIRILLRNGAHVDACAREQQTPLHIAARL
GNVDIVGLLLQHGAAVDATTKDMYTALHIAAKEGQEEVASVLLDNGASLTATNKKGFTPL
HLAAKYGNIKVARLLLQKDAQVDAQGKNGVTPLHVAAHYDHVNVALLLLDKGASPHATAK
NGYTPLHIAAKKNQMDIATTLLEYGAKPNAESKAGFTPLHLAAQEGHTDMTTLLIEHHAD
VNFGAKNGLTPLHLCAQEDRVNVAAILVKNGAEIGPQTKAGYTPLHVACHFGQINMVRFL
LQHDADVNAITSHGYTPLHQAAQQGHTLIINLLLENNASPNTVTNQGQTALSIAQRLGYI
SVVETLKVVTETVVTTTTTTITEEKYKVVAPEIMQETFMSDSEDEGGDDFEDSALFGKPT
HATHVYLPYYEGQKLQTSEDLGDQSFRYLTVDEMKSLGDDSLPIDVTKDERGTDSMIMSK
DSEAPLTVEEEHLSPAHVSHLETVFAGSYVPDNVDIARAPVHAGFLVSFMVDARGGAMRG
CRHSGVRVIIPPRKAPMPMRITCRYLRREKLAHPPPLMEGEACASRILEVGPATAKFLGP
VILEIPHFASLRGREREITILRSDNGETWREHTLEATEDAVHDVLNESFEGEELSALEDL
NTNRITRILTTDFPQYFAIITRVRQEVHAIGPEGGMVSSTVVPQVQAIFPEGALTKKIKV
GLQAQPIPPELVAKLLGNRVAVSPIVTVEPRRRKFHKPITLTIPVPQAATKGMINQYSGD
APTLRLLCSITGGTTKAQWEDVTGSTPLTFVNDCVSFTTTVSARFWLMDCRQVNEATRFA
TELYKEAIHVPFMAKFVVFAKRYDPMEAYLRVFCMTDDKEDKTLESQEHFVEVAKSRDVE
VQEAKCQYLEFAGNLIPVTKSGEQLFLTFQAFRENRLPFIIRVKDPHQEPMGRLAFMREP
RVGRGEPPQSPICNLNIALPDVCKVDPTAVSELVTVEKKYGFVEETGLSKPELIHRADLR
LSDISKQLGDDWIPLALQLDIPESDINSIKSEYPNDSNQQAIVMLRLWMQKQANKANGNT
LEKALRRINREDIVSNCMFNVELVTDDVEKAVAKVHLDQSGFDAFKEELGPSRDASLRRE
TSLEISYDEQDLMKEAESAAETSSESGSVCEKDAQAKGPVQRIKETKTPPPSPAEREAKA
DHETTVREKKEVLEDGTIKHTVTTVTKTTITQDGEEPILDKDQLAKLVESETWPSGEMDT
SQVSVSSLPEDEKSEPTTATMSSGTTAEQDISSAEGDKPQVDTHTEEKEWTETDESGGIR
HVIQKKTIVTVSEPEEIMIMKGKGKKDYGDAKDNGTIDDDDECTVTTRIVTKTTIKTDGQ
DVSEPTEENSNLRESMQQILDDFMSDESTQKKQDGK*
>TRINITY_DN33776_c0_g2::TRINITY_DN33776_c0_g2_i20::g.64::m.64 type:complete len:1837 gc:universal TRINITY_DN33776_c0_g2_i20:6853-1343(-)
MVAEDIFTVTDGNASFLRAARAGNLEKVLEYLKGSIDINTSNANGLNALHLASKEGHVTV
VNELLKRGANVNAATKKGNTALHIASLAGQEEVVKILVRNGANVNVQSQNGFTPLYMAAQ
ENHDNVVRYLLANGANQSLATEDGFTPLAVALQQGHDKVVAVLLENDTKGRVRLPALHIA
AKKDDCKAAALLLQNDHDPDVTSKSGFTPLHIASHYGNENIAHLLLEKSADVNFGAKHQI
TPLHVASKWGKKNMVNILVENGAKIDASTRDGLTPLHCAARSGHDQVVDLLLEKGAPITA
KTKNGLAPLHMAAQGDHVDGARILLYHKAPVDDVTVDYLTALHVAAHCGHVKVAKLLLDR
KADANARALNGFTPLHIACKKNRIKVVELLLKHGASIEATTESGLTPLHVASFMGCMNIV
IYLIQHGANPDVPTVRGETPLHLAARANQADIIRILLRNGAHVDACAREQQTPLHIAARL
GNVDIVGLLLQHGAAVDATTKDMYTALHIAAKEGQEEVASVLLDNGASLTATNKKGFTPL
HLAAKYGNIKVARLLLQKDAQVDAQGKNGVTPLHVAAHYDHVNVALLLLDKGASPHATAK
NGYTPLHIAAKKNQMDIATTLLEYGAKPNAESKAGFTPLHLAAQEGHTDMTTLLIEHHAD
VNFGAKNGLTPLHLCAQEDRVNVAAILVKNGAEIGPQTKAGYTPLHVACHFGQINMVRFL
LQHDADVNAITSHGYTPLHQAAQQGHTLIINLLLENNASPNTVTNQGQTALSIAQRLGYI
SVVETLKVVTETVVTTTTTTITEEKYKVVAPEIMQETFMSDSEDEGGDDFEDSALFGKPT
HATHVYLPYYEGQKLQTSEDLGDQSFRYLTVDEMKSLGDDSLPIDVTKDERGTDSMIMSK
DSEAPLTVEEEHLSPAHVSHLETVFAGSYVPDNVDIARAPVHAGFLVSFMVDARGGAMRG
CRHSGVRVIIPPRKAPMPMRITCRYLRREKLAHPPPLMEGEACASRILEVGPATAKFLGP
VILEIPHFASLRGREREITILRSDNGETWREHTLEATEDAVHDVLNESFEGEELSALEDL
NTNRITRILTTDFPQYFAIITRVRQEVHAIGPEGGMVSSTVVPQVQAIFPEGALTKKIKV
GLQAQPIPPELVAKLLGNRVAVSPIVTVEPRRRKFHKPITLTIPVPQAATKGMINQYSGD
APTLRLLCSITGGTTKAQWEDVTGSTPLTFVNDCVSFTTTVSARFWLMDCRQVNEATRFA
TELYKEAIHVPFMAKFVVFAKRYDPMEAYLRVFCMTDDKEDKTLESQEHFVEVAKSRDVE
VQEAKCQYLEFAGNLIPVTKSGEQLFLTFQAFRENRLPFIIRVKDPHQEPMGRLAFMREP
RVGRGEPPQSPICNLNIALPDVCKVDPTAVSELVTVEKKYGFVEETGLSKPELIHRADLR
LSDISKQLGDDWIPLALQLDIPESDINSIKSEYPNDSNQQAIVMLRLWMQKQANKANGNT
LEKALRRINREDIVSNCMFNVELVTDDVEKAVAKVHLDQSGFDAFKEELGPSRDASLRRE
TSLEISYDEQDLMKEAESAAETSSESGSVCEKDAQAKGPVQRIKETKTPPPSPAEREAKA
DHETTVREKKEVLEDGTIKHTVTTVTKTTITQDGEEPILDKDQLAKLVESETWPSGEMDT
SQVSVSSLPEDEKSEPTTATMSSGTTAEQDISSAEGDKPQVDTHTEEKEWTETDESGGIR
HVIQKKTIVTVSEPEEIMIMKGKGKKDYGDAKDNGTIDDDDECTVTTRIVTKTTIKTDGQ
DVSEPTEENSNLRESMQQILDDFMSDESTQKKQDGK*
>TRINITY_DN33776_c0_g2::TRINITY_DN33776_c0_g2_i21::g.67::m.67 type:complete len:1806 gc:universal TRINITY_DN33776_c0_g2_i21:6760-1343(-)
MVAEDIFTVTDGNASFLRAARAGNLEKVLEYLKGSIDINTSNANGLNALHLASKEGHVTV
VNELLKRGANVNAATKKGNTALHIASLAGQEEVVKILVRNGANVNVQSQNGFTPLYMAAQ
ENHDNVVRYLLANGANQSLATEDGFTPLAVALQQGHDKVVAVLLENDTKGRVRLPALHIA
AKKDDCKAAALLLQNDHDPDVTSKSGFTPLHIASHYGNENIAHLLLEKSADVNFGAKHQI
TPLHVASKWGKKNMVNILVENGAKIDASTRDGLTPLHCAARSGHDQVVDLLLEKGAPITA
KTKNGLAPLHMAAQGDHVDGARILLYHKAPVDDVTVDYLTALHVAAHCGHVKVAKLLLDR
KADANARALNGFTPLHIACKKNRIKVVELLLKHGASIEATTESGLTPLHVASFMGCMNIV
IYLIQHGANPDVPTVRGETPLHLAARANQADIIRILLRNGAHVDACAREQQTPLHIAARL
GNVDIVGLLLQHGAAVDATTKDMYTALHIAAKEGQEEVASVLLDNGASLTATNKKGFTPL
HLAAKYGNIKVARLLLQKDAQVDAQGKNGVTPLHVAAHYDHVNVALLLLDKGASPHATAK
NGYTPLHIAAKKNQMDIATTLLEYGAKPNAESKAGFTPLHLAAQEGHTDMTTLLIEHHAD
VNFGAKNGLTPLHLCAQEDRVNVAAILVKNGAEIGPQTKAGYTPLHVACHFGQINMVRFL
LQHDADVNAITSHGYTPLHQAAQQGHTLIINLLLENNASPNTVTNQGQTALSIAQRLGYI
SVVETLKVVTETVVTTTTTTITEEKYKVVAPEIMQETFMSDSEDEGGEDLGDQSFRYLTV
DEMKSLGDDSLPIDVTKDERGTDSMIMSKDSEAPLTVEEEHLSPAHVSHLETVFAGSYVP
DNVDIARAPVHAGFLVSFMVDARGGAMRGCRHSGVRVIIPPRKAPMPMRITCRYLRREKL
AHPPPLMEGEACASRILEVGPATAKFLGPVILEIPHFASLRGREREITILRSDNGETWRE
HTLEATEDAVHDVLNESFEGEELSALEDLNTNRITRILTTDFPQYFAIITRVRQEVHAIG
PEGGMVSSTVVPQVQAIFPEGALTKKIKVGLQAQPIPPELVAKLLGNRVAVSPIVTVEPR
RRKFHKPITLTIPVPQAATKGMINQYSGDAPTLRLLCSITGGTTKAQWEDVTGSTPLTFV
NDCVSFTTTVSARFWLMDCRQVNEATRFATELYKEAIHVPFMAKFVVFAKRYDPMEAYLR
VFCMTDDKEDKTLESQEHFVEVAKSRDVEVQEAKCQYLEFAGNLIPVTKSGEQLFLTFQA
FRENRLPFIIRVKDPHQEPMGRLAFMREPRVGRGEPPQSPICNLNIALPDVCKVDPTAVS
ELVTVEKKYGFVEETGLSKPELIHRADLRLSDISKQLGDDWIPLALQLDIPESDINSIKS
EYPNDSNQQAIVMLRLWMQKQANKANGNTLEKALRRINREDIVSNCMFNVELVTDDVEKA
VAKVHLDQSGFDAFKEELGPSRDASLRRETSLEISYDEQDLMKEAESAAETSSESGSVCE
KDAQAKGPVQRIKETKTPPPSPAEREAKADHETTVREKKEVLEDGTIKHTVTTVTKTTIT
QDGEEPILDKDQLAKLVESETWPSGEMDTSQVSVSSLPEDEKSEPTTATMSSGTTAEQDI
SSAEGDKPQVDTHTEEKEWTETDESGGIRHVIQKKTIVTVSEPEEIMIMKGKGKKDYGDA
KDNGTIDDDDECTVTTRIVTKTTIKTDGQDVSEPTEENSNLRESMQQILDDFMSDESTQK
KQDGK*
>TRINITY_DN33776_c0_g2::TRINITY_DN33776_c0_g2_i22::g.70::m.70 type:complete len:1919 gc:universal TRINITY_DN33776_c0_g2_i22:7099-1343(-)
MVAEDIFTVTDGNASFLRAARAGNLEKVLEYLKGSIDINTSNANGLNALHLASKEGHVTV
VNELLKRGANVNAATKKGNTALHIASLAGQEEVVKILVRNGANVNVQSQNGFTPLYMAAQ
ENHDNVVRYLLANGANQSLATEDGFTPLAVALQQGHDKVVAVLLENDTKGRVRLPALHIA
AKKDDCKAAALLLQNDHDPDVTSKSGFTPLHIASHYGNENIAHLLLEKSADVNFGAKHQI
TPLHVASKWGKKNMVNILVENGAKIDASTRDGLTPLHCAARSGHDQVVDLLLEKGAPITA
KTKNGLAPLHMAAQGDHVDGARILLYHKAPVDDVTVDYLTALHVAAHCGHVKVAKLLLDR
KADANARALNGFTPLHIACKKNRIKVVELLLKHGASIEATTESGLTPLHVASFMGCMNIV
IYLIQHGANPDVPTVRGETPLHLAARANQADIIRILLRNGAHVDACAREQQTPLHIAARL
GNVDIVGLLLQHGAAVDATTKDMYTALHIAAKEGQEEVASVLLDNGASLTATNKKGFTPL
HLAAKYGNIKVARLLLQKDAQVDAQGKNGVTPLHVAAHYDHVNVALLLLDKGASPHATAK
NGYTPLHIAAKKNQMDIATTLLEYGAKPNAESKAGFTPLHLAAQEGHTDMTTLLIEHHAD
VNFGAKNGLTPLHLCAQEDRVNVAAILVKNGAEIGPQTKAGYTPLHVACHFGQINMVRFL
LQHDADVNAITSHGYTPLHQAAQQGHTLIINLLLENNASPNTVTNQGQTALSIAQRLGYI
SVVETLKVVTETVVTTTTTTITEEKYKVVAPEIMQETFMSDSEDEGGEDLGDQSFRYLTV
DEMKSLGDDSLPIDVTKDERGTDSMIMSKDSEAPLTVEEEHLSPAHVSHLETVFAGSYVP
DNVDIARAPVHAGFLVSFMVDARGGAMRGCRHSGVRVIIPPRKAPMPMRITCRYLRREKL
AHPPPLMEGEACASRILEVGPATAKFLGPVILEIPHFASLRGREREITILRSDNGETWRE
HTLEATEDAVHDVLNESFEGEELSALEDLNTNRITRILTTDFPQYFAIITRVRQEVHAIG
PEGGMVSSTVVPQVQAIFPEGALTKKIKVGLQAQPIPPELVAKLLGNRVAVSPIVTVEPR
RRKFHKPITLTIPVPQAATKGMINQYSGDAPTLRLLCSITGGTTKAQWEDVTGSTPLTFV
NDCVSFTTTVSARFWLMDCRQVNEATRFATELYKEAIHVPFMAKFVVFAKRYDPMEAYLR
VFCMTDDKEDKTLESQEHFVEVAKSRDVEVQEAKCQYLEFAGNLIPVTKSGEQLFLTFQA
FRENRLPFIIRVKDPHQEPMGRLAFMREPRVGRGEPPQSPICNLNIALPDVCKVDPTAVS
ELVTVEKKYGFVEETGLSKPELIHRADLRLSDISKQLGDDWIPLALQLDIPESDINSIKS
EYPNDSNQQAIVMLRLWMQKQANKANGNTLEKALRRINREDIVSNCMFNVELVTDDVEKA
VAKVHLDQSGFDAFKEELGPSRDASLRRETSLEISYDEQDLMKEAESAAETSSESGSVCE
KDAQAKEAKKVPSPAEIPQPETREEELSAMKGENEIPEPPDVVEVKEVPKEKPKEEERED
DTSATEGFILVDVNVSPPTSIDTKPAEVTGDQPVTLEKELLEDLQQAFQDVSLSLPTVEG
PVQRIKETKTPPPSPAEREAKADHETTVREKKEVLEDGTIKHTVTTVTKTTITQDGEEPI
LDKDQLAKLVESETWPSGEMDTSQVSVSSLPEDEKSEPTTATMSSGTTAEQDISSAEGDK
PQVDTHTEEKEWTETDESGGIRHVIQKKTIVTVSEPEEIMIMKGKGKKDYGDAKDNGTID
DDDECTVTTRIVTKTTIKTDGQDVSEPTEENSNLRESMQQILDDFMSDESTQKKQDGK*
>TRINITY_DN33776_c0_g2::TRINITY_DN33776_c0_g2_i23::g.73::m.73 type:complete len:1956 gc:universal TRINITY_DN33776_c0_g2_i23:7210-1343(-)
MVAEDIFTVTDGNASFLRAARAGNLEKVLEYLKGSIDINTSNANGLNALHLASKEGHVTV
VNELLKRGANVNAATKKGNTALHIASLAGQEEVVKILVRNGANVNVQSQNGFTPLYMAAQ
ENHDNVVRYLLANGANQSLATEDGFTPLAVALQQGHDKVVAVLLENDTKGRVRLPALHIA
AKKDDCKAAALLLQNDHDPDVTSKSGFTPLHIASHYGNENIAHLLLEKSADVNFGAKHQI
TPLHVASKWGKKNMVNILVENGAKIDASTRDGLTPLHCAARSGHDQVVDLLLEKGAPITA
KTKNGLAPLHMAAQGDHVDGARILLYHKAPVDDVTVDYLTALHVAAHCGHVKVAKLLLDR
KADANARALNGFTPLHIACKKNRIKVVELLLKHGASIEATTESGLTPLHVASFMGCMNIV
IYLIQHGANPDVPTVRGETPLHLAARANQADIIRILLRNGAHVDACAREQQTPLHIAARL
GNVDIVGLLLQHGAAVDATTKDMYTALHIAAKEGQEEVASVLLDNGASLTATNKKGFTPL
HLAAKYGNIKVARLLLQKDAQVDAQGKNGVTPLHVAAHYDHVNVALLLLDKGASPHATAK
NGYTPLHIAAKKNQMDIATTLLEYGAKPNAESKAGFTPLHLAAQEGHTDMTTLLIEHHAD
VNFGAKNGLTPLHLCAQEDRVNVAAILVKNGAEIGPQTKAGYTPLHVACHFGQINMVRFL
LQHDADVNAITSHGYTPLHQAAQQGHTLIINLLLENNASPNTVTNQGQTALSIAQRLGYI
SVVETLKVVTETVVTTTTTTITEEKYKVVAPEIMQETFMSDSEDEGGDDFEDSALFGKPT
HATHVYLPYYEGQKLQTSEDLGDQSFRYLTVDEMKSLGDDSLPIDVTKDERGTDSMIMSK
DSEAPLTVEEEHLSPAHVSHLETVFAGSYVPDNVDIARAPVHAGKLKWKTFLVSFMVDAR
GGAMRGCRHSGVRVIIPPRKAPMPMRITCRYLRREKLAHPPPLMEGEACASRILEVGPAT
AKFLGPVILEIPHFASLRGREREITILRSDNGETWREHTLEATEDAVHDVLNESFEGEEL
SALEDLNTNRITRILTTDFPQYFAIITRVRQEVHAIGPEGGMVSSTVVPQVQAIFPEGAL
TKKIKVGLQAQPIPPELVAKLLGNRVAVSPIVTVEPRRRKFHKPITLTIPVPQAATKGMI
NQYSGDAPTLRLLCSITGGTTKAQWEDVTGSTPLTFVNDCVSFTTTVSARFWLMDCRQVN
EATRFATELYKEAIHVPFMAKFVVFAKRYDPMEAYLRVFCMTDDKEDKTLESQEHFVEVA
KSRDVEVQEAKCQYLEFAGNLIPVTKSGEQLFLTFQAFRENRLPFIIRVKDPHQEPMGRL
AFMREPRVGRGEPPQSPICNLNIALPDVCKVDPTAVSELVTVEKKYGFVEETGLSKPELI
HRADLRLSDISKQLGDDWIPLALQLDIPESDINSIKSEYPNDSNQQAIVMLRLWMQKQAN
KANGNTLEKALRRINREDIVSNCMFNVELVTDDVEKAVAKVHLDQSGFDAFKEELGPSRD
ASLRRETSLEISYDEQDLMKEAESAAETSSESGSVCEKDAQAKEAKKVPSPAEIPQPETR
EEELSAMKGENEIPEPPDVVEVKEVPKEKPKEEEREDDTSATEGFILVDVNVSPPTSIDT
KPAEVTGDQPVTLEKELLEDLQQAFQDVSLSLPTVEGPVQRIKETKTPPPSPAEREAKAD
HETTVREKKEVLEDGTIKHTVTTVTKTTITQDGEEPILDKDQLAKLVESETWPSGEMDTS
QVSVSSLPEDEKSEPTTATMSSGTTAEQDISSAEGDKPQVDTHTEEKEWTETDESGGIRH
VIQKKTIVTVSEPEEIMIMKGKGKKDYGDAKDNGTIDDDDECTVTTRIVTKTTIKTDGQD
VSEPTEENSNLRESMQQILDDFMSDESTQKKQDGK*
>TRINITY_DN34017_c0_g2::TRINITY_DN34017_c0_g2_i1::g.76::m.76 type:3prime_partial len:1422 gc:universal TRINITY_DN34017_c0_g2_i1:154-4416(+)
MQNVDSLKVNDTNEVGEDHSSSSSPISTERGQSLTSIPTNFMADMSDSDEDDVSEVESFI
LDQGDLDEEPVLDTAKFLLQDEEANSPELHNVDPETQARLEALLEATDPEVLRRLTSSVS
CALDEAAAALTRMRAEHGSAGGQGESGNNGRSLVEACSDGDVGTVRRLLDEGRNVNEITE
EGESLLSLACSSGYYELAQLLLAMRANVEDRGLKDTTPLMEAASTGHGDVVKLLVTHGAD
VNAQTSQGNTPLMFACASGHEEVVQVLLQAGANVEDHNENGHTPLMEAASGGHVGVAKLL
VEHGASINTHSNEFKESALTLACYKGHLEMVRFLLDAGADQEHKTDEMHTALMEASMDGH
VEVARLLLDSGAQVNMPADSFESPLTLAACGGHVELALLLLERGANIEEVNDEGYTPLME
AAREGHEEMVALLLSQAGADINAQTEETQETALTLACCGGFLDVADFLIKAGADIELGAS
TPLMEAAQEGHLELVRYLISASANVNAQTATGDTALTYACENGHTDVADMLLQASAELEH
ESEGGRTPLMKAARAGHLCTVQFLISKGANVNKQTSNNDHNPLSLACAGGHLAVVELLLA
HGADPTHKLKDNSTMLIEAAKGGHTAVVQLLLDYPNNLLASPPPPPDLSQLSTPSIEAAE
APRVPPHGLQVFSPPDAELNVSAGSPYLPNVQPVTRLPQSVPLPEISHSQQSTVKQNVQK
SLQRKASFIKSSEAPSSSATEAQGQRSHHRSKSNAAAQANSTSIQAETGGGMCEADIGGG
GNESLEMKPSERLEACINSMMKKAELLNPSREEQILQKQQILEELQRVERELQEKAHAQL
LLTAQHQQQHHHHHHLQGLATVATVTPTIATMTNNTATLPPMSAAHGQQLLLNSATILDM
GSLPPAVVPEFSGITGHLGLQATAAAHLATPVGVSSLQPQQLYQTPKTLPQQTSIPDQSK
GRVNKQPTKVIKSTISKQQQQQQQQNSTPICVQMPQIGVGNKVQPPTHLEVEKMNLRNVV
LSEQQQPQFLQHPQNLVVSEITQNLTVRASSHIPEATADALTLMQAAGGIKFTTDSTQAH
AIPLIDPVAVSQAFALQQQQQLHLQQLPQPIQTEMKRQHAEKLPKNFKPKNSKNQQSQQI
ALQHGQCQTQLIPGQPQVLPKTQINPVGTMDSCTIVGNLPLDAAGVFSLGTMATPTFPVS
IAVSPATLTTPVTIATSCATFTHSISLEDGLMVAAPARTLHDTIGEIMTGPTTQLAGTPQ
IALAQQVATSRCVDPCLTSATSGIGVGVGLTMTSPSTALPPLTFHTLTPTITSCVPAAGT
NGLLPPHPHQQINHVATTAQSTPAPQLYPPIDLNSQTDSNHDTALTLACAGGHEELVSLL
LSRGADIEHRDKKGFTPLMLAATAGHAGVVEILLNHGADIE
>TRINITY_DN34017_c0_g2::TRINITY_DN34017_c0_g2_i2::g.77::m.77 type:3prime_partial len:1436 gc:universal TRINITY_DN34017_c0_g2_i2:154-4458(+)
MQNVDSLKVNDTNEVGEDHSSSSSPISTERGQSLTSIPTNFMADMSDSDEDDVSEVESFI
LDQGDLDEEPVLDTAKFLLQDEEANSPELHNVDPETQARLEALLEATGIGKLSLTEGKQF
ADPEVLRRLTSSVSCALDEAAAALTRMRAEHGSAGGQGESGNNGRSLVEACSDGDVGTVR
RLLDEGRNVNEITEEGESLLSLACSSGYYELAQLLLAMRANVEDRGLKDTTPLMEAASTG
HGDVVKLLVTHGADVNAQTSQGNTPLMFACASGHEEVVQVLLQAGANVEDHNENGHTPLM
EAASGGHVGVAKLLVEHGASINTHSNEFKESALTLACYKGHLEMVRFLLDAGADQEHKTD
EMHTALMEASMDGHVEVARLLLDSGAQVNMPADSFESPLTLAACGGHVELALLLLERGAN
IEEVNDEGYTPLMEAAREGHEEMVALLLSQAGADINAQTEETQETALTLACCGGFLDVAD
FLIKAGADIELGASTPLMEAAQEGHLELVRYLISASANVNAQTATGDTALTYACENGHTD
VADMLLQASAELEHESEGGRTPLMKAARAGHLCTVQFLISKGANVNKQTSNNDHNPLSLA
CAGGHLAVVELLLAHGADPTHKLKDNSTMLIEAAKGGHTAVVQLLLDYPNNLLASPPPPP
DLSQLSTPSIEAAEAPRVPPHGLQVFSPPDAELNVSAGSPYLPNVQPVTRLPQSVPLPEI
SHSQQSTVKQNVQKSLQRKASFIKSSEAPSSSATEAQGQRSHHRSKSNAAAQANSTSIQA
ETGGGMCEADIGGGGNESLEMKPSERLEACINSMMKKAELLNPSREEQILQKQQILEELQ
RVERELQEKAHAQLLLTAQHQQQHHHHHHLQGLATVATVTPTIATMTNNTATLPPMSAAH
GQQLLLNSATILDMGSLPPAVVPEFSGITGHLGLQATAAAHLATPVGVSSLQPQQLYQTP
KTLPQQTSIPDQSKGRVNKQPTKVIKSTISKQQQQQQQQNSTPICVQMPQIGVGNKVQPP
THLEVEKMNLRNVVLSEQQQPQFLQHPQNLVVSEITQNLTVRASSHIPEATADALTLMQA
AGGIKFTTDSTQAHAIPLIDPVAVSQAFALQQQQQLHLQQLPQPIQTEMKRQHAEKLPKN
FKPKNSKNQQSQQIALQHGQCQTQLIPGQPQVLPKTQINPVGTMDSCTIVGNLPLDAAGV
FSLGTMATPTFPVSIAVSPATLTTPVTIATSCATFTHSISLEDGLMVAAPARTLHDTIGE
IMTGPTTQLAGTPQIALAQQVATSRCVDPCLTSATSGIGVGVGLTMTSPSTALPPLTFHT
LTPTITSCVPAAGTNGLLPPHPHQQINHVATTAQSTPAPQLYPPIDLNSQTDSNHDTALT
LACAGGHEELVSLLLSRGADIEHRDKKGFTPLMLAATAGHAGVVEILLNHGADIE
>TRINITY_DN35002_c0_g1::TRINITY_DN35002_c0_g1_i1::g.78::m.78 type:5prime_partial len:775 gc:universal TRINITY_DN35002_c0_g1_i1:1-2325(+)
RYLTALFLSNNIMEFLMLCLKASRQGHTAVVDVLLHSGANPDHADCDGWTPLRSSAWAGH
IDVVNALLEKNAQVDLADSDMRTALRAAAWSGHDEIVLTLLKHGACVNQADNEGRTALIA
AAYMGHSEIVEHLLDHGAEVNHEDADGRTALSVASLCVPASEGHAGVVSLLLERGAEVDH
RDKEGVTPLLVAAFEGHSEVCELLLEGDADVDHADNNGRTSLFAAASMSHPTIVSLLLFW
GAAVDAIDSEGRTVLSVAASQGNASVVRQLLDRGLDETHRDNGGWTPLHYAAFEGHEEVC
EVLIEAGSKVTEVDNDGRIPLILAAQEGHAKLVEKLADYNRSVIDHKAHDGRTALRVAAL
EGHVDVVRALIFRGADVNYKDADGRSTLYLLALDNRLEMADYLLSNGADMEVTDTEGRTP
LHVSSWQGHYEMLELLINHGADVNTTDNDRRTALQSAAWQGNIAVVRLLLERNVQVDHVC
NQGATALCIAAQEGHVDVVSLLLQYGADPNHADQFGRNPVRVATKGCHAQVVQLLEEYIA
SNNSHRRQVLQQSGSASTTSLTSASTAETKPCSAILYQPGLYSSPESTVDPRKSCVSNRS
SSKSSSNLTTSTKSSHRGNEIHNGCINTGAPMTFTQQLQQCSRPRNRMSRILSPLSEPRS
PIPSPPQSPLSDTEGGLHINSSHPVHVPIVIQPLKTEPKQYTQGPESPRRSLSRPQDQNR
IRRNGIVTNPNYKSTKNNFSIDSGLSPNQIIRNKHMACHYEVALKANVKKETPL*
>TRINITY_DN35013_c0_g1::TRINITY_DN35013_c0_g1_i1::g.79::m.79 type:complete len:750 gc:universal TRINITY_DN35013_c0_g1_i1:355-2604(+)
MLLEHRANTDHADNDGWTPLRSSAWAGHTDVVVKLLEHNAQVDLADSDQRTALRAAAWGG
HEEVVIHLLEHGACVNKVDNEGRTALIAAAYMGHTEIVEHLLDYGAEVNHEDSDGRTALS
VASLCVPASEGHAGVVSLLLDRGAEVDHRDKDGMTPLLVAAFEGHSEVCELLLEGDADVD
HTDNSGRTPLFAAASMGHPEVVNLLLFWGAAVDTIDAEGRTVLSIAAAHGDTEVARQLLD
RGLDEMHRDNGGWTPLHYAAFEGHIEVCELLLEAGARVSEVDNDGRIALMLAAQEGHTSL
VSKLLDVNRTTIDHKSHDGKTALRVAALEGHKDTIHLLMLRGADVNYKDADGRSTLYILA
LENRIEMADFLLTAGADVEARDLEGRTPLHVSAWQGHYEMVDLLLSHGANVNAVDNDQRT
ALQSAAWQGHSHIVRLLLERNGNVDHTCNQGATALCIAAQEGHEEVVRILLENGADPGHA
DQFGRNPLRVALKGGHSNVIKLLEEYAIQHSVKPPAGQRPCPPSTSVTSLTSTASTAETK
PCSAILYQPSFSRSPPCSPESTAEKRRSFISNQSSSKSSSNLTSSTKSSHQGGEIRGVGT
PVTFTQQLQQCTRTRNRVSRILSPLSEPVSPIASPPQSPLSEIQRISPVRLTSPQAPPYS
THVPVVIGRIPSAQTPTRNHITNNRAEPSVPRLRRNGIVTNPNYKGGQHVSVQSKHRSNG
AAQHLTNSAPMYEDCLATNSLPLKKETPL*
>TRINITY_DN35013_c0_g1::TRINITY_DN35013_c0_g1_i2::g.80::m.80 type:complete len:1306 gc:universal TRINITY_DN35013_c0_g1_i2:374-4291(+)
MSQSLLQGKRFYCREWAFAKIVHCLENRPSSKTCGALIMGGPGCGKTALCCEIVCPTGRH
GKQTSLSKRLLAYHFCQAHDIDTLSLSNFILSLVEQITKSELVCGYTERIKDPDVQFAVE
TEECEKNPDEAFKKAILFPLLEIDPPNQTCFVLVDSIDESYIQVVDKSTTSRTIAELLAN
HHHMFPQWLLLVCSARKQSKSVTRLFTGFRKISLDDLRKSHVVRDVQQYILSRLDQEEAL
RQHLSKETAEMLNQLHIKSNGCFLYLEKVLDGVAENFIMLREIREIPGTLNGLYLWLCQR
LFVRKQFAKVQPLLNVILAARKPLTVEQLYQSVWTKSTNLTWEDFQKRLNLLSKVLIDGR
NGTKILFHHSFAEWLLDVKHCTQKYLCHAGDGHGMLAMWYTLKASELGTDQVQDFVLHLS
KVPLGSNLQPLHLPLWLILSGAPTDSSLLDAKTLREQRIVKLLADAGAQVPLPGGGEAVE
TSKASQDPLEALLESGGAVNQTDANQRTLLHMAAYEGDEQLAERLLARGPHLEAVDKNGQ
TALNLAARQGHAKLLEMLLEHRANTDHADNDGWTPLRSSAWAGHTDVVVKLLEHNAQVDL
ADSDQRTALRAAAWGGHEEVVIHLLEHGACVNKVDNEGRTALIAAAYMGHTEIVEHLLDY
GAEVNHEDSDGRTALSVASLCVPASEGHAGVVSLLLDRGAEVDHRDKDGMTPLLVAAFEG
HSEVCELLLEGDADVDHTDNSGRTPLFAAASMGHPEVVNLLLFWGAAVDTIDAEGRTVLS
IAAAHGDTEVARQLLDRGLDEMHRDNGGWTPLHYAAFEGHIEVCELLLEAGARVSEVDND
GRIALMLAAQEGHTSLVSKLLDVNRTTIDHKSHDGKTALRVAALEGHKDTIHLLMLRGAD
VNYKDADGRSTLYILALENRIEMADFLLTAGADVEARDLEGRTPLHVSAWQGHYEMVDLL
LSHGANVNAVDNDQRTALQSAAWQGHSHIVRLLLERNGNVDHTCNQGATALCIAAQEGHE
EVVRILLENGADPGHADQFGRNPLRVALKGGHSNVIKLLEEYAIQHSVKPPAGQRPCPPS
TSVTSLTSTASTAETKPCSAILYQPSFSRSPPCSPESTAEKRRSFISNQSSSKSSSNLTS
STKSSHQGGEIRGVGTPVTFTQQLQQCTRTRNRVSRILSPLSEPVSPIASPPQSPLSEIQ
RISPVRLTSPQAPPYSTHVPVVIGRIPSAQTPTRNHITNNRAEPSVPRLRRNGIVTNPNY
KGGQHVSVQSKHRSNGAAQHLTNSAPMYEDCLATNSLPLKKETPL*
>TRINITY_DN35013_c0_g1::TRINITY_DN35013_c0_g1_i3::g.82::m.82 type:complete len:1306 gc:universal TRINITY_DN35013_c0_g1_i3:459-4376(+)
MSQSLLQGKRFYCREWAFAKIVHCLENRPSSKTCGALIMGGPGCGKTALCCEIVCPTGRH
GKQTSLSKRLLAYHFCQAHDIDTLSLSNFILSLVEQITKSELVCGYTERIKDPDVQFAVE
TEECEKNPDEAFKKAILFPLLEIDPPNQTCFVLVDSIDESYIQVVDKSTTSRTIAELLAN
HHHMFPQWLLLVCSARKQSKSVTRLFTGFRKISLDDLRKSHVVRDVQQYILSRLDQEEAL
RQHLSKETAEMLNQLHIKSNGCFLYLEKVLDGVAENFIMLREIREIPGTLNGLYLWLCQR
LFVRKQFAKVQPLLNVILAARKPLTVEQLYQSVWTKSTNLTWEDFQKRLNLLSKVLIDGR
NGTKILFHHSFAEWLLDVKHCTQKYLCHAGDGHGMLAMWYTLKASELGTDQVQDFVLHLS
KVPLGSNLQPLHLPLWLILSGAPTDSSLLDAKTLREQRIVKLLADAGAQVPLPGGGEAVE
TSKASQDPLEALLESGGAVNQTDANQRTLLHMAAYEGDEQLAERLLARGPHLEAVDKNGQ
TALNLAARQGHAKLLEMLLEHRANTDHADNDGWTPLRSSAWAGHTDVVVKLLEHNAQVDL
ADSDQRTALRAAAWGGHEEVVIHLLEHGACVNKVDNEGRTALIAAAYMGHTEIVEHLLDY
GAEVNHEDSDGRTALSVASLCVPASEGHAGVVSLLLDRGAEVDHRDKDGMTPLLVAAFEG
HSEVCELLLEGDADVDHTDNSGRTPLFAAASMGHPEVVNLLLFWGAAVDTIDAEGRTVLS
IAAAHGDTEVARQLLDRGLDEMHRDNGGWTPLHYAAFEGHIEVCELLLEAGARVSEVDND
GRIALMLAAQEGHTSLVSKLLDVNRTTIDHKSHDGKTALRVAALEGHKDTIHLLMLRGAD
VNYKDADGRSTLYILALENRIEMADFLLTAGADVEARDLEGRTPLHVSAWQGHYEMVDLL
LSHGANVNAVDNDQRTALQSAAWQGHSHIVRLLLERNGNVDHTCNQGATALCIAAQEGHE
EVVRILLENGADPGHADQFGRNPLRVALKGGHSNVIKLLEEYAIQHSVKPPAGQRPCPPS
TSVTSLTSTASTAETKPCSAILYQPSFSRSPPCSPESTAEKRRSFISNQSSSKSSSNLTS
STKSSHQGGEIRGVGTPVTFTQQLQQCTRTRNRVSRILSPLSEPVSPIASPPQSPLSEIQ
RISPVRLTSPQAPPYSTHVPVVIGRIPSAQTPTRNHITNNRAEPSVPRLRRNGIVTNPNY
KGGQHVSVQSKHRSNGAAQHLTNSAPMYEDCLATNSLPLKKETPL*
>TRINITY_DN37565_c0_g2::TRINITY_DN37565_c0_g2_i1::g.84::m.84 type:3prime_partial len:2779 gc:universal TRINITY_DN37565_c0_g2_i1:297-8630(+)
MNCLLVSTAMGGNQTKYKTDGNASFLRAARAGNLEKVIEWLKGNVDINTSNANGLNALHL
ASKEGHVNVVTELIKRGANVNAATKKGNASLHIASLAGQEEVVKILVQNGANVNVQSQNG
FTPLYMAAQENHDNVLRFLLANGANQSLATEDGFTPLAVALQQGHDKVVALLLENDTKGK
VRLPALHIAAKKDDCKAAALLLQSDHNPDVTSKSGFTPLHIAAHYGNDSIATLLLEKGAD
VNFAAKHQITPLHVAAKWGKANMVSLLIEKGANIAAATRDGLTPLHCAARSGHDSVVDQL
LDNGAPISAKTKNGLAPLHMSSQGDHVDSARILLYHKAPVDDITVDYLTALHVAAHCGHV
NVAKLLLDRSADPNARALNGFTPLHIACKKNRIKVVELLLKHGASIEATTESGLTPLHVA
SFMGCMNIVIYLIQNGANPDVPTVRGETPLHLAARANQTDIIRILLRNGAHVDAAAREEQ
TPLHIAARLGNVDIVSLLLQHGAAVDATTKDLYTALHVAAKEGQEEVASVLLDHGASLTA
TTKKGLTPLHMAAKYGNIKVARLLLHKDAPVDAQGKNGVTPLHVAAHYDHVNVALLLLDK
GASPHATAKNGYTPLHISAKKNQMDIATTLLEYGAKAGDESKAGFTSLHLAAQEGHTDMA
TLLIEHNADVNAKAKNGLTPLHLCAQEDKVNVAAILAKNGAEIDPQTRAGYTPLHVACHF
GQINMVRFLLQHSADVNSTTSHGYTPLHQAAQQGHSLIINLLLENEASPNITSAQGQTPL
SIAQRLGYISVVETLKVVTETVVTTTTTTVVEEKYKVMAPETMQETFMSDSEDEGGEDTM
LGDQSYRYLTADEMKSLGDDSLPIDVTKDEKSTDSMALTKESAAPLTIEEDHLSPQHVQM
METSLNGSYSPDNIDISHAPIHAGDFKWDDDYLFSAPSNGMSRHSRLKWKTFLVSFMVDA
RGGAMRGCRHSGVRVIIPPRKAPMPMRITCRYLRKEKLVHPPPLMEGEACASRILEMGPV
AARFLGPVIIEVPHFASLRGKEREITILRSDNGETWREHALEASEEAVQEVLNESFEGEE
LSALEDLNTNRITRILTTDFPQYFAIITRIRQEVHAVGPEGGMVSSAVVPQVQAVFPEGA
LTKKIKVGLQAQPIQPDLVAKLLGNTVAVSPIVTVEPRRRKFHKPITLTIPVPQAATKGM
INQYSGDAPTLRLLCSITGGPSKAQWEDVTGSTPLTFVNECVSFTTTVSARFWLMDCRQV
SEATKFATELYQEAIHVPFMGKFVIFAKRHEMLEAQLRVFCMTDDKEDKTLESQEHFIEI
AKSRDVEVLENKHQYLEFAGNLVPVTKSGDQLYLTFHAFRENRLPFSIRVKDPLQEPMGR
IAFMKEPRAGKSEPQQTPICNLNIALPEICKVDVAELVTLERKYGFVQEIGLAKPELIHR
ADLRLSDIARELDKDWVALALQLDISEVEINSIKSDCPDDINQQALIMLRRWMQKSGPRA
TGNQLEKALRKINREDIPKHCMFNVELVTDDVEKAVAKVHLDQSGFETFKEELGPSRDAS
LKREASLDVSYDEQDLMKEAESTIETSSESEHIKKDAKEEMLLKETTLPFSKENDSFMEP
ETSDEQYLDKVIKPPAEEFIQQVILYETEQSPSDHYNIDGSSSDEILNREIDEVRSEFPL
LPCSQLEENLQMTQTFPDEIQKSQSSLMADEKTVLLDDYVQDASLKTPPCVLNASNVEEE
IPWLPENTETNVSQNEFPAISSSYNQDVLTNISNESKIPDFPSLKEKEVRERLDDMVNLQ
KEGETSKVSPNEQTRNTTEVVERHFEEIDKMTMMEKVIPDYFVPLETSLRDQNNSMLVDD
VNVTAFESDHSFGEQQLSNEIKKDADITLKEYMIHVPDEDETDLPEDEILEPNASYSDER
QLDTQEFPPSSMLFCTAIQNESDELGSDFANALRNLDDEHLNLTESKELIDKISKHCDEG
ESSKIAIQSEAVCDNATMKSLTNNSHDEKLKKPELEEKYPVEKKTPSPPSEGKEVSTPVM
PVPDEPKLPEDIKHVTSATVESQEMLEDGTVKRTVTTVTTTTVVMEGEEDIQDHTAKLAE
SETWASEMDTSQVSISSLPEDEKSEPTTATISSSTAAEPEPHVEETPTEDKEWSESEEKD
LRQVPQTGTNNVVREDSQRLEGQEDRDAIPFESHYEPAVLEHPSVLVAEKPKDEEHIITE
SKELYDKVDLTVEEKDYAEKYDGASCTERDVPPSVTVINGESIETERSSFEAKVSDAAEA
SVSSLSDEMLVEPIDITEKQPIEPELESEAKPVVTTPVSERKHKPESKPRRSHIPVYDVT
GRYEGPDTKHTEPIIIEPEDDVDSLVIDRHHSTPDFRQLAGSDLEAILEEHAKDEQLRAA
SESAVIEDHFPPFLHKQKPSPPDVESPEPRPSATESFDATAESKVSPTVKDLPKQVTKSF
LDSTSTEKVNVPQDFIEISMDSEQKELIVENKAESIIELEKITKESQVAATFVPDRTQMA
FDNTAFVGVELIDVADNIDRDMARSPYEVVRRDIEDFEIEDSDKLLITIDADTTELTKCS
DLPTREEATKLAHEIIEEIKTEVAKRPPLQQISSEISDEDLVEREEPFEKSSVTDDVADL
KSTLSDGTFSDRQSSFQTCKETESVSYEEKTVPDKKESFQGSEHQMGIRKEICEIETNVE
EVSHSETIKESLSIVESTSSLLVVDKALAHDATLQKGFEIEKELMTQSEVLPDTTESDAP
YGTTHSAASPDESYDSSG
>TRINITY_DN37565_c0_g2::TRINITY_DN37565_c0_g2_i2::g.86::m.86 type:3prime_partial len:1231 gc:universal TRINITY_DN37565_c0_g2_i2:297-3986(+)
MNCLLVSTAMGGNQTKYKTDGNASFLRAARAGNLEKVIEWLKGNVDINTSNANGLNALHL
ASKEGHVNVVTELIKRGANVNAATKKGNASLHIASLAGQEEVVKILVQNGANVNVQSQNG
FTPLYMAAQENHDNVLRFLLANGANQSLATEDGFTPLAVALQQGHDKVVALLLENDTKGK
VRLPALHIAAKKDDCKAAALLLQSDHNPDVTSKSGFTPLHIAAHYGNDSIATLLLEKGAD
VNFAAKHQITPLHVAAKWGKANMVSLLIEKGANIAAATRDGLTPLHCAARSGHDSVVDQL
LDNGAPISAKTKNGLAPLHMSSQGDHVDSARILLYHKAPVDDITVDYLTALHVAAHCGHV
NVAKLLLDRSADPNARALNGFTPLHIACKKNRIKVVELLLKHGASIEATTESGLTPLHVA
SFMGCMNIVIYLIQNGANPDVPTVRGETPLHLAARANQTDIIRILLRNGAHVDAAAREEQ
TPLHIAARLGNVDIVSLLLQHGAAVDATTKDLYTALHVAAKEGQEEVASVLLDHGASLTA
TTKKGLTPLHMAAKYGNIKVARLLLHKDAPVDAQGKNGVTPLHVAAHYDHVNVALLLLDK
GASPHATAKNGYTPLHISAKKNQMDIATTLLEYGAKAGDESKAGFTSLHLAAQEGHTDMA
TLLIEHNADVNAKAKNGLTPLHLCAQEDKVNVAAILAKNGAEIDPQTRAGYTPLHVACHF
GQINMVRFLLQHSADVNSTTSHGYTPLHQAAQQGHSLIINLLLENEASPNITSAQGQTPL
SIAQRLGYISVVETLKVVTETVVTTTTTTVVEEKYKVMAPETMQETFMSDSEDEGGEDTM
LGDQSYRYLTADEMKSLGDDSLPIDVTKDEKSTDSMALTKESAAPLTIEEDHLSPQHVQM
METSLNGSYSPDNIDISHAPIHAGDFKWDDDYLFSAPSNGMSRHSRLKWKTFLVSFMVDA
RGGAMRGCRHSGVRVIIPPRKAPMPMRITCRYLRKEKLVHPPPLMEGEACASRILEMGPV
AARFLGPVIIEVPHFASLRGKEREITILRSDNGETWREHALEASEEAVQEVLNESFEGEE
LSALEDLNTNRITRILTTDFPQYFAIITRIRQEVHAVGPEGGMVSSAVVPQVQAVFPEGA
LTKKIKVGLQAQPIQPDLVAKLLGNTVAVSPIVTVEPRRRKFHKPITLTIPVPQAATKGM
INQYSGDAPTLRLLCSITGSSKSGGPSKAQ
>TRINITY_DN37565_c0_g2::TRINITY_DN37565_c0_g2_i3::g.87::m.87 type:3prime_partial len:2779 gc:universal TRINITY_DN37565_c0_g2_i3:160-8493(+)
MTLENGTVVANGQVVHNKTDGNASFLRAARAGNLEKVIEWLKGNVDINTSNANGLNALHL
ASKEGHVNVVTELIKRGANVNAATKKGNASLHIASLAGQEEVVKILVQNGANVNVQSQNG
FTPLYMAAQENHDNVLRFLLANGANQSLATEDGFTPLAVALQQGHDKVVALLLENDTKGK
VRLPALHIAAKKDDCKAAALLLQSDHNPDVTSKSGFTPLHIAAHYGNDSIATLLLEKGAD
VNFAAKHQITPLHVAAKWGKANMVSLLIEKGANIAAATRDGLTPLHCAARSGHDSVVDQL
LDNGAPISAKTKNGLAPLHMSSQGDHVDSARILLYHKAPVDDITVDYLTALHVAAHCGHV
NVAKLLLDRSADPNARALNGFTPLHIACKKNRIKVVELLLKHGASIEATTESGLTPLHVA
SFMGCMNIVIYLIQNGANPDVPTVRGETPLHLAARANQTDIIRILLRNGAHVDAAAREEQ
TPLHIAARLGNVDIVSLLLQHGAAVDATTKDLYTALHVAAKEGQEEVASVLLDHGASLTA
TTKKGLTPLHMAAKYGNIKVARLLLHKDAPVDAQGKNGVTPLHVAAHYDHVNVALLLLDK
GASPHATAKNGYTPLHISAKKNQMDIATTLLEYGAKAGDESKAGFTSLHLAAQEGHTDMA
TLLIEHNADVNAKAKNGLTPLHLCAQEDKVNVAAILAKNGAEIDPQTRAGYTPLHVACHF
GQINMVRFLLQHSADVNSTTSHGYTPLHQAAQQGHSLIINLLLENEASPNITSAQGQTPL
SIAQRLGYISVVETLKVVTETVVTTTTTTVVEEKYKVMAPETMQETFMSDSEDEGGEDTM
LGDQSYRYLTADEMKSLGDDSLPIDVTKDEKSTDSMALTKESAAPLTIEEDHLSPQHVQM
METSLNGSYSPDNIDISHAPIHAGDFKWDDDYLFSAPSNGMSRHSRLKWKTFLVSFMVDA
RGGAMRGCRHSGVRVIIPPRKAPMPMRITCRYLRKEKLVHPPPLMEGEACASRILEMGPV
AARFLGPVIIEVPHFASLRGKEREITILRSDNGETWREHALEASEEAVQEVLNESFEGEE
LSALEDLNTNRITRILTTDFPQYFAIITRIRQEVHAVGPEGGMVSSAVVPQVQAVFPEGA
LTKKIKVGLQAQPIQPDLVAKLLGNTVAVSPIVTVEPRRRKFHKPITLTIPVPQAATKGM
INQYSGDAPTLRLLCSITGGPSKAQWEDVTGSTPLTFVNECVSFTTTVSARFWLMDCRQV
SEATKFATELYQEAIHVPFMGKFVIFAKRHEMLEAQLRVFCMTDDKEDKTLESQEHFIEI
AKSRDVEVLENKHQYLEFAGNLVPVTKSGDQLYLTFHAFRENRLPFSIRVKDPLQEPMGR
IAFMKEPRAGKSEPQQTPICNLNIALPEICKVDVAELVTLERKYGFVQEIGLAKPELIHR
ADLRLSDIARELDKDWVALALQLDISEVEINSIKSDCPDDINQQALIMLRRWMQKSGPRA
TGNQLEKALRKINREDIPKHCMFNVELVTDDVEKAVAKVHLDQSGFETFKEELGPSRDAS
LKREASLDVSYDEQDLMKEAESTIETSSESEHIKKDAKEEMLLKETTLPFSKENDSFMEP
ETSDEQYLDKVIKPPAEEFIQQVILYETEQSPSDHYNIDGSSSDEILNREIDEVRSEFPL
LPCSQLEENLQMTQTFPDEIQKSQSSLMADEKTVLLDDYVQDASLKTPPCVLNASNVEEE
IPWLPENTETNVSQNEFPAISSSYNQDVLTNISNESKIPDFPSLKEKEVRERLDDMVNLQ
KEGETSKVSPNEQTRNTTEVVERHFEEIDKMTMMEKVIPDYFVPLETSLRDQNNSMLVDD
VNVTAFESDHSFGEQQLSNEIKKDADITLKEYMIHVPDEDETDLPEDEILEPNASYSDER
QLDTQEFPPSSMLFCTAIQNESDELGSDFANALRNLDDEHLNLTESKELIDKISKHCDEG
ESSKIAIQSEAVCDNATMKSLTNNSHDEKLKKPELEEKYPVEKKTPSPPSEGKEVSTPVM
PVPDEPKLPEDIKHVTSATVESQEMLEDGTVKRTVTTVTTTTVVMEGEEDIQDHTAKLAE
SETWASEMDTSQVSISSLPEDEKSEPTTATISSSTAAEPEPHVEETPTEDKEWSESEEKD
LRQVPQTGTNNVVREDSQRLEGQEDRDAIPFESHYEPAVLEHPSVLVAEKPKDEEHIITE
SKELYDKVDLTVEEKDYAEKYDGASCTERDVPPSVTVINGESIETERSSFEAKVSDAAEA
SVSSLSDEMLVEPIDITEKQPIEPELESEAKPVVTTPVSERKHKPESKPRRSHIPVYDVT
GRYEGPDTKHTEPIIIEPEDDVDSLVIDRHHSTPDFRQLAGSDLEAILEEHAKDEQLRAA
SESAVIEDHFPPFLHKQKPSPPDVESPEPRPSATESFDATAESKVSPTVKDLPKQVTKSF
LDSTSTEKVNVPQDFIEISMDSEQKELIVENKAESIIELEKITKESQVAATFVPDRTQMA
FDNTAFVGVELIDVADNIDRDMARSPYEVVRRDIEDFEIEDSDKLLITIDADTTELTKCS
DLPTREEATKLAHEIIEEIKTEVAKRPPLQQISSEISDEDLVEREEPFEKSSVTDDVADL
KSTLSDGTFSDRQSSFQTCKETESVSYEEKTVPDKKESFQGSEHQMGIRKEICEIETNVE
EVSHSETIKESLSIVESTSSLLVVDKALAHDATLQKGFEIEKELMTQSEVLPDTTESDAP
YGTTHSAASPDESYDSSG
>TRINITY_DN37565_c0_g2::TRINITY_DN37565_c0_g2_i5::g.89::m.89 type:internal len:2824 gc:universal TRINITY_DN37565_c0_g2_i5:2-8470(+)
ADGCYTDCVSRKISAEMCFYAYNCTNSKHSKQAFFEISFRFSSEKESVGLSNAKQIRCRS
LHETDGNASFLRAARAGNLEKVIEWLKGNVDINTSNANGLNALHLASKEGHVNVVTELIK
RGANVNAATKKGNASLHIASLAGQEEVVKILVQNGANVNVQSQNGFTPLYMAAQENHDNV
LRFLLANGANQSLATEDGFTPLAVALQQGHDKVVALLLENDTKGKVRLPALHIAAKKDDC
KAAALLLQSDHNPDVTSKSGFTPLHIAAHYGNDSIATLLLEKGADVNFAAKHQITPLHVA
AKWGKANMVSLLIEKGANIAAATRDGLTPLHCAARSGHDSVVDQLLDNGAPISAKTKNGL
APLHMSSQGDHVDSARILLYHKAPVDDITVDYLTALHVAAHCGHVNVAKLLLDRSADPNA
RALNGFTPLHIACKKNRIKVVELLLKHGASIEATTESGLTPLHVASFMGCMNIVIYLIQN
GANPDVPTVRGETPLHLAARANQTDIIRILLRNGAHVDAAAREEQTPLHIAARLGNVDIV
SLLLQHGAAVDATTKDLYTALHVAAKEGQEEVASVLLDHGASLTATTKKGLTPLHMAAKY
GNIKVARLLLHKDAPVDAQGKNGVTPLHVAAHYDHVNVALLLLDKGASPHATAKNGYTPL
HISAKKNQMDIATTLLEYGAKAGDESKAGFTSLHLAAQEGHTDMATLLIEHNADVNAKAK
NGLTPLHLCAQEDKVNVAAILAKNGAEIDPQTRAGYTPLHVACHFGQINMVRFLLQHSAD
VNSTTSHGYTPLHQAAQQGHSLIINLLLENEASPNITSAQGQTPLSIAQRLGYISVVETL
KVVTETVVTTTTTTVVEEKYKVMAPETMQETFMSDSEDEGGEDTMLGDQSYRYLTADEMK
SLGDDSLPIDVTKDEKSTDSMALTKESAAPLTIEEDHLSPQHVQMMETSLNGSYSPDNID
ISHAPIHAGDFKWDDDYLFSAPSNGMSRHSRLKWKTFLVSFMVDARGGAMRGCRHSGVRV
IIPPRKAPMPMRITCRYLRKEKLVHPPPLMEGEACASRILEMGPVAARFLGPVIIEVPHF
ASLRGKEREITILRSDNGETWREHALEASEEAVQEVLNESFEGEELSALEDLNTNRITRI
LTTDFPQYFAIITRIRQEVHAVGPEGGMVSSAVVPQVQAVFPEGALTKKIKVGLQAQPIQ
PDLVAKLLGNTVAVSPIVTVEPRRRKFHKPITLTIPVPQAATKGMINQYSGDAPTLRLLC
SITGGPSKAQWEDVTGSTPLTFVNECVSFTTTVSARFWLMDCRQVSEATKFATELYQEAI
HVPFMGKFVIFAKRHEMLEAQLRVFCMTDDKEDKTLESQEHFIEIAKSRDVEVLENKHQY
LEFAGNLVPVTKSGDQLYLTFHAFRENRLPFSIRVKDPLQEPMGRIAFMKEPRAGKSEPQ
QTPICNLNIALPEICKVDVAELVTLERKYGFVQEIGLAKPELIHRADLRLSDIARELDKD
WVALALQLDISEVEINSIKSDCPDDINQQALIMLRRWMQKSGPRATGNQLEKALRKINRE
DIPKHCMFNVELVTDDVEKAVAKVHLDQSGFETFKEELGPSRDASLKREASLDVSYDEQD
LMKEAESTIETSSESEHIKKDAKEEMLLKETTLPFSKENDSFMEPETSDEQYLDKVIKPP
AEEFIQQVILYETEQSPSDHYNIDGSSSDEILNREIDEVRSEFPLLPCSQLEENLQMTQT
FPDEIQKSQSSLMADEKTVLLDDYVQDASLKTPPCVLNASNVEEEIPWLPENTETNVSQN
EFPAISSSYNQDVLTNISNESKIPDFPSLKEKEVRERLDDMVNLQKEGETSKVSPNEQTR
NTTEVVERHFEEIDKMTMMEKVIPDYFVPLETSLRDQNNSMLVDDVNVTAFESDHSFGEQ
QLSNEIKKDADITLKEYMIHVPDEDETDLPEDEILEPNASYSDERQLDTQEFPPSSMLFC
TAIQNESDELGSDFANALRNLDDEHLNLTESKELIDKISKHCDEGESSKIAIQSEAVCDN
ATMKSLTNNSHDEKLKKPELEEKYPVEKKTPSPPSEGKEVSTPVMPVPDEPKLPEDIKHV
TSATVESQEMLEDGTVKRTVTTVTTTTVVMEGEEDIQDHTAKLAESETWASEMDTSQVSI
SSLPEDEKSEPTTATISSSTAAEPEPHVEETPTEDKEWSESEEKDLRQVPQTGTNNVVRE
DSQRLEGQEDRDAIPFESHYEPAVLEHPSVLVAEKPKDEEHIITESKELYDKVDLTVEEK
DYAEKYDGASCTERDVPPSVTVINGESIETERSSFEAKVSDAAEASVSSLSDEMLVEPID
ITEKQPIEPELESEAKPVVTTPVSERKHKPESKPRRSHIPVYDVTGRYEGPDTKHTEPII
IEPEDDVDSLVIDRHHSTPDFRQLAGSDLEAILEEHAKDEQLRAASESAVIEDHFPPFLH
KQKPSPPDVESPEPRPSATESFDATAESKVSPTVKDLPKQVTKSFLDSTSTEKVNVPQDF
IEISMDSEQKELIVENKAESIIELEKITKESQVAATFVPDRTQMAFDNTAFVGVELIDVA
DNIDRDMARSPYEVVRRDIEDFEIEDSDKLLITIDADTTELTKCSDLPTREEATKLAHEI
IEEIKTEVAKRPPLQQISSEISDEDLVEREEPFEKSSVTDDVADLKSTLSDGTFSDRQSS
FQTCKETESVSYEEKTVPDKKESFQGSEHQMGIRKEICEIETNVEEVSHSETIKESLSIV
ESTSSLLVVDKALAHDATLQKGFEIEKELMTQSEVLPDTTESDAPYGTTHSAASPDESYD
SSG
>TRINITY_DN37565_c0_g2::TRINITY_DN37565_c0_g2_i7::g.91::m.91 type:complete len:2171 gc:universal TRINITY_DN37565_c0_g2_i7:297-6809(+)
MNCLLVSTAMGGNQTKYKTDGNASFLRAARAGNLEKVIEWLKGNVDINTSNANGLNALHL
ASKEGHVNVVTELIKRGANVNAATKKGNASLHIASLAGQEEVVKILVQNGANVNVQSQNG
FTPLYMAAQENHDNVLRFLLANGANQSLATEDGFTPLAVALQQGHDKVVALLLENDTKGK
VRLPALHIAAKKDDCKAAALLLQSDHNPDVTSKSGFTPLHIAAHYGNDSIATLLLEKGAD
VNFAAKHQITPLHVAAKWGKANMVSLLIEKGANIAAATRDGLTPLHCAARSGHDSVVDQL
LDNGAPISAKTKNGLAPLHMSSQGDHVDSARILLYHKAPVDDITVDYLTALHVAAHCGHV
NVAKLLLDRSADPNARALNGFTPLHIACKKNRIKVVELLLKHGASIEATTESGLTPLHVA
SFMGCMNIVIYLIQNGANPDVPTVRGETPLHLAARANQTDIIRILLRNGAHVDAAAREEQ
TPLHIAARLGNVDIVSLLLQHGAAVDATTKDLYTALHVAAKEGQEEVASVLLDHGASLTA
TTKKGLTPLHMAAKYGNIKVARLLLHKDAPVDAQGKNGVTPLHVAAHYDHVNVALLLLDK
GASPHATAKNGYTPLHISAKKNQMDIATTLLEYGAKAGDESKAGFTSLHLAAQEGHTDMA
TLLIEHNADVNAKAKNGLTPLHLCAQEDKVNVAAILAKNGAEIDPQTRAGYTPLHVACHF
GQINMVRFLLQHSADVNSTTSHGYTPLHQAAQQGHSLIINLLLENEASPNITSAQGQTPL
SIAQRLGYISVVETLKVVTETVVTTTTTTVVEEKYKVMAPETMQETFMSDSEDEGGEDTM
LGDQSYRYLTADEMKSLGDDSLPIDVTKDEKSTDSMALTKESAAPLTIEEDHLSPQHVQM
METSLNGSYSPDNIDISHAPIHAGDFKWDDDYLFSAPSNGMSRHSRLKWKTFLVSFMVDA
RGGAMRGCRHSGVRVIIPPRKAPMPMRITCRYLRKEKLVHPPPLMEGEACASRILEMGPV
AARFLGPVIIEVPHFASLRGKEREITILRSDNGETWREHALEASEEAVQEVLNESFEGEE
LSALEDLNTNRITRILTTDFPQYFAIITRIRQEVHAVGPEGGMVSSAVVPQVQAVFPEGA
LTKKIKVGLQAQPIQPDLVAKLLGNTVAVSPIVTVEPRRRKFHKPITLTIPVPQAATKGM
INQYSGDAPTLRLLCSITGGPSKAQWEDVTGSTPLTFVNECVSFTTTVSARFWLMDCRQV
SEATKFATELYQEAIHVPFMGKFVIFAKRHEMLEAQLRVFCMTDDKEDKTLESQEHFIEI
AKSRDVEVLENKHQYLEFAGNLVPVTKSGDQLYLTFHAFRENRLPFSIRVKDPLQEPMGR
IAFMKEPRAGKSEPQQTPICNLNIALPEICKVDVAELVTLERKYGFVQEIGLAKPELIHR
ADLRLSDIARELDKDWVALALQLDISEVEINSIKSDCPDDINQQALIMLRRWMQKSGPRA
TGNQLEKALRKINREDIPKHCMFNVELVTDDVEKAVAKVHLDQSGFETFKEELGPSRDAS
LKREASLDVSYDEQDLMKEAESTIETSSESEHIKKDAKEEMLLKETTLPFSKENDSFMEP
ETSDEQYLDKVIKPPAEEFIQQVILYETEQSPSDHYNIDGSSSDEILNREIDEVRSEFPL
LPCSQLEENLQMTQTFPDEIQKSQSSLMADEKTVLLDDYVQDASLKTPPCVLNASNVEEE
IPWLPENTETNVSQNEFPAISSSYNQDVLTNISNESKIPDFPSLKEKEVRERLDDMVNLQ
KEGETSKVSPNEQTRNTTEVVERHFEEIDKMTMMEKVIPDYFVPLETSLRDQNNSMLVDD
VNVTAFESDHSFGEQQLSNEIKKDADITLKEYMIHVPDEDETDLPEDEILEPNASYSDER
QLDTQEFPPSSMLFCTAIQNESDELGSDFANALRNLDDEHLNLTESKELIDKISKHCDEG
ESSKIAIQSEAVCDNATMKSLTNNSHDEKLKKPELEEKYPVEKKTPSPPSEGKEVSTPVM
PVPDEPKLPEDIKHVTSATVESQEMLEDGTVKRTVTTVTTTTVVMEGEEDIQDHTAKLAE
SETWASEMDTSQVSISSLPEDEKSEPTTATISSSTAAEPEPHVEETPTEDKGKYELLDYS
EVAIKQTKGM*
>TRINITY_DN37565_c0_g2::TRINITY_DN37565_c0_g2_i8::g.93::m.93 type:complete len:2435 gc:universal TRINITY_DN37565_c0_g2_i8:297-7601(+)
MNCLLVSTAMGGNQTKYKTDGNASFLRAARAGNLEKVIEWLKGNVDINTSNANGLNALHL
ASKEGHVNVVTELIKRGANVNAATKKGNASLHIASLAGQEEVVKILVQNGANVNVQSQNG
FTPLYMAAQENHDNVLRFLLANGANQSLATEDGFTPLAVALQQGHDKVVALLLENDTKGK
VRLPALHIAAKKDDCKAAALLLQSDHNPDVTSKSGFTPLHIAAHYGNDSIATLLLEKGAD
VNFAAKHQITPLHVAAKWGKANMVSLLIEKGANIAAATRDGLTPLHCAARSGHDSVVDQL
LDNGAPISAKTKNGLAPLHMSSQGDHVDSARILLYHKAPVDDITVDYLTALHVAAHCGHV
NVAKLLLDRSADPNARALNGFTPLHIACKKNRIKVVELLLKHGASIEATTESGLTPLHVA
SFMGCMNIVIYLIQNGANPDVPTVRGETPLHLAARANQTDIIRILLRNGAHVDAAAREEQ
TPLHIAARLGNVDIVSLLLQHGAAVDATTKDLYTALHVAAKEGQEEVASVLLDHGASLTA
TTKKGLTPLHMAAKYGNIKVARLLLHKDAPVDAQGKNGVTPLHVAAHYDHVNVALLLLDK
GASPHATAKNGYTPLHISAKKNQMDIATTLLEYGAKAGDESKAGFTSLHLAAQEGHTDMA
TLLIEHNADVNAKAKNGLTPLHLCAQEDKVNVAAILAKNGAEIDPQTRAGYTPLHVACHF
GQINMVRFLLQHSADVNSTTSHGYTPLHQAAQQGHSLIINLLLENEASPNITSAQGQTPL
SIAQRLGYISVVETLKVVTETVVTTTTTTVVEEKYKVMAPETMQETFMSDSEDEGGEDTM
LGDQSYRYLTADEMKSLGDDSLPIDVTKDEKSTDSMALTKESAAPLTIEEDHLSPQHVQM
METSLNGSYSPDNIDISHAPIHAGDFKWDDDYLFSAPSNGMSRHSRLKWKTFLVSFMVDA
RGGAMRGCRHSGVRVIIPPRKAPMPMRITCRYLRKEKLVHPPPLMEGEACASRILEMGPV
AARFLGPVIIEVPHFASLRGKEREITILRSDNGETWREHALEASEEAVQEVLNESFEGEE
LSALEDLNTNRITRILTTDFPQYFAIITRIRQEVHAVGPEGGMVSSAVVPQVQAVFPEGA
LTKKIKVGLQAQPIQPDLVAKLLGNTVAVSPIVTVEPRRRKFHKPITLTIPVPQAATKGM
INQYSGDAPTLRLLCSITGGPSKAQWEDVTGSTPLTFVNECVSFTTTVSARFWLMDCRQV
SEATKFATELYQEAIHVPFMGKFVIFAKRHEMLEAQLRVFCMTDDKEDKTLESQEHFIEI
AKSRDVEVLENKHQYLEFAGNLVPVTKSGDQLYLTFHAFRENRLPFSIRVKDPLQEPMGR
IAFMKEPRAGKSEPQQTPICNLNIALPEICKVDVAELVTLERKYGFVQEIGLAKPELIHR
ADLRLSDIARELDKDWVALALQLDISEVEINSIKSDCPDDINQQALIMLRRWMQKSGPRA
TGNQLEKALRKINREDIPKHCMFNVELVTDDVEKAVAKVHLDQSGFETFKEELGPSRDAS
LKREASLDVSYDEQDLMKEAESTIETSSESEHIKKDAKEEMLLKETTLPFSKENDSFMEP
ETSDEQYLDKVIKPPAEEFIQQVILYETEQSPSDHYNIDGSSSDEILNREIDEVRSEFPL
LPCSQLEENLQMTQTFPDEIQKSQSSLMADEKTVLLDDYVQDASLKTPPCVLNASNVEEE
IPWLPENTETNVSQNEFPAISSSYNQDVLTNISNESKIPDFPSLKEKEVRERLDDMVNLQ
KEGETSKVSPNEQTRNTTEVVERHFEEIDKMTMMEKVIPDYFVPLETSLRDQNNSMLVDD
VNVTAFESDHSFGEQQLSNEIKKDADITLKEYMIHVPDEDETDLPEDEILEPNASYSDER
QLDTQEFPPSSMLFCTAIQNESDELGSDFANALRNLDDEHLNLTESKELIDKISKHCDEG
ESSKIAIQSEAVCDNATMKSLTNNSHDEKLKKPELEEKYPVEKKTPSPPSEGKEVSTPVM
PVPDEPKLPEDIKHVTSATVESQEMLEDGTVKRTVTTVTTTTVVMEGEEDIQDHTAKLAE
SETWASEMDTSQVSISSLPEDEKSEPTTATISSSTAAEPEPHVEETPTEDKEWSESEEKD
LRQVPQTGTNNVVREDSQRLEGQEDRDAIPFESHYEPAVLEHPSVLVAEKPKDEEHIITE
SKELYDKVDLTVEEKDYAEKYDGASCTERDVPPSVTVINGESIETERSSFEAKVSDAAEA
SVSSLSDEMLVEPIDITEKQPIEPELESEAKPVVTTPVSERKHKPESKPRRSHIPVYDVT
GRYEGPDTKHTEPIIIEPEDDVDSLVIDRHHSTPDFRQLAGSDLEAILEDVEPPSDGKDS
SLDCGLQFDQSVPAKETRLADNAKEDTDHSKLPH*
>TRINITY_DN37768_c0_g1::TRINITY_DN37768_c0_g1_i1::g.96::m.96 type:5prime_partial len:1174 gc:universal TRINITY_DN37768_c0_g1_i1:2-3523(+)
QDPAPNDLAGPVAASIIKKCVRSGKMADEVAKLQRHLSLLREEYVKLQARLADVEKKYSI
ALAAAGNIKDDSFVSRLLKTVASLFDKELYSDLTVHLDGRVVRAHKFVLAARSSCWGVPN
LDDAEHLYLTDITLDIGLTLLKWVYTDQVNLSRPDASILDLMKVAKRFVLDSLVERCEKA
LMSSVSVTNCVKFYQTADEIGAETLKNHCSELISNHWSDFSSDDFAYMSAPLLYKMFKTK
TEFPLHTAIRTKREDVVFLYLIEYDSQLPGKLNEIDDQGDLPLDLALSTKQESIAKTLVT
HRANVNATDSRGKTLLDKAIERGDEFSAIFLIENNASVNTALSVEKVTPLHLASSFSPAA
TEKAIIEGMTKVVGKLLHFGANPNQQDSNGNTALHKAIAAQNEPVFDVLLKEKSLDLELQ
NVDGQTVLWFALQAGRGGYGDDSFAAKLVKRGSSLTAVNPLTGNSLLHLAAEAENEEAGI
FLAVHDAKPNIVNNKGETPLHMACSKGLSNLVTVLLQKGANPNLQTTAPDPIATLTADDD
VPVPYLQTPLHVAILLKQEGTIQAIIDHKALTQQSSSTSLVVPNFNIKNSQDQTPLSLSL
DMGLHDVAQQLLSGGASINVKNFEGLTLLHQAIINQDTKGALFLLDNGADINTPTKDHDT
PLQLAVKRHLPAVVRALCLKGADLNIRDEAGNSPLWIALESGQEDVASILVENNCDTDCW
GEGPGGCYQTLLHRAIDENNDAVACFLVRSGCDVNAPRRPGPDGKGEEEAYDGQGPLHLS
CAWGLENTVQTLLEHDANVNAQDSEGKTPIHVAIINQTAVIISLLLAHPSLDLTLRDKQG
LTPFAAAMTIKNNKAAEAILAREPKAAEQNDNRGRNFLHLAIQKSDIESVLFLLSIHVNI
HSRVQDSSQLTPLHLAVEAGSEIIVRNLILAGANINDLTPQKQTALHLAAMKDHHVLCSI
LIENGIDFDAVDNNLNNALHLAVREGNLATCRTLLTESRINAEAVNLRGQNALHVVAQYG
KENAATIFDLFMESMPSYPIDKPDAEGNSPLLLAYMNGNGSLCRSIVRAGACLGTCNRQG
ISIFNFQVATKQLLFRLLDFLPKEPPWCEGGENCMECGTKFSIKTRKHHCRHCGRLLCSK
CSDKDMPILKFNLNKPVRVCEMCFDVLTIGALS*
>TRINITY_DN38610_c0_g1::TRINITY_DN38610_c0_g1_i1::g.98::m.98 type:complete len:1030 gc:universal TRINITY_DN38610_c0_g1_i1:267-3356(+)
MVIHQLIDEQPLVQAVFKGDINEVRELLFNRQEVNYQDSERRSVLHAAAFCGEADIADLL
LMSGARVNTKDNHWVTPLHRACCSQSEDTVEVLLRHEADVNARDKHWQTPLHVAAANNAL
CCAKFIIPLQSNLNISDRGGRTSLHHAAYNGHNEMVNLLLQNKAACNSFDKKDRRAIHWA
AYMGHTDVILLLAKESAELNVRDKEMYTPLHAAAASGRVNAVRLLLELGAELDVVNAYGN
TPLHIACLNGQEEVVEELIMAGSAVNAVNHRGQTPLHYASASTHGAGCLEVLLREDADVN
AQSRDGRSPLHMTAIHGRFTRAQTLIESGALIDGMDKDGCTALHIAAQYGHELLVGHLLS
VGANPNKHGKNGMTPLHLAALNGYVDCCRKLIHAGVDLSSEDDQGRIAVHLASFGGSLEC
LELLIQHGADYNICDSFGRLPAHYAASRTHHSCLLCLLAAHTDVNRTDVDGCTPLHYAAA
SDSEGRCVSLLLGHGADAILRDSKGYFPIHYAATKGKASALEILLSATKLEQQGEHMEYF
TALHLAAYGGHVECLNLLLSSIQNVDARDNKGRTALDLAVFQGHVECVKLLLKHGATLFT
HDDVTGRTPLHAAASQGRRECLQLMLEYCNYPDIVDVKDKQNRTPLMQAVLHGQIECMTS
LLQNGASTSAADCNGRTALFRAAVMGQEECAEALLRHGAFAAHKDVCGKTSVHLAAACGN
LLILDSLLHVCSAQKLTDKAGYTPLHWACYAGHDMCVELLLEQNKVKEFWGNSFSPLHCA
VSNPFQGSETCTELLLKHFGKSLVDLRDKKGRTPLHIASYNDSLLCIQILLKEGADVNAM
DDYGRTPLMMAAINGHNKTLELLLENSANAYVQDKTNNTALHHACLQSQEMAVMVLLEKS
QHQELVNIANVDLKTPLHIAARNGLVSATQLLLRKGASINSTDSNGHTPALACARNNSVA
ECLSLILAATSLNATLPSLQTLKFDGLTLKNKNSQYLDNSSEIHGLSPSGNLETKDQSGS
YQSSDSDFY*
>TRINITY_DN38610_c0_g1::TRINITY_DN38610_c0_g1_i2::g.99::m.99 type:complete len:980 gc:universal TRINITY_DN38610_c0_g1_i2:267-3206(+)
MVIHQLIDEQPLVQAVFKGDINEVRELLFNRQEVNYQDSERRSVLHAAAFCGEADIADLL
LMSGARVNTKDNHWVTPLHRACCSQSEDTVEVLLRHEADVNARDKHWQTPLHVAAANNAL
CCAKFIIPLQSNLNISDRGGRTSLHHAAYNGHNEMVNLLLQNKAACNSFDKKDRRAIHWA
AYMGHTDVILLLAKESAELNVRDKEMYTPLHAAAASGRVNAVRLLLELGAELDVVNAYGN
TPLHIACLNGQEEVVEELIMAGSAVNAVNHRGQTPLHYASASTHGAGCLEVLLREDADVN
AQSRDGRSPLHMTAIHGRFTRAQTLIESGALIDGMDKDGCTALHIAAQYGHELLVGHLLS
VGANPNKHGKNGMTPLHLAALNGYVDCCRKLIHAGVDLSSEDDQGRIAVHLASFGGSLEC
LELLIQHGADYNICDSFGRCVSLLLGHGADAILRDSKGYFPIHYAATKGKASALEILLSA
TKLEQQGEHMEYFTALHLAAYGGHVECLNLLLSSIQNVDARDNKGRTALDLAVFQGHVEC
VKLLLKHGATLFTHDDVTGRTPLHAAASQGRRECLQLMLEYCNYPDIVDVKDKQNRTPLM
QAVLHGQIECMTSLLQNGASTSAADCNGRTALFRAAVMGQEECAEALLRHGAFAAHKDVC
GKTSVHLAAACGNLLILDSLLHVCSAQKLTDKAGYTPLHWACYAGHDMCVELLLEQNKVK
EFWGNSFSPLHCAVFQGSETCTELLLKHFGKSLVDLRDKKGRTPLHIASYNDSLLCIQIL
LKEGADVNAMDDYGRTPLMMAAINGHNKTLELLLENSANAYVQDKTNNTALHHACLQSQE
MAVMVLLEKSQHQELVNIANVDLKTPLHIAARNGLVSATQLLLRKGASINSTDSNGHTPA
LACARNNSVAECLSLILAATSLNATLPSLQTLKFDGLTLKNKNSQYLDNSSEIHGLSPSG
NLETKDQSGSYQSSDSDFY*
>TRINITY_DN38610_c0_g1::TRINITY_DN38610_c0_g1_i3::g.100::m.100 type:complete len:980 gc:universal TRINITY_DN38610_c0_g1_i3:371-3310(+)
MVIHQLIDEQPLVQAVFKGDINEVRELLFNRQEVNYQDSERRSVLHAAAFCGEADIADLL
LMSGARVNTKDNHWVTPLHRACCSQSEDTVEVLLRHEADVNARDKHWQTPLHVAAANNAL
CCAKFIIPLQSNLNISDRGGRTSLHHAAYNGHNEMVNLLLQNKAACNSFDKKDRRAIHWA
AYMGHTDVILLLAKESAELNVRDKEMYTPLHAAAASGRVNAVRLLLELGAELDVVNAYGN
TPLHIACLNGQEEVVEELIMAGSAVNAVNHRGQTPLHYASASTHGAGCLEVLLREDADVN
AQSRDGRSPLHMTAIHGRFTRAQTLIESGALIDGMDKDGCTALHIAAQYGHELLVGHLLS
VGANPNKHGKNGMTPLHLAALNGYVDCCRKLIHAGVDLSSEDDQGRIAVHLASFGGSLEC
LELLIQHGADYNICDSFGRCVSLLLGHGADAILRDSKGYFPIHYAATKGKASALEILLSA
TKLEQQGEHMEYFTALHLAAYGGHVECLNLLLSSIQNVDARDNKGRTALDLAVFQGHVEC
VKLLLKHGATLFTHDDVTGRTPLHAAASQGRRECLQLMLEYCNYPDIVDVKDKQNRTPLM
QAVLHGQIECMTSLLQNGASTSAADCNGRTALFRAAVMGQEECAEALLRHGAFAAHKDVC
GKTSVHLAAACGNLLILDSLLHVCSAQKLTDKAGYTPLHWACYAGHDMCVELLLEQNKVK
EFWGNSFSPLHCAVFQGSETCTELLLKHFGKSLVDLRDKKGRTPLHIASYNDSLLCIQIL
LKEGADVNAMDDYGRTPLMMAAINGHNKTLELLLENSANAYVQDKTNNTALHHACLQSQE
MAVMVLLEKSQHQELVNIANVDLKTPLHIAARNGLVSATQLLLRKGASINSTDSNGHTPA
LACARNNSVAECLSLILAATSLNATLPSLQTLKFDGLTLKNKNSQYLDNSSEIHGLSPSG
NLETKDQSGSYQSSDSDFY*
>TRINITY_DN38610_c0_g1::TRINITY_DN38610_c0_g1_i4::g.101::m.101 type:3prime_partial len:340 gc:universal TRINITY_DN38610_c0_g1_i4:267-1283(+)
MVIHQLIDEQPLVQAVFKGDINEVRELLFNRQEVNYQDSERRSVLHAAAFCGEADIADLL
LMSGARVNTKDNHWVTPLHRACCSQSEDTVEVLLRHEADVNARDKHWQTPLHVAAANNAL
CCAKFIIPLQSNLNISDRGGRTSLHHAAYNGHNEMVNLLLQNKAACNSFDKKDRRAIHWA
AYMGHTDVILLLAKESAELNVRDKEMYTPLHAAAASGRVNAVRLLLELGAELDVVNAYGN
TPLHIACLNGQEEVVEELIMAGSAVNAVNHRGQTPLHYASASTHGAGCLEVLLREDADVN
AKSRDGRYPLHMAAIHGRFTRVFFGLDFLKHYMVYPVSV
>TRINITY_DN38610_c0_g1::TRINITY_DN38610_c0_g1_i5::g.102::m.102 type:3prime_partial len:340 gc:universal TRINITY_DN38610_c0_g1_i5:371-1387(+)
MVIHQLIDEQPLVQAVFKGDINEVRELLFNRQEVNYQDSERRSVLHAAAFCGEADIADLL
LMSGARVNTKDNHWVTPLHRACCSQSEDTVEVLLRHEADVNARDKHWQTPLHVAAANNAL
CCAKFIIPLQSNLNISDRGGRTSLHHAAYNGHNEMVNLLLQNKAACNSFDKKDRRAIHWA
AYMGHTDVILLLAKESAELNVRDKEMYTPLHAAAASGRVNAVRLLLELGAELDVVNAYGN
TPLHIACLNGQEEVVEELIMAGSAVNAVNHRGQTPLHYASASTHGAGCLEVLLREDADVN
AKSRDGRYPLHMAAIHGRFTRVFFGLDFLKHYMVYPVSV
>TRINITY_DN38610_c0_g1::TRINITY_DN38610_c0_g1_i6::g.103::m.103 type:complete len:1030 gc:universal TRINITY_DN38610_c0_g1_i6:371-3460(+)
MVIHQLIDEQPLVQAVFKGDINEVRELLFNRQEVNYQDSERRSVLHAAAFCGEADIADLL
LMSGARVNTKDNHWVTPLHRACCSQSEDTVEVLLRHEADVNARDKHWQTPLHVAAANNAL
CCAKFIIPLQSNLNISDRGGRTSLHHAAYNGHNEMVNLLLQNKAACNSFDKKDRRAIHWA
AYMGHTDVILLLAKESAELNVRDKEMYTPLHAAAASGRVNAVRLLLELGAELDVVNAYGN
TPLHIACLNGQEEVVEELIMAGSAVNAVNHRGQTPLHYASASTHGAGCLEVLLREDADVN
AQSRDGRSPLHMTAIHGRFTRAQTLIESGALIDGMDKDGCTALHIAAQYGHELLVGHLLS
VGANPNKHGKNGMTPLHLAALNGYVDCCRKLIHAGVDLSSEDDQGRIAVHLASFGGSLEC
LELLIQHGADYNICDSFGRLPAHYAASRTHHSCLLCLLAAHTDVNRTDVDGCTPLHYAAA
SDSEGRCVSLLLGHGADAILRDSKGYFPIHYAATKGKASALEILLSATKLEQQGEHMEYF
TALHLAAYGGHVECLNLLLSSIQNVDARDNKGRTALDLAVFQGHVECVKLLLKHGATLFT
HDDVTGRTPLHAAASQGRRECLQLMLEYCNYPDIVDVKDKQNRTPLMQAVLHGQIECMTS
LLQNGASTSAADCNGRTALFRAAVMGQEECAEALLRHGAFAAHKDVCGKTSVHLAAACGN
LLILDSLLHVCSAQKLTDKAGYTPLHWACYAGHDMCVELLLEQNKVKEFWGNSFSPLHCA
VSNPFQGSETCTELLLKHFGKSLVDLRDKKGRTPLHIASYNDSLLCIQILLKEGADVNAM
DDYGRTPLMMAAINGHNKTLELLLENSANAYVQDKTNNTALHHACLQSQEMAVMVLLEKS
QHQELVNIANVDLKTPLHIAARNGLVSATQLLLRKGASINSTDSNGHTPALACARNNSVA
ECLSLILAATSLNATLPSLQTLKFDGLTLKNKNSQYLDNSSEIHGLSPSGNLETKDQSGS
YQSSDSDFY*
>TRINITY_DN38610_c0_g1::TRINITY_DN38610_c0_g1_i7::g.104::m.104 type:complete len:991 gc:universal TRINITY_DN38610_c0_g1_i7:371-3343(+)
MVIHQLIDEQPLVQAVFKGDINEVRELLFNRQEVNYQDSERRSVLHAAAFCGEADIADLL
LMSGARVNTKDNHWVTPLHRACCSQSEDTVEVLLRHEADVNARDKHWQTPLHVAAANNAL
CCAKFIIPLQSNLNISDRGGRTSLHHAAYNGHNEMVNLLLQNKAACNSFDKKDRRAIHWA
AYMGHTDVILLLAKESAELNVRDKEMYTPLHAAAASGRVNAVRLLLELGAELDVVNAYGN
TPLHIACLNGQEEVVEELIMAGSAVNAVNHRGQTPLHYASASTHGAGCLEVLLREDADVN
AQSRDGRSPLHMTAIHGRFTRAQTLIESGALIDGMDKDGCTALHIAAQYGHELLVGHLLS
VGANPNKHGKNGMTPLHLAALNGYVDCCRKLIHAGVDLSSEDDQGRIAVHLASFGGSLEC
LELLIQHGADYNICDSFGRLPAHYAASRTHHSCLLCLLAAHTDVNRTDVDGCTPLHYAAA
SDSEGRCVSLLLGHGADAILRDSKGYFPIHYAATKGKASALEILLSATKLEQQGEHMEYF
TALHLAAYGGHVECLNLLLSSIQNVDARDNKGRTALDLAVFQGHVECVKLLLKHGATLFT
HDDVTGRTPLHAAASQGRRECLQLMLEYCNYPDIVDVKDKQNRTPLMQAVLHGQIECMTS
LLQNGASTSAADCNGRTALFRAAVMGQEECAEALLRHGAFAAHKDVCGKTSVHLAAACGN
LLILDSLLHVCSAQKLTDKAGYTPLHWACYAGHDMCVELLLEQNKVKEFWGNSFSPLHCA
VFQGSETCTELLLKHFGKSLVDLRDKKGRTPLHIASYNDSLLCIQILLKEGADVNAMDDY
GRTPLMMAAINGHNKTLELLLENSANAYVQDKTNNTALHHACLQSQEMAVMVLLEKSQHQ
ELVNIANVDLKTPLHIAARNGLVSATQLLLRKGASINSTDSNGKLFFLVEDTQIATLYAK
SFAGEVKKRIQVILLPWHVQEITVLQSVSL*
>TRINITY_DN38610_c0_g1::TRINITY_DN38610_c0_g1_i8::g.105::m.105 type:complete len:991 gc:universal TRINITY_DN38610_c0_g1_i8:267-3239(+)
MVIHQLIDEQPLVQAVFKGDINEVRELLFNRQEVNYQDSERRSVLHAAAFCGEADIADLL
LMSGARVNTKDNHWVTPLHRACCSQSEDTVEVLLRHEADVNARDKHWQTPLHVAAANNAL
CCAKFIIPLQSNLNISDRGGRTSLHHAAYNGHNEMVNLLLQNKAACNSFDKKDRRAIHWA
AYMGHTDVILLLAKESAELNVRDKEMYTPLHAAAASGRVNAVRLLLELGAELDVVNAYGN
TPLHIACLNGQEEVVEELIMAGSAVNAVNHRGQTPLHYASASTHGAGCLEVLLREDADVN
AQSRDGRSPLHMTAIHGRFTRAQTLIESGALIDGMDKDGCTALHIAAQYGHELLVGHLLS
VGANPNKHGKNGMTPLHLAALNGYVDCCRKLIHAGVDLSSEDDQGRIAVHLASFGGSLEC
LELLIQHGADYNICDSFGRLPAHYAASRTHHSCLLCLLAAHTDVNRTDVDGCTPLHYAAA
SDSEGRCVSLLLGHGADAILRDSKGYFPIHYAATKGKASALEILLSATKLEQQGEHMEYF
TALHLAAYGGHVECLNLLLSSIQNVDARDNKGRTALDLAVFQGHVECVKLLLKHGATLFT
HDDVTGRTPLHAAASQGRRECLQLMLEYCNYPDIVDVKDKQNRTPLMQAVLHGQIECMTS
LLQNGASTSAADCNGRTALFRAAVMGQEECAEALLRHGAFAAHKDVCGKTSVHLAAACGN
LLILDSLLHVCSAQKLTDKAGYTPLHWACYAGHDMCVELLLEQNKVKEFWGNSFSPLHCA
VFQGSETCTELLLKHFGKSLVDLRDKKGRTPLHIASYNDSLLCIQILLKEGADVNAMDDY
GRTPLMMAAINGHNKTLELLLENSANAYVQDKTNNTALHHACLQSQEMAVMVLLEKSQHQ
ELVNIANVDLKTPLHIAARNGLVSATQLLLRKGASINSTDSNGKLFFLVEDTQIATLYAK
SFAGEVKKRIQVILLPWHVQEITVLQSVSL*
>TRINITY_DN38921_c0_g1::TRINITY_DN38921_c0_g1_i6::g.106::m.106 type:complete len:815 gc:universal TRINITY_DN38921_c0_g1_i6:121-2565(+)
MSTKTESIGSSCDARGFGVHFNLPKIFFQEEDLFDVESPLHSSALHGDKAFLRKYLDSSE
PINLEIKDKFGRTPMIYSVMGNNVECASILLKNGARVDNSDNCGQTALHWAAYKSQKRCV
RLLLENGALWHQKDINGVTPLHLAARASSPKCIEVICKEVQRGQLDIEDSCKRTPLHWSA
AFGNSKHIKILLKKGANVGIPDTDGKTPLHLAASCNQPSALECVKILVEEAPSTVIDWQD
YEGRTALHLAIAWGSTEIVDVLTATERRNFNALDNMFCTPLHWAALLGFTDKVSLLLDRQ
AEPYSADINGATPLHYAAQGNHADTMAAFLSRSYISDRADAEGRYALIWAAASGANSVID
IMHSFGIDLFVSDKNGITALHAAASQGNVTTIDVLLELGAPLEAQDNAGMTPFLHASEKG
KAKSVRLLIEKGANIVAVDIDGRSSLHWAALRGHAYVCQILLQNGCDPNSQDFYGKTPLH
YTSHQGFVNCTSVLLANGADPNISDNEGKTPLHVSCSKGHLDVVRLLYENGGLINIMAAT
DGRCTPLDCAIFEHHKPVEQFLREEKALTSLQIKQIAAVVIQALFRGILTRKNLSYRKEV
LSSFSSSSQSKETFRKTDDSDKRISKRDSCCGSSDSEFYQSSIFQSSFSSFSKSIEMKEK
SKIPIAIWRLSGGFSNFLKTTNNSLHEYYISLDNRKHKENCLAPKEDKYVRHCFHCCLCQ
VNILEPCCNSSFWKASLSSKCSVREQLNTKSSAREIISYLQNEAAAVIQKAWKRHKKICT
EKSVLTNLEDTTLSGDTRDINLLTHELQNLNHPS*
>TRINITY_DN3675_c0_g1::TRINITY_DN3675_c0_g1_i1::g.1::m.1 type:5prime_partial len:408 gc:universal TRINITY_DN3675_c0_g1_i1:2017-794(-)
ELTPIPKSDFSSCSLEIYLNVLQNNKAVCIFNKPYPLENIPSCGNGIIEADEVCDCGSMQ
DCMKNEPCCDSITCKLKPGAECSMGVCCERCKLKPKGHLCRASVSECDIAEYCDGMNGEC
PLDIYRKNGNLCGDGNNYCYVGTCPSPKLLCEHIWGRGSRPAEKICFDRLNIHGGLGGHC
GRDGHGGYRKCEPENVRCGALHCQAGVYTSPLMALDSEYTSAVFMVNETEYFCKLMQGNE
STDIWTVVPEGSKCAENKICVNKSCIDVDTVQDACPTNDETRTCSGHGICSTIDTCYCDK
GWTYFDCSMPDNLTEFPDDSTPQRTKFWEDWMTSQEVTHTEKDEQKTRYLILVLSGVTAL
VMTLFALLASCPRCSKCKKKTSEQAKDQESLESRSKIQITPPPDVFQ*
>TRINITY_DN32787_c0_g1::TRINITY_DN32787_c0_g1_i2::g.4::m.4 type:5prime_partial len:965 gc:universal TRINITY_DN32787_c0_g1_i2:3-2897(+)
LSGVDVSEMVWIVRSDALFGRLVCFIIVLGICSALRSKDVRFEFHNHYVIQPKLHTFDGR
ERRDISSAKEIPKDNLVMTFEVLGRKFVLDLKMNVDLLPETYFEMYQLNSSTVLSKPMKN
LRRHCHYLGQIQGIPTSWAAISTCHGINGMVFDGKENYYVHAFNESSHILLKASDWKANN
LTCGYNEQYDNMQRSHTLNNVKRKRRSAVLHPPPGTTRDSRYVELILVNDYQEFKDLNED
IETVFERSKQIANILNGLYTPLNIYIALVGIIAWTEKDPIVMSPDGDTTLNNFLHYRRER
LARQHANDNAQLITGITFNGGVVGKALKGPICTNEYSGGVNMDHSDVVAVVATTVAHELG
HNFGMEHDTDECECPEEKCIMGPASSDVSPHYWSSCSREYVHMAFQRGMDYCLRNVPSSV
AGPICGNGFLEDGEECDCGLKEYCNNLCCNASTCQLTPNATCATGQCCDISTCKVKHVAT
LCRGSISECDLPEYCDGESEYCPSDVYVQDGTDCGDGKGYCYNSACQSHNNQCKLLWGPT
GKNSHHRCYDQNTNGNINGNCGYNSFNKTYKACAKKDIRCGMLQCTHLNEKLEFGTPSAA
LLSKTFIYVQTKTLRCQTAVIDLGLTSVDPGLTPNGAKCGDKMICNSRINCHCNYGYGPP
YCDSPGNGGSVDSGPPLDPNAGQSFFIAMLVIFLGIIPFIVISIYVMYHYNHHLKNWWLH
KIRKEPKKPPEPKSAPPPPPKKFNYPHGTIKKMDISAPFLQHGPSDPIVTVPLEMAQKHL
HNGQVPAAAAVSQETPRPVPLRAAPPVPSAPVQRSHSSVGAPSLSSSNRRASRPLSEASF
SKRNLPPPPRPPPPKHLKSSVRPQSFSAGSSRVTANDSTANQNRADLSQRGNNASNQNQV
RKTNSASSAGASAGKPVRPAKANSAFKPTSDSDPSVTRTNSGQISSVASLAQWFEQKGGV
NNKV*
>TRINITY_DN3675_c0_g1::TRINITY_DN3675_c0_g1_i1::g.1::m.1 type:5prime_partial len:408 gc:universal TRINITY_DN3675_c0_g1_i1:2017-794(-)
ELTPIPKSDFSSCSLEIYLNVLQNNKAVCIFNKPYPLENIPSCGNGIIEADEVCDCGSMQ
DCMKNEPCCDSITCKLKPGAECSMGVCCERCKLKPKGHLCRASVSECDIAEYCDGMNGEC
PLDIYRKNGNLCGDGNNYCYVGTCPSPKLLCEHIWGRGSRPAEKICFDRLNIHGGLGGHC
GRDGHGGYRKCEPENVRCGALHCQAGVYTSPLMALDSEYTSAVFMVNETEYFCKLMQGNE
STDIWTVVPEGSKCAENKICVNKSCIDVDTVQDACPTNDETRTCSGHGICSTIDTCYCDK
GWTYFDCSMPDNLTEFPDDSTPQRTKFWEDWMTSQEVTHTEKDEQKTRYLILVLSGVTAL
VMTLFALLASCPRCSKCKKKTSEQAKDQESLESRSKIQITPPPDVFQ*
>TRINITY_DN30872_c0_g1::TRINITY_DN30872_c0_g1_i1::g.4::m.4 type:complete len:1005 gc:universal TRINITY_DN30872_c0_g1_i1:689-3703(+)
MFDNRNATRSEVVNDAIQVVNCVDMYFRTINTRVSVLYVETWAHGDQMEISNDIRQTLLN
FMEYASRKLYKVTKDATHLLTGHHFEGAEVGMSVPDRICTAKAVGVSQDTNIHEPHLVAS
TMTHMLGHNIGMSHDEYDTNDCECQDWWGCIMAETILGQNRIQPYHFSKCSLQDYINALR
IGHGICLFNKPNQLEDFKSCGNKLVEEGEQCDCGTIDECLDRDPCCDPITCKLRVEAECS
KGPCCADCRLKASGQLCREAIDECDIPEYCNGRDGQCPTDLFKRNGALCKNGVGFCFNGR
CPSADERCEYIWDFGAVSSDIQCYEQFNTQGSLNGHCGTDGKGGYIKCAPENILCGTVQC
QQGSRVPIVQGMNKQYARTIVSIGGAEYECKVASGNLDLDITDLGMMPDGSKCAENKICV
NQTCLKLDHFVEPGSCLSNNVALPCSGHGVCSNINTCFCDEGWTSADCSQRINGDDAAAD
HTDEPAGGGNHIYPPTLATQGPVSENGQNLKKTPKSTTYGKKDALSAPSLVVVLVSVVGG
VFIFFALLATCYRSTLPKQEPPHMKKHIVRKHTLPLTVATKRDEDSSQENVNRIITFGSM
PSYREDKQRQQLQLKDTSLSEEGETHGLTAETSAFIELSPNNLSKVPEKGILKHPPRSEK
EKWSDEASQSDNQDTVSQSDNNMDRNSDALTEVERTLKSLNGYHEEILEALHTASSHRPP
YAKLSPKEETKKFTESVSDYGGIGILKSSTEQLGVASGDEIEETVPPCGPIRIRNLEDLL
RQLEHTPGPHVSPAGSEDIRLSEPEADRHYRSDSASGTESQLDPSLHFLLARQRSGEVIS
GHAPPSASAHLLRRIPIEMEEEEDDDEEEGSADEEEEDDTYATPHFIRSASEEALPVTVH
GYSYERNLNEKQRQEKTMKRDSCEYFPSPPSDESYPSYGENSCYPSLLSAASGSRGDKGS
IVQTHGLSPATSSSSGSQPTSGAKRKLRKKFPEYKRDRSKPHHT*
>TRINITY_DN30872_c0_g1::TRINITY_DN30872_c0_g1_i1::g.5::m.5 type:5prime_partial len:224 gc:universal TRINITY_DN30872_c0_g1_i1:3-674(+)
DSFPFDDVGDEKWPFAEADRLRRIYPENERLIANIPSRFFEVIYPVQVRQHQKLGISTRD
ATANKVSLPSTGKHFHQTSLLVKAFNHKFRLELELNMYLLAPNLIQKHFLPEGAQQISTQ
EIEHCYYHAVIKDYPGALAALRTCNGVSGIIHVSNETFVIHPFYGGDLSRKHPHVIYKYF
GEAKEKHTCGNTGMHEWGFKQYRIKPGRVKRDVREVLNSSNLL*
>TRINITY_DN30872_c0_g1::TRINITY_DN30872_c0_g1_i2::g.8::m.8 type:complete len:1006 gc:universal TRINITY_DN30872_c0_g1_i2:689-3706(+)
MFDNRNATRSEVVNDAIQVVNCVDMYFRTINTRVSVLYVETWAHGDQMEISNDIRQTLLN
FMEYASRKLYKVTKDATHLLTGHHFEGAEVGMSVPDRICTAKAVGVSQDTNIHEPHLVAS
TMTHMLGHNIGMSHDEYDTNDCECQDWWGCIMAETILGQNRIQPYHFSKCSLQDYINALR
IGHGICLFNKPNQLEDFKSCGNKLVEEGEQCDCGTIDECLDRDPCCDPITCKLRVEAECS
KGPCCADCRLKASGQLCREAIDECDIPEYCNGRDGQCPTDLFKRNGALCKNGVGFCFNGR
CPSADERCEYIWDFGAVSSDIQCYEQFNTQGSLNGHCGTDGKGGYIKCAPENILCGTVQC
QQGSRVPIVQGMNKQYARTIVSIGGAEYECKVASGNLDLDITDLGMMPDGSKCAENKICV
NQTCLKLDHFVEPGSCLSNNVALPCSGHGVCSNINTCFCDEGWTSADCSQRINGDDAAAD
HTDEPAGGGNHIYPPTLATQGPVSENGQNLKKTPKSTTYGKKDALSAPSLVVVLVSVVGG
VFIFFALLATCYRRSTLPKQEPPHMKKHIVRKHTLPLTVATKRDEDSSQENVNRIITFGS
MPSYREDKQRQQLQLKDTSLSEEGETHGLTAETSAFIELSPNNLSKVPEKGILKHPPRSE
KEKWSDEASQSDNQDTVSQSDNNMDRNSDALTEVERTLKSLNGYHEEILEALHTASSHRP
PYAKLSPKEETKKFTESVSDYGGIGILKSSTEQLGVASGDEIEETVPPCGPIRIRNLEDL
LRQLEHTPGPHVSPAGSEDIRLSEPEADRHYRSDSASGTESQLDPSLHFLLARQRSGEVI
SGHAPPSASAHLLRRIPIEMEEEEDDDEEEGSADEEEEDDTYATPHFIRSASEEALPVTV
HGYSYERNLNEKQRQEKTMKRDSCEYFPSPPSDESYPSYGENSCYPSLLSAASGSRGDKG
SIVQTHGLSPATSSSSGSQPTSGAKRKLRKKFPEYKRDRSKPHHT*
>TRINITY_DN30872_c0_g1::TRINITY_DN30872_c0_g1_i2::g.9::m.9 type:5prime_partial len:224 gc:universal TRINITY_DN30872_c0_g1_i2:3-674(+)
DSFPFDDVGDEKWPFAEADRLRRIYPENERLIANIPSRFFEVIYPVQVRQHQKLGISTRD
ATANKVSLPSTGKHFHQTSLLVKAFNHKFRLELELNMYLLAPNLIQKHFLPEGAQQISTQ
EIEHCYYHAVIKDYPGALAALRTCNGVSGIIHVSNETFVIHPFYGGDLSRKHPHVIYKYF
GEAKEKHTCGNTGMHEWGFKQYRIKPGRVKRDVREVLNSSNLL*
>TRINITY_DN32787_c0_g1::TRINITY_DN32787_c0_g1_i1::g.12::m.12 type:5prime_partial len:991 gc:universal TRINITY_DN32787_c0_g1_i1:3-2975(+)
LSGVDVSEMVWIVRSDALFGRLVCFIIVLGICSALRSKDVRFEFHNHYVIQPKLHTFDGR
ERRDISSAKEIPKDNLVMTFEVLGRKFVLDLKMNVDLLPETYFEMYQLNSSTVLSKPMKN
LRRHCHYLGQIQGIPTSWAAISTCHGINGMVFDGKENYYVHAFNESSHILLKASDWKANN
LTCGYNEQYDNMQRSHTLNNVKRKRRSAVLHPPPGTTRDSRYVELILVNDYQEFKDLNED
IETVFERSKQIANILNGLYTPLNIYIALVGIIAWTEKDPIVMSPDGDTTLNNFLHYRRER
LARQHANDNAQLITGITFNGGVVGKALKGPICTNEYSGGVNMDHSDVVAVVATTVAHELG
HNFGMEHDTDECECPEEKCIMGPASSDVSPHYWSSCSREYVHMAFQRGMDYCLRNVPSSV
AGPICGNGFLEDGEECDCGLKEYCNNLCCNASTCQLTPNATCATGQCCDISTCKVKHVAT
LCRGSISECDLPEYCDGESEYCPSDVYVQDGTDCGDGKGYCYNSACQSHNNQCKLLWGPT
GKNSHHRCYDQNTNGNINGNCGYNSFNKTYKACAKKDIRCGMLQCTHLNEKLEFGTPSAA
LLSKTFIYVQTKTLRCQTAVIDLGLTSVDPGLTPNGAKCGDKMACLNQECVPVSNLRKKS
CPQNCNGNGICNSRINCHCNYGYGPPYCDSPGNGGSVDSGPPLDPNAGQSFFIAMLVIFL
GIIPFIVISIYVMYHYNHHLKNWWLHKIRKEPKKPPEPKSAPPPPPKKFNYPHGTIKKMD
ISAPFLQHGPSDPIVTVPLEMAQKHLHNGQVPAAAAVSQETPRPVPLRAAPPVPSAPVQR
SHSSVGAPSLSSSNRRASRPLSEASFSKRNLPPPPRPPPPKHLKSSVRPQSFSAGSSRVT
ANDSTANQNRADLSQRGNNASNQNQVRKTNSASSAGASAGKPVRPAKANSAFKPTSDSDP
SVTRTNSGQISSVASLAQWFEQKGGVNNKV*
>TRINITY_DN32787_c0_g1::TRINITY_DN32787_c0_g1_i2::g.13::m.13 type:5prime_partial len:965 gc:universal TRINITY_DN32787_c0_g1_i2:3-2897(+)
LSGVDVSEMVWIVRSDALFGRLVCFIIVLGICSALRSKDVRFEFHNHYVIQPKLHTFDGR
ERRDISSAKEIPKDNLVMTFEVLGRKFVLDLKMNVDLLPETYFEMYQLNSSTVLSKPMKN
LRRHCHYLGQIQGIPTSWAAISTCHGINGMVFDGKENYYVHAFNESSHILLKASDWKANN
LTCGYNEQYDNMQRSHTLNNVKRKRRSAVLHPPPGTTRDSRYVELILVNDYQEFKDLNED
IETVFERSKQIANILNGLYTPLNIYIALVGIIAWTEKDPIVMSPDGDTTLNNFLHYRRER
LARQHANDNAQLITGITFNGGVVGKALKGPICTNEYSGGVNMDHSDVVAVVATTVAHELG
HNFGMEHDTDECECPEEKCIMGPASSDVSPHYWSSCSREYVHMAFQRGMDYCLRNVPSSV
AGPICGNGFLEDGEECDCGLKEYCNNLCCNASTCQLTPNATCATGQCCDISTCKVKHVAT
LCRGSISECDLPEYCDGESEYCPSDVYVQDGTDCGDGKGYCYNSACQSHNNQCKLLWGPT
GKNSHHRCYDQNTNGNINGNCGYNSFNKTYKACAKKDIRCGMLQCTHLNEKLEFGTPSAA
LLSKTFIYVQTKTLRCQTAVIDLGLTSVDPGLTPNGAKCGDKMICNSRINCHCNYGYGPP
YCDSPGNGGSVDSGPPLDPNAGQSFFIAMLVIFLGIIPFIVISIYVMYHYNHHLKNWWLH
KIRKEPKKPPEPKSAPPPPPKKFNYPHGTIKKMDISAPFLQHGPSDPIVTVPLEMAQKHL
HNGQVPAAAAVSQETPRPVPLRAAPPVPSAPVQRSHSSVGAPSLSSSNRRASRPLSEASF
SKRNLPPPPRPPPPKHLKSSVRPQSFSAGSSRVTANDSTANQNRADLSQRGNNASNQNQV
RKTNSASSAGASAGKPVRPAKANSAFKPTSDSDPSVTRTNSGQISSVASLAQWFEQKGGV
NNKV*
>TRINITY_DN39743_c4_g4::TRINITY_DN39743_c4_g4_i1::g.1::m.1 type:5prime_partial len:622 gc:universal TRINITY_DN39743_c4_g4_i1:2411-546(-)
GFNATYSSIFSKNDEAGACRWVKDEKNGTVASPNYPYNYGRNSKCIIKIQAPENFVISVF
IDDILLETSDNCTYDRLEIWDGLIQESPLLGSFCGRLNEDTSVTSTDNMLYFVFISDNFG
EFKGFHLQYWMHKKEGRMEDNGVVRDKLQVKPATKDIPFSMHVFNEFPQNSTAILGESHV
MPCKPKISTAKVRWLKDGQFLGGPEPLPGISLMENGTILWVHSMSADFKGTYTCAAVTPD
GVSYSVQAEINVKKQPTNCSIDFKHHPTNMTIAEGDFGFVRCSLSRSKAEISWMKNGIRI
PSSGKHYQTSTSGLILEKADPNMSGVYTCVAENKTIGCMRHSSAYVFIPQRVNIKNICGR
PVTGKPNITKPQILREKIIGGNNTEKGAYPWQVMLFDTSRRGFCGGSLLNERWVLTAAHC
LYVPKRTQLVDKTTITVKLGKHNQYVLEPEEIVTGIERFIIHPAFGRRTYDNDIALIRLQ
DSIPFTNYISPVCLGDKEFIRDMFFEKPLRMGTVTGWGKLTEKGPRPQYLQELRVPIVDW
ETCRQSTRYHVTKNMLCAGYAQEIIGDACKGDSGGPFVMEQDGIWYLVGVVSWGDGCGRS
GQYGFYTKVDNYHTWIKGIIK*
>TRINITY_DN39701_c0_g1::TRINITY_DN39701_c0_g1_i1::g.1::m.1 type:complete len:103 gc:universal TRINITY_DN39701_c0_g1_i1:2510-2202(-)
MQTQCTVLQLLVLVALCSCGGILKEKYFQKGVDYLTSHIPIPVVKDVVKSAAKQLVHKIS
KNQQLCLIVDTVQWCNKSCLAAENKEGYCHGTKCKCGIKVSY*
>TRINITY_DN39701_c0_g1::TRINITY_DN39701_c0_g1_i3::g.2::m.2 type:complete len:103 gc:universal TRINITY_DN39701_c0_g1_i3:2508-2200(-)
MQTQCTVLQLLVLVALCSCGGILKEKYFQKGVDYLTSHIPIPVVKDVVKSAAKQLVHKIS
KNQQLCLIVDTVQWCNKSCLAAENKEGYCHGTKCKCGIKVSY*
>TRINITY_DN39701_c0_g1::TRINITY_DN39701_c0_g1_i4::g.3::m.3 type:complete len:103 gc:universal TRINITY_DN39701_c0_g1_i4:2512-2204(-)
MQTQCTVLQLLVLVALCSCGGILKEKYFQKGVDYLTSHIPIPVVKDVVKSAAKQLVHKIS
KNQQLCLIVDTVQWCNKSCLAAENKEGYCHGTKCKCGIKVSY*
>TRINITY_DN37917_c0_g1::TRINITY_DN37917_c0_g1_i1::g.1::m.1 type:complete len:302 gc:universal TRINITY_DN37917_c0_g1_i1:995-90(-)
MLLIAFISLVFSAALSSAEARFDVIWNVPTFLCSIKFGVNLTDDLLKYGILVNKGESFSG
DKIVMFYEYALGKYPKIDSNKVDINGGLPLLGNLDEHLMQAERDIVKIVPNPNFNGLGVI
DWEAWRPTWEYLWGSLSIYKNRTLELVRVMHPSSPDNFVQDIAKTIWEDSAKQWMSKTLR
LAKKLRSDGMWCYYLFPDCYNYGGKDHPSEFSCGEKIRRSNDELSWMWNKSSALCPSIYF
SGLQINYNESQRTWFLQAKLAEAVRVSRPHTKIYPFINYLVHDSRTPVPVIFPSNFIGNY
I*
>TRINITY_DN37917_c0_g1::TRINITY_DN37917_c0_g1_i3::g.2::m.2 type:complete len:399 gc:universal TRINITY_DN37917_c0_g1_i3:1411-215(-)
MLLIAFISLVFSAALSSAEARFDVIWNVPTFLCSIKFGVNLTDDLLKYGILVNKGESFSG
DKIVMFYEYALGKYPKIDSNKVDINGGLPLLGNLDEHLMQAERDIVKIVPNPNFNGLGVI
DWEAWRPTWEYLWGSLSIYKNRTLELVRVMHPSSPDNFVQDIAKTIWEDSAKQWMSKTLR
LAKKLRSDGMWCYYLFPDCYNYGGKDHPSEFSCGEKIRRSNDELSWMWNKSSALCPSIYF
SGLQINYNESQRTWFLQAKLAEAVRVSRPHTKIYPFINYLVHDSRTPVPVHHFWKMLAIT
ASMGLDGAVIWGSSDYFSEKTKCEELEVYINDVIAPAVTTVSSNANRCSKEVCNGNGRCT
WPSEPFTSWKYLADTQLQRRDPVNIVCRCQTGEGRYCN*
>TRINITY_DN37917_c0_g1::TRINITY_DN37917_c0_g1_i4::g.3::m.3 type:complete len:224 gc:universal TRINITY_DN37917_c0_g1_i4:1128-457(-)
MLLIAFISLVFSAALSSAEARFDVIWNVPTFLCSIKFGVNLTDDLLKYGILVNKGESFSG
DKIVMFYEYALGKYPKIDSNKVDINGGLPLLGNLDEHLMQAERDIVKIVPNPNFNGLGVI
DWEAWRPTWEYLWGSLSIYKNRTLELVRVMHPSSPDNFVQDIAKTIWEDSAKQWMSKTLR
LAKKLRSDGMWCYYLFPDCYNYGGKDHPSEFSCGEKIRRSNDE*
>TRINITY_DN37917_c0_g1::TRINITY_DN37917_c0_g1_i1::g.1::m.1 type:complete len:302 gc:universal TRINITY_DN37917_c0_g1_i1:995-90(-)
MLLIAFISLVFSAALSSAEARFDVIWNVPTFLCSIKFGVNLTDDLLKYGILVNKGESFSG
DKIVMFYEYALGKYPKIDSNKVDINGGLPLLGNLDEHLMQAERDIVKIVPNPNFNGLGVI
DWEAWRPTWEYLWGSLSIYKNRTLELVRVMHPSSPDNFVQDIAKTIWEDSAKQWMSKTLR
LAKKLRSDGMWCYYLFPDCYNYGGKDHPSEFSCGEKIRRSNDELSWMWNKSSALCPSIYF
SGLQINYNESQRTWFLQAKLAEAVRVSRPHTKIYPFINYLVHDSRTPVPVIFPSNFIGNY
I*
>TRINITY_DN37917_c0_g1::TRINITY_DN37917_c0_g1_i3::g.2::m.2 type:complete len:399 gc:universal TRINITY_DN37917_c0_g1_i3:1411-215(-)
MLLIAFISLVFSAALSSAEARFDVIWNVPTFLCSIKFGVNLTDDLLKYGILVNKGESFSG
DKIVMFYEYALGKYPKIDSNKVDINGGLPLLGNLDEHLMQAERDIVKIVPNPNFNGLGVI
DWEAWRPTWEYLWGSLSIYKNRTLELVRVMHPSSPDNFVQDIAKTIWEDSAKQWMSKTLR
LAKKLRSDGMWCYYLFPDCYNYGGKDHPSEFSCGEKIRRSNDELSWMWNKSSALCPSIYF
SGLQINYNESQRTWFLQAKLAEAVRVSRPHTKIYPFINYLVHDSRTPVPVHHFWKMLAIT
ASMGLDGAVIWGSSDYFSEKTKCEELEVYINDVIAPAVTTVSSNANRCSKEVCNGNGRCT
WPSEPFTSWKYLADTQLQRRDPVNIVCRCQTGEGRYCN*
>TRINITY_DN37917_c0_g1::TRINITY_DN37917_c0_g1_i4::g.3::m.3 type:complete len:224 gc:universal TRINITY_DN37917_c0_g1_i4:1128-457(-)
MLLIAFISLVFSAALSSAEARFDVIWNVPTFLCSIKFGVNLTDDLLKYGILVNKGESFSG
DKIVMFYEYALGKYPKIDSNKVDINGGLPLLGNLDEHLMQAERDIVKIVPNPNFNGLGVI
DWEAWRPTWEYLWGSLSIYKNRTLELVRVMHPSSPDNFVQDIAKTIWEDSAKQWMSKTLR
LAKKLRSDGMWCYYLFPDCYNYGGKDHPSEFSCGEKIRRSNDE*
>TRINITY_DN8142_c0_g1::TRINITY_DN8142_c0_g1_i1::g.1::m.1 type:5prime_partial len:257 gc:universal TRINITY_DN8142_c0_g1_i1:1-771(+)
LRPMDTKRRYIQEVKRELYYDADEQWMLKTIELAKKMRPEAKWCYYHYPYCFNYAGRSQP
EQFLCSSNVKYQNDRLLWLWNSTTALCPSIYFTPFQFKYNETQEVWFLYGSLSEAIRVSH
PKTPIYPYINYRTDLKNVPREHFWLTMSYVASLGLDGVVIWGSSNHVKTKENCENLETYV
KEVIVPAATNISSTANWCSKTFCHNNGLCTWPEQYYTSWKCLVNPAACSFNPEDITCRCQ
VYEGRYCNVTDSTDIL*
>TRINITY_DN8142_c0_g2::TRINITY_DN8142_c0_g2_i1::g.2::m.2 type:5prime_partial len:256 gc:universal TRINITY_DN8142_c0_g2_i1:2-769(+)
VNNCQTRNISKVQQLLQLTYDARQWMLKTIELAKKMRPEAKWCYYHYPYCFNYAGRSQPE
QFLCSSNVKYQNDRLLWLWNSTTALCPSIYFTPFQFKYNETQEVWFLYGSLSEAIRVSHP
KTPIYPYINYRTDLKNVPREHFWLTMSYVASLGLDGVVIWGSSNHVKTKENCENLETYVK
EVIVPAATNISSTANWCSKTFCHNNGLCTWPEQYYTSWKCLVNPAACSFNPEDITCRCQV
YEGRYCNVTDSTDIL*
>TRINITY_DN37917_c0_g1::TRINITY_DN37917_c0_g1_i1::g.3::m.3 type:complete len:302 gc:universal TRINITY_DN37917_c0_g1_i1:995-90(-)
MLLIAFISLVFSAALSSAEARFDVIWNVPTFLCSIKFGVNLTDDLLKYGILVNKGESFSG
DKIVMFYEYALGKYPKIDSNKVDINGGLPLLGNLDEHLMQAERDIVKIVPNPNFNGLGVI
DWEAWRPTWEYLWGSLSIYKNRTLELVRVMHPSSPDNFVQDIAKTIWEDSAKQWMSKTLR
LAKKLRSDGMWCYYLFPDCYNYGGKDHPSEFSCGEKIRRSNDELSWMWNKSSALCPSIYF
SGLQINYNESQRTWFLQAKLAEAVRVSRPHTKIYPFINYLVHDSRTPVPVIFPSNFIGNY
I*
>TRINITY_DN37917_c0_g1::TRINITY_DN37917_c0_g1_i3::g.4::m.4 type:complete len:399 gc:universal TRINITY_DN37917_c0_g1_i3:1411-215(-)
MLLIAFISLVFSAALSSAEARFDVIWNVPTFLCSIKFGVNLTDDLLKYGILVNKGESFSG
DKIVMFYEYALGKYPKIDSNKVDINGGLPLLGNLDEHLMQAERDIVKIVPNPNFNGLGVI
DWEAWRPTWEYLWGSLSIYKNRTLELVRVMHPSSPDNFVQDIAKTIWEDSAKQWMSKTLR
LAKKLRSDGMWCYYLFPDCYNYGGKDHPSEFSCGEKIRRSNDELSWMWNKSSALCPSIYF
SGLQINYNESQRTWFLQAKLAEAVRVSRPHTKIYPFINYLVHDSRTPVPVHHFWKMLAIT
ASMGLDGAVIWGSSDYFSEKTKCEELEVYINDVIAPAVTTVSSNANRCSKEVCNGNGRCT
WPSEPFTSWKYLADTQLQRRDPVNIVCRCQTGEGRYCN*
>TRINITY_DN37917_c0_g1::TRINITY_DN37917_c0_g1_i4::g.5::m.5 type:complete len:224 gc:universal TRINITY_DN37917_c0_g1_i4:1128-457(-)
MLLIAFISLVFSAALSSAEARFDVIWNVPTFLCSIKFGVNLTDDLLKYGILVNKGESFSG
DKIVMFYEYALGKYPKIDSNKVDINGGLPLLGNLDEHLMQAERDIVKIVPNPNFNGLGVI
DWEAWRPTWEYLWGSLSIYKNRTLELVRVMHPSSPDNFVQDIAKTIWEDSAKQWMSKTLR
LAKKLRSDGMWCYYLFPDCYNYGGKDHPSEFSCGEKIRRSNDE*
>TRINITY_DN33050_c0_g1::TRINITY_DN33050_c0_g1_i1::g.1::m.1 type:5prime_partial len:308 gc:universal TRINITY_DN33050_c0_g1_i1:1027-104(-)
LQAKGWRNGPLANPICLLEPETGLCKGFFPRYYYDAEEGECREFIYGGCQGNENRFETEE
ECRKTCAVEESNVAICHLEPEQGMCLGYFPRYYYNAKEGTCQRFIYGGCQGNPNNFKTIE
ECEAKCAVRSADVPLCEQKPETGMCRGYFPRYYYDKDTGKCSLFVYGGCGGNQNNFETEE
ECLQSCAARSEVPVCELEPEPGKCLAYMPRYYYDKHHGECKLFIYGGCGGNENNFKTKKE
CEDNCQVVEAQSICEMDAETGPCRGYFPRYFYNKESGECEKFVYGGCQGNANNFETKEEC
EQQCIVY*
>TRINITY_DN37134_c1_g1::TRINITY_DN37134_c1_g1_i1::g.4::m.4 type:5prime_partial len:1023 gc:universal TRINITY_DN37134_c1_g1_i1:1-3069(+)
EDCKKSCVSPPSKVPDTPTDICRLPKKEGNCHAFVLRWYYDHNSQSCQQFYYRGCEGNEN
RFQTLAECERKCSSDRGKDVCQLPLQPGNCNSFSKRWYYDTTSGKCKQFSYSGCGGNNNN
FVSYNACFKNCGTVETTIPPKEEFKTEHCLLDKDTGSCPNKLLRWYYDKNTGVCREFFYS
GCEGNPNRFQSHRECETKCAESQDICKLPQMQGNCTMTIIQWYYNYKNDKCEKFVFSGCE
GNANRFSESKVCEERCKRSLKSTTSPPISQDRCMLPKEPGPCSRHRTVWYYDSLLNSCKK
FKYGGCGGNRNRFKSYKACESSCVKIIPKELPTTLAPAPERNADVCQMPPDSGDCNEVLQ
RWFYDGESKRCFPFIYSGCGGNKNHFKSAEICMHFCNSTPSVDVPEVKPKDNTCEPSNCD
RLQCALTKDVKVDERGCAYCECFNPCKIHVCPEDMRCAVEVYRTDDGEVGAQPLCRLINK
PGHCPTLESKAADPYKSECTVQCRLDADCQNDRKCCFNGCADICMDPVLDIVDSTNDFDQ
PTEQNIIVKVGEPVLLVCPALPSMSYHWSRNSEPLPDDDPHIQILHNGTVYISSVEENDT
STFICTTPSSSGSHIQHKFNLLVQVPAKILPGPVLVLVQESQPVQLLCKAVGYPQPVVTW
WKEQRMLPTSSSHYQQNPDHSLLIKSVAYSDAGVYTCQAYNGIGSVAILAITVRFTHSSD
VNDSLDLHNKHDDMHNYSNKFGEDKQNEKHTDYSESSSVPPPRETSYSPKSEVAIISTTQ
PPSPIVYKAKILGGPIFYVKSGDTLNLTCVVVQESAVQQNYIFWFHNGIIINYEEERGFR
IFTERKATQIENTLFKVNAYPIDSGNYTCSPSNAEQTTVVVHISSDLSVEINEVTLSPKI
GNLMQLDCIASGPPSFTVRWYFNNSFVREDDRIRIFPNNTLIVSDIQISHSGHYQCVARD
DENEASASVTITVKGDVPEGCIDSPVFSDCELLVKANYCVNPVYGSFCCRSCTLAGHPPP
KS*
>TRINITY_DN37134_c1_g1::TRINITY_DN37134_c1_g1_i3::g.8::m.8 type:complete len:750 gc:universal TRINITY_DN37134_c1_g1_i3:839-3088(+)
MLPKEPGPCSRHRTVWYYDSLLNSCKKFKYGGCGGNRNRFKSYKACESSCVKIIPKELPT
TLAPAPERNADVCQMPPDSGDCNEVLQRWFYDGESKRCFPFIYSGCGGNKNHFKSAEICM
HFCNSTPSVDVPEVKPKDNTCEPSNCDRLQCALTKDVKVDERGCAYCECFNPCKIHVCPE
DMRCAVEVYRTDDGEVGAQPLCRLINKPGHCPTLESKAADPYKSECTVQCRLDADCQNDR
KCCFNGCADICMDPVLDIVDSTNDFDQPTEQNIIVKVGEPVLLVCPALPSMSYHWSRNSE
PLPDDDPHIQILHNGTVYISSVEENDTSTFICTTPSSSGSHIQHKFNLLVQVPAKILPGP
VLVLVQESQPVQLLCKAVGYPQPVVTWWKEQRMLPTSSSHYQQNPDHSLLIKSVAYSDAG
VYTCQAYNGIGSVAILAITVRFTHSSDVNDSLDLHNKHDDMHNYSNKFGEDKQNEKHTDY
SESSSVPPPRETSYSPKSEVAIISTTQPPSPIVYKAKILGGPIFYVKSGDTLNLTCVVVQ
ESAVQQNYIFWFHNGIIINYEEERGFRIFTERKATQIENTLFKVNAYPIDSGNYTCSPSN
AEQTTVVVHISSDLSVEINEVTLSPKIGNLMQLDCIASGPPSFTVRWYFNNSFVREDDRI
RIFPNNTLIVSDIQISHSGHYQCVARDDENEASASVTITVKGDVPEGCIDSPVFSDCELL
VKANYCVNPVYGSFCCRSCTLAGHPPPKS*
>TRINITY_DN37134_c1_g1::TRINITY_DN37134_c1_g1_i3::g.9::m.9 type:5prime_partial len:278 gc:universal TRINITY_DN37134_c1_g1_i3:1-834(+)
EDCKKSCVSPPSKVPDTPTDICRLPKKEGNCHAFVLRWYYDHNSQSCQQFYYRGCEGNEN
RFQTLAECERKCSSDRGKDVCQLPLQPGNCNSFSKRWYYDTTSGKCKQFSYSGCGGNNNN
FVSYNACFKNCGTVETTIPPKEEFKTEHCLLDKDTGSCPNKLLRWYYDKNTGVCREFFYS
GCEGNPNRFQSHRECETKCAESQDICKLPQMQGNCTMTIIQWYYNYKNDKCEKFVFSGCE
GNANRFSESKVCEERCKRSLKSTTSPPISQGKEILLK*
>TRINITY_DN37134_c1_g1::TRINITY_DN37134_c1_g1_i4::g.13::m.13 type:5prime_partial len:364 gc:universal TRINITY_DN37134_c1_g1_i4:1-1092(+)
EDCKKSCVSPPSKVPDTPTDICRLPKKEGNCHAFVLRWYYDHNSQSCQQFYYRGCEGNEN
RFQTLAECERKCSSDRGKDVCQLPLQPGNCNSFSKRWYYDTTSGKCKQFSYSGCGGNNNN
FVSYNACFKNCGTVETTIPPKEEFKTEHCLLDKDTGSCPNKLLRWYYDKNTGVCREFFYS
GCEGNPNRFQSHRECETKCAESQDICKLPQMQGNCTMTIIQWYYNYKNDKCEKFVFSGCE
GNANRFSESKVCEERCKRSLKSTTSPPISQDRCMLPKEPGPCSRHRTVWYYDSLLNSCKK
FKYGGCGGNRNRFKSYKACESSCVKIIPKELPTTLAPAPERNAGNSSLFLQEFSSFINNN
FLH*
>TRINITY_DN39491_c2_g4::TRINITY_DN39491_c2_g4_i1::g.15::m.15 type:5prime_partial len:374 gc:universal TRINITY_DN39491_c2_g4_i1:1214-93(-)
LLAGNLSLAPTPSCEKLRAKDSGAMLGLGTLFLLLAACAASRADPVPALPDIQVQENFSE
SRIYGKWFNLAVGSTCPWLRRIKNKMSISTLVLREGATGAEISTTSTRWRRGVCEEVSGT
YEKTDMDGKFLYHKSKWNVTLESYVVHTNYDEYAIFLTKKFSRHHGPTITAKLYGREPQL
RDSLLQEFREVALSVGIPENSIVFMEDRGECVPGDLEQESTSLLRARRAVLPQENEGSGT
GPLVTDVLKKEDSCQLSYSEGPCLGMIEKYYYNGASMACETFHYGGCLGNGNNFNSEKEC
LQTCRTVAACSLPIVQGPCRAYVELWAFDAAQGKCVQFSYGGCKGNGNKFYSEKECKEYC
GVPGDGYEELTRS*
>TRINITY_DN39773_c0_g1::TRINITY_DN39773_c0_g1_i1::g.16::m.16 type:5prime_partial len:648 gc:universal TRINITY_DN39773_c0_g1_i1:1-1944(+)
EDCSGNLKCCSTECGSHCVEPVVPLVRPPRMAVTLPVCSAEGGYSITQHQEDLSWCVDKY
GNPIHDSLTRGDVKCTTEGVIMKRKPVGPVCPDENKTPKVCRSECLKATCPGHPDAICIA
DPCNECSVSFVDSKGIKVNCQAKCTQPLITGVCKAAYVRYFFNQSSQSCEQFTYGGCQGN
DNNFESLEQCQSECQQSVPVCEQPREFGMCRAQISRWYYNKEMYRCEEFDYGGCGGNDNN
FETKEECEAKCPDLVLCPEIRITGRTLEPCSRSKVCAAEVCLGNADAICVVDPCTCTATF
MDNGKPVSCDVVTTPPPPELVTPAIPHYSRCEHFLQRALAHWTEKTYTPQCTEDGNFVPM
QCTPKGDLAQECWCVDESGSQLPETSTFSAGSGQCDFVRVKEVNVSLAFIHNETIPDRKL
EPLIKSLVTQLLDDLSANVHRDIVDVYLGENNVMVQFTLVSANKVHVAFQLEEMIRQGMK
ITQHPAIDIPADFGQSSFSYIIDPIYAVQKQRIIDNSITAQHVSYKKSETETETLVIIAI
ISTVIFLIVLAVLVAVALSRRDKDEKPKPLLINKAFSTIINRLIGLKLENKEIQEKKELQ
LAIQTIEAQYERIKQKEKEAESCCASEAPPPSYSDIDETKKDKSVNV*
>TRINITY_DN46912_c0_g1::TRINITY_DN46912_c0_g1_i1::g.17::m.17 type:5prime_partial len:669 gc:universal TRINITY_DN46912_c0_g1_i1:2-2008(+)
KCGKPTSTELPEDVFSKEFCFMDHDAGPCSRREIRWFYDKTDGVCKEFYYGGCNGNGNRF
RSRRDCEKKCGESQDICMLPKVRGPCSGSFAQWYYDHTNDRCVEFAFSGCQGNANRFNDK
DTCELQCKKNKESTSNRVDDICSHNQDSGPCSGYYLRWYYSSLENACRIFVFGGCGGNEN
RFESRKECEKRCVMKHSYKLGDPRNNILFSRDSAYANGNGDVCRLPVEAGPCNEVHGRWF
YDSDSQTCLPFVYGGCKGNKNRFKTRELCLRFCNGVRSIPRDAAVAESDSNIPVEVVDSL
ICPPSRCGELQCPYGKDELTDDRGCPYCECTNPCRTHSCPNDTQCAIDVYHTEEGDPRPR
AMCRITNKPGKCPLHDKKTNESECSDRCFNDAYCWGEQKCCYNGCARQCVDPELDITTVT
EIPSPATTTSSPVPPHITAEKEVLIEEGKDATLRCIATGIPKPHITWKRNGHDLETDDQR
IKLLVDGSLHISPVRQSDSSQYSCTADNGVGQPASRFIILNVHVPLVVRIQTEKHKYNAG
ATVRLHCSVTGTPVDSVNWYFQNTTTPLRKEEKTEILSNHTLVIQQASTADAGVYICSAT
NRFGEVSDSTTIKIEDLNIPENCTDTPFFANCDLIVKAQYCVNRYYGKFCCRSCTIAGQL
THQSSKHL*
>TRINITY_DN59193_c0_g1::TRINITY_DN59193_c0_g1_i1::g.18::m.18 type:internal len:712 gc:universal TRINITY_DN59193_c0_g1_i1:1-2133(+)
TGSNGEGCKDDSVVVSLHCGLTKFGCCPDGITAATGAHNEGCEEVIITTHCSHTQYGCCP
DGITVATSPNKENCKSDTHEVSTETEQEPKTTETPSSEPTTLHTLIQIDETFTTIRTVTC
LNSPYGCCPDGVNEALGPQNQGCCRTSQNGCCPDNTTEAHGPKYYGCGCQTFPHGCCPDD
ITPAKGPRYDGCTCEHYPYGCCQDKSTPAKGLNYAGCHCEHMLYGCCPDGVTPATGEDKA
NCGCQNTVYGCCPDDVTPAKGYKHEGCTCKTFPHGCCPDGRTPASGPNYSGCGCLAAPYG
CCPDKKTAAQGPNFEGCSCITAPYGCCHDGSTAAQGPNFEGCPRTPSTPVTKSAGDICGL
PKERGPCHNYAVKWFFDMNYGGCSRFWYGGCDGNKNRFNTQQECEQKCVSPEGADACLLP
KVVGPCKGSYPLWHYDNASGKCHSFIYGGCLGNNNRFESKELCEQSCIHQETLDQCEQPL
SRGPCKGTFEKWYYDKYEGYCKKFLYGGCKGNDNNFNSEKECVDRCASLNEREICILPKV
EGPCLGNFRRWYYDYMEGHCKEFVYSGCQGNRNRFVSKNLCEKICNSTHVAVSSDICTLP
KAEGPCRAAILHWYYDTASERCEQFYYGGCEGNANRFESRADCERACFSDKEENVCTMPH
EQGNCHEFSERWYHDYDTGHCRRFYYSGCGGNGNNFLSYSECEKKCGKPTS
>TRINITY_DN33050_c0_g1::TRINITY_DN33050_c0_g1_i1::g.1::m.1 type:5prime_partial len:308 gc:universal TRINITY_DN33050_c0_g1_i1:1027-104(-)
LQAKGWRNGPLANPICLLEPETGLCKGFFPRYYYDAEEGECREFIYGGCQGNENRFETEE
ECRKTCAVEESNVAICHLEPEQGMCLGYFPRYYYNAKEGTCQRFIYGGCQGNPNNFKTIE
ECEAKCAVRSADVPLCEQKPETGMCRGYFPRYYYDKDTGKCSLFVYGGCGGNQNNFETEE
ECLQSCAARSEVPVCELEPEPGKCLAYMPRYYYDKHHGECKLFIYGGCGGNENNFKTKKE
CEDNCQVVEAQSICEMDAETGPCRGYFPRYFYNKESGECEKFVYGGCQGNANNFETKEEC
EQQCIVY*
>TRINITY_DN37134_c1_g1::TRINITY_DN37134_c1_g1_i4::g.4::m.4 type:5prime_partial len:364 gc:universal TRINITY_DN37134_c1_g1_i4:1-1092(+)
EDCKKSCVSPPSKVPDTPTDICRLPKKEGNCHAFVLRWYYDHNSQSCQQFYYRGCEGNEN
RFQTLAECERKCSSDRGKDVCQLPLQPGNCNSFSKRWYYDTTSGKCKQFSYSGCGGNNNN
FVSYNACFKNCGTVETTIPPKEEFKTEHCLLDKDTGSCPNKLLRWYYDKNTGVCREFFYS
GCEGNPNRFQSHRECETKCAESQDICKLPQMQGNCTMTIIQWYYNYKNDKCEKFVFSGCE
GNANRFSESKVCEERCKRSLKSTTSPPISQDRCMLPKEPGPCSRHRTVWYYDSLLNSCKK
FKYGGCGGNRNRFKSYKACESSCVKIIPKELPTTLAPAPERNAGNSSLFLQEFSSFINNN
FLH*
>TRINITY_DN39773_c0_g1::TRINITY_DN39773_c0_g1_i1::g.6::m.6 type:5prime_partial len:648 gc:universal TRINITY_DN39773_c0_g1_i1:1-1944(+)
EDCSGNLKCCSTECGSHCVEPVVPLVRPPRMAVTLPVCSAEGGYSITQHQEDLSWCVDKY
GNPIHDSLTRGDVKCTTEGVIMKRKPVGPVCPDENKTPKVCRSECLKATCPGHPDAICIA
DPCNECSVSFVDSKGIKVNCQAKCTQPLITGVCKAAYVRYFFNQSSQSCEQFTYGGCQGN
DNNFESLEQCQSECQQSVPVCEQPREFGMCRAQISRWYYNKEMYRCEEFDYGGCGGNDNN
FETKEECEAKCPDLVLCPEIRITGRTLEPCSRSKVCAAEVCLGNADAICVVDPCTCTATF
MDNGKPVSCDVVTTPPPPELVTPAIPHYSRCEHFLQRALAHWTEKTYTPQCTEDGNFVPM
QCTPKGDLAQECWCVDESGSQLPETSTFSAGSGQCDFVRVKEVNVSLAFIHNETIPDRKL
EPLIKSLVTQLLDDLSANVHRDIVDVYLGENNVMVQFTLVSANKVHVAFQLEEMIRQGMK
ITQHPAIDIPADFGQSSFSYIIDPIYAVQKQRIIDNSITAQHVSYKKSETETETLVIIAI
ISTVIFLIVLAVLVAVALSRRDKDEKPKPLLINKAFSTIINRLIGLKLENKEIQEKKELQ
LAIQTIEAQYERIKQKEKEAESCCASEAPPPSYSDIDETKKDKSVNV*
>TRINITY_DN59193_c0_g1::TRINITY_DN59193_c0_g1_i1::g.7::m.7 type:internal len:712 gc:universal TRINITY_DN59193_c0_g1_i1:1-2133(+)
TGSNGEGCKDDSVVVSLHCGLTKFGCCPDGITAATGAHNEGCEEVIITTHCSHTQYGCCP
DGITVATSPNKENCKSDTHEVSTETEQEPKTTETPSSEPTTLHTLIQIDETFTTIRTVTC
LNSPYGCCPDGVNEALGPQNQGCCRTSQNGCCPDNTTEAHGPKYYGCGCQTFPHGCCPDD
ITPAKGPRYDGCTCEHYPYGCCQDKSTPAKGLNYAGCHCEHMLYGCCPDGVTPATGEDKA
NCGCQNTVYGCCPDDVTPAKGYKHEGCTCKTFPHGCCPDGRTPASGPNYSGCGCLAAPYG
CCPDKKTAAQGPNFEGCSCITAPYGCCHDGSTAAQGPNFEGCPRTPSTPVTKSAGDICGL
PKERGPCHNYAVKWFFDMNYGGCSRFWYGGCDGNKNRFNTQQECEQKCVSPEGADACLLP
KVVGPCKGSYPLWHYDNASGKCHSFIYGGCLGNNNRFESKELCEQSCIHQETLDQCEQPL
SRGPCKGTFEKWYYDKYEGYCKKFLYGGCKGNDNNFNSEKECVDRCASLNEREICILPKV
EGPCLGNFRRWYYDYMEGHCKEFVYSGCQGNRNRFVSKNLCEKICNSTHVAVSSDICTLP
KAEGPCRAAILHWYYDTASERCEQFYYGGCEGNANRFESRADCERACFSDKEENVCTMPH
EQGNCHEFSERWYHDYDTGHCRRFYYSGCGGNGNNFLSYSECEKKCGKPTS
>TRINITY_DN37151_c1_g1::TRINITY_DN37151_c1_g1_i1::g.1::m.1 type:complete len:105 gc:universal TRINITY_DN37151_c1_g1_i1:800-486(-)
MKHLSDAVFFFVCLSICALFSLTLCDGEICQVGSMAIPVGKEQPDPKGCAKYECLSQSNR
VLIKKVTCASQALKRGCKSVPGPAGKRFPECCPTTLCRGKQWGQ*
>TRINITY_DN34711_c0_g2::TRINITY_DN34711_c0_g2_i1::g.1::m.1 type:complete len:1013 gc:universal TRINITY_DN34711_c0_g2_i1:3275-237(-)
MWTTCVSRSLASNTERCEERQPGCCNREKIMAPTADSIISAFKCRQLCGYLAVAVLLAVA
CIRCVSARNFTIQELVTTEFPHLVSDDIYLDPSKSESFLGDIALGRAENELYERELSRQR
GIFREENDTESINRKQRAATARPERLWEHAVIPYVIESNFSGEHRALFRQAMRHWENHTC
VKFVEKGPEHQDYIEFTERPCGCCSFVGKRGNGAQAISIGKNCDKFGIVVHELGHVVGFW
HEHTRPDRDNHVKIITKNIMIGQEYNFNKLTEEEVNSLGLPYDYDSIMHYARNTFSKNTY
LDTILPQEEPKTKKMPEIGQRRRLSSGDIAQTNMLYNCPRCGHTIQEPSGKLTSPQYSPP
EGQHCEWRITAAHGERIVLNITELDMYDSPKCDTDYLEVRDGYWIRSPMLGRLCASNVVM
PQSFISTSYRLLVTYKTSSKHQGHKGFVGNYEAICGGDIMMDEGVLQSPNFPEDYRPNKE
CNWRITVPDDHHVALQFQSFEVENHDNCVYDYLEVHDGHDHTSKLLGKFCGYKVPEDLLS
TTNKMTVKFVSDSSVQKAGFSAKFMKELDECKKTEHGCDHECVNTLGSYRCECRIGYELH
SDGKKCEDACGGIIDDMNGTIVSPSFPDMYPPNKNCAWEIIALPQYRISLNFTHFDLEGQ
NQDCEYDSVDIRSKLPEHEERKHGVFCGSHLPPTITSEGNNLRIEFNSDNSVQKSGFAAV
FFTDRDECATNNGGCQHICKNTLGSYACSCHDGFVLHDNRQDCKEGTCTYQINSPYGEIS
SPNYPDYYPSKKECAWLFTTTPGHRIKLLFDEFELEPHQECAYDHIVVYDGDTNEAPTLG
RFCGSKVPHPVQASANRMYMMFKSDASVQRSGFKATHKTVCGGRLVARHIVEHLYSHAKY
GDQNYDNKEDCDWVISATNGDHIRLTFLTFEVEHEQDCGYDYVDVYDGYDDSSPLIGKYC
GNKVPAEVISSTDSLVLRFRSDDTISNKGFSVAYAATALYEEEDDDDEDFID*
>TRINITY_DN34711_c0_g2::TRINITY_DN34711_c0_g2_i2::g.3::m.3 type:complete len:554 gc:universal TRINITY_DN34711_c0_g2_i2:1898-237(-)
MMDEGVLQSPNFPEDYRPNKECNWRITVPDDHHVALQFQSFEVENHDNCVYDYLEVHDGH
DHTSKLLGKFCGYKVPEDLLSTTNKMTVKFVSDSSVQKAGFSAKFMKELDECKKTEHGCD
HECVNTLGSYRCECRIGYELHSDGKKCEDACGGIIDDMNGTIVSPSFPDMYPPNKNCAWE
IIALPQYRISLNFTHFDLEGQNQDCEYDSVDIRSKLPEHEERKHGVFCGSHLPPTITSEG
NNLRIEFNSDNSVQKSGFAAVFFTDRDECATNNGGCQHICKNTLGSYACSCHDGFVLHDN
RQDCKEGTCTYQINSPYGEISSPNYPDYYPSKKECAWLFTTTPGHRIKLLFDEFELEPHQ
ECAYDHIVVYDGDTNEAPTLGRFCGSKVPHPVQASANRMYMMFKSDASVQRSGFKATHKT
VCGGRLVARHIVEHLYSHAKYGDQNYDNKEDCDWVISATNGDHIRLTFLTFEVEHEQDCG
YDYVDVYDGYDDSSPLIGKYCGNKVPAEVISSTDSLVLRFRSDDTISNKGFSVAYAATAL
YEEEDDDDEDFID*
>TRINITY_DN34711_c0_g2::TRINITY_DN34711_c0_g2_i2::g.4::m.4 type:complete len:466 gc:universal TRINITY_DN34711_c0_g2_i2:3381-1984(-)
MWTTCVSRSLASNTERCEERQPGCCNREKIMAPTADSIISAFKCRQLCGYLAVAVLLAVA
CIRCVSARNFTIQELVTTEFPHLVSDDIYLDPSKSESFLGDIALGRAENELYERELSRQR
GIFREENDTESINRKQRAATARPERLWEHAVIPYVIESNFSGEHRALFRQAMRHWENHTC
VKFVEKGPEHQDYIEFTERPCGPLSPNSCCSFVGKRGNGAQAISIGKNCDKFGIVVHELG
HVVGFWHEHTRPDRDNHVKIITKNIMIGQEYNFNKLTEEEVNSLGLPYDYDSIMHYARNT
FSKNTYLDTILPQEEPKTKKMPEIGQRRRLSSGDIAQTNMLYNCPRCGHTIQEPSGKLTS
PQYSPPEGQHCEWRITAAHGERIVLNITELDMYDSPKCDTDYLEVRDGYWIRSPMLGRLC
ASNVVMPQSFISTSYRLLVTYKTSSKHQGHKGFVGNYGGIFNFFV*
>TRINITY_DN34711_c0_g2::TRINITY_DN34711_c0_g2_i3::g.6::m.6 type:complete len:554 gc:universal TRINITY_DN34711_c0_g2_i3:1898-237(-)
MMDEGVLQSPNFPEDYRPNKECNWRITVPDDHHVALQFQSFEVENHDNCVYDYLEVHDGH
DHTSKLLGKFCGYKVPEDLLSTTNKMTVKFVSDSSVQKAGFSAKFMKELDECKKTEHGCD
HECVNTLGSYRCECRIGYELHSDGKKCEDACGGIIDDMNGTIVSPSFPDMYPPNKNCAWE
IIALPQYRISLNFTHFDLEGQNQDCEYDSVDIRSKLPEHEERKHGVFCGSHLPPTITSEG
NNLRIEFNSDNSVQKSGFAAVFFTDRDECATNNGGCQHICKNTLGSYACSCHDGFVLHDN
RQDCKEGTCTYQINSPYGEISSPNYPDYYPSKKECAWLFTTTPGHRIKLLFDEFELEPHQ
ECAYDHIVVYDGDTNEAPTLGRFCGSKVPHPVQASANRMYMMFKSDASVQRSGFKATHKT
VCGGRLVARHIVEHLYSHAKYGDQNYDNKEDCDWVISATNGDHIRLTFLTFEVEHEQDCG
YDYVDVYDGYDDSSPLIGKYCGNKVPAEVISSTDSLVLRFRSDDTISNKGFSVAYAATAL
YEEEDDDDEDFID*
>TRINITY_DN34711_c0_g2::TRINITY_DN34711_c0_g2_i3::g.7::m.7 type:complete len:460 gc:universal TRINITY_DN34711_c0_g2_i3:3363-1984(-)
MWTTCVSRSLASNTERCEERQPGCCNREKIMAPTADSIISAFKCRQLCGYLAVAVLLAVA
CIRCVSARNFTIQELVTTEFPHLVSDDIYLDPSKSESFLGDIALGRAENELYERELSRQR
GIFREENDTESINRKQRAATARPERLWEHAVIPYVIESNFSGEHRALFRQAMRHWENHTC
VKFVEKGPEHQDYIEFTERPCGCCSFVGKRGNGAQAISIGKNCDKFGIVVHELGHVVGFW
HEHTRPDRDNHVKIITKNIMIGQEYNFNKLTEEEVNSLGLPYDYDSIMHYARNTFSKNTY
LDTILPQEEPKTKKMPEIGQRRRLSSGDIAQTNMLYNCPRCGHTIQEPSGKLTSPQYSPP
EGQHCEWRITAAHGERIVLNITELDMYDSPKCDTDYLEVRDGYWIRSPMLGRLCASNVVM
PQSFISTSYRLLVTYKTSSKHQGHKGFVGNYGGIFNFFV*
>TRINITY_DN34711_c0_g2::TRINITY_DN34711_c0_g2_i4::g.9::m.9 type:complete len:1019 gc:universal TRINITY_DN34711_c0_g2_i4:3293-237(-)
MWTTCVSRSLASNTERCEERQPGCCNREKIMAPTADSIISAFKCRQLCGYLAVAVLLAVA
CIRCVSARNFTIQELVTTEFPHLVSDDIYLDPSKSESFLGDIALGRAENELYERELSRQR
GIFREENDTESINRKQRAATARPERLWEHAVIPYVIESNFSGEHRALFRQAMRHWENHTC
VKFVEKGPEHQDYIEFTERPCGPLSPNSCCSFVGKRGNGAQAISIGKNCDKFGIVVHELG
HVVGFWHEHTRPDRDNHVKIITKNIMIGQEYNFNKLTEEEVNSLGLPYDYDSIMHYARNT
FSKNTYLDTILPQEEPKTKKMPEIGQRRRLSSGDIAQTNMLYNCPRCGHTIQEPSGKLTS
PQYSPPEGQHCEWRITAAHGERIVLNITELDMYDSPKCDTDYLEVRDGYWIRSPMLGRLC
ASNVVMPQSFISTSYRLLVTYKTSSKHQGHKGFVGNYEAICGGDIMMDEGVLQSPNFPED
YRPNKECNWRITVPDDHHVALQFQSFEVENHDNCVYDYLEVHDGHDHTSKLLGKFCGYKV
PEDLLSTTNKMTVKFVSDSSVQKAGFSAKFMKELDECKKTEHGCDHECVNTLGSYRCECR
IGYELHSDGKKCEDACGGIIDDMNGTIVSPSFPDMYPPNKNCAWEIIALPQYRISLNFTH
FDLEGQNQDCEYDSVDIRSKLPEHEERKHGVFCGSHLPPTITSEGNNLRIEFNSDNSVQK
SGFAAVFFTDRDECATNNGGCQHICKNTLGSYACSCHDGFVLHDNRQDCKEGTCTYQINS
PYGEISSPNYPDYYPSKKECAWLFTTTPGHRIKLLFDEFELEPHQECAYDHIVVYDGDTN
EAPTLGRFCGSKVPHPVQASANRMYMMFKSDASVQRSGFKATHKTVCGGRLVARHIVEHL
YSHAKYGDQNYDNKEDCDWVISATNGDHIRLTFLTFEVEHEQDCGYDYVDVYDGYDDSSP
LIGKYCGNKVPAEVISSTDSLVLRFRSDDTISNKGFSVAYAATALYEEEDDDDEDFID*
>TRINITY_DN97130_c0_g1::TRINITY_DN97130_c0_g1_i1::g.11::m.11 type:5prime_partial len:243 gc:universal TRINITY_DN97130_c0_g1_i1:2-730(+)
VVPTMLSLVALFLVVAAAEEPLNLGDLPMQNPNLFEGDIIGVDGDLNDKNAISNLGLRWP
NGKVPYVIDGGLAMHRNIILRAMEDYHSHTCVRFVPRTFESNYIRLFPGEGCYSNVGCVG
GAQPVSLGKGCIFTGTIVHELGHAVGFYHEQNRSDRDDYLIIYWSNIQPGMSSQFQKLMP
SQNILYTSFDHNSIMCYGETAFSRDGRSKTMVHKQGFRLSETYDKPGLSSSDIQRVNKLY
CQ*
>TRINITY_DN26497_c0_g4::TRINITY_DN26497_c0_g4_i1::g.1::m.1 type:5prime_partial len:501 gc:universal TRINITY_DN26497_c0_g4_i1:1-1503(+)
AIFLGKGDEENLRRKDKYINLLISTQFQAMEPTYNVGDEAYDIVDFQKLLTNVTTYSRND
DEVTIPVSELQSICSEINWRSLFKHIYESFGYFDEVANMEEKIVTVESIGYVKDLCQLID
KWGDVVVENLLVWNFVAQALLYLDPSFRSSFTEIDPKYYQRNHYSLKWKECINAVLGDII
IRPGLNYLITKYIHHAGHIEEIKEYVRYVKEALDKMLVKESWLDDATKEMLRNRINEVSI
SFWRTYDSMDVKTLEERFKTIIVSENYIENWLRSRNLIFASRFFKDTFIFPTNIKESWRT
SLNGYSDGNSIDIPLEFSVPPIFIPGVPKYLNYGTIAFLIAREMSPNFDILLSEDRNTYP
TRNTSEMFEMKRKCLMKQYSTLPVDDDGITVDGIRLIRENFADNLGISQAFSAYLSYLER
NEDEESLPGLNYSNLQMLFIRYSQLWCEIPGSPKSYKYKRQIPGKHRVLEPLMNFPPFSQ
EFRCPPGSSMNPWHKCRMLG*
>TRINITY_DN29260_c0_g1::TRINITY_DN29260_c0_g1_i1::g.2::m.2 type:5prime_partial len:477 gc:universal TRINITY_DN29260_c0_g1_i1:1802-372(-)
ASIDSATTEMEEILYLEMELANITIPNEERRNYTAIYNKMTIDELQIEVPQINWTLYFNL
VMPVEITGKEEIVVYSLSYLKAMGRLIERTPKRVVANYILWRFIYRRTSNLDKRFIEKQE
IYFASLYGTRSMSPRWKSCAAYVNKNMGMAVGSLFIKTRFSEKSKETAEEMIEDIKSAFL
EMLDEVDWMTGETRNVAKSKAELITQKIGYPEYINNPAELDKDYEGVEFKPDTYFENVLN
SVKHYALRDQLKLRNAVEKTQWVTPPAVVNAFYTRSKNFISLPAGIFQPPLYHQTYPKYL
NYGGIGVVIGHEIIHGFDDKGRQFDQHGNLKQWWNPDSLSKFQMKAECMVKQYGDYVVGD
VGLKINGINTQGENIADNGGVKQTFRAYRNWESRHGNEPLLPGLNLTHHQLFFLNYAQIW
CGVMTPEAAVNVIRTGAHSPGKYRVIGALSNSKDFAKAYNCPLGSYMNPSHKCEVW*
>TRINITY_DN29260_c0_g2::TRINITY_DN29260_c0_g2_i1::g.3::m.3 type:3prime_partial len:294 gc:universal TRINITY_DN29260_c0_g2_i1:195-1073(+)
MTTDIEKGDTALPRTYTTTRDRKCTRSPKTVLERSLLILFLAVSALCAVLTVFLVRQTPV
VALLRAPAAPCVIEDNNGCANTTCPHICTSEYCVKAAARLLNNMDATVNPCDDFYQYACG
NWHIHHSLPSDTPTYDTFSLMKDEMKATIRDLLEAPITDQDSNATFNAKNLYASCMNEEL
IEKRKEQPLKDLLEQLGGWPIITQNWTEESFDWVELMGQLRLYNNDILVGQWVGPDGKNS
SLYVIQLDQADLGLPSRDYYIPGSQQMEAYLRFMVDIAILLGASIDPAPFPNI
>TRINITY_DN29260_c0_g3::TRINITY_DN29260_c0_g3_i1::g.4::m.4 type:3prime_partial len:291 gc:universal TRINITY_DN29260_c0_g3_i1:195-1064(+)
MTTDIEKGDTALPRTYTTTRDRKCTRSPKTVLERSLLILFLAVSALCAVLTVFLVRQTPV
VALLRAPAAPCVIEDNNGCANTTCPHICTSEYCVKAAARLLNNMDATVNPCDDFYQYACG
NWHIHHSLPSDTPTYDTFSLMKDEMKATIRDLLEAPITDQDSNATFNAKNLYASCMNEEL
IEKRKEQPLKDLLEQLGGWPIITQNWTEESFDWVELMGQLRLYNNDILVGQWVGPDGKNS
SLYVIQLDQADLGLPSRDYYIPGSQQMEAYLRFMVDIAILLGASIDSATT
>TRINITY_DN32303_c0_g1::TRINITY_DN32303_c0_g1_i1::g.5::m.5 type:5prime_partial len:374 gc:universal TRINITY_DN32303_c0_g1_i1:2-1123(+)
FWFGDETTQEFRNAQLEFAKVASGVKTLIPLDELCIFNTNGFLGFALGNVYINDDFDSKT
KLEVEDMVANLKTAFGELLTDNTWMSEEAKKEAENKLEEMINLIAFPSWINDTEELNDYY
KELGDMKDIHFENVITSSRFHIQKSLNRINEPHNRSTSWTTPPAIVNAFYDPTANTITFP
AGILNYPFYQVGLPLAVNHGAIGIVIGHEITHGFDDEGSQYDGEGNLKNWWPKEVREKFE
ERAECFVEQYGNYTEPATGKNLNGRNTLGENIADNGGIREAFKAYKLAVGKSGRNLRLPG
LNLTPDQLFFVSFSYSWCYKERKESLESSIEYDFHSPARFRVQGSCSNMEEFSKAFNCPA
NSAMNPQHRCQLW*
>TRINITY_DN32303_c1_g1::TRINITY_DN32303_c1_g1_i1::g.6::m.6 type:internal len:170 gc:universal TRINITY_DN32303_c1_g1_i1:2-508(+)
NTSNYVIQLDQPSFSLGRNELINMSSSDERIRELLDKYRGLIKASAKILGSKLDDTQLDA
QIEEMLKFEKILAKYSRSSEDRRDPESLYNKMTLAELQSILSDRLNIPTLLRELFEGIRN
LTGDTEIIVNELDYFNRTTALLSSGKIKTQTVANYIGWKIVETLGTETT
>TRINITY_DN33559_c0_g1::TRINITY_DN33559_c0_g1_i1::g.7::m.7 type:complete len:792 gc:universal TRINITY_DN33559_c0_g1_i1:189-2564(+)
MVLSRDSSINLESNTGRTDEADFSSLEGIEFEVVKPVFKTSKEAASRCSCRKYTGKRTLL
ELYLIIIAFVFFVAFVFTVGILAHLGAFNGNVKNEVYTFSSYCPVEAANYDGHTCSTPAC
EREARRILSSMDFTAEPCNDFFQFACGSFLKDRIYSETANVDRYSLIRDETLHLTRKLLE
EPKNSNEPKFVSKLKKFYKSCVKKPSRWTLMGLVSDLIAKTNLVPWPAMEDYEPTEGEIN
IEHTLAMVRIYGGGAPIFMLNKIGLNNKTLLELSFGESLFSNVSPSRKRNPLTFNDTSKY
ESLLLYIFVKLQIPPERAIEEASKMIRFAKQLARTTRRRKNELNSVPKITAISLSGLGKR
CHQFNWVQYIRYLNDNFDSTDHLSVDITVIINHIEYTLEICKLLGNTNIRTVYNYIVWNL
VASYIPYYDSYILNEVNKISSHRKFWNANNKRWRNCLALVSHRRVVAPALDYLVIKHRNA
SSSLKEVTTVVEELKGMLSDIVSNLGWLGEKAKHLAKIELGKISYIVGYEKSAMDEAHLN
ALFNKMNFTDVFLDNVLTEARLSFPSRFFSRNSPPPNSVASNPLEPTLKFDFATRSLFVP
AGIIQPPFFLEGLQNYLNYGGIGSIIAHELTHSLWKYGQILQEKANGSENEFTEAIRNVN
ERKLCFSRQYSQFTLGKGGRKINGLRTLEENVADNSGIIQAFRAYEKKLEEGDEPKLPRL
KFTSRQMFFVQFAQMLCEVVEDPKRPYTYENHSMKKYRVIGPLQNFRVFSEVFGCKENSP
MNPEEKCRIWG*
>TRINITY_DN33923_c0_g1::TRINITY_DN33923_c0_g1_i1::g.9::m.9 type:5prime_partial len:612 gc:universal TRINITY_DN33923_c0_g1_i1:2457-622(-)
RLQLDLISFKDEHSPEGKAKLFFTTCLDISDINFWSKRSLQEWITELGGWRVPGQGGALV
RKMNDLLLHVHAIYGARPFFKISVSADERDPVRNIIKVSPSGLGLPDRKFYFVSEKHKYV
KAYRDFIEDIIRELHPDPTYAKRFAENMFNYEKRIAEIMPKLEEELHPDKYYETVTIEQL
NAIASIVKWPAFFERYYPSVTISKTTEVGLFSKGYFSRLSNLLSTTDDTSLNNYIMWQLI
LHYLPHLPQEYRDIANRFYQILEGVEDPEVSREERWEFCLGQTFHYFGHALGSIYVKKYF
SKTSEHDMQQMIDNVLAELSAALGSFSWLENAKDKEIAQEKIRLLNTYIGYPEFILDENK
LLSYYKNLQVKSTAHISNVQLSEKFLMKKEDDLLAQSNITFINKPYYYAADVEATYMYAG
NKLVVPAGLLHLSLYDHNLPPVIKYAFLAGHISSKLLQMFDIKGINYEKHGALQPWLSNR
SREYYQESVDCLLESINVDDPKLRTNFTVLKIANEIAGVKYSYLAHKKRDETQLLLPGVK
QNHDQTFFVAYAQYLCQASLPEKLTVLNNPRYELRNKIRVMNALQQLPEFADAFSCAGDS
LMRSSKQCKVW*
>TRINITY_DN35363_c0_g1::TRINITY_DN35363_c0_g1_i1::g.10::m.10 type:complete len:666 gc:universal TRINITY_DN35363_c0_g1_i1:124-2121(+)
MRLRRSVDPCQDFYTFACGRWESSEPHTSSMSTRLTEMTRTVHLRIKNLLETPIRRSDPK
HWQKTKRFYRACLNSETRERYDNVYFLRVINRLGGWPALESGCWDEDAFEWIRTWEKMLQ
MGYNKNIFLTVSIQTDLMNTTRRMIYIDQPIFGMKKQHFPHPKYLEVYFEFIMNMVVSLN
PHVGTRRVVREMEKALEIERNLVQMACNTTNRRNPKDTYNVISIEDLTKELPGVDWLRLL
NLFLSDYELIETDKVVVKEPEYLARFSKFIKIVERYRKRDLANYMFYRFAISSAIDMNKA
FRWYYFNYLSTVTGVDIHPAIWSLCVRATTTAFSLSTSSMYIKRHFRNGTRKAVSDMVGR
IQGRLISILGHVKWMDDKTRKNAITKARHLRTVIGYADDILNDALLDGYYGKVPVGHFHY
KNTQRIRAFQYQHMMQGYSRPVNKSKMIGHNDLLRANAYYSPSLNTMNIPVGILQIVMFH
EKNPSYMNFGRLGSIVGHELTHAFDDKGARYDKDGNWNMWWANDTYRNFIKSADCLIKQY
DRFFIRELNVPLNGTRTLGENIADNCGVRESYLAYRKWAEDHLVSEPTLPGMNYTSNQLF
WIAYATGWCSVYSRNHLRNRVLYDVHPPAKNRILATVSNSKHFAEDFHCPKGSPHNPYKR
CTVWI*
>TRINITY_DN35363_c0_g1::TRINITY_DN35363_c0_g1_i2::g.11::m.11 type:complete len:415 gc:universal TRINITY_DN35363_c0_g1_i2:124-1368(+)
MRLRRSVDPCQDFYTFACGRWESSEPHTSSMSTRLTEMTRTVHLRIKNLLETPIRRSDPK
HWQKTKRFYRACLNSETRERYDNVYFLRVINRLGGWPALESGCWDEDAFEWIRTWEKMLQ
MGYNKNIFLTVSIQTDLMNTTRRMIYIDQPIFGMKKQHFPHPKYLEVYFEFIMNMVVSLN
PHVGTRRVVREMEKALEIERNLVQMACNTTNRRNPKDTYNVISIEDLTKELPGVDWLRLL
NLFLSDYELIETDKVVVKEPEYLARFSKFIKIVERYRKRDLANYMFYRFAISSAIDMNKA
FRWYYFNYLSTVTGVDIHPAIWSLCVRATTTAFSLSTSSMYIKRHFRNGTRKAVSDMVGR
IQGRLISILGHVKWMDDKTRKNAITKVLDTIKTETGICGGPTIPTEILSRVPIV*
>TRINITY_DN35363_c0_g1::TRINITY_DN35363_c0_g1_i2::g.12::m.12 type:complete len:148 gc:universal TRINITY_DN35363_c0_g1_i2:1314-1757(+)
MWWANDTYRNFIKSADCLIKQYDRFFIRELNVPLNGTRTLGENIADNCGVRESYLAYRKW
AEDHLVSEPTLPGMNYTSNQLFWIAYATGWCSVYSRNHLRNRVLYDVHPPAKNRILATVS
NSKHFAEDFHCPKGSPHNPYKRCTVWI*
>TRINITY_DN35363_c0_g1::TRINITY_DN35363_c0_g1_i3::g.13::m.13 type:complete len:233 gc:universal TRINITY_DN35363_c0_g1_i3:103-801(+)
MMQGYSRPVNKSKMIGHNDLLRANAYYSPSLNTMNIPVGILQIVMFHEKNPSYMNFGRLG
SIVGHELTHAFDDKGARYDKDGNWNMWWANDTYRNFIKSADCLIKQYDRFFIRELNVPLN
GTRTLGENIADNCGVRESYLAYRKWAEDHLVSEPTLPGMNYTSNQLFWIAYATGWCSVYS
RNHLRNRVLYDVHPPAKNRILATVSNSKHFAEDFHCPKGSPHNPYKRCTVWI*
>TRINITY_DN35363_c0_g1::TRINITY_DN35363_c0_g1_i4::g.14::m.14 type:complete len:716 gc:universal TRINITY_DN35363_c0_g1_i4:76-2223(+)
MNWTYQRHCKRSRTPSLSCLVVLLSVLGVREGICETCVTEECVYAANDLLMHMNRSVDPC
QDFYTFACGRWESSEPHTSSMSTRLTEMTRTVHLRIKNLLETPIRRSDPKHWQKTKRFYR
ACLNSETRERYDNVYFLRVINRLGGWPALESGCWDEDAFEWIRTWEKMLQMGYNKNIFLT
VSIQTDLMNTTRRMIYIDQPIFGMKKQHFPHPKYLEVYFEFIMNMVVSLNPHVGTRRVVR
EMEKALEIERNLVQMACNTTNRRNPKDTYNVISIEDLTKELPGVDWLRLLNLFLSDYELI
ETDKVVVKEPEYLARFSKFIKIVERYRKRDLANYMFYRFAISSAIDMNKAFRWYYFNYLS
TVTGVDIHPAIWSLCVRATTTAFSLSTSSMYIKRHFRNGTRKAVSDMVGRIQGRLISILG
HVKWMDDKTRKNAITKARHLRTVIGYADDILNDALLDGYYGKVPVGHFHYKNTQRIRAFQ
YQHMMQGYSRPVNKSKMIGHNDLLRANAYYSPSLNTMNIPVGILQIVMFHEKNPSYMNFG
RLGSIVGHELTHAFDDKGARYDKDGNWNMWWANDTYRNFIKSADCLIKQYDRFFIRELNV
PLNGTRTLGENIADNCGVRESYLAYRKWAEDHLVSEPTLPGMNYTSNQLFWIAYATGWCS
VYSRNHLRNRVLYDVHPPAKNRILATVSNSKHFAEDFHCPKGSPHNPYKRCTVWI*
>TRINITY_DN35363_c0_g1::TRINITY_DN35363_c0_g1_i5::g.15::m.15 type:complete len:666 gc:universal TRINITY_DN35363_c0_g1_i5:198-2195(+)
MRLRRSVDPCQDFYTFACGRWESSEPHTSSMSTRLTEMTRTVHLRIKNLLETPIRRSDPK
HWQKTKRFYRACLNSETRERYDNVYFLRVINRLGGWPALESGCWDEDAFEWIRTWEKMLQ
MGYNKNIFLTVSIQTDLMNTTRRMIYIDQPIFGMKKQHFPHPKYLEVYFEFIMNMVVSLN
PHVGTRRVVREMEKALEIERNLVQMACNTTNRRNPKDTYNVISIEDLTKELPGVDWLRLL
NLFLSDYELIETDKVVVKEPEYLARFSKFIKIVERYRKRDLANYMFYRFAISSAIDMNKA
FRWYYFNYLSTVTGVDIHPAIWSLCVRATTTAFSLSTSSMYIKRHFRNGTRKAVSDMVGR
IQGRLISILGHVKWMDDKTRKNAITKARHLRTVIGYADDILNDALLDGYYGKVPVGHFHY
KNTQRIRAFQYQHMMQGYSRPVNKSKMIGHNDLLRANAYYSPSLNTMNIPVGILQIVMFH
EKNPSYMNFGRLGSIVGHELTHAFDDKGARYDKDGNWNMWWANDTYRNFIKSADCLIKQY
DRFFIRELNVPLNGTRTLGENIADNCGVRESYLAYRKWAEDHLVSEPTLPGMNYTSNQLF
WIAYATGWCSVYSRNHLRNRVLYDVHPPAKNRILATVSNSKHFAEDFHCPKGSPHNPYKR
CTVWI*
>TRINITY_DN35363_c0_g1::TRINITY_DN35363_c0_g1_i6::g.16::m.16 type:complete len:415 gc:universal TRINITY_DN35363_c0_g1_i6:198-1442(+)
MRLRRSVDPCQDFYTFACGRWESSEPHTSSMSTRLTEMTRTVHLRIKNLLETPIRRSDPK
HWQKTKRFYRACLNSETRERYDNVYFLRVINRLGGWPALESGCWDEDAFEWIRTWEKMLQ
MGYNKNIFLTVSIQTDLMNTTRRMIYIDQPIFGMKKQHFPHPKYLEVYFEFIMNMVVSLN
PHVGTRRVVREMEKALEIERNLVQMACNTTNRRNPKDTYNVISIEDLTKELPGVDWLRLL
NLFLSDYELIETDKVVVKEPEYLARFSKFIKIVERYRKRDLANYMFYRFAISSAIDMNKA
FRWYYFNYLSTVTGVDIHPAIWSLCVRATTTAFSLSTSSMYIKRHFRNGTRKAVSDMVGR
IQGRLISILGHVKWMDDKTRKNAITKVLDTIKTETGICGGPTIPTEILSRVPIV*
>TRINITY_DN35363_c0_g1::TRINITY_DN35363_c0_g1_i6::g.17::m.17 type:complete len:148 gc:universal TRINITY_DN35363_c0_g1_i6:1388-1831(+)
MWWANDTYRNFIKSADCLIKQYDRFFIRELNVPLNGTRTLGENIADNCGVRESYLAYRKW
AEDHLVSEPTLPGMNYTSNQLFWIAYATGWCSVYSRNHLRNRVLYDVHPPAKNRILATVS
NSKHFAEDFHCPKGSPHNPYKRCTVWI*
>TRINITY_DN35363_c0_g1::TRINITY_DN35363_c0_g1_i7::g.18::m.18 type:complete len:666 gc:universal TRINITY_DN35363_c0_g1_i7:152-2149(+)
MHMNRSVDPCQDFYTFACGRWESSEPHTSSMSTRLTEMTRTVHLRIKNLLETPIRRSDPK
HWQKTKRFYRACLNSETRERYDNVYFLRVINRLGGWPALESGCWDEDAFEWIRTWEKMLQ
MGYNKNIFLTVSIQTDLMNTTRRMIYIDQPIFGMKKQHFPHPKYLEVYFEFIMNMVVSLN
PHVGTRRVVREMEKALEIERNLVQMACNTTNRRNPKDTYNVISIEDLTKELPGVDWLRLL
NLFLSDYELIETDKVVVKEPEYLARFSKFIKIVERYRKRDLANYMFYRFAISSAIDMNKA
FRWYYFNYLSTVTGVDIHPAIWSLCVRATTTAFSLSTSSMYIKRHFRNGTRKAVSDMVGR
IQGRLISILGHVKWMDDKTRKNAITKARHLRTVIGYADDILNDALLDGYYGKVPVGHFHY
KNTQRIRAFQYQHMMQGYSRPVNKSKMIGHNDLLRANAYYSPSLNTMNIPVGILQIVMFH
EKNPSYMNFGRLGSIVGHELTHAFDDKGARYDKDGNWNMWWANDTYRNFIKSADCLIKQY
DRFFIRELNVPLNGTRTLGENIADNCGVRESYLAYRKWAEDHLVSEPTLPGMNYTSNQLF
WIAYATGWCSVYSRNHLRNRVLYDVHPPAKNRILATVSNSKHFAEDFHCPKGSPHNPYKR
CTVWI*
>TRINITY_DN35363_c0_g1::TRINITY_DN35363_c0_g1_i8::g.19::m.19 type:complete len:542 gc:universal TRINITY_DN35363_c0_g1_i8:76-1701(+)
MNWTYQRHCKRSRTPSLSCLVVLLSVLGVREGICETCVTEECVYAANDLLMHMNRSVDPC
QDFYTFACGRWESSEPHTSSMSTRLTEMTRTVHLRIKNLLETPIRRSDPKHWQKTKRFYR
ACLNSETRERYDNVYFLRVINRLGGWPALESGCWDEDAFEWIRTWEKMLQMGYNKNIFLT
VSIQTDLMNTTRRMIYIDQPIFGMKKQHFPHPKYLEVYFEFIMNMVVSLNPHVGTRRVVR
EMEKALEIERNLVQMACNTTNRRNPKDTYNVISIEDLTKELPGVDWLRLLNLFLSDYELI
ETDKVVVKEPEYLARFSKFIKIVERYRKRDLANYMFYRFAISSAIDMNKAFRWYYFNYLS
TVTGVDIHPAIWSLCVRATTTAFSLSTSSMYIKRHFRNGTRKAVSDMVGRIQGRLISILG
HVKWMDDKTRKNAITKARHLRTVIGYADDILNDALLDGYYGKVPVGHFHYKNTQRIRAFQ
YQHMMQGYSRPVNKSKMIGHNDLLRANAYYSPSLNTMNIPVGILQIVMFHEKNPRCVFLS
H*
>TRINITY_DN35363_c0_g1::TRINITY_DN35363_c0_g1_i9::g.20::m.20 type:complete len:415 gc:universal TRINITY_DN35363_c0_g1_i9:152-1396(+)
MHMNRSVDPCQDFYTFACGRWESSEPHTSSMSTRLTEMTRTVHLRIKNLLETPIRRSDPK
HWQKTKRFYRACLNSETRERYDNVYFLRVINRLGGWPALESGCWDEDAFEWIRTWEKMLQ
MGYNKNIFLTVSIQTDLMNTTRRMIYIDQPIFGMKKQHFPHPKYLEVYFEFIMNMVVSLN
PHVGTRRVVREMEKALEIERNLVQMACNTTNRRNPKDTYNVISIEDLTKELPGVDWLRLL
NLFLSDYELIETDKVVVKEPEYLARFSKFIKIVERYRKRDLANYMFYRFAISSAIDMNKA
FRWYYFNYLSTVTGVDIHPAIWSLCVRATTTAFSLSTSSMYIKRHFRNGTRKAVSDMVGR
IQGRLISILGHVKWMDDKTRKNAITKVLDTIKTETGICGGPTIPTEILSRVPIV*
>TRINITY_DN35363_c0_g1::TRINITY_DN35363_c0_g1_i9::g.21::m.21 type:complete len:148 gc:universal TRINITY_DN35363_c0_g1_i9:1342-1785(+)
MWWANDTYRNFIKSADCLIKQYDRFFIRELNVPLNGTRTLGENIADNCGVRESYLAYRKW
AEDHLVSEPTLPGMNYTSNQLFWIAYATGWCSVYSRNHLRNRVLYDVHPPAKNRILATVS
NSKHFAEDFHCPKGSPHNPYKRCTVWI*
>TRINITY_DN35363_c0_g1::TRINITY_DN35363_c0_g1_i10::g.22::m.22 type:complete len:465 gc:universal TRINITY_DN35363_c0_g1_i10:76-1470(+)
MNWTYQRHCKRSRTPSLSCLVVLLSVLGVREGICETCVTEECVYAANDLLMHMNRSVDPC
QDFYTFACGRWESSEPHTSSMSTRLTEMTRTVHLRIKNLLETPIRRSDPKHWQKTKRFYR
ACLNSETRERYDNVYFLRVINRLGGWPALESGCWDEDAFEWIRTWEKMLQMGYNKNIFLT
VSIQTDLMNTTRRMIYIDQPIFGMKKQHFPHPKYLEVYFEFIMNMVVSLNPHVGTRRVVR
EMEKALEIERNLVQMACNTTNRRNPKDTYNVISIEDLTKELPGVDWLRLLNLFLSDYELI
ETDKVVVKEPEYLARFSKFIKIVERYRKRDLANYMFYRFAISSAIDMNKAFRWYYFNYLS
TVTGVDIHPAIWSLCVRATTTAFSLSTSSMYIKRHFRNGTRKAVSDMVGRIQGRLISILG
HVKWMDDKTRKNAITKVLDTIKTETGICGGPTIPTEILSRVPIV*
>TRINITY_DN35363_c0_g1::TRINITY_DN35363_c0_g1_i10::g.23::m.23 type:complete len:148 gc:universal TRINITY_DN35363_c0_g1_i10:1416-1859(+)
MWWANDTYRNFIKSADCLIKQYDRFFIRELNVPLNGTRTLGENIADNCGVRESYLAYRKW
AEDHLVSEPTLPGMNYTSNQLFWIAYATGWCSVYSRNHLRNRVLYDVHPPAKNRILATVS
NSKHFAEDFHCPKGSPHNPYKRCTVWI*
>TRINITY_DN36260_c0_g1::TRINITY_DN36260_c0_g1_i1::g.24::m.24 type:5prime_partial len:482 gc:universal TRINITY_DN36260_c0_g1_i1:1-1446(+)
IVIVTTIQRLHKPAHGVRIYTNTTVPLASTVPKQITSNLEEENETDTTLKELSEKCTEVS
LTDVMKYTFEYFGHLEDFYDEIYVQLFRKTFFDELCKLFRSSSKRVIYNYLVWRFLAEKL
QKFDLYFMKASQSIMNAEETIPHSKSRLCMENLKESDFIHGLNYLVIRHLDPHKSIEEVS
EFSIQIKEVMDRMFSEESWLDDDGKKLARERLSNVSAIIGYSEASLNASLFEEFFTQINV
SESHIENCFNDARRQIRQWLFNDSFPLQSDIKVTHPLAVGAFFLGDVYVLHLGIMQPPFY
EYGGPKYVNFAVMAFIIAHELSHGYESLELEYERQGNSSSENWSEEVVEAFKERKECYVN
QYSLYPIDNNGTMVDGNLTIRDNIADNSGIVQAFKAYEKYYPEEPRLPGLDYSNEEMFFI
SYAQSWCETVRNPIQEFKYDGHSPGRYRVIGPLQNFPKFSEVFKCPIGSPMNPKEKCRMW
G*
>TRINITY_DN36260_c0_g1::TRINITY_DN36260_c0_g1_i2::g.25::m.25 type:complete len:538 gc:universal TRINITY_DN36260_c0_g1_i2:213-1826(+)
MASVKVNGGSIAFFATYVIRNSTAMRINIFPSSAFGREEMYLNDTDESCIRSKEKYRSLL
TYSFFMAGTQLEAIDSQVDELLQFETLFANITSNLEEENETDTTLKELSEKCTEVSLTDV
MKYTFEYFGHLEDFYDEIYVQLFRKTFFDELCKLFRSSSKRVIYNYLVWRFLAEKLQKFD
LYFMKASQSIMNAEETIPHSKSRLCMENLKESDFIHGLNYLVIRHLDPHKSIEEVSEFSI
QIKEVMDRMFSEESWLDDDGKKLARERLSNVSAIIGYSEASLNASLFEEFFTQINVSESH
IENCFNDARRQIRQWLFNDSFPLQSDIKVTHPLAVGAFFLGDVYVLHLGIMQPPFYEYGG
PKYVNFAVMAFIIAHELSHGYESLELEYERQGNSSSENWSEEVVEAFKERKECYVNQYSL
YPIDNNGTMVDGNLTIRDNIADNSGIVQAFKAYEKYYPEEPRLPGLDYSNEEMFFISYAQ
SWCETVRNPIQEFKYDGHSPGRYRVIGPLQNFPKFSEVFKCPIGSPMNPKEKCRMWG*
>TRINITY_DN36260_c0_g1::TRINITY_DN36260_c0_g1_i3::g.26::m.26 type:complete len:729 gc:universal TRINITY_DN36260_c0_g1_i3:101-2287(+)
MEMNTKLNGEAPPVKRECLPWRKRTHLERYLIVICVVMFIAFLSMIAVVIHLEHRYTRPE
PAVCNTALCRRKAGRIMSLMDFDVDPCEDFYNFSCGSFPKVMPAPSHINRQGSFTIAGRR
MSRISEDLLGADEQEDDPDFVKKTKRYYKACMDFDTDTSVLIGQFLNLSGINRWPILEHD
DYEEHHLVEKTMASVKVNGGSIAFFATYVIRNSTAMRINIFPSSAFGREEMYLNDTDESC
IRSKEKYRSLLTYSFFMAGTQLEAIDSQVDELLQFETLFANITSNLEEENETDTTLKELS
EKCTEVSLTDVMKYTFEYFGHLEDFYDEIYVQLFRKTFFDELCKLFRSSSKRVIYNYLVW
RFLAEKLQKFDLYFMKASQSIMNAEETIPHSKSRLCMENLKESDFIHGLNYLVIRHLDPH
KSIEEVSEFSIQIKEVMDRMFSEESWLDDDGKKLARERLSNVSAIIGYSEASLNASLFEE
FFTQINVSESHIENCFNDARRQIRQWLFNDSFPLQSDIKVTHPLAVGAFFLGDVYVLHLG
IMQPPFYEYGGPKYVNFAVMAFIIAHELSHGYESLELEYERQGNSSSENWSEEVVEAFKE
RKECYVNQYSLYPIDNNGTMVDGNLTIRDNIADNSGIVQAFKAYEKYYPEEPRLPGLDYS
NEEMFFISYAQSWCETVRNPIQEFKYDGHSPGRYRVIGPLQNFPKFSEVFKCPIGSPMNP
KEKCRMWG*
>TRINITY_DN36477_c0_g1::TRINITY_DN36477_c0_g1_i1::g.27::m.27 type:complete len:321 gc:universal TRINITY_DN36477_c0_g1_i1:117-1079(+)
MAEDLIYYIRKAFTKLIEHYDWLDSSTRAKLKKKLEMMKKYVDSPEWLQDKEKVDDYYKD
YKYNSSSPVAAYVNMIKFGNRKMLATYKETADRDTWPKLTSFSISTVNAFYIPHQNIFVL
PRAILSPPIYDENNPKYLTFGSIGAIIGHEITHGFDSNGRHHDEIGKLSKDVWSSASTDK
YDKLSKCFVDQYSKYVVDEASNTTVNGKKTLGENIADNGGLRQAYIAYHMWLREANKGQK
ELPLPGLARYSPEQMFFISYGQTWCISAGKEYLRNQVKTDEHTPNYYRVFGTLSNSKAFA
SAFGCSTTSRMNAVDKCVLW*
>TRINITY_DN36477_c0_g1::TRINITY_DN36477_c0_g1_i2::g.28::m.28 type:complete len:709 gc:universal TRINITY_DN36477_c0_g1_i2:91-2217(+)
MNSQESKVVEANMDTVTGQRSWCGNGIASSREKNLVIVGFVFGLLVLCLLCAIIMSIILG
LLFPKQEYCLTSHCVKKAGSILKAMNMKAVACEDFFDFVCGGWVDEYDVDEGSEIAIFGK
IQTKVYRKFDNDDYHPENIAPLMQGFGGWPMATTNWADDGSTIEKKLNVVVGDFGVSSLF
SINVTPDDDDPTRNIITISEPALSSITDHLLKVIVNIAKNTTTDKQGIIDADIEEIKNFV
TNITEKLALATETEVKTTVGELGKHLTGMNIDWVNLHELLLEGGNQDADKITKLKVVLRN
KEVINEVLSLANASSPRTINNYFAIQIILSHPLLIIKDIQPGIDTKRSTLTTANVLTTLK
ETCLQTVAQYLNFAMDHVFVYNQNKAIGMAEDLIYYIRKAFTKLIEHYDWLDSSTRAKLK
KKLEMMKKYVDSPEWLQDKEKVDDYYKDYKYNSSSPVAAYVNMIKFGNRKMLATYKETAD
RDTWPKLTSFSISTVNAFYIPHQNIFVLPRAILSPPIYDENNPKYLTFGSIGAIIGHEIT
HGFDSNGRHHDEIGKLSKDVWSSASTDKYDKLSKCFVDQYSKYVVDEASNTTVNGKKTLG
ENIADNGGLRQAYIAYHMWLREANKGQKELPLPGLARYSPEQMFFISYGQTWCISAGKEY
LRNQVKTDEHTPNYYRVFGTLSNSKAFASAFGCSTTSRMNAVDKCVLW*
>TRINITY_DN36477_c0_g1::TRINITY_DN36477_c0_g1_i3::g.30::m.30 type:complete len:750 gc:universal TRINITY_DN36477_c0_g1_i3:91-2340(+)
MNSQESKVVEANMDTVTGQRSWCGNGIASSREKNLVIVGFVFGLLVLCLLCAIIMSIILG
LLFPKQEYCLTSHCVKKAGSILKAMNMKAVACEDFFDFVCGGWVDEYDVDEGSEIAIFGK
IQTKVYRKFDRIIENVKSSQNMSLNRSTNNTEDVAYAGVKAIKTYDACSSLYDDYHPENI
APLMQGFGGWPMATTNWADDGSTIEKKLNVVVGDFGVSSLFSINVTPDDDDPTRNIITIS
EPALSSITDHLLKVIVNIAKNTTTDKQGIIDADIEEIKNFVTNITEKLALATETEVKTTV
GELGKHLTGMNIDWVNLHELLLEGGNQDADKITKLKVVLRNKEVINEVLSLANASSPRTI
NNYFAIQIILSHPLLIIKDIQPGIDTKRSTLTTANVLTTLKETCLQTVAQYLNFAMDHVF
VYNQNKAIGMAEDLIYYIRKAFTKLIEHYDWLDSSTRAKLKKKLEMMKKYVDSPEWLQDK
EKVDDYYKDYKYNSSSPVAAYVNMIKFGNRKMLATYKETADRDTWPKLTSFSISTVNAFY
IPHQNIFVLPRAILSPPIYDENNPKYLTFGSIGAIIGHEITHGFDSNGRHHDEIGKLSKD
VWSSASTDKYDKLSKCFVDQYSKYVVDEASNTTVNGKKTLGENIADNGGLRQAYIAYHMW
LREANKGQKELPLPGLARYSPEQMFFISYGQTWCISAGKEYLRNQVKTDEHTPNYYRVFG
TLSNSKAFASAFGCSTTSRMNAVDKCVLW*
>TRINITY_DN36534_c0_g1::TRINITY_DN36534_c0_g1_i1::g.32::m.32 type:complete len:736 gc:universal TRINITY_DN36534_c0_g1_i1:6588-4381(-)
MSSNVTPFSVEANGSKSGSPSKPNREKHLIAGIVILAIILIGFVIAVIILAIKSSKHPSG
DVCTTAACFEAALDIAHSINTSADPCEDFYKFACGNWGVYNSERGGSAMEALALESYFRL
HGYMRDATKDQNIPGNIKKIAESYIKCGEYKNLTEEDEDWLDDALGEVGGWPMTEDYWNE
TSYHWERNLALAIQKFVIRTPIMIVVTENMFDTRKRIIQVSQPQFEETAPFEKDRILHVA
KQLGNKDERSMEREYKEMEEYSQQLRKISRRTIELAEDLTQTKVISLKELKELLPWINWS
EFLRTAFGSYLSTTIYDTEQILVSGIDYLSNLLKPLFQRTVSKRTFANYLAATIVQNFLA
TNMWIGRNTALISSTKPFNNLLNGYTVPMGFSSGCFTFFTKKASLATDFINYRRRTFAMV
DENMLSYFTSAMNDLISEASWLDDSTRKNALKKLHKMKYFIGFPERSKDPSQVERYFAEL
PDPTSNVLKNQQDIERHLFKKSTQLLRVDTDKNKWPIMEGTQGSQINAFNVHDVNAIILA
ADMQMKPIFDAARPKYWNFGLYGWVIGHEITHGFDTSGSKRDDEGNFRNWWIPKTKEEFD
NRAKCMIEQYNKIPYGYKNYHVNGTQTVGENVADNGGLRQAYVAYKKWEKEHGKEKRLPG
FEQYNTEQLFFIAVAQGYCSVEIDPEVLYKTHVEDTHSPTHMRFNPAGANFDAFAKAFKC
KSGSPMNPVKKCVVW*
>TRINITY_DN36534_c0_g1::TRINITY_DN36534_c0_g1_i2::g.33::m.33 type:complete len:708 gc:universal TRINITY_DN36534_c0_g1_i2:2129-6(-)
MSSNVTPFSVEANGSKSGSPSKPNREKHLIAGIVILAIILIGFVIAVIILAIKSSKHPSG
DVCTTAACFEAALDIAHSINTSADPCEDFYKFACGNWGVYNSERGGSAMEALALESYFRL
HGYMRDATKDQNIPGNIKKIAESYIKCGEYKNLTEEDEDWLDDALGEVGGWPMTEDYWNE
TSYHWERNLALAIQKFVIRTPIMIVVTENMFDTRKRIIQVSQPQFEETAPFEKDRILHVA
KQLGNKDERSMEREYKEMEEYSQQLRKISRRTIELAEDLTQTKVISLKELKELLPWINWS
EFLRTAFGSYLSTTIYDTEQILVSGIDYLSNLLKPLFQRTVSKRTFANYLAATIVQNFLA
TNMWIGRNTALISSTKPFNNLLNGYTVPMGFSSGCFTFFTKKASLATDFINYRRRTFAMV
DENMLSYFTSAMNDLISEASWLDDSTRKNALKKLHKMKYFIGFPERSKDPSQVERYFAEL
PDPTSNVLKNQQDIERHLFKKSTQLLRVDTDKNKWPIMEGTQGSQINAFNVHDVNAIILA
ADMQMKPIFDAARPKYWNFGLYGWVIGHEITHGFDTSGSKRDDEGNFRNWWIPKTKEEFD
NRAKCMIEQYNKIPYGYKNYHVNGTQTVGENVADNGGLRQAYVAYKKWEKEHGKEKRLPG
FEQYNTEQLFFIAVAQGYCSVEIDPEVLYKTHVEDTHSPTHMRLSNK*
>TRINITY_DN36622_c0_g1::TRINITY_DN36622_c0_g1_i2::g.34::m.34 type:complete len:740 gc:universal TRINITY_DN36622_c0_g1_i2:153-2372(+)
MENCKLNGIEKELKKRRFRMWAERSFLERIFIVIIIVLSVALITVSIVAIVTEVARRKKG
PEICTSSSCVQQAGAMLESLDETAKPCDDFYQFACGSYNKHHSLSDEATSHSTLNDYEDA
IFLAIKKILESTDMAEDSYLEKAKAFYFSCINKNVESTHDAVVELLRKSELGEWPISDRG
RNPSFEVKMSVLTAHNKNPFFKIEVESASSDFKIRIRPHDAMVTRLKNEYYFSDVNGEHT
KEKYAYHKLIFNAFVQMGVQPDVARTDASDIIEFETSLANITRRVHDSTTTYATLQEMNE
KFPDLMDWKLWLSKAFASVQWKLPSNLDDTSVFVSQTEKLNRIFQLIRRQDNRIVDNYMM
WRFIIDLLPFMDSNFRRSYKAILPYIQEEEGPLKNLYRKREYYFQEWKQCIHLTSEVFRM
PITKAFIQESFRHGLNKEVEDLLGSIKDTYQKALMSQDWISKPYKMVLKRTMDRLNLSIV
SSENVNDQFFRNWMEPLNIDRHDFVGAILQIERSYFALVVTLLKPSQVSLFLIHPPLTAS
TRFFPNTNTLLISAGLLISEANHRDSPRSLLYGGLGTELARKLAEIYHMRFYGDGRAKEA
PGKSDMMMYRQRTACYREQRSIYSTSYDENEEESSILKDIVNYNVGLKAAFYAYQSYVEK
YGDATVHGTNMTNYQLFFVRFAQNMCEIRDQETRDSQIRLNEIILNIPEFAHMFDCPPES
DMNPTHKCTLWEYRSSDLK*
>TRINITY_DN38728_c1_g1::TRINITY_DN38728_c1_g1_i1::g.36::m.36 type:5prime_partial len:116 gc:universal TRINITY_DN38728_c1_g1_i1:1616-1269(-)
WWNNATINRFRERAQCIIDQYSSYVIEDINLNLNGKMTQGENIADNGGLKQAYRAYKKWE
SQEGEEPRLPGLNLTHDQLFFLNYAQIWCGSMRPQDALSKIRTSLHSPGPIRYTF*
>TRINITY_DN38728_c1_g1::TRINITY_DN38728_c1_g1_i2::g.37::m.37 type:complete len:788 gc:universal TRINITY_DN38728_c1_g1_i2:3899-1536(-)
MTHPTGKCDCTREPLAGYLNEYDPMVNGTTQMNIGNTRKDCMNVRENPLNRLDSEKALQV
KMGNIRVQIKDPTMLSQRTHLERYLILTVVALLAMCVVFIYLTFSRSQPKLDVCLTPECV
KTASSLLNAMDQTADPCEDFFQYACGTWNKRHVIPEDRGSISTFEVMADDLQVVLKDLLE
EPTNSHDNSATIKAKTFYHSCMDTHQVDAIGDQPIRDIIKELGGWPVTDVNWTAPEWSIE
TLLGRLRGDYHMRFLVEQWVGPDDKNSSVNILQLDQMDLGMQGREYFLNESSKKELKAYL
RLMIEIATLHGSDPEYSQQEMEDVLQFEIKLANASKPEADRHDTGAIYNKMSLRELREKV
SQFDWLTYLNTFLPTTVDEDEPVVVYALPYIEEMGKIISETNRRTIHNYCIWRLIKEMLP
FLDGEYSQKRADFRKVLHGISADRVRWNQCVNLVNKKMGMAVGALFIRESFDPQSRDTAL
EMIHNIREAFNELLEVNYWMDDETRAVAKQKANAMNERIGYPDLLTSPVELSKEYDALLI
HENYFLKNILNVLKFEASKQLLRLRQPVNKDRWTTEPAIVNAFYNPNKNDIVFPAGILQP
LFYSQYFPKSLNYGGIGVVIGHEITHGFDDKGRQFDKDGNLKQWWNNATINRFRERAQCI
IDQYSSYVIEDINLNLNGKMTQGENIADNGGLKQAYRAYKKWESQEGEEPRLPGLNLTHD
QLFFLNYAQIWCGSMRPQDALSKIRTSLHSPGPIRVLGPLSNSYDFARAYNCVPGSRMNP
VKKCSVW*
>TRINITY_DN38728_c1_g1::TRINITY_DN38728_c1_g1_i3::g.38::m.38 type:5prime_partial len:354 gc:universal TRINITY_DN38728_c1_g1_i3:2169-1108(-)
KVLHGISADRVRWNQCVNLVNKKMGMAVGALFIRESFDPQSRDTALEMIHNIREAFNELL
EVNYWMDDETRAVAKQKANAMNERIGYPDLLTSPVELSKEYDALLIHENYFLKNILNVLK
FEASKQLLRLRQPVNKDRWTTEPAIVNAFYNPNKNDIVFPAGILQPLFYSQYFPKSLNYG
GIGVVIGHEITHGFDDKGRQFDKDGNLKQWWNNATINRFRERAQCIIDQYSSYVIEDINL
NLNGKMTQGENIADNGGLKQAYRAYKKWESQEGEEPRLPGLNLTHDQLFFLNYAQIWCGS
MRPQDALSKIRTSLHSPGPIRVLGPLSNSYDFARAYNCVPGSRMNPVKKCSVW*
>TRINITY_DN38728_c1_g1::TRINITY_DN38728_c1_g1_i4::g.39::m.39 type:5prime_partial len:354 gc:universal TRINITY_DN38728_c1_g1_i4:2165-1104(-)
KVLHGISADRVRWNQCVNLVNKKMGMAVGALFIRESFDPQSRDTALEMIHNIREAFNELL
EVNYWMDDETRAVAKQKANAMNERIGYPDLLTSPVELSKEYDALLIHENYFLKNILNVLK
FEASKQLLRLRQPVNKDRWTTEPAIVNAFYNPNKNDIVFPAGILQPLFYSQYFPKSLNYG
GIGVVIGHEITHGFDDKGRQFDKDGNLKQWWNNATINRFRERAQCIIDQYSSYVIEDINL
NLNGKMTQGENIADNGGLKQAYRAYKKWESQEGEEPRLPGLNLTHDQLFFLNYAQIWCGS
MRPQDALSKIRTSLHSPGPIRVLGPLSNSYDFARAYNCVPGSRMNPVKKCSVW*
>TRINITY_DN38728_c1_g1::TRINITY_DN38728_c1_g1_i5::g.40::m.40 type:complete len:788 gc:universal TRINITY_DN38728_c1_g1_i5:3897-1534(-)
MTHPTGKCDCTREPLAGYLNEYDPMVNGTTQMNIGNTRKDCMNVRENPLNRLDSEKALQV
KMGNIRVQIKDPTMLSQRTHLERYLILTVVALLAMCVVFIYLTFSRSQPKLDVCLTPECV
KTASSLLNAMDQTADPCEDFFQYACGTWNKRHVIPEDRGSISTFEVMADDLQVVLKDLLE
EPTNSHDNSATIKAKTFYHSCMDTHQVDAIGDQPIRDIIKELGGWPVTDVNWTAPEWSIE
TLLGRLRGDYHMRFLVEQWVGPDDKNSSVNILQLDQMDLGMQGREYFLNESSKKELKAYL
RLMIEIATLHGSDPEYSQQEMEDVLQFEIKLANASKPEADRHDTGAIYNKMSLRELREKV
SQFDWLTYLNTFLPTTVDEDEPVVVYALPYIEEMGKIISETNRRTIHNYCIWRLIKEMLP
FLDGEYSQKRADFRKVLHGISADRVRWNQCVNLVNKKMGMAVGALFIRESFDPQSRDTAL
EMIHNIREAFNELLEVNYWMDDETRAVAKQKANAMNERIGYPDLLTSPVELSKEYDALLI
HENYFLKNILNVLKFEASKQLLRLRQPVNKDRWTTEPAIVNAFYNPNKNDIVFPAGILQP
LFYSQYFPKSLNYGGIGVVIGHEITHGFDDKGRQFDKDGNLKQWWNNATINRFRERAQCI
IDQYSSYVIEDINLNLNGKMTQGENIADNGGLKQAYRAYKKWESQEGEEPRLPGLNLTHD
QLFFLNYAQIWCGSMRPQDALSKIRTSLHSPGPIRVLGPLSNSYDFARAYNCVPGSRMNP
VKKCSVW*
>TRINITY_DN38728_c1_g1::TRINITY_DN38728_c1_g1_i6::g.41::m.41 type:complete len:788 gc:universal TRINITY_DN38728_c1_g1_i6:3893-1530(-)
MTHPTGKCDCTREPLAGYLNEYDPMVNGTTQMNIGNTRKDCMNVRENPLNRLDSEKALQV
KMGNIRVQIKDPTMLSQRTHLERYLILTVVALLAMCVVFIYLTFSRSQPKLDVCLTPECV
KTASSLLNAMDQTADPCEDFFQYACGTWNKRHVIPEDRGSISTFEVMADDLQVVLKDLLE
EPTNSHDNSATIKAKTFYHSCMDTHQVDAIGDQPIRDIIKELGGWPVTDVNWTAPEWSIE
TLLGRLRGDYHMRFLVEQWVGPDDKNSSVNILQLDQMDLGMQGREYFLNESSKKELKAYL
RLMIEIATLHGSDPEYSQQEMEDVLQFEIKLANASKPEADRHDTGAIYNKMSLRELREKV
SQFDWLTYLNTFLPTTVDEDEPVVVYALPYIEEMGKIISETNRRTIHNYCIWRLIKEMLP
FLDGEYSQKRADFRKVLHGISADRVRWNQCVNLVNKKMGMAVGALFIRESFDPQSRDTAL
EMIHNIREAFNELLEVNYWMDDETRAVAKQKANAMNERIGYPDLLTSPVELSKEYDALLI
HENYFLKNILNVLKFEASKQLLRLRQPVNKDRWTTEPAIVNAFYNPNKNDIVFPAGILQP
LFYSQYFPKSLNYGGIGVVIGHEITHGFDDKGRQFDKDGNLKQWWNNATINRFRERAQCI
IDQYSSYVIEDINLNLNGKMTQGENIADNGGLKQAYRAYKKWESQEGEEPRLPGLNLTHD
QLFFLNYAQIWCGSMRPQDALSKIRTSLHSPGPIRVLGPLSNSYDFARAYNCVPGSRMNP
VKKCSVW*
>TRINITY_DN38728_c1_g1::TRINITY_DN38728_c1_g1_i7::g.42::m.42 type:5prime_partial len:116 gc:universal TRINITY_DN38728_c1_g1_i7:1620-1273(-)
WWNNATINRFRERAQCIIDQYSSYVIEDINLNLNGKMTQGENIADNGGLKQAYRAYKKWE
SQEGEEPRLPGLNLTHDQLFFLNYAQIWCGSMRPQDALSKIRTSLHSPGPIRYTF*
>TRINITY_DN38728_c1_g1::TRINITY_DN38728_c1_g1_i8::g.43::m.43 type:complete len:788 gc:universal TRINITY_DN38728_c1_g1_i8:3895-1532(-)
MTHPTGKCDCTREPLAGYLNEYDPMVNGTTQMNIGNTRKDCMNVRENPLNRLDSEKALQV
KMGNIRVQIKDPTMLSQRTHLERYLILTVVALLAMCVVFIYLTFSRSQPKLDVCLTPECV
KTASSLLNAMDQTADPCEDFFQYACGTWNKRHVIPEDRGSISTFEVMADDLQVVLKDLLE
EPTNSHDNSATIKAKTFYHSCMDTHQVDAIGDQPIRDIIKELGGWPVTDVNWTAPEWSIE
TLLGRLRGDYHMRFLVEQWVGPDDKNSSVNILQLDQMDLGMQGREYFLNESSKKELKAYL
RLMIEIATLHGSDPEYSQQEMEDVLQFEIKLANASKPEADRHDTGAIYNKMSLRELREKV
SQFDWLTYLNTFLPTTVDEDEPVVVYALPYIEEMGKIISETNRRTIHNYCIWRLIKEMLP
FLDGEYSQKRADFRKVLHGISADRVRWNQCVNLVNKKMGMAVGALFIRESFDPQSRDTAL
EMIHNIREAFNELLEVNYWMDDETRAVAKQKANAMNERIGYPDLLTSPVELSKEYDALLI
HENYFLKNILNVLKFEASKQLLRLRQPVNKDRWTTEPAIVNAFYNPNKNDIVFPAGILQP
LFYSQYFPKSLNYGGIGVVIGHEITHGFDDKGRQFDKDGNLKQWWNNATINRFRERAQCI
IDQYSSYVIEDINLNLNGKMTQGENIADNGGLKQAYRAYKKWESQEGEEPRLPGLNLTHD
QLFFLNYAQIWCGSMRPQDALSKIRTSLHSPGPIRVLGPLSNSYDFARAYNCVPGSRMNP
VKKCSVW*
>TRINITY_DN38728_c1_g1::TRINITY_DN38728_c1_g1_i9::g.44::m.44 type:complete len:788 gc:universal TRINITY_DN38728_c1_g1_i9:3899-1536(-)
MTHPTGKCDCTREPLAGYLNEYDPMVNGTTQMNIGNTRKDCMNVRENPLNRLDSEKALQV
KMGNIRVQIKDPTMLSQRTHLERYLILTVVALLAMCVVFIYLTFSRSQPKLDVCLTPECV
KTASSLLNAMDQTADPCEDFFQYACGTWNKRHVIPEDRGSISTFEVMADDLQVVLKDLLE
EPTNSHDNSATIKAKTFYHSCMDTHQVDAIGDQPIRDIIKELGGWPVTDVNWTAPEWSIE
TLLGRLRGDYHMRFLVEQWVGPDDKNSSVNILQLDQMDLGMQGREYFLNESSKKELKAYL
RLMIEIATLHGSDPEYSQQEMEDVLQFEIKLANASKPEADRHDTGAIYNKMSLRELREKV
SQFDWLTYLNTFLPTTVDEDEPVVVYALPYIEEMGKIISETNRRTIHNYCIWRLIKEMLP
FLDGEYSQKRADFRKVLHGISADRVRWNQCVNLVNKKMGMAVGALFIRESFDPQSRDTAL
EMIHNIREAFNELLEVNYWMDDETRAVAKQKANAMNERIGYPDLLTSPVELSKEYDALLI
HENYFLKNILNVLKFEASKQLLRLRQPVNKDRWTTEPAIVNAFYNPNKNDIVFPAGILQP
LFYSQYFPKSLNYGGIGVVIGHEITHGFDDKGRQFDKDGNLKQWWNNATINRFRERAQCI
IDQYSSYVIEDINLNLNGKMTQGENIADNGGLKQAYRAYKKWESQEGEEPRLPGLNLTHD
QLFFLNYAQIWCGSMRPQDALSKIRTSLHSPGPIRVLGPLSNSYDFARAYNCVPGSRMNP
VKKCSVW*
>TRINITY_DN38728_c1_g1::TRINITY_DN38728_c1_g1_i10::g.45::m.45 type:complete len:788 gc:universal TRINITY_DN38728_c1_g1_i10:3893-1530(-)
MTHPTGKCDCTREPLAGYLNEYDPMVNGTTQMNIGNTRKDCMNVRENPLNRLDSEKALQV
KMGNIRVQIKDPTMLSQRTHLERYLILTVVALLAMCVVFIYLTFSRSQPKLDVCLTPECV
KTASSLLNAMDQTADPCEDFFQYACGTWNKRHVIPEDRGSISTFEVMADDLQVVLKDLLE
EPTNSHDNSATIKAKTFYHSCMDTHQVDAIGDQPIRDIIKELGGWPVTDVNWTAPEWSIE
TLLGRLRGDYHMRFLVEQWVGPDDKNSSVNILQLDQMDLGMQGREYFLNESSKKELKAYL
RLMIEIATLHGSDPEYSQQEMEDVLQFEIKLANASKPEADRHDTGAIYNKMSLRELREKV
SQFDWLTYLNTFLPTTVDEDEPVVVYALPYIEEMGKIISETNRRTIHNYCIWRLIKEMLP
FLDGEYSQKRADFRKVLHGISADRVRWNQCVNLVNKKMGMAVGALFIRESFDPQSRDTAL
EMIHNIREAFNELLEVNYWMDDETRAVAKQKANAMNERIGYPDLLTSPVELSKEYDALLI
HENYFLKNILNVLKFEASKQLLRLRQPVNKDRWTTEPAIVNAFYNPNKNDIVFPAGILQP
LFYSQYFPKSLNYGGIGVVIGHEITHGFDDKGRQFDKDGNLKQWWNNATINRFRERAQCI
IDQYSSYVIEDINLNLNGKMTQGENIADNGGLKQAYRAYKKWESQEGEEPRLPGLNLTHD
QLFFLNYAQIWCGSMRPQDALSKIRTSLHSPGPIRVLGPLSNSYDFARAYNCVPGSRMNP
VKKCSVW*
>TRINITY_DN38728_c1_g1::TRINITY_DN38728_c1_g1_i11::g.46::m.46 type:complete len:788 gc:universal TRINITY_DN38728_c1_g1_i11:3897-1534(-)
MTHPTGKCDCTREPLAGYLNEYDPMVNGTTQMNIGNTRKDCMNVRENPLNRLDSEKALQV
KMGNIRVQIKDPTMLSQRTHLERYLILTVVALLAMCVVFIYLTFSRSQPKLDVCLTPECV
KTASSLLNAMDQTADPCEDFFQYACGTWNKRHVIPEDRGSISTFEVMADDLQVVLKDLLE
EPTNSHDNSATIKAKTFYHSCMDTHQVDAIGDQPIRDIIKELGGWPVTDVNWTAPEWSIE
TLLGRLRGDYHMRFLVEQWVGPDDKNSSVNILQLDQMDLGMQGREYFLNESSKKELKAYL
RLMIEIATLHGSDPEYSQQEMEDVLQFEIKLANASKPEADRHDTGAIYNKMSLRELREKV
SQFDWLTYLNTFLPTTVDEDEPVVVYALPYIEEMGKIISETNRRTIHNYCIWRLIKEMLP
FLDGEYSQKRADFRKVLHGISADRVRWNQCVNLVNKKMGMAVGALFIRESFDPQSRDTAL
EMIHNIREAFNELLEVNYWMDDETRAVAKQKANAMNERIGYPDLLTSPVELSKEYDALLI
HENYFLKNILNVLKFEASKQLLRLRQPVNKDRWTTEPAIVNAFYNPNKNDIVFPAGILQP
LFYSQYFPKSLNYGGIGVVIGHEITHGFDDKGRQFDKDGNLKQWWNNATINRFRERAQCI
IDQYSSYVIEDINLNLNGKMTQGENIADNGGLKQAYRAYKKWESQEGEEPRLPGLNLTHD
QLFFLNYAQIWCGSMRPQDALSKIRTSLHSPGPIRVLGPLSNSYDFARAYNCVPGSRMNP
VKKCSVW*
>TRINITY_DN38728_c1_g1::TRINITY_DN38728_c1_g1_i13::g.47::m.47 type:complete len:788 gc:universal TRINITY_DN38728_c1_g1_i13:3895-1532(-)
MTHPTGKCDCTREPLAGYLNEYDPMVNGTTQMNIGNTRKDCMNVRENPLNRLDSEKALQV
KMGNIRVQIKDPTMLSQRTHLERYLILTVVALLAMCVVFIYLTFSRSQPKLDVCLTPECV
KTASSLLNAMDQTADPCEDFFQYACGTWNKRHVIPEDRGSISTFEVMADDLQVVLKDLLE
EPTNSHDNSATIKAKTFYHSCMDTHQVDAIGDQPIRDIIKELGGWPVTDVNWTAPEWSIE
TLLGRLRGDYHMRFLVEQWVGPDDKNSSVNILQLDQMDLGMQGREYFLNESSKKELKAYL
RLMIEIATLHGSDPEYSQQEMEDVLQFEIKLANASKPEADRHDTGAIYNKMSLRELREKV
SQFDWLTYLNTFLPTTVDEDEPVVVYALPYIEEMGKIISETNRRTIHNYCIWRLIKEMLP
FLDGEYSQKRADFRKVLHGISADRVRWNQCVNLVNKKMGMAVGALFIRESFDPQSRDTAL
EMIHNIREAFNELLEVNYWMDDETRAVAKQKANAMNERIGYPDLLTSPVELSKEYDALLI
HENYFLKNILNVLKFEASKQLLRLRQPVNKDRWTTEPAIVNAFYNPNKNDIVFPAGILQP
LFYSQYFPKSLNYGGIGVVIGHEITHGFDDKGRQFDKDGNLKQWWNNATINRFRERAQCI
IDQYSSYVIEDINLNLNGKMTQGENIADNGGLKQAYRAYKKWESQEGEEPRLPGLNLTHD
QLFFLNYAQIWCGSMRPQDALSKIRTSLHSPGPIRVLGPLSNSYDFARAYNCVPGSRMNP
VKKCSVW*
>TRINITY_DN39015_c4_g2::TRINITY_DN39015_c4_g2_i1::g.48::m.48 type:complete len:463 gc:universal TRINITY_DN39015_c4_g2_i1:2025-3413(+)
MEDNQNEMKVMTISEMNRVIQWMNWLEFFRTIFGAYVKGVIYETEPVVVGGVTALSNTVK
LMFDKVSKRTLANYIAAVFIQKLTTINTGVGGGSEFISLKTRKEMSKKTSQLIEPKDFSA
TCLNFLSAKASLAVDFINNKNRKAAMVDQKMLSYFSSAMKDMIEKASWLDDKTRAAALDK
LKSIRYFSGFPAKAKDPKTVKEYFAGLTNITFNALRNQLIIERHFFKRKVELLREEVDFS
KWPSGEKTQGSQLNAIYFGQVNGVVIPADVQLDPIFNAERPAFWNFGGFGWIIGHEITHA
FDTAGSKRDQNGNLRDWWMPKAKIEFEKRSKCLIDQYNKIPYGYKNYHVNGTQTIGENVA
DNGGLRQAYAAYKKWEKDNGKEKRLPGLEKYDTDQLFFLSSIQIYCSLPSDPEELYNSHV
EDEHSPVPMRFSPAASNFDAFGDTFKCKRGSPMNPAKKCIVW*
>TRINITY_DN39015_c4_g2::TRINITY_DN39015_c4_g2_i2::g.49::m.49 type:complete len:561 gc:universal TRINITY_DN39015_c4_g2_i2:634-2316(+)
MADSDWNEKNYHWERNLAQAIHTLGISSPLDVDVDVNPFDTKRRLLMIGPNSLGPFPKEK
ILYIAKRLGGRDERALEKEFKEIDDFAQQLYKIVGTEDMEDNQNEMKVMTISEMNRVIQW
MNWLEFFRTIFGAYVKGVIYETEPVVVGGVTALSNTVKLMFDKVSKRTLANYIAAVFIQK
LTTINTGVGGGSEFISLKTRKEMSKKTSQLIEPKDFSATCLNFLSAKASLAVDFINNKNR
KAAMVDQKMLSYFSSAMKDMIEKASWLDDKTRAAALDKLKSIRYFSGFPAKAKDPKTVKE
YFAGLTNITFNALRNQLIIERHFFKRKVELLREEVDFSKWPSGEKTQGSQLNAIYFGQVN
GVVIPADVQLDPIFNAERPAFWNFGGFGWIIGHEITHAFDTAGSKRDQNGNLRDWWMPKA
KIEFEKRSKCLIDQYNKIPYGYKNYHVNGTQTIGENVADNGGLRQAYAAYKKWEKDNGKE
KRLPGLEKYDTDQLFFLSSIQIYCSLPSDPEELYNSHVEDEHSPVPMRFSPAASNFDAFG
DTFKCKRGSPMNPAKKCIVW*
>TRINITY_DN39015_c4_g2::TRINITY_DN39015_c4_g2_i3::g.50::m.50 type:complete len:731 gc:universal TRINITY_DN39015_c4_g2_i3:167-2359(+)
MSTMSPFIDSETNASKSRMADNSKKVNCLIATVVILAFVLVAFLVAIILLALVAGKKHEL
CTTPGCLAVAMDLLNAIDTKADPCEDFYQFACGKWSASYSGPGSSKMGATEIKALFDLHD
KVYNAVLDPDVPDVIKSISVAYIQCSSYGDLREQDELWLKEKLEDVGGWPMADSDWNEKN
YHWERNLAQAIHTLGISSPLDVDVDVNPFDTKRRLLMIGPNSLGPFPKEKILYIAKRLGG
RDERALEKEFKEIDDFAQQLYKIVGTEDMEDNQNEMKVMTISEMNRVIQWMNWLEFFRTI
FGAYVKGVIYETEPVVVGGVTALSNTVKLMFDKVSKRTLANYIAAVFIQKLTTINTGVGG
GSEFISLKTRKEMSKKTSQLIEPKDFSATCLNFLSAKASLAVDFINNKNRKAAMVDQKML
SYFSSAMKDMIEKASWLDDKTRAAALDKLKSIRYFSGFPAKAKDPKTVKEYFAGLTNITF
NALRNQLIIERHFFKRKVELLREEVDFSKWPSGEKTQGSQLNAIYFGQVNGVVIPADVQL
DPIFNAERPAFWNFGGFGWIIGHEITHAFDTAGSKRDQNGNLRDWWMPKAKIEFEKRSKC
LIDQYNKIPYGYKNYHVNGTQTIGENVADNGGLRQAYAAYKKWEKDNGKEKRLPGLEKYD
TDQLFFLSSIQIYCSLPSDPEELYNSHVEDEHSPVPMRFSPAASNFDAFGDTFKCKRGSP
MNPAKKCIVW*
>TRINITY_DN39015_c4_g4::TRINITY_DN39015_c4_g4_i1::g.52::m.52 type:complete len:754 gc:universal TRINITY_DN39015_c4_g4_i1:107-2368(+)
MGTNPTAFTVESNERKSGLESKPNREKGLIAGIVVLAIVVIGLVIAVIVLAIKSSSHPFS
DACTTAECLEKGYKSSSSDVCTTPGCLETALDVMHSINASADPCVDFSKFACGNWGVFNS
ERGEGTVTIVTTNGYFKLHEHMVCAVNDESMPSSVRKIARAYIVCGTYGDLKEQDRDWLV
ESLEEIGGWPMADSNWDERKYHWERNLAYAIHNFAIDTPISITVVENIYDTKKRTIQISQ
PEFEEMEPLEKKRILSMAKKLGGKDANSLEKEYEKMEEFAKQLEKNSRRSSEVEEDSTQT
KAMTLGELKRRIPWINWTEFLQTVFGSYLSIPMRDTESIVVIGIDYLSQLLQPLFQGTVS
KRTMANYLAAFAIQTLLEANSKLGGSQMALTSPTKSLETSLKSFPPIGFSEGCYEFFTTK
ASPATDHVNYRNRKAGMMDKKTISYFSSAMKDLIMEAKWLDETTRERALDKLRETKFFIG
FPERFEDPNQVDEFFAGLPNFTSNLLQNQIAIRRHLFKKNLEKLRVDPDRNQWPIEDGAQ
GSQTNAFHIPYMNANILPADMQVKPLFDTERPKFWNFASYGWILAHEITHGFDTSGSKRD
KYGNMKNWWMPKAKEEFNKRAKCLIEQYNKIPYGYENHYVNGTQTVGENVADNGGLRQAY
AAYKKWEKDNGKEKRLPGLEQYSIDQLFFIALAQGYCSISLDPEDLYDRHARDSHCPTPM
RTNPAVANFDAFGKAFNCKPGSPMNPVNKCVVW*
>TRINITY_DN39245_c0_g1::TRINITY_DN39245_c0_g1_i1::g.54::m.54 type:complete len:633 gc:universal TRINITY_DN39245_c0_g1_i1:75-1973(+)
MPANVTQSQLTLMSTDTGKFRNPPWWNRRSRLERTLCGITVVAVIMFLAMAAALAVIGYH
YQKSVDSKSNLDIPSTADKLVDIHRDPNDVTTQKRGVCLTPGCVKTAALFLNNMDESVDP
CDDFYRFSCGGWVDKKTIPEHKTSLSVFSLLQDELDLKLKLMVEKPFNDSAPDFFKRLKT
MYDSCMNTSEIERVGADPLKAVLKKFGGWPVIEGSSWNATGFNWLDVLMEFRKEGYNQDI
LLDLSVTPDYRNNSHYIIDLDQPNLGMPDRSYLLKGLNDSTVKAYLELMVESAVYLGTSR
EEAEKELSKSLSFEITLANFSLPREERRNISKLYNKMTIKELEDLAPQINWTKFFNGLLL
DPIPETELIIVNVPEFIRKFAVMIEKADKRIVANYMMWRVVGQSIPMMNKKWRDLAQKYS
SALTGKTREESRWQQCMGSLTGSLGVSLASLYVRHHFREDSKKEALEMVKYVHSEFLKIL
QEITWMDENTRQKAKEKATSIRSYIGYPDELLNDTKVSSLYENLTEITSNYFQNVQRIRK
WSTDYAFGQLRKENKKGDWKKHGRSAVVNAYYNALENSIGERTFVTFFQDAHSLFFFFFP
QSQYSLFLSPSIRISRWHITGNVLRKGKTTVS*
>TRINITY_DN39245_c0_g1::TRINITY_DN39245_c0_g1_i2::g.55::m.55 type:complete len:346 gc:universal TRINITY_DN39245_c0_g1_i2:170-1207(+)
MFLAMAAALAVIGYHYQKSVDSKSNLDIPSTADKLVDIHRDPNDVTTQKRGVCLTPGCVK
TAALFLNNMDESVDPCDDFYRFSCGGWVDKKTIPEHKTSLSVFSLLQDELDLKLKLMVEK
PFNDSAPDFFKRLKTMYDSCMNTSEIERVGADPLKAVLKKFGGWPVIEGSSWNATGFNWL
DVLMEFRKEGYNQDILLDLSVTPDYRNNSHYIIDLDQPNLGMPDRSYLLKGLNDSTVKAY
LELMVESAVYLGTSREEAEKELSKSLSFEITLANFSLPREERRNISKLYNKMTIKELEDL
APQINWTKFFNGLLLDPIPETELIIVNVPEFIRKFAVMIEKADKR*
>TRINITY_DN39245_c0_g1::TRINITY_DN39245_c0_g1_i4::g.56::m.56 type:complete len:333 gc:universal TRINITY_DN39245_c0_g1_i4:75-1073(+)
MPANVTQSQLTLMSTDTGKFRNPPWWNRRSRLERTLCGITVVAVIMFLAMAAALAVIGYH
YQKSVDSKSNLDIPSTADKLVDIHRDPNDVTTQKRGVCLTPGCVKTAALFLNNMDESVDP
CDDFYRFSCGGWVDKKTIPEHKTSLSVFSLLQDELDLKLKLMVEKPFNDSAPDFFKRLKT
MYDSCMNTSEIERVGADPLKAVLKKFGGWPVIEGSSWNATGFNWLDVLMEFRKEGYNQDI
LLDLSVTPDYRNNSHYIIDLDQPNLGMPDRSYLLKGLNDSTVKAYLELMVESAVYLGTSR
EEAEKELSKSLSFEITLANVNHSSILNASRSY*
>TRINITY_DN39245_c0_g1::TRINITY_DN39245_c0_g1_i4::g.57::m.57 type:complete len:297 gc:universal TRINITY_DN39245_c0_g1_i4:1161-2051(+)
MTIKELEDLAPQINWTKFFNGLLLDPIPETELIIVNVPEFIRKFAVMIEKADKRIVANYM
MWRVVGQSIPMMNKKWRDLAQKYSSALTGKTREESRWQQCMGSLTGSLGVSLASLYVRHH
FREDSKKEALEMVKYVHSEFLKILQEITWMDENTRQKAKEKATSIRSYIGYPDELLNDTK
VSSLYENLTEITSNYFQNVQRIRKWSTDYAFGQLRKENKKGDWKKHGRSAVVNAYYNALE
NSIGERTFVTFFQDAHSLFFFFFPQSQYSLFLSPSIRISRWHITGNVLRKGKTTVS*
>TRINITY_DN39245_c0_g1::TRINITY_DN39245_c0_g1_i5::g.58::m.58 type:complete len:391 gc:universal TRINITY_DN39245_c0_g1_i5:75-1247(+)
MPANVTQSQLTLMSTDTGKFRNPPWWNRRSRLERTLCGITVVAVIMFLAMAAALAVIGYH
YQKSVDSKSNLDIPSTADKLVDIHRDPNDVTTQKRGVCLTPGCVKTAALFLNNMDESVDP
CDDFYRFSCGGWVDKKTIPEHKTSLSVFSLLQDELDLKLKLMVEKPFNDSAPDFFKRLKT
MYDSCMNTSEIERVGADPLKAVLKKFGGWPVIEGSSWNATGFNWLDVLMEFRKEGYNQDI
LLDLSVTPDYRNNSHYIIDLDQPNLGMPDRSYLLKGLNDSTVKAYLELMVESAVYLGTSR
EEAEKELSKSLSFEITLANFSLPREERRNISKLYNKMTIKELEDLAPQINWTKFFNGLLL
DPIPETELIIVNVPEFIRKFAVMIEKADKR*
>TRINITY_DN39245_c0_g1::TRINITY_DN39245_c0_g1_i6::g.59::m.59 type:complete len:333 gc:universal TRINITY_DN39245_c0_g1_i6:75-1073(+)
MPANVTQSQLTLMSTDTGKFRNPPWWNRRSRLERTLCGITVVAVIMFLAMAAALAVIGYH
YQKSVDSKSNLDIPSTADKLVDIHRDPNDVTTQKRGVCLTPGCVKTAALFLNNMDESVDP
CDDFYRFSCGGWVDKKTIPEHKTSLSVFSLLQDELDLKLKLMVEKPFNDSAPDFFKRLKT
MYDSCMNTSEIERVGADPLKAVLKKFGGWPVIEGSSWNATGFNWLDVLMEFRKEGYNQDI
LLDLSVTPDYRNNSHYIIDLDQPNLGMPDRSYLLKGLNDSTVKAYLELMVESAVYLGTSR
EEAEKELSKSLSFEITLANVNHSSILNASRSY*
>TRINITY_DN39245_c0_g1::TRINITY_DN39245_c0_g1_i7::g.60::m.60 type:complete len:776 gc:universal TRINITY_DN39245_c0_g1_i7:75-2402(+)
MPANVTQSQLTLMSTDTGKFRNPPWWNRRSRLERTLCGITVVAVIMFLAMAAALAVIGYH
YQKSVDSKSNLDIPSTADKLVDIHRDPNDVTTQKRGVCLTPGCVKTAALFLNNMDESVDP
CDDFYRFSCGGWVDKKTIPEHKTSLSVFSLLQDELDLKLKLMVEKPFNDSAPDFFKRLKT
MYDSCMNTSEIERVGADPLKAVLKKFGGWPVIEGSSWNATGFNWLDVLMEFRKEGYNQDI
LLDLSVTPDYRNNSHYIIDLDQPNLGMPDRSYLLKGLNDSTVKAYLELMVESAVYLGTSR
EEAEKELSKSLSFEITLANFSLPREERRNISKLYNKMTIKELEDLAPQINWTKFFNGLLL
DPIPETELIIVNVPEFIRKFAVMIEKADKRIVANYMMWRVVGQSIPMMNKKWRDLAQKYS
SALTGKTREESRWQQCMGSLTGSLGVSLASLYVRHHFREDSKKEALEMVKYVHSEFLKIL
QEITWMDENTRQKAKEKATSIRSYIGYPDELLNDTKVSSLYENLTEITSNYFQNVQRIRK
WSTDYAFGQLRKENKKGDWKKHGRSAVVNAYYNALENSIEFPAGILQGTFFEKERPHYVN
YGAIGFVIGHEITHGFDDRGRQFDTDGNNVNWWDHETDAEFRKLAQCMIDQYSNYTVPEN
GLKINGFTTQGENIADNGGLKEAFRAYQQWVKDHGPEPSLPGLKYTPEQLFFVSAANVWC
GKYRPEVLKLRILSGNHSPSQFRVIGVVSNSADFSSAFSCPEGSPMNPRSKCTVW*
>TRINITY_DN39245_c0_g1::TRINITY_DN39245_c0_g1_i8::g.61::m.61 type:complete len:622 gc:universal TRINITY_DN39245_c0_g1_i8:75-1940(+)
MPANVTQSQLTLMSTDTGKFRNPPWWNRRSRLERTLCGITVVAVIMFLAMAAALAVIGYH
YQKSVDSKSNLDIPSTADKLVDIHRDPNDVTTQKRGVCLTPGCVKTAALFLNNMDESVDP
CDDFYRFSCGGWVDKKTIPEHKTSLSVFSLLQDELDLKLKLMVEKPFNDSAPDFFKRLKT
MYDSCMNTSEIERVGADPLKAVLKKFGGWPVIEGSSWNATGFNWLDVLMEFRKEGYNQDI
LLDLSVTPDYRNNSHYIIDLDQPNLGMPDRSYLLKGLNDSTVKAYLELMVESAVYLGTSR
EEAEKELSKSLSFEITLANFSLPREERRNISKLYNKMTIKELEDLAPQINWTKFFNGLLL
DPIPETELIIVNVPEFIRKFAVMIEKADKRIVANYMMWRVVGQSIPMMNKKWRDLAQKYS
SALTGKTREESRWQQCMGSLTGSLGVSLASLYVRHHFREDSKKEALEMVKYVHSEFLKIL
QEITWMDENTRQKAKEKATSIRSYIGYPDELLNDTKVSSLYENLTEITSNYFQNVQRIRK
WSTDYAFGQLRKENKKGDWKKHGRSAVVNAYYNALENSIEFPAGILQGTFFEKERPHYVN
YGAIGFVIGHEITHGFDDRGQ*
>TRINITY_DN39245_c0_g1::TRINITY_DN39245_c0_g1_i8::g.62::m.62 type:complete len:129 gc:universal TRINITY_DN39245_c0_g1_i8:2175-2561(+)
MIDQYSNYTVPENGLKINGFTTQGENIADNGGLKEAFRAYQQWVKDHGPEPSLPGLKYTP
EQLFFVSAANVWCGKYRPEVLKLRILSGNHSPSQFRVIGVVSNSADFSSAFSCPEGSPMN
PRSKCTVW*
>TRINITY_DN39245_c0_g1::TRINITY_DN39245_c0_g1_i9::g.63::m.63 type:complete len:588 gc:universal TRINITY_DN39245_c0_g1_i9:170-1933(+)
MFLAMAAALAVIGYHYQKSVDSKSNLDIPSTADKLVDIHRDPNDVTTQKRGVCLTPGCVK
TAALFLNNMDESVDPCDDFYRFSCGGWVDKKTIPEHKTSLSVFSLLQDELDLKLKLMVEK
PFNDSAPDFFKRLKTMYDSCMNTSEIERVGADPLKAVLKKFGGWPVIEGSSWNATGFNWL
DVLMEFRKEGYNQDILLDLSVTPDYRNNSHYIIDLDQPNLGMPDRSYLLKGLNDSTVKAY
LELMVESAVYLGTSREEAEKELSKSLSFEITLANFSLPREERRNISKLYNKMTIKELEDL
APQINWTKFFNGLLLDPIPETELIIVNVPEFIRKFAVMIEKADKRIVANYMMWRVVGQSI
PMMNKKWRDLAQKYSSALTGKTREESRWQQCMGSLTGSLGVSLASLYVRHHFREDSKKEA
LEMVKYVHSEFLKILQEITWMDENTRQKAKEKATSIRSYIGYPDELLNDTKVSSLYENLT
EITSNYFQNVQRIRKWSTDYAFGQLRKENKKGDWKKHGRSAVVNAYYNALENSIGERTFV
TFFQDAHSLFFFFFPQSQYSLFLSPSIRISRWHITGNVLRKGKTTVS*
>TRINITY_DN39245_c0_g1::TRINITY_DN39245_c0_g1_i10::g.64::m.64 type:complete len:440 gc:universal TRINITY_DN39245_c0_g1_i10:1161-2480(+)
MTIKELEDLAPQINWTKFFNGLLLDPIPETELIIVNVPEFIRKFAVMIEKADKRIVANYM
MWRVVGQSIPMMNKKWRDLAQKYSSALTGKTREESRWQQCMGSLTGSLGVSLASLYVRHH
FREDSKKEALEMVKYVHSEFLKILQEITWMDENTRQKAKEKATSIRSYIGYPDELLNDTK
VSSLYENLTEITSNYFQNVQRIRKWSTDYAFGQLRKENKKGDWKKHGRSAVVNAYYNALE
NSIEFPAGILQGTFFEKERPHYVNYGAIGFVIGHEITHGFDDRGRQFDTDGNNVNWWDHE
TDAEFRKLAQCMIDQYSNYTVPENGLKINGFTTQGENIADNGGLKEAFRAYQQWVKDHGP
EPSLPGLKYTPEQLFFVSAANVWCGKYRPEVLKLRILSGNHSPSQFRVIGVVSNSADFSS
AFSCPEGSPMNPRSKCTVW*
>TRINITY_DN39245_c0_g1::TRINITY_DN39245_c0_g1_i10::g.65::m.65 type:complete len:333 gc:universal TRINITY_DN39245_c0_g1_i10:75-1073(+)
MPANVTQSQLTLMSTDTGKFRNPPWWNRRSRLERTLCGITVVAVIMFLAMAAALAVIGYH
YQKSVDSKSNLDIPSTADKLVDIHRDPNDVTTQKRGVCLTPGCVKTAALFLNNMDESVDP
CDDFYRFSCGGWVDKKTIPEHKTSLSVFSLLQDELDLKLKLMVEKPFNDSAPDFFKRLKT
MYDSCMNTSEIERVGADPLKAVLKKFGGWPVIEGSSWNATGFNWLDVLMEFRKEGYNQDI
LLDLSVTPDYRNNSHYIIDLDQPNLGMPDRSYLLKGLNDSTVKAYLELMVESAVYLGTSR
EEAEKELSKSLSFEITLANVNHSSILNASRSY*
>TRINITY_DN39245_c0_g1::TRINITY_DN39245_c0_g1_i11::g.66::m.66 type:complete len:333 gc:universal TRINITY_DN39245_c0_g1_i11:75-1073(+)
MPANVTQSQLTLMSTDTGKFRNPPWWNRRSRLERTLCGITVVAVIMFLAMAAALAVIGYH
YQKSVDSKSNLDIPSTADKLVDIHRDPNDVTTQKRGVCLTPGCVKTAALFLNNMDESVDP
CDDFYRFSCGGWVDKKTIPEHKTSLSVFSLLQDELDLKLKLMVEKPFNDSAPDFFKRLKT
MYDSCMNTSEIERVGADPLKAVLKKFGGWPVIEGSSWNATGFNWLDVLMEFRKEGYNQDI
LLDLSVTPDYRNNSHYIIDLDQPNLGMPDRSYLLKGLNDSTVKAYLELMVESAVYLGTSR
EEAEKELSKSLSFEITLANVNHSSILNASRSY*
>TRINITY_DN39245_c0_g1::TRINITY_DN39245_c0_g1_i11::g.67::m.67 type:complete len:286 gc:universal TRINITY_DN39245_c0_g1_i11:1161-2018(+)
MTIKELEDLAPQINWTKFFNGLLLDPIPETELIIVNVPEFIRKFAVMIEKADKRIVANYM
MWRVVGQSIPMMNKKWRDLAQKYSSALTGKTREESRWQQCMGSLTGSLGVSLASLYVRHH
FREDSKKEALEMVKYVHSEFLKILQEITWMDENTRQKAKEKATSIRSYIGYPDELLNDTK
VSSLYENLTEITSNYFQNVQRIRKWSTDYAFGQLRKENKKGDWKKHGRSAVVNAYYNALE
NSIEFPAGILQGTFFEKERPHYVNYGAIGFVIGHEITHGFDDRGQ*
>TRINITY_DN39245_c0_g1::TRINITY_DN39245_c0_g1_i11::g.68::m.68 type:complete len:129 gc:universal TRINITY_DN39245_c0_g1_i11:2253-2639(+)
MIDQYSNYTVPENGLKINGFTTQGENIADNGGLKEAFRAYQQWVKDHGPEPSLPGLKYTP
EQLFFVSAANVWCGKYRPEVLKLRILSGNHSPSQFRVIGVVSNSADFSSAFSCPEGSPMN
PRSKCTVW*
>TRINITY_DN39476_c0_g1::TRINITY_DN39476_c0_g1_i7::g.69::m.69 type:complete len:741 gc:universal TRINITY_DN39476_c0_g1_i7:358-2580(+)
MMNDGDRTENMKGKRYRVSRRKTRLEKWLIVIIVLLTFMLVAMAIFIVIALYSNLFKDKT
VSKQDTLCNATKCSMEDFQFSAIKDKNLPRICNSRPCVHEAAAIMRKIDFNVPPCRNFYQ
FACGNYMESSVPNSLDNTRDVISDVEREVNHRIKGILESLNNSRKWDNELKMKKFHKSCI
DMRRKALSSREIVQNILSRVRLEKWPSSLQLEEMLAIIMANGGRNPLFNVEFEGMNTVLL
QEPKTILQEGYLLSEDNSEQAISEYRRVMVEVFTRIGYANTNVESEVDGIVDFETSIAEI
ARDQEDDEYSLLEMSQVESVLPRFQWLQLFENFYQHLERVNFKADDVNVVLKSPGYLEEL
IQLLHDTEPKIVENYVMWSFLFQFLRIFDISLARYYHNVAPFVNPGISDITISDWESCVL
STKNRFREPLYHLYAKEVISDVVLQKVNEIDKNVKYSLEELIQSDRWKLFNVSNNWREKE
DLSLKIPYKDVHTPERPRKLYPHVRMSDDFIANVFQMEKQTVTNLVISGSVEIPLSSEDA
LAIRPLYEDAAYELPLGVFQAPYMAPGMPSYATYAALGFPLARKISSHLWELHKASEKKS
KDVTNATSRDISCFETDYAGFLRRMKIDEETNTTTVLNNYLSSNMAIHLAFEAYKIHKAS
YGVDEKLPGLEFDPDQLFFIHHAGLMCEMWTEETKKKYLQNGRSPAEFSVNSVFRNSGEF
AKAFNCPGGSNMNPTMKCLI*
>TRINITY_DN39774_c4_g3::TRINITY_DN39774_c4_g3_i1::g.71::m.71 type:complete len:663 gc:universal TRINITY_DN39774_c4_g3_i1:122-2110(+)
MMSRYKRTDFEEDETSSTTSMQADALMVGGGSAHGGGGGVGGIAPGSGVPHIRYHGHPRN
LWQRASILERLLMIVVLVLLLVIIILSAILDSKSGSQSVKVVHVTSTNYTAPVGNVTPAK
YCLTPACVTVASSILNAMDLSADPCNDFYQYACGGWIKSNPLPDGKSLWGTFGQLWQENQ
LVMKNLLEVEKPEYKSKSEQKARTYYYSCLDKNKIIEQLGSKPIEELIAEIGGWNITGNF
NVSLWNFQTTLQLLHNNYSRGGLFTWGVGEDDRNCSRNIIQIDQGGLGLPTRDYYLNNTK
AFQDVLEAYLTYMTTVGVLLGGEENETRRQMEDVIEFETELAKITVPADERRDDERLYHK
MNLSTLQEMAPAIEWVPYFSFAFSQIQKEINSSQEVVVYAPDFLGNLSTLIKQHLATDEG
KITLNNYLGWSLVQSLTSCLSKPFREASKVLRKALIGSEGGESPWRYCVTDTNSIIGFAL
GAMFVREVFHGENKAIAEEMINEIRDAFKKNLPMLSWMDDETRELAREKADAITDMIGFP
NFILDPKKLDKKYEGLEFSEDRYFENNILASQFSLLTNMRRLVKPANRSEWQMTPPTVNA
YYTPTKNQMVFPAGILQAPFYDPNYPKSLNFGAMGVVMGHELTHAFDDQGTLSSLLILLQ
FH*
>TRINITY_DN39774_c4_g3::TRINITY_DN39774_c4_g3_i2::g.72::m.72 type:complete len:804 gc:universal TRINITY_DN39774_c4_g3_i2:122-2533(+)
MMSRYKRTDFEEDETSSTTSMQADALMVGGGSAHGGGGGVGGIAPGSGVPHIRYHGHPRN
LWQRASILERLLMIVVLVLLLVIIILSAILDSKSGSQSVKVVHVTSTNYTAPVGNVTPAK
YCLTPACVTVASSILNAMDLSADPCNDFYQYACGGWIKSNPLPDGKSLWGTFGQLWQENQ
LVMKNLLEVEKPEYKSKSEQKARTYYYSCLDKNKIIEQLGSKPIEELIAEIGGWNITGNF
NVSLWNFQTTLQLLHNNYSRGGLFTWGVGEDDRNCSRNIIQIDQGGLGLPTRDYYLNNTK
AFQDVLEAYLTYMTTVGVLLGGEENETRRQMEDVIEFETELAKITVPADERRDDERLYHK
MNLSTLQEMAPAIEWVPYFSFAFSQIQKEINSSQEVVVYAPDFLGNLSTLIKQHLATDEG
KITLNNYLGWSLVQSLTSCLSKPFREASKVLRKALIGSEGGESPWRYCVTDTNSIIGFAL
GAMFVREVFHGENKAIAEEMINEIRDAFKKNLPMLSWMDDETRELAREKADAITDMIGFP
NFILDPKKLDKKYEGLEFSEDRYFENNILASQFSLLTNMRRLVKPANRSEWQMTPPTVNA
YYTPTKNQMVFPAGILQAPFYDPNYPKSLNFGAMGVVMGHELTHAFDDQGREYDKEGNLH
QWWKNPTIESFQNRTQCFVNQYSSYEINGEHINGKQTLGENIADNGGLKAAFHAYNDWVK
THPTELPLPGVNLTHTQLFFIGFSQVWCSSSTPKAMHVQLVTDAHSPSEFRVRGSLANSK
DFSNEFKCPSGSPMNPKKKCEVW*
>TRINITY_DN39774_c4_g3::TRINITY_DN39774_c4_g3_i3::g.73::m.73 type:complete len:492 gc:universal TRINITY_DN39774_c4_g3_i3:105-1580(+)
MTTVGVLLGGEENETRRQMEDVIEFETELAKITVPADERRDDERLYHKMNLSTLQEMAPA
IEWVPYFSFAFSQIQKEINSSQEVVVYAPDFLGNLSTLIKQHLATDEGKITLNNYLGWSL
VQSLTSCLSKPFREASKVLRKALIGSEGGESPWRYCVTDTNSIIGFALGAMFVREVFHGE
NKAIAEEMINEIRDAFKKNLPMLSWMDDETRELAREKADAITDMIGFPNFILDPKKLDKK
YEGLEFSEDRYFENNILASQFSLLTNMRRLVKPANRSEWQMTPPTVNAYYTPTKNQMVFP
AGILQAPFYDPNYPKSLNFGAMGVVMGHELTHAFDDQGREYDKEGNLHQWWKNPTIESFQ
NRTQCFVNQYSSYEINGEHINGKQTLGENIADNGGLKAAFHAYNDWVKTHPTELPLPGVN
LTHTQLFFIGFSQVWCSSSTPKAMHVQLVTDAHSPSEFRVRGSLANSKDFSNEFKCPSGS
PMNPKKKCEVW*
>TRINITY_DN39774_c4_g3::TRINITY_DN39774_c4_g3_i5::g.74::m.74 type:complete len:720 gc:universal TRINITY_DN39774_c4_g3_i5:122-2281(+)
MMSRYKRTDFEEDETSSTTSMQADALMVGGGSAHGGGGGVGGIAPGSGVPHIRYHGHPRN
LWQRASILERLLMIVVLVLLLVIIILSAILDSKSGSQSVKVVHVTSTNYTAPVGNVTPAK
YCLTPACVTVASSILNAMDLSADPCNDFYQYACGGWIKSNPLPDGKSLWGTFGQLWQENQ
LVMKNLLEVEKPEYKSKSEQKARTYYYSCLDKNKIIEQLGSKPIEELIAEIGGWNITGNF
NVSLWNFQTTLQLLHNNYSRGGLFTWGVGEDDRNCSRNIIQIDQGGLGLPTRDYYLNNTK
AFQDVLEAYLTYMTTVGVLLGGEENETRRQMEDVIEFETELAKITVPADERRDDERLYHK
MNLSTLQEMAPAIEWVPYFSFAFSQIQKEINSSQEVVVYAPDFLGNLSTLIKQHLATDEG
KITLNNYLGWSLVQSLTSCLSKPFREASKVLRKALIGSEGGESPWRYCVTDTNSIIGFAL
GAMFVREVFHGENKAIAEEMINEIRDAFKKNLPMLSWMDDETRELAREKADAITDMIGFP
NFILDPKKLDKKYEGLEFSEDRYFENNILASQFSLLTNMRRLVKPANRSEWQMTPPTVNA
YYTPTKNQMVFPAGILQAPFYDPNYPKSLNFGAMGVVMGHELTHAFDDQGREYDKEGNLH
QWWKNPTIESFQNRTQCFVNQYSSYEINGEHINGKQTLGENIADNGGLKAAFHGEGIFS*
>TRINITY_DN39774_c4_g3::TRINITY_DN39774_c4_g3_i6::g.75::m.75 type:complete len:394 gc:universal TRINITY_DN39774_c4_g3_i6:49-1230(+)
MLMSLNCNLFHSTLNNYLGWSLVQSLTSCLSKPFREASKVLRKALIGSEGGESPWRYCVT
DTNSIIGFALGAMFVREVFHGENKAIAEEMINEIRDAFKKNLPMLSWMDDETRELAREKA
DAITDMIGFPNFILDPKKLDKKYEGLEFSEDRYFENNILASQFSLLTNMRRLVKPANRSE
WQMTPPTVNAYYTPTKNQMVFPAGILQAPFYDPNYPKSLNFGAMGVVMGHELTHAFDDQG
REYDKEGNLHQWWKNPTIESFQNRTQCFVNQYSSYEINGEHINGKQTLGENIADNGGLKA
AFHAYNDWVKTHPTELPLPGVNLTHTQLFFIGFSQVWCSSSTPKAMHVQLVTDAHSPSEF
RVRGSLANSKDFSNEFKCPSGSPMNPKKKCEVW*
>TRINITY_DN39774_c4_g3::TRINITY_DN39774_c4_g3_i7::g.76::m.76 type:complete len:637 gc:universal TRINITY_DN39774_c4_g3_i7:54-1964(+)
MESQCLVTYINCNKNLLYILEVEKPEYKSKSEQKARTYYYSCLDKNKIIEQLGSKPIEEL
IAEIGGWNITGNFNVSLWNFQTTLQLLHNNYSRGGLFTWGVGEDDRNCSRNIIQIDQGGL
GLPTRDYYLNNTKAFQDVLEAYLTYMTTVGVLLGGEENETRRQMEDVIEFETELAKITVP
ADERRDDERLYHKMNLSTLQEMAPAIEWVPYFSFAFSQIQKEINSSQEVVVYAPDFLGNL
STLIKQHLATDEGKITLNNYLGWSLVQSLTSCLSKPFREASKVLRKALIGSEGGESPWRY
CVTDTNSIIGFALGAMFVREVFHGENKAIAEEMINEIRDAFKKNLPMLSWMDDETRELAR
EKADAITDMIGFPNFILDPKKLDKKYEGLEFSEDRYFENNILASQFSLLTNMRRLVKPAN
RSEWQMTPPTVNAYYTPTKNQMVFPAGILQAPFYDPNYPKSLNFGAMGVVMGHELTHAFD
DQGREYDKEGNLHQWWKNPTIESFQNRTQCFVNQYSSYEINGEHINGKQTLGENIADNGG
LKAAFHAYNDWVKTHPTELPLPGVNLTHTQLFFIGFSQVWCSSSTPKAMHVQLVTDAHSP
SEFRVRGSLANSKDFSNEFKCPSGSPMNPKKKCEVW*
>TRINITY_DN929_c0_g1::TRINITY_DN929_c0_g1_i1::g.1::m.1 type:complete len:589 gc:universal TRINITY_DN929_c0_g1_i1:198-1964(+)
MKLVVCFVVIFAVGEASTDCLKNRTGERCPGVYDCFPSDGSAFDPERLLEEMMFLAENTR
YTEYHLYTRRNPNHYQTLVLGDPESIRQSTFDGRNPTKVLVHGYRRDANDDWAQMVKGAL
LRLGEFNVISVDWSKAALAFYPYAIVNAYRTSKEIAQMVTFLTEVGESDLRQFHIIGTTL
GAHVASYAGKHLNKVGRVTGLDPAGPGFINNPPNHRIDIGDALLVDVIHTNAEERFTGYG
IPQPVSHVDVYPNGGINQPGCLESVIDVLTKREYDRLPDAAFCSHRWASLLFIDSILNPQ
CPNVAYACKDWDTFLEGRCADCGPGGQDCVVLGLGADEYAPSKEIREPRKYFIKTNAQWP
YCLYHYQVIVKLSGLRSEPQYGTLYITLEGEYDRVSSQLSRRIETFIPGESYVYLVTSPR
DIGPVVKASVFWLQSVYNVQHTSDPKLFFETIQVKPMSTLSGKENAVSVVCGNLGDPAVP
NVDIVLPKCSGDTYRPPRANGIVEAPGIEIQRPPPTAYRSKPAILVEARDAEIQPPVFRQ
GFGQSRDYRQPPGQPLSEGRYEAKRLVSPRSGDGYDYRYFKLGQNEQK*
>TRINITY_DN21768_c0_g2::TRINITY_DN21768_c0_g2_i1::g.2::m.2 type:complete len:343 gc:universal TRINITY_DN21768_c0_g2_i1:209-1237(+)
MYRVAIALAFLGILVFAECGVVNLVCKVKEHDVFRGAESIPADYVQFRLYTNSNREDFVL
LNGVESIRNSAHDPNLQTIFIVHGYRSSPGASRLILLKEFLLMRDDFNVIIVDWEMGASE
EYMPHAIRNAFASAQKVASFIELLAETSGINLNGVHIIGFSLGAQLSSFVGKRLRKIGRI
SALDPAGPCFSLYGKDHRIHYTDAEFVDVIITNGDGFGMKRPSGHVNFMVQGGVTQSECG
AKVLEKYYETYDSTGLFLDSCSHQRAVQLYIDSLNSRQCVLVGYSCSSYQDFLRGECTDC
GQDGRKCAPFGYNAIEYKPKIGNETRIFYLKAAPDPPYCCKY*
>TRINITY_DN21768_c0_g2::TRINITY_DN21768_c0_g2_i2::g.4::m.4 type:complete len:474 gc:universal TRINITY_DN21768_c0_g2_i2:209-1630(+)
MYRVAIALAFLGILVFAECGVVNLVCKVKEHDVFRGAESIPADYVQFRLYTNSNREDFVL
LNGVESIRNSAHDPNLQTIFIVHGYRSSPGASRLILLKEFLLMRDDFNVIIVDWEMGASE
EYMPHAIRNAFASAQKVASFIELLAETSGINLNGVHIIGFSLGAQLSSFVGKRLRKIGRI
SALDPAGPCFSLYGKDHRIHYTDAEFVDVIITNGDGFGMKRPSGHVNFMVQGGVTQSECG
AKVLEKYYETYDSTGLFLDSCSHQRAVQLYIDSLNSRQCVLVGYSCSSYQDFLRGECTDC
GQDGRKCAPFGYNAIEYKPKIGNETRIFYLKAAPDPPYCLYHYSVLVRLGHSDDSAEEIG
QIFITLEGTQRDTQKLLTPFSQSFVPGQEYRYLVTIPYEIGYLKSVKLLWIRTSGGPPSS
HEIIVNSVYITLMNGTNDAVPQIFKSCQQRSLKSDGPQRYMNEALSGGSGGCL*
>TRINITY_DN36986_c0_g1::TRINITY_DN36986_c0_g1_i1::g.5::m.5 type:complete len:505 gc:universal TRINITY_DN36986_c0_g1_i1:1741-227(-)
MFSVRIFLSGVALFACSAIGIEEERSRHLTDGTSSDEEKDSLLTRCYEKWGCFSIGEPFF
NLHRPISMFPLHPDALDVQFLLMTRKNPDVYQKVRAGNNNSFVQSNFQEGRPIRIVIHGY
SEDGYQIWIKDLIRELLTAEDINAISVDWRIGAAPPYTQATANSRAVGVVIADFIDYMQR
RYRVLPSDVHIIGHELGAHVAGYVGEKLPRLGRITGLDPAGPYFEDTDYRVRLDPTDAQF
VDVIHTVGSTAMPVIRDPVGHVDFYPTPGWRSPRCVSSANTYSSNVGPYSKCKVPQAVDL
FSESVNSDCPFNGFACDSYANFTSGLCPLGCGTDMSQCASLGYRADEWRRYARAEPVKMY
QEVGVTEPYCRYHYHVSVLLSGTDDAVRQGNETASLFVRISGTKGRTPLFQATREVLLLS
PGKTVEFVIGSPNLGRMIRVDLLWHPLPAPRVHNIKVYKPEYPQIYVHSFRITNLETSYR
EVFCGNDEPLDPENVRTIFSGGLC*
>TRINITY_DN39067_c0_g6::TRINITY_DN39067_c0_g6_i3::g.6::m.6 type:complete len:357 gc:universal TRINITY_DN39067_c0_g6_i3:1166-96(-)
MKQLNIVFVVCIGAEFLISSSTDGLTSEIAPSETENRILSERCCGEYGCFPADPSCDATK
LLPLCQKEMRVKLFLWTRENPEKADTIIVERKDTLTSSHFLPKRITIFYIHGFSGNGEDF
YIKDTKDNLLETLDCNVISVDWSKGAISIHDQAASNTRVVGAVVAHLIQFMMETYDGELG
RVHLIGHSLGAHIAGFIGKRLNGTLYRITGLDPAKKSFRNCQPWARLNTTDALFVDVLHT
GIDDLGLATPVGHLDIFVNGGKNQPACKGFLPRYVDPRFLLFCDHMMSTIYFSRSIANPN
PDIAYECNSDDFNKGKCPKQCNNDNSSCAPMGYPADIWRNNAKDSPTVMYVKTSDE*
>TRINITY_DN39067_c0_g6::TRINITY_DN39067_c0_g6_i4::g.7::m.7 type:5prime_partial len:387 gc:universal TRINITY_DN39067_c0_g6_i4:1256-96(-)
WHSFIGLFIAFFPSSTKFRYSLSRLKDFLAMKQLNIVFVVCIGAEFLISSSTGGVTSEIA
PSETENRILSERCCGEYGCFPADPSCDATKLLPLCQKEMRVKLFLWTRENPEKADTIIVE
RKDTLTSSHFLPKRITIFYIHGFSGNGEDFYIKDTKDNLLETLDCNVISVDWSKGAISIH
DQAASNTRVVGAVVAHLIQFMMETYDGELGRVHLIGHSLGAHIAGFIGKRLNGTLYRITG
LDPAKKSFRNCQPWARLNTTDALFVDVLHTGIDDLGLATPVGHLDIFVNGGKNQPACKGF
LPRYVDPRFLLFCDHMMSTIYFSRSIANPNPDIAYECNSDDFNKGKCPKQCNNDNSSCAP
MGYPADIWRNNAKDSPTVMYVKTSDE*
>TRINITY_DN51539_c0_g1::TRINITY_DN51539_c0_g1_i1::g.8::m.8 type:5prime_partial len:301 gc:universal TRINITY_DN51539_c0_g1_i1:2-904(+)
LEGKDVHIIGFSLGSHLAGFAGKRLRDEMGIMLGRITGLDPASPMFEEADGSVHLSWNDA
DYVDVIHTSAGDSIFNGDLGMTKPIGQADFYPNGGKSQPGCDKLVCNHRRAMELFIHSIL
YHCEFRAYPCDGGYDEFENGKCFSCQNGCSRMGYHSYPVDGVRRKFYLLTRDKHPFCGRG
VQVTLESSAKQTTTYGQVEVALVGQDLLEDTIILTKSNDHTLHAGTHLTGKVAAHQAVFP
LKQVKVTYRKYKGWFTDGNHEWNIDTLTIADEAGKIKFRYCSQNTTLASDETVILHPKEC
*
>TRINITY_DN72764_c0_g1::TRINITY_DN72764_c0_g1_i1::g.9::m.9 type:internal len:370 gc:universal TRINITY_DN72764_c0_g1_i1:1108-2(-)
LVDWSKHNRFFYIEVVHRVPVVAKEIAEFIKFLQVSTGTDPQLFHLIGHSLGAHIAGHVG
KFIPNLGRITGLDPAGPDFQNVPISKRLDKSDAKFVDIIHTDGARDVISGFGIKEAIGHA
DFFPNGGNGQPGCIVNIFLAFLQHGLAKGLSNLMACDHSRAVDLFIFSINNKQCQPVGIR
CRSWRSFQRGRCGDCRDDGSQCAKMGFHADENKAIQNGHTHLFFLKTTSYPPYCYNHYQI
KIELAQSSNESVRISGLYLVLHGYKTMERITLTEGFGTLRGNGPFPYLMMTEQVLGKIER
VEFRWVDDSYYHYPPFQSRNNASHFYLRKIRVSPIASRQFVYYFCGDPEKALVSNEIVVL
NASTSCRKR
>TRINITY_DN28429_c0_g1::TRINITY_DN28429_c0_g1_i1::g.1::m.1 type:5prime_partial len:316 gc:universal TRINITY_DN28429_c0_g1_i1:1-948(+)
ATNLRDCLLKFSKYEKMYHSLRYINLVLSTSLQQKMKTAGVIILLSSLMAAECGIFDVVD
KIVPIITTFYKEKDGHRMVETIEINTYIDGKKMVDCYLYGHVYIIDKMMEMVPSDIVKEV
GKKEMSKLVNKCSDLLVANIRKGIFNIVKTPFDFARKIFKLLLIFPGTKWCGAGDVADDY
NDLGLFEETDKCCRTHDHCNDSIVGFETKYGLKNKDFYTKSSCNCDLPFHKCLYEKEAIH
SDAVGHLFFNILQTQCFKEDYPIVKCLKKWGIPLIRETCQEYELDCGGRKKHQFFDAKMY
KGKKESPLLKKLLSH*
>TRINITY_DN28429_c0_g2::TRINITY_DN28429_c0_g2_i1::g.2::m.2 type:complete len:281 gc:universal TRINITY_DN28429_c0_g2_i1:80-922(+)
MKTAGVIILLSSLMAAECGIFDVVDKIVPIITTFYKEKDGHRMVETIEINTYIDGKKMVD
CYLYGHVYIIDKMMEMVPSDIVKEVGKKEMSKLVNKCSDLLVANIRKGIFNIVKTPFDFA
RKIFKLLLIFPGTKWCGAGDVADDYNDLGLFEETDKCCRTHDHCNDSIVGFETKYGLKNK
DFYTKSSCNCDLPFHKCLYEKEAIHSDAVGHLFFNILQTQCFKEDYPIVKCLKKWGIPLI
RETCQEYELDCGGRKKHQFFDAKMYKGKKESPLLKKLLSH*
>TRINITY_DN34500_c0_g2::TRINITY_DN34500_c0_g2_i1::g.3::m.3 type:5prime_partial len:256 gc:universal TRINITY_DN34500_c0_g2_i1:1-768(+)
KHPSSYSYPRRTFDMGALTLLAFALLTCVAAELNPDNELYVNFEPLPDQTDAWPMARAVR
MQFTRRSENGREFRSFQGCQVLESLNHIAREASRTPEQAIQKISKEEMRFFEGRCQRMGD
AERTIWGTKWCGAGNTAKKYSDLGIFNNLDACCRDHDHCDNIPAGKTKYGLKNNGTFTMM
NCKCEEAFKKCLDAITGKWSSAAIKAFKAVYFEIYGNGCYNVKCATGRSSRGGECPNGVA
TYTGETGLGAVIINS*
>TRINITY_DN34500_c0_g2::TRINITY_DN34500_c0_g2_i1::g.1::m.1 type:5prime_partial len:256 gc:universal TRINITY_DN34500_c0_g2_i1:1-768(+)
KHPSSYSYPRRTFDMGALTLLAFALLTCVAAELNPDNELYVNFEPLPDQTDAWPMARAVR
MQFTRRSENGREFRSFQGCQVLESLNHIAREASRTPEQAIQKISKEEMRFFEGRCQRMGD
AERTIWGTKWCGAGNTAKKYSDLGIFNNLDACCRDHDHCDNIPAGKTKYGLKNNGTFTMM
NCKCEEAFKKCLDAITGKWSSAAIKAFKAVYFEIYGNGCYNVKCATGRSSRGGECPNGVA
TYTGETGLGAVIINS*
>TRINITY_DN34500_c0_g2::TRINITY_DN34500_c0_g2_i1::g.1::m.1 type:5prime_partial len:256 gc:universal TRINITY_DN34500_c0_g2_i1:1-768(+)
KHPSSYSYPRRTFDMGALTLLAFALLTCVAAELNPDNELYVNFEPLPDQTDAWPMARAVR
MQFTRRSENGREFRSFQGCQVLESLNHIAREASRTPEQAIQKISKEEMRFFEGRCQRMGD
AERTIWGTKWCGAGNTAKKYSDLGIFNNLDACCRDHDHCDNIPAGKTKYGLKNNGTFTMM
NCKCEEAFKKCLDAITGKWSSAAIKAFKAVYFEIYGNGCYNVKCATGRSSRGGECPNGVA
TYTGETGLGAVIINS*
>TRINITY_DN34500_c0_g2::TRINITY_DN34500_c0_g2_i1::g.1::m.1 type:5prime_partial len:256 gc:universal TRINITY_DN34500_c0_g2_i1:1-768(+)
KHPSSYSYPRRTFDMGALTLLAFALLTCVAAELNPDNELYVNFEPLPDQTDAWPMARAVR
MQFTRRSENGREFRSFQGCQVLESLNHIAREASRTPEQAIQKISKEEMRFFEGRCQRMGD
AERTIWGTKWCGAGNTAKKYSDLGIFNNLDACCRDHDHCDNIPAGKTKYGLKNNGTFTMM
NCKCEEAFKKCLDAITGKWSSAAIKAFKAVYFEIYGNGCYNVKCATGRSSRGGECPNGVA
TYTGETGLGAVIINS*
>TRINITY_DN36354_c0_g1::TRINITY_DN36354_c0_g1_i1::g.1::m.1 type:complete len:426 gc:universal TRINITY_DN36354_c0_g1_i1:97-1374(+)
MKGLSLGFILLAAAQVLGKEKDGRHPVYIIAHMVNSIPEVDDYLRRGANAIEADVKFNYN
ALPEATYHGYPCDCFRVCTRKEALPHFISYIRNITTPGSKDYKEQLALLFLDLKTSSVPP
QRKYSAGTSLAKLLVKYLWNGGDNVTSLNVLISIGHTYDSQLIRGVIRTLKEQNLDYLLS
KIGFDVGLNEHPLKIERMWKSLGMNLNIWQGDGITNCLFPMRSTKRIESYYRMKRDGENY
MSKLYQWTVDFTVSFRKSLGLGVEAFITNYPERLQSLLQESQIRQHFRLATMDDDCWEPV
AIYPTVITDLTAVQPVSSKVYSIAQEVVDSLATFVGDAFNISQSTNNPEYVSLMKYLVKI
DRSEEIQMPESENFCQYSLCTLYELYSKRHSSHRLRFDSECMNKTNTPGVEISTICTHLH
KLVYQ*
>TRINITY_DN36354_c0_g1::TRINITY_DN36354_c0_g1_i2::g.2::m.2 type:complete len:426 gc:universal TRINITY_DN36354_c0_g1_i2:154-1431(+)
MKGLSLGFILLAAAQVLGKEKDGRHPVYIIAHMVNSIPEVDDYLRRGANAIEADVKFNYN
ALPEATYHGYPCDCFRVCTRKEALPHFISYIRNITTPGSKDYKEQLALLFLDLKTSSVPP
QRKYSAGTSLAKLLVKYLWNGGDNVTSLNVLISIGHTYDSQLIRGVIRTLKEQNLDYLLS
KIGFDVGLNEHPLKIERMWKSLGMNLNIWQGDGITNCLFPMRSTKRIESYYRMKRDGENY
MSKLYQWTVDFTVSFRKSLGLGVEAFITNYPERLQSLLQESQIRQHFRLATMDDDCWEPV
AIYPTVITDLTAVQPVSSKVYSIAQEVVDSLATFVGDAFNISQSTNNPEYVSLMKYLVKI
DRSEEIQMPESENFCQYSLCTLYELYSKRHSSHRLRFDSECMNKTNTPGVEISTICTHLH
KLVYQ*
>TRINITY_DN36354_c0_g1::TRINITY_DN36354_c0_g1_i1::g.1::m.1 type:complete len:426 gc:universal TRINITY_DN36354_c0_g1_i1:97-1374(+)
MKGLSLGFILLAAAQVLGKEKDGRHPVYIIAHMVNSIPEVDDYLRRGANAIEADVKFNYN
ALPEATYHGYPCDCFRVCTRKEALPHFISYIRNITTPGSKDYKEQLALLFLDLKTSSVPP
QRKYSAGTSLAKLLVKYLWNGGDNVTSLNVLISIGHTYDSQLIRGVIRTLKEQNLDYLLS
KIGFDVGLNEHPLKIERMWKSLGMNLNIWQGDGITNCLFPMRSTKRIESYYRMKRDGENY
MSKLYQWTVDFTVSFRKSLGLGVEAFITNYPERLQSLLQESQIRQHFRLATMDDDCWEPV
AIYPTVITDLTAVQPVSSKVYSIAQEVVDSLATFVGDAFNISQSTNNPEYVSLMKYLVKI
DRSEEIQMPESENFCQYSLCTLYELYSKRHSSHRLRFDSECMNKTNTPGVEISTICTHLH
KLVYQ*
>TRINITY_DN36354_c0_g1::TRINITY_DN36354_c0_g1_i2::g.2::m.2 type:complete len:426 gc:universal TRINITY_DN36354_c0_g1_i2:154-1431(+)
MKGLSLGFILLAAAQVLGKEKDGRHPVYIIAHMVNSIPEVDDYLRRGANAIEADVKFNYN
ALPEATYHGYPCDCFRVCTRKEALPHFISYIRNITTPGSKDYKEQLALLFLDLKTSSVPP
QRKYSAGTSLAKLLVKYLWNGGDNVTSLNVLISIGHTYDSQLIRGVIRTLKEQNLDYLLS
KIGFDVGLNEHPLKIERMWKSLGMNLNIWQGDGITNCLFPMRSTKRIESYYRMKRDGENY
MSKLYQWTVDFTVSFRKSLGLGVEAFITNYPERLQSLLQESQIRQHFRLATMDDDCWEPV
AIYPTVITDLTAVQPVSSKVYSIAQEVVDSLATFVGDAFNISQSTNNPEYVSLMKYLVKI
DRSEEIQMPESENFCQYSLCTLYELYSKRHSSHRLRFDSECMNKTNTPGVEISTICTHLH
KLVYQ*
>TRINITY_DN36354_c0_g1::TRINITY_DN36354_c0_g1_i1::g.1::m.1 type:complete len:426 gc:universal TRINITY_DN36354_c0_g1_i1:97-1374(+)
MKGLSLGFILLAAAQVLGKEKDGRHPVYIIAHMVNSIPEVDDYLRRGANAIEADVKFNYN
ALPEATYHGYPCDCFRVCTRKEALPHFISYIRNITTPGSKDYKEQLALLFLDLKTSSVPP
QRKYSAGTSLAKLLVKYLWNGGDNVTSLNVLISIGHTYDSQLIRGVIRTLKEQNLDYLLS
KIGFDVGLNEHPLKIERMWKSLGMNLNIWQGDGITNCLFPMRSTKRIESYYRMKRDGENY
MSKLYQWTVDFTVSFRKSLGLGVEAFITNYPERLQSLLQESQIRQHFRLATMDDDCWEPV
AIYPTVITDLTAVQPVSSKVYSIAQEVVDSLATFVGDAFNISQSTNNPEYVSLMKYLVKI
DRSEEIQMPESENFCQYSLCTLYELYSKRHSSHRLRFDSECMNKTNTPGVEISTICTHLH
KLVYQ*
>TRINITY_DN36354_c0_g1::TRINITY_DN36354_c0_g1_i2::g.2::m.2 type:complete len:426 gc:universal TRINITY_DN36354_c0_g1_i2:154-1431(+)
MKGLSLGFILLAAAQVLGKEKDGRHPVYIIAHMVNSIPEVDDYLRRGANAIEADVKFNYN
ALPEATYHGYPCDCFRVCTRKEALPHFISYIRNITTPGSKDYKEQLALLFLDLKTSSVPP
QRKYSAGTSLAKLLVKYLWNGGDNVTSLNVLISIGHTYDSQLIRGVIRTLKEQNLDYLLS
KIGFDVGLNEHPLKIERMWKSLGMNLNIWQGDGITNCLFPMRSTKRIESYYRMKRDGENY
MSKLYQWTVDFTVSFRKSLGLGVEAFITNYPERLQSLLQESQIRQHFRLATMDDDCWEPV
AIYPTVITDLTAVQPVSSKVYSIAQEVVDSLATFVGDAFNISQSTNNPEYVSLMKYLVKI
DRSEEIQMPESENFCQYSLCTLYELYSKRHSSHRLRFDSECMNKTNTPGVEISTICTHLH
KLVYQ*
>TRINITY_DN36354_c0_g1::TRINITY_DN36354_c0_g1_i1::g.1::m.1 type:complete len:426 gc:universal TRINITY_DN36354_c0_g1_i1:97-1374(+)
MKGLSLGFILLAAAQVLGKEKDGRHPVYIIAHMVNSIPEVDDYLRRGANAIEADVKFNYN
ALPEATYHGYPCDCFRVCTRKEALPHFISYIRNITTPGSKDYKEQLALLFLDLKTSSVPP
QRKYSAGTSLAKLLVKYLWNGGDNVTSLNVLISIGHTYDSQLIRGVIRTLKEQNLDYLLS
KIGFDVGLNEHPLKIERMWKSLGMNLNIWQGDGITNCLFPMRSTKRIESYYRMKRDGENY
MSKLYQWTVDFTVSFRKSLGLGVEAFITNYPERLQSLLQESQIRQHFRLATMDDDCWEPV
AIYPTVITDLTAVQPVSSKVYSIAQEVVDSLATFVGDAFNISQSTNNPEYVSLMKYLVKI
DRSEEIQMPESENFCQYSLCTLYELYSKRHSSHRLRFDSECMNKTNTPGVEISTICTHLH
KLVYQ*
>TRINITY_DN36354_c0_g1::TRINITY_DN36354_c0_g1_i2::g.2::m.2 type:complete len:426 gc:universal TRINITY_DN36354_c0_g1_i2:154-1431(+)
MKGLSLGFILLAAAQVLGKEKDGRHPVYIIAHMVNSIPEVDDYLRRGANAIEADVKFNYN
ALPEATYHGYPCDCFRVCTRKEALPHFISYIRNITTPGSKDYKEQLALLFLDLKTSSVPP
QRKYSAGTSLAKLLVKYLWNGGDNVTSLNVLISIGHTYDSQLIRGVIRTLKEQNLDYLLS
KIGFDVGLNEHPLKIERMWKSLGMNLNIWQGDGITNCLFPMRSTKRIESYYRMKRDGENY
MSKLYQWTVDFTVSFRKSLGLGVEAFITNYPERLQSLLQESQIRQHFRLATMDDDCWEPV
AIYPTVITDLTAVQPVSSKVYSIAQEVVDSLATFVGDAFNISQSTNNPEYVSLMKYLVKI
DRSEEIQMPESENFCQYSLCTLYELYSKRHSSHRLRFDSECMNKTNTPGVEISTICTHLH
KLVYQ*
>TRINITY_DN27749_c0_g1::TRINITY_DN27749_c0_g1_i1::g.1::m.1 type:complete len:330 gc:universal TRINITY_DN27749_c0_g1_i1:452-1441(+)
MLIVYKLPKIHNTDVGNPYIATGESYVYLSAQEIHQTGKWTLSKQSISSNTSAIARTLSA
ITEIQNSAYLVYNDEIPETLPSSTTWGHTKGLLAFNDKIGYWLIHSVPKFPVVGHYEFPY
GSRKHGQIFLCVTYNFSAIDQIGNQLRYMKPQIYMRQSNYAVSKLSPFVQSLFTKHPLFV
HKAPWYNVVSLTSKSSLPFVSFSKHSRFNDDLYSALVAPSLKSSLYAETWQEGSGTPLLS
NCSIHYPVWNVKSINMSLYYAAKSKEVGFPSLVDHSKWAVSAKSPAGWTCIGDINRMKSQ
ERRGGGTLCFKSELVWKNFHSAVSSIENC*
>TRINITY_DN27749_c0_g1::TRINITY_DN27749_c0_g1_i2::g.3::m.3 type:complete len:182 gc:universal TRINITY_DN27749_c0_g1_i2:913-1458(+)
MKPQIYMRQSNYAVSKLSPFVQSLFTKHPLFVHKAPWYNVVSLTSKSSLPFVSFSKHSRF
NDDLYSALVAPSLKSSLYAETWQEGSGTPLLSNCSIHYPVWNVKSINMSLYYAAKSKEVG
FPSLVDHSKWAVSAKSPAGWTCIGDINRMKSQERRGGGTLCFKSELVWKNFHSAVSSIEN
C*
>TRINITY_DN27749_c0_g1::TRINITY_DN27749_c0_g1_i2::g.4::m.4 type:complete len:146 gc:universal TRINITY_DN27749_c0_g1_i2:452-889(+)
MLIVYKLPKIHNTDVGNPYIATGESYVYLSAQEIHQTGKWTLSKQSISSNTSAIARTLSA
ITEIQNSAYLVYNDEIPETLPSSTTWGHTKGLLAFNDKIGYWLIHSVPKFPVVGHYEFPY
GSRKHGQIFLCVTYNFSAIDQIVYF*
>TRINITY_DN27749_c0_g1::TRINITY_DN27749_c0_g1_i3::g.6::m.6 type:complete len:363 gc:universal TRINITY_DN27749_c0_g1_i3:96-1184(+)
MKSVSKLLWLLLSSLIFVDGELSCRDENGHDVNWLIVYKLPKIHNTDVGNPYIATGESYV
YLSAQEIHQTGKWTLSKQSISSNTSAIARTLSAITEIQNSAYLVYNDEIPETLPSSTTWG
HTKGLLAFNDKIGYWLIHSVPKFPVVGHYEFPYGSRKHGQIFLCVTYNFSAIDQIGNQLR
YMKPQIYMRQSNYAVSKLSPFVQSLFTKHPLFVHKAPWYNVVSLTSKSSLPFVSFSKHSR
FNDDLYSALVAPSLKSSLYAETWQEGSGTPLLSNCSIHYPVWNVKSINMSLYYAAKSKEV
GFPSLVDHSKWAVSAKSPAGWTCIGDINRMKSQERRGGGTLCFKSELVWKNFHSAVSSIE
NC*
>TRINITY_DN27749_c0_g1::TRINITY_DN27749_c0_g1_i4::g.7::m.7 type:complete len:182 gc:universal TRINITY_DN27749_c0_g1_i4:656-1201(+)
MKPQIYMRQSNYAVSKLSPFVQSLFTKHPLFVHKAPWYNVVSLTSKSSLPFVSFSKHSRF
NDDLYSALVAPSLKSSLYAETWQEGSGTPLLSNCSIHYPVWNVKSINMSLYYAAKSKEVG
FPSLVDHSKWAVSAKSPAGWTCIGDINRMKSQERRGGGTLCFKSELVWKNFHSAVSSIEN
C*
>TRINITY_DN27749_c0_g1::TRINITY_DN27749_c0_g1_i4::g.8::m.8 type:complete len:179 gc:universal TRINITY_DN27749_c0_g1_i4:96-632(+)
MKSVSKLLWLLLSSLIFVDGELSCRDENGHDVNWLIVYKLPKIHNTDVGNPYIATGESYV
YLSAQEIHQTGKWTLSKQSISSNTSAIARTLSAITEIQNSAYLVYNDEIPETLPSSTTWG
HTKGLLAFNDKIGYWLIHSVPKFPVVGHYEFPYGSRKHGQIFLCVTYNFSAIDQIVYF*
>TRINITY_DN27749_c0_g1::TRINITY_DN27749_c0_g1_i5::g.9::m.9 type:complete len:182 gc:universal TRINITY_DN27749_c0_g1_i5:681-1226(+)
MKPQIYMRQSNYAVSKLSPFVQSLFTKHPLFVHKAPWYNVVSLTSKSSLPFVSFSKHSRF
NDDLYSALVAPSLKSSLYAETWQEGSGTPLLSNCSIHYPVWNVKSINMSLYYAAKSKEVG
FPSLVDHSKWAVSAKSPAGWTCIGDINRMKSQERRGGGTLCFKSELVWKNFHSAVSSIEN
C*
>TRINITY_DN27749_c0_g1::TRINITY_DN27749_c0_g1_i6::g.10::m.10 type:complete len:182 gc:universal TRINITY_DN27749_c0_g1_i6:698-1243(+)
MKPQIYMRQSNYAVSKLSPFVQSLFTKHPLFVHKAPWYNVVSLTSKSSLPFVSFSKHSRF
NDDLYSALVAPSLKSSLYAETWQEGSGTPLLSNCSIHYPVWNVKSINMSLYYAAKSKEVG
FPSLVDHSKWAVSAKSPAGWTCIGDINRMKSQERRGGGTLCFKSELVWKNFHSAVSSIEN
C*
>TRINITY_DN31212_c0_g1::TRINITY_DN31212_c0_g1_i1::g.1::m.1 type:complete len:364 gc:universal TRINITY_DN31212_c0_g1_i1:1309-218(-)
MQTNKPIVMIQDKEPDAEAWNNYLYRETLKLGREPQWFNDDWLYAENYLYRKIKEAFALS
DHLKSFDPFRKQKQRALLNSMDAITVMIEHLDYVTKNNNLHREDSFHVFLQLSLWANKCD
LSISAGKEVAWKDSPISKLQKLESCILVNDGAKFLKFLENLSKRSGDIYLDIILDNAGFE
LVADLCFLEFLTAHNFIQKVRIYVKMMPWYVSDTTSADIKWTLKALEEYQNTAVSSFAKK
WCNRLHCGEWKIEEESFWTLPYDYSEMKFADSSLYNKLSAADFILFKGDLNYRKLVGDRR
WPPTTPFSVALRGFLPSALCALRTLKADVVAGLAPGQADALNSTQPSWMISGNYAVIQCA
LKN*
>TRINITY_DN31212_c0_g1::TRINITY_DN31212_c0_g1_i2::g.2::m.2 type:complete len:364 gc:universal TRINITY_DN31212_c0_g1_i2:1309-218(-)
MQTNKPIVMIQDKEPDAEAWNNYLYRETLKLGREPQWFNDDWLYAENYLYRKIKEAFALS
DHLKSFDPFRKQKQRALLNSMDAITVMIEHLDYVTKNNNLHREDSFHVFLQLSLWANKCD
LSISAGKEVAWKDSPISKLQKLESCILVNDGAKFLKFLENLSKRSGDIYLDIILDNAGFE
LVADLCFLEFLTAHNFIQKVRIYVKMMPWYVSDTTSADIKWTLKALEEYQNTAVSSFAKK
WCNRLHCGEWKIEEESFWTLPYDYSEMKFADSSLYNKLSAADFILFKGDLNYRKLVGDRR
WPPTTPFSVALRGFLPSALCALRTLKADVVAGLAPGQADALNSTQPSWMISGNYAVIQCA
LKN*
>TRINITY_DN31212_c0_g1::TRINITY_DN31212_c0_g1_i3::g.3::m.3 type:complete len:434 gc:universal TRINITY_DN31212_c0_g1_i3:1519-218(-)
MADKNVPEKLSGSDKNSFAYITIKDRLPVILTQVIDHLCQEKNEISAEYGEETKEEVKQV
IGLLSKLCYEMQTNKPIVMIQDKEPDAEAWNNYLYRETLKLGREPQWFNDDWLYAENYLY
RKIKEAFALSDHLKSFDPFRKQKQRALLNSMDAITVMIEHLDYVTKNNNLHREDSFHVFL
QLSLWANKCDLSISAGKEVAWKDSPISKLQKLESCILVNDGAKFLKFLENLSKRSGDIYL
DIILDNAGFELVADLCFLEFLTAHNFIQKVRIYVKMMPWYVSDTTSADIKWTLKALEEYQ
NTAVSSFAKKWCNRLHCGEWKIEEESFWTLPYDYSEMKFADSSLYNKLSAADFILFKGDL
NYRKLVGDRRWPPTTPFSVALRGFLPSALCALRTLKADVVAGLAPGQADALNSTQPSWMI
SGNYAVIQCALKN*
>TRINITY_DN31212_c0_g2::TRINITY_DN31212_c0_g2_i1::g.4::m.4 type:complete len:364 gc:universal TRINITY_DN31212_c0_g2_i1:1309-218(-)
MQTNKPIVMIQDKEPDAEAWNNYLYRETLKLGREPQWFNDDWLYAENYLYRKIKEAFALS
DHLKSFDPFRKQKQRALLNSMDAITVMIEHLDYVTKNNNLHREDSFHVFLQLSLWANKCD
LSISAGKEVAWKDSPISKLQKLESCILVNDGAKFLKFLENLSKRSGDIYLDIILDNAGFE
LVADLCFLEFLTAHNFIQKVRIYVKMMPWYVSDTTSADIKWTLKALEEYQNTAVSSFAKK
WCNRLHCGEWKIEEESFWTLPYDYSEMKFADSSLYNKLSAADFILFKGDLNYRKLVGDRR
WPPTTPFSVALRGFLPSALCALRTLKADVVAGLAPGQADALNSTQPSWMISGNYAVIQCA
LKN*
>TRINITY_DN32787_c0_g1::TRINITY_DN32787_c0_g1_i1::g.1::m.1 type:5prime_partial len:991 gc:universal TRINITY_DN32787_c0_g1_i1:3-2975(+)
LSGVDVSEMVWIVRSDALFGRLVCFIIVLGICSALRSKDVRFEFHNHYVIQPKLHTFDGR
ERRDISSAKEIPKDNLVMTFEVLGRKFVLDLKMNVDLLPETYFEMYQLNSSTVLSKPMKN
LRRHCHYLGQIQGIPTSWAAISTCHGINGMVFDGKENYYVHAFNESSHILLKASDWKANN
LTCGYNEQYDNMQRSHTLNNVKRKRRSAVLHPPPGTTRDSRYVELILVNDYQEFKDLNED
IETVFERSKQIANILNGLYTPLNIYIALVGIIAWTEKDPIVMSPDGDTTLNNFLHYRRER
LARQHANDNAQLITGITFNGGVVGKALKGPICTNEYSGGVNMDHSDVVAVVATTVAHELG
HNFGMEHDTDECECPEEKCIMGPASSDVSPHYWSSCSREYVHMAFQRGMDYCLRNVPSSV
AGPICGNGFLEDGEECDCGLKEYCNNLCCNASTCQLTPNATCATGQCCDISTCKVKHVAT
LCRGSISECDLPEYCDGESEYCPSDVYVQDGTDCGDGKGYCYNSACQSHNNQCKLLWGPT
GKNSHHRCYDQNTNGNINGNCGYNSFNKTYKACAKKDIRCGMLQCTHLNEKLEFGTPSAA
LLSKTFIYVQTKTLRCQTAVIDLGLTSVDPGLTPNGAKCGDKMACLNQECVPVSNLRKKS
CPQNCNGNGICNSRINCHCNYGYGPPYCDSPGNGGSVDSGPPLDPNAGQSFFIAMLVIFL
GIIPFIVISIYVMYHYNHHLKNWWLHKIRKEPKKPPEPKSAPPPPPKKFNYPHGTIKKMD
ISAPFLQHGPSDPIVTVPLEMAQKHLHNGQVPAAAAVSQETPRPVPLRAAPPVPSAPVQR
SHSSVGAPSLSSSNRRASRPLSEASFSKRNLPPPPRPPPPKHLKSSVRPQSFSAGSSRVT
ANDSTANQNRADLSQRGNNASNQNQVRKTNSASSAGASAGKPVRPAKANSAFKPTSDSDP
SVTRTNSGQISSVASLAQWFEQKGGVNNKV*
>TRINITY_DN32787_c0_g1::TRINITY_DN32787_c0_g1_i2::g.2::m.2 type:5prime_partial len:965 gc:universal TRINITY_DN32787_c0_g1_i2:3-2897(+)
LSGVDVSEMVWIVRSDALFGRLVCFIIVLGICSALRSKDVRFEFHNHYVIQPKLHTFDGR
ERRDISSAKEIPKDNLVMTFEVLGRKFVLDLKMNVDLLPETYFEMYQLNSSTVLSKPMKN
LRRHCHYLGQIQGIPTSWAAISTCHGINGMVFDGKENYYVHAFNESSHILLKASDWKANN
LTCGYNEQYDNMQRSHTLNNVKRKRRSAVLHPPPGTTRDSRYVELILVNDYQEFKDLNED
IETVFERSKQIANILNGLYTPLNIYIALVGIIAWTEKDPIVMSPDGDTTLNNFLHYRRER
LARQHANDNAQLITGITFNGGVVGKALKGPICTNEYSGGVNMDHSDVVAVVATTVAHELG
HNFGMEHDTDECECPEEKCIMGPASSDVSPHYWSSCSREYVHMAFQRGMDYCLRNVPSSV
AGPICGNGFLEDGEECDCGLKEYCNNLCCNASTCQLTPNATCATGQCCDISTCKVKHVAT
LCRGSISECDLPEYCDGESEYCPSDVYVQDGTDCGDGKGYCYNSACQSHNNQCKLLWGPT
GKNSHHRCYDQNTNGNINGNCGYNSFNKTYKACAKKDIRCGMLQCTHLNEKLEFGTPSAA
LLSKTFIYVQTKTLRCQTAVIDLGLTSVDPGLTPNGAKCGDKMICNSRINCHCNYGYGPP
YCDSPGNGGSVDSGPPLDPNAGQSFFIAMLVIFLGIIPFIVISIYVMYHYNHHLKNWWLH
KIRKEPKKPPEPKSAPPPPPKKFNYPHGTIKKMDISAPFLQHGPSDPIVTVPLEMAQKHL
HNGQVPAAAAVSQETPRPVPLRAAPPVPSAPVQRSHSSVGAPSLSSSNRRASRPLSEASF
SKRNLPPPPRPPPPKHLKSSVRPQSFSAGSSRVTANDSTANQNRADLSQRGNNASNQNQV
RKTNSASSAGASAGKPVRPAKANSAFKPTSDSDPSVTRTNSGQISSVASLAQWFEQKGGV
NNKV*
>TRINITY_DN30872_c0_g1::TRINITY_DN30872_c0_g1_i1::g.1::m.1 type:complete len:1005 gc:universal TRINITY_DN30872_c0_g1_i1:689-3703(+)
MFDNRNATRSEVVNDAIQVVNCVDMYFRTINTRVSVLYVETWAHGDQMEISNDIRQTLLN
FMEYASRKLYKVTKDATHLLTGHHFEGAEVGMSVPDRICTAKAVGVSQDTNIHEPHLVAS
TMTHMLGHNIGMSHDEYDTNDCECQDWWGCIMAETILGQNRIQPYHFSKCSLQDYINALR
IGHGICLFNKPNQLEDFKSCGNKLVEEGEQCDCGTIDECLDRDPCCDPITCKLRVEAECS
KGPCCADCRLKASGQLCREAIDECDIPEYCNGRDGQCPTDLFKRNGALCKNGVGFCFNGR
CPSADERCEYIWDFGAVSSDIQCYEQFNTQGSLNGHCGTDGKGGYIKCAPENILCGTVQC
QQGSRVPIVQGMNKQYARTIVSIGGAEYECKVASGNLDLDITDLGMMPDGSKCAENKICV
NQTCLKLDHFVEPGSCLSNNVALPCSGHGVCSNINTCFCDEGWTSADCSQRINGDDAAAD
HTDEPAGGGNHIYPPTLATQGPVSENGQNLKKTPKSTTYGKKDALSAPSLVVVLVSVVGG
VFIFFALLATCYRSTLPKQEPPHMKKHIVRKHTLPLTVATKRDEDSSQENVNRIITFGSM
PSYREDKQRQQLQLKDTSLSEEGETHGLTAETSAFIELSPNNLSKVPEKGILKHPPRSEK
EKWSDEASQSDNQDTVSQSDNNMDRNSDALTEVERTLKSLNGYHEEILEALHTASSHRPP
YAKLSPKEETKKFTESVSDYGGIGILKSSTEQLGVASGDEIEETVPPCGPIRIRNLEDLL
RQLEHTPGPHVSPAGSEDIRLSEPEADRHYRSDSASGTESQLDPSLHFLLARQRSGEVIS
GHAPPSASAHLLRRIPIEMEEEEDDDEEEGSADEEEEDDTYATPHFIRSASEEALPVTVH
GYSYERNLNEKQRQEKTMKRDSCEYFPSPPSDESYPSYGENSCYPSLLSAASGSRGDKGS
IVQTHGLSPATSSSSGSQPTSGAKRKLRKKFPEYKRDRSKPHHT*
>TRINITY_DN30872_c0_g1::TRINITY_DN30872_c0_g1_i1::g.2::m.2 type:5prime_partial len:224 gc:universal TRINITY_DN30872_c0_g1_i1:3-674(+)
DSFPFDDVGDEKWPFAEADRLRRIYPENERLIANIPSRFFEVIYPVQVRQHQKLGISTRD
ATANKVSLPSTGKHFHQTSLLVKAFNHKFRLELELNMYLLAPNLIQKHFLPEGAQQISTQ
EIEHCYYHAVIKDYPGALAALRTCNGVSGIIHVSNETFVIHPFYGGDLSRKHPHVIYKYF
GEAKEKHTCGNTGMHEWGFKQYRIKPGRVKRDVREVLNSSNLL*
>TRINITY_DN30872_c0_g1::TRINITY_DN30872_c0_g1_i2::g.5::m.5 type:complete len:1006 gc:universal TRINITY_DN30872_c0_g1_i2:689-3706(+)
MFDNRNATRSEVVNDAIQVVNCVDMYFRTINTRVSVLYVETWAHGDQMEISNDIRQTLLN
FMEYASRKLYKVTKDATHLLTGHHFEGAEVGMSVPDRICTAKAVGVSQDTNIHEPHLVAS
TMTHMLGHNIGMSHDEYDTNDCECQDWWGCIMAETILGQNRIQPYHFSKCSLQDYINALR
IGHGICLFNKPNQLEDFKSCGNKLVEEGEQCDCGTIDECLDRDPCCDPITCKLRVEAECS
KGPCCADCRLKASGQLCREAIDECDIPEYCNGRDGQCPTDLFKRNGALCKNGVGFCFNGR
CPSADERCEYIWDFGAVSSDIQCYEQFNTQGSLNGHCGTDGKGGYIKCAPENILCGTVQC
QQGSRVPIVQGMNKQYARTIVSIGGAEYECKVASGNLDLDITDLGMMPDGSKCAENKICV
NQTCLKLDHFVEPGSCLSNNVALPCSGHGVCSNINTCFCDEGWTSADCSQRINGDDAAAD
HTDEPAGGGNHIYPPTLATQGPVSENGQNLKKTPKSTTYGKKDALSAPSLVVVLVSVVGG
VFIFFALLATCYRRSTLPKQEPPHMKKHIVRKHTLPLTVATKRDEDSSQENVNRIITFGS
MPSYREDKQRQQLQLKDTSLSEEGETHGLTAETSAFIELSPNNLSKVPEKGILKHPPRSE
KEKWSDEASQSDNQDTVSQSDNNMDRNSDALTEVERTLKSLNGYHEEILEALHTASSHRP
PYAKLSPKEETKKFTESVSDYGGIGILKSSTEQLGVASGDEIEETVPPCGPIRIRNLEDL
LRQLEHTPGPHVSPAGSEDIRLSEPEADRHYRSDSASGTESQLDPSLHFLLARQRSGEVI
SGHAPPSASAHLLRRIPIEMEEEEDDDEEEGSADEEEEDDTYATPHFIRSASEEALPVTV
HGYSYERNLNEKQRQEKTMKRDSCEYFPSPPSDESYPSYGENSCYPSLLSAASGSRGDKG
SIVQTHGLSPATSSSSGSQPTSGAKRKLRKKFPEYKRDRSKPHHT*
>TRINITY_DN30872_c0_g1::TRINITY_DN30872_c0_g1_i2::g.6::m.6 type:5prime_partial len:224 gc:universal TRINITY_DN30872_c0_g1_i2:3-674(+)
DSFPFDDVGDEKWPFAEADRLRRIYPENERLIANIPSRFFEVIYPVQVRQHQKLGISTRD
ATANKVSLPSTGKHFHQTSLLVKAFNHKFRLELELNMYLLAPNLIQKHFLPEGAQQISTQ
EIEHCYYHAVIKDYPGALAALRTCNGVSGIIHVSNETFVIHPFYGGDLSRKHPHVIYKYF
GEAKEKHTCGNTGMHEWGFKQYRIKPGRVKRDVREVLNSSNLL*
>TRINITY_DN32787_c0_g1::TRINITY_DN32787_c0_g1_i1::g.9::m.9 type:5prime_partial len:991 gc:universal TRINITY_DN32787_c0_g1_i1:3-2975(+)
LSGVDVSEMVWIVRSDALFGRLVCFIIVLGICSALRSKDVRFEFHNHYVIQPKLHTFDGR
ERRDISSAKEIPKDNLVMTFEVLGRKFVLDLKMNVDLLPETYFEMYQLNSSTVLSKPMKN
LRRHCHYLGQIQGIPTSWAAISTCHGINGMVFDGKENYYVHAFNESSHILLKASDWKANN
LTCGYNEQYDNMQRSHTLNNVKRKRRSAVLHPPPGTTRDSRYVELILVNDYQEFKDLNED
IETVFERSKQIANILNGLYTPLNIYIALVGIIAWTEKDPIVMSPDGDTTLNNFLHYRRER
LARQHANDNAQLITGITFNGGVVGKALKGPICTNEYSGGVNMDHSDVVAVVATTVAHELG
HNFGMEHDTDECECPEEKCIMGPASSDVSPHYWSSCSREYVHMAFQRGMDYCLRNVPSSV
AGPICGNGFLEDGEECDCGLKEYCNNLCCNASTCQLTPNATCATGQCCDISTCKVKHVAT
LCRGSISECDLPEYCDGESEYCPSDVYVQDGTDCGDGKGYCYNSACQSHNNQCKLLWGPT
GKNSHHRCYDQNTNGNINGNCGYNSFNKTYKACAKKDIRCGMLQCTHLNEKLEFGTPSAA
LLSKTFIYVQTKTLRCQTAVIDLGLTSVDPGLTPNGAKCGDKMACLNQECVPVSNLRKKS
CPQNCNGNGICNSRINCHCNYGYGPPYCDSPGNGGSVDSGPPLDPNAGQSFFIAMLVIFL
GIIPFIVISIYVMYHYNHHLKNWWLHKIRKEPKKPPEPKSAPPPPPKKFNYPHGTIKKMD
ISAPFLQHGPSDPIVTVPLEMAQKHLHNGQVPAAAAVSQETPRPVPLRAAPPVPSAPVQR
SHSSVGAPSLSSSNRRASRPLSEASFSKRNLPPPPRPPPPKHLKSSVRPQSFSAGSSRVT
ANDSTANQNRADLSQRGNNASNQNQVRKTNSASSAGASAGKPVRPAKANSAFKPTSDSDP
SVTRTNSGQISSVASLAQWFEQKGGVNNKV*
>TRINITY_DN32787_c0_g1::TRINITY_DN32787_c0_g1_i2::g.10::m.10 type:5prime_partial len:965 gc:universal TRINITY_DN32787_c0_g1_i2:3-2897(+)
LSGVDVSEMVWIVRSDALFGRLVCFIIVLGICSALRSKDVRFEFHNHYVIQPKLHTFDGR
ERRDISSAKEIPKDNLVMTFEVLGRKFVLDLKMNVDLLPETYFEMYQLNSSTVLSKPMKN
LRRHCHYLGQIQGIPTSWAAISTCHGINGMVFDGKENYYVHAFNESSHILLKASDWKANN
LTCGYNEQYDNMQRSHTLNNVKRKRRSAVLHPPPGTTRDSRYVELILVNDYQEFKDLNED
IETVFERSKQIANILNGLYTPLNIYIALVGIIAWTEKDPIVMSPDGDTTLNNFLHYRRER
LARQHANDNAQLITGITFNGGVVGKALKGPICTNEYSGGVNMDHSDVVAVVATTVAHELG
HNFGMEHDTDECECPEEKCIMGPASSDVSPHYWSSCSREYVHMAFQRGMDYCLRNVPSSV
AGPICGNGFLEDGEECDCGLKEYCNNLCCNASTCQLTPNATCATGQCCDISTCKVKHVAT
LCRGSISECDLPEYCDGESEYCPSDVYVQDGTDCGDGKGYCYNSACQSHNNQCKLLWGPT
GKNSHHRCYDQNTNGNINGNCGYNSFNKTYKACAKKDIRCGMLQCTHLNEKLEFGTPSAA
LLSKTFIYVQTKTLRCQTAVIDLGLTSVDPGLTPNGAKCGDKMICNSRINCHCNYGYGPP
YCDSPGNGGSVDSGPPLDPNAGQSFFIAMLVIFLGIIPFIVISIYVMYHYNHHLKNWWLH
KIRKEPKKPPEPKSAPPPPPKKFNYPHGTIKKMDISAPFLQHGPSDPIVTVPLEMAQKHL
HNGQVPAAAAVSQETPRPVPLRAAPPVPSAPVQRSHSSVGAPSLSSSNRRASRPLSEASF
SKRNLPPPPRPPPPKHLKSSVRPQSFSAGSSRVTANDSTANQNRADLSQRGNNASNQNQV
RKTNSASSAGASAGKPVRPAKANSAFKPTSDSDPSVTRTNSGQISSVASLAQWFEQKGGV
NNKV*
>TRINITY_DN30872_c0_g1::TRINITY_DN30872_c0_g1_i1::g.1::m.1 type:complete len:1005 gc:universal TRINITY_DN30872_c0_g1_i1:689-3703(+)
MFDNRNATRSEVVNDAIQVVNCVDMYFRTINTRVSVLYVETWAHGDQMEISNDIRQTLLN
FMEYASRKLYKVTKDATHLLTGHHFEGAEVGMSVPDRICTAKAVGVSQDTNIHEPHLVAS
TMTHMLGHNIGMSHDEYDTNDCECQDWWGCIMAETILGQNRIQPYHFSKCSLQDYINALR
IGHGICLFNKPNQLEDFKSCGNKLVEEGEQCDCGTIDECLDRDPCCDPITCKLRVEAECS
KGPCCADCRLKASGQLCREAIDECDIPEYCNGRDGQCPTDLFKRNGALCKNGVGFCFNGR
CPSADERCEYIWDFGAVSSDIQCYEQFNTQGSLNGHCGTDGKGGYIKCAPENILCGTVQC
QQGSRVPIVQGMNKQYARTIVSIGGAEYECKVASGNLDLDITDLGMMPDGSKCAENKICV
NQTCLKLDHFVEPGSCLSNNVALPCSGHGVCSNINTCFCDEGWTSADCSQRINGDDAAAD
HTDEPAGGGNHIYPPTLATQGPVSENGQNLKKTPKSTTYGKKDALSAPSLVVVLVSVVGG
VFIFFALLATCYRSTLPKQEPPHMKKHIVRKHTLPLTVATKRDEDSSQENVNRIITFGSM
PSYREDKQRQQLQLKDTSLSEEGETHGLTAETSAFIELSPNNLSKVPEKGILKHPPRSEK
EKWSDEASQSDNQDTVSQSDNNMDRNSDALTEVERTLKSLNGYHEEILEALHTASSHRPP
YAKLSPKEETKKFTESVSDYGGIGILKSSTEQLGVASGDEIEETVPPCGPIRIRNLEDLL
RQLEHTPGPHVSPAGSEDIRLSEPEADRHYRSDSASGTESQLDPSLHFLLARQRSGEVIS
GHAPPSASAHLLRRIPIEMEEEEDDDEEEGSADEEEEDDTYATPHFIRSASEEALPVTVH
GYSYERNLNEKQRQEKTMKRDSCEYFPSPPSDESYPSYGENSCYPSLLSAASGSRGDKGS
IVQTHGLSPATSSSSGSQPTSGAKRKLRKKFPEYKRDRSKPHHT*
>TRINITY_DN30872_c0_g1::TRINITY_DN30872_c0_g1_i1::g.2::m.2 type:5prime_partial len:224 gc:universal TRINITY_DN30872_c0_g1_i1:3-674(+)
DSFPFDDVGDEKWPFAEADRLRRIYPENERLIANIPSRFFEVIYPVQVRQHQKLGISTRD
ATANKVSLPSTGKHFHQTSLLVKAFNHKFRLELELNMYLLAPNLIQKHFLPEGAQQISTQ
EIEHCYYHAVIKDYPGALAALRTCNGVSGIIHVSNETFVIHPFYGGDLSRKHPHVIYKYF
GEAKEKHTCGNTGMHEWGFKQYRIKPGRVKRDVREVLNSSNLL*
>TRINITY_DN30872_c0_g1::TRINITY_DN30872_c0_g1_i2::g.5::m.5 type:complete len:1006 gc:universal TRINITY_DN30872_c0_g1_i2:689-3706(+)
MFDNRNATRSEVVNDAIQVVNCVDMYFRTINTRVSVLYVETWAHGDQMEISNDIRQTLLN
FMEYASRKLYKVTKDATHLLTGHHFEGAEVGMSVPDRICTAKAVGVSQDTNIHEPHLVAS
TMTHMLGHNIGMSHDEYDTNDCECQDWWGCIMAETILGQNRIQPYHFSKCSLQDYINALR
IGHGICLFNKPNQLEDFKSCGNKLVEEGEQCDCGTIDECLDRDPCCDPITCKLRVEAECS
KGPCCADCRLKASGQLCREAIDECDIPEYCNGRDGQCPTDLFKRNGALCKNGVGFCFNGR
CPSADERCEYIWDFGAVSSDIQCYEQFNTQGSLNGHCGTDGKGGYIKCAPENILCGTVQC
QQGSRVPIVQGMNKQYARTIVSIGGAEYECKVASGNLDLDITDLGMMPDGSKCAENKICV
NQTCLKLDHFVEPGSCLSNNVALPCSGHGVCSNINTCFCDEGWTSADCSQRINGDDAAAD
HTDEPAGGGNHIYPPTLATQGPVSENGQNLKKTPKSTTYGKKDALSAPSLVVVLVSVVGG
VFIFFALLATCYRRSTLPKQEPPHMKKHIVRKHTLPLTVATKRDEDSSQENVNRIITFGS
MPSYREDKQRQQLQLKDTSLSEEGETHGLTAETSAFIELSPNNLSKVPEKGILKHPPRSE
KEKWSDEASQSDNQDTVSQSDNNMDRNSDALTEVERTLKSLNGYHEEILEALHTASSHRP
PYAKLSPKEETKKFTESVSDYGGIGILKSSTEQLGVASGDEIEETVPPCGPIRIRNLEDL
LRQLEHTPGPHVSPAGSEDIRLSEPEADRHYRSDSASGTESQLDPSLHFLLARQRSGEVI
SGHAPPSASAHLLRRIPIEMEEEEDDDEEEGSADEEEEDDTYATPHFIRSASEEALPVTV
HGYSYERNLNEKQRQEKTMKRDSCEYFPSPPSDESYPSYGENSCYPSLLSAASGSRGDKG
SIVQTHGLSPATSSSSGSQPTSGAKRKLRKKFPEYKRDRSKPHHT*
>TRINITY_DN30872_c0_g1::TRINITY_DN30872_c0_g1_i2::g.6::m.6 type:5prime_partial len:224 gc:universal TRINITY_DN30872_c0_g1_i2:3-674(+)
DSFPFDDVGDEKWPFAEADRLRRIYPENERLIANIPSRFFEVIYPVQVRQHQKLGISTRD
ATANKVSLPSTGKHFHQTSLLVKAFNHKFRLELELNMYLLAPNLIQKHFLPEGAQQISTQ
EIEHCYYHAVIKDYPGALAALRTCNGVSGIIHVSNETFVIHPFYGGDLSRKHPHVIYKYF
GEAKEKHTCGNTGMHEWGFKQYRIKPGRVKRDVREVLNSSNLL*
>TRINITY_DN32787_c0_g1::TRINITY_DN32787_c0_g1_i1::g.9::m.9 type:5prime_partial len:991 gc:universal TRINITY_DN32787_c0_g1_i1:3-2975(+)
LSGVDVSEMVWIVRSDALFGRLVCFIIVLGICSALRSKDVRFEFHNHYVIQPKLHTFDGR
ERRDISSAKEIPKDNLVMTFEVLGRKFVLDLKMNVDLLPETYFEMYQLNSSTVLSKPMKN
LRRHCHYLGQIQGIPTSWAAISTCHGINGMVFDGKENYYVHAFNESSHILLKASDWKANN
LTCGYNEQYDNMQRSHTLNNVKRKRRSAVLHPPPGTTRDSRYVELILVNDYQEFKDLNED
IETVFERSKQIANILNGLYTPLNIYIALVGIIAWTEKDPIVMSPDGDTTLNNFLHYRRER
LARQHANDNAQLITGITFNGGVVGKALKGPICTNEYSGGVNMDHSDVVAVVATTVAHELG
HNFGMEHDTDECECPEEKCIMGPASSDVSPHYWSSCSREYVHMAFQRGMDYCLRNVPSSV
AGPICGNGFLEDGEECDCGLKEYCNNLCCNASTCQLTPNATCATGQCCDISTCKVKHVAT
LCRGSISECDLPEYCDGESEYCPSDVYVQDGTDCGDGKGYCYNSACQSHNNQCKLLWGPT
GKNSHHRCYDQNTNGNINGNCGYNSFNKTYKACAKKDIRCGMLQCTHLNEKLEFGTPSAA
LLSKTFIYVQTKTLRCQTAVIDLGLTSVDPGLTPNGAKCGDKMACLNQECVPVSNLRKKS
CPQNCNGNGICNSRINCHCNYGYGPPYCDSPGNGGSVDSGPPLDPNAGQSFFIAMLVIFL
GIIPFIVISIYVMYHYNHHLKNWWLHKIRKEPKKPPEPKSAPPPPPKKFNYPHGTIKKMD
ISAPFLQHGPSDPIVTVPLEMAQKHLHNGQVPAAAAVSQETPRPVPLRAAPPVPSAPVQR
SHSSVGAPSLSSSNRRASRPLSEASFSKRNLPPPPRPPPPKHLKSSVRPQSFSAGSSRVT
ANDSTANQNRADLSQRGNNASNQNQVRKTNSASSAGASAGKPVRPAKANSAFKPTSDSDP
SVTRTNSGQISSVASLAQWFEQKGGVNNKV*
>TRINITY_DN32787_c0_g1::TRINITY_DN32787_c0_g1_i2::g.10::m.10 type:5prime_partial len:965 gc:universal TRINITY_DN32787_c0_g1_i2:3-2897(+)
LSGVDVSEMVWIVRSDALFGRLVCFIIVLGICSALRSKDVRFEFHNHYVIQPKLHTFDGR
ERRDISSAKEIPKDNLVMTFEVLGRKFVLDLKMNVDLLPETYFEMYQLNSSTVLSKPMKN
LRRHCHYLGQIQGIPTSWAAISTCHGINGMVFDGKENYYVHAFNESSHILLKASDWKANN
LTCGYNEQYDNMQRSHTLNNVKRKRRSAVLHPPPGTTRDSRYVELILVNDYQEFKDLNED
IETVFERSKQIANILNGLYTPLNIYIALVGIIAWTEKDPIVMSPDGDTTLNNFLHYRRER
LARQHANDNAQLITGITFNGGVVGKALKGPICTNEYSGGVNMDHSDVVAVVATTVAHELG
HNFGMEHDTDECECPEEKCIMGPASSDVSPHYWSSCSREYVHMAFQRGMDYCLRNVPSSV
AGPICGNGFLEDGEECDCGLKEYCNNLCCNASTCQLTPNATCATGQCCDISTCKVKHVAT
LCRGSISECDLPEYCDGESEYCPSDVYVQDGTDCGDGKGYCYNSACQSHNNQCKLLWGPT
GKNSHHRCYDQNTNGNINGNCGYNSFNKTYKACAKKDIRCGMLQCTHLNEKLEFGTPSAA
LLSKTFIYVQTKTLRCQTAVIDLGLTSVDPGLTPNGAKCGDKMICNSRINCHCNYGYGPP
YCDSPGNGGSVDSGPPLDPNAGQSFFIAMLVIFLGIIPFIVISIYVMYHYNHHLKNWWLH
KIRKEPKKPPEPKSAPPPPPKKFNYPHGTIKKMDISAPFLQHGPSDPIVTVPLEMAQKHL
HNGQVPAAAAVSQETPRPVPLRAAPPVPSAPVQRSHSSVGAPSLSSSNRRASRPLSEASF
SKRNLPPPPRPPPPKHLKSSVRPQSFSAGSSRVTANDSTANQNRADLSQRGNNASNQNQV
RKTNSASSAGASAGKPVRPAKANSAFKPTSDSDPSVTRTNSGQISSVASLAQWFEQKGGV
NNKV*
>TRINITY_DN36354_c0_g1::TRINITY_DN36354_c0_g1_i1::g.1::m.1 type:complete len:426 gc:universal TRINITY_DN36354_c0_g1_i1:97-1374(+)
MKGLSLGFILLAAAQVLGKEKDGRHPVYIIAHMVNSIPEVDDYLRRGANAIEADVKFNYN
ALPEATYHGYPCDCFRVCTRKEALPHFISYIRNITTPGSKDYKEQLALLFLDLKTSSVPP
QRKYSAGTSLAKLLVKYLWNGGDNVTSLNVLISIGHTYDSQLIRGVIRTLKEQNLDYLLS
KIGFDVGLNEHPLKIERMWKSLGMNLNIWQGDGITNCLFPMRSTKRIESYYRMKRDGENY
MSKLYQWTVDFTVSFRKSLGLGVEAFITNYPERLQSLLQESQIRQHFRLATMDDDCWEPV
AIYPTVITDLTAVQPVSSKVYSIAQEVVDSLATFVGDAFNISQSTNNPEYVSLMKYLVKI
DRSEEIQMPESENFCQYSLCTLYELYSKRHSSHRLRFDSECMNKTNTPGVEISTICTHLH
KLVYQ*
>TRINITY_DN36354_c0_g1::TRINITY_DN36354_c0_g1_i2::g.2::m.2 type:complete len:426 gc:universal TRINITY_DN36354_c0_g1_i2:154-1431(+)
MKGLSLGFILLAAAQVLGKEKDGRHPVYIIAHMVNSIPEVDDYLRRGANAIEADVKFNYN
ALPEATYHGYPCDCFRVCTRKEALPHFISYIRNITTPGSKDYKEQLALLFLDLKTSSVPP
QRKYSAGTSLAKLLVKYLWNGGDNVTSLNVLISIGHTYDSQLIRGVIRTLKEQNLDYLLS
KIGFDVGLNEHPLKIERMWKSLGMNLNIWQGDGITNCLFPMRSTKRIESYYRMKRDGENY
MSKLYQWTVDFTVSFRKSLGLGVEAFITNYPERLQSLLQESQIRQHFRLATMDDDCWEPV
AIYPTVITDLTAVQPVSSKVYSIAQEVVDSLATFVGDAFNISQSTNNPEYVSLMKYLVKI
DRSEEIQMPESENFCQYSLCTLYELYSKRHSSHRLRFDSECMNKTNTPGVEISTICTHLH
KLVYQ*
>TRINITY_DN64_c0_g1::TRINITY_DN64_c0_g1_i1::g.1::m.1 type:5prime_partial len:236 gc:universal TRINITY_DN64_c0_g1_i1:800-93(-)
RQYADCSEIYNDGFKQSGFYKIKPHQSQAIFSVYCDMSDGGGWTVIQRRSDGRENFNRCW
NDYENGFGNFVQNNGEYWLGNKNINLLTMQGDYTLKIDLTDFEKNSRFAQYKHFKVGDKK
SFYELNFGEYSGTAGDSLSGTYHPEMQWWASHQRMKFSTRDRDNDNYKGNCAEEEQSGWW
FNRCHSANLNGVYYQGPYTAETDNGVVWYTWHGWWYSLKSVVMKIRPNDFIPNVI*
>TRINITY_DN3126_c0_g1::TRINITY_DN3126_c0_g1_i1::g.2::m.2 type:5prime_partial len:273 gc:universal TRINITY_DN3126_c0_g1_i1:925-107(-)
YKHILVAVFLQLANAIISSHAFKTTPSLINSLKGISHLINEVLDVLECNGPIQPGPIDCD
HLLLEGNKKSGIYRIWPLNWKTHGSFEVYCDMEIDGGGWTVIQRRGNYNQPKDYFYKSWA
DYQMGFGKLDEDFWLGNDRIFSLTNQGNYSLRIDMEDKEGERRYAYYENFWIESERQLYK
LHISEFSGDAGDSLSYANGMRFTTKDRAGESIAKTCPDLYKGAWWYRDCHLSNLNGLYLD
GDHKSYADGINWKTWKGYHYSLPVVEMKIRPV*
>TRINITY_DN4322_c0_g1::TRINITY_DN4322_c0_g1_i1::g.3::m.3 type:5prime_partial len:259 gc:universal TRINITY_DN4322_c0_g1_i1:1476-700(-)
KESGLYFIRPLKSKQQFLVYCEIDASGNGWTVLQKRLDGSLDFKKNWVQYKEGFGHLSPT
GTTEFWLGNEKIHLISMQSTIPYTLRIQLKDWNGRTSTADYAMFRVGPESDKYRLTYAYF
IGGDAGDAFDGYDFGDDPSDKFFTSHNGMQFSTWDNDNDKFEGNCAEQDGSGWWMNKCHA
GHLNGIYYQGGTYSKASTPNGYDNGIIWATWKTRWYSMKETTMKIIPFNRLSIGDGQQHN
MGGSKQVSVEHEVEIEYP*
>TRINITY_DN4322_c0_g2::TRINITY_DN4322_c0_g2_i1::g.5::m.5 type:5prime_partial len:251 gc:universal TRINITY_DN4322_c0_g2_i1:959-207(-)
KESGLYFIRPLKSKQQFLVYCEIDASGNGWTVLQKRLDGSLDFKKNWVQYKEGFGHLSPT
GTTEFWLGNEKIHLISMQSTIPYTLRIQLKDWNGRTSTADYAMFRVGPESDKYRLTYAYF
IGGDAGDAFDGYDFGDDPSDKFFTSHNGMQFSTWDNDNDKFEGNCAEQDGSGWWMNKCHA
GHLNGIYYQGGTYSKASTPNGYDNGIIWATWKTRWYSMKETTMKIIPFNRLSIGDGQQHN
MGGSKQAGDV*
>TRINITY_DN10777_c0_g1::TRINITY_DN10777_c0_g1_i1::g.7::m.7 type:complete len:278 gc:universal TRINITY_DN10777_c0_g1_i1:1827-994(-)
MDSRNLLVMFMVCCFTMVVVQPAVGSSHDISALAGFLRYIDSLIHEVLVLLGTSRWNHPG
PIDCSQIFNEGHKTSGIYRIWPHNWQNVGSFQVYCDMETDGGGWTVIQRRGDYKQPKDYF
YKTWKEYQLGFGKLDEDFWLGNDRIFGLTDQGNYSLRIDMADKEGEKRFAFYNEFWIENN
QQLYKLHISGFSGDAGDSFSNLNGMRFTTKDADNDIWEKNCAESFKGGWWYSNCHSANLN
GLYHNGYHQSYANGINWRTWRGYNYSLTFADMKIRPS*
>TRINITY_DN16997_c0_g1::TRINITY_DN16997_c0_g1_i1::g.9::m.9 type:complete len:279 gc:universal TRINITY_DN16997_c0_g1_i1:1095-259(-)
MRLFRCVYVSFFGLWCLQSLGHVNCSANDFSILSNFLNYVDTLVHRVLEVLEATKTGNPG
PVDCAQILKNGNSKSGVYRIWPLNWEIFGSFQVYCDMETDGGGWNVIQRRGNYQKPKDYF
FKTWTEYQQGFGDLTQDFWLGNDRIFSISNQGNYSLRIDISDKEGERRFARFNEFWIETE
RQDYILHVAGYSGTAGDSFSDLNGMKFSTKDRDNDVHNDTSCAARYKGGWWYKSCHRSNL
NGLYLNGHHTSLANGIEWYTWKKYNYSFPAVDMKIRSY*
>TRINITY_DN19071_c0_g1::TRINITY_DN19071_c0_g1_i1::g.10::m.10 type:5prime_partial len:288 gc:universal TRINITY_DN19071_c0_g1_i1:1021-158(-)
LRSKIQKLESDISAQMEYCRTPCTVSCNIPVVSGKECEEIIRKGGETSEMYLIQPDTSIK
PYRVYCDMETENGGWTVIQNRQDGSVDFGRQWDPYKQGFGNIATNDDGKKYCGLPGEYWL
GNDKISQLTRMGTTELLIEMEDWKGDKVKAHYGGFTVQNEANKYQVSVNKYKGTAGNALM
DGASQLVGENRTMTIHNGMFFSTYDRDNDGWLTLDPRKQCSKEDGGGWWYNRCHAANPNG
RYYWGGLYSWDMSKHGTDDGVVWMNWKGSWYSMRKMSMKIRPFFPQQ*
>TRINITY_DN22251_c0_g1::TRINITY_DN22251_c0_g1_i1::g.11::m.11 type:5prime_partial len:546 gc:universal TRINITY_DN22251_c0_g1_i1:3-1640(+)
TNGHSVDREPPEKPTRQAMTLFCLIITLLLKAVADAARDQHTLEDVYNLVSRIDENLRKE
DRIREIMQVVSIGATMRSVEKRLEEIIDRMERDSLGRGISSDLRSDIEAIGERIERMEDT
AGTLKTMMTKMDTDLKKLEQVEQKTENLERDLELRLTKLMNAMSSLHEMNKRLTNSLRSS
GSNRIENTTSLSSSSVTFLMESLEDLERKVKEQLSILEAQLKSELDGLKIMTSNVLIQCE
PPDEEPGDRKIERAYNNQIDVLAKNLSRSQREIKEEFHLGMQGLEQKLSELSSISANCGN
ESHNEISTKDTDQDIKPKCVSDRHVRDARNCADLRMSGNTCDGVYFVFHPSGRAIKVYCD
MTTDGGGWSVIMRRGDFGINPVDFNLPWRVYKHGFGDMNKEFWLGNENIHLLTNGKETNQ
LRIELESFDARSKIFTYDSFSIGSENNEYRMHVSHPLAGYSQYFLTYNNRPFITYDRITD
QPGDCASKYKGGWWYSKYCTHSDLTAQRFSVNNRTSSVGMQSPLWRAAGVLKGAEMKIRP
KSFHL*
>TRINITY_DN22251_c0_g3::TRINITY_DN22251_c0_g3_i1::g.13::m.13 type:5prime_partial len:203 gc:universal TRINITY_DN22251_c0_g3_i1:2-610(+)
FYFVSPPSGGAIKVYCDMTTDGGGWSVIMRRGDFGINPVDFNLPWRVYKHGFGDMNKEFW
LGNENIHLLTNGKETNQLRIELESFDARSKIFTYDSFSIGSENNEYRMHVSHPLAGYSQY
FLTYNNRPFITYDRITDQPGDCASKYKGGWWYSKYCTHSDLTAQRFSVNNRTSSVGMQSP
LWRAAGVLKGAEMKIRPKSFHL*
>TRINITY_DN31584_c0_g1::TRINITY_DN31584_c0_g1_i1::g.14::m.14 type:5prime_partial len:735 gc:universal TRINITY_DN31584_c0_g1_i1:2-2206(+)
STTGQLARLVSELQTQVNILQREHATDQETIRQLERLLVSKPAAAPQDGMDNLESQLKEL
KRSLSEIVRTPIGKGADVTDIRTETEILRNQLQHLRQEVSSMKARQEESYSAFGQMKSTQ
ITTKWLQRKVDEMRTEIREVAAVLNVSSGLNQLQNLDTSMDLLKSDFRALRRDYDQLVAS
QERENVGLNQLKQDTAELRDMVQKLNMNHQKMAEQVEDLDSMRQTLVNRQEKEMEFENAL
KDTKSVSADDKQRRYRHRGHWKAEINDLNSALRTLEMKQIQADSETRQLKTNYRSLKGTI
QQLKTSSDHLRSQFATLQTEQSLIRHRVNDVFDTVSKMEDRTGKNSAAIINMTETAGGVD
KLHSSTMQLFEALEAIEGEYGKDISELQKEVSKLEFNVAQIQSSFQVIRQEQSNHRDMLK
TLKKDMSLNQLQSQRNHIEITLLQTELLNHTLQSCKAARSNDLQSKVRRLEDRLERVYAE
LRLKVDADATNQWKEQQNVLKDELKKVNALLPSVGEREANLEAQIKKFIRRLPRDCSSVD
KKSGVNLIHIPGLMDTKEVFCDSETSDGGWTIIQKRMDGSVQFDRKWKEYKDGFGNPDGE
YWIGLEALHRLSNSDNFTLRIDMWDTFGRYKYVTYDTFFVMSEHDGYRLAVGGYRGNASN
ALERHNSMEFSTSDHDRDASNTNCALYYSSGWWYNRCQFVNINGKYKVGLTWFDVDSHEW
TQLDRVEMKIRPRR*
>TRINITY_DN37854_c1_g1::TRINITY_DN37854_c1_g1_i1::g.18::m.18 type:complete len:220 gc:universal TRINITY_DN37854_c1_g1_i1:1775-2434(+)
MAFSSYLVLILFCFSASEVQPIDDEFKSLSNFLTGADSMIHQVRFLLDLPRAAHPGPIDC
AQILKGGSTQSGIYRIWPLNWESIGSFQVFCDMETDGGGWTVIQRRGDFKNPVDYFYKTW
KEYQMGFGSLNEDFWLGDSFYSSNGMKFTTKDQDNDTWEKNCAEAYKGGWWYSKCHDANL
NGLYHNGYHKSYADGVNWSSWRGYNYSIPFVDMKIRPTK*
>TRINITY_DN37854_c1_g1::TRINITY_DN37854_c1_g1_i1::g.19::m.19 type:complete len:220 gc:universal TRINITY_DN37854_c1_g1_i1:3458-2799(-)
MAFSSYLVLILFCFSASEVQPIDDEFKSLSNFLTGADSMIHQVRFLLDLPRAAHPGPIDC
AQILKGGSTQSGIYRIWPLNWESIGSFQVFCDMETDGGGWTVIQRRGDFKNPVDYFYKTW
KEYQMGFGSLNEDFWLGDSFYSSNGMKFTTKDQDNDTWEKNCAEAYKGGWWYSKCHDANL
NGLYHNGYHKSYADGVNWSSWRGYNYSIPFVDMKIRPTK*
>TRINITY_DN37854_c1_g1::TRINITY_DN37854_c1_g1_i2::g.21::m.21 type:complete len:275 gc:universal TRINITY_DN37854_c1_g1_i2:1775-2599(+)
MAFSSYLVLILFCFSASEVQPIDDEFKSLSNFLTGADSMIHQVRFLLDLPRAAHPGPIDC
AQILKGGSTQSGIYRIWPLNWESIGSFEVFCDMERDYGGWTVIQRRGDFKNPVDYFYRTW
KEYQMGFGNLNQDFWLGNDKIFAVTNQGNYTLRIDMEDKNGEKRYALYRKFWIESERQGY
QLHIGGYTGDAGDSFSNLNGMKFTTKDQDNDIWENNCAERFKGGWWYAKCHTSNLNGLYH
NGYHNSFADGINWHSWKGYNYSLPIVDMKIRPTK*
>TRINITY_DN37854_c1_g1::TRINITY_DN37854_c1_g1_i2::g.22::m.22 type:5prime_partial len:178 gc:universal TRINITY_DN37854_c1_g1_i2:4287-3754(-)
GGWTVIQRRGDFKNPVDYFYRTWKEYQMGFGNLNQDFWLGNDKIFAVTNQGNYTLRIDME
DKNGEKRYALYRKFWIESERQGYQLHIGGYTGDAGDSFSNLNGMKFTTKDQDNDIWENNC
AERFKGGWWYAKCHTSNLNGLYHNGYHNSFADGINWHSWKGYNYSLPIVDMKIRPTK*
>TRINITY_DN37854_c1_g1::TRINITY_DN37854_c1_g1_i3::g.23::m.23 type:5prime_partial len:186 gc:universal TRINITY_DN37854_c1_g1_i3:3-560(+)
FCDMERDNGGWTVIQRRGDFKNPVDYFYRTWKEYQMGFGNLSGNFWLGNDKIFAVTNQGN
YALRIDMEDKEGEKRYAVYQEFWIESEKQIYQLHVSGYTGDAGDSFSAFNGRRFTTKDQD
NNVGKKDCLQSIKGGWWYINCRYTNLNGYDYNDYRSHYDDGFIWESWKGVGHSLSNVDMK
IRPTN*
>TRINITY_DN37854_c1_g1::TRINITY_DN37854_c1_g1_i4::g.25::m.25 type:5prime_partial len:126 gc:universal TRINITY_DN37854_c1_g1_i4:1-378(+)
YALRIDMEDKEGEKRFALYREFWIESERQGYQLHIGGYTGDAGDSFSNLNGMKFTTKDQD
NDIWENNCAERFKGGWWYAKCHTSNLNGLYHNGYHNSFADGINWHSWKGYNYSLPIVDMK
IRPTK*
>TRINITY_DN37854_c1_g1::TRINITY_DN37854_c1_g1_i5::g.26::m.26 type:5prime_partial len:126 gc:universal TRINITY_DN37854_c1_g1_i5:1-378(+)
YALRIDMEDKEGEKRFALYREFWIESERQGYQLHIGGYTGDAGDSFSNLNGMKFTTKDQD
NDIWENNCAERFKGGWWYAKCHTSNLNGLYHNGYHNSFADGINWHSWKGYNYSLPIVDMK
IRPTK*
>TRINITY_DN37854_c1_g3::TRINITY_DN37854_c1_g3_i1::g.27::m.27 type:5prime_partial len:134 gc:universal TRINITY_DN37854_c1_g3_i1:713-312(-)
FAVTNQGNYALRIDMEDKEGEKRYAVYQEFWIESEKQIYQLHVSGYTGDAGDSFSAFNGR
RFTTKDQDNNVGKKDCLQSIKGGWWYINCRYTNLNGYDYNDYRSHYDDGFIWESWKGVGH
SLSNVDMKIRPTN*
>TRINITY_DN37854_c1_g1::TRINITY_DN37854_c1_g1_i6::g.30::m.30 type:complete len:275 gc:universal TRINITY_DN37854_c1_g1_i6:1775-2599(+)
MAFSSYLVLILFCFSASEVQPIDDEFKSLSNFLTGADSMIHQVRFLLDLPRAAHPGPIDC
AQILKGGSTQSGIYRIWPLNWESIGSFQVFCDMETDGGGWTVIQRRGDFKNPVDYFYKTW
KEYQMGFGSLNEDFWLGNDKIFAVTNQGNYTIRIDMKDKEGGKGYALFQEFWIESERQGY
QLHITGYTGNAGDSFYSSNGMKFTTKDQDNDTWEKNCAEAYKGGWWYSKCHDANLNGLYH
NGYHKSYADGVNWSSWRGYNYSIPFVDMKIRPTK*
>TRINITY_DN37854_c1_g1::TRINITY_DN37854_c1_g1_i6::g.31::m.31 type:complete len:275 gc:universal TRINITY_DN37854_c1_g1_i6:3788-2964(-)
MAFSSYLVLILFCFSASEVQPIDDEFKSLSNFLTGADSMIHQVRFLLDLPRAAHPGPIDC
AQILKGGSTQSGIYRIWPLNWESIGSFQVFCDMETDGGGWTVIQRRGDFKNPVDYFYKTW
KEYQMGFGSLNEDFWLGNDKIFAVTNQGNYTIRIDMKDKEGGKGYALFQEFWIESERQGY
QLHITGYTGNAGDSFYSSNGMKFTTKDQDNDTWEKNCAEAYKGGWWYSKCHDANLNGLYH
NGYHKSYADGVNWSSWRGYNYSIPFVDMKIRPTK*
>TRINITY_DN37854_c1_g1::TRINITY_DN37854_c1_g1_i8::g.33::m.33 type:complete len:275 gc:universal TRINITY_DN37854_c1_g1_i8:1775-2599(+)
MAFSSYLVLILFCFSASEVQPIDDEFKSLSNFLTGADSMIHQVRFLLDLPRAAHPGPIDC
AQILKGGSTQSGIYRIWPLNWESIGSFEVFCDMERDYGGWTVIQRRGDFKNPVDYFYRTW
KEYQMGFGNLNQDFWLGNDKIFAVTNQGNYTLRIDMEDKNGEKRYALYRKFWIESERQGY
QLHIGGYTGDAGDSFSNLNGMKFTTKDQDNDIWENNCAERFKGGWWYAKCHTSNLNGLYH
NGYHNSFADGINWHSWKGYNYSLPIVDMKIRPTK*
>TRINITY_DN37854_c1_g1::TRINITY_DN37854_c1_g1_i8::g.34::m.34 type:5prime_partial len:178 gc:universal TRINITY_DN37854_c1_g1_i8:4277-3744(-)
GGWTVIQRRGDFKNPVDYFYRTWKEYQMGFGNLNQDFWLGNDKIFAVTNQGNYTLRIDME
DKNGEKRYALYRKFWIESERQGYQLHIGGYTGDAGDSFSNLNGMKFTTKDQDNDIWENNC
AERFKGGWWYAKCHTSNLNGLYHNGYHNSFADGINWHSWKGYNYSLPIVDMKIRPTK*
>TRINITY_DN59280_c0_g2::TRINITY_DN59280_c0_g2_i1::g.35::m.35 type:complete len:657 gc:universal TRINITY_DN59280_c0_g2_i1:142-2112(+)
MVTSKIWLVIMIPWSMSCSVYTQLNLGIRAELVTIKEMMAEIEGKLEQFNTLYLDNLDKR
VREMDAKLDTLTSKIEELNEKSSVIEEINQSTVSRNELTQKIAKDVAELLRKQTSTKTKG
ERGRLEKIDENVQSLFQLFGALDRKFGALQEEVEHLSRKEMNFPSLAESQDYVTYLGHKM
ASLEVAAKNLGDCLDCHHAPLGISLKETIKKTLESQRAPIISCSLAEVDRSMVKVMENHW
QPQFEAAQADILHKLETLNRLIVSIRRHVVQTDEVPNDTEVTSNPPLCPDLGKGPSVSLR
SDDGVRDANSPGRIFRKLWRKLTDPVNKLSEKMDQLKNNIEFASSKLCNDTLGRITDLLS
KDKESETCLAHYKTLQETTKDTNLRLGYIESRQMSVQNICSKILVEVERLRHLVFPPVVQ
PTEEAQSPAIHPHSCSDLQIQGNMVNDVYKITPKGAEDEFHVFCDFRTDGGGWTVIQRRG
DYGEPRENFTKGWESYKNGFGDLLREFWLGNDKISLLTSQDSVKLRIDLEDFEGNRAHAE
YSRFYVAEESDQYRLNVGEYSGNATDSLSVHDGKMFSTIDRDNDEVAACCNCAPAFKGGW
WYYKCFEANLNGPYHTDPIDNGYFQGIIWERWKGDYSLRFTEMKIRPLYFDSLKDP*
>TRINITY_DN62062_c0_g1::TRINITY_DN62062_c0_g1_i1::g.36::m.36 type:5prime_partial len:148 gc:universal TRINITY_DN62062_c0_g1_i1:1-444(+)
DKEFWLGNDIIFVLTNQGNYSLRIDMKDEKGDTLYATFNEFWIENEARMYKLHVTGYDGN
AGDSVTSMNKAPFTTKDKDNDEAPANCAHSYKGGWWYINCHFSNLNGLNLNGKHESYADG
IEYYTLTKYHYSLTEVEMKIRPNIYAG*
>TRINITY_DN23360_c0_g1::TRINITY_DN23360_c0_g1_i1::g.1::m.1 type:5prime_partial len:636 gc:universal TRINITY_DN23360_c0_g1_i1:2100-193(-)
EDRCSVQHISPQEASNNRWKGLLKFQSRWKLITIVTSFLIVCLGVALLVWYLEATPRDSK
KINPATEQIVARCQPLRHPLCRKYKVPYSYTIVPNSSLHELQTVALSTITYYPLIRVKCY
VLIPLFLCSMYAPKCVANGQPVPPCRRLCEEAIRKCEFFLGVFSLSWPTDINCDVLEDSE
DPNVCVGYRQILHLEKRKQACRNGFRCDNMRCLPNSWRCDGYQDCNDGKDESGCSSCFKT
EYYCGGDKCIKEHAVCNGIPDCSDGRDERQCVRLNESLGIENEGRLEVYSYGTQQWLPVC
GSDWDLKVMSTKACNILGYRKINETRFRDEFNPEDRMTSFSKNSKRLPMKRIFSNKEGCD
SDVTVHLKCQNYECGKTSVPSIPSSRIVGGEESTPGSWPWLAALHGGSEEIFFCGGVLIS
PWWVLSAAHCVGNQTDTSGLTLKLGMTRRTSAPFFVHKRGVSLVIKHPEFMNNPFFDDDL
VLLMLDKPVSFDEFLRPICLPPFNLSLEGFDSCVVTGWGKDTYDDEADYQVAVHHVKVPI
VHFKDCSRWYSFHQVNISKRMVCAGYLEGEKDACQGDSGGPLLCWEKDHWFVAGIVSWGI
KCAQPILPGIYTKVPVYVNWILETTALYGHPIQRS*
>TRINITY_DN31150_c0_g2::TRINITY_DN31150_c0_g2_i1::g.2::m.2 type:5prime_partial len:827 gc:universal TRINITY_DN31150_c0_g2_i1:2736-256(-)
LAFSAALGVSIYFGVLTTVYTSPVFHIYGKIRVTEGDDFDGSLLDVNSASFASKAAIYEN
KLRSTYLRSLFQYVLHEVRIYGFRKPGLNVFFRLHLDRRKGATIQGINNLAKTVLLNEIN
NGVIFDGLSIDPESVSFSDASCLDDCPTQRPSTPAPNATTSLIISDWPNTINVTIKKFEI
RVEQSQRFNASDDNETLIGGITTPGVEIINVTSLEAVSKGSQFPAQNLSREDNATTVSAK
YNATSTEVVVTVSKLASPFTDRNENGITSQEIDKPNWEGGSESQDAALIVPVNEIMPSTG
LSNEFEIVDVEECGMDGFRCSHNKCISMYQRCDRYPDCSDHSDEINCTCADYLKSTDEPK
KICDGLVDCWDYSDEINCPWCSDDMFLCPGAKLCINKNKLCDGVRDCPSGSDEAVCMKLA
KDKREANGFAFIKEGYLMVQREGQWKKLCLDNNNAAMEKPKWNVEKLGHTVCSSLTYEDL
ESIVLSPRVFQDNTFYELAPATERSGTTFLATDCAYGKVARIKCGSLECGLGSPIQLPTK
RVVGGKSVALGARPWLAALYREGQFQCGAVVIADKWLLSAGHCFFHTRRSYWVARMGLLR
RGTDIPSPYEVTKRIIRIEINPQYINKNFINDIAVLKLESAVAFSNYIRPICLPKVEDDV
TKWNGKRCSVVGWGKLGENGDVFPDTLQEVQLPVISTEECRKRTLFLPIYQITDNMFCAG
YERGGRDACLGDSGGPMMCQKEDGRWVLIGVISNGDGCARASRPGVYTKVGNFVKWIESV
MSDNTTDEVKSDNCLGTRCRLGTCLAADANCNGSLDCWDGSDERGC*
>TRINITY_DN34779_c0_g1::TRINITY_DN34779_c0_g1_i3::g.3::m.3 type:5prime_partial len:418 gc:universal TRINITY_DN34779_c0_g1_i3:1284-31(-)
INETEGLISSPGYEKRGFFSENKSCSWTIIAEADKIIHIEFLNFNIPYSFNCVFDGLLIF
NGKTTESDILLHACGQSFPKNVTSTGPFLHLIFYIDGIWNYGGFALRFKQISPREPCGEH
QITCRNYNCVNRTLICDGADDCRDGTDEECGYKRQRLICGRPKIKPEFIDDRIVGGTKAV
PGSWPWQASLRVPSAEPFGHVCGGSLINEQWILTAAHCFRDIQKESWTVHLGKYNKNKRD
HTEQLRYIKRLFIHPQYLEMIKKEERSNHKDNDIALIQLNAPVSITDVVQPICLSRYSVL
PGTRAYVTGWGDTLGTGYSDVLKQAAVQIISYRKCKKAYFKVFPVRTTMICAGRMEGGVD
SCKGDSGGPLVVQKKRTWYLVGIVSSGGKCGEAKKPGVYTRVSNYIKWINMLKRKYR*
>TRINITY_DN34779_c0_g1::TRINITY_DN34779_c0_g1_i4::g.4::m.4 type:complete len:159 gc:universal TRINITY_DN34779_c0_g1_i4:507-31(-)
MIKKEERSNHKDNDIALIQLNAPVSITDVVQPICLSRYSVLPGTRAYVTGWGDTLGTGYS
DVLKQAAVQIISYRKCKKAYFKVFPVRTTMICAGRMEGGVDSCKGDSGGPLVVQKKRTWY
LVGIVSSGGKCGEAKKPGVYTRVSNYIKWINMLKRKYR*
>TRINITY_DN34779_c0_g1::TRINITY_DN34779_c0_g1_i6::g.5::m.5 type:complete len:384 gc:universal TRINITY_DN34779_c0_g1_i6:1182-31(-)
MIIHIEFLNFNIPYSFNCVFDGLLIFNGKTTESDILLHACGQSFPKNVTSTGPFLHLIFY
IDGIWNYGGFALRFKQISPREPCGEHQITCRNYNCVNRTLICDGADDCRDGTDEECGYKR
QRLICGRPKIKPEFIDDRIVGGTKAVPGSWPWQASLRVPSAEPFGHVCGGSLINEQWILT
AAHCFRDIQKESWTVHLGKYNKNKRDHTEQLRYIKRLFIHPQYLEMIKKEERSNHKDNDI
ALIQLNAPVSITDVVQPICLSRYSVLPGTRAYVTGWGDTLGTGYSDVLKQAAVQIISYRK
CKKAYFKVFPVRTTMICAGRMEGGVDSCKGDSGGPLVVQKKRTWYLVGIVSSGGKCGEAK
KPGVYTRVSNYIKWINMLKRKYR*
>TRINITY_DN36139_c0_g1::TRINITY_DN36139_c0_g1_i1::g.6::m.6 type:5prime_partial len:370 gc:universal TRINITY_DN36139_c0_g1_i1:1226-117(-)
SNARSTKMVSLTVTFTALWVSLSTHVSAQSVSRNSFIFPETNTNLQYCRTADGSTGSCVK
ASECSEIDFREGTVPLLCYWEDNQPIVCCVDKRNTITNEELSEPETGCGKRERKDAPRAP
TIAGGRISQPSAWPWMVAIFTSNLGEKFLCGGTMVNEKYILTAAHCFRRNGVDQKRIPVA
RFLIRVGNNENDQGTAYRIKRIMIHEEYRVSQHYNDIAILEVNEPISLSSSVRPICLPSS
ELQGRRMVGREVVVVGWGDQSYGGIRDNKLREVNISIINRRECNSTYSTLFSSSISRGIT
SQFLCAGDPEGGKDACQSDSGGPLMMSSSESWTIVGIVSFGYGCAQKGFPGVYTQVSSYL
DWIQDKTDL*
>TRINITY_DN16928_c0_g1::TRINITY_DN16928_c0_g1_i1::g.1::m.1 type:complete len:107 gc:universal TRINITY_DN16928_c0_g1_i1:81-401(+)
MNTCNARFYIFSLAIALMILKDAEGYIYRIPQKQGAVSCVDDSGVKFNPGNVWYDDEKCE
RMSCDGAVGNLEIVAAGCGVVDPSGCELVQGSGHYPDCCPFLKCST*
>TRINITY_DN16928_c0_g2::TRINITY_DN16928_c0_g2_i1::g.2::m.2 type:complete len:107 gc:universal TRINITY_DN16928_c0_g2_i1:81-401(+)
MNTCNARFYIFSLAIALMILKDAEGYIYRIPQKQGAVSCVDDSGVKFNPGNVWYDDEKCE
RMSCDGAVGNLEIVAAGCGVVDPSGCELVQGSGHYPDCCPFLKCST*
>TRINITY_DN29178_c0_g3::TRINITY_DN29178_c0_g3_i2::g.4::m.4 type:complete len:103 gc:universal TRINITY_DN29178_c0_g3_i2:72-380(+)
MNTYNSRFYIFSLAIALVILEGTEGYMFRIAQDPGAVVCVDKSGVEHKPGEVWYDDERCQ
KLSCDRIKWNLEIVGMGCAPAVSAHCNPVRCSGHYPNCCLHC*
>TRINITY_DN23232_c0_g1::TRINITY_DN23232_c0_g1_i1::g.1::m.1 type:complete len:142 gc:universal TRINITY_DN23232_c0_g1_i1:450-25(-)
MKLLVVLCIVAAVYAREKSECERRRERELANKEIIGRLIPECEDNGDYKGLQCHGGNKYC
QCWDKEGNPITLPSTKLRACECHREKKIAEDGNLIGAFIPSCEENGKYSKKQCWGSTGQC
WCVDENGKKTSDPTRDEVDCE*
>TRINITY_DN23232_c0_g2::TRINITY_DN23232_c0_g2_i1::g.2::m.2 type:3prime_partial len:136 gc:universal TRINITY_DN23232_c0_g2_i1:406-2(-)
MKLLVVLCIVAAVYAREKSECERRRERELANKEIIGRLIPECEDNGDYKGLQCHGGNKYC
QCWDKEGNPITLPSTKLRACECHREKKIAEDGNLIGAFIPSCEENGKYSKKQCWGSTGQC
WCVDENGKKTSDPTR
>TRINITY_DN26021_c0_g1::TRINITY_DN26021_c0_g1_i1::g.1::m.1 type:5prime_partial len:411 gc:universal TRINITY_DN26021_c0_g1_i1:2-1234(+)
LTYGTAIMNFALLLCLVWSSCQAAFSQNCPEIYQRFSKDHTYCRRSDCRVIKGGVTEKDK
KIILNMHNEFRNKIALGKETSPQQQPPAANMMQMEWDDELARIAQAHANQCKFEHDTGPQ
RQVENFSVGQNLFMTMMTNRIDWRKAAMWYTSEVKDFYPQYREPFVFGSYGHFSQVVWAT
TWKVGCGVAMYYDNNDNMNKILYTCNYGPAGNMQGATVYVKGAPCSQCPKNTKCSNEYKG
LCKSLTSDGPQKDISVSPGDFLLYCDFTANEQNECKNVQITGSKPFKTRKIYSGKYKTVV
LNGGESITIKLGKAQDNRGICPFVYGSFGPNKNGDARRAAVSFAFSAPGIRFGDPIKIEY
SSSNFWPIAMHMQFNREMESTIKLEAYPGAAPQYFNVKAFGIGKGKCPKF*
>TRINITY_DN35799_c0_g1::TRINITY_DN35799_c0_g1_i1::g.2::m.2 type:complete len:120 gc:universal TRINITY_DN35799_c0_g1_i1:470-829(+)
MVWADTHKIGCGYSFYKDPRRGYTRLYVCNYFPAGNIIQGTMYKASPRGATCTDPSLELS
REHKGLCDKHRTNSDRKRRALWHSRHENSRIFRIKKRNVDREKRKTHWNHHNSCSFSHY*
>TRINITY_DN35799_c0_g1::TRINITY_DN35799_c0_g1_i2::g.3::m.3 type:5prime_partial len:317 gc:universal TRINITY_DN35799_c0_g1_i2:1-951(+)
KQFITKVRGKVNYICYIKSEMGRMFFAAFLFELLLGLSVGCSYEKIGRHHTMCIYKADGC
PNGQLIRSGGLSLTDKTLILETHNQLRSKLALGRVQGLPAAANMRVMTWDDELAAIAQRW
ANQCTYGHDELRNTEGGSVGQNVAIFWSHGYKNPLQGDRPDWSSSINLWAVEYDQHGFLS
SHVSPFRFKKDVGHYTQMVWADTHKIGCGYSFYKDPRRGYTRLYVCNYFPAGNIIQGTMY
KASPRGATCTDPSLELSREHKGLCDKHRTNSDRKRRALWHSRHENSRIFRIKKRNVDREK
RKTHWNHHNSCSFSHY*
>TRINITY_DN39706_c1_g5::TRINITY_DN39706_c1_g5_i1::g.4::m.4 type:complete len:441 gc:universal TRINITY_DN39706_c1_g5_i1:1467-145(-)
MKLLYVTSWHLLALFPSFLCMSHSTTRNENYNSISQEAISDATCNTSALENSQNSKSCPT
LYQRFSKEHTYCKKSTCNIIAEGVSAEDKKTILEIHNTLRSKLANGTEDRCHRLPSAANM
MELEWDEELARVAQAHASLCLFEHDDNNGRGVENFPVVGQNLLQAGSAPKDWGKISAWYE
NEVCVYNPDVISSFSFEKKYGHFSQVTWAKTWKVGCGFAAYNGAEGTRSLYTCNYGPGGN
AREQPQYIKGKPCSQCPKNTKCSKKYPGLCKSITEEGPQIQRPSSEDYIFFCDFSDNDPK
KCSNVKISGNHSFCTRHVYDGNYKTTVLNGGEWIEIDLGWAQNKGGICPFLYTRVGPNNA
AHKESSALILKFRLDNTDYPYQLSQVDDSQKNSFNIRGTYMMFNGHLKSIFRYETKEGAD
PQYIDIKAWGISKGPCKTYY*
>TRINITY_DN39706_c1_g7::TRINITY_DN39706_c1_g7_i1::g.6::m.6 type:3prime_partial len:265 gc:universal TRINITY_DN39706_c1_g7_i1:792-1(-)
MKLLYVTSWHLLALFPSFLCMSHSTTRNENYNSISQEAISDATCNTSALENSQNSKSCPT
LYQRFSKEHTYCKKSTCNIIAEGVSAEDKKTILEIHNTLRSKLANGTEDRCHRLPSAANM
MELEWDEELARVAQAHASLCLFEHDDNNGRGVENFPVVGQNLLQAGSAPKDWGKISAWYE
NEVCVYNPDVISSFSFEKKYGHFSQVTWAKTWKVGCGFAAYNGAEGTRSLYTCNYGPGGN
AREQPQYIKGKPCSQCPKKHKMLK
>TRINITY_DN26021_c0_g1::TRINITY_DN26021_c0_g1_i1::g.1::m.1 type:5prime_partial len:411 gc:universal TRINITY_DN26021_c0_g1_i1:2-1234(+)
LTYGTAIMNFALLLCLVWSSCQAAFSQNCPEIYQRFSKDHTYCRRSDCRVIKGGVTEKDK
KIILNMHNEFRNKIALGKETSPQQQPPAANMMQMEWDDELARIAQAHANQCKFEHDTGPQ
RQVENFSVGQNLFMTMMTNRIDWRKAAMWYTSEVKDFYPQYREPFVFGSYGHFSQVVWAT
TWKVGCGVAMYYDNNDNMNKILYTCNYGPAGNMQGATVYVKGAPCSQCPKNTKCSNEYKG
LCKSLTSDGPQKDISVSPGDFLLYCDFTANEQNECKNVQITGSKPFKTRKIYSGKYKTVV
LNGGESITIKLGKAQDNRGICPFVYGSFGPNKNGDARRAAVSFAFSAPGIRFGDPIKIEY
SSSNFWPIAMHMQFNREMESTIKLEAYPGAAPQYFNVKAFGIGKGKCPKF*
>TRINITY_DN27166_c0_g1::TRINITY_DN27166_c0_g1_i1::g.2::m.2 type:complete len:238 gc:universal TRINITY_DN27166_c0_g1_i1:13-726(+)
METALLWFIILCLPLIWGKNQLEMDISRLTGNYSSAWVHRSQLDYSLRLPRAAGIPSKMK
RSDQVEITRLHNLYRSMVDPSATDMEYMEWDDRIASIAQQWSEGCTWKHGNPSHDWNDGL
GQNLYRGWNSSGSYAMRLWYEEYVDYNIHINRCNPGKQCGHYTQIVWSKTRLVGCGIKEG
CWGDYRYYIVCNYWPQGNYIGQKPYKIGEPCSHCDEKSPLCWNKTCGKDDSSIPAFA*
>TRINITY_DN35799_c0_g1::TRINITY_DN35799_c0_g1_i2::g.3::m.3 type:5prime_partial len:317 gc:universal TRINITY_DN35799_c0_g1_i2:1-951(+)
KQFITKVRGKVNYICYIKSEMGRMFFAAFLFELLLGLSVGCSYEKIGRHHTMCIYKADGC
PNGQLIRSGGLSLTDKTLILETHNQLRSKLALGRVQGLPAAANMRVMTWDDELAAIAQRW
ANQCTYGHDELRNTEGGSVGQNVAIFWSHGYKNPLQGDRPDWSSSINLWAVEYDQHGFLS
SHVSPFRFKKDVGHYTQMVWADTHKIGCGYSFYKDPRRGYTRLYVCNYFPAGNIIQGTMY
KASPRGATCTDPSLELSREHKGLCDKHRTNSDRKRRALWHSRHENSRIFRIKKRNVDREK
RKTHWNHHNSCSFSHY*
>TRINITY_DN39706_c1_g5::TRINITY_DN39706_c1_g5_i1::g.4::m.4 type:complete len:441 gc:universal TRINITY_DN39706_c1_g5_i1:1467-145(-)
MKLLYVTSWHLLALFPSFLCMSHSTTRNENYNSISQEAISDATCNTSALENSQNSKSCPT
LYQRFSKEHTYCKKSTCNIIAEGVSAEDKKTILEIHNTLRSKLANGTEDRCHRLPSAANM
MELEWDEELARVAQAHASLCLFEHDDNNGRGVENFPVVGQNLLQAGSAPKDWGKISAWYE
NEVCVYNPDVISSFSFEKKYGHFSQVTWAKTWKVGCGFAAYNGAEGTRSLYTCNYGPGGN
AREQPQYIKGKPCSQCPKNTKCSKKYPGLCKSITEEGPQIQRPSSEDYIFFCDFSDNDPK
KCSNVKISGNHSFCTRHVYDGNYKTTVLNGGEWIEIDLGWAQNKGGICPFLYTRVGPNNA
AHKESSALILKFRLDNTDYPYQLSQVDDSQKNSFNIRGTYMMFNGHLKSIFRYETKEGAD
PQYIDIKAWGISKGPCKTYY*
>TRINITY_DN39706_c1_g7::TRINITY_DN39706_c1_g7_i1::g.6::m.6 type:3prime_partial len:265 gc:universal TRINITY_DN39706_c1_g7_i1:792-1(-)
MKLLYVTSWHLLALFPSFLCMSHSTTRNENYNSISQEAISDATCNTSALENSQNSKSCPT
LYQRFSKEHTYCKKSTCNIIAEGVSAEDKKTILEIHNTLRSKLANGTEDRCHRLPSAANM
MELEWDEELARVAQAHASLCLFEHDDNNGRGVENFPVVGQNLLQAGSAPKDWGKISAWYE
NEVCVYNPDVISSFSFEKKYGHFSQVTWAKTWKVGCGFAAYNGAEGTRSLYTCNYGPGGN
AREQPQYIKGKPCSQCPKKHKMLK
>TRINITY_DN26021_c0_g1::TRINITY_DN26021_c0_g1_i1::g.1::m.1 type:5prime_partial len:411 gc:universal TRINITY_DN26021_c0_g1_i1:2-1234(+)
LTYGTAIMNFALLLCLVWSSCQAAFSQNCPEIYQRFSKDHTYCRRSDCRVIKGGVTEKDK
KIILNMHNEFRNKIALGKETSPQQQPPAANMMQMEWDDELARIAQAHANQCKFEHDTGPQ
RQVENFSVGQNLFMTMMTNRIDWRKAAMWYTSEVKDFYPQYREPFVFGSYGHFSQVVWAT
TWKVGCGVAMYYDNNDNMNKILYTCNYGPAGNMQGATVYVKGAPCSQCPKNTKCSNEYKG
LCKSLTSDGPQKDISVSPGDFLLYCDFTANEQNECKNVQITGSKPFKTRKIYSGKYKTVV
LNGGESITIKLGKAQDNRGICPFVYGSFGPNKNGDARRAAVSFAFSAPGIRFGDPIKIEY
SSSNFWPIAMHMQFNREMESTIKLEAYPGAAPQYFNVKAFGIGKGKCPKF*
>TRINITY_DN29145_c0_g1::TRINITY_DN29145_c0_g1_i2::g.2::m.2 type:complete len:321 gc:universal TRINITY_DN29145_c0_g1_i2:216-1178(+)
MTSVAVITLALWITAIRCFASNDTCDERYSRITTDHTMCKSINQNCNFLKRREKVFEERL
LRTHNSIRNSIRKYVGRKYHLATNMKVMQWHDELYAMARLHSLQCAEKPDCDLCHQIGDF
PVEQNFAVKTFKKSKSARSGGPFRRFQTTIKEWAAELRLYNRDVVKSFRTTAGLPTDWTN
ILRATTIFVGCASTSFKTDERGTFKEVYVCNYGPANLTEGEEIYKAGKKSCSECEDGIGC
DTEFKHLCFPGDVEKEHTTEIFPEEKTEIITATIPSEVVNMNITEIFPQEKIVRHTAPTE
KKTTYTPTTETFPEKTTRVV*
>TRINITY_DN35799_c0_g1::TRINITY_DN35799_c0_g1_i1::g.3::m.3 type:complete len:120 gc:universal TRINITY_DN35799_c0_g1_i1:470-829(+)
MVWADTHKIGCGYSFYKDPRRGYTRLYVCNYFPAGNIIQGTMYKASPRGATCTDPSLELS
REHKGLCDKHRTNSDRKRRALWHSRHENSRIFRIKKRNVDREKRKTHWNHHNSCSFSHY*
>TRINITY_DN35799_c0_g1::TRINITY_DN35799_c0_g1_i2::g.4::m.4 type:5prime_partial len:317 gc:universal TRINITY_DN35799_c0_g1_i2:1-951(+)
KQFITKVRGKVNYICYIKSEMGRMFFAAFLFELLLGLSVGCSYEKIGRHHTMCIYKADGC
PNGQLIRSGGLSLTDKTLILETHNQLRSKLALGRVQGLPAAANMRVMTWDDELAAIAQRW
ANQCTYGHDELRNTEGGSVGQNVAIFWSHGYKNPLQGDRPDWSSSINLWAVEYDQHGFLS
SHVSPFRFKKDVGHYTQMVWADTHKIGCGYSFYKDPRRGYTRLYVCNYFPAGNIIQGTMY
KASPRGATCTDPSLELSREHKGLCDKHRTNSDRKRRALWHSRHENSRIFRIKKRNVDREK
RKTHWNHHNSCSFSHY*
>TRINITY_DN39706_c1_g5::TRINITY_DN39706_c1_g5_i1::g.5::m.5 type:complete len:441 gc:universal TRINITY_DN39706_c1_g5_i1:1467-145(-)
MKLLYVTSWHLLALFPSFLCMSHSTTRNENYNSISQEAISDATCNTSALENSQNSKSCPT
LYQRFSKEHTYCKKSTCNIIAEGVSAEDKKTILEIHNTLRSKLANGTEDRCHRLPSAANM
MELEWDEELARVAQAHASLCLFEHDDNNGRGVENFPVVGQNLLQAGSAPKDWGKISAWYE
NEVCVYNPDVISSFSFEKKYGHFSQVTWAKTWKVGCGFAAYNGAEGTRSLYTCNYGPGGN
AREQPQYIKGKPCSQCPKNTKCSKKYPGLCKSITEEGPQIQRPSSEDYIFFCDFSDNDPK
KCSNVKISGNHSFCTRHVYDGNYKTTVLNGGEWIEIDLGWAQNKGGICPFLYTRVGPNNA
AHKESSALILKFRLDNTDYPYQLSQVDDSQKNSFNIRGTYMMFNGHLKSIFRYETKEGAD
PQYIDIKAWGISKGPCKTYY*
>TRINITY_DN39706_c1_g7::TRINITY_DN39706_c1_g7_i1::g.7::m.7 type:3prime_partial len:265 gc:universal TRINITY_DN39706_c1_g7_i1:792-1(-)
MKLLYVTSWHLLALFPSFLCMSHSTTRNENYNSISQEAISDATCNTSALENSQNSKSCPT
LYQRFSKEHTYCKKSTCNIIAEGVSAEDKKTILEIHNTLRSKLANGTEDRCHRLPSAANM
MELEWDEELARVAQAHASLCLFEHDDNNGRGVENFPVVGQNLLQAGSAPKDWGKISAWYE
NEVCVYNPDVISSFSFEKKYGHFSQVTWAKTWKVGCGFAAYNGAEGTRSLYTCNYGPGGN
AREQPQYIKGKPCSQCPKKHKMLK
>TRINITY_DN26021_c0_g1::TRINITY_DN26021_c0_g1_i1::g.1::m.1 type:5prime_partial len:411 gc:universal TRINITY_DN26021_c0_g1_i1:2-1234(+)
LTYGTAIMNFALLLCLVWSSCQAAFSQNCPEIYQRFSKDHTYCRRSDCRVIKGGVTEKDK
KIILNMHNEFRNKIALGKETSPQQQPPAANMMQMEWDDELARIAQAHANQCKFEHDTGPQ
RQVENFSVGQNLFMTMMTNRIDWRKAAMWYTSEVKDFYPQYREPFVFGSYGHFSQVVWAT
TWKVGCGVAMYYDNNDNMNKILYTCNYGPAGNMQGATVYVKGAPCSQCPKNTKCSNEYKG
LCKSLTSDGPQKDISVSPGDFLLYCDFTANEQNECKNVQITGSKPFKTRKIYSGKYKTVV
LNGGESITIKLGKAQDNRGICPFVYGSFGPNKNGDARRAAVSFAFSAPGIRFGDPIKIEY
SSSNFWPIAMHMQFNREMESTIKLEAYPGAAPQYFNVKAFGIGKGKCPKF*
>TRINITY_DN27166_c0_g1::TRINITY_DN27166_c0_g1_i1::g.2::m.2 type:complete len:238 gc:universal TRINITY_DN27166_c0_g1_i1:13-726(+)
METALLWFIILCLPLIWGKNQLEMDISRLTGNYSSAWVHRSQLDYSLRLPRAAGIPSKMK
RSDQVEITRLHNLYRSMVDPSATDMEYMEWDDRIASIAQQWSEGCTWKHGNPSHDWNDGL
GQNLYRGWNSSGSYAMRLWYEEYVDYNIHINRCNPGKQCGHYTQIVWSKTRLVGCGIKEG
CWGDYRYYIVCNYWPQGNYIGQKPYKIGEPCSHCDEKSPLCWNKTCGKDDSSIPAFA*
>TRINITY_DN35799_c0_g1::TRINITY_DN35799_c0_g1_i1::g.3::m.3 type:complete len:120 gc:universal TRINITY_DN35799_c0_g1_i1:470-829(+)
MVWADTHKIGCGYSFYKDPRRGYTRLYVCNYFPAGNIIQGTMYKASPRGATCTDPSLELS
REHKGLCDKHRTNSDRKRRALWHSRHENSRIFRIKKRNVDREKRKTHWNHHNSCSFSHY*
>TRINITY_DN35799_c0_g1::TRINITY_DN35799_c0_g1_i2::g.4::m.4 type:5prime_partial len:317 gc:universal TRINITY_DN35799_c0_g1_i2:1-951(+)
KQFITKVRGKVNYICYIKSEMGRMFFAAFLFELLLGLSVGCSYEKIGRHHTMCIYKADGC
PNGQLIRSGGLSLTDKTLILETHNQLRSKLALGRVQGLPAAANMRVMTWDDELAAIAQRW
ANQCTYGHDELRNTEGGSVGQNVAIFWSHGYKNPLQGDRPDWSSSINLWAVEYDQHGFLS
SHVSPFRFKKDVGHYTQMVWADTHKIGCGYSFYKDPRRGYTRLYVCNYFPAGNIIQGTMY
KASPRGATCTDPSLELSREHKGLCDKHRTNSDRKRRALWHSRHENSRIFRIKKRNVDREK
RKTHWNHHNSCSFSHY*
>TRINITY_DN39706_c1_g5::TRINITY_DN39706_c1_g5_i1::g.5::m.5 type:complete len:441 gc:universal TRINITY_DN39706_c1_g5_i1:1467-145(-)
MKLLYVTSWHLLALFPSFLCMSHSTTRNENYNSISQEAISDATCNTSALENSQNSKSCPT
LYQRFSKEHTYCKKSTCNIIAEGVSAEDKKTILEIHNTLRSKLANGTEDRCHRLPSAANM
MELEWDEELARVAQAHASLCLFEHDDNNGRGVENFPVVGQNLLQAGSAPKDWGKISAWYE
NEVCVYNPDVISSFSFEKKYGHFSQVTWAKTWKVGCGFAAYNGAEGTRSLYTCNYGPGGN
AREQPQYIKGKPCSQCPKNTKCSKKYPGLCKSITEEGPQIQRPSSEDYIFFCDFSDNDPK
KCSNVKISGNHSFCTRHVYDGNYKTTVLNGGEWIEIDLGWAQNKGGICPFLYTRVGPNNA
AHKESSALILKFRLDNTDYPYQLSQVDDSQKNSFNIRGTYMMFNGHLKSIFRYETKEGAD
PQYIDIKAWGISKGPCKTYY*
>TRINITY_DN39706_c1_g7::TRINITY_DN39706_c1_g7_i1::g.7::m.7 type:3prime_partial len:265 gc:universal TRINITY_DN39706_c1_g7_i1:792-1(-)
MKLLYVTSWHLLALFPSFLCMSHSTTRNENYNSISQEAISDATCNTSALENSQNSKSCPT
LYQRFSKEHTYCKKSTCNIIAEGVSAEDKKTILEIHNTLRSKLANGTEDRCHRLPSAANM
MELEWDEELARVAQAHASLCLFEHDDNNGRGVENFPVVGQNLLQAGSAPKDWGKISAWYE
NEVCVYNPDVISSFSFEKKYGHFSQVTWAKTWKVGCGFAAYNGAEGTRSLYTCNYGPGGN
AREQPQYIKGKPCSQCPKKHKMLK
>TRINITY_DN11244_c0_g2::TRINITY_DN11244_c0_g2_i1::g.1::m.1 type:5prime_partial len:258 gc:universal TRINITY_DN11244_c0_g2_i1:1-774(+)
DGTDLIRIVGGRECKDGECPWQALLINDDNEGFCGGTILNEFYILTAAHCLHQAKRFKVR
VGDRNTELEEGNEMTHEVDVVIKHNKFVRETYDFDIAVLRLKTPIIFRMNVAPACLPEKD
WAEATLMTQKSGIVSGFGRTHEKGRQSHILKKLEVPYVDRNTCKLSTSFTITQNMFCAGY
DAKPEDACQGDSGGPHVTRFKDTYFVTGIVSWGEGCARKGKYGIYTKVTAFLRWIDKSMR
ARVVPTSEIPRSTSPPH*
>TRINITY_DN16473_c0_g1::TRINITY_DN16473_c0_g1_i1::g.2::m.2 type:5prime_partial len:182 gc:universal TRINITY_DN16473_c0_g1_i1:910-365(-)
GEHHIFRHDDGAKPVDYRVAETKQHPLFSRNGYYNDVGLIKLTKSVTISSFVRPVCLPSG
KMTKVNLVGYMATVTGWGTISYGGAGSGALHQVSLPIWDNSECDRRYLQRIGPGFLCAGY
REGGKDACQGDSGSPLVIRDRDKRWTVVGIVSFGSKCAEPGAPGVYTRVTHYLDWINSNA
A*
>TRINITY_DN17008_c0_g1::TRINITY_DN17008_c0_g1_i1::g.3::m.3 type:5prime_partial len:353 gc:universal TRINITY_DN17008_c0_g1_i1:1550-492(-)
AVKVRQRKRGNCAVRAEVMARAFRKQKALTLVLSAIVGLSWQQDTNDAHDGRQCDCMEYW
QCIGAGGKPYSYCVYSNKVCCFVDRNAKSVGILPRRSKTASCGQKGVDNEKEGFSEPGEW
AWHAAILENPRDLYVCGATLVDEYWVMTAAHCVDDLSNIRNLKVRLGEYDVTKSSEPLRH
EEFQVSRIVLHPGFDNSTLLHDIALLRLLTPAKRRRHINTVCMPESGMTDNQLIGSKCFI
TGWGKRNENGNHSVILKEINVPLWKNNDCEVALRKQFGSNYELPSSVICAGATGRDACDG
DGGGPLVCEKNHNWYQIGIVSYGVGCGRPNTPGVYTRVHSYRQWIHDVILHS*
>TRINITY_DN21115_c0_g1::TRINITY_DN21115_c0_g1_i1::g.4::m.4 type:5prime_partial len:463 gc:universal TRINITY_DN21115_c0_g1_i1:3-1391(+)
HENERGSLPPGLAKHENERGSLPPGLAKHENERGSLPPGLEKRRPPVETDYPDYPNKDYD
YEPDRPVGPDKEPLRDSNRYGEPGGPPINDSSALEELSSIIRQSDARLGIPGPRLIIYVP
DARPYHKFEDCRTGKNELGHCRFLQYCVLPDFFYDRRYFFNSLCPIRKRIVGVCCPDRHF
TQYEGDNFIYPNTRPPRVVTSPQPPVTAPPVPKPTPPPLYKDCGFNYRTKIVGGTQSDPK
DWRWMAAIMRNGKHFCGGALVSEQYVITAAHCLNGYNESDIQVRLGEFDFDREDDGLPQD
FNVASIIRHSQFDRFTYKNDICLLKLDRSATITEYAHPICFPNPNIDYTGLVGIVTGWGT
MSFGGLSSNTLRQVSLPIWNNSECDTQYSQAISRHFLCAGSRQKKEDSCQGDSGGPLMVE
GRDSRWMLVGVVSWGIRCADPGFPGVYTRVTEYLEWIRFHMT*
>TRINITY_DN22926_c0_g1::TRINITY_DN22926_c0_g1_i1::g.6::m.6 type:5prime_partial len:376 gc:universal TRINITY_DN22926_c0_g1_i1:1-1128(+)
PRCAKMPMCEKPPSPAYGAVEISTSPTLAISRSAFSGNSLENRRTPLNARGNMPSSRNIS
LPDGFYPVGSLASYNCISRYYKLVGSRTRRCQKSSTWSGRPAICIPVCGRSDSKRAPFIL
NGNATEIGQWPWQIGLAHFLAEYNVWFISCGGALLNENWVITAAHCVTVSGTTTLESPDK
YRVYLGKYYRDDKRDDEFVQVSKVKEIHVHPDFDPHLFDSDVALLLLGKPATLTSRVQPV
CLPSGITTRQNLVEGSLGVVTGWGMNENKSYSQHLQQAVLPVVSHKECERGYEEAKLPLT
VTENMYCAGVSRSTVDICSGDSGGPMVFPDDDGPERRWILEGIVSWGSPSGCGFANQYGG
FAKVNNYNAWINKFI*
>TRINITY_DN22926_c0_g2::TRINITY_DN22926_c0_g2_i1::g.7::m.7 type:5prime_partial len:376 gc:universal TRINITY_DN22926_c0_g2_i1:1-1128(+)
PRCAKMPMCEKPPSPAYGAVEISTSPTLAISRSAFSGNSLENRRTPLNARGNMPSSRNIS
LPDGFYPVGSLASYNCISRYYKLVGSRTRRCQKSSTWSGRPAICIPVCGRSDSKRAPFIL
NGNATEIGQWPWQIGLAHFLAEYNVWFISCGGALLNENWVITAAHCVTVSGTTTLESPDK
YRVYLGKYYRDDKRDDEFVQVSKVKEIHVHPDFDPHLFDSDVALLLLGKPATLTSRVQPV
CLPSGITTRQNLVEGSLGVVTGWGMNENKSYSQHLQQAVLPVVSHKECERGYEEAKLPLT
VTENMYCAGVSRSTVDICSGDSGGPMVFPDDDGPERRWILEGIVSWGSPSGCGFANQYGG
FAKVNNYNAWINKFI*
>TRINITY_DN22926_c0_g3::TRINITY_DN22926_c0_g3_i1::g.8::m.8 type:5prime_partial len:376 gc:universal TRINITY_DN22926_c0_g3_i1:1-1128(+)
PRCAKMPMCEKPPSPAYGAVEISTSPTLAISRSAFSGNSLENRRTPLNARGNMPSSRNIS
LPDGFYPVGSLASYNCISRYYKLVGSRTRRCQKSSTWSGRPAICIPVCGRSDSKRAPFIL
NGNATEIGQWPWQIGLAHFLAEYNVWFISCGGALLNENWVITAAHCVTVSGTTTLESPDK
YRVYLGKYYRDDKRDDEFVQVSKVKEIHVHPDFDPHLFDSDVALLLLGKPATLTSRVQPV
CLPSGITTRQNLVEGSLGVVTGWGMNENKSYSQHLQQAVLPVVSHKECERGYEEAKLPLT
VTENMYCAGVSRSTVDICSGDSGGPMVFPDDDGPERRWILEGIVSWGSPSGCGFANQYGG
FAKVNNYNAWINKFI*
>TRINITY_DN22926_c0_g4::TRINITY_DN22926_c0_g4_i1::g.9::m.9 type:5prime_partial len:376 gc:universal TRINITY_DN22926_c0_g4_i1:1-1128(+)
PRCAKMPMCEKPPSPAYGAVEISTSPTLAISRSAFSGNSLENRRTPLNARGNMPSSRNIS
LPDGFYPVGSLASYNCISRYYKLVGSRTRRCQKSSTWSGRPAICIPVCGRSDSKRAPFIL
NGNATEIGQWPWQIGLAHFLAEYNVWFISCGGALLNENWVITAAHCVTVSGTTTLESPDK
YRVYLGKYYRDDKRDDEFVQVSKVKEIHVHPDFDPHLFDSDVALLLLGKPATLTSRVQPV
CLPSGITTRQNLVEGSLGVVTGWGMNENKSYSQHLQQAVLPVVSHKECERGYEEAKLPLT
VTENMYCAGVSRSTVDICSGDSGGPMVFPDDDGPERRWILEGIVSWGSPSGCGFANQYGG
FAKVNNYNAWINKFI*
>TRINITY_DN26184_c0_g1::TRINITY_DN26184_c0_g1_i1::g.10::m.10 type:complete len:280 gc:universal TRINITY_DN26184_c0_g1_i1:159-998(+)
MHLQKLNVTEMQGHEKRECGISPIEDNELLAGRIVGGINAERGQWPWQVSLWSRNATTKK
LKNHFCGGTIVDEQYILTAAHCVDRITDASNILVRLNEYNLAKEEGTEIDRSVAKIIVND
HWHWKNFEGDLALLKLSEPLDFEGEHKNLAPICIANEDMKFYGRTCVSTGWGMTAYGGSV
PDILQEVNMPIVRRKDCINSYKDVRKVTNGMICAGHMKGDKGVCFGDSGGPLQCKMQDGR
WYEVGVTSWGIGCAWPKYPGVFAYVTPYRKWILSFIEDQ*
>TRINITY_DN28897_c0_g1::TRINITY_DN28897_c0_g1_i1::g.11::m.11 type:complete len:358 gc:universal TRINITY_DN28897_c0_g1_i1:157-1230(+)
MKYAALLIAFLHSSNYCALGILKFEDEVLKEGDSCFTNSRSLGECRDVRICKTLSSDEKI
ISKGCGWKGDIPIICCPLPLGVTTTEHPKQVCGIRPSVRSVPNQTLLQRSAQEVQVVGGK
QVVPNSWPWMVSLRQGTDPLSQHRCGGCVISSYHILTAAHCFVKNSQWSLNDYIVRAGGH
TRDDGTNYRVVEIIAHPMYQIGIHYNDIAIIKVEKPIDLKILPACLPSTGDAYTHKTATV
LGWGDTSFGGVSSNVLQEANVNVMTTSDCDSSYSNLNLASFPKGIINSLLCAGVSGGGKD
ACQGDSGGPLMFWDASSLSWKIIGVVSFGFSCGSKEYPGVYTKVSSYLSWIKANSNS*
>TRINITY_DN28897_c0_g2::TRINITY_DN28897_c0_g2_i1::g.12::m.12 type:complete len:358 gc:universal TRINITY_DN28897_c0_g2_i1:157-1230(+)
MKYAALLIAFLHSSNYCALGILKFEDEVLKEGDSCFTNSRSLGECRDVRICKTLSSDEKI
ISKGCGWKGDIPIICCPLPLGVTTTEHPKQVCGIRPSVRSVPNQTLLQRSAQEVQVVGGK
QVVPNSWPWMVSLRQGTDPLSQHRCGGCVISSYHILTAAHCFVKNSQWSLNDYIVRAGGH
TRDDGTNYRVVEIIAHPMYQIGIHYNDIAIIKVEKPIDLKILPACLPSTGDAYTHKTATV
LGWGDTSFGGVSSNVLQEANVNVMTTSDCDSSYSNLNLASFPKGIINSLLCASASEGGKD
ACQGDSGGPLMFWDAPSSRWKVIGVVSFGYSCGSKDYPGIYTKVSSYLSWIKANSNS*
>TRINITY_DN30114_c0_g1::TRINITY_DN30114_c0_g1_i1::g.13::m.13 type:complete len:404 gc:universal TRINITY_DN30114_c0_g1_i1:121-1332(+)
MKYAFAIISVICLALAEASKETRERRQISFPEEEEEEGCRTPNNRRGVCIPVNSCPELRR
VNNRYLRRSICWYDGNVPIVCCPSAERAVVTAPPTRATRRPPRPTRPTRPGRLTRPPTLP
PVTPATRGPVVGPSKRKPSILPTECGKSTVPLSRIIGGRKSEVGAWPWMAAVYVTRSGLS
RGTDCGGVLVSDRHVITAAHCVYDTRRGTVMSASSFTVRLGEHTLNDDNDGASPIDVPVS
NIIAHENFVRRTFKNDIAILRLQNTIAFNGFIRPICLPYNELREQNLVGRNAFVVGWGTT
AFDGPFNPVMSEIQIPIENSNDCRRIYEREVPITQEYLCAGVSDGTKDSCQGDSGGPLML
PTSDARFYLVGIVSFGKRCGTPGYPGVYTRVTMYLDWLAENLK*
>TRINITY_DN31150_c0_g2::TRINITY_DN31150_c0_g2_i1::g.14::m.14 type:5prime_partial len:827 gc:universal TRINITY_DN31150_c0_g2_i1:2736-256(-)
LAFSAALGVSIYFGVLTTVYTSPVFHIYGKIRVTEGDDFDGSLLDVNSASFASKAAIYEN
KLRSTYLRSLFQYVLHEVRIYGFRKPGLNVFFRLHLDRRKGATIQGINNLAKTVLLNEIN
NGVIFDGLSIDPESVSFSDASCLDDCPTQRPSTPAPNATTSLIISDWPNTINVTIKKFEI
RVEQSQRFNASDDNETLIGGITTPGVEIINVTSLEAVSKGSQFPAQNLSREDNATTVSAK
YNATSTEVVVTVSKLASPFTDRNENGITSQEIDKPNWEGGSESQDAALIVPVNEIMPSTG
LSNEFEIVDVEECGMDGFRCSHNKCISMYQRCDRYPDCSDHSDEINCTCADYLKSTDEPK
KICDGLVDCWDYSDEINCPWCSDDMFLCPGAKLCINKNKLCDGVRDCPSGSDEAVCMKLA
KDKREANGFAFIKEGYLMVQREGQWKKLCLDNNNAAMEKPKWNVEKLGHTVCSSLTYEDL
ESIVLSPRVFQDNTFYELAPATERSGTTFLATDCAYGKVARIKCGSLECGLGSPIQLPTK
RVVGGKSVALGARPWLAALYREGQFQCGAVVIADKWLLSAGHCFFHTRRSYWVARMGLLR
RGTDIPSPYEVTKRIIRIEINPQYINKNFINDIAVLKLESAVAFSNYIRPICLPKVEDDV
TKWNGKRCSVVGWGKLGENGDVFPDTLQEVQLPVISTEECRKRTLFLPIYQITDNMFCAG
YERGGRDACLGDSGGPMMCQKEDGRWVLIGVISNGDGCARASRPGVYTKVGNFVKWIESV
MSDNTTDEVKSDNCLGTRCRLGTCLAADANCNGSLDCWDGSDERGC*
>TRINITY_DN34779_c0_g1::TRINITY_DN34779_c0_g1_i3::g.15::m.15 type:5prime_partial len:418 gc:universal TRINITY_DN34779_c0_g1_i3:1284-31(-)
INETEGLISSPGYEKRGFFSENKSCSWTIIAEADKIIHIEFLNFNIPYSFNCVFDGLLIF
NGKTTESDILLHACGQSFPKNVTSTGPFLHLIFYIDGIWNYGGFALRFKQISPREPCGEH
QITCRNYNCVNRTLICDGADDCRDGTDEECGYKRQRLICGRPKIKPEFIDDRIVGGTKAV
PGSWPWQASLRVPSAEPFGHVCGGSLINEQWILTAAHCFRDIQKESWTVHLGKYNKNKRD
HTEQLRYIKRLFIHPQYLEMIKKEERSNHKDNDIALIQLNAPVSITDVVQPICLSRYSVL
PGTRAYVTGWGDTLGTGYSDVLKQAAVQIISYRKCKKAYFKVFPVRTTMICAGRMEGGVD
SCKGDSGGPLVVQKKRTWYLVGIVSSGGKCGEAKKPGVYTRVSNYIKWINMLKRKYR*
>TRINITY_DN34779_c0_g1::TRINITY_DN34779_c0_g1_i4::g.16::m.16 type:complete len:159 gc:universal TRINITY_DN34779_c0_g1_i4:507-31(-)
MIKKEERSNHKDNDIALIQLNAPVSITDVVQPICLSRYSVLPGTRAYVTGWGDTLGTGYS
DVLKQAAVQIISYRKCKKAYFKVFPVRTTMICAGRMEGGVDSCKGDSGGPLVVQKKRTWY
LVGIVSSGGKCGEAKKPGVYTRVSNYIKWINMLKRKYR*
>TRINITY_DN34779_c0_g1::TRINITY_DN34779_c0_g1_i6::g.17::m.17 type:complete len:384 gc:universal TRINITY_DN34779_c0_g1_i6:1182-31(-)
MIIHIEFLNFNIPYSFNCVFDGLLIFNGKTTESDILLHACGQSFPKNVTSTGPFLHLIFY
IDGIWNYGGFALRFKQISPREPCGEHQITCRNYNCVNRTLICDGADDCRDGTDEECGYKR
QRLICGRPKIKPEFIDDRIVGGTKAVPGSWPWQASLRVPSAEPFGHVCGGSLINEQWILT
AAHCFRDIQKESWTVHLGKYNKNKRDHTEQLRYIKRLFIHPQYLEMIKKEERSNHKDNDI
ALIQLNAPVSITDVVQPICLSRYSVLPGTRAYVTGWGDTLGTGYSDVLKQAAVQIISYRK
CKKAYFKVFPVRTTMICAGRMEGGVDSCKGDSGGPLVVQKKRTWYLVGIVSSGGKCGEAK
KPGVYTRVSNYIKWINMLKRKYR*
>TRINITY_DN36139_c0_g1::TRINITY_DN36139_c0_g1_i1::g.18::m.18 type:5prime_partial len:370 gc:universal TRINITY_DN36139_c0_g1_i1:1226-117(-)
SNARSTKMVSLTVTFTALWVSLSTHVSAQSVSRNSFIFPETNTNLQYCRTADGSTGSCVK
ASECSEIDFREGTVPLLCYWEDNQPIVCCVDKRNTITNEELSEPETGCGKRERKDAPRAP
TIAGGRISQPSAWPWMVAIFTSNLGEKFLCGGTMVNEKYILTAAHCFRRNGVDQKRIPVA
RFLIRVGNNENDQGTAYRIKRIMIHEEYRVSQHYNDIAILEVNEPISLSSSVRPICLPSS
ELQGRRMVGREVVVVGWGDQSYGGIRDNKLREVNISIINRRECNSTYSTLFSSSISRGIT
SQFLCAGDPEGGKDACQSDSGGPLMMSSSESWTIVGIVSFGYGCAQKGFPGVYTQVSSYL
DWIQDKTDL*
>TRINITY_DN37185_c0_g1::TRINITY_DN37185_c0_g1_i1::g.19::m.19 type:complete len:721 gc:universal TRINITY_DN37185_c0_g1_i1:337-2499(+)
MVRAEGQRPTYLLLICWSFLVTRVISGPSESQGDYCTTSDGRPGLCVVVKYCREAVASFP
HQLPTVCYQKGPHPFACCPIPDVDPLSDVYISNQPDFGSSVNTHLQGSRTVNVYTSTGET
PWLATSHSGDQPRYVTLHSSRTEAVYKRPTREETIRSTRTRNHYPRETQYEPSRADTSGY
STYIEPGHSSSTKSYYSTTATHLQPSKSEKRNRFATGGNRDDGSTDRYYGTGLPPYESSI
QTTKYFTQERGDSSRRDTGRHRPTTAQRGSSRTKHITSYPRYDPPNTDTLRGHSTKSSNP
DIRTTATGRHRTTGIPENETRGKYPIEEATGNYQPSREVQIEASRSYTVDGYNYGLSRDK
TTTSRLPHIVISKTEISYYSPSSTNNPYVPVTTERRSPTVSTPIGNNFPPQTHHEIAGGY
DDPKSDRQRPKPIYSTYSPPKDPTKQHTFSSNVPILSEAGCGEPILGFFVAGGTESRPGD
WPWMAAVYRKSPPGRDNKFICGGVLVNRRHILSAAHCFVYGNKTLPASYFIVRLGAHDRE
TMGEDHLISRLVVHDGYVSRFHDHDIAILYLMNAVPYSKLIQPVCLPGPELANEDFVGKK
AIVIGWGDPSFGAGYSQVLNEVAVPVVSGRDCFAAYARLRSSSFPRGNMEQYICAGYPDG
GKDACQGDSGGPLLVKGKEGRWVAIGIVSFGFRCAEPGFPGVYSRISHYLSWIEKSIFNM
*
>TRINITY_DN37185_c0_g1::TRINITY_DN37185_c0_g1_i2::g.20::m.20 type:complete len:180 gc:universal TRINITY_DN37185_c0_g1_i2:275-814(+)
MGEDHLISRLVVHDGYVSRFHDHDIAILYLMNAVPYSKLIQPVCLPGPELANEDFVGKKA
IVIGWGDPSFGAGYSQVLNEVAVPVVSGRDCFAAYARLRSSSFPRGNMEQYICAGYPDGG
KDACQGDSGGPLLVKGKEGRWVAIGIVSFGFRCAEPGFPGVYSRISHYLSWIEKSIFNM*
>TRINITY_DN38496_c0_g1::TRINITY_DN38496_c0_g1_i2::g.21::m.21 type:5prime_partial len:319 gc:universal TRINITY_DN38496_c0_g1_i2:2-958(+)
GECKQITSCTTLSKSQRRAPKLRSWRKNIPIVCCPKKLQRGERYISSSTGCGIRPSDAKT
SRIRDSTLNDINGFPQYFAIVGGWETPINSWPWMVSIHRRRGGLAQFICGGCIINDRYIL
TAAHCFAGNRFPPNYFVKVAGHTRMEGADYDITKIKQHHLYKQSEHYYDIALLKVKGRIQ
FDQRTSPVCLPSSKWLYTNRTATVIGWGDTSFGGLPSKVLREANVDVMSNAECNNAYKNL
RSSTFPRGITDDLLCAGKTKGGTDACQGDSGSPLLFRGSSSWKVIGVVSFGYQCGITGYP
GVYTRVSKFLQWIARNTK*
>TRINITY_DN38496_c0_g1::TRINITY_DN38496_c0_g1_i4::g.22::m.22 type:5prime_partial len:413 gc:universal TRINITY_DN38496_c0_g1_i4:2-1240(+)
CCEARARRVRQRLNWNPTNYCCPSGKNMKLGGQAIILLYLSHFWISSLNGKVVYKNQTQT
EGATCRVSSATVGECKQITSCTTLSKSQRQAPKLCSWHKNIPIVCCPKELQGEERLISSS
TGCGIRRSDAETSRIRKSTLNEKSRLSTPSVVGGMVDPFNSPLNKKGRINTPFVVGGVIA
PINSWPWMVSIHRRRGGSEQFICGGSIINDRYILTAAHCFAGNRFPPNYFVKVAGHTRME
GADYDITKIKQHHLYKQSEHYYDIALLKVKGRIQFDQRTSPVCLPSSKWLYTNRTATVIG
WGDTSFGGLPSKVLREANVDVMSNAECNNAYKNLRSSTFPRGITDDLLCAGKTKGGTDAC
QGDSGSPLLFRGSSSWKVIGVVSFGYQCGITGYPGVYTRVSKFLQWIARNTK*
>TRINITY_DN38496_c0_g1::TRINITY_DN38496_c0_g1_i5::g.24::m.24 type:5prime_partial len:413 gc:universal TRINITY_DN38496_c0_g1_i5:2-1240(+)
CCEARARRVRQRLNWNPTNYCCPSGKNMKLGGQAIILLYLSHFWISSLNGKVVYKNQTQT
EGATCRVSSATVGECKQITSCTTLSKSQRQAPKLCSWHKNIPIVCCPKELQGEERLISSS
TGCGIRRSDAETSRIRKSTLNEKSRLSTPSVVGGMVDPFNSPLNKKGRINTPFVVGGVIA
PINSWPWMVSIHRRRGGSEQFICGGSIINDRYILTAAHCFAGNRFPPNYFVKVAGHTRME
GADYDITKIKQHHLYKQSEHYYDIALLKVKGRIQFDQRTSPVCLPSSKWLYTNRTATVIG
WGDTSFGGLPSKVLREANVDVMSNAECNNAYKNLRSSTFPRGITDDLLCAGKTKGGTDAC
QGDSGGPLLFRSASSWKLIGVVSFGYQCGVAGYPGVYTRVSKFLQWIARNTK*
>TRINITY_DN38496_c0_g1::TRINITY_DN38496_c0_g1_i6::g.26::m.26 type:5prime_partial len:319 gc:universal TRINITY_DN38496_c0_g1_i6:2-958(+)
GECKQITSCTTLSKSQRRAPKLRSWRKNIPIVCCPKKLQRGERYISSSTGCGIRPSDAKT
SRIRDSTLNDINGFPQYFAIVGGWETPINSWPWMVSIHRRRGGLAQFICGGCIINDRYIL
TAAHCFAGNRFPPNYFVKVAGHTRMEGADYDITKIKQHHLYKQSEHYYDIALLKVKGRIQ
FDQRTSPVCLPSSKWLYTNRTATVIGWGDTSFGGLPSKVLREANVDVMSNAECNNAYKNL
RSSTFPRGITDDLLCAGKTKGGTDACQGDSGGPLLFRSASSWKLIGVVSFGYQCGVAGYP
GVYTRVSKFLQWIARNTK*
>TRINITY_DN39744_c0_g1::TRINITY_DN39744_c0_g1_i1::g.27::m.27 type:complete len:440 gc:universal TRINITY_DN39744_c0_g1_i1:184-1503(+)
MRILLALLATVCFVLGKPQDDTGYGRPAVPPKPIGDYDEDVGGPAKEPDDYDNTGGEKVP
VPPDYDPLPNPGLKPAPNDPGDYDGDKPKGSDAGIDGDKNCVCVPYYQCKEGEIVTDGTG
IIDARKKPPLEEELPLDRKFEPPFCGSFHVCCKAPQEPTGKYEPTCGVRNPGGIYSRILA
PGKKGEANFGEWPWQAAILKVQGKVNIFQCGGVLIDQRHVLTVAHCICHYRELNQYPLKV
RLGEYDTQKTDEFLAHDDFNVEKIFCHRDFRNSSLWNDIGVLRLDPEVVFSPHIDTICLP
TYQNVFEGQSCVVTGWGKDAYKGGSYSNIMKEVNIPVINNTKCESLLRKTRLGKYFKLHE
NFICAGGEEGLDSCKGDGGGPLVCYRKDGTYALAGLVSWGIDCGQPGVPGVYVRVQKFLP
WITEQTGFPLEHYFPKKYE*
>TRINITY_DN39744_c0_g1::TRINITY_DN39744_c0_g1_i2::g.28::m.28 type:complete len:442 gc:universal TRINITY_DN39744_c0_g1_i2:290-1615(+)
MRVPLALLATVCFVLGKPQDDTGYGRPAVPPKPIGDYDEDVGGPAKEPDDYDNTGGGKVP
VTADYDPLPNPGLKPAPNDPDDYADDKPKGSDAGIDGDKNCICVPYYQCKEGEIVTDGTG
ILDARKKPPPETELPLDSKFEPPFCGSFHVCCKAPLEPTPGTIYEPKCGVRNPGGIYSRI
LAPDKKGEANFGEWPWQAAILKVERKINIFQCGGVLIDQRHVLTVAHCICHYRELNQYPL
KVRLGEYDTQKTDEFLAHDDFEVEKIICHRDFRNNSLWNDIGILRLDREVAFSPHIDTIC
LPTYQNVFEGQSCVVTGWGKDAYKGGSYSNIMKEVNIPVINNTKCESLLRKTRLGKYFKL
HENFICAGGEEGLDSCKGDGGGPLVCYRKDGTYALAGLVSWGIDCGQPGVPGVYVRVQKF
LPWITEQTGFPLEHYFPKKYE*
>TRINITY_DN39744_c0_g1::TRINITY_DN39744_c0_g1_i3::g.30::m.30 type:complete len:440 gc:universal TRINITY_DN39744_c0_g1_i3:290-1609(+)
MRVPLALLATVCFVLGKPQDDTGYGRPAVPPKPIGDYDEDVGGPAKEPDDYDNTGGEKVP
VPPDYDPLPNPGLKPAPNDPGDYDGDKPKGSDAGIDGDKNCVCVPYYQCKEGEIVTDGTG
IIDARKKPPLEEELPLDRKFEPPFCGSFHVCCKAPQEPTGKYEPTCGVRNPGGIYSRILA
PGKKGEANFGEWPWQAAILKVQGKVNIFQCGGVLIDQRHVLTVAHCICHYRELNQYPLKV
RLGEYDTQKTDEFLAHDDFNVEKIFCHRDFRNSSLWNDIGVLRLDPEVVFSPHIDTICLP
TYQNVFEGQSCVVTGWGKDAYKGGSYSNIMKEVNIPVINNTKCESLLRKTRLGKYFKLHE
NFICAGGEEGLDSCKGDGGGPLVCYRKDGTYALAGLVSWGIDCGQPGVPGVYVRVQKFLP
WITEQTGFPLEHYFPKKYE*
>TRINITY_DN39744_c0_g1::TRINITY_DN39744_c0_g1_i4::g.31::m.31 type:complete len:440 gc:universal TRINITY_DN39744_c0_g1_i4:80-1399(+)
MRVPLALLATVCFVLGKPQDDTGYGRPAVPPKPIGDYDEDVGGPAKEPDDYDNTGGEKVP
VPPDYDPLPNPGLKPAPNDPGDYDGDKPKGSDAGIDGDKNCVCVPYYQCKEGEIVTDGTG
IIDARKKPPLEEELPLDRKFEPPFCGSFHVCCKAPQEPTGKYEPTCGVRNPGGIYSRILA
PGKKGEANFGEWPWQAAILKVQGKVNIFQCGGVLIDQRHVLTVAHCICHYRELNQYPLKV
RLGEYDTQKTDEFLAHDDFNVEKIFCHRDFRNSSLWNDIGVLRLDPEVVFSPHIDTICLP
TYQNVFEGQSCVVTGWGKDAYKGGSYSNIMKEVNIPVINNTKCESLLRKTRLGKYFKLHE
NFICAGGEEGLDSCKGDGGGPLVCYRKDGTYALAGLVSWGIDCGQPGVPGVYVRVQKFLP
WITEQTGFPLEHYFPKKYE*
>TRINITY_DN39744_c0_g1::TRINITY_DN39744_c0_g1_i6::g.32::m.32 type:complete len:442 gc:universal TRINITY_DN39744_c0_g1_i6:80-1405(+)
MRVPLALLATVCFVLGKPQDDTGYGRPAVPPKPIGDYDEDVGGPAKEPDDYDNTGGGKVP
VTADYDPLPNPGLKPAPNDPDDYADDKPKGSDAGIDGDKNCICVPYYQCKEGEIVTDGTG
ILDARKKPPPETELPLDSKFEPPFCGSFHVCCKAPLEPTPGTIYEPKCGVRNPGGIYSRI
LAPDKKGEANFGEWPWQAAILKVERKINIFQCGGVLIDQRHVLTVAHCICHYRELNQYPL
KVRLGEYDTQKTDEFLAHDDFEVEKIICHRDFRNNSLWNDIGILRLDREVAFSPHIDTIC
LPTYQNVFEGQSCVVTGWGKDAYKGGSYSNIMKEVNIPVINNTKCESLLRKTRLGKYFKL
HENFICAGGEEGLDSCKGDGGGPLVCYRKDGTYALAGLVSWGIDCGQPGVPGVYVRVQKF
LPWITEQTGFPLEHYFPKKYE*
>TRINITY_DN39744_c0_g1::TRINITY_DN39744_c0_g1_i8::g.34::m.34 type:complete len:442 gc:universal TRINITY_DN39744_c0_g1_i8:184-1509(+)
MRILLALLATVCFVLGKPQDDTGYGRPAVPPKPIGDYDEDVGGPAKEPDDYDNTGGGKVP
VTADYDPLPNPGLKPAPNDPDDYADDKPKGSDAGIDGDKNCICVPYYQCKEGEIVTDGTG
ILDARKKPPPETELPLDSKFEPPFCGSFHVCCKAPLEPTPGTIYEPKCGVRNPGGIYSRI
LAPDKKGEANFGEWPWQAAILKVERKINIFQCGGVLIDQRHVLTVAHCICHYRELNQYPL
KVRLGEYDTQKTDEFLAHDDFEVEKIICHRDFRNNSLWNDIGILRLDREVAFSPHIDTIC
LPTYQNVFEGQSCVVTGWGKDAYKGGSYSNIMKEVNIPVINNTKCESLLRKTRLGKYFKL
HENFICAGGEEGLDSCKGDGGGPLVCYRKDGTYALAGLVSWGIDCGQPGVPGVYVRVQKF
LPWITEQTGFPLEHYFPKKYE*
>TRINITY_DN39743_c4_g4::TRINITY_DN39743_c4_g4_i1::g.36::m.36 type:5prime_partial len:622 gc:universal TRINITY_DN39743_c4_g4_i1:2411-546(-)
GFNATYSSIFSKNDEAGACRWVKDEKNGTVASPNYPYNYGRNSKCIIKIQAPENFVISVF
IDDILLETSDNCTYDRLEIWDGLIQESPLLGSFCGRLNEDTSVTSTDNMLYFVFISDNFG
EFKGFHLQYWMHKKEGRMEDNGVVRDKLQVKPATKDIPFSMHVFNEFPQNSTAILGESHV
MPCKPKISTAKVRWLKDGQFLGGPEPLPGISLMENGTILWVHSMSADFKGTYTCAAVTPD
GVSYSVQAEINVKKQPTNCSIDFKHHPTNMTIAEGDFGFVRCSLSRSKAEISWMKNGIRI
PSSGKHYQTSTSGLILEKADPNMSGVYTCVAENKTIGCMRHSSAYVFIPQRVNIKNICGR
PVTGKPNITKPQILREKIIGGNNTEKGAYPWQVMLFDTSRRGFCGGSLLNERWVLTAAHC
LYVPKRTQLVDKTTITVKLGKHNQYVLEPEEIVTGIERFIIHPAFGRRTYDNDIALIRLQ
DSIPFTNYISPVCLGDKEFIRDMFFEKPLRMGTVTGWGKLTEKGPRPQYLQELRVPIVDW
ETCRQSTRYHVTKNMLCAGYAQEIIGDACKGDSGGPFVMEQDGIWYLVGVVSWGDGCGRS
GQYGFYTKVDNYHTWIKGIIK*
>TRINITY_DN39959_c7_g6::TRINITY_DN39959_c7_g6_i1::g.37::m.37 type:complete len:295 gc:universal TRINITY_DN39959_c7_g6_i1:91-975(+)
MILLLTLVLCRCNALNNLMDEYNSDPRPSCPTDLDEKHLNGRIVGGENAGAGTFPFAVGI
IMGDVGQTKFRTDSSFCGGTMITDIHVLTAAHCLYKNQYLKDHLWLNVNDYDTKIPNESN
NYMRAVQRMYIHPLYVDESFNNDIALITLKNPIPLDEGVRMAILPPLRNKLDVGTICTVW
GWGRLSYNGPRTTVMQKVDLPITSREDCQKHLEHKITENMICAGGKEGEDACLGDSGGSL
LSREDNVYCLAGIVSFGKGCALKDVSGVYTDVARYTDWIYEETRDAACKPRILQ*
>TRINITY_DN72429_c0_g1::TRINITY_DN72429_c0_g1_i1::g.38::m.38 type:complete len:361 gc:universal TRINITY_DN72429_c0_g1_i1:1244-162(-)
MKLLLRTLLLFLVAYSITAIVHRKKPKGIRHRTDLCQTTWGENGTCRHFTMCDGTIDTAS
ICYWYHGSPHACCAKPKLQSRSLQLTPELRYPGCGSRALKKKEEKSTRIVGGVAVGGLSD
HGWPWMVQIYVEGSSSRVRFLCGGAIISRRFILTAAHCFDQDHASPSQYFVRIGSLIVGE
GKGHRVADIRVHDNYTPGEFYDDIAVVEVKREMRFGDQVAPICLPSHGLSGDDLVDQEVV
VAGWGHTSFAGRPSRILQEVSLPVVANDKCQAAYSRTVLPTISRGITDGMLCAGVEEGGK
DSCQGDSGGPLLLNKNGDWMIVGIVSFGFRCAEPGFPGVYTRVPNYLHWIAGNTDIGGSH
*
>TRINITY_DN4802_c0_g1::TRINITY_DN4802_c0_g1_i1::g.1::m.1 type:5prime_partial len:356 gc:universal TRINITY_DN4802_c0_g1_i1:1219-152(-)
RDCQERPKMRALGAVVTLLLWGQLFAVDLSNDAMDTADDSCPKPPEIENGYVEHLVRYRC
RQHYRLRTEGDGVYTLNSEKQWVNTAAGERLPECEAVCGKPKHPVDQVQRIIGGSLDAKG
SFPWQAKMVSRHELITGATLISDQWLLTTAKNLFLNHSEDATSKDIAPTLKLYVGKMQPV
EIEKVVIHPNRSVVDIGLIKLRQKVPVNERVMPICLPSKDYIAPGRMGYVSGWGRNANFR
FTDRLKYVMLPVADQDSCMLHYEGSTVPEKKAPKSPVGVQPILNEHTFCAGMTKYQEDTC
YGDAGSAFAIHDLEQDTWYAAGILSFDKSCSVAEYGVYVKVNSFLDWIQETMAKN*
>TRINITY_DN11244_c0_g1::TRINITY_DN11244_c0_g1_i1::g.3::m.3 type:5prime_partial len:138 gc:universal TRINITY_DN11244_c0_g1_i1:3-416(+)
PSYSTLMTQKSGIVSGFGRTHEKGRQSHILKKLEVPYVDRNTCKLSTSFTITQNMFCAGY
DAKPEDACQGDSGGPHVTRFKDTYFVTGIVSWGEGCARKGKYGIYTKVTAFLRWIDKSMR
ARVVPTSEIPRSTSPPH*
>TRINITY_DN11244_c0_g2::TRINITY_DN11244_c0_g2_i1::g.4::m.4 type:5prime_partial len:258 gc:universal TRINITY_DN11244_c0_g2_i1:1-774(+)
DGTDLIRIVGGRECKDGECPWQALLINDDNEGFCGGTILNEFYILTAAHCLHQAKRFKVR
VGDRNTELEEGNEMTHEVDVVIKHNKFVRETYDFDIAVLRLKTPIIFRMNVAPACLPEKD
WAEATLMTQKSGIVSGFGRTHEKGRQSHILKKLEVPYVDRNTCKLSTSFTITQNMFCAGY
DAKPEDACQGDSGGPHVTRFKDTYFVTGIVSWGEGCARKGKYGIYTKVTAFLRWIDKSMR
ARVVPTSEIPRSTSPPH*
>TRINITY_DN17008_c0_g1::TRINITY_DN17008_c0_g1_i1::g.5::m.5 type:5prime_partial len:353 gc:universal TRINITY_DN17008_c0_g1_i1:1550-492(-)
AVKVRQRKRGNCAVRAEVMARAFRKQKALTLVLSAIVGLSWQQDTNDAHDGRQCDCMEYW
QCIGAGGKPYSYCVYSNKVCCFVDRNAKSVGILPRRSKTASCGQKGVDNEKEGFSEPGEW
AWHAAILENPRDLYVCGATLVDEYWVMTAAHCVDDLSNIRNLKVRLGEYDVTKSSEPLRH
EEFQVSRIVLHPGFDNSTLLHDIALLRLLTPAKRRRHINTVCMPESGMTDNQLIGSKCFI
TGWGKRNENGNHSVILKEINVPLWKNNDCEVALRKQFGSNYELPSSVICAGATGRDACDG
DGGGPLVCEKNHNWYQIGIVSYGVGCGRPNTPGVYTRVHSYRQWIHDVILHS*
>TRINITY_DN21115_c0_g1::TRINITY_DN21115_c0_g1_i1::g.6::m.6 type:5prime_partial len:463 gc:universal TRINITY_DN21115_c0_g1_i1:3-1391(+)
HENERGSLPPGLAKHENERGSLPPGLAKHENERGSLPPGLEKRRPPVETDYPDYPNKDYD
YEPDRPVGPDKEPLRDSNRYGEPGGPPINDSSALEELSSIIRQSDARLGIPGPRLIIYVP
DARPYHKFEDCRTGKNELGHCRFLQYCVLPDFFYDRRYFFNSLCPIRKRIVGVCCPDRHF
TQYEGDNFIYPNTRPPRVVTSPQPPVTAPPVPKPTPPPLYKDCGFNYRTKIVGGTQSDPK
DWRWMAAIMRNGKHFCGGALVSEQYVITAAHCLNGYNESDIQVRLGEFDFDREDDGLPQD
FNVASIIRHSQFDRFTYKNDICLLKLDRSATITEYAHPICFPNPNIDYTGLVGIVTGWGT
MSFGGLSSNTLRQVSLPIWNNSECDTQYSQAISRHFLCAGSRQKKEDSCQGDSGGPLMVE
GRDSRWMLVGVVSWGIRCADPGFPGVYTRVTEYLEWIRFHMT*
>TRINITY_DN22926_c0_g1::TRINITY_DN22926_c0_g1_i1::g.8::m.8 type:5prime_partial len:376 gc:universal TRINITY_DN22926_c0_g1_i1:1-1128(+)
PRCAKMPMCEKPPSPAYGAVEISTSPTLAISRSAFSGNSLENRRTPLNARGNMPSSRNIS
LPDGFYPVGSLASYNCISRYYKLVGSRTRRCQKSSTWSGRPAICIPVCGRSDSKRAPFIL
NGNATEIGQWPWQIGLAHFLAEYNVWFISCGGALLNENWVITAAHCVTVSGTTTLESPDK
YRVYLGKYYRDDKRDDEFVQVSKVKEIHVHPDFDPHLFDSDVALLLLGKPATLTSRVQPV
CLPSGITTRQNLVEGSLGVVTGWGMNENKSYSQHLQQAVLPVVSHKECERGYEEAKLPLT
VTENMYCAGVSRSTVDICSGDSGGPMVFPDDDGPERRWILEGIVSWGSPSGCGFANQYGG
FAKVNNYNAWINKFI*
>TRINITY_DN22926_c0_g2::TRINITY_DN22926_c0_g2_i1::g.9::m.9 type:5prime_partial len:376 gc:universal TRINITY_DN22926_c0_g2_i1:1-1128(+)
PRCAKMPMCEKPPSPAYGAVEISTSPTLAISRSAFSGNSLENRRTPLNARGNMPSSRNIS
LPDGFYPVGSLASYNCISRYYKLVGSRTRRCQKSSTWSGRPAICIPVCGRSDSKRAPFIL
NGNATEIGQWPWQIGLAHFLAEYNVWFISCGGALLNENWVITAAHCVTVSGTTTLESPDK
YRVYLGKYYRDDKRDDEFVQVSKVKEIHVHPDFDPHLFDSDVALLLLGKPATLTSRVQPV
CLPSGITTRQNLVEGSLGVVTGWGMNENKSYSQHLQQAVLPVVSHKECERGYEEAKLPLT
VTENMYCAGVSRSTVDICSGDSGGPMVFPDDDGPERRWILEGIVSWGSPSGCGFANQYGG
FAKVNNYNAWINKFI*
>TRINITY_DN22926_c0_g3::TRINITY_DN22926_c0_g3_i1::g.10::m.10 type:5prime_partial len:376 gc:universal TRINITY_DN22926_c0_g3_i1:1-1128(+)
PRCAKMPMCEKPPSPAYGAVEISTSPTLAISRSAFSGNSLENRRTPLNARGNMPSSRNIS
LPDGFYPVGSLASYNCISRYYKLVGSRTRRCQKSSTWSGRPAICIPVCGRSDSKRAPFIL
NGNATEIGQWPWQIGLAHFLAEYNVWFISCGGALLNENWVITAAHCVTVSGTTTLESPDK
YRVYLGKYYRDDKRDDEFVQVSKVKEIHVHPDFDPHLFDSDVALLLLGKPATLTSRVQPV
CLPSGITTRQNLVEGSLGVVTGWGMNENKSYSQHLQQAVLPVVSHKECERGYEEAKLPLT
VTENMYCAGVSRSTVDICSGDSGGPMVFPDDDGPERRWILEGIVSWGSPSGCGFANQYGG
FAKVNNYNAWINKFI*
>TRINITY_DN22926_c0_g4::TRINITY_DN22926_c0_g4_i1::g.11::m.11 type:5prime_partial len:376 gc:universal TRINITY_DN22926_c0_g4_i1:1-1128(+)
PRCAKMPMCEKPPSPAYGAVEISTSPTLAISRSAFSGNSLENRRTPLNARGNMPSSRNIS
LPDGFYPVGSLASYNCISRYYKLVGSRTRRCQKSSTWSGRPAICIPVCGRSDSKRAPFIL
NGNATEIGQWPWQIGLAHFLAEYNVWFISCGGALLNENWVITAAHCVTVSGTTTLESPDK
YRVYLGKYYRDDKRDDEFVQVSKVKEIHVHPDFDPHLFDSDVALLLLGKPATLTSRVQPV
CLPSGITTRQNLVEGSLGVVTGWGMNENKSYSQHLQQAVLPVVSHKECERGYEEAKLPLT
VTENMYCAGVSRSTVDICSGDSGGPMVFPDDDGPERRWILEGIVSWGSPSGCGFANQYGG
FAKVNNYNAWINKFI*
>TRINITY_DN23360_c0_g1::TRINITY_DN23360_c0_g1_i1::g.12::m.12 type:5prime_partial len:636 gc:universal TRINITY_DN23360_c0_g1_i1:2100-193(-)
EDRCSVQHISPQEASNNRWKGLLKFQSRWKLITIVTSFLIVCLGVALLVWYLEATPRDSK
KINPATEQIVARCQPLRHPLCRKYKVPYSYTIVPNSSLHELQTVALSTITYYPLIRVKCY
VLIPLFLCSMYAPKCVANGQPVPPCRRLCEEAIRKCEFFLGVFSLSWPTDINCDVLEDSE
DPNVCVGYRQILHLEKRKQACRNGFRCDNMRCLPNSWRCDGYQDCNDGKDESGCSSCFKT
EYYCGGDKCIKEHAVCNGIPDCSDGRDERQCVRLNESLGIENEGRLEVYSYGTQQWLPVC
GSDWDLKVMSTKACNILGYRKINETRFRDEFNPEDRMTSFSKNSKRLPMKRIFSNKEGCD
SDVTVHLKCQNYECGKTSVPSIPSSRIVGGEESTPGSWPWLAALHGGSEEIFFCGGVLIS
PWWVLSAAHCVGNQTDTSGLTLKLGMTRRTSAPFFVHKRGVSLVIKHPEFMNNPFFDDDL
VLLMLDKPVSFDEFLRPICLPPFNLSLEGFDSCVVTGWGKDTYDDEADYQVAVHHVKVPI
VHFKDCSRWYSFHQVNISKRMVCAGYLEGEKDACQGDSGGPLLCWEKDHWFVAGIVSWGI
KCAQPILPGIYTKVPVYVNWILETTALYGHPIQRS*
>TRINITY_DN26184_c0_g1::TRINITY_DN26184_c0_g1_i1::g.13::m.13 type:complete len:280 gc:universal TRINITY_DN26184_c0_g1_i1:159-998(+)
MHLQKLNVTEMQGHEKRECGISPIEDNELLAGRIVGGINAERGQWPWQVSLWSRNATTKK
LKNHFCGGTIVDEQYILTAAHCVDRITDASNILVRLNEYNLAKEEGTEIDRSVAKIIVND
HWHWKNFEGDLALLKLSEPLDFEGEHKNLAPICIANEDMKFYGRTCVSTGWGMTAYGGSV
PDILQEVNMPIVRRKDCINSYKDVRKVTNGMICAGHMKGDKGVCFGDSGGPLQCKMQDGR
WYEVGVTSWGIGCAWPKYPGVFAYVTPYRKWILSFIEDQ*
>TRINITY_DN30114_c0_g1::TRINITY_DN30114_c0_g1_i1::g.14::m.14 type:complete len:404 gc:universal TRINITY_DN30114_c0_g1_i1:121-1332(+)
MKYAFAIISVICLALAEASKETRERRQISFPEEEEEEGCRTPNNRRGVCIPVNSCPELRR
VNNRYLRRSICWYDGNVPIVCCPSAERAVVTAPPTRATRRPPRPTRPTRPGRLTRPPTLP
PVTPATRGPVVGPSKRKPSILPTECGKSTVPLSRIIGGRKSEVGAWPWMAAVYVTRSGLS
RGTDCGGVLVSDRHVITAAHCVYDTRRGTVMSASSFTVRLGEHTLNDDNDGASPIDVPVS
NIIAHENFVRRTFKNDIAILRLQNTIAFNGFIRPICLPYNELREQNLVGRNAFVVGWGTT
AFDGPFNPVMSEIQIPIENSNDCRRIYEREVPITQEYLCAGVSDGTKDSCQGDSGGPLML
PTSDARFYLVGIVSFGKRCGTPGYPGVYTRVTMYLDWLAENLK*
>TRINITY_DN30466_c0_g1::TRINITY_DN30466_c0_g1_i1::g.15::m.15 type:complete len:1058 gc:universal TRINITY_DN30466_c0_g1_i1:3305-132(-)
MKMKKLLATTLATIAIISLQVSALEENSECEIPKEFPNGKLRPVEREYRGRSIVPAGIRL
QFKCNEEYVLTGVNFVTCISGAWLPQLPTCTPESVPENEVKCEECCKIPRNFTNGKIILV
HTKLYGHSLIPENGQLQFSCDPGYVLSGINGSLCLQGVWLPEIPLCVRNSCLPPPSLEHG
RIVSDFEGVFPLGANISYECDDGYQLVQESVLICDKDFSWKGEMPECKEIVKCEDPGQDP
NGYRAGKCCEMGDVLNYTCVEEYEIPGPSAIICTDAGTWNGSRPRCQPDIFCDVPEKIPN
GQFHIVKNGNISLRDEGAFFLPDDEVMIICDKGYTVGNQSDYLYCGVDGKWDEDIPECRV
AFFCDIPEPPENGYIIELEKNKNLSSVPYGFEINFACHPRYRLIGSSWRLCAEYGWTTEN
PRCEEIMCPDPGKPEDGWTQGTDFRIGNETYFGCFSGYNLLGSHRRVCLENGQWSGELSR
CDKEDNYCPNPGIPIGGTKMGTRYDLDSEVQFHCNPGRILIGSANRMCRQDREWSGEEAK
CFSEDDFDDKRAVGVRIRSFLHDASVNQEVSRSRSIDLNFPGRLIFVFIFDVSGSVGESD
FNRSIAFAKAIVKAIRMNQSGARVGAITFSSKADIEINPVDHDSEEKVLTALNKIEYKKG
GTATSSALLLLKGQMMPLTIEVLGKDCKFKVFLMTDGKANMAGNPIHDAKALKDDGVEIF
CIGITGDRRMATLHDIASSKDKHVFILDGYESLNWLVEDIINEKIDYSKCGVRRSTVAEI
KEEDKRSRIINGKVVVKNWPWMAAMLIVDPLKPDASKPRNICGASLISHKWLLTAAHCMH
PKNKLVWRSVDEFIILLGVTDLGNSSTLQKNSIARYISHPKYSWKTMDYDIALVELSFPA
TYNEFIRPVCLPPSANDINTEPTFYSAGQKVAVVGWGHDKAYKADERPITRFVQVARRII
VTMQRRGVCADSLKNHPKNYVFTDQMICAGGDGMDACSGDSGGPLMLKLESDIGEEYWTA
VGIVSWGIGCGQPGVYGFYTKVSVFTEWIEDVMEGRE*
>TRINITY_DN31150_c0_g2::TRINITY_DN31150_c0_g2_i1::g.19::m.19 type:5prime_partial len:827 gc:universal TRINITY_DN31150_c0_g2_i1:2736-256(-)
LAFSAALGVSIYFGVLTTVYTSPVFHIYGKIRVTEGDDFDGSLLDVNSASFASKAAIYEN
KLRSTYLRSLFQYVLHEVRIYGFRKPGLNVFFRLHLDRRKGATIQGINNLAKTVLLNEIN
NGVIFDGLSIDPESVSFSDASCLDDCPTQRPSTPAPNATTSLIISDWPNTINVTIKKFEI
RVEQSQRFNASDDNETLIGGITTPGVEIINVTSLEAVSKGSQFPAQNLSREDNATTVSAK
YNATSTEVVVTVSKLASPFTDRNENGITSQEIDKPNWEGGSESQDAALIVPVNEIMPSTG
LSNEFEIVDVEECGMDGFRCSHNKCISMYQRCDRYPDCSDHSDEINCTCADYLKSTDEPK
KICDGLVDCWDYSDEINCPWCSDDMFLCPGAKLCINKNKLCDGVRDCPSGSDEAVCMKLA
KDKREANGFAFIKEGYLMVQREGQWKKLCLDNNNAAMEKPKWNVEKLGHTVCSSLTYEDL
ESIVLSPRVFQDNTFYELAPATERSGTTFLATDCAYGKVARIKCGSLECGLGSPIQLPTK
RVVGGKSVALGARPWLAALYREGQFQCGAVVIADKWLLSAGHCFFHTRRSYWVARMGLLR
RGTDIPSPYEVTKRIIRIEINPQYINKNFINDIAVLKLESAVAFSNYIRPICLPKVEDDV
TKWNGKRCSVVGWGKLGENGDVFPDTLQEVQLPVISTEECRKRTLFLPIYQITDNMFCAG
YERGGRDACLGDSGGPMMCQKEDGRWVLIGVISNGDGCARASRPGVYTKVGNFVKWIESV
MSDNTTDEVKSDNCLGTRCRLGTCLAADANCNGSLDCWDGSDERGC*
>TRINITY_DN34779_c0_g1::TRINITY_DN34779_c0_g1_i3::g.20::m.20 type:5prime_partial len:418 gc:universal TRINITY_DN34779_c0_g1_i3:1284-31(-)
INETEGLISSPGYEKRGFFSENKSCSWTIIAEADKIIHIEFLNFNIPYSFNCVFDGLLIF
NGKTTESDILLHACGQSFPKNVTSTGPFLHLIFYIDGIWNYGGFALRFKQISPREPCGEH
QITCRNYNCVNRTLICDGADDCRDGTDEECGYKRQRLICGRPKIKPEFIDDRIVGGTKAV
PGSWPWQASLRVPSAEPFGHVCGGSLINEQWILTAAHCFRDIQKESWTVHLGKYNKNKRD
HTEQLRYIKRLFIHPQYLEMIKKEERSNHKDNDIALIQLNAPVSITDVVQPICLSRYSVL
PGTRAYVTGWGDTLGTGYSDVLKQAAVQIISYRKCKKAYFKVFPVRTTMICAGRMEGGVD
SCKGDSGGPLVVQKKRTWYLVGIVSSGGKCGEAKKPGVYTRVSNYIKWINMLKRKYR*
>TRINITY_DN34779_c0_g1::TRINITY_DN34779_c0_g1_i4::g.21::m.21 type:complete len:159 gc:universal TRINITY_DN34779_c0_g1_i4:507-31(-)
MIKKEERSNHKDNDIALIQLNAPVSITDVVQPICLSRYSVLPGTRAYVTGWGDTLGTGYS
DVLKQAAVQIISYRKCKKAYFKVFPVRTTMICAGRMEGGVDSCKGDSGGPLVVQKKRTWY
LVGIVSSGGKCGEAKKPGVYTRVSNYIKWINMLKRKYR*
>TRINITY_DN34779_c0_g1::TRINITY_DN34779_c0_g1_i6::g.22::m.22 type:complete len:384 gc:universal TRINITY_DN34779_c0_g1_i6:1182-31(-)
MIIHIEFLNFNIPYSFNCVFDGLLIFNGKTTESDILLHACGQSFPKNVTSTGPFLHLIFY
IDGIWNYGGFALRFKQISPREPCGEHQITCRNYNCVNRTLICDGADDCRDGTDEECGYKR
QRLICGRPKIKPEFIDDRIVGGTKAVPGSWPWQASLRVPSAEPFGHVCGGSLINEQWILT
AAHCFRDIQKESWTVHLGKYNKNKRDHTEQLRYIKRLFIHPQYLEMIKKEERSNHKDNDI
ALIQLNAPVSITDVVQPICLSRYSVLPGTRAYVTGWGDTLGTGYSDVLKQAAVQIISYRK
CKKAYFKVFPVRTTMICAGRMEGGVDSCKGDSGGPLVVQKKRTWYLVGIVSSGGKCGEAK
KPGVYTRVSNYIKWINMLKRKYR*
>TRINITY_DN34934_c0_g1::TRINITY_DN34934_c0_g1_i1::g.23::m.23 type:complete len:400 gc:universal TRINITY_DN34934_c0_g1_i1:79-1278(+)
MKAVLITIFLVPLIISQTSAKIRQRRQGFEFPSEAESCTTPGNQPGNCISLSRCESLRRT
NDFNLLTNSICGFDNDVPRVCCPDGTANPDVKEITTTSGPKTDNLEPVEITTIPIRPIII
TSVAPVTSSPARGKPAILPDECGMSTIPLTRVVGGSPSELAAWPWMAAVYFTRTGLRSGT
DCGGSLVTSRHVITAAHCVTDNRGNEVRASTLTVRLGEHILNDDNDGASPIDVPVARLVR
HENFQRRVFKNDIAILTLQRDVPFNKFIRPICLPYGVFENADLARMRPWAAGWGTTSFDG
EFSPRLSHIQISIETNEDCNRAFRTERVPITQEYLCAGVSDGTKDTCKGDSGGPLMLPVD
LKFYLIGIVSFGKRCATVGYPGVYTRVTMYLDWIARNLT*
>TRINITY_DN34934_c0_g1::TRINITY_DN34934_c0_g1_i2::g.24::m.24 type:complete len:425 gc:universal TRINITY_DN34934_c0_g1_i2:96-1370(+)
MKAVLITIFLVPLIISQTSAKIRQRRQGFEFPSEAESCTTPGNQPGNCISLSRCESLRRT
NDFNLLTNSICGFDNDVPRVCCPDGTANPDVKEITTTSGPKTDNLEPVEITTIPIRPIII
TSVAPVTSSPARGKPAILPDECGMSTIPLTRVVGGSPSELAAWPWMAAVYFTRTGLRSGT
DCGGSLVTSRHVITAAHCVTDNRGNEVRASTLTVRLGEHILNDDNDGASPIDVPVARLVR
HENFQRRVFKNDIAILTLQRDVPFNKFIRPICLPYGVFENADLARMRPWAAGWGTTSFDG
EFSPRLSHIQISIETNEDCNRAFRTERVPITQEYLCAGVSDGTKDTCKVKKTALLIHFHL
FVCIILINYSYLQGDSGGPLMLPVDLKFYLIGIVSFGKRCATVGYPGVYTRVTMYLDWIA
RNLT*
>TRINITY_DN34934_c0_g1::TRINITY_DN34934_c0_g1_i3::g.25::m.25 type:complete len:400 gc:universal TRINITY_DN34934_c0_g1_i3:96-1295(+)
MKAVLITIFLVPLIISQTSAKIRQRRQGFEFPSEAESCTTPGNQPGNCISLSRCESLRRT
NDFNLLTNSICGFDNDVPRVCCPDGTANPDVKEITTTSGPKTDNLEPVEITTIPIRPIII
TSVAPVTSSPARGKPAILPDECGMSTIPLTRVVGGSPSELAAWPWMAAVYFTRTGLRSGT
DCGGSLVTSRHVITAAHCVTDNRGNEVRASTLTVRLGEHILNDDNDGASPIDVPVARLVR
HENFQRRVFKNDIAILTLQRDVPFNKFIRPICLPYGVFENADLARMRPWAAGWGTTSFDG
EFSPRLSHIQISIETNEDCNRAFRTERVPITQEYLCAGVSDGTKDTCKGDSGGPLMLPVD
LKFYLIGIVSFGKRCATVGYPGVYTRVTMYLDWIARNLT*
>TRINITY_DN34934_c0_g1::TRINITY_DN34934_c0_g1_i4::g.26::m.26 type:complete len:425 gc:universal TRINITY_DN34934_c0_g1_i4:79-1353(+)
MKAVLITIFLVPLIISQTSAKIRQRRQGFEFPSEAESCTTPGNQPGNCISLSRCESLRRT
NDFNLLTNSICGFDNDVPRVCCPDGTANPDVKEITTTSGPKTDNLEPVEITTIPIRPIII
TSVAPVTSSPARGKPAILPDECGMSTIPLTRVVGGSPSELAAWPWMAAVYFTRTGLRSGT
DCGGSLVTSRHVITAAHCVTDNRGNEVRASTLTVRLGEHILNDDNDGASPIDVPVARLVR
HENFQRRVFKNDIAILTLQRDVPFNKFIRPICLPYGVFENADLARMRPWAAGWGTTSFDG
EFSPRLSHIQISIETNEDCNRAFRTERVPITQEYLCAGVSDGTKDTCKVKKTALLIHFHL
FVCIILINYSYLQGDSGGPLMLPVDLKFYLIGIVSFGKRCATVGYPGVYTRVTMYLDWIA
RNLT*
>TRINITY_DN36139_c0_g1::TRINITY_DN36139_c0_g1_i1::g.27::m.27 type:5prime_partial len:370 gc:universal TRINITY_DN36139_c0_g1_i1:1226-117(-)
SNARSTKMVSLTVTFTALWVSLSTHVSAQSVSRNSFIFPETNTNLQYCRTADGSTGSCVK
ASECSEIDFREGTVPLLCYWEDNQPIVCCVDKRNTITNEELSEPETGCGKRERKDAPRAP
TIAGGRISQPSAWPWMVAIFTSNLGEKFLCGGTMVNEKYILTAAHCFRRNGVDQKRIPVA
RFLIRVGNNENDQGTAYRIKRIMIHEEYRVSQHYNDIAILEVNEPISLSSSVRPICLPSS
ELQGRRMVGREVVVVGWGDQSYGGIRDNKLREVNISIINRRECNSTYSTLFSSSISRGIT
SQFLCAGDPEGGKDACQSDSGGPLMMSSSESWTIVGIVSFGYGCAQKGFPGVYTQVSSYL
DWIQDKTDL*
>TRINITY_DN37185_c0_g1::TRINITY_DN37185_c0_g1_i1::g.28::m.28 type:complete len:721 gc:universal TRINITY_DN37185_c0_g1_i1:337-2499(+)
MVRAEGQRPTYLLLICWSFLVTRVISGPSESQGDYCTTSDGRPGLCVVVKYCREAVASFP
HQLPTVCYQKGPHPFACCPIPDVDPLSDVYISNQPDFGSSVNTHLQGSRTVNVYTSTGET
PWLATSHSGDQPRYVTLHSSRTEAVYKRPTREETIRSTRTRNHYPRETQYEPSRADTSGY
STYIEPGHSSSTKSYYSTTATHLQPSKSEKRNRFATGGNRDDGSTDRYYGTGLPPYESSI
QTTKYFTQERGDSSRRDTGRHRPTTAQRGSSRTKHITSYPRYDPPNTDTLRGHSTKSSNP
DIRTTATGRHRTTGIPENETRGKYPIEEATGNYQPSREVQIEASRSYTVDGYNYGLSRDK
TTTSRLPHIVISKTEISYYSPSSTNNPYVPVTTERRSPTVSTPIGNNFPPQTHHEIAGGY
DDPKSDRQRPKPIYSTYSPPKDPTKQHTFSSNVPILSEAGCGEPILGFFVAGGTESRPGD
WPWMAAVYRKSPPGRDNKFICGGVLVNRRHILSAAHCFVYGNKTLPASYFIVRLGAHDRE
TMGEDHLISRLVVHDGYVSRFHDHDIAILYLMNAVPYSKLIQPVCLPGPELANEDFVGKK
AIVIGWGDPSFGAGYSQVLNEVAVPVVSGRDCFAAYARLRSSSFPRGNMEQYICAGYPDG
GKDACQGDSGGPLLVKGKEGRWVAIGIVSFGFRCAEPGFPGVYSRISHYLSWIEKSIFNM
*
>TRINITY_DN37185_c0_g1::TRINITY_DN37185_c0_g1_i2::g.29::m.29 type:complete len:180 gc:universal TRINITY_DN37185_c0_g1_i2:275-814(+)
MGEDHLISRLVVHDGYVSRFHDHDIAILYLMNAVPYSKLIQPVCLPGPELANEDFVGKKA
IVIGWGDPSFGAGYSQVLNEVAVPVVSGRDCFAAYARLRSSSFPRGNMEQYICAGYPDGG
KDACQGDSGGPLLVKGKEGRWVAIGIVSFGFRCAEPGFPGVYSRISHYLSWIEKSIFNM*
>TRINITY_DN37438_c2_g1::TRINITY_DN37438_c2_g1_i1::g.30::m.30 type:5prime_partial len:143 gc:universal TRINITY_DN37438_c2_g1_i1:3-431(+)
PIDFKHNILPICLPKRGFMDSLPEDTLGVVTGWGRVSLKGSVVAVTLQEAYLPIVQSKLC
KLSSSYVITDDMFCAGYAESYKPDTCFGDSGGPLTVKSDGRWYLAGVISWGEGCSTPRKY
GIYTKVENYIQWIGNVVSKDVF*
>TRINITY_DN38496_c0_g1::TRINITY_DN38496_c0_g1_i2::g.31::m.31 type:5prime_partial len:319 gc:universal TRINITY_DN38496_c0_g1_i2:2-958(+)
GECKQITSCTTLSKSQRRAPKLRSWRKNIPIVCCPKKLQRGERYISSSTGCGIRPSDAKT
SRIRDSTLNDINGFPQYFAIVGGWETPINSWPWMVSIHRRRGGLAQFICGGCIINDRYIL
TAAHCFAGNRFPPNYFVKVAGHTRMEGADYDITKIKQHHLYKQSEHYYDIALLKVKGRIQ
FDQRTSPVCLPSSKWLYTNRTATVIGWGDTSFGGLPSKVLREANVDVMSNAECNNAYKNL
RSSTFPRGITDDLLCAGKTKGGTDACQGDSGSPLLFRGSSSWKVIGVVSFGYQCGITGYP
GVYTRVSKFLQWIARNTK*
>TRINITY_DN38496_c0_g1::TRINITY_DN38496_c0_g1_i4::g.32::m.32 type:5prime_partial len:413 gc:universal TRINITY_DN38496_c0_g1_i4:2-1240(+)
CCEARARRVRQRLNWNPTNYCCPSGKNMKLGGQAIILLYLSHFWISSLNGKVVYKNQTQT
EGATCRVSSATVGECKQITSCTTLSKSQRQAPKLCSWHKNIPIVCCPKELQGEERLISSS
TGCGIRRSDAETSRIRKSTLNEKSRLSTPSVVGGMVDPFNSPLNKKGRINTPFVVGGVIA
PINSWPWMVSIHRRRGGSEQFICGGSIINDRYILTAAHCFAGNRFPPNYFVKVAGHTRME
GADYDITKIKQHHLYKQSEHYYDIALLKVKGRIQFDQRTSPVCLPSSKWLYTNRTATVIG
WGDTSFGGLPSKVLREANVDVMSNAECNNAYKNLRSSTFPRGITDDLLCAGKTKGGTDAC
QGDSGSPLLFRGSSSWKVIGVVSFGYQCGITGYPGVYTRVSKFLQWIARNTK*
>TRINITY_DN38496_c0_g1::TRINITY_DN38496_c0_g1_i5::g.34::m.34 type:5prime_partial len:413 gc:universal TRINITY_DN38496_c0_g1_i5:2-1240(+)
CCEARARRVRQRLNWNPTNYCCPSGKNMKLGGQAIILLYLSHFWISSLNGKVVYKNQTQT
EGATCRVSSATVGECKQITSCTTLSKSQRQAPKLCSWHKNIPIVCCPKELQGEERLISSS
TGCGIRRSDAETSRIRKSTLNEKSRLSTPSVVGGMVDPFNSPLNKKGRINTPFVVGGVIA
PINSWPWMVSIHRRRGGSEQFICGGSIINDRYILTAAHCFAGNRFPPNYFVKVAGHTRME
GADYDITKIKQHHLYKQSEHYYDIALLKVKGRIQFDQRTSPVCLPSSKWLYTNRTATVIG
WGDTSFGGLPSKVLREANVDVMSNAECNNAYKNLRSSTFPRGITDDLLCAGKTKGGTDAC
QGDSGGPLLFRSASSWKLIGVVSFGYQCGVAGYPGVYTRVSKFLQWIARNTK*
>TRINITY_DN38496_c0_g1::TRINITY_DN38496_c0_g1_i6::g.36::m.36 type:5prime_partial len:319 gc:universal TRINITY_DN38496_c0_g1_i6:2-958(+)
GECKQITSCTTLSKSQRRAPKLRSWRKNIPIVCCPKKLQRGERYISSSTGCGIRPSDAKT
SRIRDSTLNDINGFPQYFAIVGGWETPINSWPWMVSIHRRRGGLAQFICGGCIINDRYIL
TAAHCFAGNRFPPNYFVKVAGHTRMEGADYDITKIKQHHLYKQSEHYYDIALLKVKGRIQ
FDQRTSPVCLPSSKWLYTNRTATVIGWGDTSFGGLPSKVLREANVDVMSNAECNNAYKNL
RSSTFPRGITDDLLCAGKTKGGTDACQGDSGGPLLFRSASSWKLIGVVSFGYQCGVAGYP
GVYTRVSKFLQWIARNTK*
>TRINITY_DN38551_c0_g1::TRINITY_DN38551_c0_g1_i2::g.37::m.37 type:complete len:588 gc:universal TRINITY_DN38551_c0_g1_i2:2321-558(-)
MPFILGILFAAFTIFRSIQQSQGQSQFSCREVVFNCDCGVPGYVFQAFFKQCHYWLPPEQ
ACTRYQNCLECESGVDSCISCPPNRYGRQCRGVCQCKENQICNRDTGQCEGKVPSTATSP
SAASPAALCVPPEIKPPVQQKLVREQGILKAIEYSCPDPYSLSGNRRIICNNGKWDDSPP
TCDSCSPPAISSPLQQQVELSQGSPTAIEYACPDNHVLQGPKRIICTSGKWDQSPPSCKP
MGCPRPKEIPNGKIDRFFLPIGTTIGGGASGGRQVFQVGTIAVYICNPFYKLGSSRGRVR
CTSAGQWAGDNLKCVHDCGISEFKVPNIINGTVTEPGNWPWQAGLADLNNYIFCGGSLIT
DSWVLTAAHCLVLDRRKLPNEIKVFLGKYRRNVKDDFVQERLVSQYEVHPRFTSTTLDND
IALILVDRPIQISKRTLPVCLTTESISNLNVDYGKGGLVTGWGKTETGEDSDVLRRANLT
VISNNECSRRNSVGQALFVVTENMFCAGVPKGATDVCQGDSGGPMVFQYPGDGRWYVEGI
VSWGVSKTCAVDGMYSGFTRVSRYLDWIDGYILNSPQNDALDRRLRP*
>TRINITY_DN39744_c0_g1::TRINITY_DN39744_c0_g1_i1::g.38::m.38 type:complete len:440 gc:universal TRINITY_DN39744_c0_g1_i1:184-1503(+)
MRILLALLATVCFVLGKPQDDTGYGRPAVPPKPIGDYDEDVGGPAKEPDDYDNTGGEKVP
VPPDYDPLPNPGLKPAPNDPGDYDGDKPKGSDAGIDGDKNCVCVPYYQCKEGEIVTDGTG
IIDARKKPPLEEELPLDRKFEPPFCGSFHVCCKAPQEPTGKYEPTCGVRNPGGIYSRILA
PGKKGEANFGEWPWQAAILKVQGKVNIFQCGGVLIDQRHVLTVAHCICHYRELNQYPLKV
RLGEYDTQKTDEFLAHDDFNVEKIFCHRDFRNSSLWNDIGVLRLDPEVVFSPHIDTICLP
TYQNVFEGQSCVVTGWGKDAYKGGSYSNIMKEVNIPVINNTKCESLLRKTRLGKYFKLHE
NFICAGGEEGLDSCKGDGGGPLVCYRKDGTYALAGLVSWGIDCGQPGVPGVYVRVQKFLP
WITEQTGFPLEHYFPKKYE*
>TRINITY_DN39744_c0_g1::TRINITY_DN39744_c0_g1_i2::g.39::m.39 type:complete len:442 gc:universal TRINITY_DN39744_c0_g1_i2:290-1615(+)
MRVPLALLATVCFVLGKPQDDTGYGRPAVPPKPIGDYDEDVGGPAKEPDDYDNTGGGKVP
VTADYDPLPNPGLKPAPNDPDDYADDKPKGSDAGIDGDKNCICVPYYQCKEGEIVTDGTG
ILDARKKPPPETELPLDSKFEPPFCGSFHVCCKAPLEPTPGTIYEPKCGVRNPGGIYSRI
LAPDKKGEANFGEWPWQAAILKVERKINIFQCGGVLIDQRHVLTVAHCICHYRELNQYPL
KVRLGEYDTQKTDEFLAHDDFEVEKIICHRDFRNNSLWNDIGILRLDREVAFSPHIDTIC
LPTYQNVFEGQSCVVTGWGKDAYKGGSYSNIMKEVNIPVINNTKCESLLRKTRLGKYFKL
HENFICAGGEEGLDSCKGDGGGPLVCYRKDGTYALAGLVSWGIDCGQPGVPGVYVRVQKF
LPWITEQTGFPLEHYFPKKYE*
>TRINITY_DN39744_c0_g1::TRINITY_DN39744_c0_g1_i3::g.41::m.41 type:complete len:440 gc:universal TRINITY_DN39744_c0_g1_i3:290-1609(+)
MRVPLALLATVCFVLGKPQDDTGYGRPAVPPKPIGDYDEDVGGPAKEPDDYDNTGGEKVP
VPPDYDPLPNPGLKPAPNDPGDYDGDKPKGSDAGIDGDKNCVCVPYYQCKEGEIVTDGTG
IIDARKKPPLEEELPLDRKFEPPFCGSFHVCCKAPQEPTGKYEPTCGVRNPGGIYSRILA
PGKKGEANFGEWPWQAAILKVQGKVNIFQCGGVLIDQRHVLTVAHCICHYRELNQYPLKV
RLGEYDTQKTDEFLAHDDFNVEKIFCHRDFRNSSLWNDIGVLRLDPEVVFSPHIDTICLP
TYQNVFEGQSCVVTGWGKDAYKGGSYSNIMKEVNIPVINNTKCESLLRKTRLGKYFKLHE
NFICAGGEEGLDSCKGDGGGPLVCYRKDGTYALAGLVSWGIDCGQPGVPGVYVRVQKFLP
WITEQTGFPLEHYFPKKYE*
>TRINITY_DN39744_c0_g1::TRINITY_DN39744_c0_g1_i4::g.42::m.42 type:complete len:440 gc:universal TRINITY_DN39744_c0_g1_i4:80-1399(+)
MRVPLALLATVCFVLGKPQDDTGYGRPAVPPKPIGDYDEDVGGPAKEPDDYDNTGGEKVP
VPPDYDPLPNPGLKPAPNDPGDYDGDKPKGSDAGIDGDKNCVCVPYYQCKEGEIVTDGTG
IIDARKKPPLEEELPLDRKFEPPFCGSFHVCCKAPQEPTGKYEPTCGVRNPGGIYSRILA
PGKKGEANFGEWPWQAAILKVQGKVNIFQCGGVLIDQRHVLTVAHCICHYRELNQYPLKV
RLGEYDTQKTDEFLAHDDFNVEKIFCHRDFRNSSLWNDIGVLRLDPEVVFSPHIDTICLP
TYQNVFEGQSCVVTGWGKDAYKGGSYSNIMKEVNIPVINNTKCESLLRKTRLGKYFKLHE
NFICAGGEEGLDSCKGDGGGPLVCYRKDGTYALAGLVSWGIDCGQPGVPGVYVRVQKFLP
WITEQTGFPLEHYFPKKYE*
>TRINITY_DN39744_c0_g1::TRINITY_DN39744_c0_g1_i6::g.43::m.43 type:complete len:442 gc:universal TRINITY_DN39744_c0_g1_i6:80-1405(+)
MRVPLALLATVCFVLGKPQDDTGYGRPAVPPKPIGDYDEDVGGPAKEPDDYDNTGGGKVP
VTADYDPLPNPGLKPAPNDPDDYADDKPKGSDAGIDGDKNCICVPYYQCKEGEIVTDGTG
ILDARKKPPPETELPLDSKFEPPFCGSFHVCCKAPLEPTPGTIYEPKCGVRNPGGIYSRI
LAPDKKGEANFGEWPWQAAILKVERKINIFQCGGVLIDQRHVLTVAHCICHYRELNQYPL
KVRLGEYDTQKTDEFLAHDDFEVEKIICHRDFRNNSLWNDIGILRLDREVAFSPHIDTIC
LPTYQNVFEGQSCVVTGWGKDAYKGGSYSNIMKEVNIPVINNTKCESLLRKTRLGKYFKL
HENFICAGGEEGLDSCKGDGGGPLVCYRKDGTYALAGLVSWGIDCGQPGVPGVYVRVQKF
LPWITEQTGFPLEHYFPKKYE*
>TRINITY_DN39744_c0_g1::TRINITY_DN39744_c0_g1_i8::g.45::m.45 type:complete len:442 gc:universal TRINITY_DN39744_c0_g1_i8:184-1509(+)
MRILLALLATVCFVLGKPQDDTGYGRPAVPPKPIGDYDEDVGGPAKEPDDYDNTGGGKVP
VTADYDPLPNPGLKPAPNDPDDYADDKPKGSDAGIDGDKNCICVPYYQCKEGEIVTDGTG
ILDARKKPPPETELPLDSKFEPPFCGSFHVCCKAPLEPTPGTIYEPKCGVRNPGGIYSRI
LAPDKKGEANFGEWPWQAAILKVERKINIFQCGGVLIDQRHVLTVAHCICHYRELNQYPL
KVRLGEYDTQKTDEFLAHDDFEVEKIICHRDFRNNSLWNDIGILRLDREVAFSPHIDTIC
LPTYQNVFEGQSCVVTGWGKDAYKGGSYSNIMKEVNIPVINNTKCESLLRKTRLGKYFKL
HENFICAGGEEGLDSCKGDGGGPLVCYRKDGTYALAGLVSWGIDCGQPGVPGVYVRVQKF
LPWITEQTGFPLEHYFPKKYE*
>TRINITY_DN39743_c4_g4::TRINITY_DN39743_c4_g4_i1::g.47::m.47 type:5prime_partial len:622 gc:universal TRINITY_DN39743_c4_g4_i1:2411-546(-)
GFNATYSSIFSKNDEAGACRWVKDEKNGTVASPNYPYNYGRNSKCIIKIQAPENFVISVF
IDDILLETSDNCTYDRLEIWDGLIQESPLLGSFCGRLNEDTSVTSTDNMLYFVFISDNFG
EFKGFHLQYWMHKKEGRMEDNGVVRDKLQVKPATKDIPFSMHVFNEFPQNSTAILGESHV
MPCKPKISTAKVRWLKDGQFLGGPEPLPGISLMENGTILWVHSMSADFKGTYTCAAVTPD
GVSYSVQAEINVKKQPTNCSIDFKHHPTNMTIAEGDFGFVRCSLSRSKAEISWMKNGIRI
PSSGKHYQTSTSGLILEKADPNMSGVYTCVAENKTIGCMRHSSAYVFIPQRVNIKNICGR
PVTGKPNITKPQILREKIIGGNNTEKGAYPWQVMLFDTSRRGFCGGSLLNERWVLTAAHC
LYVPKRTQLVDKTTITVKLGKHNQYVLEPEEIVTGIERFIIHPAFGRRTYDNDIALIRLQ
DSIPFTNYISPVCLGDKEFIRDMFFEKPLRMGTVTGWGKLTEKGPRPQYLQELRVPIVDW
ETCRQSTRYHVTKNMLCAGYAQEIIGDACKGDSGGPFVMEQDGIWYLVGVVSWGDGCGRS
GQYGFYTKVDNYHTWIKGIIK*
>TRINITY_DN39959_c7_g6::TRINITY_DN39959_c7_g6_i1::g.48::m.48 type:complete len:295 gc:universal TRINITY_DN39959_c7_g6_i1:91-975(+)
MILLLTLVLCRCNALNNLMDEYNSDPRPSCPTDLDEKHLNGRIVGGENAGAGTFPFAVGI
IMGDVGQTKFRTDSSFCGGTMITDIHVLTAAHCLYKNQYLKDHLWLNVNDYDTKIPNESN
NYMRAVQRMYIHPLYVDESFNNDIALITLKNPIPLDEGVRMAILPPLRNKLDVGTICTVW
GWGRLSYNGPRTTVMQKVDLPITSREDCQKHLEHKITENMICAGGKEGEDACLGDSGGSL
LSREDNVYCLAGIVSFGKGCALKDVSGVYTDVARYTDWIYEETRDAACKPRILQ*
>TRINITY_DN70949_c0_g1::TRINITY_DN70949_c0_g1_i1::g.49::m.49 type:5prime_partial len:214 gc:universal TRINITY_DN70949_c0_g1_i1:1-642(+)
TILSPEWVLTAAHCVQRRRRLRIRAGEHDLAKREGTEQDVRVAESYIHPEYDTHTVNNDI
SLLHLRHPLKLNRHVKPICLPSPKESLSLHSVATILGWGKRRNAAVYGSDVLQEAIVPIV
DLDDCRLVYEDYYISDNMLCAGYKKGGVDSCEGDSGGPLLYKRNGKWIVHGVTSFGEGCG
RRGKYGIYAKVANFVKWIKKIMAIYSKYGGENG*
>TRINITY_DN72429_c0_g1::TRINITY_DN72429_c0_g1_i1::g.50::m.50 type:complete len:361 gc:universal TRINITY_DN72429_c0_g1_i1:1244-162(-)
MKLLLRTLLLFLVAYSITAIVHRKKPKGIRHRTDLCQTTWGENGTCRHFTMCDGTIDTAS
ICYWYHGSPHACCAKPKLQSRSLQLTPELRYPGCGSRALKKKEEKSTRIVGGVAVGGLSD
HGWPWMVQIYVEGSSSRVRFLCGGAIISRRFILTAAHCFDQDHASPSQYFVRIGSLIVGE
GKGHRVADIRVHDNYTPGEFYDDIAVVEVKREMRFGDQVAPICLPSHGLSGDDLVDQEVV
VAGWGHTSFAGRPSRILQEVSLPVVANDKCQAAYSRTVLPTISRGITDGMLCAGVEEGGK
DSCQGDSGGPLLLNKNGDWMIVGIVSFGFRCAEPGFPGVYTRVPNYLHWIAGNTDIGGSH
*
>TRINITY_DN72733_c0_g1::TRINITY_DN72733_c0_g1_i1::g.51::m.51 type:internal len:758 gc:universal TRINITY_DN72733_c0_g1_i1:2-2272(+)
YCEFDYIEVYDGKGNMIEKLCGTHSNKLVFVNSTVVDIIFHSDYTYEAPGFSLEYFLEVA
SDCQTLLNGQEGIVTSPLYPEHYPENKDCHTTIIVDPGARIHLNFAVLSLEFHEDCSFDY
VDIYDGSTTDSPLLGHFCTDPANAAVTSTNNTIMIHFHSDASMNNEGFSATYTSVFPETD
GTGGCIWKKGEINGTIASPNYPDKYPSESQCIIRIEAPEDHIISIFIAKIKLEAHTNCSY
DKLEFRDGVDEESPLLGYFCGKADEQKYVTSTGNGLFIAFRSDALFESDGFYMEYRIHGK
DAMPNVGNRSTSFPAQVEDQSPEFFTEYPHNFSVTAKESHVMPCKPKDPGVKVKWSKDGE
IFESLPNLDLLYDGRILWIHSMSEDLQGTYKCTAIATNGSTHSVYAYLGMSERTEKCNIF
FKHIPKNAAISENDSTFIPCSLLNSEGRNITWTKDGIPLESNNDDYRQLPNGYLLIEKAT
LMHTGVYTCVAQEEKTGCMRKYSVLMQVLPRMNIEKVCGRPTIAKPTKELGKIVGGTKAH
RGAYPWQVLLRDPEIGTFCGGALLNEQWFVTSAHCFFRGKGERRKKIDGTTVAIKLGKHN
QYKEEPGEFTTRIEYYFVHPEYNMETYDNDIAMVKLIDNIQFNDYISPVCLGDPKFIRDV
LLERELPMGTVTGWGRLTERGVRPLYLQELRLPVVNWEICRRSTNYEVTKNMFCAGYGQE
VIGDACKGDSGGPFVMEKDNVWYLVGIVSWGEGCGRE
>TRINITY_DN73529_c0_g1::TRINITY_DN73529_c0_g1_i1::g.52::m.52 type:5prime_partial len:228 gc:universal TRINITY_DN73529_c0_g1_i1:805-122(-)
LISDRWVLTAAHCLLYPPWDKNFTENDLLVRIGKHSRTRYERNIEKISMLEKIYIHPRYN
WRENLDRDIALIKLKKPVPFSDYIHPVCLPDKQTATSLLQAGYKGRVTGWGNLRETWTTS
ISEIQPSVLQVVNLPIVERPVCKASTRIRITDNMFCAGFKINDTKRGDACEGDSGGPFVM
KSPFNNRWYQMGIVSWGEGCDRNGKYGFYTHVFRLKKWIQKVIERFG*
>TRINITY_DN74104_c0_g1::TRINITY_DN74104_c0_g1_i1::g.53::m.53 type:5prime_partial len:235 gc:universal TRINITY_DN74104_c0_g1_i1:2-706(+)
GRETGPFEYPWTALISFEGKIQGAGSVVDPRHVLTAASSLNQWLIANPEYIDVYLGEHDL
YVTEPYTEAHKVARVIVHPDYGKAVAYDYDFALLELYGDEDLPKKFRPICIPPHDMKIQI
GVELIIAGWGRTFTNGRGSSVLLQTDLRLINWYTCSEIYGQRLSRNMVCAGNAGKGACYG
DAGAPLMMLSKGRYFLVGLASWGADEGCGIPGKPSVFSATKRILSWLTYYVRLA*
>TRINITY_DN97295_c0_g1::TRINITY_DN97295_c0_g1_i1::g.54::m.54 type:5prime_partial len:147 gc:universal TRINITY_DN97295_c0_g1_i1:705-265(-)
DIALLKLTRPATINDKVIPACLPSPNYVVADRTLCYITGWGDTKGTFGAGLLKEAQLPVI
ENKVCNRYEYLNGRVRSTELCAGILAGGTDSCQGDSGGPLVCFEKDKYILQGVTSWGLGC
AHPNKPGVYVRVSRFVSWIEGVMRDN*
>TRINITY_DN19421_c0_g1::TRINITY_DN19421_c0_g1_i1::g.1::m.1 type:3prime_partial len:340 gc:universal TRINITY_DN19421_c0_g1_i1:1017-1(-)
MRQHLKLGVSTKYTTSDASDKHYQQTTLLIAAFGYDLRLELELNKYLLSPNLIRKSLLAD
GVVISSQAVENCFYHSTIKDIPDATAALRTCNGISGIIYLPNDTFVIKPFYGGDQSRKHP
HIIYRLQDQHDSDEALPCDITEVEEVEPIEATLDDNLTDITRARRDIQEVVKYIELGVIL
DKSMFTKENGIRSAVLGDVIQSVNYADLYYKKINTRLSIVYLETWDEEDQFETEDSLEQL
AISLIHYTVEKLTTVTRDVVFFMTTTDNEAHKGKLGTCVPSSVCTDRAVIVLKGTPETYV
VAGTMAHMLGHSLGLNHDSTECECKDWLRGCIMEEELTP
>TRINITY_DN30872_c0_g1::TRINITY_DN30872_c0_g1_i1::g.2::m.2 type:complete len:1005 gc:universal TRINITY_DN30872_c0_g1_i1:689-3703(+)
MFDNRNATRSEVVNDAIQVVNCVDMYFRTINTRVSVLYVETWAHGDQMEISNDIRQTLLN
FMEYASRKLYKVTKDATHLLTGHHFEGAEVGMSVPDRICTAKAVGVSQDTNIHEPHLVAS
TMTHMLGHNIGMSHDEYDTNDCECQDWWGCIMAETILGQNRIQPYHFSKCSLQDYINALR
IGHGICLFNKPNQLEDFKSCGNKLVEEGEQCDCGTIDECLDRDPCCDPITCKLRVEAECS
KGPCCADCRLKASGQLCREAIDECDIPEYCNGRDGQCPTDLFKRNGALCKNGVGFCFNGR
CPSADERCEYIWDFGAVSSDIQCYEQFNTQGSLNGHCGTDGKGGYIKCAPENILCGTVQC
QQGSRVPIVQGMNKQYARTIVSIGGAEYECKVASGNLDLDITDLGMMPDGSKCAENKICV
NQTCLKLDHFVEPGSCLSNNVALPCSGHGVCSNINTCFCDEGWTSADCSQRINGDDAAAD
HTDEPAGGGNHIYPPTLATQGPVSENGQNLKKTPKSTTYGKKDALSAPSLVVVLVSVVGG
VFIFFALLATCYRSTLPKQEPPHMKKHIVRKHTLPLTVATKRDEDSSQENVNRIITFGSM
PSYREDKQRQQLQLKDTSLSEEGETHGLTAETSAFIELSPNNLSKVPEKGILKHPPRSEK
EKWSDEASQSDNQDTVSQSDNNMDRNSDALTEVERTLKSLNGYHEEILEALHTASSHRPP
YAKLSPKEETKKFTESVSDYGGIGILKSSTEQLGVASGDEIEETVPPCGPIRIRNLEDLL
RQLEHTPGPHVSPAGSEDIRLSEPEADRHYRSDSASGTESQLDPSLHFLLARQRSGEVIS
GHAPPSASAHLLRRIPIEMEEEEDDDEEEGSADEEEEDDTYATPHFIRSASEEALPVTVH
GYSYERNLNEKQRQEKTMKRDSCEYFPSPPSDESYPSYGENSCYPSLLSAASGSRGDKGS
IVQTHGLSPATSSSSGSQPTSGAKRKLRKKFPEYKRDRSKPHHT*
>TRINITY_DN30872_c0_g1::TRINITY_DN30872_c0_g1_i1::g.3::m.3 type:5prime_partial len:224 gc:universal TRINITY_DN30872_c0_g1_i1:3-674(+)
DSFPFDDVGDEKWPFAEADRLRRIYPENERLIANIPSRFFEVIYPVQVRQHQKLGISTRD
ATANKVSLPSTGKHFHQTSLLVKAFNHKFRLELELNMYLLAPNLIQKHFLPEGAQQISTQ
EIEHCYYHAVIKDYPGALAALRTCNGVSGIIHVSNETFVIHPFYGGDLSRKHPHVIYKYF
GEAKEKHTCGNTGMHEWGFKQYRIKPGRVKRDVREVLNSSNLL*
>TRINITY_DN30872_c0_g1::TRINITY_DN30872_c0_g1_i2::g.6::m.6 type:complete len:1006 gc:universal TRINITY_DN30872_c0_g1_i2:689-3706(+)
MFDNRNATRSEVVNDAIQVVNCVDMYFRTINTRVSVLYVETWAHGDQMEISNDIRQTLLN
FMEYASRKLYKVTKDATHLLTGHHFEGAEVGMSVPDRICTAKAVGVSQDTNIHEPHLVAS
TMTHMLGHNIGMSHDEYDTNDCECQDWWGCIMAETILGQNRIQPYHFSKCSLQDYINALR
IGHGICLFNKPNQLEDFKSCGNKLVEEGEQCDCGTIDECLDRDPCCDPITCKLRVEAECS
KGPCCADCRLKASGQLCREAIDECDIPEYCNGRDGQCPTDLFKRNGALCKNGVGFCFNGR
CPSADERCEYIWDFGAVSSDIQCYEQFNTQGSLNGHCGTDGKGGYIKCAPENILCGTVQC
QQGSRVPIVQGMNKQYARTIVSIGGAEYECKVASGNLDLDITDLGMMPDGSKCAENKICV
NQTCLKLDHFVEPGSCLSNNVALPCSGHGVCSNINTCFCDEGWTSADCSQRINGDDAAAD
HTDEPAGGGNHIYPPTLATQGPVSENGQNLKKTPKSTTYGKKDALSAPSLVVVLVSVVGG
VFIFFALLATCYRRSTLPKQEPPHMKKHIVRKHTLPLTVATKRDEDSSQENVNRIITFGS
MPSYREDKQRQQLQLKDTSLSEEGETHGLTAETSAFIELSPNNLSKVPEKGILKHPPRSE
KEKWSDEASQSDNQDTVSQSDNNMDRNSDALTEVERTLKSLNGYHEEILEALHTASSHRP
PYAKLSPKEETKKFTESVSDYGGIGILKSSTEQLGVASGDEIEETVPPCGPIRIRNLEDL
LRQLEHTPGPHVSPAGSEDIRLSEPEADRHYRSDSASGTESQLDPSLHFLLARQRSGEVI
SGHAPPSASAHLLRRIPIEMEEEEDDDEEEGSADEEEEDDTYATPHFIRSASEEALPVTV
HGYSYERNLNEKQRQEKTMKRDSCEYFPSPPSDESYPSYGENSCYPSLLSAASGSRGDKG
SIVQTHGLSPATSSSSGSQPTSGAKRKLRKKFPEYKRDRSKPHHT*
>TRINITY_DN30872_c0_g1::TRINITY_DN30872_c0_g1_i2::g.7::m.7 type:5prime_partial len:224 gc:universal TRINITY_DN30872_c0_g1_i2:3-674(+)
DSFPFDDVGDEKWPFAEADRLRRIYPENERLIANIPSRFFEVIYPVQVRQHQKLGISTRD
ATANKVSLPSTGKHFHQTSLLVKAFNHKFRLELELNMYLLAPNLIQKHFLPEGAQQISTQ
EIEHCYYHAVIKDYPGALAALRTCNGVSGIIHVSNETFVIHPFYGGDLSRKHPHVIYKYF
GEAKEKHTCGNTGMHEWGFKQYRIKPGRVKRDVREVLNSSNLL*
>TRINITY_DN32787_c0_g1::TRINITY_DN32787_c0_g1_i1::g.10::m.10 type:5prime_partial len:991 gc:universal TRINITY_DN32787_c0_g1_i1:3-2975(+)
LSGVDVSEMVWIVRSDALFGRLVCFIIVLGICSALRSKDVRFEFHNHYVIQPKLHTFDGR
ERRDISSAKEIPKDNLVMTFEVLGRKFVLDLKMNVDLLPETYFEMYQLNSSTVLSKPMKN
LRRHCHYLGQIQGIPTSWAAISTCHGINGMVFDGKENYYVHAFNESSHILLKASDWKANN
LTCGYNEQYDNMQRSHTLNNVKRKRRSAVLHPPPGTTRDSRYVELILVNDYQEFKDLNED
IETVFERSKQIANILNGLYTPLNIYIALVGIIAWTEKDPIVMSPDGDTTLNNFLHYRRER
LARQHANDNAQLITGITFNGGVVGKALKGPICTNEYSGGVNMDHSDVVAVVATTVAHELG
HNFGMEHDTDECECPEEKCIMGPASSDVSPHYWSSCSREYVHMAFQRGMDYCLRNVPSSV
AGPICGNGFLEDGEECDCGLKEYCNNLCCNASTCQLTPNATCATGQCCDISTCKVKHVAT
LCRGSISECDLPEYCDGESEYCPSDVYVQDGTDCGDGKGYCYNSACQSHNNQCKLLWGPT
GKNSHHRCYDQNTNGNINGNCGYNSFNKTYKACAKKDIRCGMLQCTHLNEKLEFGTPSAA
LLSKTFIYVQTKTLRCQTAVIDLGLTSVDPGLTPNGAKCGDKMACLNQECVPVSNLRKKS
CPQNCNGNGICNSRINCHCNYGYGPPYCDSPGNGGSVDSGPPLDPNAGQSFFIAMLVIFL
GIIPFIVISIYVMYHYNHHLKNWWLHKIRKEPKKPPEPKSAPPPPPKKFNYPHGTIKKMD
ISAPFLQHGPSDPIVTVPLEMAQKHLHNGQVPAAAAVSQETPRPVPLRAAPPVPSAPVQR
SHSSVGAPSLSSSNRRASRPLSEASFSKRNLPPPPRPPPPKHLKSSVRPQSFSAGSSRVT
ANDSTANQNRADLSQRGNNASNQNQVRKTNSASSAGASAGKPVRPAKANSAFKPTSDSDP
SVTRTNSGQISSVASLAQWFEQKGGVNNKV*
>TRINITY_DN32787_c0_g1::TRINITY_DN32787_c0_g1_i2::g.11::m.11 type:5prime_partial len:965 gc:universal TRINITY_DN32787_c0_g1_i2:3-2897(+)
LSGVDVSEMVWIVRSDALFGRLVCFIIVLGICSALRSKDVRFEFHNHYVIQPKLHTFDGR
ERRDISSAKEIPKDNLVMTFEVLGRKFVLDLKMNVDLLPETYFEMYQLNSSTVLSKPMKN
LRRHCHYLGQIQGIPTSWAAISTCHGINGMVFDGKENYYVHAFNESSHILLKASDWKANN
LTCGYNEQYDNMQRSHTLNNVKRKRRSAVLHPPPGTTRDSRYVELILVNDYQEFKDLNED
IETVFERSKQIANILNGLYTPLNIYIALVGIIAWTEKDPIVMSPDGDTTLNNFLHYRRER
LARQHANDNAQLITGITFNGGVVGKALKGPICTNEYSGGVNMDHSDVVAVVATTVAHELG
HNFGMEHDTDECECPEEKCIMGPASSDVSPHYWSSCSREYVHMAFQRGMDYCLRNVPSSV
AGPICGNGFLEDGEECDCGLKEYCNNLCCNASTCQLTPNATCATGQCCDISTCKVKHVAT
LCRGSISECDLPEYCDGESEYCPSDVYVQDGTDCGDGKGYCYNSACQSHNNQCKLLWGPT
GKNSHHRCYDQNTNGNINGNCGYNSFNKTYKACAKKDIRCGMLQCTHLNEKLEFGTPSAA
LLSKTFIYVQTKTLRCQTAVIDLGLTSVDPGLTPNGAKCGDKMICNSRINCHCNYGYGPP
YCDSPGNGGSVDSGPPLDPNAGQSFFIAMLVIFLGIIPFIVISIYVMYHYNHHLKNWWLH
KIRKEPKKPPEPKSAPPPPPKKFNYPHGTIKKMDISAPFLQHGPSDPIVTVPLEMAQKHL
HNGQVPAAAAVSQETPRPVPLRAAPPVPSAPVQRSHSSVGAPSLSSSNRRASRPLSEASF
SKRNLPPPPRPPPPKHLKSSVRPQSFSAGSSRVTANDSTANQNRADLSQRGNNASNQNQV
RKTNSASSAGASAGKPVRPAKANSAFKPTSDSDPSVTRTNSGQISSVASLAQWFEQKGGV
NNKV*
>TRINITY_DN58847_c0_g1::TRINITY_DN58847_c0_g1_i1::g.12::m.12 type:3prime_partial len:580 gc:universal TRINITY_DN58847_c0_g1_i1:1739-3(-)
MIAKCVLIFHLIEQLVCFPLSEITFDKKQGNYVKELKSYEVIVPQKVNENGLAVSNDLSH
YYSSRSKRSIRTSLHYRLITSEHDLLISLRPNHAVVSPGYVVERYFGINNGTIRTSPKAL
KDRHCYFKGDIRNSSGSNVALSTCNGLMGIIRIKGEEYFIEPVKGKARNASDKHPHLLYK
RSAIKDVPYEYLPKEGKCGNKDDIGQAITSRAQWEKRRRSKKRRRRKRSVSLERNVETLV
VADRMMVDYYSDEDIETYILTIMNVVSSLYHDASIGNAVNIVVVRLILLENEGSQKDDPE
ISHDADHTLKSFCKWQKYVNYKDESHPNHHDVAILLTRYNICTRINEPCSTLGLAEVAGM
CQPHRSCNVNEDTGLGLAYTIAHEMGHNFGMSHDGPHNGCQAQQGQRQHLMSPHLNSDAS
PFIWSNCSRLEITKFLDREWGSCLDDEPSDRNFSLPELPPGTMYNADHQCRLQYGPDAEY
CEGMEDICQTLWCRHDNRCVTRLEPAADGTLCDRNMWCYMGKCVPVGERPASINGEWGSW
SPWTECSRTCDAGVMRSERHCDNPMPANGGRFCIGERKR
>TRINITY_DN3675_c0_g1::TRINITY_DN3675_c0_g1_i1::g.1::m.1 type:5prime_partial len:408 gc:universal TRINITY_DN3675_c0_g1_i1:2017-794(-)
ELTPIPKSDFSSCSLEIYLNVLQNNKAVCIFNKPYPLENIPSCGNGIIEADEVCDCGSMQ
DCMKNEPCCDSITCKLKPGAECSMGVCCERCKLKPKGHLCRASVSECDIAEYCDGMNGEC
PLDIYRKNGNLCGDGNNYCYVGTCPSPKLLCEHIWGRGSRPAEKICFDRLNIHGGLGGHC
GRDGHGGYRKCEPENVRCGALHCQAGVYTSPLMALDSEYTSAVFMVNETEYFCKLMQGNE
STDIWTVVPEGSKCAENKICVNKSCIDVDTVQDACPTNDETRTCSGHGICSTIDTCYCDK
GWTYFDCSMPDNLTEFPDDSTPQRTKFWEDWMTSQEVTHTEKDEQKTRYLILVLSGVTAL
VMTLFALLASCPRCSKCKKKTSEQAKDQESLESRSKIQITPPPDVFQ*
>TRINITY_DN30872_c0_g1::TRINITY_DN30872_c0_g1_i1::g.4::m.4 type:complete len:1005 gc:universal TRINITY_DN30872_c0_g1_i1:689-3703(+)
MFDNRNATRSEVVNDAIQVVNCVDMYFRTINTRVSVLYVETWAHGDQMEISNDIRQTLLN
FMEYASRKLYKVTKDATHLLTGHHFEGAEVGMSVPDRICTAKAVGVSQDTNIHEPHLVAS
TMTHMLGHNIGMSHDEYDTNDCECQDWWGCIMAETILGQNRIQPYHFSKCSLQDYINALR
IGHGICLFNKPNQLEDFKSCGNKLVEEGEQCDCGTIDECLDRDPCCDPITCKLRVEAECS
KGPCCADCRLKASGQLCREAIDECDIPEYCNGRDGQCPTDLFKRNGALCKNGVGFCFNGR
CPSADERCEYIWDFGAVSSDIQCYEQFNTQGSLNGHCGTDGKGGYIKCAPENILCGTVQC
QQGSRVPIVQGMNKQYARTIVSIGGAEYECKVASGNLDLDITDLGMMPDGSKCAENKICV
NQTCLKLDHFVEPGSCLSNNVALPCSGHGVCSNINTCFCDEGWTSADCSQRINGDDAAAD
HTDEPAGGGNHIYPPTLATQGPVSENGQNLKKTPKSTTYGKKDALSAPSLVVVLVSVVGG
VFIFFALLATCYRSTLPKQEPPHMKKHIVRKHTLPLTVATKRDEDSSQENVNRIITFGSM
PSYREDKQRQQLQLKDTSLSEEGETHGLTAETSAFIELSPNNLSKVPEKGILKHPPRSEK
EKWSDEASQSDNQDTVSQSDNNMDRNSDALTEVERTLKSLNGYHEEILEALHTASSHRPP
YAKLSPKEETKKFTESVSDYGGIGILKSSTEQLGVASGDEIEETVPPCGPIRIRNLEDLL
RQLEHTPGPHVSPAGSEDIRLSEPEADRHYRSDSASGTESQLDPSLHFLLARQRSGEVIS
GHAPPSASAHLLRRIPIEMEEEEDDDEEEGSADEEEEDDTYATPHFIRSASEEALPVTVH
GYSYERNLNEKQRQEKTMKRDSCEYFPSPPSDESYPSYGENSCYPSLLSAASGSRGDKGS
IVQTHGLSPATSSSSGSQPTSGAKRKLRKKFPEYKRDRSKPHHT*
>TRINITY_DN30872_c0_g1::TRINITY_DN30872_c0_g1_i1::g.5::m.5 type:5prime_partial len:224 gc:universal TRINITY_DN30872_c0_g1_i1:3-674(+)
DSFPFDDVGDEKWPFAEADRLRRIYPENERLIANIPSRFFEVIYPVQVRQHQKLGISTRD
ATANKVSLPSTGKHFHQTSLLVKAFNHKFRLELELNMYLLAPNLIQKHFLPEGAQQISTQ
EIEHCYYHAVIKDYPGALAALRTCNGVSGIIHVSNETFVIHPFYGGDLSRKHPHVIYKYF
GEAKEKHTCGNTGMHEWGFKQYRIKPGRVKRDVREVLNSSNLL*
>TRINITY_DN30872_c0_g1::TRINITY_DN30872_c0_g1_i2::g.8::m.8 type:complete len:1006 gc:universal TRINITY_DN30872_c0_g1_i2:689-3706(+)
MFDNRNATRSEVVNDAIQVVNCVDMYFRTINTRVSVLYVETWAHGDQMEISNDIRQTLLN
FMEYASRKLYKVTKDATHLLTGHHFEGAEVGMSVPDRICTAKAVGVSQDTNIHEPHLVAS
TMTHMLGHNIGMSHDEYDTNDCECQDWWGCIMAETILGQNRIQPYHFSKCSLQDYINALR
IGHGICLFNKPNQLEDFKSCGNKLVEEGEQCDCGTIDECLDRDPCCDPITCKLRVEAECS
KGPCCADCRLKASGQLCREAIDECDIPEYCNGRDGQCPTDLFKRNGALCKNGVGFCFNGR
CPSADERCEYIWDFGAVSSDIQCYEQFNTQGSLNGHCGTDGKGGYIKCAPENILCGTVQC
QQGSRVPIVQGMNKQYARTIVSIGGAEYECKVASGNLDLDITDLGMMPDGSKCAENKICV
NQTCLKLDHFVEPGSCLSNNVALPCSGHGVCSNINTCFCDEGWTSADCSQRINGDDAAAD
HTDEPAGGGNHIYPPTLATQGPVSENGQNLKKTPKSTTYGKKDALSAPSLVVVLVSVVGG
VFIFFALLATCYRRSTLPKQEPPHMKKHIVRKHTLPLTVATKRDEDSSQENVNRIITFGS
MPSYREDKQRQQLQLKDTSLSEEGETHGLTAETSAFIELSPNNLSKVPEKGILKHPPRSE
KEKWSDEASQSDNQDTVSQSDNNMDRNSDALTEVERTLKSLNGYHEEILEALHTASSHRP
PYAKLSPKEETKKFTESVSDYGGIGILKSSTEQLGVASGDEIEETVPPCGPIRIRNLEDL
LRQLEHTPGPHVSPAGSEDIRLSEPEADRHYRSDSASGTESQLDPSLHFLLARQRSGEVI
SGHAPPSASAHLLRRIPIEMEEEEDDDEEEGSADEEEEDDTYATPHFIRSASEEALPVTV
HGYSYERNLNEKQRQEKTMKRDSCEYFPSPPSDESYPSYGENSCYPSLLSAASGSRGDKG
SIVQTHGLSPATSSSSGSQPTSGAKRKLRKKFPEYKRDRSKPHHT*
>TRINITY_DN30872_c0_g1::TRINITY_DN30872_c0_g1_i2::g.9::m.9 type:5prime_partial len:224 gc:universal TRINITY_DN30872_c0_g1_i2:3-674(+)
DSFPFDDVGDEKWPFAEADRLRRIYPENERLIANIPSRFFEVIYPVQVRQHQKLGISTRD
ATANKVSLPSTGKHFHQTSLLVKAFNHKFRLELELNMYLLAPNLIQKHFLPEGAQQISTQ
EIEHCYYHAVIKDYPGALAALRTCNGVSGIIHVSNETFVIHPFYGGDLSRKHPHVIYKYF
GEAKEKHTCGNTGMHEWGFKQYRIKPGRVKRDVREVLNSSNLL*
>TRINITY_DN32787_c0_g1::TRINITY_DN32787_c0_g1_i1::g.12::m.12 type:5prime_partial len:991 gc:universal TRINITY_DN32787_c0_g1_i1:3-2975(+)
LSGVDVSEMVWIVRSDALFGRLVCFIIVLGICSALRSKDVRFEFHNHYVIQPKLHTFDGR
ERRDISSAKEIPKDNLVMTFEVLGRKFVLDLKMNVDLLPETYFEMYQLNSSTVLSKPMKN
LRRHCHYLGQIQGIPTSWAAISTCHGINGMVFDGKENYYVHAFNESSHILLKASDWKANN
LTCGYNEQYDNMQRSHTLNNVKRKRRSAVLHPPPGTTRDSRYVELILVNDYQEFKDLNED
IETVFERSKQIANILNGLYTPLNIYIALVGIIAWTEKDPIVMSPDGDTTLNNFLHYRRER
LARQHANDNAQLITGITFNGGVVGKALKGPICTNEYSGGVNMDHSDVVAVVATTVAHELG
HNFGMEHDTDECECPEEKCIMGPASSDVSPHYWSSCSREYVHMAFQRGMDYCLRNVPSSV
AGPICGNGFLEDGEECDCGLKEYCNNLCCNASTCQLTPNATCATGQCCDISTCKVKHVAT
LCRGSISECDLPEYCDGESEYCPSDVYVQDGTDCGDGKGYCYNSACQSHNNQCKLLWGPT
GKNSHHRCYDQNTNGNINGNCGYNSFNKTYKACAKKDIRCGMLQCTHLNEKLEFGTPSAA
LLSKTFIYVQTKTLRCQTAVIDLGLTSVDPGLTPNGAKCGDKMACLNQECVPVSNLRKKS
CPQNCNGNGICNSRINCHCNYGYGPPYCDSPGNGGSVDSGPPLDPNAGQSFFIAMLVIFL
GIIPFIVISIYVMYHYNHHLKNWWLHKIRKEPKKPPEPKSAPPPPPKKFNYPHGTIKKMD
ISAPFLQHGPSDPIVTVPLEMAQKHLHNGQVPAAAAVSQETPRPVPLRAAPPVPSAPVQR
SHSSVGAPSLSSSNRRASRPLSEASFSKRNLPPPPRPPPPKHLKSSVRPQSFSAGSSRVT
ANDSTANQNRADLSQRGNNASNQNQVRKTNSASSAGASAGKPVRPAKANSAFKPTSDSDP
SVTRTNSGQISSVASLAQWFEQKGGVNNKV*
>TRINITY_DN32787_c0_g1::TRINITY_DN32787_c0_g1_i2::g.13::m.13 type:5prime_partial len:965 gc:universal TRINITY_DN32787_c0_g1_i2:3-2897(+)
LSGVDVSEMVWIVRSDALFGRLVCFIIVLGICSALRSKDVRFEFHNHYVIQPKLHTFDGR
ERRDISSAKEIPKDNLVMTFEVLGRKFVLDLKMNVDLLPETYFEMYQLNSSTVLSKPMKN
LRRHCHYLGQIQGIPTSWAAISTCHGINGMVFDGKENYYVHAFNESSHILLKASDWKANN
LTCGYNEQYDNMQRSHTLNNVKRKRRSAVLHPPPGTTRDSRYVELILVNDYQEFKDLNED
IETVFERSKQIANILNGLYTPLNIYIALVGIIAWTEKDPIVMSPDGDTTLNNFLHYRRER
LARQHANDNAQLITGITFNGGVVGKALKGPICTNEYSGGVNMDHSDVVAVVATTVAHELG
HNFGMEHDTDECECPEEKCIMGPASSDVSPHYWSSCSREYVHMAFQRGMDYCLRNVPSSV
AGPICGNGFLEDGEECDCGLKEYCNNLCCNASTCQLTPNATCATGQCCDISTCKVKHVAT
LCRGSISECDLPEYCDGESEYCPSDVYVQDGTDCGDGKGYCYNSACQSHNNQCKLLWGPT
GKNSHHRCYDQNTNGNINGNCGYNSFNKTYKACAKKDIRCGMLQCTHLNEKLEFGTPSAA
LLSKTFIYVQTKTLRCQTAVIDLGLTSVDPGLTPNGAKCGDKMICNSRINCHCNYGYGPP
YCDSPGNGGSVDSGPPLDPNAGQSFFIAMLVIFLGIIPFIVISIYVMYHYNHHLKNWWLH
KIRKEPKKPPEPKSAPPPPPKKFNYPHGTIKKMDISAPFLQHGPSDPIVTVPLEMAQKHL
HNGQVPAAAAVSQETPRPVPLRAAPPVPSAPVQRSHSSVGAPSLSSSNRRASRPLSEASF
SKRNLPPPPRPPPPKHLKSSVRPQSFSAGSSRVTANDSTANQNRADLSQRGNNASNQNQV
RKTNSASSAGASAGKPVRPAKANSAFKPTSDSDPSVTRTNSGQISSVASLAQWFEQKGGV
NNKV*
>TRINITY_DN3675_c0_g1::TRINITY_DN3675_c0_g1_i1::g.1::m.1 type:5prime_partial len:408 gc:universal TRINITY_DN3675_c0_g1_i1:2017-794(-)
ELTPIPKSDFSSCSLEIYLNVLQNNKAVCIFNKPYPLENIPSCGNGIIEADEVCDCGSMQ
DCMKNEPCCDSITCKLKPGAECSMGVCCERCKLKPKGHLCRASVSECDIAEYCDGMNGEC
PLDIYRKNGNLCGDGNNYCYVGTCPSPKLLCEHIWGRGSRPAEKICFDRLNIHGGLGGHC
GRDGHGGYRKCEPENVRCGALHCQAGVYTSPLMALDSEYTSAVFMVNETEYFCKLMQGNE
STDIWTVVPEGSKCAENKICVNKSCIDVDTVQDACPTNDETRTCSGHGICSTIDTCYCDK
GWTYFDCSMPDNLTEFPDDSTPQRTKFWEDWMTSQEVTHTEKDEQKTRYLILVLSGVTAL
VMTLFALLASCPRCSKCKKKTSEQAKDQESLESRSKIQITPPPDVFQ*
>TRINITY_DN19421_c0_g1::TRINITY_DN19421_c0_g1_i1::g.4::m.4 type:3prime_partial len:340 gc:universal TRINITY_DN19421_c0_g1_i1:1017-1(-)
MRQHLKLGVSTKYTTSDASDKHYQQTTLLIAAFGYDLRLELELNKYLLSPNLIRKSLLAD
GVVISSQAVENCFYHSTIKDIPDATAALRTCNGISGIIYLPNDTFVIKPFYGGDQSRKHP
HIIYRLQDQHDSDEALPCDITEVEEVEPIEATLDDNLTDITRARRDIQEVVKYIELGVIL
DKSMFTKENGIRSAVLGDVIQSVNYADLYYKKINTRLSIVYLETWDEEDQFETEDSLEQL
AISLIHYTVEKLTTVTRDVVFFMTTTDNEAHKGKLGTCVPSSVCTDRAVIVLKGTPETYV
VAGTMAHMLGHSLGLNHDSTECECKDWLRGCIMEEELTP
>TRINITY_DN30872_c0_g1::TRINITY_DN30872_c0_g1_i1::g.5::m.5 type:complete len:1005 gc:universal TRINITY_DN30872_c0_g1_i1:689-3703(+)
MFDNRNATRSEVVNDAIQVVNCVDMYFRTINTRVSVLYVETWAHGDQMEISNDIRQTLLN
FMEYASRKLYKVTKDATHLLTGHHFEGAEVGMSVPDRICTAKAVGVSQDTNIHEPHLVAS
TMTHMLGHNIGMSHDEYDTNDCECQDWWGCIMAETILGQNRIQPYHFSKCSLQDYINALR
IGHGICLFNKPNQLEDFKSCGNKLVEEGEQCDCGTIDECLDRDPCCDPITCKLRVEAECS
KGPCCADCRLKASGQLCREAIDECDIPEYCNGRDGQCPTDLFKRNGALCKNGVGFCFNGR
CPSADERCEYIWDFGAVSSDIQCYEQFNTQGSLNGHCGTDGKGGYIKCAPENILCGTVQC
QQGSRVPIVQGMNKQYARTIVSIGGAEYECKVASGNLDLDITDLGMMPDGSKCAENKICV
NQTCLKLDHFVEPGSCLSNNVALPCSGHGVCSNINTCFCDEGWTSADCSQRINGDDAAAD
HTDEPAGGGNHIYPPTLATQGPVSENGQNLKKTPKSTTYGKKDALSAPSLVVVLVSVVGG
VFIFFALLATCYRSTLPKQEPPHMKKHIVRKHTLPLTVATKRDEDSSQENVNRIITFGSM
PSYREDKQRQQLQLKDTSLSEEGETHGLTAETSAFIELSPNNLSKVPEKGILKHPPRSEK
EKWSDEASQSDNQDTVSQSDNNMDRNSDALTEVERTLKSLNGYHEEILEALHTASSHRPP
YAKLSPKEETKKFTESVSDYGGIGILKSSTEQLGVASGDEIEETVPPCGPIRIRNLEDLL
RQLEHTPGPHVSPAGSEDIRLSEPEADRHYRSDSASGTESQLDPSLHFLLARQRSGEVIS
GHAPPSASAHLLRRIPIEMEEEEDDDEEEGSADEEEEDDTYATPHFIRSASEEALPVTVH
GYSYERNLNEKQRQEKTMKRDSCEYFPSPPSDESYPSYGENSCYPSLLSAASGSRGDKGS
IVQTHGLSPATSSSSGSQPTSGAKRKLRKKFPEYKRDRSKPHHT*
>TRINITY_DN30872_c0_g1::TRINITY_DN30872_c0_g1_i1::g.6::m.6 type:5prime_partial len:224 gc:universal TRINITY_DN30872_c0_g1_i1:3-674(+)
DSFPFDDVGDEKWPFAEADRLRRIYPENERLIANIPSRFFEVIYPVQVRQHQKLGISTRD
ATANKVSLPSTGKHFHQTSLLVKAFNHKFRLELELNMYLLAPNLIQKHFLPEGAQQISTQ
EIEHCYYHAVIKDYPGALAALRTCNGVSGIIHVSNETFVIHPFYGGDLSRKHPHVIYKYF
GEAKEKHTCGNTGMHEWGFKQYRIKPGRVKRDVREVLNSSNLL*
>TRINITY_DN30872_c0_g1::TRINITY_DN30872_c0_g1_i2::g.9::m.9 type:complete len:1006 gc:universal TRINITY_DN30872_c0_g1_i2:689-3706(+)
MFDNRNATRSEVVNDAIQVVNCVDMYFRTINTRVSVLYVETWAHGDQMEISNDIRQTLLN
FMEYASRKLYKVTKDATHLLTGHHFEGAEVGMSVPDRICTAKAVGVSQDTNIHEPHLVAS
TMTHMLGHNIGMSHDEYDTNDCECQDWWGCIMAETILGQNRIQPYHFSKCSLQDYINALR
IGHGICLFNKPNQLEDFKSCGNKLVEEGEQCDCGTIDECLDRDPCCDPITCKLRVEAECS
KGPCCADCRLKASGQLCREAIDECDIPEYCNGRDGQCPTDLFKRNGALCKNGVGFCFNGR
CPSADERCEYIWDFGAVSSDIQCYEQFNTQGSLNGHCGTDGKGGYIKCAPENILCGTVQC
QQGSRVPIVQGMNKQYARTIVSIGGAEYECKVASGNLDLDITDLGMMPDGSKCAENKICV
NQTCLKLDHFVEPGSCLSNNVALPCSGHGVCSNINTCFCDEGWTSADCSQRINGDDAAAD
HTDEPAGGGNHIYPPTLATQGPVSENGQNLKKTPKSTTYGKKDALSAPSLVVVLVSVVGG
VFIFFALLATCYRRSTLPKQEPPHMKKHIVRKHTLPLTVATKRDEDSSQENVNRIITFGS
MPSYREDKQRQQLQLKDTSLSEEGETHGLTAETSAFIELSPNNLSKVPEKGILKHPPRSE
KEKWSDEASQSDNQDTVSQSDNNMDRNSDALTEVERTLKSLNGYHEEILEALHTASSHRP
PYAKLSPKEETKKFTESVSDYGGIGILKSSTEQLGVASGDEIEETVPPCGPIRIRNLEDL
LRQLEHTPGPHVSPAGSEDIRLSEPEADRHYRSDSASGTESQLDPSLHFLLARQRSGEVI
SGHAPPSASAHLLRRIPIEMEEEEDDDEEEGSADEEEEDDTYATPHFIRSASEEALPVTV
HGYSYERNLNEKQRQEKTMKRDSCEYFPSPPSDESYPSYGENSCYPSLLSAASGSRGDKG
SIVQTHGLSPATSSSSGSQPTSGAKRKLRKKFPEYKRDRSKPHHT*
>TRINITY_DN30872_c0_g1::TRINITY_DN30872_c0_g1_i2::g.10::m.10 type:5prime_partial len:224 gc:universal TRINITY_DN30872_c0_g1_i2:3-674(+)
DSFPFDDVGDEKWPFAEADRLRRIYPENERLIANIPSRFFEVIYPVQVRQHQKLGISTRD
ATANKVSLPSTGKHFHQTSLLVKAFNHKFRLELELNMYLLAPNLIQKHFLPEGAQQISTQ
EIEHCYYHAVIKDYPGALAALRTCNGVSGIIHVSNETFVIHPFYGGDLSRKHPHVIYKYF
GEAKEKHTCGNTGMHEWGFKQYRIKPGRVKRDVREVLNSSNLL*
>TRINITY_DN32787_c0_g1::TRINITY_DN32787_c0_g1_i1::g.13::m.13 type:5prime_partial len:991 gc:universal TRINITY_DN32787_c0_g1_i1:3-2975(+)
LSGVDVSEMVWIVRSDALFGRLVCFIIVLGICSALRSKDVRFEFHNHYVIQPKLHTFDGR
ERRDISSAKEIPKDNLVMTFEVLGRKFVLDLKMNVDLLPETYFEMYQLNSSTVLSKPMKN
LRRHCHYLGQIQGIPTSWAAISTCHGINGMVFDGKENYYVHAFNESSHILLKASDWKANN
LTCGYNEQYDNMQRSHTLNNVKRKRRSAVLHPPPGTTRDSRYVELILVNDYQEFKDLNED
IETVFERSKQIANILNGLYTPLNIYIALVGIIAWTEKDPIVMSPDGDTTLNNFLHYRRER
LARQHANDNAQLITGITFNGGVVGKALKGPICTNEYSGGVNMDHSDVVAVVATTVAHELG
HNFGMEHDTDECECPEEKCIMGPASSDVSPHYWSSCSREYVHMAFQRGMDYCLRNVPSSV
AGPICGNGFLEDGEECDCGLKEYCNNLCCNASTCQLTPNATCATGQCCDISTCKVKHVAT
LCRGSISECDLPEYCDGESEYCPSDVYVQDGTDCGDGKGYCYNSACQSHNNQCKLLWGPT
GKNSHHRCYDQNTNGNINGNCGYNSFNKTYKACAKKDIRCGMLQCTHLNEKLEFGTPSAA
LLSKTFIYVQTKTLRCQTAVIDLGLTSVDPGLTPNGAKCGDKMACLNQECVPVSNLRKKS
CPQNCNGNGICNSRINCHCNYGYGPPYCDSPGNGGSVDSGPPLDPNAGQSFFIAMLVIFL
GIIPFIVISIYVMYHYNHHLKNWWLHKIRKEPKKPPEPKSAPPPPPKKFNYPHGTIKKMD
ISAPFLQHGPSDPIVTVPLEMAQKHLHNGQVPAAAAVSQETPRPVPLRAAPPVPSAPVQR
SHSSVGAPSLSSSNRRASRPLSEASFSKRNLPPPPRPPPPKHLKSSVRPQSFSAGSSRVT
ANDSTANQNRADLSQRGNNASNQNQVRKTNSASSAGASAGKPVRPAKANSAFKPTSDSDP
SVTRTNSGQISSVASLAQWFEQKGGVNNKV*
>TRINITY_DN32787_c0_g1::TRINITY_DN32787_c0_g1_i2::g.14::m.14 type:5prime_partial len:965 gc:universal TRINITY_DN32787_c0_g1_i2:3-2897(+)
LSGVDVSEMVWIVRSDALFGRLVCFIIVLGICSALRSKDVRFEFHNHYVIQPKLHTFDGR
ERRDISSAKEIPKDNLVMTFEVLGRKFVLDLKMNVDLLPETYFEMYQLNSSTVLSKPMKN
LRRHCHYLGQIQGIPTSWAAISTCHGINGMVFDGKENYYVHAFNESSHILLKASDWKANN
LTCGYNEQYDNMQRSHTLNNVKRKRRSAVLHPPPGTTRDSRYVELILVNDYQEFKDLNED
IETVFERSKQIANILNGLYTPLNIYIALVGIIAWTEKDPIVMSPDGDTTLNNFLHYRRER
LARQHANDNAQLITGITFNGGVVGKALKGPICTNEYSGGVNMDHSDVVAVVATTVAHELG
HNFGMEHDTDECECPEEKCIMGPASSDVSPHYWSSCSREYVHMAFQRGMDYCLRNVPSSV
AGPICGNGFLEDGEECDCGLKEYCNNLCCNASTCQLTPNATCATGQCCDISTCKVKHVAT
LCRGSISECDLPEYCDGESEYCPSDVYVQDGTDCGDGKGYCYNSACQSHNNQCKLLWGPT
GKNSHHRCYDQNTNGNINGNCGYNSFNKTYKACAKKDIRCGMLQCTHLNEKLEFGTPSAA
LLSKTFIYVQTKTLRCQTAVIDLGLTSVDPGLTPNGAKCGDKMICNSRINCHCNYGYGPP
YCDSPGNGGSVDSGPPLDPNAGQSFFIAMLVIFLGIIPFIVISIYVMYHYNHHLKNWWLH
KIRKEPKKPPEPKSAPPPPPKKFNYPHGTIKKMDISAPFLQHGPSDPIVTVPLEMAQKHL
HNGQVPAAAAVSQETPRPVPLRAAPPVPSAPVQRSHSSVGAPSLSSSNRRASRPLSEASF
SKRNLPPPPRPPPPKHLKSSVRPQSFSAGSSRVTANDSTANQNRADLSQRGNNASNQNQV
RKTNSASSAGASAGKPVRPAKANSAFKPTSDSDPSVTRTNSGQISSVASLAQWFEQKGGV
NNKV*
>TRINITY_DN58847_c0_g1::TRINITY_DN58847_c0_g1_i1::g.15::m.15 type:3prime_partial len:580 gc:universal TRINITY_DN58847_c0_g1_i1:1739-3(-)
MIAKCVLIFHLIEQLVCFPLSEITFDKKQGNYVKELKSYEVIVPQKVNENGLAVSNDLSH
YYSSRSKRSIRTSLHYRLITSEHDLLISLRPNHAVVSPGYVVERYFGINNGTIRTSPKAL
KDRHCYFKGDIRNSSGSNVALSTCNGLMGIIRIKGEEYFIEPVKGKARNASDKHPHLLYK
RSAIKDVPYEYLPKEGKCGNKDDIGQAITSRAQWEKRRRSKKRRRRKRSVSLERNVETLV
VADRMMVDYYSDEDIETYILTIMNVVSSLYHDASIGNAVNIVVVRLILLENEGSQKDDPE
ISHDADHTLKSFCKWQKYVNYKDESHPNHHDVAILLTRYNICTRINEPCSTLGLAEVAGM
CQPHRSCNVNEDTGLGLAYTIAHEMGHNFGMSHDGPHNGCQAQQGQRQHLMSPHLNSDAS
PFIWSNCSRLEITKFLDREWGSCLDDEPSDRNFSLPELPPGTMYNADHQCRLQYGPDAEY
CEGMEDICQTLWCRHDNRCVTRLEPAADGTLCDRNMWCYMGKCVPVGERPASINGEWGSW
SPWTECSRTCDAGVMRSERHCDNPMPANGGRFCIGERKR
>TRINITY_DN32787_c0_g1::TRINITY_DN32787_c0_g1_i1::g.1::m.1 type:5prime_partial len:991 gc:universal TRINITY_DN32787_c0_g1_i1:3-2975(+)
LSGVDVSEMVWIVRSDALFGRLVCFIIVLGICSALRSKDVRFEFHNHYVIQPKLHTFDGR
ERRDISSAKEIPKDNLVMTFEVLGRKFVLDLKMNVDLLPETYFEMYQLNSSTVLSKPMKN
LRRHCHYLGQIQGIPTSWAAISTCHGINGMVFDGKENYYVHAFNESSHILLKASDWKANN
LTCGYNEQYDNMQRSHTLNNVKRKRRSAVLHPPPGTTRDSRYVELILVNDYQEFKDLNED
IETVFERSKQIANILNGLYTPLNIYIALVGIIAWTEKDPIVMSPDGDTTLNNFLHYRRER
LARQHANDNAQLITGITFNGGVVGKALKGPICTNEYSGGVNMDHSDVVAVVATTVAHELG
HNFGMEHDTDECECPEEKCIMGPASSDVSPHYWSSCSREYVHMAFQRGMDYCLRNVPSSV
AGPICGNGFLEDGEECDCGLKEYCNNLCCNASTCQLTPNATCATGQCCDISTCKVKHVAT
LCRGSISECDLPEYCDGESEYCPSDVYVQDGTDCGDGKGYCYNSACQSHNNQCKLLWGPT
GKNSHHRCYDQNTNGNINGNCGYNSFNKTYKACAKKDIRCGMLQCTHLNEKLEFGTPSAA
LLSKTFIYVQTKTLRCQTAVIDLGLTSVDPGLTPNGAKCGDKMACLNQECVPVSNLRKKS
CPQNCNGNGICNSRINCHCNYGYGPPYCDSPGNGGSVDSGPPLDPNAGQSFFIAMLVIFL
GIIPFIVISIYVMYHYNHHLKNWWLHKIRKEPKKPPEPKSAPPPPPKKFNYPHGTIKKMD
ISAPFLQHGPSDPIVTVPLEMAQKHLHNGQVPAAAAVSQETPRPVPLRAAPPVPSAPVQR
SHSSVGAPSLSSSNRRASRPLSEASFSKRNLPPPPRPPPPKHLKSSVRPQSFSAGSSRVT
ANDSTANQNRADLSQRGNNASNQNQVRKTNSASSAGASAGKPVRPAKANSAFKPTSDSDP
SVTRTNSGQISSVASLAQWFEQKGGVNNKV*
>TRINITY_DN32787_c0_g1::TRINITY_DN32787_c0_g1_i2::g.2::m.2 type:5prime_partial len:965 gc:universal TRINITY_DN32787_c0_g1_i2:3-2897(+)
LSGVDVSEMVWIVRSDALFGRLVCFIIVLGICSALRSKDVRFEFHNHYVIQPKLHTFDGR
ERRDISSAKEIPKDNLVMTFEVLGRKFVLDLKMNVDLLPETYFEMYQLNSSTVLSKPMKN
LRRHCHYLGQIQGIPTSWAAISTCHGINGMVFDGKENYYVHAFNESSHILLKASDWKANN
LTCGYNEQYDNMQRSHTLNNVKRKRRSAVLHPPPGTTRDSRYVELILVNDYQEFKDLNED
IETVFERSKQIANILNGLYTPLNIYIALVGIIAWTEKDPIVMSPDGDTTLNNFLHYRRER
LARQHANDNAQLITGITFNGGVVGKALKGPICTNEYSGGVNMDHSDVVAVVATTVAHELG
HNFGMEHDTDECECPEEKCIMGPASSDVSPHYWSSCSREYVHMAFQRGMDYCLRNVPSSV
AGPICGNGFLEDGEECDCGLKEYCNNLCCNASTCQLTPNATCATGQCCDISTCKVKHVAT
LCRGSISECDLPEYCDGESEYCPSDVYVQDGTDCGDGKGYCYNSACQSHNNQCKLLWGPT
GKNSHHRCYDQNTNGNINGNCGYNSFNKTYKACAKKDIRCGMLQCTHLNEKLEFGTPSAA
LLSKTFIYVQTKTLRCQTAVIDLGLTSVDPGLTPNGAKCGDKMICNSRINCHCNYGYGPP
YCDSPGNGGSVDSGPPLDPNAGQSFFIAMLVIFLGIIPFIVISIYVMYHYNHHLKNWWLH
KIRKEPKKPPEPKSAPPPPPKKFNYPHGTIKKMDISAPFLQHGPSDPIVTVPLEMAQKHL
HNGQVPAAAAVSQETPRPVPLRAAPPVPSAPVQRSHSSVGAPSLSSSNRRASRPLSEASF
SKRNLPPPPRPPPPKHLKSSVRPQSFSAGSSRVTANDSTANQNRADLSQRGNNASNQNQV
RKTNSASSAGASAGKPVRPAKANSAFKPTSDSDPSVTRTNSGQISSVASLAQWFEQKGGV
NNKV*
