# Supplementary material for: Venomix: a simple bioinformatic pipeline for identifying and characterizing toxin gene candidates from transcriptomic data
Source: PeerJ. 2018 Jul 31;6:e5361. doi: 10.7717/peerj.5361 (PMC6074769; doi:10.7717/peerj.5361)
Supplement: Supplemental Information 6 [file peerj-06-5361-s006.gz › FinalOutput_1E-20/SCREENING/list]

>TRINITY_DN4_c0_g1_i1 len=3002 path=[6016:0-1404 6017:1405-1427 6018:1428-3001] [-1, 6016, 6017, 6018, -2]
>TRINITY_DN4_c0_g2_i1 len=3006 path=[6013:0-1404 6014:1405-1431 6015:1432-3005] [-1, 6013, 6014, 6015, -2]
>TRINITY_DN18677_c0_g1_i1 len=2872 path=[5901:0-138 5903:139-2493 5899:2494-2517 5900:2518-2871] [-1, 5901, 5903, 5899, 5900, -2]
>TRINITY_DN18677_c0_g1_i2 len=2830 path=[5896:0-96 5903:97-2451 5899:2452-2475 5900:2476-2829] [-1, 5896, 5903, 5899, 5900, -2]
>TRINITY_DN38356_c1_g1_i1 len=1981 path=[6880:0-126 6881:127-146 6956:147-515 6898:516-540 @6953@!:541-665 6919:666-709 6920:710-735 6952:736-993 6935:994-1056 6955:1057-1066 6869:1067-1090 6951:1091-1145 6957:1146-1169 6958:1170-1174 6959:1175-1189 6932:1190-1221 6941:1222-1654 6954:1655-1687 6931:1688-1727 6948:1728-1740 6854:1741-1785 6855:1786-1980] [-1, 6880, 6881, 6956, 6898, 6953, 6919, 6920, 6952, 6935, 6955, 6869, 6951, 6957, 6958, 6959, 6932, 6941, 6954, 6931, 6948, 6854, 6855, -2]
>TRINITY_DN38577_c0_g1_i1 len=2906 path=[6868:0-51 6869:52-75 6870:76-95 6871:96-119 6900:120-167 6866:168-191 6891:192-261 6906:262-285 6908:286-286 6852:287-312 @6903@!:313-503 6880:504-528 6898:529-560 6905:561-604 6902:605-606 6896:607-630 6904:631-672 6901:673-696 6907:697-713 6885:714-753 6876:754-843 6855:844-867 6893:868-900 6884:901-924 6875:925-1152 6825:1153-1176 6826:1177-1185 6827:1186-1209 6883:1210-2391 6803:2392-2414 6892:2415-2748 6882:2749-2807 6873:2808-2831 6811:2832-2905] [-1, 6868, 6869, 6870, 6871, 6900, 6866, 6891, 6906, 6908, 6852, 6903, 6880, 6898, 6905, 6902, 6896, 6904, 6901, 6907, 6885, 6876, 6855, 6893, 6884, 6875, 6825, 6826, 6827, 6883, 6803, 6892, 6882, 6873, 6811, -2]
>TRINITY_DN39194_c0_g1_i1 len=642 path=[8028:0-36 8029:37-60 8195:61-61 8193:62-81 8190:82-87 8182:88-132 @8151@!:133-209 8041:210-216 8042:217-240 8166:241-293 8199:294-304 8132:305-430 7985:431-444 7986:445-641] [-1, 8028, 8029, 8195, 8193, 8190, 8182, 8151, 8041, 8042, 8166, 8199, 8132, 7985, 7986, -2]
>TRINITY_DN39194_c0_g1_i2 len=1352 path=[8011:0-430 8012:431-446 8164:447-598 8089:599-608 8146:609-729 8045:730-732 8183:733-842 @8151@!:843-919 8167:920-1003 8199:1004-1014 8132:1015-1140 7985:1141-1154 7986:1155-1351] [-1, 8011, 8012, 8164, 8089, 8146, 8045, 8183, 8151, 8167, 8199, 8132, 7985, 7986, -2]
>TRINITY_DN39194_c0_g1_i3 len=1054 path=[7987:0-132 7988:133-148 8180:149-300 8059:301-310 8187:311-431 8197:432-434 8200:435-448 8201:449-449 8202:450-450 8203:451-474 8204:475-475 8189:476-499 8182:500-544 @8151@!:545-621 8167:622-705 8199:706-716 8132:717-842 7985:843-856 7986:857-1053] [-1, 7987, 7988, 8180, 8059, 8187, 8197, 8200, 8201, 8202, 8203, 8204, 8189, 8182, 8151, 8167, 8199, 8132, 7985, 7986, -2]
>TRINITY_DN39194_c0_g1_i4 len=834 path=[7987:0-132 7988:133-148 8180:149-300 8059:301-310 8187:311-431 8197:432-434 8200:435-448 8201:449-449 8202:450-450 8203:451-474 8204:475-475 8189:476-499 8182:500-544 @8151@!:545-621 8041:622-628 8042:629-652 8166:653-705 8199:706-716 8115:717-833] [-1, 7987, 7988, 8180, 8059, 8187, 8197, 8200, 8201, 8202, 8203, 8204, 8189, 8182, 8151, 8041, 8042, 8166, 8199, 8115, -2]
>TRINITY_DN39194_c0_g1_i5 len=1132 path=[8011:0-430 8012:431-446 8164:447-598 8089:599-608 8146:609-729 8045:730-732 8183:733-842 @8151@!:843-919 8041:920-926 8042:927-950 8166:951-1003 8199:1004-1014 8115:1015-1131] [-1, 8011, 8012, 8164, 8089, 8146, 8045, 8183, 8151, 8041, 8042, 8166, 8199, 8115, -2]
>TRINITY_DN40068_c7_g6_i1 len=2496 path=[10525:0-121 10629:122-157 10649:158-191 10640:192-215 10626:216-264 10657:265-333 10653:334-358 10661:359-360 10636:361-420 10660:421-425 10659:426-427 10658:428-435 10662:436-436 10665:437-445 10571:446-478 10467:479-485 10468:486-502 10567:503-591 10615:592-629 10593:630-653 10565:654-768 10417:769-792 10614:793-837 10564:838-861 10592:862-1082 10432:1083-1106 10563:1107-2058 10319:2059-2082 10613:2083-2210 10471:2211-2234 10591:2235-2422 10663:2423-2432 10519:2433-2450 10520:2451-2453 10521:2454-2454 10522:2455-2461 10523:2462-2466 10524:2467-2495] [-1, 10525, 10629, 10649, 10640, 10626, 10657, 10653, 10661, 10636, 10660, 10659, 10658, 10662, 10665, 10571, 10467, 10468, 10567, 10615, 10593, 10565, 10417, 10614, 10564, 10592, 10432, 10563, 10319, 10613, 10471, 10591, 10663, 10519, 10520, 10521, 10522, 10523, 10524, -2]
>TRINITY_DN40068_c7_g6_i2 len=2437 path=[10525:0-121 10629:122-157 10649:158-191 10640:192-215 10626:216-264 10657:265-333 10653:334-358 10661:359-360 10636:361-420 10599:421-425 10619:426-444 10378:445-449 10633:450-478 10616:479-485 10594:486-502 10632:503-532 10615:533-570 10593:571-594 10565:595-709 10417:710-733 10614:734-778 10564:779-802 10592:803-1023 10432:1024-1047 10563:1048-1999 10319:2000-2023 10613:2024-2151 10471:2152-2175 10591:2176-2363 10663:2364-2373 10519:2374-2391 10520:2392-2394 10521:2395-2395 10522:2396-2402 10523:2403-2407 10524:2408-2436] [-1, 10525, 10629, 10649, 10640, 10626, 10657, 10653, 10661, 10636, 10599, 10619, 10378, 10633, 10616, 10594, 10632, 10615, 10593, 10565, 10417, 10614, 10564, 10592, 10432, 10563, 10319, 10613, 10471, 10591, 10663, 10519, 10520, 10521, 10522, 10523, 10524, -2]
>TRINITY_DN50885_c0_g1_i1 len=813 path=[1581:0-812] [-1, 1581, -2]
>TRINITY_DN52127_c0_g1_i1 len=729 path=[707:0-728] [-1, 707, -2]
>TRINITY_DN59357_c0_g1_i1 len=342 path=[320:0-341] [-1, 320, -2]
>TRINITY_DN31888_c0_g1_i1 len=4543 path=[9416:0-2360 9436:2361-2467 9439:2468-3214 9438:3215-3478 9437:3479-3767 9440:3768-3791 9441:3792-3792 9430:3793-4542] [-1, 9416, 9436, 9439, 9438, 9437, 9440, 9441, 9430, -2]
>TRINITY_DN33776_c0_g2_i1 len=7326 path=[16217:0-1560 16218:1561-1564 16219:1565-1585 @16255@!:1586-2063 16251:2064-2422 @16248@!:2423-4360 16202:4361-4383 @16256@!:4384-4619 16205:4620-4638 @16250@!:4639-7072 16210:7073-7325] [-1, 16217, 16218, 16219, 16255, 16251, 16248, 16202, 16256, 16205, 16250, 16210, -2]
>TRINITY_DN33776_c0_g2_i2 len=6988 path=[16217:0-1560 16218:1561-1564 16219:1565-1585 @16255@!:1586-2063 16224:2064-2083 @16248@!:2084-4021 16231:4022-4062 @16256@!:4063-4298 16205:4299-4317 @16250@!:4318-6751 16257:6752-6752 16237:6753-6987] [-1, 16217, 16218, 16219, 16255, 16224, 16248, 16231, 16256, 16205, 16250, 16257, 16237, -2]
>TRINITY_DN33776_c0_g2_i3 len=7005 path=[16217:0-1560 16218:1561-1564 16219:1565-1585 @16255@!:1586-2063 16224:2064-2083 @16248@!:2084-4021 16231:4022-4062 @16256@!:4063-4298 16205:4299-4317 @16250@!:4318-6751 16210:6752-7004] [-1, 16217, 16218, 16219, 16255, 16224, 16248, 16231, 16256, 16205, 16250, 16210, -2]
>TRINITY_DN33776_c0_g2_i4 len=6987 path=[16217:0-1560 16218:1561-1564 16219:1565-1585 @16255@!:1586-2063 16224:2064-2083 @16248@!:2084-4021 16202:4022-4044 @16256@!:4045-4280 16205:4281-4299 @16250@!:4300-6733 16210:6734-6986] [-1, 16217, 16218, 16219, 16255, 16224, 16248, 16202, 16256, 16205, 16250, 16210, -2]
>TRINITY_DN33776_c0_g2_i5 len=7008 path=[16217:0-1560 16218:1561-1564 16219:1565-1585 @16255@!:1586-2063 16224:2064-2083 @16248@!:2084-4021 16231:4022-4062 @16256@!:4063-4298 16205:4299-4317 @16250@!:4318-6751 16257:6752-6752 16228:6753-6773 16229:6774-7007] [-1, 16217, 16218, 16219, 16255, 16224, 16248, 16231, 16256, 16205, 16250, 16257, 16228, 16229, -2]
>TRINITY_DN33776_c0_g2_i6 len=7080 path=[16217:0-1560 16218:1561-1564 16219:1565-1585 @16255@!:1586-2063 16224:2064-2083 @16248@!:2084-4021 16202:4022-4044 @16256@!:4045-4280 16252:4281-4392 @16250@!:4393-6826 16210:6827-7079] [-1, 16217, 16218, 16219, 16255, 16224, 16248, 16202, 16256, 16252, 16250, 16210, -2]
>TRINITY_DN33776_c0_g2_i7 len=7329 path=[16217:0-1560 16218:1561-1564 16219:1565-1585 @16255@!:1586-2063 16251:2064-2422 @16248@!:2423-4360 16202:4361-4383 @16256@!:4384-4619 16205:4620-4638 @16250@!:4639-7072 16257:7073-7073 16228:7074-7094 16229:7095-7328] [-1, 16217, 16218, 16219, 16255, 16251, 16248, 16202, 16256, 16205, 16250, 16257, 16228, 16229, -2]
>TRINITY_DN33776_c0_g2_i8 len=7344 path=[16217:0-1560 16218:1561-1564 16219:1565-1585 @16255@!:1586-2063 16251:2064-2422 @16248@!:2423-4360 16231:4361-4401 @16256@!:4402-4637 16205:4638-4656 @16250@!:4657-7090 16210:7091-7343] [-1, 16217, 16218, 16219, 16255, 16251, 16248, 16231, 16256, 16205, 16250, 16210, -2]
>TRINITY_DN33776_c0_g2_i9 len=6990 path=[16217:0-1560 16218:1561-1564 16219:1565-1585 @16255@!:1586-2063 16224:2064-2083 @16248@!:2084-4021 16202:4022-4044 @16256@!:4045-4280 16205:4281-4299 @16250@!:4300-6733 16257:6734-6734 16228:6735-6755 16229:6756-6989] [-1, 16217, 16218, 16219, 16255, 16224, 16248, 16202, 16256, 16205, 16250, 16257, 16228, 16229, -2]
>TRINITY_DN33776_c0_g2_i10 len=7437 path=[16217:0-1560 16218:1561-1564 16219:1565-1585 @16255@!:1586-2063 16251:2064-2422 @16248@!:2423-4360 16231:4361-4401 @16256@!:4402-4637 16252:4638-4749 @16250@!:4750-7183 16210:7184-7436] [-1, 16217, 16218, 16219, 16255, 16251, 16248, 16231, 16256, 16252, 16250, 16210, -2]
>TRINITY_DN33776_c0_g2_i11 len=7327 path=[16217:0-1560 16218:1561-1564 16219:1565-1585 @16255@!:1586-2063 16251:2064-2422 @16248@!:2423-4360 16231:4361-4401 @16256@!:4402-4637 16205:4638-4656 @16250@!:4657-7090 16257:7091-7091 16237:7092-7326] [-1, 16217, 16218, 16219, 16255, 16251, 16248, 16231, 16256, 16205, 16250, 16257, 16237, -2]
>TRINITY_DN33776_c0_g2_i12 len=7098 path=[16217:0-1560 16218:1561-1564 16219:1565-1585 @16255@!:1586-2063 16224:2064-2083 @16248@!:2084-4021 16231:4022-4062 @16256@!:4063-4298 16252:4299-4410 @16250@!:4411-6844 16210:6845-7097] [-1, 16217, 16218, 16219, 16255, 16224, 16248, 16231, 16256, 16252, 16250, 16210, -2]
>TRINITY_DN33776_c0_g2_i13 len=7419 path=[16217:0-1560 16218:1561-1564 16219:1565-1585 @16255@!:1586-2063 16251:2064-2422 @16248@!:2423-4360 16202:4361-4383 @16256@!:4384-4619 16252:4620-4731 @16250@!:4732-7165 16210:7166-7418] [-1, 16217, 16218, 16219, 16255, 16251, 16248, 16202, 16256, 16252, 16250, 16210, -2]
>TRINITY_DN33776_c0_g2_i14 len=7347 path=[16217:0-1560 16218:1561-1564 16219:1565-1585 @16255@!:1586-2063 16251:2064-2422 @16248@!:2423-4360 16231:4361-4401 @16256@!:4402-4637 16205:4638-4656 @16250@!:4657-7090 16257:7091-7091 16228:7092-7112 16229:7113-7346] [-1, 16217, 16218, 16219, 16255, 16251, 16248, 16231, 16256, 16205, 16250, 16257, 16228, 16229, -2]
>TRINITY_DN33776_c0_g2_i15 len=7440 path=[16217:0-1560 16218:1561-1564 16219:1565-1585 @16255@!:1586-2063 16251:2064-2422 @16248@!:2423-4360 16231:4361-4401 @16256@!:4402-4637 16252:4638-4749 @16250@!:4750-7183 16257:7184-7184 16228:7185-7205 16229:7206-7439] [-1, 16217, 16218, 16219, 16255, 16251, 16248, 16231, 16256, 16252, 16250, 16257, 16228, 16229, -2]
>TRINITY_DN33776_c0_g2_i16 len=7422 path=[16217:0-1560 16218:1561-1564 16219:1565-1585 @16255@!:1586-2063 16251:2064-2422 @16248@!:2423-4360 16202:4361-4383 @16256@!:4384-4619 16252:4620-4731 @16250@!:4732-7165 16257:7166-7166 16228:7167-7187 16229:7188-7421] [-1, 16217, 16218, 16219, 16255, 16251, 16248, 16202, 16256, 16252, 16250, 16257, 16228, 16229, -2]
>TRINITY_DN33776_c0_g2_i17 len=7081 path=[16217:0-1560 16218:1561-1564 16219:1565-1585 @16255@!:1586-2063 16224:2064-2083 @16248@!:2084-4021 16231:4022-4062 @16256@!:4063-4298 16252:4299-4410 @16250@!:4411-6844 16257:6845-6845 16237:6846-7080] [-1, 16217, 16218, 16219, 16255, 16224, 16248, 16231, 16256, 16252, 16250, 16257, 16237, -2]
>TRINITY_DN33776_c0_g2_i18 len=7402 path=[16217:0-1560 16218:1561-1564 16219:1565-1585 @16255@!:1586-2063 16251:2064-2422 @16248@!:2423-4360 16202:4361-4383 @16256@!:4384-4619 16252:4620-4731 @16250@!:4732-7165 16257:7166-7166 16237:7167-7401] [-1, 16217, 16218, 16219, 16255, 16251, 16248, 16202, 16256, 16252, 16250, 16257, 16237, -2]
>TRINITY_DN33776_c0_g2_i19 len=7083 path=[16217:0-1560 16218:1561-1564 16219:1565-1585 @16255@!:1586-2063 16224:2064-2083 @16248@!:2084-4021 16202:4022-4044 @16256@!:4045-4280 16252:4281-4392 @16250@!:4393-6826 16257:6827-6827 16228:6828-6848 16229:6849-7082] [-1, 16217, 16218, 16219, 16255, 16224, 16248, 16202, 16256, 16252, 16250, 16257, 16228, 16229, -2]
>TRINITY_DN33776_c0_g2_i20 len=7063 path=[16217:0-1560 16218:1561-1564 16219:1565-1585 @16255@!:1586-2063 16224:2064-2083 @16248@!:2084-4021 16202:4022-4044 @16256@!:4045-4280 16252:4281-4392 @16250@!:4393-6826 16257:6827-6827 16237:6828-7062] [-1, 16217, 16218, 16219, 16255, 16224, 16248, 16202, 16256, 16252, 16250, 16257, 16237, -2]
>TRINITY_DN33776_c0_g2_i21 len=6970 path=[16217:0-1560 16218:1561-1564 16219:1565-1585 @16255@!:1586-2063 16224:2064-2083 @16248@!:2084-4021 16202:4022-4044 @16256@!:4045-4280 16205:4281-4299 @16250@!:4300-6733 16257:6734-6734 16237:6735-6969] [-1, 16217, 16218, 16219, 16255, 16224, 16248, 16202, 16256, 16205, 16250, 16257, 16237, -2]
>TRINITY_DN33776_c0_g2_i22 len=7309 path=[16217:0-1560 16218:1561-1564 16219:1565-1585 @16255@!:1586-2063 16251:2064-2422 @16248@!:2423-4360 16202:4361-4383 @16256@!:4384-4619 16205:4620-4638 @16250@!:4639-7072 16257:7073-7073 16237:7074-7308] [-1, 16217, 16218, 16219, 16255, 16251, 16248, 16202, 16256, 16205, 16250, 16257, 16237, -2]
>TRINITY_DN33776_c0_g2_i23 len=7420 path=[16217:0-1560 16218:1561-1564 16219:1565-1585 @16255@!:1586-2063 16251:2064-2422 @16248@!:2423-4360 16231:4361-4401 @16256@!:4402-4637 16252:4638-4749 @16250@!:4750-7183 16257:7184-7184 16237:7185-7419] [-1, 16217, 16218, 16219, 16255, 16251, 16248, 16231, 16256, 16252, 16250, 16257, 16237, -2]
>TRINITY_DN34017_c0_g1_i1 len=1267 path=[11611:0-948 11612:949-972 11617:973-1236 11598:1237-1266] [-1, 11611, 11612, 11617, 11598, -2]
>TRINITY_DN34017_c0_g2_i1 len=4417 path=[11608:0-474 11609:475-494 11618:495-889 11603:890-913 11620:914-3424 @11619@!:3425-4407 11594:4408-4416] [-1, 11608, 11609, 11618, 11603, 11620, 11619, 11594, -2]
>TRINITY_DN34017_c0_g2_i2 len=4459 path=[11599:0-474 11600:475-536 11618:537-931 11603:932-955 11620:956-3466 @11619@!:3467-4449 11594:4450-4458] [-1, 11599, 11600, 11618, 11603, 11620, 11619, 11594, -2]
>TRINITY_DN35002_c0_g1_i1 len=2910 path=[7141:0-223 7142:224-247 7147:248-1609 7134:1610-1633 7150:1634-1849 7131:1850-1873 7146:1874-2290 7120:2291-2314 7149:2315-2360 7145:2361-2384 7138:2385-2389 7139:2390-2413 7148:2414-2888 7126:2889-2909] [-1, 7141, 7142, 7147, 7134, 7150, 7131, 7146, 7120, 7149, 7145, 7138, 7139, 7148, 7126, -2]
>TRINITY_DN35013_c0_g1_i1 len=3052 path=[10022:0-321 10023:322-344 10075:345-711 10071:712-2834 10078:2835-3046 10074:3047-3047 10070:3048-3048 10077:3049-3049 10073:3050-3050 10069:3051-3051] [-1, 10022, 10023, 10075, 10071, 10078, 10074, 10070, 10077, 10073, 10069]
>TRINITY_DN35013_c0_g1_i2 len=4739 path=[10056:0-321 10057:322-322 10058:323-344 10072:345-1619 10054:1620-1643 10079:1644-2031 10075:2032-2398 10071:2399-4521 10078:4522-4733 10074:4734-4734 10070:4735-4735 10077:4736-4736 10073:4737-4737 10069:4738-4738] [-1, 10056, 10057, 10058, 10072, 10054, 10079, 10075, 10071, 10078, 10074, 10070, 10077, 10073, 10069]
>TRINITY_DN35013_c0_g1_i3 len=4824 path=[10046:0-321 10047:322-322 10076:323-429 10072:430-1704 10054:1705-1728 10079:1729-2116 10075:2117-2483 10071:2484-4606 10078:4607-4818 10074:4819-4819 10070:4820-4820 10077:4821-4821 10073:4822-4822 10069:4823-4823] [-1, 10046, 10047, 10076, 10072, 10054, 10079, 10075, 10071, 10078, 10074, 10070, 10077, 10073, 10069]
>TRINITY_DN37565_c0_g2_i1 len=8632 path=[35122:0-368 35199:369-369 35190:370-372 @35194@!:373-3066 35198:3067-3149 35193:3150-3151 @35189@!:3152-3399 35142:3400-3420 @35197@!:3421-3951 35188:3952-6749 35117:6750-6768 @35196@!:6769-7464 35187:7465-8608 35177:8609-8631] [-1, 35122, 35199, 35190, 35194, 35198, 35193, 35189, 35142, 35197, 35188, 35117, 35196, 35187, 35177, -2]
>TRINITY_DN37565_c0_g2_i2 len=3986 path=[35122:0-368 35199:369-369 35190:370-372 @35194@!:373-3066 35198:3067-3149 35193:3150-3151 @35189@!:3152-3399 35142:3400-3420 @35197@!:3421-3951 35167:3952-3985] [-1, 35122, 35199, 35190, 35194, 35198, 35193, 35189, 35142, 35197, 35167, -2]
>TRINITY_DN37565_c0_g2_i3 len=8495 path=[35152:0-232 35190:233-235 @35194@!:236-2929 35198:2930-3012 35193:3013-3014 @35189@!:3015-3262 35142:3263-3283 @35197@!:3284-3814 35188:3815-6612 35117:6613-6631 @35196@!:6632-7327 35187:7328-8471 35177:8472-8494] [-1, 35152, 35190, 35194, 35198, 35193, 35189, 35142, 35197, 35188, 35117, 35196, 35187, 35177, -2]
>TRINITY_DN37565_c0_g2_i5 len=8472 path=[35137:0-212 @35194@!:213-2906 35198:2907-2989 35193:2990-2991 @35189@!:2992-3239 35142:3240-3260 @35197@!:3261-3791 35188:3792-6589 35117:6590-6608 @35196@!:6609-7304 35187:7305-8448 35177:8449-8471] [-1, 35137, 35194, 35198, 35193, 35189, 35142, 35197, 35188, 35117, 35196, 35187, 35177, -2]
>TRINITY_DN37565_c0_g2_i7 len=7090 path=[35122:0-368 35199:369-369 35190:370-372 @35194@!:373-3066 35198:3067-3149 35193:3150-3151 @35189@!:3152-3399 35142:3400-3420 @35197@!:3421-3951 35188:3952-6749 35145:6750-7089] [-1, 35122, 35199, 35190, 35194, 35198, 35193, 35189, 35142, 35197, 35188, 35145, -2]
>TRINITY_DN37565_c0_g2_i8 len=9849 path=[35122:0-368 35199:369-369 35190:370-372 @35194@!:373-3066 35198:3067-3149 35193:3150-3151 @35189@!:3152-3399 35142:3400-3420 @35197@!:3421-3951 35188:3952-6749 35117:6750-6768 @35196@!:6769-7464 35174:7465-7483 35186:7484-9477 35114:9478-9501 35180:9502-9743 35158:9744-9767 35159:9768-9848] [-1, 35122, 35199, 35190, 35194, 35198, 35193, 35189, 35142, 35197, 35188, 35117, 35196, 35174, 35186, 35114, 35180, 35158, 35159, -2]
>TRINITY_DN37768_c0_g1_i1 len=4993 path=[10824:0-345 10825:346-368 10850:369-509 10828:510-533 10861:534-948 10806:949-996 @10859@!:997-1485 10854:1486-1556 10819:1557-1580 10858:1581-3149 10843:3150-3183 10853:3184-3411 10847:3412-3819 10811:3820-3843 10860:3844-3992 10822:3993-4011 10852:4012-4185 10862:4186-4208 10837:4209-4225 10845:4226-4804 10816:4805-4828 10817:4829-4992] [-1, 10824, 10825, 10850, 10828, 10861, 10806, 10859, 10854, 10819, 10858, 10843, 10853, 10847, 10811, 10860, 10822, 10852, 10862, 10837, 10845, 10816, 10817, -2]
>TRINITY_DN38610_c0_g1_i1 len=3802 path=[11513:0-62 11514:63-85 @11546@!:86-1168 11555:1169-1581 11551:1582-1740 @11545@!:1741-2607 11503:2608-2639 @11554@!:2640-2876 11521:2877-2916 @11552@!:2917-3101 11556:3102-3102 11471:3103-3123 11542:3124-3262 11536:3263-3349 11527:3350-3369 11528:3370-3388 11529:3389-3408 11530:3409-3801] [-1, 11513, 11514, 11546, 11555, 11551, 11545, 11503, 11554, 11521, 11552, 11556, 11471, 11542, 11536, 11527, 11528, 11529, 11530, -2]
>TRINITY_DN38610_c0_g1_i2 len=3652 path=[11513:0-62 11514:63-85 @11546@!:86-1168 11555:1169-1581 11495:1582-1599 @11545@!:1600-2466 11532:2467-2489 @11554@!:2490-2726 11521:2727-2766 @11552@!:2767-2951 11556:2952-2952 11471:2953-2973 11542:2974-3112 11536:3113-3199 11527:3200-3219 11528:3220-3238 11529:3239-3258 11530:3259-3651] [-1, 11513, 11514, 11546, 11555, 11495, 11545, 11532, 11554, 11521, 11552, 11556, 11471, 11542, 11536, 11527, 11528, 11529, 11530, -2]
>TRINITY_DN38610_c0_g1_i3 len=3756 path=[11511:0-62 11547:63-161 11482:162-180 11483:181-189 @11546@!:190-1272 11555:1273-1685 11495:1686-1703 @11545@!:1704-2570 11532:2571-2593 @11554@!:2594-2830 11521:2831-2870 @11552@!:2871-3055 11556:3056-3056 11471:3057-3077 11542:3078-3216 11536:3217-3303 11527:3304-3323 11528:3324-3342 11529:3343-3362 11530:3363-3755] [-1, 11511, 11547, 11482, 11483, 11546, 11555, 11495, 11545, 11532, 11554, 11521, 11552, 11556, 11471, 11542, 11536, 11527, 11528, 11529, 11530, -2]
>TRINITY_DN38610_c0_g1_i4 len=1283 path=[11513:0-62 11514:63-85 @11546@!:86-1168 11535:1169-1282] [-1, 11513, 11514, 11546, 11535, -2]
>TRINITY_DN38610_c0_g1_i5 len=1387 path=[11511:0-62 11547:63-161 11482:162-180 11483:181-189 @11546@!:190-1272 11535:1273-1386] [-1, 11511, 11547, 11482, 11483, 11546, 11535, -2]
>TRINITY_DN38610_c0_g1_i6 len=3906 path=[11511:0-62 11547:63-161 11482:162-180 11483:181-189 @11546@!:190-1272 11555:1273-1685 11551:1686-1844 @11545@!:1845-2711 11503:2712-2743 @11554@!:2744-2980 11521:2981-3020 @11552@!:3021-3205 11556:3206-3206 11471:3207-3227 11542:3228-3366 11536:3367-3453 11527:3454-3473 11528:3474-3492 11529:3493-3512 11530:3513-3905] [-1, 11511, 11547, 11482, 11483, 11546, 11555, 11551, 11545, 11503, 11554, 11521, 11552, 11556, 11471, 11542, 11536, 11527, 11528, 11529, 11530, -2]
>TRINITY_DN38610_c0_g1_i7 len=3983 path=[11511:0-62 11547:63-161 11482:162-180 11483:181-189 @11546@!:190-1272 11555:1273-1685 11551:1686-1844 @11545@!:1845-2711 11532:2712-2734 @11554@!:2735-2971 11521:2972-3011 @11552@!:3012-3196 11556:3197-3197 11549:3198-3282 11557:3283-3283 11478:3284-3303 11548:3304-3304 11542:3305-3443 11536:3444-3530 11527:3531-3550 11528:3551-3569 11529:3570-3589 11530:3590-3982] [-1, 11511, 11547, 11482, 11483, 11546, 11555, 11551, 11545, 11532, 11554, 11521, 11552, 11556, 11549, 11557, 11478, 11548, 11542, 11536, 11527, 11528, 11529, 11530, -2]
>TRINITY_DN38610_c0_g1_i8 len=3879 path=[11513:0-62 11514:63-85 @11546@!:86-1168 11555:1169-1581 11551:1582-1740 @11545@!:1741-2607 11532:2608-2630 @11554@!:2631-2867 11521:2868-2907 @11552@!:2908-3092 11556:3093-3093 11549:3094-3178 11557:3179-3179 11478:3180-3199 11548:3200-3200 11542:3201-3339 11536:3340-3426 11527:3427-3446 11528:3447-3465 11529:3466-3485 11530:3486-3878] [-1, 11513, 11514, 11546, 11555, 11551, 11545, 11532, 11554, 11521, 11552, 11556, 11549, 11557, 11478, 11548, 11542, 11536, 11527, 11528, 11529, 11530, -2]
>TRINITY_DN38921_c0_g1_i1 len=3632 path=[8721:0-701 8805:702-803 8801:804-837 8794:838-867 8785:868-891 8804:892-993 8729:994-1015 8784:1016-1399 8765:1400-1423 8799:1424-1651 8758:1652-1684 8783:1685-1789 8806:1790-1822 8798:1823-1846 8803:1847-2014 8782:2015-2039 8797:2040-2070 8790:2071-2094 8802:2095-2131 8796:2132-2155 8789:2156-2194 8779:2195-2218 8725:2219-2224 8726:2225-2248 8788:2249-2321 8772:2322-2345 8778:2346-2365 8795:2366-2403 8787:2404-2427 8777:2428-2440 8704:2441-3631] [-1, 8721, 8805, 8801, 8794, 8785, 8804, 8729, 8784, 8765, 8799, 8758, 8783, 8806, 8798, 8803, 8782, 8797, 8790, 8802, 8796, 8789, 8779, 8725, 8726, 8788, 8772, 8778, 8795, 8787, 8777, 8704, -2]
>TRINITY_DN38921_c0_g1_i3 len=3739 path=[8721:0-701 8805:702-803 8801:804-837 8794:838-867 8785:868-891 8804:892-993 8793:994-1122 8784:1123-1506 8765:1507-1530 8799:1531-1758 8758:1759-1791 8783:1792-1896 8806:1897-1929 8798:1930-1953 8803:1954-2121 8781:2122-2146 8797:2147-2177 8790:2178-2201 8802:2202-2238 8796:2239-2262 8789:2263-2301 8779:2302-2325 8725:2326-2331 8726:2332-2355 8788:2356-2428 8772:2429-2452 8778:2453-2472 8795:2473-2510 8787:2511-2534 8777:2535-2547 8704:2548-3738] [-1, 8721, 8805, 8801, 8794, 8785, 8804, 8793, 8784, 8765, 8799, 8758, 8783, 8806, 8798, 8803, 8781, 8797, 8790, 8802, 8796, 8789, 8779, 8725, 8726, 8788, 8772, 8778, 8795, 8787, 8777, 8704, -2]
>TRINITY_DN38921_c0_g1_i6 len=3728 path=[8721:0-701 8805:702-803 8734:804-826 8794:827-856 8785:857-880 8804:881-982 8793:983-1111 8784:1112-1495 8765:1496-1519 8799:1520-1747 8758:1748-1780 8783:1781-1885 8806:1886-1918 8798:1919-1942 8803:1943-2110 8781:2111-2135 8797:2136-2166 8790:2167-2190 8802:2191-2227 8796:2228-2251 8789:2252-2290 8779:2291-2314 8725:2315-2320 8726:2321-2344 8788:2345-2417 8772:2418-2441 8778:2442-2461 8795:2462-2499 8787:2500-2523 8777:2524-2536 8704:2537-3727] [-1, 8721, 8805, 8734, 8794, 8785, 8804, 8793, 8784, 8765, 8799, 8758, 8783, 8806, 8798, 8803, 8781, 8797, 8790, 8802, 8796, 8789, 8779, 8725, 8726, 8788, 8772, 8778, 8795, 8787, 8777, 8704, -2]
>TRINITY_DN27353_c0_g2_i2 len=1046 path=[3343:0-492 3344:493-493 3352:494-703 3351:704-826 3350:827-1045] [-1, 3343, 3344, 3352, 3351, 3350, -2]
>TRINITY_DN34711_c0_g2_i1 len=3525 path=[7475:0-340 7476:341-364 7502:365-947 @7504@!:948-1918 7479:1919-1943 @7503@!:1944-2487 7495:2488-2512 @7499@!:2513-2670 7470:2671-2691 7471:2692-2692 7472:2693-3524] [-1, 7475, 7476, 7502, 7504, 7479, 7503, 7495, 7499, 7470, 7471, 7472, -2]
>TRINITY_DN34711_c0_g2_i2 len=3631 path=[7475:0-340 7476:341-364 7502:365-947 @7504@!:948-1918 7498:1919-2031 @7503@!:2032-2575 7495:2576-2600 @7499@!:2601-2758 7491:2759-2797 7492:2798-2798 7493:2799-3630] [-1, 7475, 7476, 7502, 7504, 7498, 7503, 7495, 7499, 7491, 7492, 7493, -2]
>TRINITY_DN34711_c0_g2_i3 len=3613 path=[7475:0-340 7476:341-364 7502:365-947 @7504@!:948-1918 7498:1919-2031 @7503@!:2032-2575 7495:2576-2600 @7499@!:2601-2758 7470:2759-2779 7471:2780-2780 7472:2781-3612] [-1, 7475, 7476, 7502, 7504, 7498, 7503, 7495, 7499, 7470, 7471, 7472, -2]
>TRINITY_DN34711_c0_g2_i4 len=3543 path=[7475:0-340 7476:341-364 7502:365-947 @7504@!:948-1918 7479:1919-1943 @7503@!:1944-2487 7495:2488-2512 @7499@!:2513-2670 7491:2671-2709 7492:2710-2710 7493:2711-3542] [-1, 7475, 7476, 7502, 7504, 7479, 7503, 7495, 7499, 7491, 7492, 7493, -2]
>TRINITY_DN97130_c0_g1_i1 len=754 path=[1463:0-753] [-1, 1463, -2]
>TRINITY_DN105899_c0_g1_i1 len=215 path=[385:0-214] [-1, 385, -2]
>TRINITY_DN34711_c0_g2_i1 len=3525 path=[7475:0-340 7476:341-364 7502:365-947 @7504@!:948-1918 7479:1919-1943 @7503@!:1944-2487 7495:2488-2512 @7499@!:2513-2670 7470:2671-2691 7471:2692-2692 7472:2693-3524] [-1, 7475, 7476, 7502, 7504, 7479, 7503, 7495, 7499, 7470, 7471, 7472, -2]
>TRINITY_DN34711_c0_g2_i2 len=3631 path=[7475:0-340 7476:341-364 7502:365-947 @7504@!:948-1918 7498:1919-2031 @7503@!:2032-2575 7495:2576-2600 @7499@!:2601-2758 7491:2759-2797 7492:2798-2798 7493:2799-3630] [-1, 7475, 7476, 7502, 7504, 7498, 7503, 7495, 7499, 7491, 7492, 7493, -2]
>TRINITY_DN34711_c0_g2_i3 len=3613 path=[7475:0-340 7476:341-364 7502:365-947 @7504@!:948-1918 7498:1919-2031 @7503@!:2032-2575 7495:2576-2600 @7499@!:2601-2758 7470:2759-2779 7471:2780-2780 7472:2781-3612] [-1, 7475, 7476, 7502, 7504, 7498, 7503, 7495, 7499, 7470, 7471, 7472, -2]
>TRINITY_DN34711_c0_g2_i4 len=3543 path=[7475:0-340 7476:341-364 7502:365-947 @7504@!:948-1918 7479:1919-1943 @7503@!:1944-2487 7495:2488-2512 @7499@!:2513-2670 7491:2671-2709 7492:2710-2710 7493:2711-3542] [-1, 7475, 7476, 7502, 7504, 7479, 7503, 7495, 7499, 7491, 7492, 7493, -2]
>TRINITY_DN97130_c0_g1_i1 len=754 path=[1463:0-753] [-1, 1463, -2]
>TRINITY_DN34711_c0_g2_i1 len=3525 path=[7475:0-340 7476:341-364 7502:365-947 @7504@!:948-1918 7479:1919-1943 @7503@!:1944-2487 7495:2488-2512 @7499@!:2513-2670 7470:2671-2691 7471:2692-2692 7472:2693-3524] [-1, 7475, 7476, 7502, 7504, 7479, 7503, 7495, 7499, 7470, 7471, 7472, -2]
>TRINITY_DN34711_c0_g2_i2 len=3631 path=[7475:0-340 7476:341-364 7502:365-947 @7504@!:948-1918 7498:1919-2031 @7503@!:2032-2575 7495:2576-2600 @7499@!:2601-2758 7491:2759-2797 7492:2798-2798 7493:2799-3630] [-1, 7475, 7476, 7502, 7504, 7498, 7503, 7495, 7499, 7491, 7492, 7493, -2]
>TRINITY_DN34711_c0_g2_i3 len=3613 path=[7475:0-340 7476:341-364 7502:365-947 @7504@!:948-1918 7498:1919-2031 @7503@!:2032-2575 7495:2576-2600 @7499@!:2601-2758 7470:2759-2779 7471:2780-2780 7472:2781-3612] [-1, 7475, 7476, 7502, 7504, 7498, 7503, 7495, 7499, 7470, 7471, 7472, -2]
>TRINITY_DN34711_c0_g2_i4 len=3543 path=[7475:0-340 7476:341-364 7502:365-947 @7504@!:948-1918 7479:1919-1943 @7503@!:1944-2487 7495:2488-2512 @7499@!:2513-2670 7491:2671-2709 7492:2710-2710 7493:2711-3542] [-1, 7475, 7476, 7502, 7504, 7479, 7503, 7495, 7499, 7491, 7492, 7493, -2]
>TRINITY_DN97130_c0_g1_i1 len=754 path=[1463:0-753] [-1, 1463, -2]
>TRINITY_DN105899_c0_g1_i1 len=215 path=[385:0-214] [-1, 385, -2]
>TRINITY_DN34711_c0_g2_i1 len=3525 path=[7475:0-340 7476:341-364 7502:365-947 @7504@!:948-1918 7479:1919-1943 @7503@!:1944-2487 7495:2488-2512 @7499@!:2513-2670 7470:2671-2691 7471:2692-2692 7472:2693-3524] [-1, 7475, 7476, 7502, 7504, 7479, 7503, 7495, 7499, 7470, 7471, 7472, -2]
>TRINITY_DN34711_c0_g2_i2 len=3631 path=[7475:0-340 7476:341-364 7502:365-947 @7504@!:948-1918 7498:1919-2031 @7503@!:2032-2575 7495:2576-2600 @7499@!:2601-2758 7491:2759-2797 7492:2798-2798 7493:2799-3630] [-1, 7475, 7476, 7502, 7504, 7498, 7503, 7495, 7499, 7491, 7492, 7493, -2]
>TRINITY_DN34711_c0_g2_i3 len=3613 path=[7475:0-340 7476:341-364 7502:365-947 @7504@!:948-1918 7498:1919-2031 @7503@!:2032-2575 7495:2576-2600 @7499@!:2601-2758 7470:2759-2779 7471:2780-2780 7472:2781-3612] [-1, 7475, 7476, 7502, 7504, 7498, 7503, 7495, 7499, 7470, 7471, 7472, -2]
>TRINITY_DN34711_c0_g2_i4 len=3543 path=[7475:0-340 7476:341-364 7502:365-947 @7504@!:948-1918 7479:1919-1943 @7503@!:1944-2487 7495:2488-2512 @7499@!:2513-2670 7491:2671-2709 7492:2710-2710 7493:2711-3542] [-1, 7475, 7476, 7502, 7504, 7479, 7503, 7495, 7499, 7491, 7492, 7493, -2]
>TRINITY_DN97130_c0_g1_i1 len=754 path=[1463:0-753] [-1, 1463, -2]
>TRINITY_DN39906_c0_g2_i2 len=4812 path=[17714:0-66 @18279@!:67-484 18239:485-1289 18328:1290-1303 17486:1304-1313 18229:1314-1327 @18174@!:1328-1687 17958:1688-1703 18223:1704-1944 18166:1945-1960 18096:1961-3476 18308:3477-3477 18300:3478-3498 18290:3499-3504 18273:3505-3514 18333:3515-3528 18341:3529-3570 18212:3571-3581 18150:3582-3645 18078:3646-3664 17962:3665-3665 17963:3666-3689 18270:3690-3691 @18251@!:3692-3811 18334:3812-3814 18076:3815-3858 18148:3859-3870 18250:3871-3892 18074:3893-3894 18269:3895-3920 18335:3921-3925 18285:3926-3949 18268:3950-3987 18247:3988-4000 18311:4001-4007 18304:4008-4024 18296:4025-4048 18284:4049-4102 18336:4103-4131 18342:4132-4150 18346:4151-4152 18283:4153-4155 18266:4156-4176 18244:4177-4189 18198:4190-4213 18282:4214-4230 18265:4231-4254 18243:4255-4255 18281:4256-4271 18055:4272-4314 18242:4315-4357 18126:4358-4382 18280:4383-4414 18263:4415-4421 18241:4422-4445 18195:4446-4559 18337:4560-4599 18240:4600-4627 18194:4628-4698 18051:4699-4749 17482:4750-4766 17483:4767-4811] [-1, 17714, 18279, 18239, 18328, 17486, 18229, 18174, 17958, 18223, 18166, 18096, 18308, 18300, 18290, 18273, 18333, 18341, 18212, 18150, 18078, 17962, 17963, 18270, 18251, 18334, 18076, 18148, 18250, 18074, 18269, 18335, 18285, 18268, 18247, 18311, 18304, 18296, 18284, 18336, 18342, 18346, 18283, 18266, 18244, 18198, 18282, 18265, 18243, 18281, 18055, 18242, 18126, 18280, 18263, 18241, 18195, 18337, 18240, 18194, 18051, 17482, 17483, -2]
>TRINITY_DN51843_c0_g1_i1 len=366 path=[344:0-365] [-1, 344, -2]
>TRINITY_DN7797_c0_g1_i1 len=1173 path=[2347:0-668 2352:669-906 2346:907-1172] [-1, 2347, 2352, 2346, -2]
>TRINITY_DN7797_c0_g2_i1 len=957 path=[2349:0-668 2350:669-690 2351:691-956] [-1, 2349, 2350, 2351, -2]
>TRINITY_DN27061_c0_g1_i2 len=1242 path=[4118:0-585 4119:586-607 4132:608-740 4112:741-811 4128:812-832 4125:833-1241] [-1, 4118, 4119, 4132, 4112, 4128, 4125, -2]
>TRINITY_DN32026_c0_g1_i1 len=1159 path=[3139:0-71 3140:72-72 3161:73-115 3160:116-154 3158:155-193 3155:194-221 3151:222-245 3157:246-275 3154:276-299 3150:300-589 3107:590-1158] [-1, 3139, 3140, 3161, 3160, 3158, 3155, 3151, 3157, 3154, 3150, 3107, -2]
>TRINITY_DN32767_c0_g2_i1 len=1346 path=[4162:0-159 4163:160-160 4164:161-212 4165:213-213 4166:214-231 4172:232-304 4169:305-328 4174:329-474 4151:475-497 4152:498-1345] [-1, 4162, 4163, 4164, 4165, 4166, 4172, 4169, 4174, 4151, 4152, -2]
>TRINITY_DN32767_c0_g2_i2 len=1422 path=[4162:0-159 4163:160-160 4164:161-212 4165:213-213 4166:214-231 4172:232-304 4169:305-328 4174:329-474 4171:475-573 4158:574-1421] [-1, 4162, 4163, 4164, 4165, 4166, 4172, 4169, 4174, 4171, 4158, -2]
>TRINITY_DN31888_c0_g1_i1 len=4543 path=[9416:0-2360 9436:2361-2467 9439:2468-3214 9438:3215-3478 9437:3479-3767 9440:3768-3791 9441:3792-3792 9430:3793-4542] [-1, 9416, 9436, 9439, 9438, 9437, 9440, 9441, 9430, -2]
>TRINITY_DN32510_c0_g1_i1 len=3572 path=[8115:0-219 8116:220-234 @8151@!:235-956 8113:957-973 @8152@!:974-2338 8133:2339-2356 @8150@!:2357-2717 8125:2718-2736 8149:2737-2840 8146:2841-2908 8142:2909-2932 8105:2933-2933 8106:2934-2957 8107:2958-3571] [-1, 8115, 8116, 8151, 8113, 8152, 8133, 8150, 8125, 8149, 8146, 8142, 8105, 8106, 8107, -2]
>TRINITY_DN32510_c0_g1_i2 len=3793 path=[8115:0-219 8116:220-234 @8151@!:235-956 8113:957-973 @8152@!:974-2338 8133:2339-2356 @8150@!:2357-2717 8153:2718-2718 8143:2719-2957 8149:2958-3061 8146:3062-3129 8142:3130-3153 8105:3154-3154 8106:3155-3178 8107:3179-3792] [-1, 8115, 8116, 8151, 8113, 8152, 8133, 8150, 8153, 8143, 8149, 8146, 8142, 8105, 8106, 8107, -2]
>TRINITY_DN32510_c0_g1_i4 len=3470 path=[8115:0-219 8116:220-234 @8151@!:235-956 8113:957-973 @8152@!:974-2338 8133:2339-2356 @8150@!:2357-2717 8153:2718-2718 8137:2719-2738 8146:2739-2806 8142:2807-2830 8105:2831-2831 8106:2832-2855 8107:2856-3469] [-1, 8115, 8116, 8151, 8113, 8152, 8133, 8150, 8153, 8137, 8146, 8142, 8105, 8106, 8107, -2]
>TRINITY_DN33776_c0_g2_i1 len=7326 path=[16217:0-1560 16218:1561-1564 16219:1565-1585 @16255@!:1586-2063 16251:2064-2422 @16248@!:2423-4360 16202:4361-4383 @16256@!:4384-4619 16205:4620-4638 @16250@!:4639-7072 16210:7073-7325] [-1, 16217, 16218, 16219, 16255, 16251, 16248, 16202, 16256, 16205, 16250, 16210, -2]
>TRINITY_DN33776_c0_g2_i2 len=6988 path=[16217:0-1560 16218:1561-1564 16219:1565-1585 @16255@!:1586-2063 16224:2064-2083 @16248@!:2084-4021 16231:4022-4062 @16256@!:4063-4298 16205:4299-4317 @16250@!:4318-6751 16257:6752-6752 16237:6753-6987] [-1, 16217, 16218, 16219, 16255, 16224, 16248, 16231, 16256, 16205, 16250, 16257, 16237, -2]
>TRINITY_DN33776_c0_g2_i3 len=7005 path=[16217:0-1560 16218:1561-1564 16219:1565-1585 @16255@!:1586-2063 16224:2064-2083 @16248@!:2084-4021 16231:4022-4062 @16256@!:4063-4298 16205:4299-4317 @16250@!:4318-6751 16210:6752-7004] [-1, 16217, 16218, 16219, 16255, 16224, 16248, 16231, 16256, 16205, 16250, 16210, -2]
>TRINITY_DN33776_c0_g2_i4 len=6987 path=[16217:0-1560 16218:1561-1564 16219:1565-1585 @16255@!:1586-2063 16224:2064-2083 @16248@!:2084-4021 16202:4022-4044 @16256@!:4045-4280 16205:4281-4299 @16250@!:4300-6733 16210:6734-6986] [-1, 16217, 16218, 16219, 16255, 16224, 16248, 16202, 16256, 16205, 16250, 16210, -2]
>TRINITY_DN33776_c0_g2_i5 len=7008 path=[16217:0-1560 16218:1561-1564 16219:1565-1585 @16255@!:1586-2063 16224:2064-2083 @16248@!:2084-4021 16231:4022-4062 @16256@!:4063-4298 16205:4299-4317 @16250@!:4318-6751 16257:6752-6752 16228:6753-6773 16229:6774-7007] [-1, 16217, 16218, 16219, 16255, 16224, 16248, 16231, 16256, 16205, 16250, 16257, 16228, 16229, -2]
>TRINITY_DN33776_c0_g2_i6 len=7080 path=[16217:0-1560 16218:1561-1564 16219:1565-1585 @16255@!:1586-2063 16224:2064-2083 @16248@!:2084-4021 16202:4022-4044 @16256@!:4045-4280 16252:4281-4392 @16250@!:4393-6826 16210:6827-7079] [-1, 16217, 16218, 16219, 16255, 16224, 16248, 16202, 16256, 16252, 16250, 16210, -2]
>TRINITY_DN33776_c0_g2_i7 len=7329 path=[16217:0-1560 16218:1561-1564 16219:1565-1585 @16255@!:1586-2063 16251:2064-2422 @16248@!:2423-4360 16202:4361-4383 @16256@!:4384-4619 16205:4620-4638 @16250@!:4639-7072 16257:7073-7073 16228:7074-7094 16229:7095-7328] [-1, 16217, 16218, 16219, 16255, 16251, 16248, 16202, 16256, 16205, 16250, 16257, 16228, 16229, -2]
>TRINITY_DN33776_c0_g2_i8 len=7344 path=[16217:0-1560 16218:1561-1564 16219:1565-1585 @16255@!:1586-2063 16251:2064-2422 @16248@!:2423-4360 16231:4361-4401 @16256@!:4402-4637 16205:4638-4656 @16250@!:4657-7090 16210:7091-7343] [-1, 16217, 16218, 16219, 16255, 16251, 16248, 16231, 16256, 16205, 16250, 16210, -2]
>TRINITY_DN33776_c0_g2_i9 len=6990 path=[16217:0-1560 16218:1561-1564 16219:1565-1585 @16255@!:1586-2063 16224:2064-2083 @16248@!:2084-4021 16202:4022-4044 @16256@!:4045-4280 16205:4281-4299 @16250@!:4300-6733 16257:6734-6734 16228:6735-6755 16229:6756-6989] [-1, 16217, 16218, 16219, 16255, 16224, 16248, 16202, 16256, 16205, 16250, 16257, 16228, 16229, -2]
>TRINITY_DN33776_c0_g2_i10 len=7437 path=[16217:0-1560 16218:1561-1564 16219:1565-1585 @16255@!:1586-2063 16251:2064-2422 @16248@!:2423-4360 16231:4361-4401 @16256@!:4402-4637 16252:4638-4749 @16250@!:4750-7183 16210:7184-7436] [-1, 16217, 16218, 16219, 16255, 16251, 16248, 16231, 16256, 16252, 16250, 16210, -2]
>TRINITY_DN33776_c0_g2_i11 len=7327 path=[16217:0-1560 16218:1561-1564 16219:1565-1585 @16255@!:1586-2063 16251:2064-2422 @16248@!:2423-4360 16231:4361-4401 @16256@!:4402-4637 16205:4638-4656 @16250@!:4657-7090 16257:7091-7091 16237:7092-7326] [-1, 16217, 16218, 16219, 16255, 16251, 16248, 16231, 16256, 16205, 16250, 16257, 16237, -2]
>TRINITY_DN33776_c0_g2_i12 len=7098 path=[16217:0-1560 16218:1561-1564 16219:1565-1585 @16255@!:1586-2063 16224:2064-2083 @16248@!:2084-4021 16231:4022-4062 @16256@!:4063-4298 16252:4299-4410 @16250@!:4411-6844 16210:6845-7097] [-1, 16217, 16218, 16219, 16255, 16224, 16248, 16231, 16256, 16252, 16250, 16210, -2]
>TRINITY_DN33776_c0_g2_i13 len=7419 path=[16217:0-1560 16218:1561-1564 16219:1565-1585 @16255@!:1586-2063 16251:2064-2422 @16248@!:2423-4360 16202:4361-4383 @16256@!:4384-4619 16252:4620-4731 @16250@!:4732-7165 16210:7166-7418] [-1, 16217, 16218, 16219, 16255, 16251, 16248, 16202, 16256, 16252, 16250, 16210, -2]
>TRINITY_DN33776_c0_g2_i14 len=7347 path=[16217:0-1560 16218:1561-1564 16219:1565-1585 @16255@!:1586-2063 16251:2064-2422 @16248@!:2423-4360 16231:4361-4401 @16256@!:4402-4637 16205:4638-4656 @16250@!:4657-7090 16257:7091-7091 16228:7092-7112 16229:7113-7346] [-1, 16217, 16218, 16219, 16255, 16251, 16248, 16231, 16256, 16205, 16250, 16257, 16228, 16229, -2]
>TRINITY_DN33776_c0_g2_i15 len=7440 path=[16217:0-1560 16218:1561-1564 16219:1565-1585 @16255@!:1586-2063 16251:2064-2422 @16248@!:2423-4360 16231:4361-4401 @16256@!:4402-4637 16252:4638-4749 @16250@!:4750-7183 16257:7184-7184 16228:7185-7205 16229:7206-7439] [-1, 16217, 16218, 16219, 16255, 16251, 16248, 16231, 16256, 16252, 16250, 16257, 16228, 16229, -2]
>TRINITY_DN33776_c0_g2_i16 len=7422 path=[16217:0-1560 16218:1561-1564 16219:1565-1585 @16255@!:1586-2063 16251:2064-2422 @16248@!:2423-4360 16202:4361-4383 @16256@!:4384-4619 16252:4620-4731 @16250@!:4732-7165 16257:7166-7166 16228:7167-7187 16229:7188-7421] [-1, 16217, 16218, 16219, 16255, 16251, 16248, 16202, 16256, 16252, 16250, 16257, 16228, 16229, -2]
>TRINITY_DN33776_c0_g2_i17 len=7081 path=[16217:0-1560 16218:1561-1564 16219:1565-1585 @16255@!:1586-2063 16224:2064-2083 @16248@!:2084-4021 16231:4022-4062 @16256@!:4063-4298 16252:4299-4410 @16250@!:4411-6844 16257:6845-6845 16237:6846-7080] [-1, 16217, 16218, 16219, 16255, 16224, 16248, 16231, 16256, 16252, 16250, 16257, 16237, -2]
>TRINITY_DN33776_c0_g2_i18 len=7402 path=[16217:0-1560 16218:1561-1564 16219:1565-1585 @16255@!:1586-2063 16251:2064-2422 @16248@!:2423-4360 16202:4361-4383 @16256@!:4384-4619 16252:4620-4731 @16250@!:4732-7165 16257:7166-7166 16237:7167-7401] [-1, 16217, 16218, 16219, 16255, 16251, 16248, 16202, 16256, 16252, 16250, 16257, 16237, -2]
>TRINITY_DN33776_c0_g2_i19 len=7083 path=[16217:0-1560 16218:1561-1564 16219:1565-1585 @16255@!:1586-2063 16224:2064-2083 @16248@!:2084-4021 16202:4022-4044 @16256@!:4045-4280 16252:4281-4392 @16250@!:4393-6826 16257:6827-6827 16228:6828-6848 16229:6849-7082] [-1, 16217, 16218, 16219, 16255, 16224, 16248, 16202, 16256, 16252, 16250, 16257, 16228, 16229, -2]
>TRINITY_DN33776_c0_g2_i20 len=7063 path=[16217:0-1560 16218:1561-1564 16219:1565-1585 @16255@!:1586-2063 16224:2064-2083 @16248@!:2084-4021 16202:4022-4044 @16256@!:4045-4280 16252:4281-4392 @16250@!:4393-6826 16257:6827-6827 16237:6828-7062] [-1, 16217, 16218, 16219, 16255, 16224, 16248, 16202, 16256, 16252, 16250, 16257, 16237, -2]
>TRINITY_DN33776_c0_g2_i21 len=6970 path=[16217:0-1560 16218:1561-1564 16219:1565-1585 @16255@!:1586-2063 16224:2064-2083 @16248@!:2084-4021 16202:4022-4044 @16256@!:4045-4280 16205:4281-4299 @16250@!:4300-6733 16257:6734-6734 16237:6735-6969] [-1, 16217, 16218, 16219, 16255, 16224, 16248, 16202, 16256, 16205, 16250, 16257, 16237, -2]
>TRINITY_DN33776_c0_g2_i22 len=7309 path=[16217:0-1560 16218:1561-1564 16219:1565-1585 @16255@!:1586-2063 16251:2064-2422 @16248@!:2423-4360 16202:4361-4383 @16256@!:4384-4619 16205:4620-4638 @16250@!:4639-7072 16257:7073-7073 16237:7074-7308] [-1, 16217, 16218, 16219, 16255, 16251, 16248, 16202, 16256, 16205, 16250, 16257, 16237, -2]
>TRINITY_DN33776_c0_g2_i23 len=7420 path=[16217:0-1560 16218:1561-1564 16219:1565-1585 @16255@!:1586-2063 16251:2064-2422 @16248@!:2423-4360 16231:4361-4401 @16256@!:4402-4637 16252:4638-4749 @16250@!:4750-7183 16257:7184-7184 16237:7185-7419] [-1, 16217, 16218, 16219, 16255, 16251, 16248, 16231, 16256, 16252, 16250, 16257, 16237, -2]
>TRINITY_DN34017_c0_g2_i1 len=4417 path=[11608:0-474 11609:475-494 11618:495-889 11603:890-913 11620:914-3424 @11619@!:3425-4407 11594:4408-4416] [-1, 11608, 11609, 11618, 11603, 11620, 11619, 11594, -2]
>TRINITY_DN34017_c0_g2_i2 len=4459 path=[11599:0-474 11600:475-536 11618:537-931 11603:932-955 11620:956-3466 @11619@!:3467-4449 11594:4450-4458] [-1, 11599, 11600, 11618, 11603, 11620, 11619, 11594, -2]
>TRINITY_DN35002_c0_g1_i1 len=2910 path=[7141:0-223 7142:224-247 7147:248-1609 7134:1610-1633 7150:1634-1849 7131:1850-1873 7146:1874-2290 7120:2291-2314 7149:2315-2360 7145:2361-2384 7138:2385-2389 7139:2390-2413 7148:2414-2888 7126:2889-2909] [-1, 7141, 7142, 7147, 7134, 7150, 7131, 7146, 7120, 7149, 7145, 7138, 7139, 7148, 7126, -2]
>TRINITY_DN35013_c0_g1_i1 len=3052 path=[10022:0-321 10023:322-344 10075:345-711 10071:712-2834 10078:2835-3046 10074:3047-3047 10070:3048-3048 10077:3049-3049 10073:3050-3050 10069:3051-3051] [-1, 10022, 10023, 10075, 10071, 10078, 10074, 10070, 10077, 10073, 10069]
>TRINITY_DN35013_c0_g1_i2 len=4739 path=[10056:0-321 10057:322-322 10058:323-344 10072:345-1619 10054:1620-1643 10079:1644-2031 10075:2032-2398 10071:2399-4521 10078:4522-4733 10074:4734-4734 10070:4735-4735 10077:4736-4736 10073:4737-4737 10069:4738-4738] [-1, 10056, 10057, 10058, 10072, 10054, 10079, 10075, 10071, 10078, 10074, 10070, 10077, 10073, 10069]
>TRINITY_DN35013_c0_g1_i3 len=4824 path=[10046:0-321 10047:322-322 10076:323-429 10072:430-1704 10054:1705-1728 10079:1729-2116 10075:2117-2483 10071:2484-4606 10078:4607-4818 10074:4819-4819 10070:4820-4820 10077:4821-4821 10073:4822-4822 10069:4823-4823] [-1, 10046, 10047, 10076, 10072, 10054, 10079, 10075, 10071, 10078, 10074, 10070, 10077, 10073, 10069]
>TRINITY_DN37565_c0_g2_i1 len=8632 path=[35122:0-368 35199:369-369 35190:370-372 @35194@!:373-3066 35198:3067-3149 35193:3150-3151 @35189@!:3152-3399 35142:3400-3420 @35197@!:3421-3951 35188:3952-6749 35117:6750-6768 @35196@!:6769-7464 35187:7465-8608 35177:8609-8631] [-1, 35122, 35199, 35190, 35194, 35198, 35193, 35189, 35142, 35197, 35188, 35117, 35196, 35187, 35177, -2]
>TRINITY_DN37565_c0_g2_i2 len=3986 path=[35122:0-368 35199:369-369 35190:370-372 @35194@!:373-3066 35198:3067-3149 35193:3150-3151 @35189@!:3152-3399 35142:3400-3420 @35197@!:3421-3951 35167:3952-3985] [-1, 35122, 35199, 35190, 35194, 35198, 35193, 35189, 35142, 35197, 35167, -2]
>TRINITY_DN37565_c0_g2_i3 len=8495 path=[35152:0-232 35190:233-235 @35194@!:236-2929 35198:2930-3012 35193:3013-3014 @35189@!:3015-3262 35142:3263-3283 @35197@!:3284-3814 35188:3815-6612 35117:6613-6631 @35196@!:6632-7327 35187:7328-8471 35177:8472-8494] [-1, 35152, 35190, 35194, 35198, 35193, 35189, 35142, 35197, 35188, 35117, 35196, 35187, 35177, -2]
>TRINITY_DN37565_c0_g2_i5 len=8472 path=[35137:0-212 @35194@!:213-2906 35198:2907-2989 35193:2990-2991 @35189@!:2992-3239 35142:3240-3260 @35197@!:3261-3791 35188:3792-6589 35117:6590-6608 @35196@!:6609-7304 35187:7305-8448 35177:8449-8471] [-1, 35137, 35194, 35198, 35193, 35189, 35142, 35197, 35188, 35117, 35196, 35187, 35177, -2]
>TRINITY_DN37565_c0_g2_i7 len=7090 path=[35122:0-368 35199:369-369 35190:370-372 @35194@!:373-3066 35198:3067-3149 35193:3150-3151 @35189@!:3152-3399 35142:3400-3420 @35197@!:3421-3951 35188:3952-6749 35145:6750-7089] [-1, 35122, 35199, 35190, 35194, 35198, 35193, 35189, 35142, 35197, 35188, 35145, -2]
>TRINITY_DN37565_c0_g2_i8 len=9849 path=[35122:0-368 35199:369-369 35190:370-372 @35194@!:373-3066 35198:3067-3149 35193:3150-3151 @35189@!:3152-3399 35142:3400-3420 @35197@!:3421-3951 35188:3952-6749 35117:6750-6768 @35196@!:6769-7464 35174:7465-7483 35186:7484-9477 35114:9478-9501 35180:9502-9743 35158:9744-9767 35159:9768-9848] [-1, 35122, 35199, 35190, 35194, 35198, 35193, 35189, 35142, 35197, 35188, 35117, 35196, 35174, 35186, 35114, 35180, 35158, 35159, -2]
>TRINITY_DN37768_c0_g1_i1 len=4993 path=[10824:0-345 10825:346-368 10850:369-509 10828:510-533 10861:534-948 10806:949-996 @10859@!:997-1485 10854:1486-1556 10819:1557-1580 10858:1581-3149 10843:3150-3183 10853:3184-3411 10847:3412-3819 10811:3820-3843 10860:3844-3992 10822:3993-4011 10852:4012-4185 10862:4186-4208 10837:4209-4225 10845:4226-4804 10816:4805-4828 10817:4829-4992] [-1, 10824, 10825, 10850, 10828, 10861, 10806, 10859, 10854, 10819, 10858, 10843, 10853, 10847, 10811, 10860, 10822, 10852, 10862, 10837, 10845, 10816, 10817, -2]
>TRINITY_DN38610_c0_g1_i1 len=3802 path=[11513:0-62 11514:63-85 @11546@!:86-1168 11555:1169-1581 11551:1582-1740 @11545@!:1741-2607 11503:2608-2639 @11554@!:2640-2876 11521:2877-2916 @11552@!:2917-3101 11556:3102-3102 11471:3103-3123 11542:3124-3262 11536:3263-3349 11527:3350-3369 11528:3370-3388 11529:3389-3408 11530:3409-3801] [-1, 11513, 11514, 11546, 11555, 11551, 11545, 11503, 11554, 11521, 11552, 11556, 11471, 11542, 11536, 11527, 11528, 11529, 11530, -2]
>TRINITY_DN38610_c0_g1_i2 len=3652 path=[11513:0-62 11514:63-85 @11546@!:86-1168 11555:1169-1581 11495:1582-1599 @11545@!:1600-2466 11532:2467-2489 @11554@!:2490-2726 11521:2727-2766 @11552@!:2767-2951 11556:2952-2952 11471:2953-2973 11542:2974-3112 11536:3113-3199 11527:3200-3219 11528:3220-3238 11529:3239-3258 11530:3259-3651] [-1, 11513, 11514, 11546, 11555, 11495, 11545, 11532, 11554, 11521, 11552, 11556, 11471, 11542, 11536, 11527, 11528, 11529, 11530, -2]
>TRINITY_DN38610_c0_g1_i3 len=3756 path=[11511:0-62 11547:63-161 11482:162-180 11483:181-189 @11546@!:190-1272 11555:1273-1685 11495:1686-1703 @11545@!:1704-2570 11532:2571-2593 @11554@!:2594-2830 11521:2831-2870 @11552@!:2871-3055 11556:3056-3056 11471:3057-3077 11542:3078-3216 11536:3217-3303 11527:3304-3323 11528:3324-3342 11529:3343-3362 11530:3363-3755] [-1, 11511, 11547, 11482, 11483, 11546, 11555, 11495, 11545, 11532, 11554, 11521, 11552, 11556, 11471, 11542, 11536, 11527, 11528, 11529, 11530, -2]
>TRINITY_DN38610_c0_g1_i4 len=1283 path=[11513:0-62 11514:63-85 @11546@!:86-1168 11535:1169-1282] [-1, 11513, 11514, 11546, 11535, -2]
>TRINITY_DN38610_c0_g1_i5 len=1387 path=[11511:0-62 11547:63-161 11482:162-180 11483:181-189 @11546@!:190-1272 11535:1273-1386] [-1, 11511, 11547, 11482, 11483, 11546, 11535, -2]
>TRINITY_DN38610_c0_g1_i6 len=3906 path=[11511:0-62 11547:63-161 11482:162-180 11483:181-189 @11546@!:190-1272 11555:1273-1685 11551:1686-1844 @11545@!:1845-2711 11503:2712-2743 @11554@!:2744-2980 11521:2981-3020 @11552@!:3021-3205 11556:3206-3206 11471:3207-3227 11542:3228-3366 11536:3367-3453 11527:3454-3473 11528:3474-3492 11529:3493-3512 11530:3513-3905] [-1, 11511, 11547, 11482, 11483, 11546, 11555, 11551, 11545, 11503, 11554, 11521, 11552, 11556, 11471, 11542, 11536, 11527, 11528, 11529, 11530, -2]
>TRINITY_DN38610_c0_g1_i7 len=3983 path=[11511:0-62 11547:63-161 11482:162-180 11483:181-189 @11546@!:190-1272 11555:1273-1685 11551:1686-1844 @11545@!:1845-2711 11532:2712-2734 @11554@!:2735-2971 11521:2972-3011 @11552@!:3012-3196 11556:3197-3197 11549:3198-3282 11557:3283-3283 11478:3284-3303 11548:3304-3304 11542:3305-3443 11536:3444-3530 11527:3531-3550 11528:3551-3569 11529:3570-3589 11530:3590-3982] [-1, 11511, 11547, 11482, 11483, 11546, 11555, 11551, 11545, 11532, 11554, 11521, 11552, 11556, 11549, 11557, 11478, 11548, 11542, 11536, 11527, 11528, 11529, 11530, -2]
>TRINITY_DN38610_c0_g1_i8 len=3879 path=[11513:0-62 11514:63-85 @11546@!:86-1168 11555:1169-1581 11551:1582-1740 @11545@!:1741-2607 11532:2608-2630 @11554@!:2631-2867 11521:2868-2907 @11552@!:2908-3092 11556:3093-3093 11549:3094-3178 11557:3179-3179 11478:3180-3199 11548:3200-3200 11542:3201-3339 11536:3340-3426 11527:3427-3446 11528:3447-3465 11529:3466-3485 11530:3486-3878] [-1, 11513, 11514, 11546, 11555, 11551, 11545, 11532, 11554, 11521, 11552, 11556, 11549, 11557, 11478, 11548, 11542, 11536, 11527, 11528, 11529, 11530, -2]
>TRINITY_DN38921_c0_g1_i6 len=3728 path=[8721:0-701 8805:702-803 8734:804-826 8794:827-856 8785:857-880 8804:881-982 8793:983-1111 8784:1112-1495 8765:1496-1519 8799:1520-1747 8758:1748-1780 8783:1781-1885 8806:1886-1918 8798:1919-1942 8803:1943-2110 8781:2111-2135 8797:2136-2166 8790:2167-2190 8802:2191-2227 8796:2228-2251 8789:2252-2290 8779:2291-2314 8725:2315-2320 8726:2321-2344 8788:2345-2417 8772:2418-2441 8778:2442-2461 8795:2462-2499 8787:2500-2523 8777:2524-2536 8704:2537-3727] [-1, 8721, 8805, 8734, 8794, 8785, 8804, 8793, 8784, 8765, 8799, 8758, 8783, 8806, 8798, 8803, 8781, 8797, 8790, 8802, 8796, 8789, 8779, 8725, 8726, 8788, 8772, 8778, 8795, 8787, 8777, 8704, -2]
>TRINITY_DN3675_c0_g1_i1 len=2019 path=[4013:0-1315 4014:1316-2018] [-1, 4013, 4014, -2]
>TRINITY_DN32787_c0_g1_i2 len=4166 path=[9486:0-209 9495:210-361 9471:362-389 @9493@!:390-1911 9496:1912-1930 9461:1931-1952 @9490@!:1953-3233 9474:3234-3247 9475:3248-4165] [-1, 9486, 9495, 9471, 9493, 9496, 9461, 9490, 9474, 9475, -2]
>TRINITY_DN3675_c0_g1_i1 len=2019 path=[4013:0-1315 4014:1316-2018] [-1, 4013, 4014, -2]
>TRINITY_DN30872_c0_g1_i1 len=3861 path=[7742:0-1214 @7759@!:1215-2241 7757:2242-2348 7747:2349-2366 7748:2367-3860] [-1, 7742, 7759, 7757, 7747, 7748, -2]
>TRINITY_DN30872_c0_g1_i2 len=3864 path=[7742:0-1214 @7759@!:1215-2241 7757:2242-2348 7754:2349-2369 7755:2370-3863] [-1, 7742, 7759, 7757, 7754, 7755, -2]
>TRINITY_DN32787_c0_g1_i1 len=4244 path=[9486:0-209 9495:210-361 9471:362-389 @9493@!:390-1911 9496:1912-1930 9465:1931-1935 9492:1936-2030 @9490@!:2031-3311 9474:3312-3325 9475:3326-4243] [-1, 9486, 9495, 9471, 9493, 9496, 9465, 9492, 9490, 9474, 9475, -2]
>TRINITY_DN32787_c0_g1_i2 len=4166 path=[9486:0-209 9495:210-361 9471:362-389 @9493@!:390-1911 9496:1912-1930 9461:1931-1952 @9490@!:1953-3233 9474:3234-3247 9475:3248-4165] [-1, 9486, 9495, 9471, 9493, 9496, 9461, 9490, 9474, 9475, -2]
>TRINITY_DN39743_c4_g4_i1 len=2412 path=[16058:0-297 16235:298-943 15798:944-967 16374:968-1829 15708:1830-1858 16207:1859-2406 15469:2407-2411] [-1, 16058, 16235, 15798, 16374, 15708, 16207, 15469, -2]
>TRINITY_DN39701_c0_g1_i1 len=2553 path=[7313:0-129 7457:130-175 7428:176-189 7429:190-217 7470:218-309 7370:310-333 7455:334-387 7367:388-411 7484:412-640 7387:641-676 @7497@!:677-753 7483:754-789 7493:790-835 7467:836-886 7481:887-913 7279:914-945 7466:946-1108 7502:1109-1132 7503:1133-1145 7492:1146-1240 7480:1241-1310 7465:1311-1345 7496:1346-1350 @7490@!:1351-1430 7479:1431-1587 7447:1588-1644 7501:1645-1645 7500:1646-1662 7499:1663-1686 7489:1687-1709 7495:1710-1769 7498:1770-1802 7488:1803-1849 7494:1850-1900 7443:1901-1940 7474:1941-1948 7460:1949-1972 7442:1973-2029 7300:2030-2053 7301:2054-2060 7302:2061-2084 7473:2085-2158 7440:2159-2193 7486:2194-2251 7472:2252-2275 7458:2276-2446 7401:2447-2462 7402:2463-2470 7403:2471-2552] [-1, 7313, 7457, 7428, 7429, 7470, 7370, 7455, 7367, 7484, 7387, 7497, 7483, 7493, 7467, 7481, 7279, 7466, 7502, 7503, 7492, 7480, 7465, 7496, 7490, 7479, 7447, 7501, 7500, 7499, 7489, 7495, 7498, 7488, 7494, 7443, 7474, 7460, 7442, 7300, 7301, 7302, 7473, 7440, 7486, 7472, 7458, 7401, 7402, 7403, -2]
>TRINITY_DN39701_c0_g1_i3 len=2551 path=[7331:0-129 7471:130-174 7485:175-188 7456:189-215 7470:216-307 7370:308-331 7455:332-385 7367:386-409 7484:410-638 7387:639-674 @7497@!:675-751 7483:752-787 7493:788-833 7467:834-884 7481:885-911 7279:912-943 7466:944-1106 7502:1107-1130 7503:1131-1143 7491:1144-1238 7480:1239-1308 7465:1309-1343 7496:1344-1348 @7490@!:1349-1428 7479:1429-1585 7447:1586-1642 7501:1643-1643 7500:1644-1660 7499:1661-1684 7489:1685-1707 7495:1708-1767 7498:1768-1800 7488:1801-1847 7494:1848-1898 7443:1899-1938 7474:1939-1946 7460:1947-1970 7442:1971-2027 7300:2028-2051 7301:2052-2058 7302:2059-2082 7473:2083-2156 7441:2157-2191 7486:2192-2249 7472:2250-2273 7458:2274-2444 7401:2445-2460 7402:2461-2468 7403:2469-2550] [-1, 7331, 7471, 7485, 7456, 7470, 7370, 7455, 7367, 7484, 7387, 7497, 7483, 7493, 7467, 7481, 7279, 7466, 7502, 7503, 7491, 7480, 7465, 7496, 7490, 7479, 7447, 7501, 7500, 7499, 7489, 7495, 7498, 7488, 7494, 7443, 7474, 7460, 7442, 7300, 7301, 7302, 7473, 7441, 7486, 7472, 7458, 7401, 7402, 7403, -2]
>TRINITY_DN39701_c0_g1_i4 len=2555 path=[7331:0-129 7471:130-174 7485:175-188 7456:189-215 7470:216-307 7370:308-331 7455:332-385 7367:386-409 7484:410-638 7387:639-674 @7497@!:675-751 7483:752-787 7493:788-833 7467:834-884 7481:885-911 7279:912-943 7466:944-1106 7502:1107-1130 7503:1131-1143 7491:1144-1238 7480:1239-1308 7305:1309-1345 @7490@!:1346-1425 7479:1426-1582 7448:1583-1623 7478:1624-1647 7500:1648-1664 7499:1665-1688 7489:1689-1711 7495:1712-1771 7498:1772-1804 7488:1805-1851 7494:1852-1902 7443:1903-1942 7474:1943-1950 7460:1951-1974 7442:1975-2031 7300:2032-2055 7301:2056-2062 7302:2063-2086 7473:2087-2160 7440:2161-2195 7486:2196-2253 7472:2254-2277 7458:2278-2448 7401:2449-2464 7402:2465-2472 7403:2473-2554] [-1, 7331, 7471, 7485, 7456, 7470, 7370, 7455, 7367, 7484, 7387, 7497, 7483, 7493, 7467, 7481, 7279, 7466, 7502, 7503, 7491, 7480, 7305, 7490, 7479, 7448, 7478, 7500, 7499, 7489, 7495, 7498, 7488, 7494, 7443, 7474, 7460, 7442, 7300, 7301, 7302, 7473, 7440, 7486, 7472, 7458, 7401, 7402, 7403, -2]
>TRINITY_DN37917_c0_g1_i1 len=1080 path=[7593:0-147 7663:148-306 7616:307-330 7617:331-349 7661:350-485 7586:486-509 7587:510-520 7588:521-544 7658:545-931 7644:932-955 7675:956-958 7667:959-982 7655:983-1007 7609:1008-1031 7610:1032-1079] [-1, 7593, 7663, 7616, 7617, 7661, 7586, 7587, 7588, 7658, 7644, 7675, 7667, 7655, 7609, 7610, -2]
>TRINITY_DN37917_c0_g1_i3 len=1496 path=[7595:0-182 7596:183-206 7665:207-274 7601:275-298 7673:299-395 7604:396-419 7679:420-541 7591:542-563 7663:564-722 7616:723-746 7617:747-765 7661:766-901 7586:902-925 7587:926-936 7588:937-960 7658:961-1347 7644:1348-1371 7675:1372-1374 7667:1375-1398 7655:1399-1423 7609:1424-1447 7610:1448-1495] [-1, 7595, 7596, 7665, 7601, 7673, 7604, 7679, 7591, 7663, 7616, 7617, 7661, 7586, 7587, 7588, 7658, 7644, 7675, 7667, 7655, 7609, 7610, -2]
>TRINITY_DN37917_c0_g1_i4 len=1213 path=[7598:0-482 7661:483-618 7586:619-642 7587:643-653 7588:654-677 7658:678-1064 7644:1065-1088 7675:1089-1091 7667:1092-1115 7655:1116-1140 7609:1141-1164 7610:1165-1212] [-1, 7598, 7661, 7586, 7587, 7588, 7658, 7644, 7675, 7667, 7655, 7609, 7610, -2]
>TRINITY_DN37917_c0_g1_i1 len=1080 path=[7593:0-147 7663:148-306 7616:307-330 7617:331-349 7661:350-485 7586:486-509 7587:510-520 7588:521-544 7658:545-931 7644:932-955 7675:956-958 7667:959-982 7655:983-1007 7609:1008-1031 7610:1032-1079] [-1, 7593, 7663, 7616, 7617, 7661, 7586, 7587, 7588, 7658, 7644, 7675, 7667, 7655, 7609, 7610, -2]
>TRINITY_DN37917_c0_g1_i3 len=1496 path=[7595:0-182 7596:183-206 7665:207-274 7601:275-298 7673:299-395 7604:396-419 7679:420-541 7591:542-563 7663:564-722 7616:723-746 7617:747-765 7661:766-901 7586:902-925 7587:926-936 7588:937-960 7658:961-1347 7644:1348-1371 7675:1372-1374 7667:1375-1398 7655:1399-1423 7609:1424-1447 7610:1448-1495] [-1, 7595, 7596, 7665, 7601, 7673, 7604, 7679, 7591, 7663, 7616, 7617, 7661, 7586, 7587, 7588, 7658, 7644, 7675, 7667, 7655, 7609, 7610, -2]
>TRINITY_DN37917_c0_g1_i4 len=1213 path=[7598:0-482 7661:483-618 7586:619-642 7587:643-653 7588:654-677 7658:678-1064 7644:1065-1088 7675:1089-1091 7667:1092-1115 7655:1116-1140 7609:1141-1164 7610:1165-1212] [-1, 7598, 7661, 7586, 7587, 7588, 7658, 7644, 7675, 7667, 7655, 7609, 7610, -2]
>TRINITY_DN8142_c0_g1_i1 len=820 path=[1733:0-93 1734:94-819] [-1, 1733, 1734, -2]
>TRINITY_DN8142_c0_g2_i1 len=818 path=[1735:0-91 1736:92-817] [-1, 1735, 1736, -2]
>TRINITY_DN37917_c0_g1_i1 len=1080 path=[7593:0-147 7663:148-306 7616:307-330 7617:331-349 7661:350-485 7586:486-509 7587:510-520 7588:521-544 7658:545-931 7644:932-955 7675:956-958 7667:959-982 7655:983-1007 7609:1008-1031 7610:1032-1079] [-1, 7593, 7663, 7616, 7617, 7661, 7586, 7587, 7588, 7658, 7644, 7675, 7667, 7655, 7609, 7610, -2]
>TRINITY_DN37917_c0_g1_i3 len=1496 path=[7595:0-182 7596:183-206 7665:207-274 7601:275-298 7673:299-395 7604:396-419 7679:420-541 7591:542-563 7663:564-722 7616:723-746 7617:747-765 7661:766-901 7586:902-925 7587:926-936 7588:937-960 7658:961-1347 7644:1348-1371 7675:1372-1374 7667:1375-1398 7655:1399-1423 7609:1424-1447 7610:1448-1495] [-1, 7595, 7596, 7665, 7601, 7673, 7604, 7679, 7591, 7663, 7616, 7617, 7661, 7586, 7587, 7588, 7658, 7644, 7675, 7667, 7655, 7609, 7610, -2]
>TRINITY_DN37917_c0_g1_i4 len=1213 path=[7598:0-482 7661:483-618 7586:619-642 7587:643-653 7588:654-677 7658:678-1064 7644:1065-1088 7675:1089-1091 7667:1092-1115 7655:1116-1140 7609:1141-1164 7610:1165-1212] [-1, 7598, 7661, 7586, 7587, 7588, 7658, 7644, 7675, 7667, 7655, 7609, 7610, -2]
>TRINITY_DN33050_c0_g1_i1 len=1027 path=[2256:0-137 2270:138-143 2269:144-167 2268:168-411 2264:412-435 2267:436-516 2250:517-575 2251:576-1026] [-1, 2256, 2270, 2269, 2268, 2264, 2267, 2250, 2251, -2]
>TRINITY_DN37134_c1_g1_i1 len=3562 path=[9248:0-411 9249:412-435 9326:436-810 9293:811-833 @9322@!:834-1029 9315:1030-2172 9225:2173-2196 9304:2197-2377 @9323@!:2378-2655 9214:2656-2677 @9307@!:2678-3179 9169:3180-3192 9170:3193-3561] [-1, 9248, 9249, 9326, 9293, 9322, 9315, 9225, 9304, 9323, 9214, 9307, 9169, 9170, -2]
>TRINITY_DN37134_c1_g1_i3 len=3581 path=[9248:0-411 9249:412-435 9326:436-810 9270:811-852 @9322@!:853-1048 9315:1049-2191 9225:2192-2215 9304:2216-2396 @9323@!:2397-2674 9214:2675-2696 @9307@!:2697-3198 9169:3199-3211 9170:3212-3580] [-1, 9248, 9249, 9326, 9270, 9322, 9315, 9225, 9304, 9323, 9214, 9307, 9169, 9170, -2]
>TRINITY_DN37134_c1_g1_i4 len=1121 path=[9248:0-411 9249:412-435 9326:436-810 9293:811-833 @9322@!:834-1029 9174:1030-1120] [-1, 9248, 9249, 9326, 9293, 9322, 9174, -2]
>TRINITY_DN39491_c2_g4_i1 len=1214 path=[32406:0-492 32407:493-516 32666:517-722 32596:723-1213] [-1, 32406, 32407, 32666, 32596, -2]
>TRINITY_DN39773_c0_g1_i1 len=2768 path=[16181:0-40 16182:41-76 16201:77-2039 16185:2040-2063 16186:2064-2767] [-1, 16181, 16182, 16201, 16185, 16186, -2]
>TRINITY_DN46912_c0_g1_i1 len=2711 path=[2689:0-2710] [-1, 2689, -2]
>TRINITY_DN59193_c0_g1_i1 len=2134 path=[4223:0-2133] [-1, 4223, -2]
>TRINITY_DN33050_c0_g1_i1 len=1027 path=[2256:0-137 2270:138-143 2269:144-167 2268:168-411 2264:412-435 2267:436-516 2250:517-575 2251:576-1026] [-1, 2256, 2270, 2269, 2268, 2264, 2267, 2250, 2251, -2]
>TRINITY_DN37134_c1_g1_i4 len=1121 path=[9248:0-411 9249:412-435 9326:436-810 9293:811-833 @9322@!:834-1029 9174:1030-1120] [-1, 9248, 9249, 9326, 9293, 9322, 9174, -2]
>TRINITY_DN39773_c0_g1_i1 len=2768 path=[16181:0-40 16182:41-76 16201:77-2039 16185:2040-2063 16186:2064-2767] [-1, 16181, 16182, 16201, 16185, 16186, -2]
>TRINITY_DN59193_c0_g1_i1 len=2134 path=[4223:0-2133] [-1, 4223, -2]
>TRINITY_DN37151_c1_g1_i1 len=1331 path=[3406:0-401 3407:402-425 3418:426-466 3421:467-490 3420:491-719 3415:720-740 3416:741-1330] [-1, 3406, 3407, 3418, 3421, 3420, 3415, 3416, -2]
>TRINITY_DN37151_c1_g1_i2 len=1408 path=[3406:0-401 3407:402-425 3418:426-466 3421:467-490 3420:491-719 3417:720-817 3411:818-1407] [-1, 3406, 3407, 3418, 3421, 3420, 3417, 3411, -2]
>TRINITY_DN34711_c0_g2_i1 len=3525 path=[7475:0-340 7476:341-364 7502:365-947 @7504@!:948-1918 7479:1919-1943 @7503@!:1944-2487 7495:2488-2512 @7499@!:2513-2670 7470:2671-2691 7471:2692-2692 7472:2693-3524] [-1, 7475, 7476, 7502, 7504, 7479, 7503, 7495, 7499, 7470, 7471, 7472, -2]
>TRINITY_DN34711_c0_g2_i2 len=3631 path=[7475:0-340 7476:341-364 7502:365-947 @7504@!:948-1918 7498:1919-2031 @7503@!:2032-2575 7495:2576-2600 @7499@!:2601-2758 7491:2759-2797 7492:2798-2798 7493:2799-3630] [-1, 7475, 7476, 7502, 7504, 7498, 7503, 7495, 7499, 7491, 7492, 7493, -2]
>TRINITY_DN34711_c0_g2_i3 len=3613 path=[7475:0-340 7476:341-364 7502:365-947 @7504@!:948-1918 7498:1919-2031 @7503@!:2032-2575 7495:2576-2600 @7499@!:2601-2758 7470:2759-2779 7471:2780-2780 7472:2781-3612] [-1, 7475, 7476, 7502, 7504, 7498, 7503, 7495, 7499, 7470, 7471, 7472, -2]
>TRINITY_DN34711_c0_g2_i4 len=3543 path=[7475:0-340 7476:341-364 7502:365-947 @7504@!:948-1918 7479:1919-1943 @7503@!:1944-2487 7495:2488-2512 @7499@!:2513-2670 7491:2671-2709 7492:2710-2710 7493:2711-3542] [-1, 7475, 7476, 7502, 7504, 7479, 7503, 7495, 7499, 7491, 7492, 7493, -2]
>TRINITY_DN97130_c0_g1_i1 len=754 path=[1463:0-753] [-1, 1463, -2]
>TRINITY_DN26497_c0_g4_i1 len=2331 path=[4811:0-159 4815:160-1351 4809:1352-1353 4810:1354-2330] [-1, 4811, 4815, 4809, 4810, -2]
>TRINITY_DN29260_c0_g1_i1 len=1802 path=[5863:0-1042 5867:1043-1185 5858:1186-1202 5865:1203-1417 5861:1418-1441 5862:1442-1801] [-1, 5863, 5867, 5858, 5865, 5861, 5862, -2]
>TRINITY_DN29260_c0_g2_i1 len=1075 path=[5850:0-1051 5851:1052-1074] [-1, 5850, 5851, -2]
>TRINITY_DN29260_c0_g3_i1 len=1065 path=[5855:0-1051 5856:1052-1064] [-1, 5855, 5856, -2]
>TRINITY_DN32303_c0_g1_i1 len=1285 path=[2550:0-375 2551:376-399 2552:400-1284] [-1, 2550, 2551, 2552, -2]
>TRINITY_DN32303_c1_g1_i1 len=509 path=[1001:0-508] [-1, 1001, -2]
>TRINITY_DN33559_c0_g1_i1 len=2696 path=[5790:0-833 5791:834-857 5817:858-1037 5809:1038-1061 5818:1062-1378 5816:1379-1727 5806:1728-1751 5814:1752-1970 5796:1971-1994 5797:1995-2031 5813:2032-2318 5802:2319-2695] [-1, 5790, 5791, 5817, 5809, 5818, 5816, 5806, 5814, 5796, 5797, 5813, 5802, -2]
>TRINITY_DN33923_c0_g1_i1 len=2458 path=[5218:0-529 5219:530-554 5220:555-563 5221:564-592 5225:593-1538 5200:1539-1562 5230:1563-1583 5228:1584-1607 5224:1608-1634 5197:1635-1658 5227:1659-1913 5216:1914-1937 5223:1938-2183 5205:2184-2207 5206:2208-2457] [-1, 5218, 5219, 5220, 5221, 5225, 5200, 5230, 5228, 5224, 5197, 5227, 5216, 5223, 5205, 5206, -2]
>TRINITY_DN35363_c0_g1_i1 len=2161 path=[5169:0-83 5168:84-104 5167:105-136 5162:137-158 @5165@!:159-823 5156:824-1281 5161:1282-1379 @5158@!:1380-1576 5151:1577-1666 5125:1667-2160] [-1, 5169, 5168, 5167, 5162, 5165, 5156, 5161, 5158, 5151, 5125, -2]
>TRINITY_DN35363_c0_g1_i2 len=1797 path=[5169:0-83 5168:84-104 5167:105-136 5162:137-158 @5165@!:159-823 5156:824-1281 5122:1282-1302 5123:1303-1796] [-1, 5169, 5168, 5167, 5162, 5165, 5156, 5122, 5123, -2]
>TRINITY_DN35363_c0_g1_i3 len=841 path=[5111:0-59 @5158@!:60-256 5151:257-346 5125:347-840] [-1, 5111, 5158, 5151, 5125, -2]
>TRINITY_DN35363_c0_g1_i4 len=2263 path=[5119:0-83 5164:84-178 5167:179-210 5157:211-220 5153:221-244 5163:245-260 @5165@!:261-925 5156:926-1383 5161:1384-1481 @5158@!:1482-1678 5151:1679-1768 5125:1769-2262] [-1, 5119, 5164, 5167, 5157, 5153, 5163, 5165, 5156, 5161, 5158, 5151, 5125, -2]
>TRINITY_DN35363_c0_g1_i5 len=2235 path=[5119:0-83 5164:84-178 5167:179-210 5162:211-232 @5165@!:233-897 5156:898-1355 5161:1356-1453 @5158@!:1454-1650 5151:1651-1740 5125:1741-2234] [-1, 5119, 5164, 5167, 5162, 5165, 5156, 5161, 5158, 5151, 5125, -2]
>TRINITY_DN35363_c0_g1_i6 len=1871 path=[5119:0-83 5164:84-178 5167:179-210 5162:211-232 @5165@!:233-897 5156:898-1355 5122:1356-1376 5123:1377-1870] [-1, 5119, 5164, 5167, 5162, 5165, 5156, 5122, 5123, -2]
>TRINITY_DN35363_c0_g1_i7 len=2189 path=[5169:0-83 5168:84-104 5167:105-136 5157:137-146 5153:147-170 5163:171-186 @5165@!:187-851 5156:852-1309 5161:1310-1407 @5158@!:1408-1604 5151:1605-1694 5125:1695-2188] [-1, 5169, 5168, 5167, 5157, 5153, 5163, 5165, 5156, 5161, 5158, 5151, 5125, -2]
>TRINITY_DN35363_c0_g1_i8 len=1813 path=[5119:0-83 5164:84-178 5167:179-210 5157:211-220 5153:221-244 5163:245-260 @5165@!:261-925 5156:926-1383 5161:1384-1481 @5158@!:1482-1678 5136:1679-1812] [-1, 5119, 5164, 5167, 5157, 5153, 5163, 5165, 5156, 5161, 5158, 5136, -2]
>TRINITY_DN35363_c0_g1_i9 len=1825 path=[5169:0-83 5168:84-104 5167:105-136 5157:137-146 5153:147-170 5163:171-186 @5165@!:187-851 5156:852-1309 5122:1310-1330 5123:1331-1824] [-1, 5169, 5168, 5167, 5157, 5153, 5163, 5165, 5156, 5122, 5123, -2]
>TRINITY_DN35363_c0_g1_i10 len=1899 path=[5119:0-83 5164:84-178 5167:179-210 5157:211-220 5153:221-244 5163:245-260 @5165@!:261-925 5156:926-1383 5122:1384-1404 5123:1405-1898] [-1, 5119, 5164, 5167, 5157, 5153, 5163, 5165, 5156, 5122, 5123, -2]
>TRINITY_DN36260_c0_g1_i1 len=1875 path=[6368:0-102 6369:103-124 @6389@!:125-848 6331:849-865 @6392@!:866-1354 6388:1355-1395 6393:1396-1449 6374:1450-1498 6386:1499-1506 6381:1507-1542 6373:1543-1646 6326:1647-1670 6327:1671-1679 6328:1680-1703 6390:1704-1800 6394:1801-1824 6395:1825-1849 6396:1850-1850 6320:1851-1874] [-1, 6368, 6369, 6389, 6331, 6392, 6388, 6393, 6374, 6386, 6381, 6373, 6326, 6327, 6328, 6390, 6394, 6395, 6396, 6320, -2]
>TRINITY_DN36260_c0_g1_i2 len=2255 path=[6350:0-102 6351:103-123 6377:124-504 @6389@!:505-1228 6331:1229-1245 @6392@!:1246-1734 6388:1735-1775 6393:1776-1829 6374:1830-1878 6386:1879-1886 6381:1887-1922 6373:1923-2026 6326:2027-2050 6327:2051-2059 6328:2060-2083 6390:2084-2180 6394:2181-2204 6395:2205-2229 6396:2230-2230 6320:2231-2254] [-1, 6350, 6351, 6377, 6389, 6331, 6392, 6388, 6393, 6374, 6386, 6381, 6373, 6326, 6327, 6328, 6390, 6394, 6395, 6396, 6320, -2]
>TRINITY_DN36260_c0_g1_i3 len=2716 path=[6366:0-584 6377:585-965 @6389@!:966-1689 6331:1690-1706 @6392@!:1707-2195 6388:2196-2236 6393:2237-2290 6374:2291-2339 6386:2340-2347 6381:2348-2383 6373:2384-2487 6326:2488-2511 6327:2512-2520 6328:2521-2544 6390:2545-2641 6394:2642-2665 6395:2666-2690 6396:2691-2691 6320:2692-2715] [-1, 6366, 6377, 6389, 6331, 6392, 6388, 6393, 6374, 6386, 6381, 6373, 6326, 6327, 6328, 6390, 6394, 6395, 6396, 6320, -2]
>TRINITY_DN36477_c0_g1_i1 len=2947 path=[8965:0-74 8995:75-118 8943:119-135 8997:136-142 8991:143-166 8986:167-303 8960:304-327 8996:328-1648 8940:1649-1672 8990:1673-2211 8970:2212-2946] [-1, 8965, 8995, 8943, 8997, 8991, 8986, 8960, 8996, 8940, 8990, 8970, -2]
>TRINITY_DN36477_c0_g1_i2 len=4085 path=[8951:0-480 8952:481-503 @8999@!:504-604 8994:605-852 8963:853-896 8988:897-946 8998:947-947 8992:948-971 8987:972-1273 8997:1274-1280 8991:1281-1304 8986:1305-1441 8960:1442-1465 8996:1466-2786 8940:2787-2810 8990:2811-3349 8970:3350-4084] [-1, 8951, 8952, 8999, 8994, 8963, 8988, 8998, 8992, 8987, 8997, 8991, 8986, 8960, 8996, 8940, 8990, 8970, -2]
>TRINITY_DN36477_c0_g1_i3 len=4208 path=[8957:0-480 9001:481-626 @8999@!:627-727 8994:728-975 8963:976-1019 8988:1020-1069 8998:1070-1070 8992:1071-1094 8987:1095-1396 8997:1397-1403 8991:1404-1427 8986:1428-1564 8960:1565-1588 8996:1589-2909 8940:2910-2933 8990:2934-3472 8970:3473-4207] [-1, 8957, 9001, 8999, 8994, 8963, 8988, 8998, 8992, 8987, 8997, 8991, 8986, 8960, 8996, 8940, 8990, 8970, -2]
>TRINITY_DN36534_c0_g1_i1 len=6718 path=[14000:0-3469 14001:3470-3493 14020:3494-4414 13987:4415-4438 14025:4439-4501 @14024@!:4502-6629 14026:6630-6641 14014:6642-6650 14015:6651-6658 14016:6659-6674 14017:6675-6717] [-1, 14000, 14001, 14020, 13987, 14025, 14024, 14026, 14014, 14015, 14016, 14017, -2]
>TRINITY_DN36534_c0_g1_i2 len=2259 path=[13989:0-42 @14024@!:43-2170 14026:2171-2182 14014:2183-2191 14015:2192-2199 14016:2200-2215 14017:2216-2258] [-1, 13989, 14024, 14026, 14014, 14015, 14016, 14017, -2]
>TRINITY_DN36622_c0_g1_i2 len=2955 path=[6546:0-378 6547:379-402 6599:403-408 6603:409-432 6601:433-462 6604:463-487 6602:488-508 6600:509-532 6596:533-1038 6564:1039-1062 6590:1063-1661 6595:1662-2591 6575:2592-2615 6589:2616-2779 6586:2780-2954] [-1, 6546, 6547, 6599, 6603, 6601, 6604, 6602, 6600, 6596, 6564, 6590, 6595, 6575, 6589, 6586, -2]
>TRINITY_DN38728_c1_g1_i1 len=1616 path=[9821:0-29 9861:30-34 9864:35-48 9847:49-84 9832:85-108 9840:109-941 9859:942-965 9862:966-973 9816:974-1004 9846:1005-1027 9828:1028-1052 9855:1053-1072 9852:1073-1096 9849:1097-1204 9838:1205-1303 @9827@!:1304-1615] [9821, 9861, 9864, 9847, 9832, 9840, 9859, 9862, 9816, 9846, 9828, 9855, 9852, 9849, 9838, 9827]
>TRINITY_DN38728_c1_g1_i2 len=4135 path=[9762:0-143 9763:144-167 9843:168-228 9856:229-231 9708:232-245 9854:246-254 @9851@!:255-445 9857:446-457 9861:458-462 9864:463-476 9847:477-512 9832:513-536 9840:537-1369 9859:1370-1393 9862:1394-1401 9817:1402-1436 9846:1437-1459 9829:1460-1484 9855:1485-1504 9852:1505-1528 9849:1529-1636 9699:1637-1657 @9827@!:1658-1969 9712:1970-2008 9837:2009-2026 9826:2027-2596 9751:2597-2620 9812:2621-2896 9720:2897-2920 9825:2921-3235 9674:3236-3259 9811:3260-3535 9695:3536-3559 9696:3560-3595 9844:3596-3871 9860:3872-3920 9810:3921-3940 9783:3941-4134] [-1, 9762, 9763, 9843, 9856, 9708, 9854, 9851, 9857, 9861, 9864, 9847, 9832, 9840, 9859, 9862, 9817, 9846, 9829, 9855, 9852, 9849, 9699, 9827, 9712, 9837, 9826, 9751, 9812, 9720, 9825, 9674, 9811, 9695, 9696, 9844, 9860, 9810, 9783, -2]
>TRINITY_DN38728_c1_g1_i3 len=2169 path=[9821:0-29 9861:30-34 9864:35-48 9847:49-84 9832:85-108 9840:109-941 9859:942-965 9862:966-973 9817:974-1008 9846:1009-1031 9829:1032-1056 9855:1057-1076 9852:1077-1100 9849:1101-1208 9699:1209-1229 @9827@!:1230-1541 9712:1542-1580 9837:1581-1598 9826:1599-2168] [9821, 9861, 9864, 9847, 9832, 9840, 9859, 9862, 9817, 9846, 9829, 9855, 9852, 9849, 9699, 9827, 9712, 9837, 9826]
>TRINITY_DN38728_c1_g1_i4 len=2165 path=[9821:0-29 9861:30-34 9864:35-48 9847:49-84 9832:85-108 9840:109-941 9859:942-965 9862:966-973 9816:974-1004 9846:1005-1027 9828:1028-1052 9855:1053-1072 9852:1073-1096 9849:1097-1204 9699:1205-1225 @9827@!:1226-1537 9712:1538-1576 9837:1577-1594 9826:1595-2164] [9821, 9861, 9864, 9847, 9832, 9840, 9859, 9862, 9816, 9846, 9828, 9855, 9852, 9849, 9699, 9827, 9712, 9837, 9826]
>TRINITY_DN38728_c1_g1_i5 len=4133 path=[9762:0-143 9763:144-167 9843:168-228 9683:229-252 @9851@!:253-443 9857:444-455 9861:456-460 9864:461-474 9847:475-510 9832:511-534 9840:535-1367 9859:1368-1391 9862:1392-1399 9817:1400-1434 9846:1435-1457 9829:1458-1482 9855:1483-1502 9852:1503-1526 9849:1527-1634 9699:1635-1655 @9827@!:1656-1967 9679:1968-2006 9837:2007-2024 9826:2025-2594 9751:2595-2618 9812:2619-2894 9720:2895-2918 9825:2919-3233 9674:3234-3257 9811:3258-3533 9695:3534-3557 9696:3558-3593 9844:3594-3869 9860:3870-3918 9810:3919-3938 9783:3939-4132] [-1, 9762, 9763, 9843, 9683, 9851, 9857, 9861, 9864, 9847, 9832, 9840, 9859, 9862, 9817, 9846, 9829, 9855, 9852, 9849, 9699, 9827, 9679, 9837, 9826, 9751, 9812, 9720, 9825, 9674, 9811, 9695, 9696, 9844, 9860, 9810, 9783, -2]
>TRINITY_DN38728_c1_g1_i6 len=4129 path=[9762:0-143 9763:144-167 9843:168-228 9683:229-252 @9851@!:253-443 9857:444-455 9861:456-460 9864:461-474 9847:475-510 9832:511-534 9840:535-1367 9859:1368-1391 9862:1392-1399 9816:1400-1430 9846:1431-1453 9828:1454-1478 9855:1479-1498 9852:1499-1522 9849:1523-1630 9699:1631-1651 @9827@!:1652-1963 9712:1964-2002 9837:2003-2020 9826:2021-2590 9751:2591-2614 9812:2615-2890 9720:2891-2914 9825:2915-3229 9674:3230-3253 9811:3254-3529 9695:3530-3553 9696:3554-3589 9844:3590-3865 9860:3866-3914 9810:3915-3934 9783:3935-4128] [-1, 9762, 9763, 9843, 9683, 9851, 9857, 9861, 9864, 9847, 9832, 9840, 9859, 9862, 9816, 9846, 9828, 9855, 9852, 9849, 9699, 9827, 9712, 9837, 9826, 9751, 9812, 9720, 9825, 9674, 9811, 9695, 9696, 9844, 9860, 9810, 9783, -2]
>TRINITY_DN38728_c1_g1_i7 len=1620 path=[9821:0-29 9861:30-34 9864:35-48 9847:49-84 9832:85-108 9840:109-941 9859:942-965 9862:966-973 9817:974-1008 9846:1009-1031 9829:1032-1056 9855:1057-1076 9852:1077-1100 9849:1101-1208 9838:1209-1307 @9827@!:1308-1619] [9821, 9861, 9864, 9847, 9832, 9840, 9859, 9862, 9817, 9846, 9829, 9855, 9852, 9849, 9838, 9827]
>TRINITY_DN38728_c1_g1_i8 len=4196 path=[9762:0-143 9763:144-167 9843:168-228 9856:229-231 9708:232-245 9854:246-254 @9851@!:255-445 9857:446-457 9861:458-462 9864:463-476 9847:477-512 9832:513-536 9840:537-1369 9859:1370-1393 9862:1394-1401 9816:1402-1432 9846:1433-1455 9828:1456-1480 9855:1481-1500 9852:1501-1524 9849:1525-1632 9699:1633-1653 @9827@!:1654-1965 9679:1966-2004 9837:2005-2022 9826:2023-2592 9751:2593-2616 9812:2617-2892 9720:2893-2916 9825:2917-3231 9674:3232-3255 9811:3256-3531 9695:3532-3555 9696:3556-3591 9844:3592-3867 9860:3868-3916 9809:3917-4001 9742:4002-4195] [-1, 9762, 9763, 9843, 9856, 9708, 9854, 9851, 9857, 9861, 9864, 9847, 9832, 9840, 9859, 9862, 9816, 9846, 9828, 9855, 9852, 9849, 9699, 9827, 9679, 9837, 9826, 9751, 9812, 9720, 9825, 9674, 9811, 9695, 9696, 9844, 9860, 9809, 9742, -2]
>TRINITY_DN38728_c1_g1_i9 len=4200 path=[9762:0-143 9763:144-167 9843:168-228 9856:229-231 9708:232-245 9854:246-254 @9851@!:255-445 9857:446-457 9861:458-462 9864:463-476 9847:477-512 9832:513-536 9840:537-1369 9859:1370-1393 9862:1394-1401 9817:1402-1436 9846:1437-1459 9829:1460-1484 9855:1485-1504 9852:1505-1528 9849:1529-1636 9699:1637-1657 @9827@!:1658-1969 9712:1970-2008 9837:2009-2026 9826:2027-2596 9751:2597-2620 9812:2621-2896 9720:2897-2920 9825:2921-3235 9674:3236-3259 9811:3260-3535 9695:3536-3559 9696:3560-3595 9844:3596-3871 9860:3872-3920 9809:3921-4005 9742:4006-4199] [-1, 9762, 9763, 9843, 9856, 9708, 9854, 9851, 9857, 9861, 9864, 9847, 9832, 9840, 9859, 9862, 9817, 9846, 9829, 9855, 9852, 9849, 9699, 9827, 9712, 9837, 9826, 9751, 9812, 9720, 9825, 9674, 9811, 9695, 9696, 9844, 9860, 9809, 9742, -2]
>TRINITY_DN38728_c1_g1_i10 len=4194 path=[9762:0-143 9763:144-167 9843:168-228 9683:229-252 @9851@!:253-443 9857:444-455 9861:456-460 9864:461-474 9847:475-510 9832:511-534 9840:535-1367 9859:1368-1391 9862:1392-1399 9816:1400-1430 9846:1431-1453 9828:1454-1478 9855:1479-1498 9852:1499-1522 9849:1523-1630 9699:1631-1651 @9827@!:1652-1963 9712:1964-2002 9837:2003-2020 9826:2021-2590 9751:2591-2614 9812:2615-2890 9720:2891-2914 9825:2915-3229 9674:3230-3253 9811:3254-3529 9695:3530-3553 9696:3554-3589 9844:3590-3865 9860:3866-3914 9809:3915-3999 9742:4000-4193] [-1, 9762, 9763, 9843, 9683, 9851, 9857, 9861, 9864, 9847, 9832, 9840, 9859, 9862, 9816, 9846, 9828, 9855, 9852, 9849, 9699, 9827, 9712, 9837, 9826, 9751, 9812, 9720, 9825, 9674, 9811, 9695, 9696, 9844, 9860, 9809, 9742, -2]
>TRINITY_DN38728_c1_g1_i11 len=4198 path=[9762:0-143 9763:144-167 9843:168-228 9683:229-252 @9851@!:253-443 9857:444-455 9861:456-460 9864:461-474 9847:475-510 9832:511-534 9840:535-1367 9859:1368-1391 9862:1392-1399 9817:1400-1434 9846:1435-1457 9829:1458-1482 9855:1483-1502 9852:1503-1526 9849:1527-1634 9699:1635-1655 @9827@!:1656-1967 9679:1968-2006 9837:2007-2024 9826:2025-2594 9751:2595-2618 9812:2619-2894 9720:2895-2918 9825:2919-3233 9674:3234-3257 9811:3258-3533 9695:3534-3557 9696:3558-3593 9844:3594-3869 9860:3870-3918 9809:3919-4003 9742:4004-4197] [-1, 9762, 9763, 9843, 9683, 9851, 9857, 9861, 9864, 9847, 9832, 9840, 9859, 9862, 9817, 9846, 9829, 9855, 9852, 9849, 9699, 9827, 9679, 9837, 9826, 9751, 9812, 9720, 9825, 9674, 9811, 9695, 9696, 9844, 9860, 9809, 9742, -2]
>TRINITY_DN38728_c1_g1_i13 len=4131 path=[9762:0-143 9763:144-167 9843:168-228 9856:229-231 9708:232-245 9854:246-254 @9851@!:255-445 9857:446-457 9861:458-462 9864:463-476 9847:477-512 9832:513-536 9840:537-1369 9859:1370-1393 9862:1394-1401 9816:1402-1432 9846:1433-1455 9828:1456-1480 9855:1481-1500 9852:1501-1524 9849:1525-1632 9699:1633-1653 @9827@!:1654-1965 9679:1966-2004 9837:2005-2022 9826:2023-2592 9751:2593-2616 9812:2617-2892 9720:2893-2916 9825:2917-3231 9674:3232-3255 9811:3256-3531 9695:3532-3555 9696:3556-3591 9844:3592-3867 9860:3868-3916 9810:3917-3936 9783:3937-4130] [-1, 9762, 9763, 9843, 9856, 9708, 9854, 9851, 9857, 9861, 9864, 9847, 9832, 9840, 9859, 9862, 9816, 9846, 9828, 9855, 9852, 9849, 9699, 9827, 9679, 9837, 9826, 9751, 9812, 9720, 9825, 9674, 9811, 9695, 9696, 9844, 9860, 9810, 9783, -2]
>TRINITY_DN39015_c4_g2_i1 len=4508 path=[27280:0-1013 27281:1014-1022 27282:1023-1061 @27357@!:1062-1130 27319:1131-1161 27354:1162-1164 27351:1165-1892 27341:1893-2837 27346:2838-3109 27313:3110-3117 27340:3118-4117 27316:4118-4141 27317:4142-4507] [-1, 27280, 27281, 27282, 27357, 27319, 27354, 27351, 27341, 27346, 27313, 27340, 27316, 27317, -2]
>TRINITY_DN39015_c4_g2_i2 len=3411 path=[27291:0-56 27292:57-60 27349:61-589 27352:590-795 27341:796-1740 27346:1741-2012 27313:2013-2020 27340:2021-3020 27316:3021-3044 27317:3045-3410] [-1, 27291, 27292, 27349, 27352, 27341, 27346, 27313, 27340, 27316, 27317, -2]
>TRINITY_DN39015_c4_g2_i3 len=3454 path=[27294:0-218 27350:219-632 27352:633-838 27341:839-1783 27346:1784-2055 27313:2056-2063 27340:2064-3063 27316:3064-3087 27317:3088-3453] [-1, 27294, 27350, 27352, 27341, 27346, 27313, 27340, 27316, 27317, -2]
>TRINITY_DN39015_c4_g4_i1 len=4140 path=[27254:0-1356 27255:1357-1373 27344:1374-2064 27335:2065-2072 27347:2073-3393 27272:3394-3417 27342:3418-4119 27260:4120-4122 27261:4123-4139] [-1, 27254, 27255, 27344, 27335, 27347, 27272, 27342, 27260, 27261, -2]
>TRINITY_DN39245_c0_g1_i1 len=2161 path=[9047:0-155 9169:156-192 9159:193-216 9175:217-231 9168:232-255 9158:256-281 9145:282-305 9167:306-322 9157:323-346 9144:347-361 9090:362-385 9174:386-456 9156:457-498 9143:499-534 9094:535-559 9154:560-663 9085:664-687 9141:688-831 9097:832-855 9165:856-934 9178:935-1030 9052:1031-1053 @9164@!:1054-1242 9139:1243-1554 9128:1555-1578 9129:1579-1596 9130:1597-1620 9172:1621-1811 9163:1812-1932 9150:1933-1963 9137:1964-2094 9120:2095-2140 9121:2141-2160] [-1, 9047, 9169, 9159, 9175, 9168, 9158, 9145, 9167, 9157, 9144, 9090, 9174, 9156, 9143, 9094, 9154, 9085, 9141, 9097, 9165, 9178, 9052, 9164, 9139, 9128, 9129, 9130, 9172, 9163, 9150, 9137, 9120, 9121, -2]
>TRINITY_DN39245_c0_g1_i2 len=1587 path=[9021:0-115 9169:116-152 9159:153-176 9175:177-191 9168:192-215 9158:216-241 9145:242-265 9167:266-282 9157:283-306 9144:307-321 9090:322-345 9174:346-416 9156:417-458 9143:459-494 9094:495-519 9154:520-623 9085:624-647 9141:648-791 9097:792-815 9165:816-894 9178:895-990 9052:991-1013 @9164@!:1014-1202 9078:1203-1586] [-1, 9021, 9169, 9159, 9175, 9168, 9158, 9145, 9167, 9157, 9144, 9090, 9174, 9156, 9143, 9094, 9154, 9085, 9141, 9097, 9165, 9178, 9052, 9164, 9078, -2]
>TRINITY_DN39245_c0_g1_i4 len=2239 path=[9047:0-155 9169:156-192 9159:193-216 9175:217-231 9168:232-255 9158:256-281 9145:282-305 9167:306-322 9157:323-346 9144:347-361 9090:362-385 9174:386-456 9156:457-498 9143:499-534 9094:535-559 9154:560-663 9085:664-687 9141:688-831 9097:832-855 9165:856-934 9178:935-1030 9173:1031-1131 @9164@!:1132-1320 9139:1321-1632 9128:1633-1656 9129:1657-1674 9130:1675-1698 9172:1699-1889 9163:1890-2010 9150:2011-2041 9137:2042-2172 9120:2173-2218 9121:2219-2238] [-1, 9047, 9169, 9159, 9175, 9168, 9158, 9145, 9167, 9157, 9144, 9090, 9174, 9156, 9143, 9094, 9154, 9085, 9141, 9097, 9165, 9178, 9173, 9164, 9139, 9128, 9129, 9130, 9172, 9163, 9150, 9137, 9120, 9121, -2]
>TRINITY_DN39245_c0_g1_i5 len=1627 path=[9047:0-155 9169:156-192 9159:193-216 9175:217-231 9168:232-255 9158:256-281 9145:282-305 9167:306-322 9157:323-346 9144:347-361 9090:362-385 9174:386-456 9156:457-498 9143:499-534 9094:535-559 9154:560-663 9085:664-687 9141:688-831 9097:832-855 9165:856-934 9178:935-1030 9052:1031-1053 @9164@!:1054-1242 9078:1243-1626] [-1, 9047, 9169, 9159, 9175, 9168, 9158, 9145, 9167, 9157, 9144, 9090, 9174, 9156, 9143, 9094, 9154, 9085, 9141, 9097, 9165, 9178, 9052, 9164, 9078, -2]
>TRINITY_DN39245_c0_g1_i6 len=1705 path=[9047:0-155 9169:156-192 9159:193-216 9175:217-231 9168:232-255 9158:256-281 9145:282-305 9167:306-322 9157:323-346 9144:347-361 9090:362-385 9174:386-456 9156:457-498 9143:499-534 9094:535-559 9154:560-663 9085:664-687 9141:688-831 9097:832-855 9165:856-934 9178:935-1030 9173:1031-1131 @9164@!:1132-1320 9078:1321-1704] [-1, 9047, 9169, 9159, 9175, 9168, 9158, 9145, 9167, 9157, 9144, 9090, 9174, 9156, 9143, 9094, 9154, 9085, 9141, 9097, 9165, 9178, 9173, 9164, 9078, -2]
>TRINITY_DN39245_c0_g1_i7 len=3045 path=[9047:0-155 9169:156-192 9159:193-216 9175:217-231 9168:232-255 9158:256-281 9145:282-305 9167:306-322 9157:323-346 9144:347-361 9090:362-385 9174:386-456 9156:457-498 9143:499-534 9094:535-559 9154:560-663 9085:664-687 9141:688-831 9097:832-855 9165:856-934 9178:935-1030 9052:1031-1053 @9164@!:1054-1242 9139:1243-1554 9128:1555-1578 9129:1579-1596 9130:1597-1620 9172:1621-1811 9138:1812-1832 9171:1833-1863 9162:1864-1886 9179:1887-1932 9176:1933-1952 @9170@!:1953-2062 9148:2063-2483 9180:2484-2508 9015:2509-2519 @9160@!:2520-2782 9030:2783-2807 9134:2808-2957 9057:2958-2981 9058:2982-2996 9059:2997-3020 9060:3021-3044] [-1, 9047, 9169, 9159, 9175, 9168, 9158, 9145, 9167, 9157, 9144, 9090, 9174, 9156, 9143, 9094, 9154, 9085, 9141, 9097, 9165, 9178, 9052, 9164, 9139, 9128, 9129, 9130, 9172, 9138, 9171, 9162, 9179, 9176, 9170, 9148, 9180, 9015, 9160, 9030, 9134, 9057, 9058, 9059, 9060, -2]
>TRINITY_DN39245_c0_g1_i8 len=3204 path=[9047:0-155 9169:156-192 9159:193-216 9175:217-231 9168:232-255 9158:256-281 9145:282-305 9167:306-322 9157:323-346 9144:347-361 9090:362-385 9174:386-456 9156:457-498 9143:499-534 9094:535-559 9154:560-663 9085:664-687 9141:688-831 9097:832-855 9165:856-934 9178:935-1030 9052:1031-1053 @9164@!:1054-1242 9139:1243-1554 9128:1555-1578 9129:1579-1596 9130:1597-1620 9172:1621-1811 9138:1812-1832 9171:1833-1863 9162:1864-1886 9179:1887-1932 9177:1933-2111 @9170@!:2112-2221 9148:2222-2642 9180:2643-2667 9015:2668-2678 @9160@!:2679-2941 9030:2942-2966 9134:2967-3116 9057:3117-3140 9058:3141-3155 9059:3156-3179 9060:3180-3203] [-1, 9047, 9169, 9159, 9175, 9168, 9158, 9145, 9167, 9157, 9144, 9090, 9174, 9156, 9143, 9094, 9154, 9085, 9141, 9097, 9165, 9178, 9052, 9164, 9139, 9128, 9129, 9130, 9172, 9138, 9171, 9162, 9179, 9177, 9170, 9148, 9180, 9015, 9160, 9030, 9134, 9057, 9058, 9059, 9060, -2]
>TRINITY_DN39245_c0_g1_i9 len=2121 path=[9021:0-115 9169:116-152 9159:153-176 9175:177-191 9168:192-215 9158:216-241 9145:242-265 9167:266-282 9157:283-306 9144:307-321 9090:322-345 9174:346-416 9156:417-458 9143:459-494 9094:495-519 9154:520-623 9085:624-647 9141:648-791 9097:792-815 9165:816-894 9178:895-990 9052:991-1013 @9164@!:1014-1202 9139:1203-1514 9128:1515-1538 9129:1539-1556 9130:1557-1580 9172:1581-1771 9163:1772-1892 9150:1893-1923 9137:1924-2054 9120:2055-2100 9121:2101-2120] [-1, 9021, 9169, 9159, 9175, 9168, 9158, 9145, 9167, 9157, 9144, 9090, 9174, 9156, 9143, 9094, 9154, 9085, 9141, 9097, 9165, 9178, 9052, 9164, 9139, 9128, 9129, 9130, 9172, 9163, 9150, 9137, 9120, 9121, -2]
>TRINITY_DN39245_c0_g1_i10 len=3123 path=[9047:0-155 9169:156-192 9159:193-216 9175:217-231 9168:232-255 9158:256-281 9145:282-305 9167:306-322 9157:323-346 9144:347-361 9090:362-385 9174:386-456 9156:457-498 9143:499-534 9094:535-559 9154:560-663 9085:664-687 9141:688-831 9097:832-855 9165:856-934 9178:935-1030 9173:1031-1131 @9164@!:1132-1320 9139:1321-1632 9128:1633-1656 9129:1657-1674 9130:1675-1698 9172:1699-1889 9138:1890-1910 9171:1911-1941 9162:1942-1964 9179:1965-2010 9176:2011-2030 @9170@!:2031-2140 9148:2141-2561 9180:2562-2586 9015:2587-2597 @9160@!:2598-2860 9030:2861-2885 9134:2886-3035 9057:3036-3059 9058:3060-3074 9059:3075-3098 9060:3099-3122] [-1, 9047, 9169, 9159, 9175, 9168, 9158, 9145, 9167, 9157, 9144, 9090, 9174, 9156, 9143, 9094, 9154, 9085, 9141, 9097, 9165, 9178, 9173, 9164, 9139, 9128, 9129, 9130, 9172, 9138, 9171, 9162, 9179, 9176, 9170, 9148, 9180, 9015, 9160, 9030, 9134, 9057, 9058, 9059, 9060, -2]
>TRINITY_DN39245_c0_g1_i11 len=3282 path=[9047:0-155 9169:156-192 9159:193-216 9175:217-231 9168:232-255 9158:256-281 9145:282-305 9167:306-322 9157:323-346 9144:347-361 9090:362-385 9174:386-456 9156:457-498 9143:499-534 9094:535-559 9154:560-663 9085:664-687 9141:688-831 9097:832-855 9165:856-934 9178:935-1030 9173:1031-1131 @9164@!:1132-1320 9139:1321-1632 9128:1633-1656 9129:1657-1674 9130:1675-1698 9172:1699-1889 9138:1890-1910 9171:1911-1941 9162:1942-1964 9179:1965-2010 9177:2011-2189 @9170@!:2190-2299 9148:2300-2720 9180:2721-2745 9015:2746-2756 @9160@!:2757-3019 9030:3020-3044 9134:3045-3194 9057:3195-3218 9058:3219-3233 9059:3234-3257 9060:3258-3281] [-1, 9047, 9169, 9159, 9175, 9168, 9158, 9145, 9167, 9157, 9144, 9090, 9174, 9156, 9143, 9094, 9154, 9085, 9141, 9097, 9165, 9178, 9173, 9164, 9139, 9128, 9129, 9130, 9172, 9138, 9171, 9162, 9179, 9177, 9170, 9148, 9180, 9015, 9160, 9030, 9134, 9057, 9058, 9059, 9060, -2]
>TRINITY_DN39476_c0_g1_i7 len=3259 path=[8864:0-143 8865:144-167 8866:168-198 8998:199-307 8960:308-331 8990:332-538 9004:539-562 9009:563-585 9002:586-676 9005:677-715 8978:716-748 9001:749-753 8995:754-777 8987:778-856 9006:857-880 9010:881-904 8896:905-926 @8986@!:927-1030 8938:1031-1069 9003:1070-1095 @9000@!:1096-1253 9008:1254-1288 8974:1289-1384 8993:1385-1393 8984:1394-1417 8972:1418-1512 8875:1513-1536 8876:1537-1537 8877:1538-1561 8992:1562-1798 8887:1799-1814 8999:1815-1846 8991:1847-1888 8982:1889-2156 8969:2157-2771 8891:2772-2795 8892:2796-3258] [-1, 8864, 8865, 8866, 8998, 8960, 8990, 9004, 9009, 9002, 9005, 8978, 9001, 8995, 8987, 9006, 9010, 8896, 8986, 8938, 9003, 9000, 9008, 8974, 8993, 8984, 8972, 8875, 8876, 8877, 8992, 8887, 8999, 8991, 8982, 8969, 8891, 8892, -2]
>TRINITY_DN39774_c4_g3_i1 len=2169 path=[27936:0-683 27937:684-704 29002:705-1055 28881:1056-1408 29097:1409-1871 28413:1872-1895 28987:1896-2069 28057:2070-2168] [-1, 27936, 27937, 29002, 28881, 29097, 28413, 28987, 28057, -2]
>TRINITY_DN39774_c4_g3_i2 len=5152 path=[27936:0-683 27937:684-704 29002:705-1055 28881:1056-1408 29097:1409-1871 28413:1872-1895 28987:1896-2069 28054:2070-2089 @29160@!:2090-2260 28966:2261-2455 28847:2456-3698 28326:3699-3722 28327:3723-5151] [-1, 27936, 27937, 29002, 28881, 29097, 28413, 28987, 28054, 29160, 28966, 28847, 28326, 28327, -2]
>TRINITY_DN39774_c4_g3_i3 len=4199 path=[27748:0-102 28881:103-455 29097:456-918 28413:919-942 28987:943-1116 28054:1117-1136 @29160@!:1137-1307 28966:1308-1502 28847:1503-2745 28326:2746-2769 28327:2770-4198] [-1, 27748, 28881, 29097, 28413, 28987, 28054, 29160, 28966, 28847, 28326, 28327, -2]
>TRINITY_DN39774_c4_g3_i4 len=3606 path=[28360:0-45 28361:46-55 28362:56-69 29172:70-70 29093:71-99 28982:100-149 28859:150-512 28373:513-536 28374:537-543 @29160@!:544-714 28966:715-909 28847:910-2152 28326:2153-2176 28327:2177-3605] [-1, 28360, 28361, 28362, 29172, 29093, 28982, 28859, 28373, 28374, 29160, 28966, 28847, 28326, 28327, -2]
>TRINITY_DN39774_c4_g3_i5 len=4979 path=[27936:0-683 27937:684-704 29002:705-1055 28881:1056-1408 29097:1409-1871 28413:1872-1895 28987:1896-2069 28054:2070-2089 @29160@!:2090-2260 28205:2261-2282 28847:2283-3525 28326:3526-3549 28327:3550-4978] [-1, 27936, 27937, 29002, 28881, 29097, 28413, 28987, 28054, 29160, 28205, 28847, 28326, 28327, -2]
>TRINITY_DN39774_c4_g3_i6 len=3849 path=[28575:0-105 29097:106-568 28413:569-592 28987:593-766 28054:767-786 @29160@!:787-957 28966:958-1152 28847:1153-2395 28326:2396-2419 28327:2420-3848] [-1, 28575, 29097, 28413, 28987, 28054, 29160, 28966, 28847, 28326, 28327, -2]
>TRINITY_DN39774_c4_g3_i7 len=4583 path=[27900:0-135 29002:136-486 28881:487-839 29097:840-1302 28413:1303-1326 28987:1327-1500 28054:1501-1520 @29160@!:1521-1691 28966:1692-1886 28847:1887-3129 28326:3130-3153 28327:3154-4582] [-1, 27900, 29002, 28881, 29097, 28413, 28987, 28054, 29160, 28966, 28847, 28326, 28327, -2]
>TRINITY_DN929_c0_g1_i1 len=2132 path=[4268:0-339 4269:340-363 4270:364-2131] [-1, 4268, 4269, 4270, -2]
>TRINITY_DN21768_c0_g2_i1 len=2357 path=[5077:0-784 5078:785-832 5079:833-853 5094:854-1225 5092:1226-1502 5085:1503-2356] [-1, 5077, 5078, 5079, 5094, 5092, 5085, -2]
>TRINITY_DN21768_c0_g2_i2 len=2103 path=[5077:0-784 5078:785-832 5079:833-853 5094:854-1225 5090:1226-1248 5091:1249-2102] [-1, 5077, 5078, 5079, 5094, 5090, 5091, -2]
>TRINITY_DN36986_c0_g1_i1 len=1865 path=[4161:0-108 4162:109-123 4203:124-218 4192:219-242 4208:243-409 4202:410-546 4186:547-570 4213:571-723 4177:724-747 4211:748-861 4214:862-885 4215:886-887 4206:888-918 4212:919-936 4209:937-960 4204:961-1002 4198:1003-1026 4190:1027-1864] [-1, 4161, 4162, 4203, 4192, 4208, 4202, 4186, 4213, 4177, 4211, 4214, 4215, 4206, 4212, 4209, 4204, 4198, 4190, -2]
>TRINITY_DN39067_c0_g6_i3 len=1276 path=[11136:0-457 12186:458-499 12139:500-564 12217:565-588 12278:589-612 12125:613-645 12290:646-650 12171:651-658 12108:659-682 12037:683-750 11262:751-774 11940:775-817 12160:818-868 12095:869-892 12020:893-1058 12284:1059-1082 12296:1083-1092 12223:1093-1121 12192:1122-1172 12085:1173-1218 12010:1219-1222 11913:1223-1246 11113:1247-1275] [-1, 11136, 12186, 12139, 12217, 12278, 12125, 12290, 12171, 12108, 12037, 11262, 11940, 12160, 12095, 12020, 12284, 12296, 12223, 12192, 12085, 12010, 11913, 11113, -2]
>TRINITY_DN39067_c0_g6_i4 len=1258 path=[11136:0-457 12186:458-499 12139:500-564 12217:565-588 12278:589-612 12125:613-645 12290:646-650 12171:651-658 12108:659-682 12037:683-750 11262:751-774 11940:775-817 12160:818-868 12095:869-892 12020:893-1058 12284:1059-1082 12296:1083-1092 12224:1093-1121 12192:1122-1172 12289:1173-1185 10766:1186-1257] [-1, 11136, 12186, 12139, 12217, 12278, 12125, 12290, 12171, 12108, 12037, 11262, 11940, 12160, 12095, 12020, 12284, 12296, 12224, 12192, 12289, 10766, -2]
>TRINITY_DN51539_c0_g1_i1 len=1066 path=[2087:0-1065] [-1, 2087, -2]
>TRINITY_DN72764_c0_g1_i1 len=1109 path=[2173:0-1108] [-1, 2173, -2]
>TRINITY_DN8381_c0_g1_i1 len=383 path=[721:0-382] [-1, 721, -2]
>TRINITY_DN12207_c0_g1_i1 len=252 path=[508:0-65 509:66-89 510:90-251] [-1, 508, 509, 510, -2]
>TRINITY_DN28429_c0_g1_i1 len=1275 path=[2552:0-119 2553:120-1274] [-1, 2552, 2553, -2]
>TRINITY_DN28429_c0_g2_i1 len=1249 path=[2550:0-93 2551:94-1248] [-1, 2550, 2551, -2]
>TRINITY_DN34500_c0_g2_i1 len=997 path=[2673:0-97 2710:98-103 2695:104-134 2702:135-138 2708:139-172 2693:173-173 2699:174-200 2634:201-203 2690:204-744 2669:745-751 2705:752-779 2697:780-799 2688:800-822 2649:823-996] [-1, 2673, 2710, 2695, 2702, 2708, 2693, 2699, 2634, 2690, 2669, 2705, 2697, 2688, 2649, -2]
>TRINITY_DN8381_c0_g1_i1 len=383 path=[721:0-382] [-1, 721, -2]
>TRINITY_DN34500_c0_g2_i1 len=997 path=[2673:0-97 2710:98-103 2695:104-134 2702:135-138 2708:139-172 2693:173-173 2699:174-200 2634:201-203 2690:204-744 2669:745-751 2705:752-779 2697:780-799 2688:800-822 2649:823-996] [-1, 2673, 2710, 2695, 2702, 2708, 2693, 2699, 2634, 2690, 2669, 2705, 2697, 2688, 2649, -2]
>TRINITY_DN34500_c0_g2_i1 len=997 path=[2673:0-97 2710:98-103 2695:104-134 2702:135-138 2708:139-172 2693:173-173 2699:174-200 2634:201-203 2690:204-744 2669:745-751 2705:752-779 2697:780-799 2688:800-822 2649:823-996] [-1, 2673, 2710, 2695, 2702, 2708, 2693, 2699, 2634, 2690, 2669, 2705, 2697, 2688, 2649, -2]
>TRINITY_DN34500_c0_g2_i1 len=997 path=[2673:0-97 2710:98-103 2695:104-134 2702:135-138 2708:139-172 2693:173-173 2699:174-200 2634:201-203 2690:204-744 2669:745-751 2705:752-779 2697:780-799 2688:800-822 2649:823-996] [-1, 2673, 2710, 2695, 2702, 2708, 2693, 2699, 2634, 2690, 2669, 2705, 2697, 2688, 2649, -2]
>TRINITY_DN36354_c0_g1_i1 len=1717 path=[4210:0-82 4211:83-105 @4256@!:106-217 4226:218-244 4266:245-277 4261:278-334 4268:335-346 4259:347-350 4245:351-370 4264:371-374 4258:375-431 4243:432-455 4251:456-766 4223:767-790 4242:791-864 4203:865-888 4250:889-1237 4196:1238-1261 4241:1262-1349 4214:1350-1373 4257:1374-1589 4193:1590-1613 4249:1614-1696 4230:1697-1716] [-1, 4210, 4211, 4256, 4226, 4266, 4261, 4268, 4259, 4245, 4264, 4258, 4243, 4251, 4223, 4242, 4203, 4250, 4196, 4241, 4214, 4257, 4193, 4249, 4230, -2]
>TRINITY_DN36354_c0_g1_i2 len=1774 path=[4174:0-82 4262:83-162 @4256@!:163-274 4226:275-301 4266:302-334 4261:335-391 4268:392-403 4259:404-407 4245:408-427 4264:428-431 4258:432-488 4243:489-512 4251:513-823 4223:824-847 4242:848-921 4203:922-945 4250:946-1294 4196:1295-1318 4241:1319-1406 4214:1407-1430 4257:1431-1646 4193:1647-1670 4249:1671-1753 4230:1754-1773] [-1, 4174, 4262, 4256, 4226, 4266, 4261, 4268, 4259, 4245, 4264, 4258, 4243, 4251, 4223, 4242, 4203, 4250, 4196, 4241, 4214, 4257, 4193, 4249, 4230, -2]
>TRINITY_DN36354_c0_g1_i1 len=1717 path=[4210:0-82 4211:83-105 @4256@!:106-217 4226:218-244 4266:245-277 4261:278-334 4268:335-346 4259:347-350 4245:351-370 4264:371-374 4258:375-431 4243:432-455 4251:456-766 4223:767-790 4242:791-864 4203:865-888 4250:889-1237 4196:1238-1261 4241:1262-1349 4214:1350-1373 4257:1374-1589 4193:1590-1613 4249:1614-1696 4230:1697-1716] [-1, 4210, 4211, 4256, 4226, 4266, 4261, 4268, 4259, 4245, 4264, 4258, 4243, 4251, 4223, 4242, 4203, 4250, 4196, 4241, 4214, 4257, 4193, 4249, 4230, -2]
>TRINITY_DN36354_c0_g1_i2 len=1774 path=[4174:0-82 4262:83-162 @4256@!:163-274 4226:275-301 4266:302-334 4261:335-391 4268:392-403 4259:404-407 4245:408-427 4264:428-431 4258:432-488 4243:489-512 4251:513-823 4223:824-847 4242:848-921 4203:922-945 4250:946-1294 4196:1295-1318 4241:1319-1406 4214:1407-1430 4257:1431-1646 4193:1647-1670 4249:1671-1753 4230:1754-1773] [-1, 4174, 4262, 4256, 4226, 4266, 4261, 4268, 4259, 4245, 4264, 4258, 4243, 4251, 4223, 4242, 4203, 4250, 4196, 4241, 4214, 4257, 4193, 4249, 4230, -2]
>TRINITY_DN36354_c0_g1_i1 len=1717 path=[4210:0-82 4211:83-105 @4256@!:106-217 4226:218-244 4266:245-277 4261:278-334 4268:335-346 4259:347-350 4245:351-370 4264:371-374 4258:375-431 4243:432-455 4251:456-766 4223:767-790 4242:791-864 4203:865-888 4250:889-1237 4196:1238-1261 4241:1262-1349 4214:1350-1373 4257:1374-1589 4193:1590-1613 4249:1614-1696 4230:1697-1716] [-1, 4210, 4211, 4256, 4226, 4266, 4261, 4268, 4259, 4245, 4264, 4258, 4243, 4251, 4223, 4242, 4203, 4250, 4196, 4241, 4214, 4257, 4193, 4249, 4230, -2]
>TRINITY_DN36354_c0_g1_i2 len=1774 path=[4174:0-82 4262:83-162 @4256@!:163-274 4226:275-301 4266:302-334 4261:335-391 4268:392-403 4259:404-407 4245:408-427 4264:428-431 4258:432-488 4243:489-512 4251:513-823 4223:824-847 4242:848-921 4203:922-945 4250:946-1294 4196:1295-1318 4241:1319-1406 4214:1407-1430 4257:1431-1646 4193:1647-1670 4249:1671-1753 4230:1754-1773] [-1, 4174, 4262, 4256, 4226, 4266, 4261, 4268, 4259, 4245, 4264, 4258, 4243, 4251, 4223, 4242, 4203, 4250, 4196, 4241, 4214, 4257, 4193, 4249, 4230, -2]
>TRINITY_DN36354_c0_g1_i1 len=1717 path=[4210:0-82 4211:83-105 @4256@!:106-217 4226:218-244 4266:245-277 4261:278-334 4268:335-346 4259:347-350 4245:351-370 4264:371-374 4258:375-431 4243:432-455 4251:456-766 4223:767-790 4242:791-864 4203:865-888 4250:889-1237 4196:1238-1261 4241:1262-1349 4214:1350-1373 4257:1374-1589 4193:1590-1613 4249:1614-1696 4230:1697-1716] [-1, 4210, 4211, 4256, 4226, 4266, 4261, 4268, 4259, 4245, 4264, 4258, 4243, 4251, 4223, 4242, 4203, 4250, 4196, 4241, 4214, 4257, 4193, 4249, 4230, -2]
>TRINITY_DN36354_c0_g1_i2 len=1774 path=[4174:0-82 4262:83-162 @4256@!:163-274 4226:275-301 4266:302-334 4261:335-391 4268:392-403 4259:404-407 4245:408-427 4264:428-431 4258:432-488 4243:489-512 4251:513-823 4223:824-847 4242:848-921 4203:922-945 4250:946-1294 4196:1295-1318 4241:1319-1406 4214:1407-1430 4257:1431-1646 4193:1647-1670 4249:1671-1753 4230:1754-1773] [-1, 4174, 4262, 4256, 4226, 4266, 4261, 4268, 4259, 4245, 4264, 4258, 4243, 4251, 4223, 4242, 4203, 4250, 4196, 4241, 4214, 4257, 4193, 4249, 4230, -2]
>TRINITY_DN27749_c0_g1_i1 len=1698 path=[3867:0-239 3879:240-475 @3877@!:476-877 3870:878-898 3871:899-1697] [-1, 3867, 3879, 3877, 3870, 3871, -2]
>TRINITY_DN27749_c0_g1_i2 len=1715 path=[3867:0-239 3879:240-475 @3877@!:476-877 3865:878-915 3866:916-1714] [-1, 3867, 3879, 3877, 3865, 3866, -2]
>TRINITY_DN27749_c0_g1_i3 len=1441 path=[3859:0-217 3878:218-218 @3877@!:219-620 3870:621-641 3871:642-1440] [-1, 3859, 3878, 3877, 3870, 3871, -2]
>TRINITY_DN27749_c0_g1_i4 len=1458 path=[3859:0-217 3878:218-218 @3877@!:219-620 3865:621-658 3866:659-1457] [-1, 3859, 3878, 3877, 3865, 3866, -2]
>TRINITY_DN27749_c0_g1_i5 len=1483 path=[3872:0-239 3873:240-259 3878:260-260 @3877@!:261-662 3870:663-683 3871:684-1482] [-1, 3872, 3873, 3878, 3877, 3870, 3871, -2]
>TRINITY_DN27749_c0_g1_i6 len=1500 path=[3872:0-239 3873:240-259 3878:260-260 @3877@!:261-662 3865:663-700 3866:701-1499] [-1, 3872, 3873, 3878, 3877, 3865, 3866, -2]
>TRINITY_DN31212_c0_g1_i1 len=1788 path=[4776:0-1367 4820:1368-1397 4819:1398-1413 4818:1414-1468 4821:1469-1471 4822:1472-1473 4805:1474-1494 4787:1495-1787] [-1, 4776, 4820, 4819, 4818, 4821, 4822, 4805, 4787, -2]
>TRINITY_DN31212_c0_g1_i2 len=1935 path=[4776:0-1367 4820:1368-1397 4819:1398-1413 4818:1414-1468 4821:1469-1471 4803:1472-1934] [-1, 4776, 4820, 4819, 4818, 4821, 4803, -2]
>TRINITY_DN31212_c0_g1_i3 len=1857 path=[4776:0-1367 4820:1368-1397 4819:1398-1413 4818:1414-1468 4821:1469-1471 4822:1472-1473 4809:1474-1494 4804:1495-1563 4775:1564-1856] [-1, 4776, 4820, 4819, 4818, 4821, 4822, 4809, 4804, 4775, -2]
>TRINITY_DN31212_c0_g2_i1 len=1458 path=[4788:0-1367 4789:1368-1388 4790:1389-1457] [-1, 4788, 4789, 4790, -2]
>TRINITY_DN32787_c0_g1_i1 len=4244 path=[9486:0-209 9495:210-361 9471:362-389 @9493@!:390-1911 9496:1912-1930 9465:1931-1935 9492:1936-2030 @9490@!:2031-3311 9474:3312-3325 9475:3326-4243] [-1, 9486, 9495, 9471, 9493, 9496, 9465, 9492, 9490, 9474, 9475, -2]
>TRINITY_DN32787_c0_g1_i2 len=4166 path=[9486:0-209 9495:210-361 9471:362-389 @9493@!:390-1911 9496:1912-1930 9461:1931-1952 @9490@!:1953-3233 9474:3234-3247 9475:3248-4165] [-1, 9486, 9495, 9471, 9493, 9496, 9461, 9490, 9474, 9475, -2]
>TRINITY_DN30872_c0_g1_i1 len=3861 path=[7742:0-1214 @7759@!:1215-2241 7757:2242-2348 7747:2349-2366 7748:2367-3860] [-1, 7742, 7759, 7757, 7747, 7748, -2]
>TRINITY_DN30872_c0_g1_i2 len=3864 path=[7742:0-1214 @7759@!:1215-2241 7757:2242-2348 7754:2349-2369 7755:2370-3863] [-1, 7742, 7759, 7757, 7754, 7755, -2]
>TRINITY_DN32787_c0_g1_i1 len=4244 path=[9486:0-209 9495:210-361 9471:362-389 @9493@!:390-1911 9496:1912-1930 9465:1931-1935 9492:1936-2030 @9490@!:2031-3311 9474:3312-3325 9475:3326-4243] [-1, 9486, 9495, 9471, 9493, 9496, 9465, 9492, 9490, 9474, 9475, -2]
>TRINITY_DN32787_c0_g1_i2 len=4166 path=[9486:0-209 9495:210-361 9471:362-389 @9493@!:390-1911 9496:1912-1930 9461:1931-1952 @9490@!:1953-3233 9474:3234-3247 9475:3248-4165] [-1, 9486, 9495, 9471, 9493, 9496, 9461, 9490, 9474, 9475, -2]
>TRINITY_DN30872_c0_g1_i1 len=3861 path=[7742:0-1214 @7759@!:1215-2241 7757:2242-2348 7747:2349-2366 7748:2367-3860] [-1, 7742, 7759, 7757, 7747, 7748, -2]
>TRINITY_DN30872_c0_g1_i2 len=3864 path=[7742:0-1214 @7759@!:1215-2241 7757:2242-2348 7754:2349-2369 7755:2370-3863] [-1, 7742, 7759, 7757, 7754, 7755, -2]
>TRINITY_DN32787_c0_g1_i1 len=4244 path=[9486:0-209 9495:210-361 9471:362-389 @9493@!:390-1911 9496:1912-1930 9465:1931-1935 9492:1936-2030 @9490@!:2031-3311 9474:3312-3325 9475:3326-4243] [-1, 9486, 9495, 9471, 9493, 9496, 9465, 9492, 9490, 9474, 9475, -2]
>TRINITY_DN32787_c0_g1_i2 len=4166 path=[9486:0-209 9495:210-361 9471:362-389 @9493@!:390-1911 9496:1912-1930 9461:1931-1952 @9490@!:1953-3233 9474:3234-3247 9475:3248-4165] [-1, 9486, 9495, 9471, 9493, 9496, 9461, 9490, 9474, 9475, -2]
>TRINITY_DN36354_c0_g1_i1 len=1717 path=[4210:0-82 4211:83-105 @4256@!:106-217 4226:218-244 4266:245-277 4261:278-334 4268:335-346 4259:347-350 4245:351-370 4264:371-374 4258:375-431 4243:432-455 4251:456-766 4223:767-790 4242:791-864 4203:865-888 4250:889-1237 4196:1238-1261 4241:1262-1349 4214:1350-1373 4257:1374-1589 4193:1590-1613 4249:1614-1696 4230:1697-1716] [-1, 4210, 4211, 4256, 4226, 4266, 4261, 4268, 4259, 4245, 4264, 4258, 4243, 4251, 4223, 4242, 4203, 4250, 4196, 4241, 4214, 4257, 4193, 4249, 4230, -2]
>TRINITY_DN36354_c0_g1_i2 len=1774 path=[4174:0-82 4262:83-162 @4256@!:163-274 4226:275-301 4266:302-334 4261:335-391 4268:392-403 4259:404-407 4245:408-427 4264:428-431 4258:432-488 4243:489-512 4251:513-823 4223:824-847 4242:848-921 4203:922-945 4250:946-1294 4196:1295-1318 4241:1319-1406 4214:1407-1430 4257:1431-1646 4193:1647-1670 4249:1671-1753 4230:1754-1773] [-1, 4174, 4262, 4256, 4226, 4266, 4261, 4268, 4259, 4245, 4264, 4258, 4243, 4251, 4223, 4242, 4203, 4250, 4196, 4241, 4214, 4257, 4193, 4249, 4230, -2]
>TRINITY_DN64_c0_g1_i1 len=800 path=[1579:0-799] [-1, 1579, -2]
>TRINITY_DN3126_c0_g1_i1 len=927 path=[1858:0-464 1859:465-488 1860:489-926] [-1, 1858, 1859, 1860, -2]
>TRINITY_DN3360_c0_g1_i1 len=267 path=[599:0-156 600:157-266] [-1, 599, 600, -2]
>TRINITY_DN4322_c0_g1_i1 len=1477 path=[2412:0-222 2419:223-759 2418:760-1476] [-1, 2412, 2419, 2418, -2]
>TRINITY_DN4322_c0_g2_i1 len=960 path=[2414:0-222 2415:223-242 2416:243-959] [-1, 2414, 2415, 2416, -2]
>TRINITY_DN10777_c0_g1_i1 len=2023 path=[4069:0-469 4070:470-491 4077:492-1355 4073:1356-2022] [-1, 4069, 4070, 4077, 4073, -2]
>TRINITY_DN16997_c0_g1_i1 len=1127 path=[2377:0-59 2378:60-83 2386:84-102 2384:103-1046 2373:1047-1070 2374:1071-1126] [-1, 2377, 2378, 2386, 2384, 2373, 2374, -2]
>TRINITY_DN19071_c0_g1_i1 len=1021 path=[999:0-1020] [-1, 999, -2]
>TRINITY_DN22251_c0_g1_i1 len=2430 path=[4963:0-412 4970:413-948 4961:949-972 4969:973-1081 4966:1082-2429] [-1, 4963, 4970, 4961, 4969, 4966, -2]
>TRINITY_DN22251_c0_g3_i1 len=1400 path=[4967:0-51 4968:52-1399] [-1, 4967, 4968, -2]
>TRINITY_DN31584_c0_g1_i1 len=2498 path=[5221:0-314 5222:315-338 5242:339-582 5225:583-606 5244:607-754 5228:755-778 5241:779-986 5234:987-1010 5245:1011-1058 5243:1059-1082 5240:1083-2176 5231:2177-2200 5232:2201-2497] [-1, 5221, 5222, 5242, 5225, 5244, 5228, 5241, 5234, 5245, 5243, 5240, 5231, 5232, -2]
>TRINITY_DN37854_c1_g1_i1 len=5232 path=[15759:0-774 15760:775-798 15949:799-799 15880:800-823 16081:824-825 16070:826-849 16055:850-871 16033:872-895 15999:896-1066 15870:1067-1099 16068:1100-1108 16054:1109-1132 16032:1133-2024 16102:2025-2030 15936:2031-2060 16088:2061-2086 16080:2087-2125 16031:2126-2184 15990:2185-2204 15931:2205-2224 15859:2225-2242 16029:2243-2274 15985:2275-2289 15927:2290-2611 16104:2612-2612 15730:2613-2641 15923:2642-2642 15848:2643-2964 15978:2965-2979 16049:2980-3011 15916:3012-3029 16023:3030-3049 15842:3050-3069 15970:3070-3128 16076:3129-3167 16108:3168-3193 16007:3194-3223 15953:3224-3229 15885:3230-4121 16110:4122-4145 16115:4146-4154 15813:4155-4187 15884:4188-4358 15386:4359-4382 15812:4383-4404 15951:4405-4428 15883:4429-4430 15811:4431-4454 15496:4455-4455 15497:4456-4479 15498:4480-5231] [-1, 15759, 15760, 15949, 15880, 16081, 16070, 16055, 16033, 15999, 15870, 16068, 16054, 16032, 16102, 15936, 16088, 16080, 16031, 15990, 15931, 15859, 16029, 15985, 15927, 16104, 15730, 15923, 15848, 15978, 16049, 15916, 16023, 15842, 15970, 16076, 16108, 16007, 15953, 15885, 16110, 16115, 15813, 15884, 15386, 15812, 15951, 15883, 15811, 15496, 15497, 15498, -2]
>TRINITY_DN37854_c1_g1_i2 len=4289 path=[15759:0-774 15760:775-798 15949:799-799 15880:800-823 16081:824-825 16070:826-849 16055:850-871 16033:872-895 15999:896-1066 15870:1067-1099 16068:1100-1108 16054:1109-1132 16032:1133-2024 16102:2025-2030 15866:2031-2085 16089:2086-2086 16080:2087-2125 16053:2126-2162 15932:2163-2204 15415:2205-2222 15861:2223-2324 15988:2325-2342 15929:2343-2384 16094:2385-2388 16087:2389-2389 16079:2390-2407 16065:2408-2415 16024:2416-2458 15914:2459-2466 15975:2467-2467 16022:2468-2501 15911:2502-2552 16048:2553-2576 16019:2577-2599 15835:2600-2710 15969:2711-3109 16047:3110-3186 15907:3187-3264 16018:3265-3663 15905:3664-3774 15833:3775-3797 15967:3798-3821 16017:3822-3872 15966:3873-3906 15903:3907-3907 15830:3908-3915 16064:3916-3958 16086:3959-3966 16015:3967-3984 16078:3985-3985 16106:3986-3989 15961:3990-4031 15824:4032-4049 15896:4050-4151 15290:4152-4169 15820:4170-4211 15894:4212-4248 16076:4249-4287 16109:4288-4288] [-1, 15759, 15760, 15949, 15880, 16081, 16070, 16055, 16033, 15999, 15870, 16068, 16054, 16032, 16102, 15866, 16089, 16080, 16053, 15932, 15415, 15861, 15988, 15929, 16094, 16087, 16079, 16065, 16024, 15914, 15975, 16022, 15911, 16048, 16019, 15835, 15969, 16047, 15907, 16018, 15905, 15833, 15967, 16017, 15966, 15903, 15830, 16064, 16086, 16015, 16078, 16106, 15961, 15824, 15896, 15290, 15820, 15894, 16076, 16109]
>TRINITY_DN37854_c1_g1_i3 len=871 path=[15654:0-46 16089:47-47 16080:48-86 16053:87-123 15863:124-144 16030:145-180 15991:181-204 15930:205-216 16052:217-234 15987:235-258 16103:259-268 15856:269-282 15983:283-306 15924:307-307 16112:308-322 16051:323-323 16025:324-347 15976:348-461 16105:462-482 15651:483-485 15912:486-506 @16020@!:507-743 15972:744-798 15910:799-832 15224:833-870] [-1, 15654, 16089, 16080, 16053, 15863, 16030, 15991, 15930, 16052, 15987, 16103, 15856, 15983, 15924, 16112, 16051, 16025, 15976, 16105, 15651, 15912, 16020, 15972, 15910, 15224, -2]
>TRINITY_DN37854_c1_g1_i4 len=1591 path=[15473:0-34 16006:35-103 15950:104-121 15881:122-163 16094:164-167 16087:168-168 16079:169-186 16065:187-194 16024:195-237 15914:238-245 15975:246-246 16022:247-280 15911:281-331 16048:332-355 16019:356-378 15836:379-484 15969:485-883 16047:884-960 15907:961-1038 16018:1039-1437 15906:1438-1543 15833:1544-1566 15967:1567-1590] [-1, 15473, 16006, 15950, 15881, 16094, 16087, 16079, 16065, 16024, 15914, 15975, 16022, 15911, 16048, 16019, 15836, 15969, 16047, 15907, 16018, 15906, 15833, 15967]
>TRINITY_DN37854_c1_g1_i5 len=1601 path=[15473:0-34 16006:35-103 15950:104-121 15881:122-163 16094:164-167 16087:168-168 16079:169-186 16065:187-194 16024:195-237 15914:238-245 15975:246-246 16022:247-280 15911:281-331 16048:332-355 16019:356-378 15835:379-489 15969:490-888 16047:889-965 15907:966-1043 16018:1044-1442 15905:1443-1553 15833:1554-1576 15967:1577-1600] [-1, 15473, 16006, 15950, 15881, 16094, 16087, 16079, 16065, 16024, 15914, 15975, 16022, 15911, 16048, 16019, 15835, 15969, 16047, 15907, 16018, 15905, 15833, 15967]
>TRINITY_DN37854_c1_g3_i1 len=713 path=[15797:0-60 16071:61-94 16036:95-149 @16005@!:150-386 16099:387-407 15566:408-410 16001:411-431 15942:432-545 16101:546-569 16111:570-570 15869:571-585 15995:586-586 15938:587-610 15867:611-624 16077:625-634 16062:635-658 16042:659-676 16013:677-688 15960:689-712] [-1, 15797, 16071, 16036, 16005, 16099, 15566, 16001, 15942, 16101, 16111, 15869, 15995, 15938, 15867, 16077, 16062, 16042, 16013, 15960]
>TRINITY_DN37854_c1_g1_i6 len=5562 path=[15759:0-774 15760:775-798 15949:799-799 15880:800-823 16081:824-825 16070:826-849 16055:850-871 16033:872-895 15999:896-1066 15870:1067-1099 16068:1100-1108 16054:1109-1132 16032:1133-2024 16102:2025-2030 15936:2031-2060 16088:2061-2086 16080:2087-2125 16031:2126-2184 15862:2185-2204 15463:2205-2222 15989:2223-2369 15931:2370-2389 15859:2390-2407 16029:2408-2439 15985:2440-2454 15927:2455-2776 16104:2777-2777 15730:2778-2806 15923:2807-2807 15848:2808-3129 15978:3130-3144 16049:3145-3176 15916:3177-3194 16023:3195-3214 15913:3215-3361 15743:3362-3379 15839:3380-3399 15970:3400-3458 16076:3459-3497 16108:3498-3523 16007:3524-3553 15953:3554-3559 15885:3560-4451 16110:4452-4475 16115:4476-4484 15813:4485-4517 15884:4518-4688 15386:4689-4712 15812:4713-4734 15951:4735-4758 15883:4759-4760 15811:4761-4784 15496:4785-4785 15497:4786-4809 15498:4810-5561] [-1, 15759, 15760, 15949, 15880, 16081, 16070, 16055, 16033, 15999, 15870, 16068, 16054, 16032, 16102, 15936, 16088, 16080, 16031, 15862, 15463, 15989, 15931, 15859, 16029, 15985, 15927, 16104, 15730, 15923, 15848, 15978, 16049, 15916, 16023, 15913, 15743, 15839, 15970, 16076, 16108, 16007, 15953, 15885, 16110, 16115, 15813, 15884, 15386, 15812, 15951, 15883, 15811, 15496, 15497, 15498, -2]
>TRINITY_DN37854_c1_g1_i8 len=4279 path=[15759:0-774 15760:775-798 15949:799-799 15880:800-823 16081:824-825 16070:826-849 16055:850-871 16033:872-895 15999:896-1066 15870:1067-1099 16068:1100-1108 16054:1109-1132 16032:1133-2024 16102:2025-2030 15866:2031-2085 16089:2086-2086 16080:2087-2125 16053:2126-2162 15932:2163-2204 15415:2205-2222 15861:2223-2324 15988:2325-2342 15929:2343-2384 16094:2385-2388 16087:2389-2389 16079:2390-2407 16065:2408-2415 16024:2416-2458 15914:2459-2466 15975:2467-2467 16022:2468-2501 15911:2502-2552 16048:2553-2576 16019:2577-2599 15836:2600-2705 15969:2706-3104 16047:3105-3181 15907:3182-3259 16018:3260-3658 15906:3659-3764 15833:3765-3787 15967:3788-3811 16017:3812-3862 15966:3863-3896 15903:3897-3897 15830:3898-3905 16064:3906-3948 16086:3949-3956 16015:3957-3974 16078:3975-3975 16106:3976-3979 15961:3980-4021 15824:4022-4039 15896:4040-4141 15290:4142-4159 15820:4160-4201 15894:4202-4238 16076:4239-4277 16109:4278-4278] [-1, 15759, 15760, 15949, 15880, 16081, 16070, 16055, 16033, 15999, 15870, 16068, 16054, 16032, 16102, 15866, 16089, 16080, 16053, 15932, 15415, 15861, 15988, 15929, 16094, 16087, 16079, 16065, 16024, 15914, 15975, 16022, 15911, 16048, 16019, 15836, 15969, 16047, 15907, 16018, 15906, 15833, 15967, 16017, 15966, 15903, 15830, 16064, 16086, 16015, 16078, 16106, 15961, 15824, 15896, 15290, 15820, 15894, 16076, 16109]
>TRINITY_DN59280_c0_g2_i1 len=2187 path=[4412:0-1564 4419:1565-1833 4415:1834-1857 4416:1858-2186] [-1, 4412, 4419, 4415, 4416, -2]
>TRINITY_DN62062_c0_g1_i1 len=485 path=[463:0-484] [-1, 463, -2]
>TRINITY_DN23360_c0_g1_i1 len=2101 path=[4206:0-401 4207:402-425 4208:426-2100] [-1, 4206, 4207, 4208, -2]
>TRINITY_DN31150_c0_g2_i1 len=2737 path=[5597:0-311 5598:312-335 5608:336-1774 5603:1775-1798 5607:1799-2474 5606:2475-2736] [-1, 5597, 5598, 5608, 5603, 5607, 5606, -2]
>TRINITY_DN34779_c0_g1_i3 len=1285 path=[3349:0-228 3350:229-252 3363:253-342 3360:343-513 3358:514-532 3364:533-833 3362:834-963 @3359@!:964-1179 3365:1180-1181 3321:1182-1284] [-1, 3349, 3350, 3363, 3360, 3358, 3364, 3362, 3359, 3365, 3321, -2]
>TRINITY_DN34779_c0_g1_i4 len=1341 path=[3349:0-228 3350:229-252 3363:253-342 3360:343-513 3358:514-532 3364:533-833 3362:834-963 @3359@!:964-1179 3365:1180-1181 3336:1182-1201 @3356@!:1202-1299 3316:1300-1340] [-1, 3349, 3350, 3363, 3360, 3358, 3364, 3362, 3359, 3365, 3336, 3356, 3316, -2]
>TRINITY_DN34779_c0_g1_i6 len=1381 path=[3349:0-228 3350:229-252 3363:253-342 3360:343-513 3358:514-532 3364:533-833 3362:834-963 @3359@!:964-1179 3341:1180-1198 3342:1199-1222 3343:1223-1241 @3356@!:1242-1339 3316:1340-1380] [-1, 3349, 3350, 3363, 3360, 3358, 3364, 3362, 3359, 3341, 3342, 3343, 3356, 3316, -2]
>TRINITY_DN36139_c0_g1_i1 len=1228 path=[2777:0-163 2809:164-489 2780:490-513 2814:514-556 2813:557-589 2815:590-590 2807:591-613 2812:614-614 2810:615-667 2806:668-691 2799:692-1227] [-1, 2777, 2809, 2780, 2814, 2813, 2815, 2807, 2812, 2810, 2806, 2799, -2]
>TRINITY_DN16928_c0_g1_i1 len=744 path=[1506:0-429 1507:430-453 1508:454-471 1509:472-743] [-1, 1506, 1507, 1508, 1509, -2]
>TRINITY_DN16928_c0_g2_i1 len=486 path=[1510:0-429 1511:430-453 1512:454-471 1513:472-485] [-1, 1510, 1511, 1512, 1513, -2]
>TRINITY_DN25426_c1_g1_i1 len=845 path=[1935:0-212 1938:213-312 1930:313-336 1937:337-690 1933:691-714 1934:715-844] [-1, 1935, 1938, 1930, 1937, 1933, 1934, -2]
>TRINITY_DN25426_c1_g1_i2 len=747 path=[1927:0-114 1938:115-214 1930:215-238 1937:239-592 1933:593-616 1934:617-746] [-1, 1927, 1938, 1930, 1937, 1933, 1934, -2]
>TRINITY_DN29178_c0_g3_i2 len=1130 path=[3947:0-200 3954:201-322 3946:323-1129] [-1, 3947, 3954, 3946, -2]
>TRINITY_DN23232_c0_g1_i1 len=608 path=[1205:0-83 1206:84-607] [-1, 1205, 1206, -2]
>TRINITY_DN23232_c0_g2_i1 len=564 path=[1207:0-39 1208:40-563] [-1, 1207, 1208, -2]
>TRINITY_DN26021_c0_g1_i1 len=2041 path=[5700:0-738 5701:739-762 5705:763-1158 5704:1159-2040] [-1, 5700, 5701, 5705, 5704, -2]
>TRINITY_DN35799_c0_g1_i1 len=1623 path=[3888:0-198 3889:199-221 3972:222-576 3947:577-600 3963:601-676 3932:677-700 3981:701-907 3971:908-942 3979:943-973 3975:974-1009 3980:1010-1017 3978:1018-1041 3974:1042-1065 3967:1066-1089 3959:1090-1240 3917:1241-1264 3918:1265-1283 3919:1284-1307 3973:1308-1449 3982:1450-1471 3966:1472-1517 3957:1518-1554 3899:1555-1576 3900:1577-1622] [-1, 3888, 3889, 3972, 3947, 3963, 3932, 3981, 3971, 3979, 3975, 3980, 3978, 3974, 3967, 3959, 3917, 3918, 3919, 3973, 3982, 3966, 3957, 3899, 3900, -2]
>TRINITY_DN35799_c0_g1_i2 len=1745 path=[3895:0-198 3964:199-343 3972:344-698 3947:699-722 3963:723-798 3932:799-822 3981:823-1029 3971:1030-1064 3979:1065-1095 3975:1096-1131 3980:1132-1139 3978:1140-1163 3974:1164-1187 3967:1188-1211 3959:1212-1362 3917:1363-1386 3918:1387-1405 3919:1406-1429 3973:1430-1571 3982:1572-1593 3966:1594-1639 3957:1640-1676 3899:1677-1698 3900:1699-1744] [-1, 3895, 3964, 3972, 3947, 3963, 3932, 3981, 3971, 3979, 3975, 3980, 3978, 3974, 3967, 3959, 3917, 3918, 3919, 3973, 3982, 3966, 3957, 3899, 3900, -2]
>TRINITY_DN39706_c1_g5_i1 len=1639 path=[11659:0-268 11660:269-292 14079:293-713 11288:714-1638] [-1, 11659, 11660, 14079, 11288, -2]
>TRINITY_DN39706_c1_g7_i1 len=964 path=[12572:0-38 12573:39-963] [-1, 12572, 12573, -2]
>TRINITY_DN26021_c0_g1_i1 len=2041 path=[5700:0-738 5701:739-762 5705:763-1158 5704:1159-2040] [-1, 5700, 5701, 5705, 5704, -2]
>TRINITY_DN27166_c0_g1_i1 len=797 path=[2769:0-690 2770:691-796] [-1, 2769, 2770, -2]
>TRINITY_DN35799_c0_g1_i2 len=1745 path=[3895:0-198 3964:199-343 3972:344-698 3947:699-722 3963:723-798 3932:799-822 3981:823-1029 3971:1030-1064 3979:1065-1095 3975:1096-1131 3980:1132-1139 3978:1140-1163 3974:1164-1187 3967:1188-1211 3959:1212-1362 3917:1363-1386 3918:1387-1405 3919:1406-1429 3973:1430-1571 3982:1572-1593 3966:1594-1639 3957:1640-1676 3899:1677-1698 3900:1699-1744] [-1, 3895, 3964, 3972, 3947, 3963, 3932, 3981, 3971, 3979, 3975, 3980, 3978, 3974, 3967, 3959, 3917, 3918, 3919, 3973, 3982, 3966, 3957, 3899, 3900, -2]
>TRINITY_DN39706_c1_g5_i1 len=1639 path=[11659:0-268 11660:269-292 14079:293-713 11288:714-1638] [-1, 11659, 11660, 14079, 11288, -2]
>TRINITY_DN39706_c1_g7_i1 len=964 path=[12572:0-38 12573:39-963] [-1, 12572, 12573, -2]
>TRINITY_DN26021_c0_g1_i1 len=2041 path=[5700:0-738 5701:739-762 5705:763-1158 5704:1159-2040] [-1, 5700, 5701, 5705, 5704, -2]
>TRINITY_DN29145_c0_g1_i2 len=1199 path=[2753:0-603 2754:604-627 2766:628-885 2746:886-909 2768:910-936 2767:937-959 2763:960-1126 2757:1127-1198] [-1, 2753, 2754, 2766, 2746, 2768, 2767, 2763, 2757, -2]
>TRINITY_DN35799_c0_g1_i1 len=1623 path=[3888:0-198 3889:199-221 3972:222-576 3947:577-600 3963:601-676 3932:677-700 3981:701-907 3971:908-942 3979:943-973 3975:974-1009 3980:1010-1017 3978:1018-1041 3974:1042-1065 3967:1066-1089 3959:1090-1240 3917:1241-1264 3918:1265-1283 3919:1284-1307 3973:1308-1449 3982:1450-1471 3966:1472-1517 3957:1518-1554 3899:1555-1576 3900:1577-1622] [-1, 3888, 3889, 3972, 3947, 3963, 3932, 3981, 3971, 3979, 3975, 3980, 3978, 3974, 3967, 3959, 3917, 3918, 3919, 3973, 3982, 3966, 3957, 3899, 3900, -2]
>TRINITY_DN35799_c0_g1_i2 len=1745 path=[3895:0-198 3964:199-343 3972:344-698 3947:699-722 3963:723-798 3932:799-822 3981:823-1029 3971:1030-1064 3979:1065-1095 3975:1096-1131 3980:1132-1139 3978:1140-1163 3974:1164-1187 3967:1188-1211 3959:1212-1362 3917:1363-1386 3918:1387-1405 3919:1406-1429 3973:1430-1571 3982:1572-1593 3966:1594-1639 3957:1640-1676 3899:1677-1698 3900:1699-1744] [-1, 3895, 3964, 3972, 3947, 3963, 3932, 3981, 3971, 3979, 3975, 3980, 3978, 3974, 3967, 3959, 3917, 3918, 3919, 3973, 3982, 3966, 3957, 3899, 3900, -2]
>TRINITY_DN39706_c1_g5_i1 len=1639 path=[11659:0-268 11660:269-292 14079:293-713 11288:714-1638] [-1, 11659, 11660, 14079, 11288, -2]
>TRINITY_DN39706_c1_g7_i1 len=964 path=[12572:0-38 12573:39-963] [-1, 12572, 12573, -2]
>TRINITY_DN26021_c0_g1_i1 len=2041 path=[5700:0-738 5701:739-762 5705:763-1158 5704:1159-2040] [-1, 5700, 5701, 5705, 5704, -2]
>TRINITY_DN27166_c0_g1_i1 len=797 path=[2769:0-690 2770:691-796] [-1, 2769, 2770, -2]
>TRINITY_DN35799_c0_g1_i1 len=1623 path=[3888:0-198 3889:199-221 3972:222-576 3947:577-600 3963:601-676 3932:677-700 3981:701-907 3971:908-942 3979:943-973 3975:974-1009 3980:1010-1017 3978:1018-1041 3974:1042-1065 3967:1066-1089 3959:1090-1240 3917:1241-1264 3918:1265-1283 3919:1284-1307 3973:1308-1449 3982:1450-1471 3966:1472-1517 3957:1518-1554 3899:1555-1576 3900:1577-1622] [-1, 3888, 3889, 3972, 3947, 3963, 3932, 3981, 3971, 3979, 3975, 3980, 3978, 3974, 3967, 3959, 3917, 3918, 3919, 3973, 3982, 3966, 3957, 3899, 3900, -2]
>TRINITY_DN35799_c0_g1_i2 len=1745 path=[3895:0-198 3964:199-343 3972:344-698 3947:699-722 3963:723-798 3932:799-822 3981:823-1029 3971:1030-1064 3979:1065-1095 3975:1096-1131 3980:1132-1139 3978:1140-1163 3974:1164-1187 3967:1188-1211 3959:1212-1362 3917:1363-1386 3918:1387-1405 3919:1406-1429 3973:1430-1571 3982:1572-1593 3966:1594-1639 3957:1640-1676 3899:1677-1698 3900:1699-1744] [-1, 3895, 3964, 3972, 3947, 3963, 3932, 3981, 3971, 3979, 3975, 3980, 3978, 3974, 3967, 3959, 3917, 3918, 3919, 3973, 3982, 3966, 3957, 3899, 3900, -2]
>TRINITY_DN39706_c1_g5_i1 len=1639 path=[11659:0-268 11660:269-292 14079:293-713 11288:714-1638] [-1, 11659, 11660, 14079, 11288, -2]
>TRINITY_DN39706_c1_g7_i1 len=964 path=[12572:0-38 12573:39-963] [-1, 12572, 12573, -2]
>TRINITY_DN11244_c0_g2_i1 len=790 path=[1549:0-392 1550:393-789] [-1, 1549, 1550, -2]
>TRINITY_DN16473_c0_g1_i1 len=912 path=[1828:0-224 1829:225-248 1830:249-911] [-1, 1828, 1829, 1830, -2]
>TRINITY_DN17008_c0_g1_i1 len=1552 path=[3124:0-566 3125:567-590 3126:591-1551] [-1, 3124, 3125, 3126, -2]
>TRINITY_DN21115_c0_g1_i1 len=1439 path=[2891:0-64 2892:65-106 2895:107-341 2886:342-365 2894:366-831 2889:832-855 2890:856-1438] [-1, 2891, 2892, 2895, 2886, 2894, 2889, 2890, -2]
>TRINITY_DN22926_c0_g1_i1 len=1374 path=[2863:0-1304 2864:1305-1328 2865:1329-1337 2866:1338-1340 2867:1341-1351 2868:1352-1373] [-1, 2863, 2864, 2865, 2866, 2867, 2868, -2]
>TRINITY_DN22926_c0_g2_i1 len=1360 path=[2858:0-1304 2859:1305-1328 2860:1329-1337 2861:1338-1340 2862:1341-1359] [-1, 2858, 2859, 2860, 2861, 2862, -2]
>TRINITY_DN22926_c0_g3_i1 len=1374 path=[2869:0-1304 2870:1305-1328 2871:1329-1337 2872:1338-1340 2873:1341-1351 2874:1352-1373] [-1, 2869, 2870, 2871, 2872, 2873, 2874, -2]
>TRINITY_DN22926_c0_g4_i1 len=1360 path=[2854:0-1304 2855:1305-1328 2856:1329-1337 2857:1338-1359] [-1, 2854, 2855, 2856, 2857, -2]
>TRINITY_DN26184_c0_g1_i1 len=1025 path=[2182:0-37 2201:38-76 2204:77-134 2203:135-158 2202:159-504 2192:505-529 2193:530-1024] [-1, 2182, 2201, 2204, 2203, 2202, 2192, 2193, -2]
>TRINITY_DN28897_c0_g1_i1 len=1308 path=[2981:0-1022 3008:1023-1069 3012:1070-1083 3010:1084-1100 3006:1101-1188 3003:1189-1201 3004:1202-1307] [-1, 2981, 3008, 3012, 3010, 3006, 3003, 3004, -2]
>TRINITY_DN28897_c0_g2_i1 len=1308 path=[2991:0-1022 3007:1023-1069 3011:1070-1083 3009:1084-1100 3005:1101-1201 2990:1202-1307] [-1, 2991, 3007, 3011, 3009, 3005, 2990, -2]
>TRINITY_DN30114_c0_g1_i1 len=1430 path=[3103:0-74 3104:75-110 3127:111-569 @3125@!:570-898 3120:899-938 3126:939-958 3124:959-982 3122:983-1165 3097:1166-1192 3098:1193-1429] [-1, 3103, 3104, 3127, 3125, 3120, 3126, 3124, 3122, 3097, 3098, -2]
>TRINITY_DN31150_c0_g2_i1 len=2737 path=[5597:0-311 5598:312-335 5608:336-1774 5603:1775-1798 5607:1799-2474 5606:2475-2736] [-1, 5597, 5598, 5608, 5603, 5607, 5606, -2]
>TRINITY_DN34779_c0_g1_i3 len=1285 path=[3349:0-228 3350:229-252 3363:253-342 3360:343-513 3358:514-532 3364:533-833 3362:834-963 @3359@!:964-1179 3365:1180-1181 3321:1182-1284] [-1, 3349, 3350, 3363, 3360, 3358, 3364, 3362, 3359, 3365, 3321, -2]
>TRINITY_DN34779_c0_g1_i4 len=1341 path=[3349:0-228 3350:229-252 3363:253-342 3360:343-513 3358:514-532 3364:533-833 3362:834-963 @3359@!:964-1179 3365:1180-1181 3336:1182-1201 @3356@!:1202-1299 3316:1300-1340] [-1, 3349, 3350, 3363, 3360, 3358, 3364, 3362, 3359, 3365, 3336, 3356, 3316, -2]
>TRINITY_DN34779_c0_g1_i6 len=1381 path=[3349:0-228 3350:229-252 3363:253-342 3360:343-513 3358:514-532 3364:533-833 3362:834-963 @3359@!:964-1179 3341:1180-1198 3342:1199-1222 3343:1223-1241 @3356@!:1242-1339 3316:1340-1380] [-1, 3349, 3350, 3363, 3360, 3358, 3364, 3362, 3359, 3341, 3342, 3343, 3356, 3316, -2]
>TRINITY_DN36139_c0_g1_i1 len=1228 path=[2777:0-163 2809:164-489 2780:490-513 2814:514-556 2813:557-589 2815:590-590 2807:591-613 2812:614-614 2810:615-667 2806:668-691 2799:692-1227] [-1, 2777, 2809, 2780, 2814, 2813, 2815, 2807, 2812, 2810, 2806, 2799, -2]
>TRINITY_DN37185_c0_g1_i1 len=2729 path=[7019:0-70 7020:71-96 7037:97-97 7036:98-121 7033:122-251 7010:252-275 7030:276-1032 7007:1033-1056 7035:1057-1105 6992:1106-1129 7032:1130-1717 7034:1718-1809 7031:1810-2191 7028:2192-2287 7003:2288-2311 7004:2312-2356 7005:2357-2728] [-1, 7019, 7020, 7037, 7036, 7033, 7010, 7030, 7007, 7035, 6992, 7032, 7034, 7031, 7028, 7003, 7004, 7005, -2]
>TRINITY_DN37185_c0_g1_i2 len=1044 path=[7026:0-124 7031:125-506 7028:507-602 7003:603-626 7004:627-671 7005:672-1043] [-1, 7026, 7031, 7028, 7003, 7004, 7005, -2]
>TRINITY_DN38496_c0_g1_i2 len=1432 path=[6167:0-38 6345:39-65 6314:66-66 6327:67-100 6165:101-108 6310:109-279 6353:280-305 6341:306-368 6325:369-391 6363:392-506 6340:507-538 6352:539-683 6389:684-685 6339:686-728 6379:729-746 6300:747-799 6357:800-811 6391:812-813 6296:814-923 6251:924-966 6316:967-1097 6157:1098-1114 6294:1115-1264 6256:1265-1431] [-1, 6167, 6345, 6314, 6327, 6165, 6310, 6353, 6341, 6325, 6363, 6340, 6352, 6389, 6339, 6379, 6300, 6357, 6391, 6296, 6251, 6316, 6157, 6294, 6256, -2]
>TRINITY_DN38496_c0_g1_i4 len=1714 path=[6253:0-39 6365:40-137 6328:138-238 6388:239-254 6392:255-268 6354:269-311 6342:312-316 6309:317-324 6324:325-561 6221:562-587 6307:588-650 6218:651-673 6363:674-788 6340:789-820 6352:821-965 6389:966-967 6339:968-1010 6379:1011-1028 6300:1029-1081 6357:1082-1093 6391:1094-1095 6296:1096-1205 6251:1206-1248 6316:1249-1379 6157:1380-1396 6294:1397-1546 6256:1547-1713] [-1, 6253, 6365, 6328, 6388, 6392, 6354, 6342, 6309, 6324, 6221, 6307, 6218, 6363, 6340, 6352, 6389, 6339, 6379, 6300, 6357, 6391, 6296, 6251, 6316, 6157, 6294, 6256, -2]
>TRINITY_DN38496_c0_g1_i5 len=1711 path=[6253:0-39 6365:40-137 6328:138-238 6388:239-254 6392:255-268 6354:269-311 6342:312-316 6309:317-324 6324:325-561 6221:562-587 6307:588-650 6218:651-673 6363:674-788 6340:789-820 6352:821-965 6389:966-967 6339:968-1010 6379:1011-1028 6300:1029-1081 6357:1082-1093 6391:1094-1095 6295:1096-1205 6224:1206-1248 6315:1249-1380 6181:1381-1397 6293:1398-1543 6290:1544-1710] [-1, 6253, 6365, 6328, 6388, 6392, 6354, 6342, 6309, 6324, 6221, 6307, 6218, 6363, 6340, 6352, 6389, 6339, 6379, 6300, 6357, 6391, 6295, 6224, 6315, 6181, 6293, 6290, -2]
>TRINITY_DN38496_c0_g1_i6 len=1429 path=[6167:0-38 6345:39-65 6314:66-66 6327:67-100 6165:101-108 6310:109-279 6353:280-305 6341:306-368 6325:369-391 6363:392-506 6340:507-538 6352:539-683 6389:684-685 6339:686-728 6379:729-746 6300:747-799 6357:800-811 6391:812-813 6295:814-923 6224:924-966 6315:967-1098 6181:1099-1115 6293:1116-1261 6290:1262-1428] [-1, 6167, 6345, 6314, 6327, 6165, 6310, 6353, 6341, 6325, 6363, 6340, 6352, 6389, 6339, 6379, 6300, 6357, 6391, 6295, 6224, 6315, 6181, 6293, 6290, -2]
>TRINITY_DN39744_c0_g1_i1 len=1808 path=[7129:0-47 7337:48-216 7397:217-276 7392:277-300 7401:301-326 7403:327-349 7396:350-392 7391:393-423 7325:424-460 7390:461-485 7370:486-517 7323:518-541 7349:542-619 7235:620-637 7321:638-712 7218:713-724 7219:725-750 7382:751-785 7368:786-827 7318:828-841 7381:842-886 7367:887-922 7345:923-934 7315:935-958 7115:959-959 7387:960-1081 @7380@!:1082-1168 7314:1169-1242 7126:1243-1245 7343:1246-1308 7312:1309-1333 7379:1334-1339 7365:1340-1363 7342:1364-1381 7378:1382-1405 7364:1406-1432 7310:1433-1508 7243:1509-1515 7363:1516-1576 7339:1577-1600 7377:1601-1671 7362:1672-1687 7338:1688-1760 7402:1761-1761 7262:1762-1807] [-1, 7129, 7337, 7397, 7392, 7401, 7403, 7396, 7391, 7325, 7390, 7370, 7323, 7349, 7235, 7321, 7218, 7219, 7382, 7368, 7318, 7381, 7367, 7345, 7315, 7115, 7387, 7380, 7314, 7126, 7343, 7312, 7379, 7365, 7342, 7378, 7364, 7310, 7243, 7363, 7339, 7377, 7362, 7338, 7402, 7262, -2]
>TRINITY_DN39744_c0_g1_i2 len=1920 path=[7280:0-123 7281:124-147 7376:148-265 7400:266-286 7160:287-302 7399:303-310 7398:311-322 7397:323-382 7392:383-406 7401:407-432 7403:433-455 7355:456-456 7395:457-498 7391:499-529 7384:530-533 7371:534-557 7394:558-566 7390:567-591 7369:592-623 7322:624-647 7348:648-725 7187:726-743 7320:744-824 7290:825-836 7291:837-862 7317:863-897 7389:898-953 7381:954-998 7316:999-1034 7182:1035-1046 7183:1047-1070 7184:1071-1071 7388:1072-1193 @7380@!:1194-1280 7314:1281-1354 7126:1355-1357 7343:1358-1420 7312:1421-1445 7379:1446-1451 7365:1452-1475 7342:1476-1493 7378:1494-1517 7364:1518-1544 7310:1545-1620 7243:1621-1627 7363:1628-1688 7339:1689-1712 7377:1713-1783 7362:1784-1799 7338:1800-1872 7402:1873-1873 7262:1874-1919] [-1, 7280, 7281, 7376, 7400, 7160, 7399, 7398, 7397, 7392, 7401, 7403, 7355, 7395, 7391, 7384, 7371, 7394, 7390, 7369, 7322, 7348, 7187, 7320, 7290, 7291, 7317, 7389, 7381, 7316, 7182, 7183, 7184, 7388, 7380, 7314, 7126, 7343, 7312, 7379, 7365, 7342, 7378, 7364, 7310, 7243, 7363, 7339, 7377, 7362, 7338, 7402, 7262, -2]
>TRINITY_DN39744_c0_g1_i3 len=1914 path=[7280:0-123 7281:124-147 7376:148-265 7400:266-286 7160:287-302 7399:303-310 7398:311-322 7397:323-382 7392:383-406 7401:407-432 7403:433-455 7396:456-498 7391:499-529 7325:530-566 7390:567-591 7370:592-623 7323:624-647 7349:648-725 7235:726-743 7321:744-818 7218:819-830 7219:831-856 7382:857-891 7368:892-933 7318:934-947 7381:948-992 7367:993-1028 7345:1029-1040 7315:1041-1064 7115:1065-1065 7387:1066-1187 @7380@!:1188-1274 7314:1275-1348 7126:1349-1351 7343:1352-1414 7312:1415-1439 7379:1440-1445 7365:1446-1469 7342:1470-1487 7378:1488-1511 7364:1512-1538 7310:1539-1614 7243:1615-1621 7363:1622-1682 7339:1683-1706 7377:1707-1777 7362:1778-1793 7338:1794-1866 7402:1867-1867 7262:1868-1913] [-1, 7280, 7281, 7376, 7400, 7160, 7399, 7398, 7397, 7392, 7401, 7403, 7396, 7391, 7325, 7390, 7370, 7323, 7349, 7235, 7321, 7218, 7219, 7382, 7368, 7318, 7381, 7367, 7345, 7315, 7115, 7387, 7380, 7314, 7126, 7343, 7312, 7379, 7365, 7342, 7378, 7364, 7310, 7243, 7363, 7339, 7377, 7362, 7338, 7402, 7262, -2]
>TRINITY_DN39744_c0_g1_i4 len=1704 path=[7271:0-47 7361:48-92 7399:93-100 7398:101-112 7397:113-172 7392:173-196 7401:197-222 7403:223-245 7396:246-288 7391:289-319 7325:320-356 7390:357-381 7370:382-413 7323:414-437 7349:438-515 7235:516-533 7321:534-608 7218:609-620 7219:621-646 7382:647-681 7368:682-723 7318:724-737 7381:738-782 7367:783-818 7345:819-830 7315:831-854 7115:855-855 7387:856-977 @7380@!:978-1064 7314:1065-1138 7126:1139-1141 7343:1142-1204 7312:1205-1229 7379:1230-1235 7365:1236-1259 7342:1260-1277 7378:1278-1301 7364:1302-1328 7310:1329-1404 7243:1405-1411 7363:1412-1472 7339:1473-1496 7377:1497-1567 7362:1568-1583 7338:1584-1656 7402:1657-1657 7262:1658-1703] [-1, 7271, 7361, 7399, 7398, 7397, 7392, 7401, 7403, 7396, 7391, 7325, 7390, 7370, 7323, 7349, 7235, 7321, 7218, 7219, 7382, 7368, 7318, 7381, 7367, 7345, 7315, 7115, 7387, 7380, 7314, 7126, 7343, 7312, 7379, 7365, 7342, 7378, 7364, 7310, 7243, 7363, 7339, 7377, 7362, 7338, 7402, 7262, -2]
>TRINITY_DN39744_c0_g1_i6 len=1710 path=[7271:0-47 7361:48-92 7399:93-100 7398:101-112 7397:113-172 7392:173-196 7401:197-222 7403:223-245 7355:246-246 7395:247-288 7391:289-319 7384:320-323 7371:324-347 7394:348-356 7390:357-381 7369:382-413 7322:414-437 7348:438-515 7187:516-533 7320:534-614 7290:615-626 7291:627-652 7317:653-687 7389:688-743 7381:744-788 7316:789-824 7182:825-836 7183:837-860 7184:861-861 7388:862-983 @7380@!:984-1070 7314:1071-1144 7126:1145-1147 7343:1148-1210 7312:1211-1235 7379:1236-1241 7365:1242-1265 7342:1266-1283 7378:1284-1307 7364:1308-1334 7310:1335-1410 7243:1411-1417 7363:1418-1478 7339:1479-1502 7377:1503-1573 7362:1574-1589 7338:1590-1662 7402:1663-1663 7262:1664-1709] [-1, 7271, 7361, 7399, 7398, 7397, 7392, 7401, 7403, 7355, 7395, 7391, 7384, 7371, 7394, 7390, 7369, 7322, 7348, 7187, 7320, 7290, 7291, 7317, 7389, 7381, 7316, 7182, 7183, 7184, 7388, 7380, 7314, 7126, 7343, 7312, 7379, 7365, 7342, 7378, 7364, 7310, 7243, 7363, 7339, 7377, 7362, 7338, 7402, 7262, -2]
>TRINITY_DN39744_c0_g1_i8 len=1814 path=[7129:0-47 7337:48-216 7397:217-276 7392:277-300 7401:301-326 7403:327-349 7355:350-350 7395:351-392 7391:393-423 7384:424-427 7371:428-451 7394:452-460 7390:461-485 7369:486-517 7322:518-541 7348:542-619 7187:620-637 7320:638-718 7290:719-730 7291:731-756 7317:757-791 7389:792-847 7381:848-892 7316:893-928 7182:929-940 7183:941-964 7184:965-965 7388:966-1087 @7380@!:1088-1174 7314:1175-1248 7126:1249-1251 7343:1252-1314 7312:1315-1339 7379:1340-1345 7365:1346-1369 7342:1370-1387 7378:1388-1411 7364:1412-1438 7310:1439-1514 7243:1515-1521 7363:1522-1582 7339:1583-1606 7377:1607-1677 7362:1678-1693 7338:1694-1766 7402:1767-1767 7262:1768-1813] [-1, 7129, 7337, 7397, 7392, 7401, 7403, 7355, 7395, 7391, 7384, 7371, 7394, 7390, 7369, 7322, 7348, 7187, 7320, 7290, 7291, 7317, 7389, 7381, 7316, 7182, 7183, 7184, 7388, 7380, 7314, 7126, 7343, 7312, 7379, 7365, 7342, 7378, 7364, 7310, 7243, 7363, 7339, 7377, 7362, 7338, 7402, 7262, -2]
>TRINITY_DN39743_c4_g4_i1 len=2412 path=[16058:0-297 16235:298-943 15798:944-967 16374:968-1829 15708:1830-1858 16207:1859-2406 15469:2407-2411] [-1, 16058, 16235, 15798, 16374, 15708, 16207, 15469, -2]
>TRINITY_DN39959_c7_g6_i1 len=1285 path=[13567:0-732 13568:733-756 13740:757-788 13738:789-848 13735:849-1152 13744:1153-1194 13749:1195-1218 13753:1219-1220 13724:1221-1240 13709:1241-1244 13691:1245-1263 13747:1264-1269 13751:1270-1270 13335:1271-1284] [-1, 13567, 13568, 13740, 13738, 13735, 13744, 13749, 13753, 13724, 13709, 13691, 13747, 13751, 13335, -2]
>TRINITY_DN72429_c0_g1_i1 len=1351 path=[2657:0-1350] [-1, 2657, -2]
>TRINITY_DN4802_c0_g1_i1 len=1221 path=[2445:0-1220] [-1, 2445, -2]
>TRINITY_DN11244_c0_g1_i1 len=432 path=[1547:0-34 1548:35-431] [-1, 1547, 1548, -2]
>TRINITY_DN11244_c0_g2_i1 len=790 path=[1549:0-392 1550:393-789] [-1, 1549, 1550, -2]
>TRINITY_DN17008_c0_g1_i1 len=1552 path=[3124:0-566 3125:567-590 3126:591-1551] [-1, 3124, 3125, 3126, -2]
>TRINITY_DN21115_c0_g1_i1 len=1439 path=[2891:0-64 2892:65-106 2895:107-341 2886:342-365 2894:366-831 2889:832-855 2890:856-1438] [-1, 2891, 2892, 2895, 2886, 2894, 2889, 2890, -2]
>TRINITY_DN22926_c0_g1_i1 len=1374 path=[2863:0-1304 2864:1305-1328 2865:1329-1337 2866:1338-1340 2867:1341-1351 2868:1352-1373] [-1, 2863, 2864, 2865, 2866, 2867, 2868, -2]
>TRINITY_DN22926_c0_g2_i1 len=1360 path=[2858:0-1304 2859:1305-1328 2860:1329-1337 2861:1338-1340 2862:1341-1359] [-1, 2858, 2859, 2860, 2861, 2862, -2]
>TRINITY_DN22926_c0_g3_i1 len=1374 path=[2869:0-1304 2870:1305-1328 2871:1329-1337 2872:1338-1340 2873:1341-1351 2874:1352-1373] [-1, 2869, 2870, 2871, 2872, 2873, 2874, -2]
>TRINITY_DN22926_c0_g4_i1 len=1360 path=[2854:0-1304 2855:1305-1328 2856:1329-1337 2857:1338-1359] [-1, 2854, 2855, 2856, 2857, -2]
>TRINITY_DN23360_c0_g1_i1 len=2101 path=[4206:0-401 4207:402-425 4208:426-2100] [-1, 4206, 4207, 4208, -2]
>TRINITY_DN26184_c0_g1_i1 len=1025 path=[2182:0-37 2201:38-76 2204:77-134 2203:135-158 2202:159-504 2192:505-529 2193:530-1024] [-1, 2182, 2201, 2204, 2203, 2202, 2192, 2193, -2]
>TRINITY_DN30114_c0_g1_i1 len=1430 path=[3103:0-74 3104:75-110 3127:111-569 @3125@!:570-898 3120:899-938 3126:939-958 3124:959-982 3122:983-1165 3097:1166-1192 3098:1193-1429] [-1, 3103, 3104, 3127, 3125, 3120, 3126, 3124, 3122, 3097, 3098, -2]
>TRINITY_DN30466_c0_g1_i1 len=3424 path=[6915:0-1677 6919:1678-2249 @6918@!:2250-3139 6910:3140-3423] [-1, 6915, 6919, 6918, 6910, -2]
>TRINITY_DN31150_c0_g2_i1 len=2737 path=[5597:0-311 5598:312-335 5608:336-1774 5603:1775-1798 5607:1799-2474 5606:2475-2736] [-1, 5597, 5598, 5608, 5603, 5607, 5606, -2]
>TRINITY_DN34779_c0_g1_i3 len=1285 path=[3349:0-228 3350:229-252 3363:253-342 3360:343-513 3358:514-532 3364:533-833 3362:834-963 @3359@!:964-1179 3365:1180-1181 3321:1182-1284] [-1, 3349, 3350, 3363, 3360, 3358, 3364, 3362, 3359, 3365, 3321, -2]
>TRINITY_DN34779_c0_g1_i4 len=1341 path=[3349:0-228 3350:229-252 3363:253-342 3360:343-513 3358:514-532 3364:533-833 3362:834-963 @3359@!:964-1179 3365:1180-1181 3336:1182-1201 @3356@!:1202-1299 3316:1300-1340] [-1, 3349, 3350, 3363, 3360, 3358, 3364, 3362, 3359, 3365, 3336, 3356, 3316, -2]
>TRINITY_DN34779_c0_g1_i6 len=1381 path=[3349:0-228 3350:229-252 3363:253-342 3360:343-513 3358:514-532 3364:533-833 3362:834-963 @3359@!:964-1179 3341:1180-1198 3342:1199-1222 3343:1223-1241 @3356@!:1242-1339 3316:1340-1380] [-1, 3349, 3350, 3363, 3360, 3358, 3364, 3362, 3359, 3341, 3342, 3343, 3356, 3316, -2]
>TRINITY_DN34934_c0_g1_i1 len=1417 path=[3475:0-78 3487:79-431 3448:432-455 3493:456-634 3485:635-661 3495:662-724 3492:725-748 3489:749-853 3478:854-889 @3494@!:890-1122 3464:1123-1142 3483:1143-1228 3445:1229-1252 3446:1253-1416] [-1, 3475, 3487, 3448, 3493, 3485, 3495, 3492, 3489, 3478, 3494, 3464, 3483, 3445, 3446, -2]
>TRINITY_DN34934_c0_g1_i2 len=1509 path=[3459:0-95 3487:96-448 3448:449-472 3493:473-651 3485:652-678 3495:679-741 3492:742-765 3489:766-870 3478:871-906 @3494@!:907-1139 3488:1140-1234 3483:1235-1320 3445:1321-1344 3446:1345-1508] [-1, 3459, 3487, 3448, 3493, 3485, 3495, 3492, 3489, 3478, 3494, 3488, 3483, 3445, 3446, -2]
>TRINITY_DN34934_c0_g1_i3 len=1434 path=[3459:0-95 3487:96-448 3448:449-472 3493:473-651 3485:652-678 3495:679-741 3492:742-765 3489:766-870 3478:871-906 @3494@!:907-1139 3464:1140-1159 3483:1160-1245 3445:1246-1269 3446:1270-1433] [-1, 3459, 3487, 3448, 3493, 3485, 3495, 3492, 3489, 3478, 3494, 3464, 3483, 3445, 3446, -2]
>TRINITY_DN34934_c0_g1_i4 len=1492 path=[3475:0-78 3487:79-431 3448:432-455 3493:456-634 3485:635-661 3495:662-724 3492:725-748 3489:749-853 3478:854-889 @3494@!:890-1122 3488:1123-1217 3483:1218-1303 3445:1304-1327 3446:1328-1491] [-1, 3475, 3487, 3448, 3493, 3485, 3495, 3492, 3489, 3478, 3494, 3488, 3483, 3445, 3446, -2]
>TRINITY_DN36139_c0_g1_i1 len=1228 path=[2777:0-163 2809:164-489 2780:490-513 2814:514-556 2813:557-589 2815:590-590 2807:591-613 2812:614-614 2810:615-667 2806:668-691 2799:692-1227] [-1, 2777, 2809, 2780, 2814, 2813, 2815, 2807, 2812, 2810, 2806, 2799, -2]
>TRINITY_DN37185_c0_g1_i1 len=2729 path=[7019:0-70 7020:71-96 7037:97-97 7036:98-121 7033:122-251 7010:252-275 7030:276-1032 7007:1033-1056 7035:1057-1105 6992:1106-1129 7032:1130-1717 7034:1718-1809 7031:1810-2191 7028:2192-2287 7003:2288-2311 7004:2312-2356 7005:2357-2728] [-1, 7019, 7020, 7037, 7036, 7033, 7010, 7030, 7007, 7035, 6992, 7032, 7034, 7031, 7028, 7003, 7004, 7005, -2]
>TRINITY_DN37185_c0_g1_i2 len=1044 path=[7026:0-124 7031:125-506 7028:507-602 7003:603-626 7004:627-671 7005:672-1043] [-1, 7026, 7031, 7028, 7003, 7004, 7005, -2]
>TRINITY_DN37438_c2_g1_i1 len=684 path=[1709:0-105 1715:106-249 1697:250-273 1721:274-517 1714:518-539 1719:540-549 1716:550-593 1712:594-621 1682:622-647 1683:648-683] [-1, 1709, 1715, 1697, 1721, 1714, 1719, 1716, 1712, 1682, 1683, -2]
>TRINITY_DN38496_c0_g1_i2 len=1432 path=[6167:0-38 6345:39-65 6314:66-66 6327:67-100 6165:101-108 6310:109-279 6353:280-305 6341:306-368 6325:369-391 6363:392-506 6340:507-538 6352:539-683 6389:684-685 6339:686-728 6379:729-746 6300:747-799 6357:800-811 6391:812-813 6296:814-923 6251:924-966 6316:967-1097 6157:1098-1114 6294:1115-1264 6256:1265-1431] [-1, 6167, 6345, 6314, 6327, 6165, 6310, 6353, 6341, 6325, 6363, 6340, 6352, 6389, 6339, 6379, 6300, 6357, 6391, 6296, 6251, 6316, 6157, 6294, 6256, -2]
>TRINITY_DN38496_c0_g1_i4 len=1714 path=[6253:0-39 6365:40-137 6328:138-238 6388:239-254 6392:255-268 6354:269-311 6342:312-316 6309:317-324 6324:325-561 6221:562-587 6307:588-650 6218:651-673 6363:674-788 6340:789-820 6352:821-965 6389:966-967 6339:968-1010 6379:1011-1028 6300:1029-1081 6357:1082-1093 6391:1094-1095 6296:1096-1205 6251:1206-1248 6316:1249-1379 6157:1380-1396 6294:1397-1546 6256:1547-1713] [-1, 6253, 6365, 6328, 6388, 6392, 6354, 6342, 6309, 6324, 6221, 6307, 6218, 6363, 6340, 6352, 6389, 6339, 6379, 6300, 6357, 6391, 6296, 6251, 6316, 6157, 6294, 6256, -2]
>TRINITY_DN38496_c0_g1_i5 len=1711 path=[6253:0-39 6365:40-137 6328:138-238 6388:239-254 6392:255-268 6354:269-311 6342:312-316 6309:317-324 6324:325-561 6221:562-587 6307:588-650 6218:651-673 6363:674-788 6340:789-820 6352:821-965 6389:966-967 6339:968-1010 6379:1011-1028 6300:1029-1081 6357:1082-1093 6391:1094-1095 6295:1096-1205 6224:1206-1248 6315:1249-1380 6181:1381-1397 6293:1398-1543 6290:1544-1710] [-1, 6253, 6365, 6328, 6388, 6392, 6354, 6342, 6309, 6324, 6221, 6307, 6218, 6363, 6340, 6352, 6389, 6339, 6379, 6300, 6357, 6391, 6295, 6224, 6315, 6181, 6293, 6290, -2]
>TRINITY_DN38496_c0_g1_i6 len=1429 path=[6167:0-38 6345:39-65 6314:66-66 6327:67-100 6165:101-108 6310:109-279 6353:280-305 6341:306-368 6325:369-391 6363:392-506 6340:507-538 6352:539-683 6389:684-685 6339:686-728 6379:729-746 6300:747-799 6357:800-811 6391:812-813 6295:814-923 6224:924-966 6315:967-1098 6181:1099-1115 6293:1116-1261 6290:1262-1428] [-1, 6167, 6345, 6314, 6327, 6165, 6310, 6353, 6341, 6325, 6363, 6340, 6352, 6389, 6339, 6379, 6300, 6357, 6391, 6295, 6224, 6315, 6181, 6293, 6290, -2]
>TRINITY_DN38551_c0_g1_i1 len=1216 path=[9326:0-69 9462:70-160 9405:161-184 9450:185-223 9469:224-247 9473:248-365 9448:366-395 9468:396-445 9459:446-469 9446:470-723 9335:724-747 9457:748-830 9341:831-854 9444:855-925 9338:926-949 9471:950-1015 9425:1016-1039 9466:1040-1096 9474:1097-1115 9389:1116-1215] [-1, 9326, 9462, 9405, 9450, 9469, 9473, 9448, 9468, 9459, 9446, 9335, 9457, 9341, 9444, 9338, 9471, 9425, 9466, 9474, 9389, -2]
>TRINITY_DN38551_c0_g1_i2 len=2566 path=[9326:0-69 9462:70-160 9405:161-184 9450:185-223 9469:224-247 9473:248-365 9448:366-395 9468:396-445 9459:446-469 9446:470-723 9335:724-747 9457:748-830 9341:831-854 9444:855-925 9338:926-949 9471:950-1015 9425:1016-1039 9466:1040-1096 9474:1097-1115 9402:1116-1120 9442:1121-1291 9391:1292-1315 9455:1316-1659 9435:1660-1683 9441:1684-1796 @9470@!:1797-2242 9454:2243-2282 9440:2283-2283 9463:2284-2316 9452:2317-2326 9438:2327-2355 9318:2356-2565] [-1, 9326, 9462, 9405, 9450, 9469, 9473, 9448, 9468, 9459, 9446, 9335, 9457, 9341, 9444, 9338, 9471, 9425, 9466, 9474, 9402, 9442, 9391, 9455, 9435, 9441, 9470, 9454, 9440, 9463, 9452, 9438, 9318, -2]
>TRINITY_DN39744_c0_g1_i1 len=1808 path=[7129:0-47 7337:48-216 7397:217-276 7392:277-300 7401:301-326 7403:327-349 7396:350-392 7391:393-423 7325:424-460 7390:461-485 7370:486-517 7323:518-541 7349:542-619 7235:620-637 7321:638-712 7218:713-724 7219:725-750 7382:751-785 7368:786-827 7318:828-841 7381:842-886 7367:887-922 7345:923-934 7315:935-958 7115:959-959 7387:960-1081 @7380@!:1082-1168 7314:1169-1242 7126:1243-1245 7343:1246-1308 7312:1309-1333 7379:1334-1339 7365:1340-1363 7342:1364-1381 7378:1382-1405 7364:1406-1432 7310:1433-1508 7243:1509-1515 7363:1516-1576 7339:1577-1600 7377:1601-1671 7362:1672-1687 7338:1688-1760 7402:1761-1761 7262:1762-1807] [-1, 7129, 7337, 7397, 7392, 7401, 7403, 7396, 7391, 7325, 7390, 7370, 7323, 7349, 7235, 7321, 7218, 7219, 7382, 7368, 7318, 7381, 7367, 7345, 7315, 7115, 7387, 7380, 7314, 7126, 7343, 7312, 7379, 7365, 7342, 7378, 7364, 7310, 7243, 7363, 7339, 7377, 7362, 7338, 7402, 7262, -2]
>TRINITY_DN39744_c0_g1_i2 len=1920 path=[7280:0-123 7281:124-147 7376:148-265 7400:266-286 7160:287-302 7399:303-310 7398:311-322 7397:323-382 7392:383-406 7401:407-432 7403:433-455 7355:456-456 7395:457-498 7391:499-529 7384:530-533 7371:534-557 7394:558-566 7390:567-591 7369:592-623 7322:624-647 7348:648-725 7187:726-743 7320:744-824 7290:825-836 7291:837-862 7317:863-897 7389:898-953 7381:954-998 7316:999-1034 7182:1035-1046 7183:1047-1070 7184:1071-1071 7388:1072-1193 @7380@!:1194-1280 7314:1281-1354 7126:1355-1357 7343:1358-1420 7312:1421-1445 7379:1446-1451 7365:1452-1475 7342:1476-1493 7378:1494-1517 7364:1518-1544 7310:1545-1620 7243:1621-1627 7363:1628-1688 7339:1689-1712 7377:1713-1783 7362:1784-1799 7338:1800-1872 7402:1873-1873 7262:1874-1919] [-1, 7280, 7281, 7376, 7400, 7160, 7399, 7398, 7397, 7392, 7401, 7403, 7355, 7395, 7391, 7384, 7371, 7394, 7390, 7369, 7322, 7348, 7187, 7320, 7290, 7291, 7317, 7389, 7381, 7316, 7182, 7183, 7184, 7388, 7380, 7314, 7126, 7343, 7312, 7379, 7365, 7342, 7378, 7364, 7310, 7243, 7363, 7339, 7377, 7362, 7338, 7402, 7262, -2]
>TRINITY_DN39744_c0_g1_i3 len=1914 path=[7280:0-123 7281:124-147 7376:148-265 7400:266-286 7160:287-302 7399:303-310 7398:311-322 7397:323-382 7392:383-406 7401:407-432 7403:433-455 7396:456-498 7391:499-529 7325:530-566 7390:567-591 7370:592-623 7323:624-647 7349:648-725 7235:726-743 7321:744-818 7218:819-830 7219:831-856 7382:857-891 7368:892-933 7318:934-947 7381:948-992 7367:993-1028 7345:1029-1040 7315:1041-1064 7115:1065-1065 7387:1066-1187 @7380@!:1188-1274 7314:1275-1348 7126:1349-1351 7343:1352-1414 7312:1415-1439 7379:1440-1445 7365:1446-1469 7342:1470-1487 7378:1488-1511 7364:1512-1538 7310:1539-1614 7243:1615-1621 7363:1622-1682 7339:1683-1706 7377:1707-1777 7362:1778-1793 7338:1794-1866 7402:1867-1867 7262:1868-1913] [-1, 7280, 7281, 7376, 7400, 7160, 7399, 7398, 7397, 7392, 7401, 7403, 7396, 7391, 7325, 7390, 7370, 7323, 7349, 7235, 7321, 7218, 7219, 7382, 7368, 7318, 7381, 7367, 7345, 7315, 7115, 7387, 7380, 7314, 7126, 7343, 7312, 7379, 7365, 7342, 7378, 7364, 7310, 7243, 7363, 7339, 7377, 7362, 7338, 7402, 7262, -2]
>TRINITY_DN39744_c0_g1_i4 len=1704 path=[7271:0-47 7361:48-92 7399:93-100 7398:101-112 7397:113-172 7392:173-196 7401:197-222 7403:223-245 7396:246-288 7391:289-319 7325:320-356 7390:357-381 7370:382-413 7323:414-437 7349:438-515 7235:516-533 7321:534-608 7218:609-620 7219:621-646 7382:647-681 7368:682-723 7318:724-737 7381:738-782 7367:783-818 7345:819-830 7315:831-854 7115:855-855 7387:856-977 @7380@!:978-1064 7314:1065-1138 7126:1139-1141 7343:1142-1204 7312:1205-1229 7379:1230-1235 7365:1236-1259 7342:1260-1277 7378:1278-1301 7364:1302-1328 7310:1329-1404 7243:1405-1411 7363:1412-1472 7339:1473-1496 7377:1497-1567 7362:1568-1583 7338:1584-1656 7402:1657-1657 7262:1658-1703] [-1, 7271, 7361, 7399, 7398, 7397, 7392, 7401, 7403, 7396, 7391, 7325, 7390, 7370, 7323, 7349, 7235, 7321, 7218, 7219, 7382, 7368, 7318, 7381, 7367, 7345, 7315, 7115, 7387, 7380, 7314, 7126, 7343, 7312, 7379, 7365, 7342, 7378, 7364, 7310, 7243, 7363, 7339, 7377, 7362, 7338, 7402, 7262, -2]
>TRINITY_DN39744_c0_g1_i6 len=1710 path=[7271:0-47 7361:48-92 7399:93-100 7398:101-112 7397:113-172 7392:173-196 7401:197-222 7403:223-245 7355:246-246 7395:247-288 7391:289-319 7384:320-323 7371:324-347 7394:348-356 7390:357-381 7369:382-413 7322:414-437 7348:438-515 7187:516-533 7320:534-614 7290:615-626 7291:627-652 7317:653-687 7389:688-743 7381:744-788 7316:789-824 7182:825-836 7183:837-860 7184:861-861 7388:862-983 @7380@!:984-1070 7314:1071-1144 7126:1145-1147 7343:1148-1210 7312:1211-1235 7379:1236-1241 7365:1242-1265 7342:1266-1283 7378:1284-1307 7364:1308-1334 7310:1335-1410 7243:1411-1417 7363:1418-1478 7339:1479-1502 7377:1503-1573 7362:1574-1589 7338:1590-1662 7402:1663-1663 7262:1664-1709] [-1, 7271, 7361, 7399, 7398, 7397, 7392, 7401, 7403, 7355, 7395, 7391, 7384, 7371, 7394, 7390, 7369, 7322, 7348, 7187, 7320, 7290, 7291, 7317, 7389, 7381, 7316, 7182, 7183, 7184, 7388, 7380, 7314, 7126, 7343, 7312, 7379, 7365, 7342, 7378, 7364, 7310, 7243, 7363, 7339, 7377, 7362, 7338, 7402, 7262, -2]
>TRINITY_DN39744_c0_g1_i8 len=1814 path=[7129:0-47 7337:48-216 7397:217-276 7392:277-300 7401:301-326 7403:327-349 7355:350-350 7395:351-392 7391:393-423 7384:424-427 7371:428-451 7394:452-460 7390:461-485 7369:486-517 7322:518-541 7348:542-619 7187:620-637 7320:638-718 7290:719-730 7291:731-756 7317:757-791 7389:792-847 7381:848-892 7316:893-928 7182:929-940 7183:941-964 7184:965-965 7388:966-1087 @7380@!:1088-1174 7314:1175-1248 7126:1249-1251 7343:1252-1314 7312:1315-1339 7379:1340-1345 7365:1346-1369 7342:1370-1387 7378:1388-1411 7364:1412-1438 7310:1439-1514 7243:1515-1521 7363:1522-1582 7339:1583-1606 7377:1607-1677 7362:1678-1693 7338:1694-1766 7402:1767-1767 7262:1768-1813] [-1, 7129, 7337, 7397, 7392, 7401, 7403, 7355, 7395, 7391, 7384, 7371, 7394, 7390, 7369, 7322, 7348, 7187, 7320, 7290, 7291, 7317, 7389, 7381, 7316, 7182, 7183, 7184, 7388, 7380, 7314, 7126, 7343, 7312, 7379, 7365, 7342, 7378, 7364, 7310, 7243, 7363, 7339, 7377, 7362, 7338, 7402, 7262, -2]
>TRINITY_DN39743_c4_g4_i1 len=2412 path=[16058:0-297 16235:298-943 15798:944-967 16374:968-1829 15708:1830-1858 16207:1859-2406 15469:2407-2411] [-1, 16058, 16235, 15798, 16374, 15708, 16207, 15469, -2]
>TRINITY_DN39959_c7_g6_i1 len=1285 path=[13567:0-732 13568:733-756 13740:757-788 13738:789-848 13735:849-1152 13744:1153-1194 13749:1195-1218 13753:1219-1220 13724:1221-1240 13709:1241-1244 13691:1245-1263 13747:1264-1269 13751:1270-1270 13335:1271-1284] [-1, 13567, 13568, 13740, 13738, 13735, 13744, 13749, 13753, 13724, 13709, 13691, 13747, 13751, 13335, -2]
>TRINITY_DN70949_c0_g1_i1 len=695 path=[673:0-694] [-1, 673, -2]
>TRINITY_DN72429_c0_g1_i1 len=1351 path=[2657:0-1350] [-1, 2657, -2]
>TRINITY_DN72733_c0_g1_i1 len=2274 path=[4503:0-2273] [-1, 4503, -2]
>TRINITY_DN73529_c0_g1_i1 len=805 path=[783:0-804] [-1, 783, -2]
>TRINITY_DN74104_c0_g1_i1 len=884 path=[862:0-883] [-1, 862, -2]
>TRINITY_DN97295_c0_g1_i1 len=707 path=[1369:0-706] [-1, 1369, -2]
>TRINITY_DN19421_c0_g1_i1 len=1198 path=[2351:0-1197] [-1, 2351, -2]
>TRINITY_DN30872_c0_g1_i1 len=3861 path=[7742:0-1214 @7759@!:1215-2241 7757:2242-2348 7747:2349-2366 7748:2367-3860] [-1, 7742, 7759, 7757, 7747, 7748, -2]
>TRINITY_DN30872_c0_g1_i2 len=3864 path=[7742:0-1214 @7759@!:1215-2241 7757:2242-2348 7754:2349-2369 7755:2370-3863] [-1, 7742, 7759, 7757, 7754, 7755, -2]
>TRINITY_DN32787_c0_g1_i1 len=4244 path=[9486:0-209 9495:210-361 9471:362-389 @9493@!:390-1911 9496:1912-1930 9465:1931-1935 9492:1936-2030 @9490@!:2031-3311 9474:3312-3325 9475:3326-4243] [-1, 9486, 9495, 9471, 9493, 9496, 9465, 9492, 9490, 9474, 9475, -2]
>TRINITY_DN32787_c0_g1_i2 len=4166 path=[9486:0-209 9495:210-361 9471:362-389 @9493@!:390-1911 9496:1912-1930 9461:1931-1952 @9490@!:1953-3233 9474:3234-3247 9475:3248-4165] [-1, 9486, 9495, 9471, 9493, 9496, 9461, 9490, 9474, 9475, -2]
>TRINITY_DN58847_c0_g1_i1 len=1900 path=[1878:0-1899] [-1, 1878, -2]
>TRINITY_DN3675_c0_g1_i1 len=2019 path=[4013:0-1315 4014:1316-2018] [-1, 4013, 4014, -2]
>TRINITY_DN30872_c0_g1_i1 len=3861 path=[7742:0-1214 @7759@!:1215-2241 7757:2242-2348 7747:2349-2366 7748:2367-3860] [-1, 7742, 7759, 7757, 7747, 7748, -2]
>TRINITY_DN30872_c0_g1_i2 len=3864 path=[7742:0-1214 @7759@!:1215-2241 7757:2242-2348 7754:2349-2369 7755:2370-3863] [-1, 7742, 7759, 7757, 7754, 7755, -2]
>TRINITY_DN32787_c0_g1_i1 len=4244 path=[9486:0-209 9495:210-361 9471:362-389 @9493@!:390-1911 9496:1912-1930 9465:1931-1935 9492:1936-2030 @9490@!:2031-3311 9474:3312-3325 9475:3326-4243] [-1, 9486, 9495, 9471, 9493, 9496, 9465, 9492, 9490, 9474, 9475, -2]
>TRINITY_DN32787_c0_g1_i2 len=4166 path=[9486:0-209 9495:210-361 9471:362-389 @9493@!:390-1911 9496:1912-1930 9461:1931-1952 @9490@!:1953-3233 9474:3234-3247 9475:3248-4165] [-1, 9486, 9495, 9471, 9493, 9496, 9461, 9490, 9474, 9475, -2]
>TRINITY_DN3675_c0_g1_i1 len=2019 path=[4013:0-1315 4014:1316-2018] [-1, 4013, 4014, -2]
>TRINITY_DN19421_c0_g1_i1 len=1198 path=[2351:0-1197] [-1, 2351, -2]
>TRINITY_DN30872_c0_g1_i1 len=3861 path=[7742:0-1214 @7759@!:1215-2241 7757:2242-2348 7747:2349-2366 7748:2367-3860] [-1, 7742, 7759, 7757, 7747, 7748, -2]
>TRINITY_DN30872_c0_g1_i2 len=3864 path=[7742:0-1214 @7759@!:1215-2241 7757:2242-2348 7754:2349-2369 7755:2370-3863] [-1, 7742, 7759, 7757, 7754, 7755, -2]
>TRINITY_DN32787_c0_g1_i1 len=4244 path=[9486:0-209 9495:210-361 9471:362-389 @9493@!:390-1911 9496:1912-1930 9465:1931-1935 9492:1936-2030 @9490@!:2031-3311 9474:3312-3325 9475:3326-4243] [-1, 9486, 9495, 9471, 9493, 9496, 9465, 9492, 9490, 9474, 9475, -2]
>TRINITY_DN32787_c0_g1_i2 len=4166 path=[9486:0-209 9495:210-361 9471:362-389 @9493@!:390-1911 9496:1912-1930 9461:1931-1952 @9490@!:1953-3233 9474:3234-3247 9475:3248-4165] [-1, 9486, 9495, 9471, 9493, 9496, 9461, 9490, 9474, 9475, -2]
>TRINITY_DN58847_c0_g1_i1 len=1900 path=[1878:0-1899] [-1, 1878, -2]
>TRINITY_DN32787_c0_g1_i1 len=4244 path=[9486:0-209 9495:210-361 9471:362-389 @9493@!:390-1911 9496:1912-1930 9465:1931-1935 9492:1936-2030 @9490@!:2031-3311 9474:3312-3325 9475:3326-4243] [-1, 9486, 9495, 9471, 9493, 9496, 9465, 9492, 9490, 9474, 9475, -2]
>TRINITY_DN32787_c0_g1_i2 len=4166 path=[9486:0-209 9495:210-361 9471:362-389 @9493@!:390-1911 9496:1912-1930 9461:1931-1952 @9490@!:1953-3233 9474:3234-3247 9475:3248-4165] [-1, 9486, 9495, 9471, 9493, 9496, 9461, 9490, 9474, 9475, -2]
