# Supplementary material for: Venomix: a simple bioinformatic pipeline for identifying and characterizing toxin gene candidates from transcriptomic data
Source: PeerJ. 2018 Jul 31;6:e5361. doi: 10.7717/peerj.5361 (PMC6074769; doi:10.7717/peerj.5361)
Supplement: Supplemental Information 6 [file peerj-06-5361-s006.gz › FinalOutput_1E-20/SCREENING/TOX_SCREEN]

TRINITY_DN4_c0_g1_i1	3.52e-64
TRINITY_DN4_c0_g2_i1	2.97e-58
TRINITY_DN4_c0_g2_i1	2.97e-58
TRINITY_DN18677_c0_g1_i1	5.45e-35
TRINITY_DN18677_c0_g1_i2	8.20e-35
TRINITY_DN38356_c1_g1_i1	2.89e-66
TRINITY_DN38577_c0_g1_i1	4.85e-62
TRINITY_DN39194_c0_g1_i1	4.05e-47
TRINITY_DN39194_c0_g1_i2	2.10e-78
TRINITY_DN39194_c0_g1_i3	1.04e-84
TRINITY_DN39194_c0_g1_i4	6.86e-84
TRINITY_DN39194_c0_g1_i5	2.84e-77
TRINITY_DN40068_c7_g6_i1	4.12e-149
TRINITY_DN40068_c7_g6_i2	2.33e-149
TRINITY_DN50885_c0_g1_i1	8.98e-37
TRINITY_DN52127_c0_g1_i1	5.05e-38
TRINITY_DN59357_c0_g1_i1	7.88e-40
TRINITY_DN31888_c0_g1_i1	4.52e-42
TRINITY_DN31888_c0_g1_i1	1.16e-41
TRINITY_DN31888_c0_g1_i1	3.64e-25
TRINITY_DN31888_c0_g1_i1	2.69e-10
TRINITY_DN31888_c0_g1_i1	2.81e-10
TRINITY_DN33776_c0_g2_i1	3.71e-64
TRINITY_DN33776_c0_g2_i1	6.46e-58
TRINITY_DN33776_c0_g2_i1	7.38e-56
TRINITY_DN33776_c0_g2_i1	5.32e-52
TRINITY_DN33776_c0_g2_i1	7.10e-52
TRINITY_DN33776_c0_g2_i1	2.24e-35
TRINITY_DN33776_c0_g2_i1	7.89e-35
TRINITY_DN33776_c0_g2_i1	3.52e-32
TRINITY_DN33776_c0_g2_i2	1.26e-64
TRINITY_DN33776_c0_g2_i2	2.24e-58
TRINITY_DN33776_c0_g2_i2	3.96e-56
TRINITY_DN33776_c0_g2_i2	2.65e-52
TRINITY_DN33776_c0_g2_i2	6.37e-52
TRINITY_DN33776_c0_g2_i2	1.57e-35
TRINITY_DN33776_c0_g2_i2	4.27e-35
TRINITY_DN33776_c0_g2_i2	2.01e-32
TRINITY_DN33776_c0_g2_i3	3.52e-64
TRINITY_DN33776_c0_g2_i3	6.36e-58
TRINITY_DN33776_c0_g2_i3	7.66e-56
TRINITY_DN33776_c0_g2_i3	5.26e-52
TRINITY_DN33776_c0_g2_i3	7.39e-52
TRINITY_DN33776_c0_g2_i3	2.25e-35
TRINITY_DN33776_c0_g2_i3	7.05e-35
TRINITY_DN33776_c0_g2_i3	3.55e-32
TRINITY_DN33776_c0_g2_i4	3.41e-64
TRINITY_DN33776_c0_g2_i4	5.96e-58
TRINITY_DN33776_c0_g2_i4	6.83e-56
TRINITY_DN33776_c0_g2_i4	4.93e-52
TRINITY_DN33776_c0_g2_i4	6.59e-52
TRINITY_DN33776_c0_g2_i4	2.10e-35
TRINITY_DN33776_c0_g2_i4	7.39e-35
TRINITY_DN33776_c0_g2_i4	3.31e-32
TRINITY_DN33776_c0_g2_i5	2.25e-64
TRINITY_DN33776_c0_g2_i5	3.98e-58
TRINITY_DN33776_c0_g2_i5	5.45e-56
TRINITY_DN33776_c0_g2_i5	4.01e-52
TRINITY_DN33776_c0_g2_i5	7.91e-52
TRINITY_DN33776_c0_g2_i5	2.00e-35
TRINITY_DN33776_c0_g2_i5	5.25e-35
TRINITY_DN33776_c0_g2_i5	2.88e-32
TRINITY_DN33776_c0_g2_i6	2.42e-64
TRINITY_DN33776_c0_g2_i6	4.09e-58
TRINITY_DN33776_c0_g2_i6	5.45e-56
TRINITY_DN33776_c0_g2_i6	4.55e-52
TRINITY_DN33776_c0_g2_i6	4.67e-52
TRINITY_DN33776_c0_g2_i6	1.48e-35
TRINITY_DN33776_c0_g2_i6	5.84e-35
TRINITY_DN33776_c0_g2_i6	2.68e-32
TRINITY_DN33776_c0_g2_i7	1.90e-64
TRINITY_DN33776_c0_g2_i7	5.25e-56
TRINITY_DN33776_c0_g2_i7	3.48e-52
TRINITY_DN33776_c0_g2_i7	7.05e-52
TRINITY_DN33776_c0_g2_i7	1.72e-35
TRINITY_DN33776_c0_g2_i7	4.87e-35
TRINITY_DN33776_c0_g2_i7	2.62e-32
TRINITY_DN33776_c0_g2_i8	3.82e-64
TRINITY_DN33776_c0_g2_i8	6.88e-58
TRINITY_DN33776_c0_g2_i8	8.28e-56
TRINITY_DN33776_c0_g2_i8	5.67e-52
TRINITY_DN33776_c0_g2_i8	7.96e-52
TRINITY_DN33776_c0_g2_i8	2.40e-35
TRINITY_DN33776_c0_g2_i8	7.52e-35
TRINITY_DN33776_c0_g2_i8	3.78e-32
TRINITY_DN33776_c0_g2_i9	1.75e-64
TRINITY_DN33776_c0_g2_i9	4.86e-56
TRINITY_DN33776_c0_g2_i9	3.23e-52
TRINITY_DN33776_c0_g2_i9	6.54e-52
TRINITY_DN33776_c0_g2_i9	1.61e-35
TRINITY_DN33776_c0_g2_i9	4.57e-35
TRINITY_DN33776_c0_g2_i9	2.46e-32
TRINITY_DN33776_c0_g2_i10	2.64e-64
TRINITY_DN33776_c0_g2_i10	4.59e-58
TRINITY_DN33776_c0_g2_i10	7.13e-56
TRINITY_DN33776_c0_g2_i10	4.84e-52
TRINITY_DN33776_c0_g2_i10	6.14e-52
TRINITY_DN33776_c0_g2_i10	1.79e-35
TRINITY_DN33776_c0_g2_i10	6.35e-35
TRINITY_DN33776_c0_g2_i10	2.79e-32
TRINITY_DN33776_c0_g2_i11	1.37e-64
TRINITY_DN33776_c0_g2_i11	2.42e-58
TRINITY_DN33776_c0_g2_i11	4.28e-56
TRINITY_DN33776_c0_g2_i11	2.86e-52
TRINITY_DN33776_c0_g2_i11	6.87e-52
TRINITY_DN33776_c0_g2_i11	1.68e-35
TRINITY_DN33776_c0_g2_i11	4.56e-35
TRINITY_DN33776_c0_g2_i11	2.14e-32
TRINITY_DN33776_c0_g2_i12	2.43e-64
TRINITY_DN33776_c0_g2_i12	4.25e-58
TRINITY_DN33776_c0_g2_i12	6.60e-56
TRINITY_DN33776_c0_g2_i12	4.49e-52
TRINITY_DN33776_c0_g2_i12	5.70e-52
TRINITY_DN33776_c0_g2_i12	1.68e-35
TRINITY_DN33776_c0_g2_i12	5.96e-35
TRINITY_DN33776_c0_g2_i12	2.62e-32
TRINITY_DN33776_c0_g2_i13	2.62e-64
TRINITY_DN33776_c0_g2_i13	4.42e-58
TRINITY_DN33776_c0_g2_i13	5.89e-56
TRINITY_DN33776_c0_g2_i13	4.90e-52
TRINITY_DN33776_c0_g2_i13	5.03e-52
TRINITY_DN33776_c0_g2_i13	1.58e-35
TRINITY_DN33776_c0_g2_i13	6.23e-35
TRINITY_DN33776_c0_g2_i13	2.85e-32
TRINITY_DN33776_c0_g2_i14	2.45e-64
TRINITY_DN33776_c0_g2_i14	4.31e-58
TRINITY_DN33776_c0_g2_i14	5.89e-56
TRINITY_DN33776_c0_g2_i14	4.32e-52
TRINITY_DN33776_c0_g2_i14	8.53e-52
TRINITY_DN33776_c0_g2_i14	2.14e-35
TRINITY_DN33776_c0_g2_i14	5.60e-35
TRINITY_DN33776_c0_g2_i14	3.06e-32
TRINITY_DN33776_c0_g2_i15	2.40e-64
TRINITY_DN33776_c0_g2_i15	4.25e-58
TRINITY_DN33776_c0_g2_i15	7.51e-56
TRINITY_DN33776_c0_g2_i15	6.86e-52
TRINITY_DN33776_c0_g2_i15	8.92e-52
TRINITY_DN33776_c0_g2_i15	1.88e-35
TRINITY_DN33776_c0_g2_i15	6.52e-35
TRINITY_DN33776_c0_g2_i15	3.01e-32
TRINITY_DN33776_c0_g2_i16	3.43e-64
TRINITY_DN33776_c0_g2_i16	5.81e-58
TRINITY_DN33776_c0_g2_i16	7.87e-56
TRINITY_DN33776_c0_g2_i16	7.01e-52
TRINITY_DN33776_c0_g2_i16	1.06e-51
TRINITY_DN33776_c0_g2_i16	1.96e-35
TRINITY_DN33776_c0_g2_i16	7.83e-35
TRINITY_DN33776_c0_g2_i16	3.38e-32
TRINITY_DN33776_c0_g2_i17	1.39e-64
TRINITY_DN33776_c0_g2_i17	2.78e-58
TRINITY_DN33776_c0_g2_i17	6.56e-52
TRINITY_DN33776_c0_g2_i17	1.58e-35
TRINITY_DN33776_c0_g2_i17	5.56e-35
TRINITY_DN33776_c0_g2_i17	2.30e-32
TRINITY_DN33776_c0_g2_i18	1.73e-64
TRINITY_DN33776_c0_g2_i18	3.44e-58
TRINITY_DN33776_c0_g2_i18	5.92e-56
TRINITY_DN33776_c0_g2_i18	4.26e-52
TRINITY_DN33776_c0_g2_i18	8.42e-52
TRINITY_DN33776_c0_g2_i18	1.57e-35
TRINITY_DN33776_c0_g2_i18	6.76e-35
TRINITY_DN33776_c0_g2_i18	2.42e-32
TRINITY_DN33776_c0_g2_i19	3.15e-64
TRINITY_DN33776_c0_g2_i19	5.37e-58
TRINITY_DN33776_c0_g2_i19	7.29e-56
TRINITY_DN33776_c0_g2_i19	6.51e-52
TRINITY_DN33776_c0_g2_i19	9.87e-52
TRINITY_DN33776_c0_g2_i19	1.84e-35
TRINITY_DN33776_c0_g2_i19	7.35e-35
TRINITY_DN33776_c0_g2_i19	3.17e-32
TRINITY_DN33776_c0_g2_i20	1.60e-64
TRINITY_DN33776_c0_g2_i20	3.18e-58
TRINITY_DN33776_c0_g2_i20	5.48e-56
TRINITY_DN33776_c0_g2_i20	3.96e-52
TRINITY_DN33776_c0_g2_i20	7.82e-52
TRINITY_DN33776_c0_g2_i20	1.47e-35
TRINITY_DN33776_c0_g2_i20	6.34e-35
TRINITY_DN33776_c0_g2_i20	2.28e-32
TRINITY_DN33776_c0_g2_i21	1.85e-64
TRINITY_DN33776_c0_g2_i21	3.72e-58
TRINITY_DN33776_c0_g2_i21	5.50e-56
TRINITY_DN33776_c0_g2_i21	3.47e-52
TRINITY_DN33776_c0_g2_i21	9.71e-52
TRINITY_DN33776_c0_g2_i21	1.94e-35
TRINITY_DN33776_c0_g2_i21	5.48e-35
TRINITY_DN33776_c0_g2_i21	2.39e-32
TRINITY_DN33776_c0_g2_i22	2.01e-64
TRINITY_DN33776_c0_g2_i22	4.03e-58
TRINITY_DN33776_c0_g2_i22	5.95e-56
TRINITY_DN33776_c0_g2_i22	3.74e-52
TRINITY_DN33776_c0_g2_i22	1.05e-51
TRINITY_DN33776_c0_g2_i22	2.07e-35
TRINITY_DN33776_c0_g2_i22	5.85e-35
TRINITY_DN33776_c0_g2_i22	2.55e-32
TRINITY_DN33776_c0_g2_i23	1.50e-64
TRINITY_DN33776_c0_g2_i23	3.01e-58
TRINITY_DN33776_c0_g2_i23	7.07e-52
TRINITY_DN33776_c0_g2_i23	1.68e-35
TRINITY_DN33776_c0_g2_i23	5.92e-35
TRINITY_DN33776_c0_g2_i23	2.45e-32
TRINITY_DN34017_c0_g1_i1	3.48e-24
TRINITY_DN34017_c0_g1_i1	5.55e-22
TRINITY_DN34017_c0_g1_i1	5.16e-13
TRINITY_DN34017_c0_g1_i1	1.17e-11
TRINITY_DN34017_c0_g1_i1	1.92e-10
TRINITY_DN34017_c0_g2_i1	1.95e-38
TRINITY_DN34017_c0_g2_i1	3.54e-33
TRINITY_DN34017_c0_g2_i1	1.07e-29
TRINITY_DN34017_c0_g2_i1	8.78e-27
TRINITY_DN34017_c0_g2_i1	2.80e-14
TRINITY_DN34017_c0_g2_i1	2.18e-05
TRINITY_DN34017_c0_g2_i1	7.52e-05
TRINITY_DN34017_c0_g2_i1	8.05e-04
TRINITY_DN34017_c0_g2_i1	0.006
TRINITY_DN34017_c0_g2_i1	0.018
TRINITY_DN34017_c0_g2_i1	0.019
TRINITY_DN34017_c0_g2_i1	0.079
TRINITY_DN34017_c0_g2_i1	0.33
TRINITY_DN34017_c0_g2_i2	2.04e-38
TRINITY_DN34017_c0_g2_i2	4.05e-33
TRINITY_DN34017_c0_g2_i2	1.15e-29
TRINITY_DN34017_c0_g2_i2	9.06e-27
TRINITY_DN34017_c0_g2_i2	3.06e-14
TRINITY_DN34017_c0_g2_i2	2.20e-05
TRINITY_DN34017_c0_g2_i2	7.60e-05
TRINITY_DN34017_c0_g2_i2	8.14e-04
TRINITY_DN34017_c0_g2_i2	0.006
TRINITY_DN34017_c0_g2_i2	0.018
TRINITY_DN34017_c0_g2_i2	0.019
TRINITY_DN34017_c0_g2_i2	0.080
TRINITY_DN34017_c0_g2_i2	0.33
TRINITY_DN35002_c0_g1_i1	1.28e-35
TRINITY_DN35002_c0_g1_i1	1.84e-34
TRINITY_DN35002_c0_g1_i1	1.13e-31
TRINITY_DN35002_c0_g1_i1	1.67e-29
TRINITY_DN35002_c0_g1_i1	2.22e-28
TRINITY_DN35002_c0_g1_i1	1.11e-18
TRINITY_DN35013_c0_g1_i1	8.70e-36
TRINITY_DN35013_c0_g1_i1	4.65e-29
TRINITY_DN35013_c0_g1_i1	5.09e-22
TRINITY_DN35013_c0_g1_i1	2.18e-07
TRINITY_DN35013_c0_g1_i2	2.38e-40
TRINITY_DN35013_c0_g1_i2	1.11e-33
TRINITY_DN35013_c0_g1_i2	6.12e-29
TRINITY_DN35013_c0_g1_i2	1.97e-26
TRINITY_DN35013_c0_g1_i2	4.34e-23
TRINITY_DN35013_c0_g1_i3	2.46e-40
TRINITY_DN35013_c0_g1_i3	1.14e-33
TRINITY_DN35013_c0_g1_i3	6.29e-29
TRINITY_DN35013_c0_g1_i3	2.02e-26
TRINITY_DN35013_c0_g1_i3	4.45e-23
TRINITY_DN37565_c0_g2_i1	4.37e-68
TRINITY_DN37565_c0_g2_i1	1.73e-55
TRINITY_DN37565_c0_g2_i1	2.38e-49
TRINITY_DN37565_c0_g2_i1	5.18e-33
TRINITY_DN37565_c0_g2_i1	1.64e-17
TRINITY_DN37565_c0_g2_i2	5.88e-69
TRINITY_DN37565_c0_g2_i2	3.48e-56
TRINITY_DN37565_c0_g2_i2	5.60e-50
TRINITY_DN37565_c0_g2_i2	1.64e-33
TRINITY_DN37565_c0_g2_i2	6.27e-18
TRINITY_DN37565_c0_g2_i3	3.68e-68
TRINITY_DN37565_c0_g2_i3	1.38e-55
TRINITY_DN37565_c0_g2_i3	1.88e-49
TRINITY_DN37565_c0_g2_i3	4.75e-33
TRINITY_DN37565_c0_g2_i5	1.94e-68
TRINITY_DN37565_c0_g2_i5	7.24e-56
TRINITY_DN37565_c0_g2_i5	1.00e-49
TRINITY_DN37565_c0_g2_i5	2.71e-33
TRINITY_DN37565_c0_g2_i7	3.11e-68
TRINITY_DN37565_c0_g2_i7	1.27e-55
TRINITY_DN37565_c0_g2_i7	1.78e-49
TRINITY_DN37565_c0_g2_i7	4.01e-33
TRINITY_DN37565_c0_g2_i7	1.30e-17
TRINITY_DN37565_c0_g2_i8	5.35e-68
TRINITY_DN37565_c0_g2_i8	2.09e-55
TRINITY_DN37565_c0_g2_i8	2.86e-49
TRINITY_DN37565_c0_g2_i8	6.11e-33
TRINITY_DN37565_c0_g2_i8	1.90e-17
TRINITY_DN37768_c0_g1_i1	2.50e-27
TRINITY_DN37768_c0_g1_i1	4.58e-25
TRINITY_DN37768_c0_g1_i1	9.39e-25
TRINITY_DN37768_c0_g1_i1	1.66e-23
TRINITY_DN37768_c0_g1_i1	4.75e-19
TRINITY_DN37768_c0_g1_i1	1.57e-09
TRINITY_DN37768_c0_g1_i1	0.018
TRINITY_DN38610_c0_g1_i1	3.28e-51
TRINITY_DN38610_c0_g1_i1	5.49e-44
TRINITY_DN38610_c0_g1_i1	3.61e-42
TRINITY_DN38610_c0_g1_i1	1.07e-39
TRINITY_DN38610_c0_g1_i1	2.64e-35
TRINITY_DN38610_c0_g1_i1	4.47e-19
TRINITY_DN38610_c0_g1_i1	5.62e-19
TRINITY_DN38610_c0_g1_i1	3.91e-17
TRINITY_DN38610_c0_g1_i1	1.05e-06
TRINITY_DN38610_c0_g1_i2	2.42e-48
TRINITY_DN38610_c0_g1_i2	2.99e-44
TRINITY_DN38610_c0_g1_i2	2.50e-40
TRINITY_DN38610_c0_g1_i2	2.03e-34
TRINITY_DN38610_c0_g1_i2	6.01e-33
TRINITY_DN38610_c0_g1_i2	7.22e-31
TRINITY_DN38610_c0_g1_i2	9.09e-31
TRINITY_DN38610_c0_g1_i2	5.55e-06
TRINITY_DN38610_c0_g1_i2	9.77e-06
TRINITY_DN38610_c0_g1_i3	2.64e-48
TRINITY_DN38610_c0_g1_i3	3.23e-44
TRINITY_DN38610_c0_g1_i3	2.67e-40
TRINITY_DN38610_c0_g1_i3	2.15e-34
TRINITY_DN38610_c0_g1_i3	6.35e-33
TRINITY_DN38610_c0_g1_i3	7.61e-31
TRINITY_DN38610_c0_g1_i3	9.58e-31
TRINITY_DN38610_c0_g1_i3	5.73e-06
TRINITY_DN38610_c0_g1_i3	1.01e-05
TRINITY_DN38610_c0_g1_i4	5.59e-30
TRINITY_DN38610_c0_g1_i4	1.16e-26
TRINITY_DN38610_c0_g1_i4	8.32e-26
TRINITY_DN38610_c0_g1_i4	2.69e-17
TRINITY_DN38610_c0_g1_i4	1.39e-10
TRINITY_DN38610_c0_g1_i4	5.00e-06
TRINITY_DN38610_c0_g1_i5	9.81e-30
TRINITY_DN38610_c0_g1_i5	1.91e-26
TRINITY_DN38610_c0_g1_i5	1.34e-25
TRINITY_DN38610_c0_g1_i5	3.59e-17
TRINITY_DN38610_c0_g1_i5	1.65e-10
TRINITY_DN38610_c0_g1_i5	5.69e-06
TRINITY_DN38610_c0_g1_i6	3.57e-51
TRINITY_DN38610_c0_g1_i6	5.87e-44
TRINITY_DN38610_c0_g1_i6	3.85e-42
TRINITY_DN38610_c0_g1_i6	1.14e-39
TRINITY_DN38610_c0_g1_i6	2.79e-35
TRINITY_DN38610_c0_g1_i6	4.65e-19
TRINITY_DN38610_c0_g1_i6	5.84e-19
TRINITY_DN38610_c0_g1_i6	4.06e-17
TRINITY_DN38610_c0_g1_i6	1.08e-06
TRINITY_DN38610_c0_g1_i7	5.46e-53
TRINITY_DN38610_c0_g1_i7	3.14e-44
TRINITY_DN38610_c0_g1_i7	1.03e-42
TRINITY_DN38610_c0_g1_i7	7.06e-40
TRINITY_DN38610_c0_g1_i7	2.89e-35
TRINITY_DN38610_c0_g1_i7	4.11e-32
TRINITY_DN38610_c0_g1_i7	1.84e-27
TRINITY_DN38610_c0_g1_i7	5.66e-19
TRINITY_DN38610_c0_g1_i7	1.51e-06
TRINITY_DN38610_c0_g1_i8	5.02e-53
TRINITY_DN38610_c0_g1_i8	2.94e-44
TRINITY_DN38610_c0_g1_i8	9.67e-43
TRINITY_DN38610_c0_g1_i8	6.66e-40
TRINITY_DN38610_c0_g1_i8	2.75e-35
TRINITY_DN38610_c0_g1_i8	3.91e-32
TRINITY_DN38610_c0_g1_i8	1.76e-27
TRINITY_DN38610_c0_g1_i8	5.45e-19
TRINITY_DN38610_c0_g1_i8	1.46e-06
TRINITY_DN38921_c0_g1_i1	7.75e-37
TRINITY_DN38921_c0_g1_i1	2.44e-18
TRINITY_DN38921_c0_g1_i1	1.96e-13
TRINITY_DN38921_c0_g1_i1	2.60e-08
TRINITY_DN38921_c0_g1_i1	2.11e-07
TRINITY_DN38921_c0_g1_i1	9.03e-05
TRINITY_DN38921_c0_g1_i1	2.62e-04
TRINITY_DN38921_c0_g1_i1	0.044
TRINITY_DN38921_c0_g1_i1	6.5
TRINITY_DN38921_c0_g1_i3	4.37e-34
TRINITY_DN38921_c0_g1_i3	4.37e-34
TRINITY_DN38921_c0_g1_i3	3.88e-30
TRINITY_DN38921_c0_g1_i3	3.88e-30
TRINITY_DN38921_c0_g1_i3	7.70e-22
TRINITY_DN38921_c0_g1_i3	6.64e-20
TRINITY_DN38921_c0_g1_i3	8.59e-17
TRINITY_DN38921_c0_g1_i3	9.65e-16
TRINITY_DN38921_c0_g1_i3	2.17e-14
TRINITY_DN38921_c0_g1_i3	5.35e-12
TRINITY_DN38921_c0_g1_i3	1.40e-11
TRINITY_DN38921_c0_g1_i3	4.78e-11
TRINITY_DN38921_c0_g1_i3	1.62e-09
TRINITY_DN38921_c0_g1_i3	0.55
TRINITY_DN38921_c0_g1_i6	2.14e-47
TRINITY_DN38921_c0_g1_i6	9.54e-36
TRINITY_DN38921_c0_g1_i6	4.35e-23
TRINITY_DN38921_c0_g1_i6	8.84e-21
TRINITY_DN27353_c0_g2_i2	4.23e-26
TRINITY_DN34711_c0_g2_i1	9.09e-42
TRINITY_DN34711_c0_g2_i2	2.98e-41
TRINITY_DN34711_c0_g2_i3	9.29e-42
TRINITY_DN34711_c0_g2_i4	3.15e-41
TRINITY_DN97130_c0_g1_i1	7.10e-53
TRINITY_DN105899_c0_g1_i1	2.36e-23
TRINITY_DN34711_c0_g2_i1	9.09e-42
TRINITY_DN34711_c0_g2_i2	2.98e-41
TRINITY_DN34711_c0_g2_i3	9.29e-42
TRINITY_DN34711_c0_g2_i4	3.15e-41
TRINITY_DN97130_c0_g1_i1	7.10e-53
TRINITY_DN34711_c0_g2_i1	9.09e-42
TRINITY_DN34711_c0_g2_i2	2.98e-41
TRINITY_DN34711_c0_g2_i3	9.29e-42
TRINITY_DN34711_c0_g2_i4	3.15e-41
TRINITY_DN97130_c0_g1_i1	7.10e-53
TRINITY_DN105899_c0_g1_i1	2.36e-23
TRINITY_DN34711_c0_g2_i1	9.09e-42
TRINITY_DN34711_c0_g2_i2	2.98e-41
TRINITY_DN34711_c0_g2_i3	9.29e-42
TRINITY_DN34711_c0_g2_i4	3.15e-41
TRINITY_DN97130_c0_g1_i1	7.10e-53
TRINITY_DN39906_c0_g2_i2	2.29e-22
TRINITY_DN51843_c0_g1_i1	1.76e-26
TRINITY_DN7797_c0_g1_i1	3.64e-28
TRINITY_DN7797_c0_g2_i1	1.42e-27
TRINITY_DN27061_c0_g1_i2	1.76e-28
TRINITY_DN32026_c0_g1_i1	3.93e-47
TRINITY_DN32767_c0_g2_i1	3.18e-27
TRINITY_DN32767_c0_g2_i2	6.91e-27
TRINITY_DN31888_c0_g1_i1	4.52e-42
TRINITY_DN31888_c0_g1_i1	1.16e-41
TRINITY_DN31888_c0_g1_i1	3.64e-25
TRINITY_DN31888_c0_g1_i1	2.69e-10
TRINITY_DN31888_c0_g1_i1	2.81e-10
TRINITY_DN32510_c0_g1_i1	1.08e-21
TRINITY_DN32510_c0_g1_i1	6.15e-16
TRINITY_DN32510_c0_g1_i1	9.19e-15
TRINITY_DN32510_c0_g1_i1	2.77e-14
TRINITY_DN32510_c0_g1_i1	2.60e-08
TRINITY_DN32510_c0_g1_i2	8.78e-22
TRINITY_DN32510_c0_g1_i2	4.34e-16
TRINITY_DN32510_c0_g1_i2	7.73e-15
TRINITY_DN32510_c0_g1_i2	9.42e-13
TRINITY_DN32510_c0_g1_i2	2.73e-08
TRINITY_DN32510_c0_g1_i4	1.03e-21
TRINITY_DN32510_c0_g1_i4	5.81e-16
TRINITY_DN32510_c0_g1_i4	9.70e-15
TRINITY_DN32510_c0_g1_i4	2.78e-14
TRINITY_DN32510_c0_g1_i4	2.19e-08
TRINITY_DN33776_c0_g2_i1	3.71e-64
TRINITY_DN33776_c0_g2_i1	6.46e-58
TRINITY_DN33776_c0_g2_i1	7.38e-56
TRINITY_DN33776_c0_g2_i1	5.32e-52
TRINITY_DN33776_c0_g2_i1	7.10e-52
TRINITY_DN33776_c0_g2_i1	2.24e-35
TRINITY_DN33776_c0_g2_i1	7.89e-35
TRINITY_DN33776_c0_g2_i1	3.52e-32
TRINITY_DN33776_c0_g2_i2	1.26e-64
TRINITY_DN33776_c0_g2_i2	2.24e-58
TRINITY_DN33776_c0_g2_i2	3.96e-56
TRINITY_DN33776_c0_g2_i2	2.65e-52
TRINITY_DN33776_c0_g2_i2	6.37e-52
TRINITY_DN33776_c0_g2_i2	1.57e-35
TRINITY_DN33776_c0_g2_i2	4.27e-35
TRINITY_DN33776_c0_g2_i2	2.01e-32
TRINITY_DN33776_c0_g2_i3	3.52e-64
TRINITY_DN33776_c0_g2_i3	6.36e-58
TRINITY_DN33776_c0_g2_i3	7.66e-56
TRINITY_DN33776_c0_g2_i3	5.26e-52
TRINITY_DN33776_c0_g2_i3	7.39e-52
TRINITY_DN33776_c0_g2_i3	2.25e-35
TRINITY_DN33776_c0_g2_i3	7.05e-35
TRINITY_DN33776_c0_g2_i3	3.55e-32
TRINITY_DN33776_c0_g2_i4	3.41e-64
TRINITY_DN33776_c0_g2_i4	5.96e-58
TRINITY_DN33776_c0_g2_i4	6.83e-56
TRINITY_DN33776_c0_g2_i4	4.93e-52
TRINITY_DN33776_c0_g2_i4	6.59e-52
TRINITY_DN33776_c0_g2_i4	2.10e-35
TRINITY_DN33776_c0_g2_i4	7.39e-35
TRINITY_DN33776_c0_g2_i4	3.31e-32
TRINITY_DN33776_c0_g2_i5	2.25e-64
TRINITY_DN33776_c0_g2_i5	3.98e-58
TRINITY_DN33776_c0_g2_i5	5.45e-56
TRINITY_DN33776_c0_g2_i5	4.01e-52
TRINITY_DN33776_c0_g2_i5	7.91e-52
TRINITY_DN33776_c0_g2_i5	2.00e-35
TRINITY_DN33776_c0_g2_i5	5.25e-35
TRINITY_DN33776_c0_g2_i5	2.88e-32
TRINITY_DN33776_c0_g2_i6	2.42e-64
TRINITY_DN33776_c0_g2_i6	4.09e-58
TRINITY_DN33776_c0_g2_i6	5.45e-56
TRINITY_DN33776_c0_g2_i6	4.55e-52
TRINITY_DN33776_c0_g2_i6	4.67e-52
TRINITY_DN33776_c0_g2_i6	1.48e-35
TRINITY_DN33776_c0_g2_i6	5.84e-35
TRINITY_DN33776_c0_g2_i6	2.68e-32
TRINITY_DN33776_c0_g2_i7	1.90e-64
TRINITY_DN33776_c0_g2_i7	5.25e-56
TRINITY_DN33776_c0_g2_i7	3.48e-52
TRINITY_DN33776_c0_g2_i7	7.05e-52
TRINITY_DN33776_c0_g2_i7	1.72e-35
TRINITY_DN33776_c0_g2_i7	4.87e-35
TRINITY_DN33776_c0_g2_i7	2.62e-32
TRINITY_DN33776_c0_g2_i8	3.82e-64
TRINITY_DN33776_c0_g2_i8	6.88e-58
TRINITY_DN33776_c0_g2_i8	8.28e-56
TRINITY_DN33776_c0_g2_i8	5.67e-52
TRINITY_DN33776_c0_g2_i8	7.96e-52
TRINITY_DN33776_c0_g2_i8	2.40e-35
TRINITY_DN33776_c0_g2_i8	7.52e-35
TRINITY_DN33776_c0_g2_i8	3.78e-32
TRINITY_DN33776_c0_g2_i9	1.75e-64
TRINITY_DN33776_c0_g2_i9	4.86e-56
TRINITY_DN33776_c0_g2_i9	3.23e-52
TRINITY_DN33776_c0_g2_i9	6.54e-52
TRINITY_DN33776_c0_g2_i9	1.61e-35
TRINITY_DN33776_c0_g2_i9	4.57e-35
TRINITY_DN33776_c0_g2_i9	2.46e-32
TRINITY_DN33776_c0_g2_i10	2.64e-64
TRINITY_DN33776_c0_g2_i10	4.59e-58
TRINITY_DN33776_c0_g2_i10	7.13e-56
TRINITY_DN33776_c0_g2_i10	4.84e-52
TRINITY_DN33776_c0_g2_i10	6.14e-52
TRINITY_DN33776_c0_g2_i10	1.79e-35
TRINITY_DN33776_c0_g2_i10	6.35e-35
TRINITY_DN33776_c0_g2_i10	2.79e-32
TRINITY_DN33776_c0_g2_i11	1.37e-64
TRINITY_DN33776_c0_g2_i11	2.42e-58
TRINITY_DN33776_c0_g2_i11	4.28e-56
TRINITY_DN33776_c0_g2_i11	2.86e-52
TRINITY_DN33776_c0_g2_i11	6.87e-52
TRINITY_DN33776_c0_g2_i11	1.68e-35
TRINITY_DN33776_c0_g2_i11	4.56e-35
TRINITY_DN33776_c0_g2_i11	2.14e-32
TRINITY_DN33776_c0_g2_i12	2.43e-64
TRINITY_DN33776_c0_g2_i12	4.25e-58
TRINITY_DN33776_c0_g2_i12	6.60e-56
TRINITY_DN33776_c0_g2_i12	4.49e-52
TRINITY_DN33776_c0_g2_i12	5.70e-52
TRINITY_DN33776_c0_g2_i12	1.68e-35
TRINITY_DN33776_c0_g2_i12	5.96e-35
TRINITY_DN33776_c0_g2_i12	2.62e-32
TRINITY_DN33776_c0_g2_i13	2.62e-64
TRINITY_DN33776_c0_g2_i13	4.42e-58
TRINITY_DN33776_c0_g2_i13	5.89e-56
TRINITY_DN33776_c0_g2_i13	4.90e-52
TRINITY_DN33776_c0_g2_i13	5.03e-52
TRINITY_DN33776_c0_g2_i13	1.58e-35
TRINITY_DN33776_c0_g2_i13	6.23e-35
TRINITY_DN33776_c0_g2_i13	2.85e-32
TRINITY_DN33776_c0_g2_i14	2.45e-64
TRINITY_DN33776_c0_g2_i14	4.31e-58
TRINITY_DN33776_c0_g2_i14	5.89e-56
TRINITY_DN33776_c0_g2_i14	4.32e-52
TRINITY_DN33776_c0_g2_i14	8.53e-52
TRINITY_DN33776_c0_g2_i14	2.14e-35
TRINITY_DN33776_c0_g2_i14	5.60e-35
TRINITY_DN33776_c0_g2_i14	3.06e-32
TRINITY_DN33776_c0_g2_i15	2.40e-64
TRINITY_DN33776_c0_g2_i15	4.25e-58
TRINITY_DN33776_c0_g2_i15	7.51e-56
TRINITY_DN33776_c0_g2_i15	6.86e-52
TRINITY_DN33776_c0_g2_i15	8.92e-52
TRINITY_DN33776_c0_g2_i15	1.88e-35
TRINITY_DN33776_c0_g2_i15	6.52e-35
TRINITY_DN33776_c0_g2_i15	3.01e-32
TRINITY_DN33776_c0_g2_i16	3.43e-64
TRINITY_DN33776_c0_g2_i16	5.81e-58
TRINITY_DN33776_c0_g2_i16	7.87e-56
TRINITY_DN33776_c0_g2_i16	7.01e-52
TRINITY_DN33776_c0_g2_i16	1.06e-51
TRINITY_DN33776_c0_g2_i16	1.96e-35
TRINITY_DN33776_c0_g2_i16	7.83e-35
TRINITY_DN33776_c0_g2_i16	3.38e-32
TRINITY_DN33776_c0_g2_i17	1.39e-64
TRINITY_DN33776_c0_g2_i17	2.78e-58
TRINITY_DN33776_c0_g2_i17	6.56e-52
TRINITY_DN33776_c0_g2_i17	1.58e-35
TRINITY_DN33776_c0_g2_i17	5.56e-35
TRINITY_DN33776_c0_g2_i17	2.30e-32
TRINITY_DN33776_c0_g2_i18	1.73e-64
TRINITY_DN33776_c0_g2_i18	3.44e-58
TRINITY_DN33776_c0_g2_i18	5.92e-56
TRINITY_DN33776_c0_g2_i18	4.26e-52
TRINITY_DN33776_c0_g2_i18	8.42e-52
TRINITY_DN33776_c0_g2_i18	1.57e-35
TRINITY_DN33776_c0_g2_i18	6.76e-35
TRINITY_DN33776_c0_g2_i18	2.42e-32
TRINITY_DN33776_c0_g2_i19	3.15e-64
TRINITY_DN33776_c0_g2_i19	5.37e-58
TRINITY_DN33776_c0_g2_i19	7.29e-56
TRINITY_DN33776_c0_g2_i19	6.51e-52
TRINITY_DN33776_c0_g2_i19	9.87e-52
TRINITY_DN33776_c0_g2_i19	1.84e-35
TRINITY_DN33776_c0_g2_i19	7.35e-35
TRINITY_DN33776_c0_g2_i19	3.17e-32
TRINITY_DN33776_c0_g2_i20	1.60e-64
TRINITY_DN33776_c0_g2_i20	3.18e-58
TRINITY_DN33776_c0_g2_i20	5.48e-56
TRINITY_DN33776_c0_g2_i20	3.96e-52
TRINITY_DN33776_c0_g2_i20	7.82e-52
TRINITY_DN33776_c0_g2_i20	1.47e-35
TRINITY_DN33776_c0_g2_i20	6.34e-35
TRINITY_DN33776_c0_g2_i20	2.28e-32
TRINITY_DN33776_c0_g2_i21	1.85e-64
TRINITY_DN33776_c0_g2_i21	3.72e-58
TRINITY_DN33776_c0_g2_i21	5.50e-56
TRINITY_DN33776_c0_g2_i21	3.47e-52
TRINITY_DN33776_c0_g2_i21	9.71e-52
TRINITY_DN33776_c0_g2_i21	1.94e-35
TRINITY_DN33776_c0_g2_i21	5.48e-35
TRINITY_DN33776_c0_g2_i21	2.39e-32
TRINITY_DN33776_c0_g2_i22	2.01e-64
TRINITY_DN33776_c0_g2_i22	4.03e-58
TRINITY_DN33776_c0_g2_i22	5.95e-56
TRINITY_DN33776_c0_g2_i22	3.74e-52
TRINITY_DN33776_c0_g2_i22	1.05e-51
TRINITY_DN33776_c0_g2_i22	2.07e-35
TRINITY_DN33776_c0_g2_i22	5.85e-35
TRINITY_DN33776_c0_g2_i22	2.55e-32
TRINITY_DN33776_c0_g2_i23	1.50e-64
TRINITY_DN33776_c0_g2_i23	3.01e-58
TRINITY_DN33776_c0_g2_i23	7.07e-52
TRINITY_DN33776_c0_g2_i23	1.68e-35
TRINITY_DN33776_c0_g2_i23	5.92e-35
TRINITY_DN33776_c0_g2_i23	2.45e-32
TRINITY_DN34017_c0_g2_i1	1.95e-38
TRINITY_DN34017_c0_g2_i1	3.54e-33
TRINITY_DN34017_c0_g2_i1	1.07e-29
TRINITY_DN34017_c0_g2_i1	8.78e-27
TRINITY_DN34017_c0_g2_i1	2.80e-14
TRINITY_DN34017_c0_g2_i1	2.18e-05
TRINITY_DN34017_c0_g2_i1	7.52e-05
TRINITY_DN34017_c0_g2_i1	8.05e-04
TRINITY_DN34017_c0_g2_i1	0.006
TRINITY_DN34017_c0_g2_i1	0.018
TRINITY_DN34017_c0_g2_i1	0.019
TRINITY_DN34017_c0_g2_i1	0.079
TRINITY_DN34017_c0_g2_i1	0.33
TRINITY_DN34017_c0_g2_i2	2.04e-38
TRINITY_DN34017_c0_g2_i2	4.05e-33
TRINITY_DN34017_c0_g2_i2	1.15e-29
TRINITY_DN34017_c0_g2_i2	9.06e-27
TRINITY_DN34017_c0_g2_i2	3.06e-14
TRINITY_DN34017_c0_g2_i2	2.20e-05
TRINITY_DN34017_c0_g2_i2	7.60e-05
TRINITY_DN34017_c0_g2_i2	8.14e-04
TRINITY_DN34017_c0_g2_i2	0.006
TRINITY_DN34017_c0_g2_i2	0.018
TRINITY_DN34017_c0_g2_i2	0.019
TRINITY_DN34017_c0_g2_i2	0.080
TRINITY_DN34017_c0_g2_i2	0.33
TRINITY_DN35002_c0_g1_i1	1.28e-35
TRINITY_DN35002_c0_g1_i1	1.84e-34
TRINITY_DN35002_c0_g1_i1	1.13e-31
TRINITY_DN35002_c0_g1_i1	1.67e-29
TRINITY_DN35002_c0_g1_i1	2.22e-28
TRINITY_DN35002_c0_g1_i1	1.11e-18
TRINITY_DN35013_c0_g1_i1	8.70e-36
TRINITY_DN35013_c0_g1_i1	4.65e-29
TRINITY_DN35013_c0_g1_i1	5.09e-22
TRINITY_DN35013_c0_g1_i1	2.18e-07
TRINITY_DN35013_c0_g1_i2	2.38e-40
TRINITY_DN35013_c0_g1_i2	1.11e-33
TRINITY_DN35013_c0_g1_i2	6.12e-29
TRINITY_DN35013_c0_g1_i2	1.97e-26
TRINITY_DN35013_c0_g1_i2	4.34e-23
TRINITY_DN35013_c0_g1_i3	2.46e-40
TRINITY_DN35013_c0_g1_i3	1.14e-33
TRINITY_DN35013_c0_g1_i3	6.29e-29
TRINITY_DN35013_c0_g1_i3	2.02e-26
TRINITY_DN35013_c0_g1_i3	4.45e-23
TRINITY_DN37565_c0_g2_i1	4.37e-68
TRINITY_DN37565_c0_g2_i1	1.73e-55
TRINITY_DN37565_c0_g2_i1	2.38e-49
TRINITY_DN37565_c0_g2_i1	5.18e-33
TRINITY_DN37565_c0_g2_i1	1.64e-17
TRINITY_DN37565_c0_g2_i2	5.88e-69
TRINITY_DN37565_c0_g2_i2	3.48e-56
TRINITY_DN37565_c0_g2_i2	5.60e-50
TRINITY_DN37565_c0_g2_i2	1.64e-33
TRINITY_DN37565_c0_g2_i2	6.27e-18
TRINITY_DN37565_c0_g2_i3	3.68e-68
TRINITY_DN37565_c0_g2_i3	1.38e-55
TRINITY_DN37565_c0_g2_i3	1.88e-49
TRINITY_DN37565_c0_g2_i3	4.75e-33
TRINITY_DN37565_c0_g2_i5	1.94e-68
TRINITY_DN37565_c0_g2_i5	7.24e-56
TRINITY_DN37565_c0_g2_i5	1.00e-49
TRINITY_DN37565_c0_g2_i5	2.71e-33
TRINITY_DN37565_c0_g2_i7	3.11e-68
TRINITY_DN37565_c0_g2_i7	1.27e-55
TRINITY_DN37565_c0_g2_i7	1.78e-49
TRINITY_DN37565_c0_g2_i7	4.01e-33
TRINITY_DN37565_c0_g2_i7	1.30e-17
TRINITY_DN37565_c0_g2_i8	5.35e-68
TRINITY_DN37565_c0_g2_i8	2.09e-55
TRINITY_DN37565_c0_g2_i8	2.86e-49
TRINITY_DN37565_c0_g2_i8	6.11e-33
TRINITY_DN37565_c0_g2_i8	1.90e-17
TRINITY_DN37768_c0_g1_i1	2.50e-27
TRINITY_DN37768_c0_g1_i1	4.58e-25
TRINITY_DN37768_c0_g1_i1	9.39e-25
TRINITY_DN37768_c0_g1_i1	1.66e-23
TRINITY_DN37768_c0_g1_i1	4.75e-19
TRINITY_DN37768_c0_g1_i1	1.57e-09
TRINITY_DN37768_c0_g1_i1	0.018
TRINITY_DN38610_c0_g1_i1	3.28e-51
TRINITY_DN38610_c0_g1_i1	5.49e-44
TRINITY_DN38610_c0_g1_i1	3.61e-42
TRINITY_DN38610_c0_g1_i1	1.07e-39
TRINITY_DN38610_c0_g1_i1	2.64e-35
TRINITY_DN38610_c0_g1_i1	4.47e-19
TRINITY_DN38610_c0_g1_i1	5.62e-19
TRINITY_DN38610_c0_g1_i1	3.91e-17
TRINITY_DN38610_c0_g1_i1	1.05e-06
TRINITY_DN38610_c0_g1_i2	2.42e-48
TRINITY_DN38610_c0_g1_i2	2.99e-44
TRINITY_DN38610_c0_g1_i2	2.50e-40
TRINITY_DN38610_c0_g1_i2	2.03e-34
TRINITY_DN38610_c0_g1_i2	6.01e-33
TRINITY_DN38610_c0_g1_i2	7.22e-31
TRINITY_DN38610_c0_g1_i2	9.09e-31
TRINITY_DN38610_c0_g1_i2	5.55e-06
TRINITY_DN38610_c0_g1_i2	9.77e-06
TRINITY_DN38610_c0_g1_i3	2.64e-48
TRINITY_DN38610_c0_g1_i3	3.23e-44
TRINITY_DN38610_c0_g1_i3	2.67e-40
TRINITY_DN38610_c0_g1_i3	2.15e-34
TRINITY_DN38610_c0_g1_i3	6.35e-33
TRINITY_DN38610_c0_g1_i3	7.61e-31
TRINITY_DN38610_c0_g1_i3	9.58e-31
TRINITY_DN38610_c0_g1_i3	5.73e-06
TRINITY_DN38610_c0_g1_i3	1.01e-05
TRINITY_DN38610_c0_g1_i4	5.59e-30
TRINITY_DN38610_c0_g1_i4	1.16e-26
TRINITY_DN38610_c0_g1_i4	8.32e-26
TRINITY_DN38610_c0_g1_i4	2.69e-17
TRINITY_DN38610_c0_g1_i4	1.39e-10
TRINITY_DN38610_c0_g1_i4	5.00e-06
TRINITY_DN38610_c0_g1_i5	9.81e-30
TRINITY_DN38610_c0_g1_i5	1.91e-26
TRINITY_DN38610_c0_g1_i5	1.34e-25
TRINITY_DN38610_c0_g1_i5	3.59e-17
TRINITY_DN38610_c0_g1_i5	1.65e-10
TRINITY_DN38610_c0_g1_i5	5.69e-06
TRINITY_DN38610_c0_g1_i6	3.57e-51
TRINITY_DN38610_c0_g1_i6	5.87e-44
TRINITY_DN38610_c0_g1_i6	3.85e-42
TRINITY_DN38610_c0_g1_i6	1.14e-39
TRINITY_DN38610_c0_g1_i6	2.79e-35
TRINITY_DN38610_c0_g1_i6	4.65e-19
TRINITY_DN38610_c0_g1_i6	5.84e-19
TRINITY_DN38610_c0_g1_i6	4.06e-17
TRINITY_DN38610_c0_g1_i6	1.08e-06
TRINITY_DN38610_c0_g1_i7	5.46e-53
TRINITY_DN38610_c0_g1_i7	3.14e-44
TRINITY_DN38610_c0_g1_i7	1.03e-42
TRINITY_DN38610_c0_g1_i7	7.06e-40
TRINITY_DN38610_c0_g1_i7	2.89e-35
TRINITY_DN38610_c0_g1_i7	4.11e-32
TRINITY_DN38610_c0_g1_i7	1.84e-27
TRINITY_DN38610_c0_g1_i7	5.66e-19
TRINITY_DN38610_c0_g1_i7	1.51e-06
TRINITY_DN38610_c0_g1_i8	5.02e-53
TRINITY_DN38610_c0_g1_i8	2.94e-44
TRINITY_DN38610_c0_g1_i8	9.67e-43
TRINITY_DN38610_c0_g1_i8	6.66e-40
TRINITY_DN38610_c0_g1_i8	2.75e-35
TRINITY_DN38610_c0_g1_i8	3.91e-32
TRINITY_DN38610_c0_g1_i8	1.76e-27
TRINITY_DN38610_c0_g1_i8	5.45e-19
TRINITY_DN38610_c0_g1_i8	1.46e-06
TRINITY_DN38921_c0_g1_i6	2.14e-47
TRINITY_DN38921_c0_g1_i6	9.54e-36
TRINITY_DN38921_c0_g1_i6	4.35e-23
TRINITY_DN38921_c0_g1_i6	8.84e-21
TRINITY_DN3675_c0_g1_i1	1.42e-43
TRINITY_DN32787_c0_g1_i2	2.05e-91
TRINITY_DN3675_c0_g1_i1	1.42e-43
TRINITY_DN30872_c0_g1_i1	1.27e-77
TRINITY_DN30872_c0_g1_i1	1.27e-77
TRINITY_DN30872_c0_g1_i2	1.27e-77
TRINITY_DN30872_c0_g1_i2	1.27e-77
TRINITY_DN32787_c0_g1_i1	2.38e-93
TRINITY_DN32787_c0_g1_i2	2.05e-91
TRINITY_DN39743_c4_g4_i1	4.99e-52
TRINITY_DN39701_c0_g1_i1	2.78e-52
TRINITY_DN39701_c0_g1_i3	2.78e-52
TRINITY_DN39701_c0_g1_i4	2.80e-52
TRINITY_DN37917_c0_g1_i1	5.36e-115
TRINITY_DN37917_c0_g1_i3	1.30e-155
TRINITY_DN37917_c0_g1_i4	8.35e-88
TRINITY_DN37917_c0_g1_i1	5.36e-115
TRINITY_DN37917_c0_g1_i3	1.30e-155
TRINITY_DN37917_c0_g1_i4	8.35e-88
TRINITY_DN8142_c0_g1_i1	3.78e-80
TRINITY_DN8142_c0_g2_i1	8.28e-80
TRINITY_DN37917_c0_g1_i1	5.36e-115
TRINITY_DN37917_c0_g1_i3	1.30e-155
TRINITY_DN37917_c0_g1_i4	8.35e-88
TRINITY_DN33050_c0_g1_i1	6.35e-33
TRINITY_DN33050_c0_g1_i1	4.44e-32
TRINITY_DN33050_c0_g1_i1	9.94e-31
TRINITY_DN33050_c0_g1_i1	2.98e-29
TRINITY_DN37134_c1_g1_i1	4.51e-26
TRINITY_DN37134_c1_g1_i1	1.50e-24
TRINITY_DN37134_c1_g1_i1	6.39e-23
TRINITY_DN37134_c1_g1_i1	9.32e-23
TRINITY_DN37134_c1_g1_i1	8.75e-14
TRINITY_DN37134_c1_g1_i3	4.49e-26
TRINITY_DN37134_c1_g1_i3	3.36e-23
TRINITY_DN37134_c1_g1_i3	2.80e-22
TRINITY_DN37134_c1_g1_i3	4.36e-22
TRINITY_DN37134_c1_g1_i3	6.28e-14
TRINITY_DN37134_c1_g1_i3	3.17e-12
TRINITY_DN37134_c1_g1_i3	2.38e-09
TRINITY_DN37134_c1_g1_i4	2.76e-27
TRINITY_DN37134_c1_g1_i4	1.46e-25
TRINITY_DN37134_c1_g1_i4	7.81e-24
TRINITY_DN37134_c1_g1_i4	1.35e-14
TRINITY_DN37134_c1_g1_i4	1.24e-12
TRINITY_DN39491_c2_g4_i1	1.81e-26
TRINITY_DN39773_c0_g1_i1	1.70e-21
TRINITY_DN39773_c0_g1_i1	3.89e-11
TRINITY_DN39773_c0_g1_i1	1.28e-07
TRINITY_DN46912_c0_g1_i1	5.15e-29
TRINITY_DN46912_c0_g1_i1	1.65e-27
TRINITY_DN46912_c0_g1_i1	2.98e-26
TRINITY_DN59193_c0_g1_i1	1.05e-28
TRINITY_DN59193_c0_g1_i1	2.41e-28
TRINITY_DN59193_c0_g1_i1	3.55e-28
TRINITY_DN59193_c0_g1_i1	6.63e-27
TRINITY_DN59193_c0_g1_i1	6.25e-14
TRINITY_DN59193_c0_g1_i1	4.5
TRINITY_DN33050_c0_g1_i1	6.35e-33
TRINITY_DN33050_c0_g1_i1	4.44e-32
TRINITY_DN33050_c0_g1_i1	9.94e-31
TRINITY_DN33050_c0_g1_i1	2.98e-29
TRINITY_DN37134_c1_g1_i4	2.76e-27
TRINITY_DN37134_c1_g1_i4	1.46e-25
TRINITY_DN37134_c1_g1_i4	7.81e-24
TRINITY_DN37134_c1_g1_i4	1.35e-14
TRINITY_DN37134_c1_g1_i4	1.24e-12
TRINITY_DN39773_c0_g1_i1	1.70e-21
TRINITY_DN39773_c0_g1_i1	3.89e-11
TRINITY_DN39773_c0_g1_i1	1.28e-07
TRINITY_DN59193_c0_g1_i1	1.05e-28
TRINITY_DN59193_c0_g1_i1	2.41e-28
TRINITY_DN59193_c0_g1_i1	3.55e-28
TRINITY_DN59193_c0_g1_i1	6.63e-27
TRINITY_DN59193_c0_g1_i1	6.25e-14
TRINITY_DN59193_c0_g1_i1	4.5
TRINITY_DN37151_c1_g1_i1	2.91e-67
TRINITY_DN37151_c1_g1_i2	4.08e-48
TRINITY_DN37151_c1_g1_i2	2.75e-09
TRINITY_DN34711_c0_g2_i1	9.09e-42
TRINITY_DN34711_c0_g2_i2	2.98e-41
TRINITY_DN34711_c0_g2_i3	9.29e-42
TRINITY_DN34711_c0_g2_i4	3.15e-41
TRINITY_DN97130_c0_g1_i1	7.10e-53
TRINITY_DN26497_c0_g4_i1	4.82e-30
TRINITY_DN29260_c0_g1_i1	1.01e-87
TRINITY_DN29260_c0_g2_i1	9.66e-31
TRINITY_DN29260_c0_g3_i1	6.17e-31
TRINITY_DN32303_c0_g1_i1	6.12e-116
TRINITY_DN32303_c1_g1_i1	5.29e-26
TRINITY_DN33559_c0_g1_i1	3.43e-48
TRINITY_DN33923_c0_g1_i1	2.45e-46
TRINITY_DN35363_c0_g1_i1	3.64e-93
TRINITY_DN35363_c0_g1_i2	3.81e-34
TRINITY_DN35363_c0_g1_i2	1.72e-27
TRINITY_DN35363_c0_g1_i3	2.65e-55
TRINITY_DN35363_c0_g1_i4	8.71e-98
TRINITY_DN35363_c0_g1_i5	5.35e-93
TRINITY_DN35363_c0_g1_i6	4.77e-34
TRINITY_DN35363_c0_g1_i6	2.83e-27
TRINITY_DN35363_c0_g1_i7	4.25e-98
TRINITY_DN35363_c0_g1_i8	1.43e-40
TRINITY_DN35363_c0_g1_i9	4.18e-34
TRINITY_DN35363_c0_g1_i9	1.48e-31
TRINITY_DN35363_c0_g1_i10	5.13e-34
TRINITY_DN35363_c0_g1_i10	1.27e-31
TRINITY_DN36260_c0_g1_i1	1.69e-37
TRINITY_DN36260_c0_g1_i2	1.23e-37
TRINITY_DN36260_c0_g1_i3	6.07e-56
TRINITY_DN36477_c0_g1_i1	1.11e-50
TRINITY_DN36477_c0_g1_i2	5.80e-67
TRINITY_DN36477_c0_g1_i3	6.18e-71
TRINITY_DN36534_c0_g1_i1	1.83e-72
TRINITY_DN36534_c0_g1_i2	1.47e-63
TRINITY_DN36622_c0_g1_i2	3.08e-36
TRINITY_DN38728_c1_g1_i1	6.99e-29
TRINITY_DN38728_c1_g1_i2	2.05e-143
TRINITY_DN38728_c1_g1_i3	3.32e-81
TRINITY_DN38728_c1_g1_i4	3.18e-81
TRINITY_DN38728_c1_g1_i5	2.05e-143
TRINITY_DN38728_c1_g1_i6	1.98e-143
TRINITY_DN38728_c1_g1_i7	7.13e-29
TRINITY_DN38728_c1_g1_i8	1.37e-143
TRINITY_DN38728_c1_g1_i9	1.40e-143
TRINITY_DN38728_c1_g1_i10	1.35e-143
TRINITY_DN38728_c1_g1_i11	1.40e-143
TRINITY_DN38728_c1_g1_i13	2.01e-143
TRINITY_DN39015_c4_g2_i1	7.92e-45
TRINITY_DN39015_c4_g2_i2	1.83e-56
TRINITY_DN39015_c4_g2_i3	3.60e-74
TRINITY_DN39015_c4_g4_i1	3.56e-70
TRINITY_DN39245_c0_g1_i1	1.45e-60
TRINITY_DN39245_c0_g1_i1	2.07e-06
TRINITY_DN39245_c0_g1_i2	2.53e-36
TRINITY_DN39245_c0_g1_i4	2.22e-56
TRINITY_DN39245_c0_g1_i4	2.17e-06
TRINITY_DN39245_c0_g1_i5	3.16e-36
TRINITY_DN39245_c0_g1_i6	2.97e-32
TRINITY_DN39245_c0_g1_i7	6.28e-128
TRINITY_DN39245_c0_g1_i8	3.23e-118
TRINITY_DN39245_c0_g1_i9	1.18e-60
TRINITY_DN39245_c0_g1_i9	2.02e-06
TRINITY_DN39245_c0_g1_i10	2.86e-123
TRINITY_DN39245_c0_g1_i11	9.61e-114
TRINITY_DN39476_c0_g1_i7	2.85e-36
TRINITY_DN39774_c4_g3_i1	6.38e-85
TRINITY_DN39774_c4_g3_i2	1.79e-126
TRINITY_DN39774_c4_g3_i3	1.45e-97
TRINITY_DN39774_c4_g3_i4	9.42e-34
TRINITY_DN39774_c4_g3_i5	1.84e-100
TRINITY_DN39774_c4_g3_i5	7.32e-04
TRINITY_DN39774_c4_g3_i6	1.14e-82
TRINITY_DN39774_c4_g3_i7	1.94e-107
TRINITY_DN929_c0_g1_i1	2.80e-50
TRINITY_DN21768_c0_g2_i1	4.58e-33
TRINITY_DN21768_c0_g2_i2	1.21e-37
TRINITY_DN36986_c0_g1_i1	2.15e-47
TRINITY_DN39067_c0_g6_i3	2.56e-41
TRINITY_DN39067_c0_g6_i4	1.90e-41
TRINITY_DN51539_c0_g1_i1	1.32e-36
TRINITY_DN72764_c0_g1_i1	2.02e-49
TRINITY_DN8381_c0_g1_i1	8.59e-35
TRINITY_DN12207_c0_g1_i1	1.26e-40
TRINITY_DN28429_c0_g1_i1	7.69e-39
TRINITY_DN28429_c0_g2_i1	9.95e-39
TRINITY_DN34500_c0_g2_i1	1.02e-112
TRINITY_DN8381_c0_g1_i1	8.59e-35
TRINITY_DN34500_c0_g2_i1	1.02e-112
TRINITY_DN34500_c0_g2_i1	1.02e-112
TRINITY_DN34500_c0_g2_i1	1.02e-112
TRINITY_DN36354_c0_g1_i1	5.87e-80
TRINITY_DN36354_c0_g1_i2	7.27e-80
TRINITY_DN36354_c0_g1_i1	5.87e-80
TRINITY_DN36354_c0_g1_i2	7.27e-80
TRINITY_DN36354_c0_g1_i1	5.87e-80
TRINITY_DN36354_c0_g1_i2	7.27e-80
TRINITY_DN36354_c0_g1_i1	5.87e-80
TRINITY_DN36354_c0_g1_i2	7.27e-80
TRINITY_DN27749_c0_g1_i1	8.69e-61
TRINITY_DN27749_c0_g1_i2	4.32e-48
TRINITY_DN27749_c0_g1_i2	4.32e-48
TRINITY_DN27749_c0_g1_i3	6.82e-66
TRINITY_DN27749_c0_g1_i4	1.19e-51
TRINITY_DN27749_c0_g1_i4	1.19e-51
TRINITY_DN27749_c0_g1_i5	1.66e-61
TRINITY_DN27749_c0_g1_i6	3.33e-48
TRINITY_DN27749_c0_g1_i6	3.33e-48
TRINITY_DN31212_c0_g1_i1	1.14e-81
TRINITY_DN31212_c0_g1_i2	2.33e-80
TRINITY_DN31212_c0_g1_i3	9.40e-81
TRINITY_DN31212_c0_g2_i1	1.95e-66
TRINITY_DN32787_c0_g1_i1	2.38e-93
TRINITY_DN32787_c0_g1_i2	2.05e-91
TRINITY_DN30872_c0_g1_i1	1.27e-77
TRINITY_DN30872_c0_g1_i1	1.27e-77
TRINITY_DN30872_c0_g1_i2	1.27e-77
TRINITY_DN30872_c0_g1_i2	1.27e-77
TRINITY_DN32787_c0_g1_i1	2.38e-93
TRINITY_DN32787_c0_g1_i2	2.05e-91
TRINITY_DN30872_c0_g1_i1	1.27e-77
TRINITY_DN30872_c0_g1_i1	1.27e-77
TRINITY_DN30872_c0_g1_i2	1.27e-77
TRINITY_DN30872_c0_g1_i2	1.27e-77
TRINITY_DN32787_c0_g1_i1	2.38e-93
TRINITY_DN32787_c0_g1_i2	2.05e-91
TRINITY_DN36354_c0_g1_i1	5.87e-80
TRINITY_DN36354_c0_g1_i2	7.27e-80
TRINITY_DN64_c0_g1_i1	3.85e-50
TRINITY_DN3126_c0_g1_i1	1.22e-61
TRINITY_DN3360_c0_g1_i1	7.18e-26
TRINITY_DN4322_c0_g1_i1	1.23e-36
TRINITY_DN4322_c0_g2_i1	5.74e-38
TRINITY_DN10777_c0_g1_i1	2.76e-58
TRINITY_DN16997_c0_g1_i1	3.36e-58
TRINITY_DN19071_c0_g1_i1	5.42e-45
TRINITY_DN22251_c0_g1_i1	7.29e-42
TRINITY_DN22251_c0_g3_i1	1.09e-38
TRINITY_DN31584_c0_g1_i1	4.79e-37
TRINITY_DN37854_c1_g1_i1	9.52e-39
TRINITY_DN37854_c1_g1_i1	9.52e-39
TRINITY_DN37854_c1_g1_i2	1.22e-58
TRINITY_DN37854_c1_g1_i2	1.33e-49
TRINITY_DN37854_c1_g1_i3	3.67e-51
TRINITY_DN37854_c1_g1_i4	3.20e-35
TRINITY_DN37854_c1_g1_i4	0.24
TRINITY_DN37854_c1_g1_i5	3.31e-35
TRINITY_DN37854_c1_g1_i5	0.25
TRINITY_DN37854_c1_g3_i1	7.13e-27
TRINITY_DN37854_c1_g1_i6	1.98e-59
TRINITY_DN37854_c1_g1_i6	1.98e-59
TRINITY_DN37854_c1_g1_i8	1.22e-58
TRINITY_DN37854_c1_g1_i8	1.32e-49
TRINITY_DN59280_c0_g2_i1	1.29e-55
TRINITY_DN62062_c0_g1_i1	1.59e-42
TRINITY_DN23360_c0_g1_i1	2.10e-34
TRINITY_DN31150_c0_g2_i1	3.79e-46
TRINITY_DN34779_c0_g1_i3	1.92e-46
TRINITY_DN34779_c0_g1_i4	2.55e-46
TRINITY_DN34779_c0_g1_i6	3.37e-46
TRINITY_DN36139_c0_g1_i1	8.87e-49
TRINITY_DN16928_c0_g1_i1	5.71e-44
TRINITY_DN16928_c0_g2_i1	3.27e-45
TRINITY_DN25426_c1_g1_i1	5.86e-46
TRINITY_DN25426_c1_g1_i2	2.27e-44
TRINITY_DN29178_c0_g3_i2	1.54e-38
TRINITY_DN23232_c0_g1_i1	9.98e-26
TRINITY_DN23232_c0_g1_i1	7.67e-04
TRINITY_DN23232_c0_g2_i1	6.68e-26
TRINITY_DN23232_c0_g2_i1	6.96e-04
TRINITY_DN26021_c0_g1_i1	1.99e-78
TRINITY_DN35799_c0_g1_i1	1.38e-29
TRINITY_DN35799_c0_g1_i2	6.58e-40
TRINITY_DN39706_c1_g5_i1	3.74e-74
TRINITY_DN39706_c1_g7_i1	2.76e-61
TRINITY_DN26021_c0_g1_i1	1.99e-78
TRINITY_DN27166_c0_g1_i1	2.94e-28
TRINITY_DN35799_c0_g1_i2	6.58e-40
TRINITY_DN39706_c1_g5_i1	3.74e-74
TRINITY_DN39706_c1_g7_i1	2.76e-61
TRINITY_DN26021_c0_g1_i1	1.99e-78
TRINITY_DN29145_c0_g1_i2	1.98e-27
TRINITY_DN35799_c0_g1_i1	1.38e-29
TRINITY_DN35799_c0_g1_i2	6.58e-40
TRINITY_DN39706_c1_g5_i1	3.74e-74
TRINITY_DN39706_c1_g7_i1	2.76e-61
TRINITY_DN26021_c0_g1_i1	1.99e-78
TRINITY_DN27166_c0_g1_i1	2.94e-28
TRINITY_DN35799_c0_g1_i1	1.38e-29
TRINITY_DN35799_c0_g1_i2	6.58e-40
TRINITY_DN39706_c1_g5_i1	3.74e-74
TRINITY_DN39706_c1_g7_i1	2.76e-61
TRINITY_DN11244_c0_g2_i1	2.41e-105
TRINITY_DN16473_c0_g1_i1	2.06e-42
TRINITY_DN17008_c0_g1_i1	4.12e-40
TRINITY_DN21115_c0_g1_i1	2.35e-47
TRINITY_DN22926_c0_g1_i1	1.26e-33
TRINITY_DN22926_c0_g2_i1	1.17e-33
TRINITY_DN22926_c0_g3_i1	1.26e-33
TRINITY_DN22926_c0_g4_i1	1.17e-33
TRINITY_DN26184_c0_g1_i1	1.08e-44
TRINITY_DN28897_c0_g1_i1	4.60e-48
TRINITY_DN28897_c0_g2_i1	7.14e-47
TRINITY_DN30114_c0_g1_i1	8.53e-76
TRINITY_DN31150_c0_g2_i1	3.79e-46
TRINITY_DN34779_c0_g1_i3	1.92e-46
TRINITY_DN34779_c0_g1_i4	2.55e-46
TRINITY_DN34779_c0_g1_i6	3.37e-46
TRINITY_DN36139_c0_g1_i1	8.87e-49
TRINITY_DN37185_c0_g1_i1	1.29e-47
TRINITY_DN37185_c0_g1_i2	3.08e-45
TRINITY_DN38496_c0_g1_i2	3.14e-47
TRINITY_DN38496_c0_g1_i4	1.09e-48
TRINITY_DN38496_c0_g1_i5	1.97e-50
TRINITY_DN38496_c0_g1_i6	5.73e-49
TRINITY_DN39744_c0_g1_i1	6.79e-38
TRINITY_DN39744_c0_g1_i2	2.75e-38
TRINITY_DN39744_c0_g1_i3	1.11e-37
TRINITY_DN39744_c0_g1_i4	8.58e-38
TRINITY_DN39744_c0_g1_i6	1.76e-38
TRINITY_DN39744_c0_g1_i8	1.26e-38
TRINITY_DN39743_c4_g4_i1	4.99e-52
TRINITY_DN39959_c7_g6_i1	3.64e-37
TRINITY_DN72429_c0_g1_i1	1.74e-51
TRINITY_DN4802_c0_g1_i1	8.22e-24
TRINITY_DN11244_c0_g1_i1	4.03e-57
TRINITY_DN11244_c0_g2_i1	2.41e-105
TRINITY_DN17008_c0_g1_i1	4.12e-40
TRINITY_DN21115_c0_g1_i1	2.35e-47
TRINITY_DN22926_c0_g1_i1	1.26e-33
TRINITY_DN22926_c0_g2_i1	1.17e-33
TRINITY_DN22926_c0_g3_i1	1.26e-33
TRINITY_DN22926_c0_g4_i1	1.17e-33
TRINITY_DN23360_c0_g1_i1	2.10e-34
TRINITY_DN26184_c0_g1_i1	1.08e-44
TRINITY_DN30114_c0_g1_i1	8.53e-76
TRINITY_DN30466_c0_g1_i1	9.04e-28
TRINITY_DN31150_c0_g2_i1	3.79e-46
TRINITY_DN34779_c0_g1_i3	1.92e-46
TRINITY_DN34779_c0_g1_i4	2.55e-46
TRINITY_DN34779_c0_g1_i6	3.37e-46
TRINITY_DN34934_c0_g1_i1	2.41e-79
TRINITY_DN34934_c0_g1_i2	2.37e-74
TRINITY_DN34934_c0_g1_i3	2.77e-79
TRINITY_DN34934_c0_g1_i4	2.08e-74
TRINITY_DN36139_c0_g1_i1	8.87e-49
TRINITY_DN37185_c0_g1_i1	1.29e-47
TRINITY_DN37185_c0_g1_i2	3.08e-45
TRINITY_DN37438_c2_g1_i1	5.57e-33
TRINITY_DN38496_c0_g1_i2	3.14e-47
TRINITY_DN38496_c0_g1_i4	1.09e-48
TRINITY_DN38496_c0_g1_i5	1.97e-50
TRINITY_DN38496_c0_g1_i6	5.73e-49
TRINITY_DN38551_c0_g1_i1	9.89e-30
TRINITY_DN38551_c0_g1_i2	1.60e-38
TRINITY_DN39744_c0_g1_i1	6.79e-38
TRINITY_DN39744_c0_g1_i2	2.75e-38
TRINITY_DN39744_c0_g1_i3	1.11e-37
TRINITY_DN39744_c0_g1_i4	8.58e-38
TRINITY_DN39744_c0_g1_i6	1.76e-38
TRINITY_DN39744_c0_g1_i8	1.26e-38
TRINITY_DN39743_c4_g4_i1	4.99e-52
TRINITY_DN39959_c7_g6_i1	3.64e-37
TRINITY_DN70949_c0_g1_i1	1.04e-46
TRINITY_DN72429_c0_g1_i1	1.74e-51
TRINITY_DN72733_c0_g1_i1	4.69e-43
TRINITY_DN73529_c0_g1_i1	5.86e-45
TRINITY_DN74104_c0_g1_i1	1.71e-28
TRINITY_DN97295_c0_g1_i1	7.90e-27
TRINITY_DN19421_c0_g1_i1	2.63e-30
TRINITY_DN30872_c0_g1_i1	1.27e-77
TRINITY_DN30872_c0_g1_i1	1.27e-77
TRINITY_DN30872_c0_g1_i2	1.27e-77
TRINITY_DN30872_c0_g1_i2	1.27e-77
TRINITY_DN32787_c0_g1_i1	2.38e-93
TRINITY_DN32787_c0_g1_i2	2.05e-91
TRINITY_DN58847_c0_g1_i1	2.00e-38
TRINITY_DN3675_c0_g1_i1	1.42e-43
TRINITY_DN30872_c0_g1_i1	1.27e-77
TRINITY_DN30872_c0_g1_i1	1.27e-77
TRINITY_DN30872_c0_g1_i2	1.27e-77
TRINITY_DN30872_c0_g1_i2	1.27e-77
TRINITY_DN32787_c0_g1_i1	2.38e-93
TRINITY_DN32787_c0_g1_i2	2.05e-91
TRINITY_DN3675_c0_g1_i1	1.42e-43
TRINITY_DN19421_c0_g1_i1	2.63e-30
TRINITY_DN30872_c0_g1_i1	1.27e-77
TRINITY_DN30872_c0_g1_i1	1.27e-77
TRINITY_DN30872_c0_g1_i2	1.27e-77
TRINITY_DN30872_c0_g1_i2	1.27e-77
TRINITY_DN32787_c0_g1_i1	2.38e-93
TRINITY_DN32787_c0_g1_i2	2.05e-91
TRINITY_DN58847_c0_g1_i1	2.00e-38
TRINITY_DN32787_c0_g1_i1	2.38e-93
TRINITY_DN32787_c0_g1_i2	2.05e-91
