# Supplementary material for: Venomix: a simple bioinformatic pipeline for identifying and characterizing toxin gene candidates from transcriptomic data
Source: PeerJ. 2018 Jul 31;6:e5361. doi: 10.7717/peerj.5361 (PMC6074769; doi:10.7717/peerj.5361)
Supplement: Supplemental Information 6 [file peerj-06-5361-s006.gz › FinalOutput_1E-20/SCREENING/Pub.fasta]

>JZ818691.1 comp71520_c0_seq1 Urodacus yaschenkoi venom gland cDNA library Urodacus yaschenkoi cDNA similar to Venom peptide-like, precursor, mRNA sequence
GAAGCATAAATACAGCACACTGATCCCTGCAGTTTACAATCGAGTGGCTTAGCAGACCGATTTACAATGT
TCCGTTTAGTTCTTCTATGCACGCTTGTGGCTGGTATATATTCCTTGACCTGTCCTTGCCACTATTATGA
AAATCGCACCAAAGATTGTGAGCCACTTCGAAAAGTTTGTCCTCTTGGTGTAACCAAAGATGCATGTGGA
TGTTGTGATGTGTGCTTCAAGGTTGAGGGTGAAATATGTGGAGGTCCT

>JZ818690.1 comp13137_c0_seq1 Urodacus yaschenkoi venom gland cDNA library Urodacus yaschenkoi cDNA similar to Venom peptide-like, precursor, mRNA sequence
ATGTTTCGTTTAGTCCTTCTATGCACATTTGTTGTTAGCATATATTCCCTTTCCTGTCCATGCTGGGAAG
TGGAAGAGGATTGTGGACCACCTCCAACAGATTGCGCTCTCGGTTTAACAACTGATGTATGTGGATGTTG
CCCTGTGTGTTTCAAGGTTCAGGGTGAAATATGTGGAGGTCCTTGGAACGTGAACGGTGAATGTGGCGAA
GGTCTCTATTGCAGGAAAGAACACGTAGAAGAAGCGTTTGATCAACAAGAAGGTGTCTGCGAACCAAAGA
AGTAA

>JZ818689.1 comp34369_c0_seq1 Urodacus yaschenkoi venom gland cDNA library Urodacus yaschenkoi cDNA similar to Venom toxin-like, mRNA sequence
ATGACGGTAGGAAATTGCCTGTGGGGATTTTTTTGGTTTTTAGTCTTGCTGTTTATTGGCTACCCCGTCG
CTGGATTTTGCGCTGGATGGTACGTTTTGATTTGCCCGTTTCAAGCATGCGTCGACGGATGTGCTCCAAT
TATCGACTTTCTTTTAAAAGCTACGCAGCTCCCCTTGACTTGTGCTCAAAATATGATGAGCGGGAAACCT
TTTTGTTGA

>JZ818688.1 comp233_c0_seq2 Urodacus yaschenkoi venom gland cDNA library Urodacus yaschenkoi cDNA similar to venom protein-like, precursor, mRNA sequence
ATGAAGGTTTTCTGCATTGTTTTGGTCGTCGTGGCTGCTCTAGCATTGGGAGAGGCGAAAAGCATCAGGT
CCATTAAGTCTAATAGACTGGTTCGTAGCATAGCTCCTGTTTCTGCACGTCTGGCTCGTTCTGCACAAAC
TGGTGCTACCGGAAAACGCAATGCCAAGCCAACAGAATCAGACGAGGAATTAGATGCACTTATCGGCCTT
AGCATGCTGGAAGAACTCGCTAAAGAACAAAAGAGGAGCGTTGCACCTAAAGTACAGCACAAGAAACGAC
AAAGTGGAACCTCTGAGGAGGCTGCTGAGGCCATTCTCGGATTAGACCTATTGGAAGAGCTTGCAAATGA
AGCAAAGAGAAGCATTGCTAAGGCTGCAAAGAAACGCGACCTCAGCCGCAGACAGTCAGCAAGTGATGAA
GAGGCAGTTCAAGCTGTTCTTGGACTTGCACCGTTGGATGAGTTGGCCGGCGACAAAAAACGAAAAGTAA
AGAAGTCCCTCTTCAAGCCTCTAAAAGCAACAAAGTCCATCAAGCGCAGAGCAACGAAACTCTTCTTCCC
CTTCATGTAA

>JZ818687.1 comp233_c0_seq1 Urodacus yaschenkoi venom gland cDNA library Urodacus yaschenkoi cDNA similar to venom protein-like, precursor, mRNA sequence
ATGAAGGTTTTCTGCATTGTTTTGGTCGTCGTGGCTGCTCTAGCATTGGGAGAGGCGAAAAGCATCAGGT
CCATTAAGTCTAATAGACTGGTTCGTAGCATAGCTCCTGTTTCTGCACGTCTGGCTCGTTCTGCACAAAG
TATGACTGATATTACCATTTTGACAGCTGGTGCTACCGGAAAACGCAATGCCAAGCCAACAGAATCAGAC
GAGGAATTAGATGCACTTATCGGCCTTAGCATGCTGGAAGAACTCGCTAAAGAACAAAAGAGGAGCGTTG
CACCTAAAGTACAGCACAAGAAACGACAAAGTGGAACCTCTGAGGAGGCTGCTGAGGCCATTCTCGGATT
AGACCTATTGGAAGAGCTTGCAAATGAAGCAAAGAGAAGCATTGCTAAGGCTGCAAAGAAACGCGACCTC
AGCCGCAGACAGTCAGCAAGTGATGAAGAGGCAGTTCAAGCTGTTCTTGGACTTGCACCGTTGGATGAGT
TGGCCGGCGACAAAAAACGAAAAGTAAAGAAGTCCCTCTTCAAGCCTCTAAAAGCAACAAAGTCCATCAA
GCGCAGAGCAACGAAACTCTTCTTCCCCTTCATGTAA

>JZ818686.1 comp221_c0_seq2 Urodacus yaschenkoi venom gland cDNA library Urodacus yaschenkoi cDNA similar to venom protein-like, precursor, mRNA sequence
ATGAAGGTTTTCTGCATTGTTTTGGTCGTCGTGGCTGCTCTAGCATTGGGAGAGGCGAAGAGCATCAGGT
CCATTAGGTCTAATAGACTGGTTCGTAGCATAGCTCCTGTTTCTGCACGTCTGGCTCGTTCTGCACAAAC
TGGTGCTACCGGAAAACGCAATGCCAAGCCAACAGAATCAGACGAGGAATTAGATGCACTTATCGGCCTT
AGCATGCTGGAAGAACTCGCTAAAGAACAAAAGAGGAGCGTTGCACCTAAAGTACAGCACAAGAAACGAC
AAAGTGGAGCCTCTGAGGAGGCTGCTGAGGCCATTCTCGGATTAGACCTATTGGAAGAGCTTGCAAATGA
AGCAAAGAGAAGCATTGCTAAGGCTGCAAAGAAACGCGACCTCAGCCGCAGACAGTCAGCAAGTGATGAA
GAGGCAGTTCAAGCTGTTCTTGGACTTGCACCGTTGGATGAGTTGGCCGGCGACAAAAAACGAAAAGTAA
AGAAGTCCCTCTTCAAGCCTCTAAAAGCAACAAAGTCCATCAAGCGCAGAGCAACGAAACTCTTCTTCCC
CTTCATGTAA

>JZ818685.1 comp221_c0_seq1 Urodacus yaschenkoi venom gland cDNA library Urodacus yaschenkoi cDNA similar to venom protein-like, precursor, mRNA sequence
ATGAAGGTTTTCTGCATTGTTTTGGTCGTCGTGGCTGCTCTAGCATTGGGAGAGGCGAAAAGCATCAGGT
CCATTAAGTCTAATAGACTGGTTCGTAGCATAGCTCCTGTTTCTGCACGTCTGGCTCGTTCTGCACAAAG
TATGACTGATATTACCATTTTGACAGCTGGTGCTACCGGAAAACGCAATGCCAAGCCAACAGAATCAGAC
GAGGAATTAGATGCACTTATCGGCCTTAGCATGCTGGAAGAACTCGCTAAAGAACAAAAGAGGAGCGTTG
CACCTAAAGTACAGCACAAGAAACGACAAAGTGGAGCCTCTGAGGAGGCTGCTGAGGCCATTCTCGGATT
AGACCTATTGGAAGAGCTTGCAAATGAAGCAAAGAGAAGCATTGCTAAGGCTGCAAAGAAACGCGACCTC
AGCCGCAGACAGTCAGCAAGTGATGAAGAGGCAGTTCAAGCTGTTCTTGGACTTGCACCGTTGGATGAGT
TGGCCGGCGACAAAAAACGAAAAGTAAAGAAGTCCCTCTTCAAGCCTCTAAAAGCAACAAAGTCCATCAA
GCGCAGAGCAACGAAACTCTTCTTCCCCTTCATGTAA

>JZ818684.1 comp21903_c0_seq1 Urodacus yaschenkoi venom gland cDNA library Urodacus yaschenkoi cDNA similar to venom serine protease-like, mRNA sequence
ATGAAGGCCGTCCTGATTACCATATTCCTGGTTCCATTAATTATCAGTCAAACTTCAGCAAAAATAAGAC
AACGAAGACAAGGTTTTGAATTCCCCAGTGAAGCAGAGAGTTGCACAACCCCTGGAAATCAGCCAGGGAA
TTGTATATCCCTTAGTAGATGCGAGTCGTTACGCAGAACCAACGATTTTAATTTACTCACGAACTCAATC
TGTGGATTTGATAACGACGTCCCAAGAGTATGCTGTCCAGATGGAACTGCGAATCCTGATGTAAAAGAAA
TAACAACGACTAGCGGGCCAAAAACTGACAATTTGGAACCTGTCGAGATAACCACCATTCCAATTCGGCC
GATAATTATAACCTCTGTGGCACCTGTCACAAGTTCACCTGCTAGAGGAAAGCCAGCCATACTCCCCGAC
GAATGTGGAATGAGTACAATACCACTTACAAGAGTTGTTGGCGGATCACCATCAGAGCTTGCTGCGTGGC
CTTGGATGGCAGCCGTATATTTTACCAGGACTGGACTCCGCTCTGGCACTGACTGTGGAGGCTCATTAGT
GACGTCTCGTCACGTGATCACAGCTGCACACTGCGTTACAGATAACCGTGGAAATGAAGTGAGGGCATCT
ACTCTTACAGTTCGACTAGGAGAGCATATATTAAATGATGATAACGATGGAGCTTCGCCAATAGATGTTC
CCGTCGCCAGATTAGTTCGCCATGAGAACTTCCAAAGGCGAGTGTTCAAAAATGACATTGCAATACTGAC
GCTACAGAGAGATGTACCGTTTAACAAGTTTATACGTCCAATCTGTTTACCCTATGGGGTATTCGAGAAT
GCCGATTTAGCTCGGATGAGACCATGGGCTGCCGGTTGGGGAACAACATCTTTTGATGGCGAATTCAGCC
CACGTCTATCACATATACAGATCTCAATAGAAACAAACGAAGACTGCAACCGCGCTTTCCGAACAGAAAG
AGTTCCAATCACACAGGAGTACCTATGCGCAGGTGTAAGCGATGGAACCAAAGACACGTGTAAGGGTGAT
TCTGGGGGTCCTTTGATGCTACCAGTAGATCTTAAATTTTATTTAATAGGAATCGTTTCTTTTGGAAAAC
GTTGTGCCACAGTTGGGTACCCAGGAGTATATACGCGTGTCACTATGTATTTAGACTGGATAGCAAGAAA
TCTAACTTGA

>JZ818683.1 comp65882_c0_seq1 Urodacus yaschenkoi venom gland cDNA library Urodacus yaschenkoi cDNA similar to venom protein-like, precursor, mRNA sequence
CGTAGGTTGAAAACTTTGAACTGTGTAGGAAGACTACGATACAACAATCACGAGAAGTTTTTAAAACCTC
CCAAGGAAGATAAGTAAAAGAATCACGTCGAAATGTGCAAGTGCCTCTGGAGTATCTTTTGGCTGGTAGT
ACTTATCTTCATCGCATATCCAATAGGATTATTTTTTGCGGAGATCTACGTGCTATTGAGTCCCTTACAA
GGATGTTGTGAGGACTGTTGTACGGGAGTGATAGAATTTCTACTTAAATTAGTTCAGCTACCTTTACTTT
GTGCAAGA

>JZ818682.1 comp13814_c0_seq1 Urodacus yaschenkoi venom gland cDNA library Urodacus yaschenkoi cDNA similar to venom protein-like, precursor, mRNA sequence
ATGAAGCTGTATATCTTTTTCGTTCTGTTTGCGTGCGCTGTGCTACCTTCCTGGTGTTTAATTCATTACC
ATGGTCATTTATGTAGATACAATCTTATAGACAGATTTTGCGGTTTGAATGACAGAAAAACTCCCATTGA
ATGTCTTCAGGAATCAGAACAAGCGGCACGGGTAACCGAAATATTCAAAGCCTGCTTCACGTCGGTGAAA
GAAGGCGTGGCAGAATTCGATGACCAAGTTAACGAAGTCTGCAAACTGAAACACGACGAATATGCTGTAT
TTAAACGATGCTTCCATAATGGATTGGTTTTGCAACAACGAAGAGATGAGAAATCGTACAAAGCGTTTGA
GGAATGCATCGAGAAATCTGAGAAGAGAGAAGAAAAGGCTTGTCACTATGGCCACTATGGATCAGTATCG
TTCCGTTTTGGATGGTTTGTTTGA

>JZ818681.1 comp13102_c0_seq1 Urodacus yaschenkoi venom gland cDNA library Urodacus yaschenkoi cDNA similar to venom insulin-like protein, precursor, mRNA sequence
ATGGGGCTACGTTTATTTGCGCTTGTTGTTCTAATTGCGAGTTGCCATTGCTGGCCTCGTAAACGTTGCA
GTGAGCCATGTGAACCCGTTCCAAGTAACTGCAAAGCTGGAGTTACCAACGACTACGAAGGATGTTGTCC
TATATGCGCTAAGAGTGAAGGAGAGGAATGCGGTGGAATGTGGAATGCTTATGGAGTATGTGGAGTTGAC
CTAGTTTGTCAGACAAACGGGCAAGCCAGTAGTGAATACGATCTTCCAATAGGAACATGTGTCATTGCTA
GAAGATTTTCGTCAAGAAATATTGTGAAAAGAATGTTACGATGGTTCTAA

>JZ818680.1 comp7830_c0_seq1 Urodacus yaschenkoi venom gland cDNA library Urodacus yaschenkoi cDNA similar to venom protein-like, mRNA sequence
ATGGTATACGTGAGGGGCTGTTGCTGTTGGAGGAATACTAAAGACGGCAGTATAGCGTGTGGATACTTTA
CTCTGCTTACGCGGTTAATTGGTGCTGCCTTAATAATTGTAGGGTTAGTTAATCTAACCTCGTTTGCTAC
TTATATCCACGGTTCCCACTCTTATATAACTTCGCTACGCCTTTTATTCATCTCCCAGCTGATAGATTGT
CTGGTGTTTATTGTTTTCAGCGCCATGCTGATTTATGGAACCAAAACGGATAACACGGTGATGATGTTCC
CATGGATTGTGTGGATGGTCATCGAGATTGGAAGTTTAATAGTTCTTCTAATATTAACCTTCATTGGCGT
CACTCAAGGAATGGTGACGGCTGCCGTTGTACTCGCTGTTCTTATATCCATGGTGTTTCTTGGAATAGAT
ATATATACTCTTCTGTGTGTGACTTCGCAATACAGACTATTACATCATGGTCCCCCTTCTTACTCTGTCA
TAGCATAA

>JZ818679.1 comp4735_c0_seq1 Urodacus yaschenkoi venom gland cDNA library Urodacus yaschenkoi cDNA similar to Venom toxin-like, precursor, mRNA sequence
ATGGCAAATAGATTTTACTTCATAACCTTGTTGTTGTTTGGAGTTTTCATGAGGGCTATGACTCTCAAGT
GCAGAATGTGTGATAGAAACGATTGCCCACCGAGTCCAGAAAATTGCGCAGTGGGAATTGTTAAAGATGT
CTGCAATTGCTGTGACGTATGCGCAAAGAATGAACATGAGACATGCGGAGGACCATGGGATATCCTTGGC
AGATGTGGGGAAGGTTTAAAATGCGTCAAAGTATCCGAGAAAGATTTTAGTGCAAAGGGAACCTGCCAGA
AAGCTTAA

>JZ818678.1 comp3435_c0_seq1 Urodacus yaschenkoi venom gland cDNA library Urodacus yaschenkoi cDNA similar to venom toxin-like, precursor, mRNA sequence
ATGGCGCAGATTTTCCTGCTAGTTTTCCTCCTGCCTTGTCTTGTCCTGGGATCGGACGAGCCTGCGAAAT
TTATTTCGTACAGGAATTATGCATATTCTCCTTTGAGTGAAGGTAAATGCAAGTCGAGCAACGAGAAACT
GATAGAAGATGGTGACACCTGGTACAGAGAAGACTTTTGCGAAAAGGTGTATTGCTTCCGAACTGGAACC
ATGGGCAATATGATAGTAAGGGGGTGTGCTCCTATGACTCCTCTCAATCCTAACTGCACCGTAGTTCAGA
GCCCGGGATTATACCCCGATTGTTGTAGCGGTAACATCGTCTGCGATCAGCATTCGGAACCAAAATCGGA
TGTGGAAATGGCCGAGATTATCAGATCCATGCTGGAAAGTAACAGGAAATGA

>JZ818677.1 comp2323_c0_seq1 Urodacus yaschenkoi venom gland cDNA library Urodacus yaschenkoi cDNA similar to Venom protein spondin-like, precursor, mRNA sequence
ATGAATCCAAGACACGTACTCCTCTTCCTAACCGTAATTGTCTGCACTAGCCACGCCCAATCAAACGGTT
TTTGCAAGCCTAACGAAGAGTACAGAGAAGCGGGATGTGAGGTGGTCTGCGAAAGGATATTGGAGAACAA
TTGCTTTCGAGCTGAGAAAAAGCCAGGGTGTTACTGCAAAGCCGGAACAATGCGGGACGAAAGAGGCGAC
TGTATCAGCCTTAAGGAATGCTCCAAACGTGTCTGCACCCAGAAAAATAAGCGTTTGAATTTGTCAGGAT
GTTTTACGGTTTGTACCGGACCAGGGACAAGCTACAGTGGTTGCCCATTCGTTCCAATTCCAAAATGCAT
CTGTGAAAAAGGATACGCAACTCAAAACGGATTTTACGGGGAGTGCATACCCGTATCAAAATGTCAGGGA
AACCGAAATGGAGAATGA

>JZ818676.1 comp1980_c0_seq1 Urodacus yaschenkoi venom gland cDNA library Urodacus yaschenkoi cDNA similar to Venom protein spondin-like, precursor, mRNA sequence
ATGAATCCAAGACACGTACTCCTCTTCCTAACCGTAATTGTCTGCACTAGCCACGCCCAATCAAACGGTT
TTTGCAAGCCTAACGAAGAGTACAGAGAAGCGGGATGTGAGGTGGTCTGCGAAAGGATATTGGAGAACAA
TTGCTTTCGAGCTGAGAAAAAGCCAGGGTGTTACTGCAAAGCCGGAACAATGCGGGACGAAAGAGGCGAC
TGTATCAGCCTTAAGGAATGCTCCAAACGTGTCTGCACCCAGAAAAATAAGCGTTTGAATTTGTCAGGAT
GTTTTACGGTTTGTACCGGACCAGGGACAAGCTACAGTGGTTGCCCATTCGTTCCAAATCCAAAATGCAT
GTGTGAGAAAGGGTACGCAACTCAAAACGGATTTTACGGGGAGTGCATACCCGTATCAAAATGTCAGGGA
AACCGAAATGGAGAATGA

>JZ818675.1 comp727_c0_seq2 Urodacus yaschenkoi venom gland cDNA library Urodacus yaschenkoi cDNA similar to Venom toxin-like, precursor, mRNA sequence
ATGACGGGAAAATTATGCTGGATAACTATACTCCTGCTTGGGGTTTCCTTAAGCGCAATGAGTCTCCGGT
GTAGACCCTGTGGTTCTTACGAATGTCGTCCACCTCCTACAAACTGCCAGGCAGGTCAAGTAAAAGACAT
TTGCAATTGCTGTATTGTTTGCGGAAAGGGTTTAAACGAAGAATGCGGAGGTCCATGGGATATTGCAGGG
AAGTGTGGTCGAGGGCTGAAATGCGTGAAACGCGAATCATCGTTTAATGCGAGAGGACGATGTCAAAAGT
TTTAG

>JZ818674.1 comp727_c0_seq1 Urodacus yaschenkoi venom gland cDNA library Urodacus yaschenkoi cDNA similar to Venom toxin-like, precursor, mRNA sequence
ATGGGAAAATTATGCTGGATAGCTATTCTACTGCTTGGGGTTTCCTTAAGAGCAATGAGTCTCACTTGTA
ATCCCTGTGGTACTTACGAATGTCCTTCGCCCCCTACAAATTGCCGGGCAGGTCAAGTAAAAGACGTTTG
CAATTGCTGTATTGTTTGCGGAAAGGGTTTAAACGAAGAATGCGGAGGTCCATGGGATATTGCAGGGAAG
TGTGGTCGAGGGCTGAAATGCGTGAAACGCGAATCATCGTTTAATGCGAGAGGACGATGTCAAAAGTTTT
AG

>JZ818673.1 comp330_c0_seq1 Urodacus yaschenkoi venom gland cDNA library Urodacus yaschenkoi cDNA similar to Venom toxin-like, precursor, mRNA sequence
ATGTTGAAGACTGTAATATTTTGTATAGCTGTTTTAGCATCTGTCTGCACAGGAGAGGAAAACAGTGAAG
AAGGAAGAACATTCCCTCTTTTATTTTCGGCTGATGGCAGAAATAGTTTGGGGTGCTGGATCACCTATTC
GTTTTCCTACCAACCCACTGCTGATATTGATACTAAGATAGCAGCTCAGAATACGCTGTGTGAGTGTATG
AAGAAGGGTTTGGTACCTAAGGGCGGGACGACAACACAGCCGCCATCTGGCTGA

>JZ818672.1 comp13767_c0_seq1 Urodacus yaschenkoi venom gland cDNA library Urodacus yaschenkoi cDNA similar to Venom toxin-like, mRNA sequence
ATGAAGACTAGCATAGCTATTGTATTTTTATTTGGATTCATTGCGGCTGCTATAGCTAGCCACAAAGATC
CTTACGAGCGGAACTGTCCTATTGGTGATAAGGATCTTGGTAATGGCGATGAGTGGGCTGATGAACGGCG
ATGTGTGAAATACAAATGCCAAGTACGTGGACCTGATGCAGCTCTGCTCATAACAAGATGCCCATCTGTA
GGTATCTATCCGCCAGACAAGTGCAGAGAGCTTCCTGGAAAAGGCGATTTCCCGAATTGTTGCCCAAAGT
TGCAATGTGACTGA

>JZ818671.1 comp16713_c0_seq1 Urodacus yaschenkoi venom gland cDNA library Urodacus yaschenkoi cDNA similar to venom protein-like, mRNA sequence
ATGGGGCTACGTTTATTTGCGCTTGTTGTTCTAATTGCGAGTTGCCATTGCTGGCCTCGTAAACGTTGCA
GTGAGCCATGTGAACCCGTTCCAAATAACTGCAAAGCTGGAGTTACCAACGACTACGAAGGATGTTGTCC
TATATGCGCTAAGAGTGAAGGAGAGGAATGCGGTGGAATGTGGAATGCTTATGGAGTATGTGGAGTTGAC

>JZ818670.1 comp4170_c0_seq1 Urodacus yaschenkoi venom gland cDNA library Urodacus yaschenkoi cDNA similar to venom allergen-like, mRNA sequence
ATGACATCAGTTGCTGTCATTACATTAGCGCTGTGGATAACGGCGATAAGATGCTTCGCTAGCAACGATA
CGTGTGATGAAAGGTACTCACGTATTACTACGGATCATACTATGTGCAAAAGTATAAATCAGAACTGTAA
TTTTCTTAAGCGTAGAGAAAAGGTGTTTGAGGAACGGCTACTCCGTACTCACAATTCAATACGAAACTCA
ATACGGAAGTACGTTGGAAGGAAGTATCATCTTGCTACAAATATGAAAGTCATGCAATGGCATGACGAAT
TATACGCAATGGCCCGGTTACACAGTCTTCAATGTGCCGAAAAACCTGACTGCGATTTATGTCATCAGAT
AGGAGATTTTCCAGTAGAGCAAAATTTCGCCGTAAAGACGTTCAAGAAATCCAAGTCAGCTCGTAGCGGC
GGCCCATTTAGAAGATTCCAAACGACGATCAAAGAGTGGGCAGCCGAACTGCGTTTGTACAATCGCGATG
TTGTTAAAAGCTTCAGGACGACAGCGGGACTTCCCACCGACTGGACTAATATCCTTCGTGCCACCACAAT
ATTTGTTGGGTGCGCGTCGACGAGTTTCAAAACCGACGAACGCGGCACCTTCAAAGAAGTGTATGTCTGT
AATTATGGACCTGCGAATCTTACAGAAGGTGAAGAGATATATAAAGCAGGTAAAAAGTCTTGCTCTGAGT
GTGAAGATGGTATAGGGTGTGACACTGAGTTTAAACACTTATGCTCTCCAACTGAGAAGAAAACAACTT

>JZ818669.1 comp4029_c0_seq1 Urodacus yaschenkoi venom gland cDNA library Urodacus yaschenkoi cDNA similar to venom allergen-like, mRNA sequence
ATGACATCAGTTGCTGTCATTACATTAGCGCTGTGGATAACGGCGATAAGATGCTTCGCTAGCAACGATA
CGTGTGATGAAAGGTACTCACGTATTACTACGGATCATACTATGTGCAAAAGTATAAATCAGAACTGTAA
TTTTCTTAAGCGTAGAGAAAAGGTGTTTGAGGAACGGCTACTCCGTACTCACAATTCAATACGAAACTCA
ATACGGAAGTACGTTGGAAGGAAGTATCATCTTGCTACAAATATGAAAGTCATGCAATGGCATGACGAAT
TATACGCAATGGCCCGGTTACACAGTCTTCAATGTGCCGAAAAACCTGACTGCGATTTATGTCATCAGAT
AGGAGATTTTCCAGTAGAGCAAAATTTCGCCGTAAAGACTTTCAAGAAATCCAAGTCAGCTCGTAGCGGC
GGCCCATTTAGAAGATTCCAAACGACGATCAAAGAGTGGGCAGCCGAACTGCGTTTGTACAATCGCGATG
TTGTTAAAAGCTTCAGGACGACAGCGGGACTTCCCACCGACTGGACTAATATCCTTCGTGCCACCACAAT
ATTTGTTGGGTGCGCGTCGACGAGTTTCAAAACCGACGAACGCGGCACCTTCAAAGAAGTGTATGTCTGT
AATTATGGACCTGCGAATCTTACAGAAGGTGAAGAGATATATAAAGCAGGTAAAAAGTCTTGCTCTGAGT
GTGAAGATGGTATAGGGTGTGACACTGAGTTTAAACACTTATGCTTTCCAGGTGATGTGGAAAAAGAACA
CA

>JZ818612.1 comp1933_c0_seq1 Urodacus yaschenkoi venom gland cDNA library Urodacus yaschenkoi cDNA similar to Venom protein insulin-like, mRNA sequence
ATGTGGTTTCGTTTGGTTCTGTTTTGCGTGCTAGTCACTAGCATTTATTCTTTGAGTTGCCCGTGCTGGA
GGGATCGCGCCTCATATTGTGGTCCACCGCCTACAAACTGCCCCGTTGGACTGACAGATGACGCATGTGG
TTGTTGCAAAGTCTGTGCCAAGGCTGAAGGTGAGATATGCGGAGGACCCTGGGGAACGTCGGGAAGGTGC
GCGGAAGGACTTACCTGCGTTAAGCCGGATAATGTAGAAGAGTTCATTCGCAATCAAATCGACGGCGTCT
GCAAGAAAGAAAAACAATAAGA

>JZ818692.1 comp35_c0_seq1 Urodacus yaschenkoi venom gland cDNA library Urodacus yaschenkoi cDNA similar to antimicrobial-like peptide, precursor, mRNA sequence
ATGAAGACTCAACTTGCTTTCCTAGCGATCACTGTAATTCTGATGCAAATGTTCGCTCAAACTGAAGCCG
GATTTTGGGGAAAACTTTGGGAAGGAGTCAAAAATGCCATAGGAAAGCGAGGACTGCGAAACGTAGACCA
AATAGCTGACTTATTTGATTCTGGCTTATCAGATGCAGATGACCTATTTGACTCCGGCTTATCAGATGCA
GATGCTAAGTTCATGAAGATGTTTATGTAA

>JZ818668.1 comp104104_c0_seq1 Urodacus yaschenkoi venom gland cDNA library Urodacus yaschenkoi cDNA similar to calcium-channel Agatoxin-like, precursor, mRNA sequence
CTGAACGCAGAAAAGCGAAGCTGCGTTAGACGTGGAGGACCATGCGACAACAGACCAAATGACTGCTGTC
AAAACTCCTCCTGTCGCTGCAACTTGTGGGGTACCAACTGCCGATGTCAGAGAGCAGGGCTATTCCAACG
ATGGACGGGAAGAAAGTAATAATATAAATAATGACAGCCACGTACTGATTGATTTTTTCGGCCCAAAAAA
GATATTGTTGTTGTAACTTAGAACAACTTAAAAAAAAAAAATAA

>JZ818667.1 comp27527_c0_seq1 Urodacus yaschenkoi venom gland cDNA library Urodacus yaschenkoi cDNA similar to calcium-channel Agatoxin-like, precursor, mRNA sequence
GCAGAACCAGCTTATGCCGAAGCTAGATGCATTCGAAGGGGCCGTATGTGCGATCATAACAAGTACGGAT
GCTGTAATAACGGCCCCTGCAGATGTAATTTGTTTGGAACAAACTGCAGATGCCAGAGGAGGGGATTATT
TCAAGGTTGATGACGTTCCTCTGTTTCTAGTGGCAGCAAGCTCTCTCAGAAATGGTTTCTACAGCTCTTT
CAGGTGCTTTTCATAATCATGTTTCTTCTAGAGATGTATAAAAAATAACAAAAATATAAGAGTGA

>JZ818666.1 comp10032_c0_seq1 Urodacus yaschenkoi venom gland cDNA library Urodacus yaschenkoi cDNA similar to calcium-channel Liotoxin-like, precursor, mRNA sequence
ATGAACTTCTCAAGCAAGATATCTTTCCTCCTTCTGGTGACAGCAGTGGTCTTTGCAGTTACAGGTGGAG
AAGTTGACAGATTATTTGAACAATATAAAGAAAGCGATATCGAAAGAGACCTCCCACCGAGTGACGAATA
CGGAACTTGCGTTCGTCCCAGGAAATGTAAGCCTCATTTGAAATGCAGCAAGGCTCAGACCTGTGTTGAT
CCAAAAAAAGGGTGGTAG

>JZ818665.1 comp299_c0_seq1 Urodacus yaschenkoi venom gland cDNA library Urodacus yaschenkoi cDNA similar to toxin-like, precursor, mRNA sequence
ATGAAGGTCGCCTGTAGTTTGGTACTTCTTGTTGCGTTCACGTGTACTGTAAGTGCCCGTGTGGTTTCTA
AAAAGACCTGCAAAACGCACACAGGAGTGATTCTAAGACACGGTGAAGAGTGGAAGGATCCCAATCACTG
TTCGATATACAGATGTACCATTTACGACGGGGAAGCCGAACTTGACGGTTTGATGTGTGCAACTTACCAG
GTGCCACGCAACTGTAAATTTGTTCGAGGAGGAGGGAAGCTTTATCCTTCGTGTTGCCCAACCGTCGTTT
GCAAATGA

>JZ818664.1 comp79719_c0_seq1 Urodacus yaschenkoi venom gland cDNA library Urodacus yaschenkoi cDNA similar to toxin-like, precursor, mRNA sequence
ATGAATACCTGTAACGCCAGATTTTATATTTTCAGTCTAGCTATCGCTTTAATGATTCTCAAAGACGCTG
AAGGTTATATTTACCGAATACCGCAGAAGCAAGGAGCAGTTTCTTGCGTGGATGATTCTGGTGTTAAGTT
TAATCCAGGAAATGTTTGGTACGATGATGAAAAGTGTGAGAGAATGAGTTGTGATGGAGCTGTAGGGAAT
TTGGAAATCGTA

>JZ818663.1 comp4212_c0_seq2 Urodacus yaschenkoi venom gland cDNA library Urodacus yaschenkoi cDNA similar to toxin-like, precursor, mRNA sequence
ATGAATACCTACAACTCAAGATTTTACATTTTCAGCCTAGCTATCGCTTTAGTGATACTCGAAGGCACCG
AAGGTTATATGTTTCGGATAGCGCAAGATCCAGGAGCAGTCGTTTGCGTTGATAAATCTGGAGTTGAGCA
TAAACCAGGAGAAGTTTGGTATGATGATGAACGATGCCAGAAACTGAGCTGTGATAGAATTAAATGGAAT
TTGGAAATCGTAGGCATGGGATGCGCTCCTGCCGTTTCCGCGCACTGCAATCCAGTACGATGCTCTGGTC
ATTATCCCAATTGCTGTCTACATTGTTAG

>JZ818662.1 comp4212_c0_seq1 Urodacus yaschenkoi venom gland cDNA library Urodacus yaschenkoi cDNA similar to toxin-like, precursor, mRNA sequence
GATATTGTTAAAGTCGTTTGCGTTGATAAATCTGGAGTTGAGCATAAACCAGGAGAAGTTTGGTATGATG
ATGAACGATGCCAGAAACTGAGCTGTGATAGAATTAAATGGAATTTGGAAATCGTAGGCATGGGATGCGC
TCCTGCCGTTTCCGCGCACTGCAATCCAGTACGATGCTCTGGTCATTATCCCAATTGCTGTCTACATTGT

>JZ818661.1 comp3375_c0_seq1 Urodacus yaschenkoi venom gland cDNA library Urodacus yaschenkoi cDNA similar to toxin-like, precursor, mRNA sequence
ACGTGTGTTTTAAGTCATCCTGCGTTTTGCGTGGATGATTCTGGTGTTCGATATAAACCAGGAGACGTTT
GGTACGATGATGAAAAGTGCGAGAAACTGCGCTGTAGTGGAGCTGAAGCGAGTTTGAAAATCATAGGCGC
GGGGTGCGGTACTATCCATGTCGTTGGTTGCGAAACAGTTCGAGGATCTGGTCATTACCCCAATTGCTGT
CCTCGTCCTAAATGT

>JZ818660.1 comp26529_c0_seq1 Urodacus yaschenkoi venom gland cDNA library Urodacus yaschenkoi cDNA similar to toxin-like, precursor, mRNA sequence
GCTCTTTTCATCCTATTTTCAGTCTTTTGTCAGATGGGCTACTGCCAATCCAGTAACAGCCGGCGCTGTT
ATAGAAGTTGCCTTGATTATTGTACAAGGCTCAATCAGGTTTATAAATCATGCAACGTCTCAAACTCTAA
CGGTGTTAAACATCTGAGATGTGACTGTGAAAGTTGAATTGGCTTGAGAAGATGGTATAACTAGGAG

>JZ818659.1 comp493_c0_seq1 Urodacus yaschenkoi venom gland cDNA library Urodacus yaschenkoi cDNA similar to toxin-like, precursor, mRNA sequence
ATGAAAGCAACTGTTCTGTTAATTGCTGTTTTCATCCTATTTTCAGTTTTTGGTGATATGGGCTACTGCG
AATTTTGTGACACCCCGCACTGTACTAGGGTGTGCTATGATCATTGTGTAAGGCTCAATAAGCATTATAA
AACATGCTGCATGACGAATATTAACGATCGTATACGTATGGAATGTCTTTGTGAAGATAAAACAGGGATA
AAACCATATTATCCAAACAATATATAA

>JZ818658.1 comp395_c0_seq1 Urodacus yaschenkoi venom gland cDNA library Urodacus yaschenkoi cDNA similar to toxin-like, precursor, mRNA sequence
ATGTTGAAGACTGTAATATTTTGTATAGCTGTTTTAGCATCTGTCTGCACAGGAGAGGAAAACAGTGAAG
AAGGAAGAACATTCCCTCTTTTATTTTCGGCTGATGGCAGAAATAGTTTGGGGTGCTGGATCACCTATTC
GTTTTCCTACCAACCCACTGCTGATATTGATACTAAGATAGCAGCTCAGAATACGCTGTGTGAGTGTATG
AAGAAGGGTTTGGTACCTAAGTAG

>JZ818657.1 comp6514_c0_seq1 Urodacus yaschenkoi venom gland cDNA library Urodacus yaschenkoi cDNA similar to toxin-like, precursor, mRNA sequence
AACGCCCATACCACGTCTCTCGGACGTTCCTCAATCATGCAATTCAAGCGTTTATTGGTGGCGTTGACGT
TAATTTGTATTGTCAGCTGTGAAGAGAAACGAGATTCGTCTGGAAGAAGTTGCAGTGCCACAGGGATATG
TATGAAGTCCTGCGCTCGTTTCCTGCATCAGCCTGCTAACCATAAAAAATGCCTACCTGATGGAGTGTGC
TGTACGCTGATATACTAGCCTGCGGACGAATCATGCCTTTTCCATTTACAAATAAAGACTAGCATGCTCC
CACAGAAGCAAAGCTTGTGTTTCTAATGTATAAAAATGTAAGCACTCTGCGTTAATTCTGTACAAGATGC
AAAAAAGAAATCATATGAATCCTGTGGTCTCACCTGTATTGTATGCTCAACTGTAATTTTGAAAACAACA
ATAAACGAT

>JZ818656.1 comp6164_c0_seq1 Urodacus yaschenkoi venom gland cDNA library Urodacus yaschenkoi cDNA similar to toxin-like, precursor, mRNA sequence
ATAACTAAACATAACGCCCATACCACGTCTCTCGGACGTTCCTCAATCATGCAATTCAAGCGTTTATTGG
TGGCGTTGACGTTAATTTGTATTGTCAGCTGTGAAGAGAAACGAGATTCGTCTGGAAGAAGTTGTAGTGT
CACAGGGATATGTATGAAGTCCTGCGCTCGTTTCCTGCATCAGCCTGCTAACCATAAAAAATGCCTACCT
GATGGAGTGTGCTGTACGCTGATATACTAGCCTGCGGACGAATCATGCCTTTTCCATTTACAAATAAAGA
CTAGCATGCTCCCACAGAAGCAAAGCTTGTGTTTCTAATGTATAAAAATGTAAGCACTCTGCGTTAATTC
TGTACAAGATGCAAAAAAGAAATCATATGAATCCTGTGGTCTCACCTGTATTGTATGCTCAACTGTAATT
TTGAAAACAACAATAAACGAT

>JZ818655.1 comp130276_c0_seq1 Urodacus yaschenkoi venom gland cDNA library Urodacus yaschenkoi cDNA similar to serine threonine tyrosine-interacting protein-like, mRNA sequence
CGGGGATACGGATATTAAGAAGTTTACATTCGAGCGTAGTTACTATTTGGTGATCCTTTAGAGGATTTAC
GTATCTTGAATGTATCTATAATGGACAGAGTAAAGTTTCCATCCTTACCAGACTCGGAGGATACGGAATG
GACTTATGCTATGAGAAGAGATATGCAGGAAATAATACCAGGATTATTTTTAGGTCCATATTCA

>JZ818654.1 comp112232_c0_seq1 Urodacus yaschenkoi venom gland cDNA library Urodacus yaschenkoi cDNA similar to serine threonine-like protein kinase, mRNA sequence
TTAGAACTGAAAAAAACTCCTATTCACCTTCTTCTTGGACTTAATGAGTTATGCTCTCAACTTGAGACAT
TAGTCTGTAGCTGCAGCATCTCTTCTCTGCATGAACTTGTGGGTAATAAATCTTTAGAATGGACTGTTCT
GAAGCAACTCAATTTATCACACAACTATCTGGAAGATCTTCAAGAAGACACCAAGCTATTCCCAAATTTA
CAAGTTATTAACGTGAG

>JZ818653.1 comp92380_c0_seq1 Urodacus yaschenkoi venom gland cDNA library Urodacus yaschenkoi cDNA similar to serine threonine-like protein kinase, mRNA sequence
TTAAAAGTTACACACTGCATGGAGACAGTTCAAGGTGGAATTGATCTTTCTATGTTTAAAAGCCTGTTAA
TGTTAGAACTGAAAAAAACTCCTATTCACCTTCTTCTTGGACTTAATGAGTTATGCTCTCAACTTGAGAC
ATTAGTCTGTAGCTGCAGCATCTCTTCTCTGCATGAACTTGTGGGTAATAAATCTTTAGAATGGACTGTT
CTGAAGCAACTCAATTTATCACACAACTATCTGGAAGATCTTCAAGAAGACACCAAGC

>JZ818652.1 comp59760_c0_seq1 Urodacus yaschenkoi venom gland cDNA library Urodacus yaschenkoi cDNA similar to serine protease-like, mRNA sequence
ATTCTTATTTCAGAGCTAAAGATAATACATATAGAATTTCTGAACTTCAACATCCCATATTCTTTTAACT
GTGTATTCGATGGTTTACTCATCTTTAATGGAAAAACGACGGAATCAGATATCCTACTCCACGCTTGCGG
CCAGAGCTTTCCTAAGAATGTCACGTCGACGGGTCCATTTCTTCATTTAATATTCTATATCGACGGAATT
TGGAACTACGGAGGATTCGCATTGAGATTCAAGCAGATAAGTCCGAGAGAACCGTGTGGTGAGCATCAAA
TAACCTGTAGAAATTACAATTGCGTTAACCGGACGTTGATTTGTGATGGTGCTGATGACTGTAGGGACGG
AACGGACGAAGAATGCGGATATAAACGACAAAGATTAATATGTGGGCGCCCAAAAATCAAGCCAGAATTT
ATAGATGATCGTATTGTTGGTGGAACGAAAGCAGTACCAGGGAGTTGGCCTTGGCAAGCTTCTCTTCGAG
TTCCGTCAGCCGAGCCTTTTGGACATGTCTGTGGTGGATCCTTAATAAACGAACAATGGATATTAACAGC
TGCTCATTGCTTTCGGGACATCCAAAAAGAATCGTGGACCGTACATTTAGGAAAATATAATAAAAACAAG
AGGGATCACACCGAACAACTTCGCTACATCAAAAGGCTTTTCATTCACCCACAGTATCTTGAAATGATAA
AAAAGGAG

>JZ818651.1 comp22520_c0_seq1 Urodacus yaschenkoi venom gland cDNA library Urodacus yaschenkoi cDNA similar to serine threonine-like protein phosphatase, mRNA sequence
GGAGAATTTGATAATGCTGGTGCAATGATGAGTGTTGATGAGACTTTAATGTGTTCTTTCCAGATACTAA
AACCAACCGATAAGAAGAAATATCCATATGGAGCAAATCGTCCTGTTACTCCATCCCAAATAACCAAGAA
AAACAGCAAGAAATAAACCTTATGCTTGTTGAACTTTGTCAAAATATTGAAAGGGTCCCTCCTCCTTTGC
AAATGGGGCAAGGCAAATTACCATATATTGAAAACTCAGAGCATTCTATGGCTGTAAGACCTAACTTCGT
TGTTTCTTATGTAATAGACATGTGCCATACCCCTTCTAAAAATGTGGTTTGTAAAATGTCTTTCACTTTT
ATGGATGTATATTGTTTTTTGGATGTTTACATACCATGAAGCTAATATTTACATACCATATTTTGTAGTT
AATGCTTTTATGTTGCAGAAGTTATCAGAATTTTGTATTTTCATAGATTAGCCCCTACTGAATATAAGAT
TTTTCTGCAAATCCAGAGAGGAGTGTAAGAGATG

>JZ818650.1 comp17155_c0_seq1 Urodacus yaschenkoi venom gland cDNA library Urodacus yaschenkoi cDNA similar to serine threonine-like protein kinase, mRNA sequence
ATGGATTTAATACAACACGAGTTAGTTGACATACGCAAGCATTGTGAGAGTCATATCCCAGGATGCAAAT
TAATCACATGCGTTCAAGCGATGGTTCGAGTTGACATCGTGAGAACTGAACACAAACAACTGACAGCATG
TATCCAGTTTCCTAAGAAGTATCCAAATGAAACATTACTTATTGAGTTAAAGAGTAAATATTTTTCTGAG
AAATTGCTAGACGGTCTAACAAAAGTTTGTGATGAAAAATGCAGAAAACACCTTGGTAAGCCGCAGGTTT
TGGAACTGTTGAAATTTATCCAAAATTTTATTGCTGAAAATCCACTCTGTGTTTGCAGTGAGGAGATAGC
AGCTATTAAAAAGAGACTAAGTACTGAAAAAGATGAACTGAGACTTAAACAGAAAACTTCTTCACTTGCG
TTGAGAATATATCAAGATTTATATTTTCTTGTAGTCAAGATTCAAGTGCCAGATAATTATCCTCTGGAAC
AGATCAAAATTGAAGATAAAGACAGCAACTTTCCTGAGCTTTTTAAGAGGCATTTCACTTCTCAAGCAGT
TGAGATAGCTCGACAGTGTGTACAACCTCCTCTGAAGAGAAAGCCAAAAGATCCTCCTTTTGAACCGAAA
CCATCATTATGGCCAGTTGTTGGGTTCCTTATCGATCAAGTTAAGCGCGTTCCTCTTGAAGACTGCCCGT
TATGTAAAACAAGATGTCTACCAAGTGACCCAAAGGATATAATAACGGATGATAAAGATGACACGTTTGC
TGAAAGAATATATTGTGGTCATGTCTTTCACAATGGATGTCTTAACAAGTACATGAAAATGCCACCATTT
CAAGGGAAAACTTGTCCTAAGTGCGAGCAACGGATATATCATGAGAAATGGAAAGCAACTCCCCAGCTAG
TGGAAGCTCGATGGGCTCACGAGGAGGCAAAGAAGCGGGAGTTGGGAGAAGTAGTGGAGTTTCTTCAGTA
G

>JZ818649.1 comp4148_c0_seq1 Urodacus yaschenkoi venom gland cDNA library Urodacus yaschenkoi cDNA similar to serine threonine-like protein phosphatase, mRNA sequence
ATGTCGGAAAGCGAGTTGAATGTCGATAGTATTATTTCTAGATTATTGGAAGTTCGTGGTTGTCGACCTG
GGAAAACAGTTCAGCTCACAGAAGCTGAAGTACGAGGATTATGCTTAAAGTCCAGAGAAATTTTCCTTAG
TCAGCCTATTTTACTAGAGCTAGAGGCACCTCTCAAAATATGTGGTGATATTCATGGGCAGTACACAGAC
TTACTTCGTCTTTTTGAATATGGTGGTTTTCCTCCAGAAGCCAATTACTTATTTCTTGGAGACTATGTAG
ATAGAGGAAAACAATCGCTAGAGACAATTTGTTTGCTCTTAGCATACAAGATAAAATATCCAGAGAATTT
CTTTCTGCTAAGAGGAAACCATGAATGTGCCAGCATTAACAGAATTTATGGTTTCTATGATGAATGTAAA
CGGCGCTACAATATTAAACTTTGGAAGACATTTACGGATTGTTTTAACTGTTTGCCAATTGCTGCTATTA
TAGATGAGAAGATCTTCTGTTGCCATGGAGGCCTATCTCCTGATCTTCAAAGCATGGAACAAATTCGGCG
TATAATGAGACCAACAGATGTTCCAGACACAGGACTCTTATGTGATTTGTTATGGTCTGATCCTGATAAA
GATGTACAGGGATGGGGAGAAAATGATCGCGGAGTTTCATTTACATTTGGAGCTGACGTTGTCAGTAAAT
TCTTAAATCGTCACGATCTTGATCTAATTTGTAGAGCTCATCAGGTTGTGGAAGATGGATATGAATTTTT
TGCCAAACGTCAGTTGGTGACACTATTCTCTGCTCCAAATTATTGTGGTGAATTTGATAATGCAGGCGGT
ATGATGTCTGTTGATGAAACGTTAATGTGTTCCTTCCAGATTCTGAAACCTTCAGAGAAGAAAGCAAAAT
ATCAGTATGGAGGGTTAAATTCTGGTCGTCCAGTAACTCCGCCACGTGGTCCAGTAAAAAAGAAGTA

>JZ818648.1 comp1589_c0_seq1 Urodacus yaschenkoi venom gland cDNA library Urodacus yaschenkoi cDNA similar to serine protease 1 2-like, mRNA sequence
ATGAAGATGTATTTTATATTCTTCGTATTCGCTAACATATTGCTTCAAGCTCATTTTCTCCCAGCAAAGG
AAGAGGGCAGAATATTTAGAGGAAGGGAAGTAAACGATGGTGAATTTCCTTGGATGGTTTTCATCAAATT
AACTGATGAGCTTAACTGCAGCGGATTTCTTATTTCAAACTACTACGTTGTAACAGCAGCTCACTGTATG
ATAAGATCTGCCACCGATATGAGAGGAGTCATTGGCTCAGTTGACAGGGAGCAAGATAACATGCTAGAGT
TTGAAACATATTTCATACATCCAGAATACAATAGGAGGAAAGCAGATGTGGCACTACTGAAATTGAAAAC
ACCCATCGTGTTTACAAACTTAATAAAACCCATTTGTATAGGAAAGAAGAGCTCTTTCATTCAAAAGGAC
AATGAAGTTTTACAAATGGGATGGGGCAGGGATCGTAACGATAGTACAATTGTATCAAAGAAGTTAAAAG
TGACCGATGTTGGAAAGCTTATGTCACAGGATTATTGCAACTCGTTTTTTGAAGAGTTAAATGGCACATC
GATAGGAAAAATATGTGTGAAGAATACGGAAATAGAAGGTGTTTGCGAGGGAGATTCGGGAGGACCTCTT
GTATATAATGATCCTGAAGATGGCTACGTGGTCATTGGACTTCTTTCATTTGGATTTTATGTAAATTGCA
CTGTAACCAACGAATATCCAGAAATATACACAAATGTTGCCTACTATTCTGATTGGATTACAGAAAATGT
TAAGTCTCCATGCGTCATTGAATGA

>JZ818647.1 comp1431_c0_seq1 Urodacus yaschenkoi venom gland cDNA library Urodacus yaschenkoi cDNA similar to serine proteases 1 2-like, mRNA sequence
ATGAAGATGTATTTTATATTCTTCGTATTCGCTAACATATTGCTTCAAGCTCATTTTCTCCCAGCAAAGG
AAGAGGGCAGAATATTTAGAGGAAGGGAAGTAAACGATGGTGAATTTCCTTGGATGGTTTTCATCAAATT
AACTGATGAGCTTAACTGCAGCGGATTTCTTATTTCAAACTACTACGTTGTAACAGCAGCTCACTGTATG
ATAAGATCTGCCACCGATATGAGAGGAGTCATTGGCTCAGTTGACAGGGAGCAAGATAACATGCTAGAGT
TTGAAACATATTTCATACATCCAGAATACAATAGGGAGAAGAATTTTTATGCAGATGTGGCACTACTGAA
ATTGAAAACACCAATCCAGTTTACAAGCTTAATACAACCCATTTGTATAGGAAAGAAGAGCTCTTTCATT
CAAAAGGACAATGAAGTTTTACAAATGGGATGGGGCAGGGATCGTAACGATAGTACAATTGTATCAAAGA
AGTTAAAAGTGACCGATGTTGGAAAGCTTATGTCACAGGATTATTGCAACTCGTTTTTTGAAGAGTTAAA
TGGCACATCGATAGGAAAAATATGTGTGAAGAATACGGAAATAGAAGGTGTTTGCGAGGGAGATTCGGGA
GGACCTCTTGTATATAATGATCCTGAAGATGGCTACGTGGTCATTGGACTTCTTTCATTTGGATTTTATG
TAAATTGCACTGTAACCAACGAATATCCAGAAATATACACAAATGTTGCCTACTATTCTGATTGGATTAC
AGAAAATGTTAAGTCTCCATGCGTCATTGAATGA

>JZ818646.1 comp17675_c0_seq1 Urodacus yaschenkoi venom gland cDNA library Urodacus yaschenkoi cDNA similar to Sodium channel Toxin-like, precursor, mRNA sequence
ATGGGTACGATTATTCATATGGCTATCTTGATTTCCCTGTTATTATTAGGGGAACGTGAGGCTAAAGATG
ACTACCCACGAAACTTTGAAGGAAATTGTTATAGATGTAAATATCTTGAAATCGGCTACTGTGACGCCAT
CTGTAAGATGCATAAAGCGGAGACCGGTTATTGCAGCAGGTCGAACTTATTCTGTTACTGCACAGGCATA
GAAGATGAGTACGTTAGCGCAAGGAACTTTCTTTATCAGCAGAATCTTAAAGTCAACAATGAAGAGTTAA
AAGATTTCGATGGAAACACTTTGTAA

>JZ818645.1 comp14979_c0_seq1 Urodacus yaschenkoi venom gland cDNA library Urodacus yaschenkoi cDNA similar to Sodium channel Toxin-like, precursor, mRNA sequence
ATGGGTACGATTATTCATATGGCTATCTTGATTTCCCTGTTATTATTAGGGGAACGTGAGGCTAAAGATG
ACTACCCACGAAACTTTGAAGGAAATTGTTATAGATGTAAATATCTTGAAATCGGCTACTGTGACGCCAT
CTGTAAGATGCATAAAGCGGAGACCGGTTATTGCAGCAGGTCGAACTTATTCTGTTACTGCACAGGCATA
GAAGATGAGTACGTTAGCGCAAGGAACTTTCTTTATCAGCAGAATCTTAAAATCAACAATGAAGAGTTAA
AAGATTTCGATGGAAACACTTTGTAA

>JZ818644.1 comp2965_c0_seq1 Urodacus yaschenkoi venom gland cDNA library Urodacus yaschenkoi cDNA similar to Potassium channel toxin-like, precursor, mRNA sequence
ATGAATGCAAAGCTTATCTGCCTTCTACTTGTTGTCACCACAATGATACTGATGTTTGATACAACACAAG
TGAGAGCTGTCAAGTGCTTTCATAACAAAATGTGCCTCATCCCCTGCGGCATGAAAACTGGATGTCCCGA
AGGAATATGCGTGAAAGGAAGGTGCAAATGTTCTGGCTGTAATGGAAAAGAAAAAAAATGTTTTTTCCAG
AGTTAA

>JZ818643.1 comp1069_c0_seq4 Urodacus yaschenkoi venom gland cDNA library Urodacus yaschenkoi cDNA similar to Potassium channel toxin-like, precursor, mRNA sequence
GTGGTATTGGTGGATAGGCAATAACACGTACAATGTAGAATGGGTTCACAATGATCTGCATCATTTCCCG
AAATAGATATAACAGGTATTGAGCGGAGGCCTATTTTATCTTGTCTTTATACTATAGAAGAAGTGAAACG
AGCCATTTGCTTAGCGATGAATGCAAAGCTCATCTACCTTCTGCTTGTGGTCACCACCATGACGCTGATG
TTTGATACAGCACAAGCGGTTGATATCATGTGCTCAGGTCCTAAACAGTGCTATGGCCCCTGCAAAAAAG
AAACTGGATGTCCCAATGCAAAATGCATGAACAGAAGGTGCAAATGTTATGGCTGTAGCAGATAAAATAT
GTTTGTGGAGAGTTAATTTTCAGAAGTAAAATCAAATAAATTTATCTATTAACAA

>JZ818642.1 comp1069_c0_seq1 Urodacus yaschenkoi venom gland cDNA library Urodacus yaschenkoi cDNA similar to Potassium channel toxin-like, precursor, mRNA sequence
GTGGTATTGGTGGATAGGCAATAACACGTACAATGTAGAATGGGTTCACAATGATCTGCATCATTTCCCG
AAATAGATATAACAGGTATTGAGCGGAGGCCTATTTTATCTTGTCTTTATACTATAGAAGAAGTGAAACG
AGCCATTTGCTTAGCGATGAATGCAAAGCTCATCTACCTTCTGCTTGTGGTCACCACCATGATGCTGACG
TTTGATACAACACAGGCCGGAGATATCAAGTGCTCAGGTACCAGACAGTGCTGGGGCCCCTGCAAAAAGC
AAACTACATGTACCAATTCAAAATGCATGAACGGAAAGTGCAAATGTTATGGCTGTGTAGGATAAAATAT
GTTTGTCTGAGAGTTAATTTTGAAAAGTAAAATGAAACAAAATTTTCTATTAACAATAGAATAATCATGG
CGTTATGAATTATTGGTATATTAGATGAACTGTTTAAGTTAAAAAATAAGAATAACAATACTTTGAAAAT
GATCTTCTCGAATACTTTAACATGTGCTGATGTAACAATTATACCATTCGTTACCAATAAAGCCA

>JZ818641.1 comp849_c0_seq10 Urodacus yaschenkoi venom gland cDNA library Urodacus yaschenkoi cDNA similar to Potassium channel toxin-like, precursor, mRNA sequence
CTGACGTTTGATACAACACAAGCGGTAAATATCAGGTGCTCAGGTCCCAAACAGTGCTTTGACCCCTGCA
AGAAAGAAACTGGATGTTCGAGAGCAAAATGCATGAACGGAAAGTGCAGATGTAATGGCTGTAGAGGATA
AAATATGTTTGTCTCAGAGTTAATTTTCAGAAGTAAAATCAAATAAATTTATCTATTAACAAAAG

>JZ818640.1 comp849_c0_seq4-9 Urodacus yaschenkoi venom gland cDNA library Urodacus yaschenkoi cDNA similar to Potassium channel toxin-like, precursor, mRNA sequence
GTGGTATTGGTGGATAGGCAATAACACGTACAATGTAGAATGGGTTCACAATGATCTGCATCATTTCCCG
AAATAGATATAACAGGTATTGAGCGGAGGCCTATTTTATCTTGTCTTTATACTATAGAAGAAGTGAAACG
AGCCATTTGCTTAGCGATGAATGCAAAGCTCATCTACCTTCTGCTTGTGGTCACCACCATGACGCTGATG
TTTGATACAGCACAAGCGGTTGATATCATGTGCTCAGGTCCTAAACAGTGCTATGGCCCCTGCAAAAAAG
AAACTGGATGTCCCAATGCAAAATGCATGAACAGAAGGTGCAAATGTTATGGCTGTAGTGGATAAAATAT
GTGTGTCTCAGAG

>JZ818639.1 comp849_c0_seq3-8 Urodacus yaschenkoi venom gland cDNA library Urodacus yaschenkoi cDNA similar to Potassium channel toxin-like, precursor, mRNA sequence
GTGGTATTGGTGGATAGGCAATAACACGTACAATGTAGAATGGGTTCACAATGATCTGCATCATTTCCCG
AAATAGATATAACAGGTATTGAGCGGAGGCCTATTTTATCTTGTCTTTATACTATAGAAGAAGTGAAACG
AGCCATTTGCTTAGCGATGAATGCAAAGCTCATCTACCTTCTGCTTGTGGTCACCACCATGATGCTGATG
TTTGATACAACACAAGTGGGAGGTATCAGGTGCTCAGGTACCCCAGAGTGCTACGAACCCTGCGCAAAAA
AAACTGGATGTTACAGTGCAAAATGTATTAACGGAAGGTGCAAATGTTATGGCTGTAGCAGATAAAATAT
GTTTGTGGAGAGTTAATTTTCAGAAGTAAAATCAAATAAATTTATCTATTAACAAAAG

>JZ818638.1 comp849_c0_seq1 Urodacus yaschenkoi venom gland cDNA library Urodacus yaschenkoi cDNA similar to Potassium channel toxin-like, precursor, mRNA sequence
ATGAATGCAAAGCTCATCTACCTTCTGCTTGTGGTCACCACCATGATGCTGATGTTTGATACAACACAAG
CCGGAGATATCAAGTGCTCAAGTACCAAAGAGTGCTTCCGCCCATGCGAAGAAATAGGTGGATGTAGCAA
TGCAAAATGCATTAACGGAAAGTGCCGATGTTATGGCTGTATTGGATAAAATATGTTTGTCAAAGAGTTA
ATTTTCAGAAGTATAATCAAATAA

>JZ818637.1 comp147891_c0_seq1 Urodacus yaschenkoi venom gland cDNA library Urodacus yaschenkoi cDNA similar to phospholipase c gamma-like, mRNA sequence
TTTATGAGGGACTATCTTCAGGATCCATCAAGAGACACTCAGGAACCACATTTTACAGTTTTTGAGTTTT
TAGATTTTCTGTTCTCAAAGCAAAATGAAGTATGGGATAAGAGGCATGACCAAGTGAATCAGGATTTGAC
TCGTCCACTTACACATTATTGGATTGCTTCCTCGCACAACACGTATTTAACTGGAGATCAGG

>JZ818636.1 comp140532_c0_seq1 Urodacus yaschenkoi venom gland cDNA library Urodacus yaschenkoi cDNA similar to phospholipase c beta-like, mRNA sequence
CATCAGCAAGGAGAAGTGCTCAAAAAATTGATGGAGTTAGCTCAGACAGCTCAGATGAAACAGCTTGAAA
TGAAATTTGAAAGAGAAAATAAAGAGATGAAAGGAAAGCAGGCCAAAATATCTGTTGAAACAGCACGTGA
AGTATCAGGAGATAAAACGTTAAGAAATAAAGCAGAAAGAGAAAGGCGCCTTAGGGAAAAGAATAGCAAC
AATACCAAGAAATTTATTGAGGAACGTAAGACTGCTGCACTGAAACAGGG

>JZ818635.1 comp118708_c0_seq1 Urodacus yaschenkoi venom gland cDNA library Urodacus yaschenkoi cDNA similar to phospholipase c gamma-like, mRNA sequence
ATCAAATTTCATGAAGTGATAAAAACAATTAAGGAACATGCATTTGTTACATCAGAATACCCAGTTATTC
TTTCAATTGAAAATCATTGTACATTGCCCCAACAGAGAAAAATGGCAACAGCATTTATAGAAGTTTTCGG
TGATATGCTTCTTAGCCAATCTGTGGAAAGAGAAGGAACAAAAATGCCATCACCTCAACAGCTACGTAG

>JZ818634.1 comp116679_c0_seq1 Urodacus yaschenkoi venom gland cDNA library Urodacus yaschenkoi cDNA similar to phospholipase c gamma-like, mRNA sequence
TATAATATGGGAAGTTTTAGAAATGTTATTACACTGAAGGATTTAAAAGCATTTCTACCAAAAGCAAACT
GTAAATTGCCAACAAACAGGTTAAAAGAACATTTTCAGGATGTTGATCTTCGAAGAGCAGGAGAAATTGG
ATTTGATGGATTTGCCACCCTTTATCATAATATTGTTCATGATGAACAGCTGCTAAAGGATTTGGGTCAG
TATTCAGCAGATGGGCAGAAGATCACTTTACAAGAATTTCAAAACTTTCTGATACAGGAGCAGAAGGATT
TGATGGCTGAAGATGAAAGGACAGTTAGTGAATTTATGAGGGAC

>JZ818633.1 comp108928_c0_seq1 Urodacus yaschenkoi venom gland cDNA library Urodacus yaschenkoi cDNA similar to phospholipase A2-like, mRNA sequence
GCTGGAGTCCAGTTAACTGATCATTTATTGAGTTTTCTCTCCTCCGATGGTCAAGTAGCAAATAAAATGT
TATCACTTCGGACCTTCTGTAATTTATTCTCTCATTCCGCAGGAAAAAAACTCTTAACTAATCAAGTGGA
ACGAGTTTTAAGCACTGCATCAAACTGCCATTCATCAGACAACAGAAATGTACAGATTTCTCTAGCAACG
TTGTACCTCAACTACGTTATCACCTTTTGTCATTCGAAACTAGAGGTGAAATCACAGTGTGTACCGAAAA
TACTATCTGCATTGAAACAGAAAACTGACAGTGAAGCACAGTTTAGACTGTTGGTCGCTTTAGGAACATT
CATATGGCATGATAATGAAGCAGTTGCATTTACAAAAACATTGGATCTTCCTGCCTTGGTAGAAAAGATG
AGTGAAATTAAAGACCCACCTAAGGTTGGTCAGTGTGCAGAATATCTGTTATCAGTTCTCTTTGATGTCA
ATTAA

>JZ818632.1 comp101154_c0_seq1 Urodacus yaschenkoi venom gland cDNA library Urodacus yaschenkoi cDNA similar to phospholipase d3-like, mRNA sequence
AAGGTTCTTGCAAGCTATTGGAAACATACACGTCCAATTATGCTTAAATTCTTACAATCACTACAAGCAC
TTAACAGTACAGATATTTCTATTGAAACGAAGCTGTTTGTGGTGCCAATATATTCACCGACACAAAAGAG
GATACCTTATGCACGAGTGAACCATAACAAATACATGGTTACAGATGAGTCTGCATATATTGGTACATCA
AATTGGTCTGGTGACTATTTTATATCAACTGGAGGCATTGGATTTATTTTAGAAAACACAGAAC

>JZ818631.1 comp91550_c0_seq1 Urodacus yaschenkoi venom gland cDNA library Urodacus yaschenkoi cDNA similar to phospholipase A2-like, mRNA sequence
TTCCCGGGATTAGACATTTTGCGTCTTTCAGTACGCAGGTCAACTGTAAATAAACGAGTTTGTGAAACCG
CTGGAGTCCAGTTAACTGATCATTTATTGAGTTTTCTCTCCTCCGATGGTCAAGTAGCAAATAAAATGTT
ATCACTTCGGACCTTCTGTAATTTATTCTCTCATTCCGCAGGAAAAAAACTCTTAACTAATCAAGTGGAA
CGAGTTTTAAGCACTGCATCAAACTGCCATTCATCAGACAAC

>JZ818630.1 comp74269_c0_seq1 Urodacus yaschenkoi venom gland cDNA library Urodacus yaschenkoi cDNA similar to phospholipase A2-like, mRNA sequence
GATTATGTTTTCACTGTGGAAATAGAAGAAGGCAAGTCTTTGAAGCTTCCCTACAATATAACAGAAGATC
CATGGCTAGCAGCTCAACAATTTATACACAAGCATAACCTTAGCCAATTATTTCTTGAGCAGACAGCCAA
CTTTATAATCAATAATACTAGAGGGATGACTTTTGAACAGCAATCTCCAACTGGTTCTGATCCATTTACA
GGTGGCTCACGTTATATACCAGGAAATGCTCAGACTCCTACCTCTCCACCCACTAGTGCAGATTCTTTTA
GTAGCAATAAAAGCTATTTTCCTGTTGGTAATGGAGTTGTGAAAGAAGAAAAAACTGAAACAGCAGCCTT
TGGTGATGGCATTACCAATACATTCTTTCCACAAACTGAATATGTGACTTTTGATGTAGCCAATATAGAA
GGAATCACTGCCAAATTAAAAGAATTTAATAAGAAAGTTACACCAGAACAACAACTAACTGATGAAGAAA
TAACA

>JZ818629.1 comp73461_c0_seq1 Urodacus yaschenkoi venom gland cDNA library Urodacus yaschenkoi cDNA similar to phospholipase A2-like, mRNA sequence
AATGGTGATATCGTTACTGGTGATAGTGATGGAGTGGCAAGAATTTTTACTTGTCATAGTGACCTCCAAG
CCAGTCCAGAGGAACAGTTACTGCTAGAAGAAGAAATTTCAAAAACTGCATTAACAGCTGAGGAAATAGG
AGATTTAAAGTTAAATTCTATACAGGGGAAAGAGTTACTATATGAACCAGGAAGTAGGGACGGACAAGTG
ATAATCGTGCGCGAGGGTAGCGTCGTAACAGCTCACCAGTGGAGCGCAGCAGAAGGTAAATGGCTGAAAG
TAGGAGATGTCGTAGGGGCAAGTGGAAGTACACAAAACACATCTGGGAAAACCTTATATGAAGGAGAGGA
ATATGATTATGTTTTCACTGTGGAAATAGAAGAAGGCAAGTCTTTGAAGCTTCCCTACAATATAACAGAA
GATCCATGGCTAGCAGCTCAACAATTTATACACAAGCATAACCTTAGCCAATTATTTCTTGAGCAGACAG
CCAACTTTATAATCAATAATACTAGAGGGATGACTTTTGAACAGCAATCTCCAACTGGTTCTGATCCATT
TACAGGTGGCTCACGTTATATACCAGGAAATGCTCAG

>JZ818628.1 comp50294_c0_seq1 Urodacus yaschenkoi venom gland cDNA library Urodacus yaschenkoi cDNA similar to phospholipase c epsilon-like, mRNA sequence
TGGCTAGAATTAAAAGAAAAGGATGAGGTAAACGGAGAAAAAAAGAATGCTGTATCCAAAACGCCAAGTA
TTAAATTTAACAAATTTAAAAGCTCCAATAAAGGAAACGCAAGCAACGAAACCAGATACTCTCCCATCAC
ACCAGAAAGACGCATCAAAAGCCTGAACGATAGCAGAGCAGAGGAAGTTAAATCACCCAAACGACAAGTT
CACAGTGAAGGAGAAATGATATCAGATGACGATGCCAAAGAGAACACATCTACAAGTGCCATCTCAAGGT
TTCGCAAAATATCTTTGAGAAAATTAAAAGTGTGGAGGTGA

>JZ818627.1 comp11436_c0_seq1 Urodacus yaschenkoi venom gland cDNA library Urodacus yaschenkoi cDNA similar to phospholipase b-like, mRNA sequence
ATGTTTTTTAATTTATTTGGTGACTTAGAAGACTTAGAAGCTATTCTTAACAAAAAAACACAGAAACGAG
TGTTGGGAAGTGGTCATTGTTCTGGTTTAATTAAACTGTTACCTCGATACAAAGATCTTTATGTAGCCCA
AGATTCCTGGAATACCTACAATTCCATGCTTCGCATTCTTAAAAAGTATGTCATGCCAGTTAGGTCTTCC
ACAACTACAGGTAGCAAGATGATAGCAGGCAATACAATGACCTTTTCTTCTTACCCTGGGACAGTATTTT
CTGGTGATGATTTTTACGTCATATCAAGCAGATTGATTGCTCTTGAGACAACAATTGGTAATAGCAATTC
AAGCCTTTGGAAATATATTGTACCAAATAAAATCGTGTTGGAGTGGATCAGAAACATTGTTGCTAACAGA
TTATCACGTACTGGCGAAGGGTGGACATATTTATTCAGCCTTTATAATAGTGGAACTTACAACAATCAAT
GGATGGTTGTTGATTACAACAGATTTTTTCCTGGTAAGCCACCAAAGAAAGGTGCACTTTGGGTTTTAGA
GCAATTACCTGGTCACATTGAACGTAAGGATCAAACTGATCATCTTCTTCAAGAAACTTATTGGCCATCG
TACAACAGTCCGTTTTATCCTGATATTTTCAACTTGAGTGGCACCTTGGACATGGTGAAAAAATATGGAG
ATTGGTTCACTTATGACAAGACCCCTCGTGCTCTTATTTTTAAGAGAGACCACAAGAAAGTTCATGATTT
AGCATCAATGATGAAGCTTATGAAATATAATGATTTCAAGAATGATGTCTTTTCAAGATGCAACTGCACG
CCACCGTACAGTGCTGAAAATGCAATTGCTGCAAGGTGTGATCTTAATCCTCCGAATGGAACTTATCCCT
TTCCTTCTCTGGGACATCGCTCTCATGGTGCCATTGACATGAAGCTTACAAGTTATTTCATGCATATGAG
GTATCAATTTGTAGCATATGGTGGACCTACATATGATCAACAGCCACCCTTTCAGTGGAGTAAATCAGAC
TTTTCTGGTGAAAAGCATGAGGGCCATCCTGACTTATGGAAGTTCAAACCTATAGTTCATAAGTGGATAG
GTGATCCTGAAAGCTAA

>JZ818626.1 comp18666_c0_seq1 Urodacus yaschenkoi venom gland cDNA library Urodacus yaschenkoi cDNA similar to phospholipase A2-like, mRNA sequence
ATGTTGCTTCTAACGGCTTTTCTATTATCGCTTGTACAACCTTTGCCATCTGCTGTCATACAGTTACCAC
ATGAAAATAAGTTAACGGGTTACTATCAAAGAGAGAAACGACCTCATATGTTAATTATTGGTCAGACGGG
AAAAGTGATGCATTGTCACCGGTATGACGACAAGAATGAGGCAGACAGAGTACTGGCAGCTTTAAAATTG
GAGGATATACAAAGAGTGACACCACAGTTGATGGAGAAGTTAATAAATTTTTGTACCGAGGAAGAAAGCA
TCAAACATCCTAAGGAACAAGTAAAAAAGATACTCATTTATCCAGGCACTAAATGGTGTGGAATGGGAAA
TAGTGCAGCTAACGAAAGTGAATTGGGCAGAGAGAAGGAAGCCGATTCTTGCTGCCGCGATCATGACCAC
TGCGACGATTCAATTCCTGCGTTCAGCATCAAATATAATCTGACGAACTATTCACCATTCACCAAGAGCA
ATTGCAGTTGCGATAGACAATTTCATCTGTGTCTAGTCAAGGCAGGAACTGAAGCTGCTGGAATCATCTC
AGGTTTATATTTTGATTTGTTAAAAATGGAGTGCTTCCGAAGAACAAATTATTGCAGTTCCAATGAAGTT
TGCACCGAAACCTGGCAATGGAAATTATCCAGCTCTTATTTTTAG

>JZ818625.1 comp9366_c0_seq1 Urodacus yaschenkoi venom gland cDNA library Urodacus yaschenkoi cDNA similar to phospholipase A2-like, mRNA sequence
ATGAAAGTCTTACCGGTTATCGTTCTGGCAACACTATCGATAGCAGAAGGCGGTATTTTTGATGCTGTGG
GAGATGTGCTTCCCATAACTACGACTTTTTATAGAGAAACGGATGGTCATCGAATGGTGGAAACAATTGA
AGTCAACACATACTTAAACGGAAAGAAAACGGTGGATTGTTACATGTATGGAGATAGCTATATCATCGAC
CAGATGATAAAACTGATTCCAACGAGTTTGACGAAAGAAGTAGACAAAGAAGAAATGAGTGATTTGGTGA
ATCAGTGCAGCGAGCTGTTATTGAACCAGTTAAGCAGTGGTGTTTTTCATTCTATTAAAAGTCCTTTCGA
CTCTATCAGGAAGGCTTTCAAATCCTTATTAATATTTCCTGGAACTAAATGGTGTGGAGCAGGAGATGTT
GCAAACAGTGAGGACGATTTAGGACGGGCAAAAGACACTGATATATGCTGTAAAATTCATGATCACTGCA
ACGATAGTATAGCTGGGTTCGAAACCAAGTATGGCCTCAAGAACAAGGATTTTTATACAAAAAGCAACTG
CGAATGCGATCGACACTTTCATTCGTGCTTACAAAATGGAGGTAATTTGCCATCGGATCTTGTTGGGAAG
GTATTTTTCAACGTTTTACAAACGCAGTGCTTCGAAGAAGACTACCCCCAAATAAGATGTTTAGAGAAAA
GTGGCATACCACTGATCAGAGAAAGCTGTCAAGAGTATGAACTAGACTACAACGGGACGAAGAAGTACCA
GTTCTTTGATGCGAAAGCTTACGTGTCCAGAGGGAATGCTTGGATTCTTGATAAGCTGGAGCTTTGA

>JZ818624.1 comp5045_c0_seq1 Urodacus yaschenkoi venom gland cDNA library Urodacus yaschenkoi cDNA similar to phospholipase A2-like, mRNA sequence
ATGAAAACAGCGGGTGTAATCATTTTATTATCATCTTTAATGGCCGCAGAATGTGGAATATTCGACGTCG
TGGATAAAATCGTTCCAATTATAACCACGTTTTATAAAGAAAAGGATGGGCACAGGATGGTTGAAACAAT
TGAGATTAACACCTACATCGACGGCAAGAAAATGGTGGATTGCTACTTATATGGACATGTATATATCATC
GATAAGATGATGGAAATGGTCCCTTCTGATATCGTAAAGGAAGTAGGCAAGAAAGAAATGAGCAAGCTAG
TTAACAAATGCAGTGATTTGCTCGTGGCCAACATCCGCAAAGGAATCTTCAACATCGTTAAAACCCCGTT
TGATTTTGCGAGGAAGATATTCAAATTACTTTTGATATTCCCTGGTACTAAGTGGTGTGGTGCTGGTGAC
GTAGCTGATGATTATAATGACTTAGGCTTGTTCGAAGAGACAGATAAATGTTGTAGAACGCACGATCATT
GTAATGACAGTATTGTTGGATTTGAAACCAAGTACGGCCTTAAGAACAAGGACTTCTACACAAAGAGCAG
CTGCAATTGTGACCTCCCTTTCCACAAGTGCTTGTACGAGAAGGAGGCGATCCATTCGGATGCCGTTGGT
CATCTATTTTTCAACATTTTACAGACACAGTGCTTCAAAGAGGATTATCCGATTGTAAAATGTTTAAAGA
AGTGGGGGATACCGCTGATAAGAGAAACCTGTCAGGAGTATGAGCTAGATTGTGGTGGGAGGAAGAAACA
CCAGTTTTTCGATGCAAAAATGTACAAAGGAAAGAAGGAATCTCCGCTGCTTAAGAAGTTGTTATCTCAT
TGA

>JZ818623.1 comp1249_c0_seq1 Urodacus yaschenkoi venom gland cDNA library Urodacus yaschenkoi cDNA similar to phospholipase A2-like, mRNA sequence
ATGGGCGCATTGACTTTACTGGCATTTGCTCTGCTAACATGCGTAGCTGCAGAATTGAATCCTGATAATG
AGCTTTATGTAAATTTTGAGCCTCTGCCTGATCAGACCGACGCTTGGCCAATGGCAAGAGCTGTCCGCAT
GCAATTCACGAGAAGATCAGAAAATGGAAGGGAATTTAGAAGCTTCCAAGGTTGTCAAGTTCTCGAGTCA
CTAAACCACATTGCAAGAGAAGCCTCGCGTACCCCAGAACAGGCTATACAGAAAATATCAAAAGAAGAGA
TGCGGTTCTTCGAAGGAAGGTGTCAACGCATGGGAGATGCCGAACGAACAATTTGGGGAACAAAATGGTG
TGGAGCTGGAAATACGGCTAAAAAATATTCGGACCTTGGCATCTTCAATAACTTAGACGCTTGTTGTAGG
GACCACGACCACTGTGACAACATTCCAGCCGGAAAAACTAAATATGGCCTGAAGAATAACGGAACATTCA
CAATGATGAATTGCAAATGTGAAGAGGCGTTCAAGAAATGTCTGGATGCCATTACTGGAAAGTGGAGCTC
CGCAGCAATTAAGGCATTTAAAGCAGTTTATTTTGAAATTTATGGTAACGGATGCTATAATGTGAAGTGT
GCTACGGGAAGGTCATCAAGAGGTGGGGAATGTCCTAATGGTGTGGCAACCTATACAGGAGAAACTGGAC
TTGGTGCAGTAATAATAAATAGTTAA

>JZ818622.1 comp122501_c0_seq1 Urodacus yaschenkoi venom gland cDNA library Urodacus yaschenkoi cDNA similar to patatin-like phospholipase, mRNA sequence
AAAATCGCCGGTGCCTCTGGGGGATCCCTCGCTGCATGTGCTCTCATTTGTTCTGTATCTCTCGGTGAAA
CTACTAGTGATGTTCTCAGAATTGCACTTCAAGCACGCTCTCGCACATTGGGTCCACTCCACCCCGGATT
TGACTTGAATAAAATTTTGTATGATGGACTAGTAAGATTACTTCCAGAAGACGCTCACCTTCGATGCAAT
GGTCGCCTACATATATCTGTC

>JZ818621.1 comp74529_c0_seq1 Urodacus yaschenkoi venom gland cDNA library Urodacus yaschenkoi cDNA similar to patatin-like phospholipase, mRNA sequence
GGAGAGAGCATAGCCAGTCTTCTTAGTATAATGGAAGTCCTTACAGGTCATATTGCACCATACAAAACTG
TTTCAGCAAAGGCTTTAGAAGACTGTCATGTACTCAGGCTCCGCGTGGAGGCCTTCAAGGTTCTTTTAGA
AAGAGACCCTGAATCGTTACTGAGAACAACACAAATTATAATGGTCCGTTTGCAGAGGGTAACGTTCACA
GCTCTGCATCACTACCTGGGACTCAGTACCCAGTTAATAAGAACTCATGCTAAAAAAGGAATACACACAA
TGTCACCGAAAGCAAGTCCTTCTCGTCCATCATCACGCCGTATTAGCCAAGA

>JZ818620.1 comp324_c0_seq1 Urodacus yaschenkoi venom gland cDNA library Urodacus yaschenkoi cDNA similar to Opiscorpine-like peptide, precursor, mRNA sequence
ATGCAGACACAATGTACAGTACTACAATTGCTGGTGTTGGTGGCACTTTGTTCCTGCGGAGGTATACTGA
AAGAGAAATATTTCCAAAAAGGAGTTGATTATTTAACATCACATATCCCCATACCAGTAGTAAAGGATGT
TGTGAAGAGCGCTGCCAAACAGTTGGTACACAAGATCTCCAAAAACCAACAGTTATGTTTGATTGTCGAC
ACAGTCCAATGGTGCAACAAGAGTTGCCTGGCTGCTGAAAATAAAGAGGGATACTGTCATGGCACGAAGT
GCAAGTGTGGTATCAAAGTATCCTACTGAAA

>JZ818619.1 comp42_c0_seq1 Urodacus yaschenkoi venom gland cDNA library Urodacus yaschenkoi cDNA similar to Opiscorpine-like peptide, precursor, mRNA sequence
ATGAACACCAAATTCACTGTTCTTATTTTCCTGGGAGTCATAGTCGCCTCTTACGGATGGATCACTGAGA
AAAAGATTCAAAAGGTACTTGATGAGAAGTTACCAAACGGATTTATCAAAGGAGCAGCTAAGGCCGTCGT
GCACAAACTTGCGAAGAGTGAATATGGGTGCATGATGGACATCAGCTGGAACAAAGATTGTCAGCGACAC
TGCCAATCAACGGAGCAAAAGGATGGAATCTGTCATGGTATGAAATGCAAGTGTGGAAAACCACGTTCAT
ATTGA

>JZ818618.1 comp3687_c0_seq2 Urodacus yaschenkoi venom gland cDNA library Urodacus yaschenkoi cDNA similar to la1-like, precursor, mRNA sequence
ATGGACAAGTCTGCTATTGTAATTCTCGTTAGTTTGGGCGTTTGCTTGTGTTTTGACTTATGTTCTGGTT
ACGGAGAGATCTGCACAGCCGGCAAAATAATTATACCTTTGAATGAAGAAAAACAGGATCCAGAGACATG
CGCTTTGTATAAATGCACGAAGTATGCCGGGAGAATTGTCCTCATTACGGTGACCTGTGCCCCGCAGGAA
CCAAGAAGAGGATGTCGGAACGTGGATTCTCCGGTGGACGCACCCTTTCCCGATTGTTGTCCCATTGTTC
TGTGCAAGGTTTACGAATTGGGCGGCAAATGA

>JZ818617.1 comp3687_c0_seq1 Urodacus yaschenkoi venom gland cDNA library Urodacus yaschenkoi cDNA similar to la1-like, precursor, mRNA sequence
TTCTCGTTAGTTTGGGCGTTTGCTTGTGTTTTGACTTATGTTCTGGTTACGGAGGTAAATATAGATAACT
ACAGGCCTAGTTGTAGCGGGAACTTTTATACGATTCATAGCTTGACATTTCAAGTCGTTTCAGAGATCTG
CACAGCCGGCAAAATAATTATACCTTTGAATGAAGAAAAACAGGATCCAGAGACATGCGCTTTGTATAAA
TGCACGAAGTATGCCGGGAGAATTGTCCTCATTACGGTGACCTGTGCCCCGCAGGAACCAAGAAGAGGAT
GTCGGAACGTGGATTCTCCGGTGGACGCACCCTTTCCCGATTGTTGTCCCATTGTTCTGTGCAAGGTTTA
CGAATTGGGCGGCAAATGA

>JZ818616.1 comp13_c0_seq1 Urodacus yaschenkoi venom gland cDNA library Urodacus yaschenkoi cDNA similar to la1-like, precursor, mRNA sequence
ATGAAACATTTGAGTGATGCTGTTTTTTTCTTCGTTTGTTTATCGATATGCGCCCTGTTCTCTTTGACAC
TATGTGATGGAGAAATCTGCCAGGTAGGAAGCATGGCGATACCAGTCGGTAAAGAACAGCCAGATCCAAA
GGGTTGTGCAAAATATGAATGTCTTTCACAGTCCAACAGGGTGCTAATAAAAAAAGTGACTTGTGCTTCA
CAGGCGTTGAAGAGAGGATGCAAGAGTGTACCAGGACCCGCTGGCAAACGTTTCCCGGAATGCTGCCCTA
CAACGCTCTGCAGAGGGAAGCAATGGGGACAATAA

>JZ818615.1 comp12_c0_seq1 Urodacus yaschenkoi venom gland cDNA library Urodacus yaschenkoi cDNA similar to la1-like, precursor, mRNA sequence
ATGGAGCGCATTCTGAAGCCCGTATTCCTTGCTATTCTAATTGTACTCTCTTTCTCATCACAGTGTATGG
GATTTGGAGAAAGCTGTCAGGCAGGAAAACATATAGTACCTGTGGGCCAACAGCAAATCGACTCGTCCAC
TTGTACACTATATAAGTGCTCAAACTACAATCGAAAATACGCCCTTGAAACTACTAGTTGCGCGACTCTG
AAGTTGAAAAGTGGTTGCCGAATGGTACCTGGAGCAGCGACTGCCCCTTTTCCTAACTGCTGCCCCATGA
TGATGTGCAAAGGATGA

>JZ818614.1 comp2092_c0_seq1 Urodacus yaschenkoi venom gland cDNA library Urodacus yaschenkoi cDNA similar to Potassium channel toxin-like, precursor, mRNA sequence
TTAGAAGAGATTCCTAAAGCCGAAACTATGAACAAAACTTTATGCACCATTTTTCTGGTTGTCTTGGTAA
TGTTTGCTATCAGCGTATTGCCAGCTGAGAGCATCGGTGGATGCCCAATCGATTCCATGTGCAAAAGTTA
TTGCAAAAACCACAAGTACGGAAGTGAGGGAAAGTGCGATGGAACCAACTGCAAATGTTCTCTTGGATAA
GAAACTTCTCTGCTCATGTTTGACTTAACTCGAAATTAAATTTTTTAACGGGAA

>JZ818613.1 comp1991_c0_seq1-5 Urodacus yaschenkoi venom gland cDNA library Urodacus yaschenkoi cDNA similar to Potassium channel toxin-like, precursor, mRNA sequence
ATGAACAACATTCGATTTGCCGTAATGCTTGTCTTCTTAATGGTGCTAGCTGTTGGTGGCTTATCAGCAA
AATATGCACCAACTGGAGGATGCCCACTGTCCGATGCCCTCTGTGCCAGATACTGTTTGAAGCATAACTA
TGGCAGAAGTGGAAAATGCGATGGTTCTACCTGCAAATGTTCAACTAAGTTACCCAATATAATAGTTCTG
TAA

>JZ818611.1 comp7071_c0_seq1 Urodacus yaschenkoi venom gland cDNA library Urodacus yaschenkoi cDNA similar to hyaluronoglucosaminidase 1-like, mRNA sequence
AAAATAGTTATGTTTTACGAATATGCTCTTGGGAAATATCCCAAAATTGATAGCAATAAAGTTGACATCA
ATGGAGGATTACCATTATTAGGTAATTTGGATGAACATTTAATGCAAGCAGAGAGAGATATTGTGAAAAT
TGTACCAAATCCTAATTTCAACGGCCTTGGAGTTATTGATTGGGAAGCCTGGCGTCCAACTTGGGAGTAT
CTTTGGGGTTCACTGAGTATTTACAAGAATAGAACTTTAGAGTTGGTAAGGGTGATGCATCCAAGCAGTC
CTGATAACTTCGTTCAAGACATTGCTAAGACCATATGGGAAGATAGTGCCAAGCAATGGATGAGTAAAAC
CTTGAGACTCGCAAAGAAGTTACGATCAGATGGAATGTGGTGTTACTATCTCTTTCCTGATTGTTACAAC
TATGGTGGAAAAGACCATCCATCTGAGTTTTCCTGTGGCGAGAAAATAAGAAGGAGTAACGATGAATTGT
CATGGATGTGGAATAAGAGTTCCGCCCTTTGTCCGTCGATATACTTTAGTGGACTCCAAATAAACTATAA
TGAAAGCCAGCGAACGTGGTTTCTTCAAGCTAAATTAGCAGAAGCAGTGAGAGTTTCCCGTCCACATACT
AAAATATATCCATTCATCAACTACCTTGTACATGATTCACGCACTCCTGTTCCAGTGCACCATTTCTGGA
AAATGTTGGCTATCACTGCATCCATGGGGTTAGATGGAGCAGTAATATGGGGATCTTCTGACTACTTTTC
TGAGAAAACAAAGTGCGAGGAGCTTGAAGTTTATATTAATGACGTGATTGCTCCAGCTGTGACTACTGTT
TCATCCAATGCCAATCGTTGTAGCAAAGAGGTCTGTAATGGAAATGGAAGATGCACATGGCCCAGCGAAC
CATTTACGTCTTGGAAATATTTAGCAGATACACAGTTGCAACGTCGTGATCCTGTAAACATTGTCTGTAG
GTGTCAGACTGGCGAAGGAAGATACTGTAATTGA

>JZ818610.1 comp7071_c0_seq2 Urodacus yaschenkoi venom gland cDNA library Urodacus yaschenkoi cDNA similar to hyaluronidase-3-like isoform x3, mRNA sequence
AAAATCACTTGTTTTCAAACAAAATTAATTTCAAAAACTGATCTATCGTTTCAGCACCATTTCTGGAAAA
TGTTGGCTATCACTGCATCCATGGGGTTAGATGGAGCAGTAATATGGGGATCTTCTGACTACTTTTCTGA
GAAAACAAAGTGCGAGGAGCTTGAAGTTTATATTAATGACGTGATTGCTCCAGCTGTGACTACTGTTTCA
TCCAATGCCAATCGTTGTAGCAAAGAGGTCTGTAATGGAAATGGAAGATGCACATGGCCCAGCGAACCAT
TTACGTCTTGGAAATATTTAGCAGATACACAGTTGCAACGTCGTGATCCTGTAAACATTGTCTGTAGGTG
TCAGACTGGCGAAGGAAGATACTGTAATTGA

>JZ818609.1 comp120806_c0_seq1 Urodacus yaschenkoi venom gland cDNA library Urodacus yaschenkoi cDNA similar to hyaluronidase-1-like isoform 1, mRNA sequence
TCCATTGCTTGGCACTATCTTCCCATATGGTCTTAGCAATGTCTTGAACGAAGTTATCAGGACTGCTTGG
ATGCATCACCCTTACCAACTCTAAAGTTCTATTCTTGTAAATACTCAGTGAACCCCAAAGATACTCCCAA
GTTGGACGCCAGGCTTCCCAATCAATAACTCCAAGGCCGTTGAAATTAGGATTTGGTACAATTTTCACAA
TATCTCTCTCTGCTTGCATTAAATGTTCATCCAAATTACCTAATAATGGTAATCCTCCATTGATGTCAAC
TTTATTGCTATCAATTTTGGGATATTTCCCAAGAGCATATTCGTAAAACATAAC

>JZ818608.1 comp3700_c0_seq1 Urodacus yaschenkoi venom gland cDNA library Urodacus yaschenkoi cDNA similar to antimicrobial peptide defensin-like, precursor, mRNA sequence
TTGCATTTCTCAAAACCTTCAGGGTCTAGAATGAGGCACCTAGCTTTTCTTCTGGTTGTTCTGATTGCCT
TCTCTGTTTTGGAGGACGGGATGGTAGAAGCTGGTTTTGGATGCCCTCTTAATTCGTACAGATGTCATGC
CCGCTGTAAAAGCATTAAACGTAGAGGAGGGAGATGCGGTGGATTTTTGAATTTCCAATGTATTTGCTTC
AGATAGAAGTGGAAATCTGTTATCACGACAACTACTAAAAAAATAATTTGCAATTGTTTCTAGACTATGT
TACTGCAAATAATACTGCTGGATATATACTGTCAACAACGCAGCTTTTCGCCTTAACTGACTTCAGCTGT
GTCAAATAGTGATAACCATTTTGTATGAAATATCAGGTGC

>JZ818607.1 comp1136_c0_seq1 Urodacus yaschenkoi venom gland cDNA library Urodacus yaschenkoi cDNA similar to antimicrobial peptide defensin-like, precursor, mRNA sequence
CCTTATTTTGAATTGCGTCTCTCAAAATCTTCAGGGTCGAGAATGAAGTACGTAGCTTCCTTTCTGATTG
TTCTGTTTGCCTTCTTTGTTTTGGAGGATGGGATGGTGGAAGCTGGTTTTGGATGCCCTTTAAATCGGTA
CCAATGTCATAGCCACTGTTTAAGCATTGGACGTAGAGGAGGTTACTGCGCTGGATTTCTTAGAACGACA
TGTACTTGCTACAAAAACAAGTAGAAATCTGTTATCATGACAACTAGTAAACTAAAGTCACTTGTAATTG
TTTCTAGAATATAATACTGCAAATAACAGTGTAGGACATACATTGGGAACAAAACAGCTTTAAGCCTTAA
CAGTCTTCAATTGTCTCAAATAATGTTAGCCAATTTGTACGAAAGATCAAGTGCAATATTTTAAATAAAG
GTTTACTTAATACAAGTTAAA

>JZ818606.1 comp75842_c0_seq1 Urodacus yaschenkoi venom gland cDNA library Urodacus yaschenkoi cDNA similar to Kunitz-like protease inhibitor peptide, precursor, mRNA sequence
AGACGTCCGGGTGAAGTATTCACTGAATGTGGAACTACTTGCCCTCTGACATGTAACAATTACTGGAATC
CTCCTCGAGTATGCCCATTTAATTGTTTTCGAGGATGTCAATGCAGGAATGGCTTAGTCAGGAATACTCG
AACTGGGGCATGCGTGAGACCATCACAGTGTAGAAGATAAGGATTTATTTGCCAGTCAAAAACGTTATTT
CAGCAGAAGCGATGCAATTATCATTGTTGTATCTTGAACAAGAAAGAGCTATAATGTAGTTGAATGTACC
CTTGTTA

>JZ818605.1 comp5534_c0_seq1 Urodacus yaschenkoi venom gland cDNA library Urodacus yaschenkoi cDNA similar to Kunitz-like protease inhibitor peptide, precursor, mRNA sequence
ATGGCAAAAATCGCTGTTTTTGGAATCATGCTTTCAGTGCTCGTCTTAGCTCAAGCCTTTCCACAAAATT
ATCAACCGTTCGAATGCAATGAGGACGAAGTGTTCGTACCATGCTTGTCACCATGTCGCCGTACCTGCAA
AAATCTCTCCCCCTATCCCTGCACAAGATTGCTGCCCGTATGCGTCTCCGGTTGCGGATGTAAAGCTGGA
AGAATTCTTGATAATGCCACTGGAAAGTGTGTACTTCCTAGAGATTGTACTCGATAG

>JZ818604.1 comp4363_c0_seq1 Urodacus yaschenkoi venom gland cDNA library Urodacus yaschenkoi cDNA similar to Kunitz-like protease inhibitor peptide, precursor, mRNA sequence
ATGAAAGGGACCTTGGTTGTGTTTGCTTTTGCTTCCTTATGCTTTTGTAGCGTCTTTGAGAAATACGGGG
CAAATGGCGGATTTGAAACGTTTATTATACCACCAGGAGAATGCTACAGATATCCAGGGGAAGAAGTGAG
AAAATGTGGAAGCGCTTGTCCGATAACATGTAACAATTACAGGAGGTATCCAGTGCCCTGCACCAAGCAA
TGCGTTCATGGCTGTTTCTGTATTCCAGGATTGGTCAGAGACATTCGTAGTCGCAGATGCCTAAAACCGA
CTCAATGTCCATGA

>JZ818603.1 comp3842_c0_seq2 Urodacus yaschenkoi venom gland cDNA library Urodacus yaschenkoi cDNA similar to Kunitz-like protease inhibitor peptide, precursor, mRNA sequence
ATGAAACCTAACTTGGTTCTAGCTAGTCTAGCTTTCTTGATACTTTGTAGCGTTCTAGAGAAGTGTACGG
CACAATCAGGAGGCCGGGGACGTTGCAGAGGTCGAGGTGAAGTATTCACTTACTGTGGGACCGGTTGCCG
TTTGACATGCCAGAATTACAGGAATCCTCCACAAATATGCACGCTACAATGTTTTATTGGATGTGTCTGC
AGGAGTGGCTGGGTCAGGGATACTCGAAGTGGTAGATGTGTGAGGCCGTCACAGTGTAGAAGATAA

>JZ818602.1 comp35_c0_seq2 Urodacus yaschenkoi venom gland cDNA library Urodacus yaschenkoi cDNA similar to antimicrobial-like peptide, precursor, mRNA sequence
ATGAAGACTCAACTTGCTTTCCTAGCGATCACTGTAATTCTGATGCAAATGTTCGCTCAAACTGAAGCCG
GATTTTGGGGAAAACTTTGGGAAGGAGTCAAAAATGCCATAGGAAAGCGAGGACTGCGAAACCTAGATGA
CGTAGATGACTTATTTGATTCTGGCTTATCAGATGCAGATGCTAAGTTCATGAAGATGTTTATGTAA

>JZ818601.1 comp18425_c0_seq1 Urodacus yaschenkoi venom gland cDNA library Urodacus yaschenkoi cDNA similar to potassium channel toxin-like, precursor, mRNA sequence
TTTGGCTTCATATTCAAATATTCGAATTTCATCTATCCGAGATTGTCTGAAACTGCAACTGGAAGAGTGA
AATTTTCGCAAAAGCAACTGGAGATGGCACAGTATCCGTAGGTTCCACCTTGGAAAACACAAGTGGCATT
GCAAAAGAAATTGTATCCTAAACGGTCGCACCGGTAAACTTCACCATTCTCGTCCATGGGAAAGAATCCA
GGGTACTTACTCTGTCTGCCCACAGTCCAAATTGCGCCCATGATGCAAATCACAAGCGAAAGAGATGCCA
TATTGAAACGATATAATAGCATCGCTGTATTAGCAATTCAAAGCATTCTTCACAACTGCCAA

>JZ818600.1 comp17858_c0_seq1 Urodacus yaschenkoi venom gland cDNA library Urodacus yaschenkoi cDNA similar to potassium channel toxin-like, precursor, mRNA sequence
ATGCTATTATATCGTTTCAATATGGCATCTCTTTCGCTTGTGATTTGCATCATGGGCGCAATTTGGACTG
TGGGCAGACAGAGTAAGTACCCTGGATTCTTTCCCATGGACGAGAATGGTGAAGTTTACCGGTGCGACCG
TTTAGGATACAATTTCTTTTGCAATGCCACTTGTGTTTTCCAAGGTGGAACCTACGGATACTGTGCCATC
TCCAGTTGCTTTTGCGAAAATTTCACTCTTCCAGTTGCAGTTTCAGACAATCTCGGATAG

>JZ818599.1 comp588_c0_seq1 Urodacus yaschenkoi venom gland cDNA library Urodacus yaschenkoi cDNA similar to potassium channel toxin-like, precursor, mRNA sequence
ATGGCCAAACATTTACTTGCTGAGTTTCTAGTAATAATGTTGATATCGTCTCTTGCTGATGGCAAAACTA
CTGTTGGACAAAAGATCAAGAACGCAGCTAAGAAAGTGTATAACAAAGCAAAGGACTTGATAGGACAGTC
CGAGTATGGGTGTCCAATGGTGTCTACGTTTTGCGAACAATTTTGTAAAATGAAGAAAATGAATGGAGAT
TGCGACCTTCTCAAGTGTGTATGCACTTGA

>JZ818598.1 comp3813_c0_seq1 Urodacus yaschenkoi venom gland cDNA library Urodacus yaschenkoi cDNA similar to antimicrobial-like peptide, precursor, mRNA sequence
ATGCAGTTCAAAACGCTGTTGGTGATTTTTCTAGCCTATCTCATAGTGACTGACGAAGCCGAAGCATTTT
GGGGATTCTTGGCCAAAGCTGCCGCTAAACTCCTACCATCGTTATTCAGTAGCAACAAAAATTCCTCAAA
AAGAAAAAGAGAGATTGAAGATTTCTACGATCCATACCAGAAAGATCTGGATTCGGAATTAGAACGTTTA
TTATCTCAACTTCAGTGA

>JZ818597.1 comp1267_c0_seq1 Urodacus yaschenkoi venom gland cDNA library Urodacus yaschenkoi cDNA similar to antimicrobial-like peptide, precursor, mRNA sequence
ATGAACGCAAAAGTGATGCTTGTGTGTCTCCTAGTTACCATGCTAGTAATGGAACCAGCTGAAGCAGGAA
TTTGGAGTTGGATCAAGAAAACTGCAAAGAAAGTGTGGAACTCGGATGTTGCCAAAAAATTGAAAGGTAA
AGCTCTAAATGCTGCTAAGGATTTCGTAGCCGAGAAGATTGGTGCAACCCCTGCAGAAGCTGGACAAATA
CCTTTCGATGAATTCATGAACGTCTTGTATTCTTAA

>JZ818596.1 comp192_c0_seq1-2 Urodacus yaschenkoi venom gland cDNA library Urodacus yaschenkoi cDNA similar to antimicrobial-like peptide, precursor, mRNA sequence
ATGAAGAACCAGTTCGCCATTCTACTTCTAGCTGTTGTCTTTCTTCAATTGATCTCCCAATCTGACGCTT
TTCTATCAACTATTTGGAACGGAATCAAAGGCCTTCTTGGAAAACGAGGGCTGTCAAATCTAGACCAATT
AGACGAATTGTTTGATGGCGACGTTTCAGATGCTGATCTCAAGTTTTTGAGGGAACTCATGCGATAA

>JZ818595.1 comp31_c0_seq1-4 Urodacus yaschenkoi venom gland cDNA library Urodacus yaschenkoi cDNA similar to antimicrobial-like peptide, precursor, mRNA sequence
ATGAAGACTCAACTTGCTTTCCTAGCGATCACTGTAATTCTGATGCAAATGTTCGCTCAAACTGAAGCCG
GATTTTGGGGAAAACTTTGGGAAGGAGTCAAAAATGCCATAGGAAAGCGAGGACTGCGAAACCTAGATGA
CGTAGATGACTTATTTGATTCTGGCTTATCAGATGCAGATGACTTATTTGATTCCGGCTTATCAGATGCA
GATGACTTACTTGATTCCATCTTTGCAGATTTAGATGCATAG

>JZ818594.1 comp17_c0_seq5 Urodacus yaschenkoi venom gland cDNA library Urodacus yaschenkoi cDNA similar to antimicrobial-like peptide, precursor, mRNA sequence
ATGAAGAACCAATTCGTACTTCTACTTCTAGCTATTGTCTTTCTTCAATTGATCTCCCAATCGGACGCGA
TTTTGTCAGCTATTTGGAGTGGAATCAAGGGCTTGTTAGGGAAGCGAGGACTGAAAAATGCTGACCGGTT
AGATGAATTATTTGATGGAGACATTTCCGATGCTGATCTCGACTTTTTGAGGGAACTTACGAGATAA

>JZ818593.1 comp17_c0_seq1-4 Urodacus yaschenkoi venom gland cDNA library Urodacus yaschenkoi cDNA similar to antimicrobial-like peptide, precursor, mRNA sequence
ATGAAGAACCAATTCGTACTTCTACTTCTAGCTATTGTCTTTCTTCAATTGATCTCCCAATCGGACGCGA
TTTTGTCAGCTATTTGGAGTGGAATCAAGAGCCTTTTTGGAAAACGAGGATTGAAAAATATGGACAAGTT
TGACGAGTTGTTCGATGGAGACTTTTCACAAGCTGATCTCGACTTTTTGAGGGAACTTACGAGATAA

>JZ818592.1 comp234_c0_seq1 Urodacus yaschenkoi venom gland cDNA library Urodacus yaschenkoi cDNA similar to antimicrobial-like peptide, precursor, mRNA sequence
ATGAAGTTGATCAATTTGATGCCAGTATTCCTTATGCTGCTTATAGTTGTTGACTACTGCCATTCATTCC
CATTCCTTCTGTCTCTCATACCATCAGCAATTTCAGCAATTAAAAGACTTGGCAAAAGGAGTGCTAAATC
TCAACAATATGTTGACCTCCAGAAACAAGACCTGAATCCGGATCTAGATTTTGACCTGGACGACCTGGAA
GAGCTTCTTGACAAACTCTCTGACTCTGATTACTAA
