# Supplementary material for: Venomix: a simple bioinformatic pipeline for identifying and characterizing toxin gene candidates from transcriptomic data
Source: PeerJ. 2018 Jul 31;6:e5361. doi: 10.7717/peerj.5361 (PMC6074769; doi:10.7717/peerj.5361)
Supplement: Supplemental Information 6 [file peerj-06-5361-s006.gz › FinalOutput_1E-20/Cysteine-rich_venom_protein_Mr30_2/mature.fasta]

>Q8AVA4 ; MatureChain: 20-238
TADFASESSNKKNYQKEIVDKHNALRRSVKPTARNMLQMKWNSRAAQNAKRWANRCTFAH
SPPNKRTVGKLRCGENIFMSSQPFPWSGVVQAWYDEIKNFVYGIGAKPPGSVIGHYTQVV
WYKSYLIGCASAKCSSSKYLYVCQYCPAGNIRGSIATPYKSGPPCADCPSACVNKLCTNP
CKRNNDFSNCKSLAKKSKCQTEWIKKKCPASCFCHNKII
>Q8AVA3 ; MatureChain: 20-238
TVDFASESSNKKNYQKEIVDKHNALRRSVKPTARNMLQMKWNSHAAQNAKRWADRCTFAH
SPPNTRTVGKLRCGENIFMSSQPFPWSGVVQAWYDEIKNFVYGIGAKPPGSVIGHYTQVV
WYKSHLIGCASAKCSSSKYLYVCQYCPAGNIRGSIATPYKSGPPCADCPSACVNRLCTNP
CNYNNDFSNCKSLAKKSKCQTEWIKKKCPASCFCHNKII
>TRINITY_DN27061_c0_g1::TRINITY_DN27061_c0_g1_i2::g.3::m.3  type:5prime_partial len:370 gc:universal TRINITY_DN27061_c0_g1_i2:2-1111(+); MatureChain: 18-370
KDQLGMEISKFTGNLLPAWVHHSGVDHSLKLPRAVRKVSKMKDSDRLEIIRLHNRYRSMV
FPPAADMEFMEWDDRLASLSQQWAETCKWKHGNPPQNDFPTPMGQNLYRGTISSVALAMR
LWYEEYVDYHYHNISCNPNKQCGHYTQMVWGATHLVGCGIKDNCWNNFRYYIVCNYWPSH
YGKEKPYKIGRPCSLCNSTRSGLCANKSCVSRSQCEKYKLDCGCDLICHNCGKLERESCT
CKCKDGWKGVDCSESCDDTVKDCSFYHCEFYEKARNHPCEKYCKVCKPVNPNDLRNTCCD
GVICPQGQVLDLSDRPCECKILCPGPKCGSLLHRPHFILLVVAILLSEYSAL*
