# Supplementary material for: Venomix: a simple bioinformatic pipeline for identifying and characterizing toxin gene candidates from transcriptomic data
Source: PeerJ. 2018 Jul 31;6:e5361. doi: 10.7717/peerj.5361 (PMC6074769; doi:10.7717/peerj.5361)
Supplement: Supplemental Information 6 [file peerj-06-5361-s006.gz › FinalOutput_1E-20/Cysteine-rich_venom_protein_Mr30_2/rsemfile_expressioninfo.txt]

transcript_id	gene_id	length	effective_length	expected_count	TPM	FPKM	IsoPct
../INPUTS/RSEM.isoforms.results	TRINITY_DN7797_c0_g1_i1	TRINITY_DN7797_c0_g1_i1	1173	1005.97	87.91	2.76	2.48	100.00
../INPUTS/RSEM.isoforms.results	TRINITY_DN7797_c0_g2_i1	TRINITY_DN7797_c0_g2_i1	957	789.97	10.09	0.40	0.36	100.00
../INPUTS/RSEM.isoforms.results	TRINITY_DN27061_c0_g1_i2	TRINITY_DN27061_c0_g1_i2	1242	1074.97	443.08	13.00	11.71	100.00
../INPUTS/RSEM.isoforms.results	TRINITY_DN32026_c0_g1_i1	TRINITY_DN32026_c0_g1_i1	1159	991.97	1681.84	53.46	48.18	100.00
../INPUTS/RSEM.isoforms.results	TRINITY_DN32767_c0_g2_i1	TRINITY_DN32767_c0_g2_i1	1346	1178.97	1299.67	34.76	31.33	100.00
../INPUTS/RSEM.isoforms.results	TRINITY_DN32767_c0_g2_i2	TRINITY_DN32767_c0_g2_i2	1422	1254.97	129.33	3.25	2.93	100.00
