# Supplementary material for: Venomix: a simple bioinformatic pipeline for identifying and characterizing toxin gene candidates from transcriptomic data
Source: PeerJ. 2018 Jul 31;6:e5361. doi: 10.7717/peerj.5361 (PMC6074769; doi:10.7717/peerj.5361)
Supplement: Supplemental Information 6 [file peerj-06-5361-s006.gz › FinalOutput_1E-20/Cysteine-rich_venom_protein_Mr30_2/nucleotide.fasta]

>TRINITY_DN7797_c0_g1_i1 len=1173 path=[2347:0-668 2352:669-906 2346:907-1172] [-1, 2347, 2352, 2346, -2]
AGGCGAAACGGAGAATGATATGGAAGCAAAATTTTCAAAAGCGGTGGTTTTATTTATTAT
TTCATCAGGCATAATCTCGAAGTCGGCGCCGGAAAAAAACGTAGCCGTTAGGAACTCGCT
TATTGAAATTAGTGACGAAGAGAAATCTTCCATAGTCCAACTCCATAATATCTACAGAAG
CAATGCAACTCCTCCCGCAGCTAATATGAGGTACTTGCAGTGGGATGTGAAATTAGCAGC
AACAGCAGAAGCTTGGGCCAGCTTGTGCATCATGAAACATGGCAAACCAGCGTCTCCAAC
CTACCATGAAAAGTATGGCCAAAACTTATATATGGGACCCAGCAAATATAGTCATAGGGC
AATATGGCGCTGGTACGACGAAATCAATGATTATCATCACTACAGTGCTAAGTGCGCCCT
AGGCAAAGAGTGTGGACACTACATTCAGATGATGTGGTGGGAATCAAAATCGATTGGTTG
CGCATCGGCCCAGTGTGGAAAAACAAAATTCTTCTTCGTGTGCCATTATCATCCTTCGTT
CCTCAATAACACAGCACCCTACACTGTTGGGGAACCTTGCTCCCTTTGCGATGTTGACGA
TGGAGGGTTCTGTATCAATAGTTTATGCGTAAAGAGGAAAGTATGTGAAGATCATCGCTT
GAAATGTGAATGTCGTTTGAAGTGTCGTAACTGTGGTCGGTTGAATAGTTCAACGTGCAG
CTGCGAATGTATGAACGGGTGGGACATGCTAGATTGTTCAAAACAGTGTGAAGATGAAAG
CGATCACTGTGGGAAGGAAGACGGGTATCCTAGCGTGCTAAATTGCCCTATGTTTAAATA
CCGAATAAAGAACCAGGACTGCAGAAAGATGTGCCATGCATGTAATATCACCGATGAAAA
TGATCTAAGCCGAACTTGCTGTGATGGTATGAGTTGTTCCCCTGGGTATGTCATCGACTT
ACACCATCGTCCCTGTTCCTGCGAGCCGCTGTGCCCTGGACCGGAATGTTATCCTTCAAC
TGGGAAAATATGGCAACCTAAGAATATCTCGTTTTTGATTGGTGTCCTTATAACGTTGTC
GAAAATATGAAAATAATGATGCCACACTACTTCGAATTTCTGATACTTCGATATATATAC
ATACAATCTTCACACTTGAAATAAATCCCTTTG
>TRINITY_DN7797_c0_g2_i1 len=957 path=[2349:0-668 2350:669-690 2351:691-956] [-1, 2349, 2350, 2351, -2]
AGGCGAAACGGAGAATGATATGGAAGCAAAATTTTCAAAAGCGGTGGTTTTATTTATTAT
TTCATCAGGCATAATCTCGAAGTCGGCGCCGGAAAAAAACGTAGCCGTTAGGAACTCGCT
TATTGAAATTAGTGACGAAGAGAAATCTTCCATAGTCCAACTCCATAATATCTACAGAAG
CAATGCAACTCCTCCCGCAGCTAATATGAGGTACTTGCAGTGGGATGTGAAATTAGCAGC
AACAGCAGAAGCTTGGGCCAGCTTGTGCATCATGAAACATGGCAAACCAGCGTCTCCAAC
CTACCATGAAAAGTATGGCCAAAACTTATATATGGGACCCAGCAAATATAGTCATAGGGC
AATATGGCGCTGGTACGACGAAATCAATGATTATCATCACTACAGTGCTAAGTGCGCCCT
AGGCAAAGAGTGTGGACACTACATTCAGATGATGTGGTGGGAATCAAAATCGATTGGTTG
CGCATCGGCCCAGTGTGGAAAAACAAAATTCTTCTTCGTGTGCCATTATCATCCTTCGTT
CCTCAATAACACAGCACCCTACACTGTTGGGGAACCTTGCTCCCTTTGCGATGTTGACGA
TGGAGGGTTCTGTATCAATAGTTTATGCGTAAAGAGGAAAGTATGTGAAGATCATCGCTT
GAAATGTGATATCACCGATGAAAATGATCTAAGCCGAACTTGCTGTGATGGTATGAGTTG
TTCCCCTGGGTATGTCATCGACTTACACCATCGTCCCTGTTCCTGCGAGCCGCTGTGCCC
TGGACCGGAATGTTATCCTTCAACTGGGAAAATATGGCAACCTAAGAATATCTCGTTTTT
GATTGGTGTCCTTATAACGTTGTCGAAAATATGAAAATAATGATGCCACACTACTTCGAA
TTTCTGATACTTCGATATATATACATACAATCTTCACACTTGAAATAAATCCCTTTG
>TRINITY_DN27061_c0_g1_i2 len=1242 path=[4118:0-585 4119:586-607 4132:608-740 4112:741-811 4128:812-832 4125:833-1241] [-1, 4118, 4119, 4132, 4112, 4128, 4125, -2]
GGAAAAGAGATTTTTATGGTTCATTATATTATATCTGCCGTTGATATGGGGCAAAGACCA
GCTTGGGATGGAAATATCGAAATTCACCGGCAATTTATTGCCAGCTTGGGTTCACCATTC
GGGGGTGGACCATTCGTTAAAGTTGCCCAGAGCTGTACGCAAAGTGTCAAAGATGAAAGA
TTCCGATAGACTTGAAATTATCAGGCTTCATAATCGATATCGTAGCATGGTCTTTCCTCC
CGCTGCCGACATGGAATTCATGGAATGGGACGATCGTCTAGCATCCCTTAGTCAACAATG
GGCAGAAACTTGCAAATGGAAACATGGTAATCCACCTCAAAACGACTTTCCCACGCCGAT
GGGACAGAACCTGTATAGAGGAACTATTTCTTCGGTTGCTTTAGCAATGCGATTATGGTA
CGAAGAGTACGTAGACTATCATTATCACAATATTAGTTGTAACCCAAACAAACAATGCGG
ACATTATACACAGATGGTATGGGGAGCAACTCATCTTGTTGGTTGTGGAATTAAAGACAA
TTGTTGGAATAACTTCAGATATTATATTGTGTGTAATTATTGGCCGAGTCACTACGGTAA
GGAGAAACCATATAAAATAGGTCGACCATGCTCTCTTTGCAATTCGACTAGGAGTGGACT
ATGTGCGAATAAAAGTTGTGTAAGTAGATCGCAGTGTGAGAAATATAAGCTCGATTGTGG
TTGCGATTTGATATGCCATAACTGTGGCAAACTGGAACGCGAAAGCTGCACCTGCAAATG
TAAAGATGGCTGGAAGGGAGTGGATTGCTCAGAGTCCTGTGATGATACAGTTAAGGATTG
CTCTTTTTATCACTGCGAGTTTTACGAAAAAGCAAGAAATCATCCTTGCGAGAAGTATTG
CAAAGTTTGCAAACCTGTGAATCCAAATGATCTTCGAAATACTTGCTGTGATGGAGTAAT
TTGTCCTCAAGGACAGGTTCTTGATCTTTCCGATAGACCATGCGAATGCAAAATATTATG
TCCTGGGCCAAAGTGTGGGTCTTTACTCCATAGACCACATTTCATTCTCCTAGTGGTTGC
AATATTATTATCGGAATATAGTGCTTTGTGAAGAGGTTTCTCACAGTTTGAGTTGCTTTC
GAACAGTTCTTTATTGTTGACAGATCTGTGATACGAAGAATAAGAGATAGTTGTATTATG
AGAGTACGTGCGTTTTATTTAATAAAATTATTTTATATTTAA
>TRINITY_DN32026_c0_g1_i1 len=1159 path=[3139:0-71 3140:72-72 3161:73-115 3160:116-154 3158:155-193 3155:194-221 3151:222-245 3157:246-275 3154:276-299 3150:300-589 3107:590-1158] [-1, 3139, 3140, 3161, 3160, 3158, 3155, 3151, 3157, 3154, 3150, 3107, -2]
AGAGAGTATAAAAGCAAGCGATGCCGTTCGCGCCATCTTGTATTTCACCGAAAGTAACGG
AGGGATTATCATTCTAAGAAATGCGATGTGGATTTTAGGAAAAGGCGTGATTTTCAAACG
ACTGGTTTTAAACTGTGCCATCATTGAGATATGCACGATTTTACTGGCTCAAGCGTACTA
TCCACGACTTAAACGTCCTAAACTATACGGAGATACCGTACCAGTCCGTGATTTACATAC
CAGTACCTACAAAGTTCGAAGAAATATCGTTCAATTACACAATTCCTTCCGTGCAAGAGT
GAATCCAACAGCCAGCAATATGTTAGCAATGACGTGGCATGAAGAGGCAGCGAACGACGC
TCAACGTTGGGCAGAAGCTTGTCAATATCTAGTTCACGATACCCCAGTAGGACGCTGGGC
AAAAAATTATGGATCTTGCGGACAGAATATCTTCGTCGCAAATATGAAAGTTCACTGGTC
ATTCGCTATCAAATCTTGGCATAGGGAACACCTAGCCTTCGAATACGGTAGTGATAGAAA
TATACCTTCCGTAGTAGGTCATTACACCCAGATGGTGTGGTATAAATCTCACAAAGTCGG
ATGCGGATTTCATTTCTGTGGACGCGAAAAAGTGAAAACGCCATTCTACAATTATGTTTG
CAATTACTGCCCAATAGGTAATGATCCAGTAACTTTTAATGAACCATATGATGTTGGAGA
GCCGTGTTCGAAATGCCCTGGGAAGTGCAAATACAAAAGACTATGCACAAACGCATGCAG
GTACGGAGACTCTTGGAGTAATTGCGCGGAGTTGAATGCAACCTGGCATAACTGGTTATG
CGGCGACCCTAACCAACAACGTTATCAGTCGTGTCTGGGAACGTGCCGTTGTGGCCCAGG
CTTTATCAGATAAATTGCTAAGCAATTCCAAAAGAACGCTGCTGGTGCTGCCATCTATTG
GTTGTATTTTCCAACCATCCATTGGTTTTATTTTGCAGAATGTTATCTAGATACCAACGT
TATGTTAACGTTCCTCCGTATCAGTTACGCTAGTGCCTATGTCATTGTAATTAGGTTATT
AATAAAAAGAATCATTATTTAATTTATACATTCATTATTGCACCGAATTAAAAAGAAGTT
ACAGATTAAAAAAAAAAAA
>TRINITY_DN32767_c0_g2_i1 len=1346 path=[4162:0-159 4163:160-160 4164:161-212 4165:213-213 4166:214-231 4172:232-304 4169:305-328 4174:329-474 4151:475-497 4152:498-1345] [-1, 4162, 4163, 4164, 4165, 4166, 4172, 4169, 4174, 4151, 4152, -2]
CGGCGAAGCAATTTTTATTTTCAGATTCCCGTATACAATGCTGTGTACATGGACGATTAC
AAGGGAATGCCAAGGTTTACGCTTCTCTGACGTACCCGATCTTACCATGAAGCCACATAT
ATTGTCACTATTATGACAATTAAAATAGAATTTGTTCCTCGAAATGCACATATATTGTCA
CTATTATGATAATTAAAATAGAATTTGTTCCTCGCAGCATCTTTGTCCGTAAAGCATTCA
GGTCCTGGGCACAACAATTGACAGCTGCAGTTATTATCATCGAGAACATAACCTGTATCA
CAAAGGTTACCCCCACAACAAGCTTTACGTTTAGTAGTCTCGGTAATAACTTCACAGGTT
CCACACATCTTTCTGCAAAAATACGTCTTAACGTGACCTTCTTCCATTTCGCATCCAATC
CAACCTTGATAACCACTTTCCTTCCCACACCAACCGTTCTCATCTGTACATTTTTGTGAG
CAGTCTTGAAAATCCCACCCTGGTGGACACTTGCATGTGCACGTTGCTTCGTCCAGGACA
CCACAATTATGACACTTCAAATTGCATTCACAAGGCCATCCTTCTTTCTTGCACTCCTCT
TTGGAAACGCACATGTTGTTGTAGCAAAATCCTCCCGCTTCTTCCTCACACAAAGAGCAT
GGTCTACCGACTTGGTAGGGATGATTGTATTCGTAAGGTTTGTAATAGTGACATACGAAC
AAATTGAAATCTCCTTTTCTTCCTTCGCAGCGAGTGAGACCACAACCTATCAAAAACGAT
TGTCCCCATACAACCTGTAAGTAATGTCCACATTTGGAGCCATTGCACCGTTCTAACTTC
ATGTCGAAATCGCGTACCTCGCTGTGCCAAAGCGATATGTAGAACGAAAGAGACCCATTA
ATTCCTTTGTATATGTTCTGACCCACTTCTTTTCGAAATTTCGATACCGGGGGACGACCG
TGTCTGAAAACGCATTTGTTAGCCCAGATCTGAGCTGCGTATGCTACGTCCTCGCTATAC
CTCATATATCTCATGTCGGCAGCAGGCGGATCAACCTGCCCTCTGTATTTGTTGTGTTCG
TTCACTATTTCAATCTTATCTTTCTCGCTAAGAGGTATCGGCGCACCGGGAATCGTTTTA
TCCTCTCTCTTCGATTTTCGTGGCTCCTCATAATTCAGCGTTGTCGAAGAACAATCGCTG
TCGGTTTTCCTTACGTCGCTATGAAGTGGAAACTCTTTCGCATAGCAACGAACCTGTCTT
AAAGACAGAGGAATCGTCGTCAAAAGTGCCAACAGAAGCTGCATTTGTTCTAGAAAATTT
GTTCTAGAGAGCTGTTTATAGTATTG
>TRINITY_DN32767_c0_g2_i2 len=1422 path=[4162:0-159 4163:160-160 4164:161-212 4165:213-213 4166:214-231 4172:232-304 4169:305-328 4174:329-474 4171:475-573 4158:574-1421] [-1, 4162, 4163, 4164, 4165, 4166, 4172, 4169, 4174, 4171, 4158, -2]
CGGCGAAGCAATTTTTATTTTCAGATTCCCGTATACAATGCTGTGTACATGGACGATTAC
AAGGGAATGCCAAGGTTTACGCTTCTCTGACGTACCCGATCTTACCATGAAGCCACATAT
ATTGTCACTATTATGACAATTAAAATAGAATTTGTTCCTCGAAATGCACATATATTGTCA
CTATTATGATAATTAAAATAGAATTTGTTCCTCGCAGCATCTTTGTCCGTAAAGCATTCA
GGTCCTGGGCACAACAATTGACAGCTGCAGTTATTATCATCGAGAACATAACCTGTATCA
CAAAGGTTACCCCCACAACAAGCTTTACGTTTAGTAGTCTCGGTAATAACTTCACAGGTT
CCACACATCTTTCTGCAAAAATACGTCTTAACGTGACCTTCTTCCATTTCGCATCCAATC
CAACCTTGATAACCACTTTCCTTCCCACACCAACCGTTCTCATCTGTACATTTTTCTATA
AAGGGGAAAAAAAAACGAATTTATCAGACCCATACTACCTCTCTCGGTGCTTGAAAAAGC
GTGAAACTCACGTGAGCAGTCTTGAAAATCCCACCCTGGTGGACACTTGCATGTGCACGT
TGCTTCGTCCAGGACACCACAATTATGACACTTCAAATTGCATTCACAAGGCCATCCTTC
TTTCTTGCACTCCTCTTTGGAAACGCACATGTTGTTGTAGCAAAATCCTCCCGCTTCTTC
CTCACACAAAGAGCATGGTCTACCGACTTGGTAGGGATGATTGTATTCGTAAGGTTTGTA
ATAGTGACATACGAACAAATTGAAATCTCCTTTTCTTCCTTCGCAGCGAGTGAGACCACA
ACCTATCAAAAACGATTGTCCCCATACAACCTGTAAGTAATGTCCACATTTGGAGCCATT
GCACCGTTCTAACTTCATGTCGAAATCGCGTACCTCGCTGTGCCAAAGCGATATGTAGAA
CGAAAGAGACCCATTAATTCCTTTGTATATGTTCTGACCCACTTCTTTTCGAAATTTCGA
TACCGGGGGACGACCGTGTCTGAAAACGCATTTGTTAGCCCAGATCTGAGCTGCGTATGC
TACGTCCTCGCTATACCTCATATATCTCATGTCGGCAGCAGGCGGATCAACCTGCCCTCT
GTATTTGTTGTGTTCGTTCACTATTTCAATCTTATCTTTCTCGCTAAGAGGTATCGGCGC
ACCGGGAATCGTTTTATCCTCTCTCTTCGATTTTCGTGGCTCCTCATAATTCAGCGTTGT
CGAAGAACAATCGCTGTCGGTTTTCCTTACGTCGCTATGAAGTGGAAACTCTTTCGCATA
GCAACGAACCTGTCTTAAAGACAGAGGAATCGTCGTCAAAAGTGCCAACAGAAGCTGCAT
TTGTTCTAGAAAATTTGTTCTAGAGAGCTGTTTATAGTATTG
