# Supplementary material for: Venomix: a simple bioinformatic pipeline for identifying and characterizing toxin gene candidates from transcriptomic data
Source: PeerJ. 2018 Jul 31;6:e5361. doi: 10.7717/peerj.5361 (PMC6074769; doi:10.7717/peerj.5361)
Supplement: Supplemental Information 6 [file peerj-06-5361-s006.gz › FinalOutput_1E-20/Cysteine-rich_venom_protein_Mr30_2/signalp.txt]

# SignalP-4.1 euk predictions
# name                     Cmax  pos  Ymax  pos  Smax  pos  Smean   D     ?  Dmaxcut    Networks-used
P0DL21                     0.109  16  0.102  16  0.106   4  0.093   0.097 N  0.450      SignalP-noTM
P0DL20                     0.109  16  0.102  16  0.106   4  0.093   0.097 N  0.450      SignalP-noTM
Q8AVA4                     0.409  20  0.608  20  0.973  10  0.894   0.762 Y  0.450      SignalP-noTM
Q8AVA3                     0.577  20  0.719  20  0.974  10  0.887   0.810 Y  0.450      SignalP-noTM
TRINITY_DN7797_c0_g1::TRINITY_DN7797_c0_g1_i1::g.1::m.1  0.184  31  0.219  31  0.408  26  0.239   0.229 N  0.450      SignalP-noTM
TRINITY_DN7797_c0_g2::TRINITY_DN7797_c0_g2_i1::g.2::m.2  0.184  31  0.219  31  0.408  26  0.239   0.229 N  0.450      SignalP-noTM
TRINITY_DN27061_c0_g1::TRINITY_DN27061_c0_g1_i2::g.3::m.3  0.387  18  0.545  18  0.869  17  0.761   0.662 Y  0.450      SignalP-noTM
TRINITY_DN32026_c0_g1::TRINITY_DN32026_c0_g1_i1::g.4::m.4  0.113  59  0.110  36  0.141  32  0.103   0.107 N  0.500      SignalP-TM
TRINITY_DN32767_c0_g2::TRINITY_DN32767_c0_g2_i1::g.5::m.5  0.249  31  0.324  31  0.573  26  0.407   0.357 N  0.500      SignalP-TM
TRINITY_DN32767_c0_g2::TRINITY_DN32767_c0_g2_i2::g.7::m.7  0.249  31  0.324  31  0.573  26  0.407   0.357 N  0.500      SignalP-TM
