# Supplementary material for: Venomix: a simple bioinformatic pipeline for identifying and characterizing toxin gene candidates from transcriptomic data
Source: PeerJ. 2018 Jul 31;6:e5361. doi: 10.7717/peerj.5361 (PMC6074769; doi:10.7717/peerj.5361)
Supplement: Supplemental Information 6 [file peerj-06-5361-s006.gz › FinalOutput_1E-20/Cysteine-rich_venom_protein_Mr30_2/final.txt]

>P0DL21
SNKKNYQKEIVDKHNALRRSVK
>P0DL20
SNKKNYQKEIVDKHNALRRSVK
>Q8AVA4
MIAFIVLLSLAAVLQQSSGTADFASESSNKKNYQKEIVDKHNALRRSVKPTARNMLQMKW
NSRAAQNAKRWANRCTFAHSPPNKRTVGKLRCGENIFMSSQPFPWSGVVQAWYDEIKNFV
YGIGAKPPGSVIGHYTQVVWYKSYLIGCASAKCSSSKYLYVCQYCPAGNIRGSIATPYKS
GPPCADCPSACVNKLCTNPCKRNNDFSNCKSLAKKSKCQTEWIKKKCPASCFCHNKII
>Q8AVA3
MIAFIVLLSLAAVLQQSSGTVDFASESSNKKNYQKEIVDKHNALRRSVKPTARNMLQMKW
NSHAAQNAKRWADRCTFAHSPPNTRTVGKLRCGENIFMSSQPFPWSGVVQAWYDEIKNFV
YGIGAKPPGSVIGHYTQVVWYKSHLIGCASAKCSSSKYLYVCQYCPAGNIRGSIATPYKS
GPPCADCPSACVNRLCTNPCNYNNDFSNCKSLAKKSKCQTEWIKKKCPASCFCHNKII
>TRINITY_DN7797_c0_g1::TRINITY_DN7797_c0_g1_i1::g.1::m.1 type:5prime_partial len:363 gc:universal TRINITY_DN7797_c0_g1_i1:2-1090(+)
GETENDMEAKFSKAVVLFIISSGIISKSAPEKNVAVRNSLIEISDEEKSSIVQLHNIYRS
NATPPAANMRYLQWDVKLAATAEAWASLCIMKHGKPASPTYHEKYGQNLYMGPSKYSHRA
IWRWYDEINDYHHYSAKCALGKECGHYIQMMWWESKSIGCASAQCGKTKFFFVCHYHPSF
LNNTAPYTVGEPCSLCDVDDGGFCINSLCVKRKVCEDHRLKCECRLKCRNCGRLNSSTCS
CECMNGWDMLDCSKQCEDESDHCGKEDGYPSVLNCPMFKYRIKNQDCRKMCHACNITDEN
DLSRTCCDGMSCSPGYVIDLHHRPCSCEPLCPGPECYPSTGKIWQPKNISFLIGVLITLS
KI*
>TRINITY_DN7797_c0_g2::TRINITY_DN7797_c0_g2_i1::g.2::m.2 type:5prime_partial len:291 gc:universal TRINITY_DN7797_c0_g2_i1:2-874(+)
GETENDMEAKFSKAVVLFIISSGIISKSAPEKNVAVRNSLIEISDEEKSSIVQLHNIYRS
NATPPAANMRYLQWDVKLAATAEAWASLCIMKHGKPASPTYHEKYGQNLYMGPSKYSHRA
IWRWYDEINDYHHYSAKCALGKECGHYIQMMWWESKSIGCASAQCGKTKFFFVCHYHPSF
LNNTAPYTVGEPCSLCDVDDGGFCINSLCVKRKVCEDHRLKCDITDENDLSRTCCDGMSC
SPGYVIDLHHRPCSCEPLCPGPECYPSTGKIWQPKNISFLIGVLITLSKI*
>TRINITY_DN27061_c0_g1::TRINITY_DN27061_c0_g1_i2::g.3::m.3 type:5prime_partial len:370 gc:universal TRINITY_DN27061_c0_g1_i2:2-1111(+)
EKRFLWFIILYLPLIWGKDQLGMEISKFTGNLLPAWVHHSGVDHSLKLPRAVRKVSKMKD
SDRLEIIRLHNRYRSMVFPPAADMEFMEWDDRLASLSQQWAETCKWKHGNPPQNDFPTPM
GQNLYRGTISSVALAMRLWYEEYVDYHYHNISCNPNKQCGHYTQMVWGATHLVGCGIKDN
CWNNFRYYIVCNYWPSHYGKEKPYKIGRPCSLCNSTRSGLCANKSCVSRSQCEKYKLDCG
CDLICHNCGKLERESCTCKCKDGWKGVDCSESCDDTVKDCSFYHCEFYEKARNHPCEKYC
KVCKPVNPNDLRNTCCDGVICPQGQVLDLSDRPCECKILCPGPKCGSLLHRPHFILLVVA
ILLSEYSAL*
>TRINITY_DN32026_c0_g1::TRINITY_DN32026_c0_g1_i1::g.4::m.4 type:5prime_partial len:304 gc:universal TRINITY_DN32026_c0_g1_i1:2-913(+)
ESIKASDAVRAILYFTESNGGIIILRNAMWILGKGVIFKRLVLNCAIIEICTILLAQAYY
PRLKRPKLYGDTVPVRDLHTSTYKVRRNIVQLHNSFRARVNPTASNMLAMTWHEEAANDA
QRWAEACQYLVHDTPVGRWAKNYGSCGQNIFVANMKVHWSFAIKSWHREHLAFEYGSDRN
IPSVVGHYTQMVWYKSHKVGCGFHFCGREKVKTPFYNYVCNYCPIGNDPVTFNEPYDVGE
PCSKCPGKCKYKRLCTNACRYGDSWSNCAELNATWHNWLCGDPNQQRYQSCLGTCRCGPG
FIR*
>TRINITY_DN32767_c0_g2::TRINITY_DN32767_c0_g2_i1::g.5::m.5 type:5prime_partial len:415 gc:universal TRINITY_DN32767_c0_g2_i1:1346-102(-)
QYYKQLSRTNFLEQMQLLLALLTTIPLSLRQVRCYAKEFPLHSDVRKTDSDCSSTTLNYE
EPRKSKREDKTIPGAPIPLSEKDKIEIVNEHNKYRGQVDPPAADMRYMRYSEDVAYAAQI
WANKCVFRHGRPPVSKFRKEVGQNIYKGINGSLSFYISLWHSEVRDFDMKLERCNGSKCG
HYLQVVWGQSFLIGCGLTRCEGRKGDFNLFVCHYYKPYEYNHPYQVGRPCSLCEEEAGGF
CYNNMCVSKEECKKEGWPCECNLKCHNCGVLDEATCTCKCPPGWDFQDCSQKCTDENGWC
GKESGYQGWIGCEMEEGHVKTYFCRKMCGTCEVITETTKRKACCGGNLCDTGYVLDDNNC
SCQLLCPGPECFTDKDAARNKFYFNYHNSDNICAFRGTNSILIVIIVTIYVASW*
>TRINITY_DN32767_c0_g2::TRINITY_DN32767_c0_g2_i2::g.7::m.7 type:5prime_partial len:321 gc:universal TRINITY_DN32767_c0_g2_i2:1422-460(-)
QYYKQLSRTNFLEQMQLLLALLTTIPLSLRQVRCYAKEFPLHSDVRKTDSDCSSTTLNYE
EPRKSKREDKTIPGAPIPLSEKDKIEIVNEHNKYRGQVDPPAADMRYMRYSEDVAYAAQI
WANKCVFRHGRPPVSKFRKEVGQNIYKGINGSLSFYISLWHSEVRDFDMKLERCNGSKCG
HYLQVVWGQSFLIGCGLTRCEGRKGDFNLFVCHYYKPYEYNHPYQVGRPCSLCEEEAGGF
CYNNMCVSKEECKKEGWPCECNLKCHNCGVLDEATCTCKCPPGWDFQDCSREFHAFSSTE
RGSMGLINSFFFPLYRKMYR*
