# Supplementary material for: Venomix: a simple bioinformatic pipeline for identifying and characterizing toxin gene candidates from transcriptomic data
Source: PeerJ. 2018 Jul 31;6:e5361. doi: 10.7717/peerj.5361 (PMC6074769; doi:10.7717/peerj.5361)
Supplement: Supplemental Information 6 [file peerj-06-5361-s006.gz › FinalOutput_1E-20/Cysteine-rich_venom_protein_Mr30_2/aligned.fasta]

>P0DL21
------------------------------------------------------------
----------------------------SNKKNYQK---------------EIVDKHNAL
RRSVK-------------------------------------------------------
------------------------------------------------------------
------------------------------------------------------------
------------------------------------------------------------
------------------------------------------------------------
--------------------------------------------
>P0DL20
------------------------------------------------------------
----------------------------SNKKNYQK---------------EIVDKHNAL
RRSVK-------------------------------------------------------
------------------------------------------------------------
------------------------------------------------------------
------------------------------------------------------------
------------------------------------------------------------
--------------------------------------------
>Q8AVA4
--------------------MIAF------IVLLSLAA----------------------
--VLQQS-----------SGTADFASESSNKKNYQK---------------EIVDKHNAL
RRSVKPTARNMLQMKWNSRAAQNAKRWANRCTF-AHSPPNKRTVGKL-----RCGENIFM
SSQPFPWSGVVQAWYDEIKNFVYGIGAKPPGSVIGHYTQVVWYKSYLIGCASAKC-SSSK
------YLYVCQYC-PAGNIRGSIATPYKSGPPCADCP----SAC-VNKLCTN-------
--PCKRNNDFSNCKSLAK---KSKCQTEWI------------------------------
-------------------------KKKCPAS--------------CFC-----------
-------------------------HNKII--------------
>Q8AVA3
--------------------MIAF------IVLLSLAA----------------------
--VLQQS-----------SGTVDFASESSNKKNYQK---------------EIVDKHNAL
RRSVKPTARNMLQMKWNSHAAQNAKRWADRCTF-AHSPPNTRTVGKL-----RCGENIFM
SSQPFPWSGVVQAWYDEIKNFVYGIGAKPPGSVIGHYTQVVWYKSHLIGCASAKC-SSSK
------YLYVCQYC-PAGNIRGSIATPYKSGPPCADCP----SAC-VNRLCTN-------
--PCNYNNDFSNCKSLAK---KSKCQTEWI------------------------------
-------------------------KKKCPAS--------------CFC-----------
-------------------------HNKII--------------
>TRINITY_DN7797_c0_g1::TRINITY_DN7797_c0_g1_i1::g.1::m.1 type:5prime_partial len:363 gc:universal TRINITY_DN7797_c0_g1_i1:2-1090(+)
------GETENDMEAKFSKAVVLF------II----------------------------
------------------SSGIISKSAPEKNVAVRNSL----IEISDEEKSSIVQLHNIY
RSNATPPAANMRYLQWDVKLAATAEAWASLCIM-KHGKP---ASPTYHE---KYGQNLYM
GPSK-YSHRAIWRWYDEINDYHHYSAKCALGKECGHYIQMMWWESKSIGCASAQC-GKTK
FF--F----VCHYH-PSFLN---NTAPYTVGEPCSLCDVDDGGFC-INSLCVKRKVCEDH
RLKCECRLKCRNCGRLNSSTCSCECMNGWDMLDCSKQCEDESDHCGKEDGYPSVLNCPMF
KYRIKNQDCRKMCHACNITDENDLSRTCCDGMSCSPGYVIDLHHRPCSCEPLCPGPECYP
ST----GKIW---------------QPKNISFLIGVLITLSKI-
>TRINITY_DN7797_c0_g2::TRINITY_DN7797_c0_g2_i1::g.2::m.2 type:5prime_partial len:291 gc:universal TRINITY_DN7797_c0_g2_i1:2-874(+)
------GETENDMEAKFSKAVVLF------II----------------------------
------------------SSGIISKSAPEKNVAVRNSL----IEISDEEKSSIVQLHNIY
RSNATPPAANMRYLQWDVKLAATAEAWASLCIM-KHGKP---ASPTYHE---KYGQNLYM
GPSK-YSHRAIWRWYDEINDYHHYSAKCALGKECGHYIQMMWWESKSIGCASAQC-GKTK
FF--F----VCHYH-PSFLN---NTAPYTVGEPCSLCDVDDGGFC-INSLCVKRKVCEDH
RLK---------------------------------------------------------
---------------CDITDENDLSRTCCDGMSCSPGYVIDLHHRPCSCEPLCPGPECYP
ST----GKIW---------------QPKNISFLIGVLITLSKI-
>TRINITY_DN27061_c0_g1::TRINITY_DN27061_c0_g1_i2::g.3::m.3 type:5prime_partial len:370 gc:universal TRINITY_DN27061_c0_g1_i2:2-1111(+)
-------------EKRFLWFIILY------LPL------IWGKD------QLGMEISKFT
GNLLPAWVH--------HSGVDHSLKLPRAVRKVSK--------MKDSDRLEIIRLHNRY
RSMVFPPAADMEFMEWDDRLASLSQQWAETCKW-KHGNP---PQNDFPT---PMGQNLYR
GTIS-SVALAMRLWYEEYVDYHYHNISCNPNKQCGHYTQMVWGATHLVGCGI-----KDN
CWNNFRYYIVCNYW-PSHYG---KEKPYKIGRPCSLCNSTRSGLC-ANKSCVSRSQCEKY
KLDCGCDLICHNCGKLERESCTCKCKDGWKGVDCSESCDDTVKDCS-------FYHCEFY
E-KARNHPCEKYCKVCKPVNPNDLRNTCCDGVICPQGQVLDLSDRPCECKILCPGPKC--
------GSL-----------LHR---PHFILLVVAILLSEYSAL
>TRINITY_DN32026_c0_g1::TRINITY_DN32026_c0_g1_i1::g.4::m.4 type:5prime_partial len:304 gc:universal TRINITY_DN32026_c0_g1_i1:2-913(+)
---------ESIKASDAVRAILYFTESNGGIIILRNAMWILGKGVIFKRLVLNCAIIEIC
TILLAQAYYPRLKRPKLYGDTVPVRDLHTSTYKVRR---------------NIVQLHNSF
RARVNPTASNMLAMTWHEEAANDAQRWAEACQYLVHDTP----VGRWAKNYGSCGQNIFV
ANMKVHWSFAIKSWHREHLAFEYGSDRNIP-SVVGHYTQMVWYKSHKVGCGFHFC-GREK
VKTPF-YNYVCNYC-PIGNDPVTFNEPYDVGEPCSKCP----GKCKYKRLCTN-------
--ACRYGDSWSNCAEL------NATWHNWL--------------CG--------------
-------------------DPNQQRYQSCLGT--------------CRC-----------
-------------------------GPGFIR-------------
>TRINITY_DN32767_c0_g2::TRINITY_DN32767_c0_g2_i1::g.5::m.5 type:5prime_partial len:415 gc:universal TRINITY_DN32767_c0_g2_i1:1346-102(-)
QYYKQLSRTNFLEQMQLLLALLTT------IPLSLRQVRCYAKE-----FPLHSDVRKTD
SDC---------------SSTTLNYEEPRKSKREDKTIPGAPIPLSEKDKIEIVNEHNKY
RGQVDPPAADMRYMRYSEDVAYAAQIWANKCVF-RHGRP---PVSKFRK---EVGQNIYK
GING-SLSFYISLWHSEVRDFDMKLERCNGSK-CGHYLQVVWGQSFLIGCGLTRCEGRKG
DFNLF----VCHYYKPYEY-----NHPYQVGRPCSLCEEEAGGFC-YNNMCVSKEECKKE
GWPCECNLKCHNCGVLDEATCTCKCPPGWDFQDCSQKCTDENGWCGKESGYQGWIGCEME
EGHVKTYFCRKMCGTCEVITETTKRKACCGGNLCDTGYVLD--DNNCSCQLLCPGPECFT
DKDAARNKFYFNYHNSDNICAFRGTNSILIVIIVTIYVASW---
>TRINITY_DN32767_c0_g2::TRINITY_DN32767_c0_g2_i2::g.7::m.7 type:5prime_partial len:321 gc:universal TRINITY_DN32767_c0_g2_i2:1422-460(-)
QYYKQLSRTNFLEQMQLLLALLTT------IPLSLRQVRCYAKE-----FPLHSDVRKTD
SDC---------------SSTTLNYEEPRKSKREDKTIPGAPIPLSEKDKIEIVNEHNKY
RGQVDPPAADMRYMRYSEDVAYAAQIWANKCVF-RHGRP---PVSKFRK---EVGQNIYK
GING-SLSFYISLWHSEVRDFDMKLERCNGSK-CGHYLQVVWGQSFLIGCGLTRCEGRKG
DFNLF----VCHYYKPYEY-----NHPYQVGRPCSLCEEEAGGFC-YNNMCVSKEECKKE
GWPCECNLKCHNCGVLDEATCTCKCPPGWDFQDCSR---EFHAFSSTERGSMGLI-----
------------------------------------------------------------
------NSFFFPLYRK----MYR---------------------
