# Supplementary material for: Venomix: a simple bioinformatic pipeline for identifying and characterizing toxin gene candidates from transcriptomic data
Source: PeerJ. 2018 Jul 31;6:e5361. doi: 10.7717/peerj.5361 (PMC6074769; doi:10.7717/peerj.5361)
Supplement: Supplemental Information 6 [file peerj-06-5361-s006.gz › FinalOutput_1E-20/Putative_protein-glutamate_O-methyltransferase_1/sequence.txt]

>TRINITY_DN31212_c0_g1::TRINITY_DN31212_c0_g1_i1::g.1::m.1 type:complete len:364 gc:universal TRINITY_DN31212_c0_g1_i1:1309-218(-)
MQTNKPIVMIQDKEPDAEAWNNYLYRETLKLGREPQWFNDDWLYAENYLYRKIKEAFALS
DHLKSFDPFRKQKQRALLNSMDAITVMIEHLDYVTKNNNLHREDSFHVFLQLSLWANKCD
LSISAGKEVAWKDSPISKLQKLESCILVNDGAKFLKFLENLSKRSGDIYLDIILDNAGFE
LVADLCFLEFLTAHNFIQKVRIYVKMMPWYVSDTTSADIKWTLKALEEYQNTAVSSFAKK
WCNRLHCGEWKIEEESFWTLPYDYSEMKFADSSLYNKLSAADFILFKGDLNYRKLVGDRR
WPPTTPFSVALRGFLPSALCALRTLKADVVAGLAPGQADALNSTQPSWMISGNYAVIQCA
LKN*
>TRINITY_DN31212_c0_g1::TRINITY_DN31212_c0_g1_i2::g.2::m.2 type:complete len:364 gc:universal TRINITY_DN31212_c0_g1_i2:1309-218(-)
MQTNKPIVMIQDKEPDAEAWNNYLYRETLKLGREPQWFNDDWLYAENYLYRKIKEAFALS
DHLKSFDPFRKQKQRALLNSMDAITVMIEHLDYVTKNNNLHREDSFHVFLQLSLWANKCD
LSISAGKEVAWKDSPISKLQKLESCILVNDGAKFLKFLENLSKRSGDIYLDIILDNAGFE
LVADLCFLEFLTAHNFIQKVRIYVKMMPWYVSDTTSADIKWTLKALEEYQNTAVSSFAKK
WCNRLHCGEWKIEEESFWTLPYDYSEMKFADSSLYNKLSAADFILFKGDLNYRKLVGDRR
WPPTTPFSVALRGFLPSALCALRTLKADVVAGLAPGQADALNSTQPSWMISGNYAVIQCA
LKN*
>TRINITY_DN31212_c0_g1::TRINITY_DN31212_c0_g1_i3::g.3::m.3 type:complete len:434 gc:universal TRINITY_DN31212_c0_g1_i3:1519-218(-)
MADKNVPEKLSGSDKNSFAYITIKDRLPVILTQVIDHLCQEKNEISAEYGEETKEEVKQV
IGLLSKLCYEMQTNKPIVMIQDKEPDAEAWNNYLYRETLKLGREPQWFNDDWLYAENYLY
RKIKEAFALSDHLKSFDPFRKQKQRALLNSMDAITVMIEHLDYVTKNNNLHREDSFHVFL
QLSLWANKCDLSISAGKEVAWKDSPISKLQKLESCILVNDGAKFLKFLENLSKRSGDIYL
DIILDNAGFELVADLCFLEFLTAHNFIQKVRIYVKMMPWYVSDTTSADIKWTLKALEEYQ
NTAVSSFAKKWCNRLHCGEWKIEEESFWTLPYDYSEMKFADSSLYNKLSAADFILFKGDL
NYRKLVGDRRWPPTTPFSVALRGFLPSALCALRTLKADVVAGLAPGQADALNSTQPSWMI
SGNYAVIQCALKN*
>TRINITY_DN31212_c0_g2::TRINITY_DN31212_c0_g2_i1::g.4::m.4 type:complete len:364 gc:universal TRINITY_DN31212_c0_g2_i1:1309-218(-)
MQTNKPIVMIQDKEPDAEAWNNYLYRETLKLGREPQWFNDDWLYAENYLYRKIKEAFALS
DHLKSFDPFRKQKQRALLNSMDAITVMIEHLDYVTKNNNLHREDSFHVFLQLSLWANKCD
LSISAGKEVAWKDSPISKLQKLESCILVNDGAKFLKFLENLSKRSGDIYLDIILDNAGFE
LVADLCFLEFLTAHNFIQKVRIYVKMMPWYVSDTTSADIKWTLKALEEYQNTAVSSFAKK
WCNRLHCGEWKIEEESFWTLPYDYSEMKFADSSLYNKLSAADFILFKGDLNYRKLVGDRR
WPPTTPFSVALRGFLPSALCALRTLKADVVAGLAPGQADALNSTQPSWMISGNYAVIQCA
LKN*
