# Supplementary material for: Venomix: a simple bioinformatic pipeline for identifying and characterizing toxin gene candidates from transcriptomic data
Source: PeerJ. 2018 Jul 31;6:e5361. doi: 10.7717/peerj.5361 (PMC6074769; doi:10.7717/peerj.5361)
Supplement: Supplemental Information 6 [file peerj-06-5361-s006.gz › FinalOutput_1E-20/Putative_protein-glutamate_O-methyltransferase_1/rsemfile_expressioninfo.txt]

transcript_id	gene_id	length	effective_length	expected_count	TPM	FPKM	IsoPct
../INPUTS/RSEM.isoforms.results	TRINITY_DN31212_c0_g1_i1	TRINITY_DN31212_c0_g1_i1	1788	1620.97	16.28	0.32	0.29	100.00
../INPUTS/RSEM.isoforms.results	TRINITY_DN31212_c0_g1_i2	TRINITY_DN31212_c0_g1_i2	1935	1767.97	40.75	0.73	0.65	100.00
../INPUTS/RSEM.isoforms.results	TRINITY_DN31212_c0_g1_i3	TRINITY_DN31212_c0_g1_i3	1857	1689.97	231.73	4.32	3.90	100.00
../INPUTS/RSEM.isoforms.results	TRINITY_DN31212_c0_g2_i1	TRINITY_DN31212_c0_g2_i1	1458	1290.97	53.24	1.30	1.17	100.00
