# Supplementary material for: Venomix: a simple bioinformatic pipeline for identifying and characterizing toxin gene candidates from transcriptomic data
Source: PeerJ. 2018 Jul 31;6:e5361. doi: 10.7717/peerj.5361 (PMC6074769; doi:10.7717/peerj.5361)
Supplement: Supplemental Information 6 [file peerj-06-5361-s006.gz › FinalOutput_1E-20/Putative_protein-glutamate_O-methyltransferase_1/nucleotide.fasta]

>TRINITY_DN31212_c0_g1_i1 len=1788 path=[4776:0-1367 4820:1368-1397 4819:1398-1413 4818:1414-1468 4821:1469-1471 4822:1472-1473 4805:1474-1494 4787:1495-1787] [-1, 4776, 4820, 4819, 4818, 4821, 4822, 4805, 4787, -2]
GTCCTCACTTTCATATTTTTATTCTGATTCCACAGAAAAGCAACAGTGCCACTGAATATT
GTCAATGAAGTTTGTAAGTGTACTACCATTTTCCATCTAAAAATTTGTAAAGAATTATAT
TAACTTTTGCAGAACATACCTTTCTTTGATTTCAAAACAAAATAATTACACATCAATAAA
GACAACAAGTTCTGTTATCATAAGTTTAAAAAAGTAATCAATTTTTCAAAGCACACTGGA
TGACTGCATAATTTCCAGATATCATCCAACTAGGCTGAGTACTGTTTAATGCATCAGCCT
GTCCCGGTGCTAATCCAGCCACAACGTCTGCTTTCAGTGTCCTCAAAGCACATAATGCAG
AAGGAAGAAAACCACGTAAGGCAACAGAGAATGGAGTAGTGGGTGGCCACCTTCTATCTC
CAACTAGTTTTCTGTAATTCAGATCACCCTTAAATAAGATAAAATCAGCAGCACTTAGTT
TGTTGTAAAGAGATGAGTCTGCAAACTTCATTTCACTGTAGTCATATGGGAGTGTCCAGA
AACTCTCTTCTTCAATCTTCCATTCACCACAATGTAGTCTATTGCACCACTTTTTGGCAA
AGCTACTCACTGCTGTATTCTGGTACTCTTCTAATGCTTTTAATGTCCATTTTATATCTG
CAGATGTAGTATCAGAAACATACCAAGGCATCATTTTCACATATATGCGAACCTTCTGAA
TAAAGTTGTGTGCTGTGAGGAATTCTAAGAAACACAGATCTGCAACTAACTCAAATCCAG
CATTATCAAGAATGATGTCAAGATAAATGTCACCTGATCTTTTACTTAGATTTTCTAAAA
ATTTCAGAAACTTTGCTCCGTCATTAACCAGTATACAGCTTTCCAGTTTTTGCAACTTGC
TAATAGGACTATCCTTCCAAGCAACCTCCTTACCAGCAGAAATTGAAAGATCACACTTAT
TTGCCCACAGAGAGAGCTGCAAAAATACATGGAAGCTGTCTTCTCGATGTAGATTGTTAT
TTTTAGTTACATAATCTAAATGCTCAATCATTACTGTTATGGCATCCATGGAATTCAGCA
ATGCTCTTTGCTTCTGTTTACGAAATGGATCAAAGCTCTTAAGATGATCACTTAATGCAA
ATGCTTCTTTTATTTTTCGATATAAATAATTTTCTGCATAAAGCCAGTCATCATTAAACC
ACTGTGGTTCTCTACCAAGCTTTAAAGTTTCTCTATACAAATAATTATTCCAAGCTTCAG
CATCTGGTTCCTTGTCTTGTATCATCACAATTGGTTTATTGGTTTGCATTTCATAGCAGA
GTTTAGATAAAAGTCCTATTACCTGCTTAACTTCTTCTTTAGTCTCTTCTCCATATTCCG
CACTGATCTCATTTTTTTCTTGACAAAGATGGTCGATAACTTGAGTAAGTATCACAGGCA
AGCGGTCTTTAATTGTAATGTAAGCAAAGCTATTATTCGTTTGGGTTTCGAATGTTGGCA
GGTAATTTCAGTGCCTAGCAATACTTCTTACAATATCATCAGCCCGCTGAAAGAATTGTT
GACTTAGGCGTACCATCAGTGGTACCACTATTTCCAGCTTCTGTTCGTTTTTGGGCAAAG
AATTTTTTTCAGCTATAATCGATTTACAAAATGTTCAGTTTTTCCTATCATAGATTGAAA
TCAACGCGGCGCTAAAGTGTTCTGCGTTATGATACAAGGAACATTAAACCTTCGAACGGG
AAAGTAATGTCCCACCGCTTTGCCTGGCAACACTGCATATTGCAAAGA
>TRINITY_DN31212_c0_g1_i2 len=1935 path=[4776:0-1367 4820:1368-1397 4819:1398-1413 4818:1414-1468 4821:1469-1471 4803:1472-1934] [-1, 4776, 4820, 4819, 4818, 4821, 4803, -2]
GTCCTCACTTTCATATTTTTATTCTGATTCCACAGAAAAGCAACAGTGCCACTGAATATT
GTCAATGAAGTTTGTAAGTGTACTACCATTTTCCATCTAAAAATTTGTAAAGAATTATAT
TAACTTTTGCAGAACATACCTTTCTTTGATTTCAAAACAAAATAATTACACATCAATAAA
GACAACAAGTTCTGTTATCATAAGTTTAAAAAAGTAATCAATTTTTCAAAGCACACTGGA
TGACTGCATAATTTCCAGATATCATCCAACTAGGCTGAGTACTGTTTAATGCATCAGCCT
GTCCCGGTGCTAATCCAGCCACAACGTCTGCTTTCAGTGTCCTCAAAGCACATAATGCAG
AAGGAAGAAAACCACGTAAGGCAACAGAGAATGGAGTAGTGGGTGGCCACCTTCTATCTC
CAACTAGTTTTCTGTAATTCAGATCACCCTTAAATAAGATAAAATCAGCAGCACTTAGTT
TGTTGTAAAGAGATGAGTCTGCAAACTTCATTTCACTGTAGTCATATGGGAGTGTCCAGA
AACTCTCTTCTTCAATCTTCCATTCACCACAATGTAGTCTATTGCACCACTTTTTGGCAA
AGCTACTCACTGCTGTATTCTGGTACTCTTCTAATGCTTTTAATGTCCATTTTATATCTG
CAGATGTAGTATCAGAAACATACCAAGGCATCATTTTCACATATATGCGAACCTTCTGAA
TAAAGTTGTGTGCTGTGAGGAATTCTAAGAAACACAGATCTGCAACTAACTCAAATCCAG
CATTATCAAGAATGATGTCAAGATAAATGTCACCTGATCTTTTACTTAGATTTTCTAAAA
ATTTCAGAAACTTTGCTCCGTCATTAACCAGTATACAGCTTTCCAGTTTTTGCAACTTGC
TAATAGGACTATCCTTCCAAGCAACCTCCTTACCAGCAGAAATTGAAAGATCACACTTAT
TTGCCCACAGAGAGAGCTGCAAAAATACATGGAAGCTGTCTTCTCGATGTAGATTGTTAT
TTTTAGTTACATAATCTAAATGCTCAATCATTACTGTTATGGCATCCATGGAATTCAGCA
ATGCTCTTTGCTTCTGTTTACGAAATGGATCAAAGCTCTTAAGATGATCACTTAATGCAA
ATGCTTCTTTTATTTTTCGATATAAATAATTTTCTGCATAAAGCCAGTCATCATTAAACC
ACTGTGGTTCTCTACCAAGCTTTAAAGTTTCTCTATACAAATAATTATTCCAAGCTTCAG
CATCTGGTTCCTTGTCTTGTATCATCACAATTGGTTTATTGGTTTGCATTTCATAGCAGA
GTTTAGATAAAAGTCCTATTACCTGCTTAACTTCTTCTTTAGTCTCTTCTCCATATTCCG
CACTGATCTCATTTTTTTCTTGACAAAGATGGTCGATAACTTGAGTAAGTATCACAGGCA
AGCGGTCTTTAATTGTAATGTAAGCAAAGCTACTGCAAGAAGAAAATTTCAATTAACAAT
CAAAAATTTTATAAAGTCAAAAACAATTAAGCTGCATGCAAGGAGGAAAATTCTTAATTT
GCTCATAGACAGTGTTTCTAAAAGTTGATCCACAAATCATATAGTGAATTCAGCAATAAA
AAGTAAGTGGAAAATATTAGGGAAAAACTTGCAGTAAACTTATTTTTTTTCTTGAGAAAA
ACTGGATTCCATCGTATGCATTTTTGCTTATCTTGGATTCTAACTAAGACATAACATCTA
GTAAATGAATGACAACCGGCTGTCGGGAAACAAGATATTGATCTTGTGGGCTAGTGGCTA
AGAATCCAAACTCATTTGGCCAACACCACAAACCAAAATCTGGAAATCTGGTTAAAAACC
ATTGTGGTCATTTGCTGTGGTCTAACCGCCCACACCAATGTTTTAAATCGTGGTCCTCAA
ATCTTTTGGTGCATG
>TRINITY_DN31212_c0_g1_i3 len=1857 path=[4776:0-1367 4820:1368-1397 4819:1398-1413 4818:1414-1468 4821:1469-1471 4822:1472-1473 4809:1474-1494 4804:1495-1563 4775:1564-1856] [-1, 4776, 4820, 4819, 4818, 4821, 4822, 4809, 4804, 4775, -2]
GTCCTCACTTTCATATTTTTATTCTGATTCCACAGAAAAGCAACAGTGCCACTGAATATT
GTCAATGAAGTTTGTAAGTGTACTACCATTTTCCATCTAAAAATTTGTAAAGAATTATAT
TAACTTTTGCAGAACATACCTTTCTTTGATTTCAAAACAAAATAATTACACATCAATAAA
GACAACAAGTTCTGTTATCATAAGTTTAAAAAAGTAATCAATTTTTCAAAGCACACTGGA
TGACTGCATAATTTCCAGATATCATCCAACTAGGCTGAGTACTGTTTAATGCATCAGCCT
GTCCCGGTGCTAATCCAGCCACAACGTCTGCTTTCAGTGTCCTCAAAGCACATAATGCAG
AAGGAAGAAAACCACGTAAGGCAACAGAGAATGGAGTAGTGGGTGGCCACCTTCTATCTC
CAACTAGTTTTCTGTAATTCAGATCACCCTTAAATAAGATAAAATCAGCAGCACTTAGTT
TGTTGTAAAGAGATGAGTCTGCAAACTTCATTTCACTGTAGTCATATGGGAGTGTCCAGA
AACTCTCTTCTTCAATCTTCCATTCACCACAATGTAGTCTATTGCACCACTTTTTGGCAA
AGCTACTCACTGCTGTATTCTGGTACTCTTCTAATGCTTTTAATGTCCATTTTATATCTG
CAGATGTAGTATCAGAAACATACCAAGGCATCATTTTCACATATATGCGAACCTTCTGAA
TAAAGTTGTGTGCTGTGAGGAATTCTAAGAAACACAGATCTGCAACTAACTCAAATCCAG
CATTATCAAGAATGATGTCAAGATAAATGTCACCTGATCTTTTACTTAGATTTTCTAAAA
ATTTCAGAAACTTTGCTCCGTCATTAACCAGTATACAGCTTTCCAGTTTTTGCAACTTGC
TAATAGGACTATCCTTCCAAGCAACCTCCTTACCAGCAGAAATTGAAAGATCACACTTAT
TTGCCCACAGAGAGAGCTGCAAAAATACATGGAAGCTGTCTTCTCGATGTAGATTGTTAT
TTTTAGTTACATAATCTAAATGCTCAATCATTACTGTTATGGCATCCATGGAATTCAGCA
ATGCTCTTTGCTTCTGTTTACGAAATGGATCAAAGCTCTTAAGATGATCACTTAATGCAA
ATGCTTCTTTTATTTTTCGATATAAATAATTTTCTGCATAAAGCCAGTCATCATTAAACC
ACTGTGGTTCTCTACCAAGCTTTAAAGTTTCTCTATACAAATAATTATTCCAAGCTTCAG
CATCTGGTTCCTTGTCTTGTATCATCACAATTGGTTTATTGGTTTGCATTTCATAGCAGA
GTTTAGATAAAAGTCCTATTACCTGCTTAACTTCTTCTTTAGTCTCTTCTCCATATTCCG
CACTGATCTCATTTTTTTCTTGACAAAGATGGTCGATAACTTGAGTAAGTATCACAGGCA
AGCGGTCTTTAATTGTAATGTAAGCAAAGCTATTTTTATCACTACCAGACAATTTTTCAG
GTACGTTTTTATCCGCCATTTTGCGAATTTCTATACTTAACTTATTCGTTTGGGTTTCGA
ATGTTGGCAGGTAATTTCAGTGCCTAGCAATACTTCTTACAATATCATCAGCCCGCTGAA
AGAATTGTTGACTTAGGCGTACCATCAGTGGTACCACTATTTCCAGCTTCTGTTCGTTTT
TGGGCAAAGAATTTTTTTCAGCTATAATCGATTTACAAAATGTTCAGTTTTTCCTATCAT
AGATTGAAATCAACGCGGCGCTAAAGTGTTCTGCGTTATGATACAAGGAACATTAAACCT
TCGAACGGGAAAGTAATGTCCCACCGCTTTGCCTGGCAACACTGCATATTGCAAAGA
>TRINITY_DN31212_c0_g2_i1 len=1458 path=[4788:0-1367 4789:1368-1388 4790:1389-1457] [-1, 4788, 4789, 4790, -2]
GTCCTCACTTTCATATTTTTATTCTGATTCCACAGAAAAGCAACAGTGCCACTGAATATT
GTCAATGAAGTTTGTAAGTGTACTACCATTTTCCATCTAAAAATTTGTAAAGAATTATAT
TAACTTTTGCAGAACATACCTTTCTTTGATTTCAAAACAAAATAATTACACATCAATAAA
GACAACAAGTTCTGTTATCATAAGTTTAAAAAAGTAATCAATTTTTCAAAGCACACTGGA
TGACTGCATAATTTCCAGATATCATCCAACTAGGCTGAGTACTGTTTAATGCATCAGCCT
GTCCCGGTGCTAATCCAGCCACAACGTCTGCTTTCAGTGTCCTCAAAGCACATAATGCAG
AAGGAAGAAAACCACGTAAGGCAACAGAGAATGGAGTAGTGGGTGGCCACCTTCTATCTC
CAACTAGTTTTCTGTAATTCAGATCACCCTTAAATAAGATAAAATCAGCAGCACTTAGTT
TGTTGTAAAGAGATGAGTCTGCAAACTTCATTTCACTGTAGTCATATGGGAGTGTCCAGA
AACTCTCTTCTTCAATCTTCCATTCACCACAATGTAGTCTATTGCACCACTTTTTGGCAA
AGCTACTCACTGCTGTATTCTGGTACTCTTCTAATGCTTTTAATGTCCATTTTATATCTG
CAGATGTAGTATCAGAAACATACCAAGGCATCATTTTCACATATATGCGAACCTTCTGAA
TAAAGTTGTGTGCTGTGAGGAATTCTAAGAAACACAGATCTGCAACTAACTCAAATCCAG
CATTATCAAGAATGATGTCAAGATAAATGTCACCTGATCTTTTACTTAGATTTTCTAAAA
ATTTCAGAAACTTTGCTCCGTCATTAACCAGTATACAGCTTTCCAGTTTTTGCAACTTGC
TAATAGGACTATCCTTCCAAGCAACCTCCTTACCAGCAGAAATTGAAAGATCACACTTAT
TTGCCCACAGAGAGAGCTGCAAAAATACATGGAAGCTGTCTTCTCGATGTAGATTGTTAT
TTTTAGTTACATAATCTAAATGCTCAATCATTACTGTTATGGCATCCATGGAATTCAGCA
ATGCTCTTTGCTTCTGTTTACGAAATGGATCAAAGCTCTTAAGATGATCACTTAATGCAA
ATGCTTCTTTTATTTTTCGATATAAATAATTTTCTGCATAAAGCCAGTCATCATTAAACC
ACTGTGGTTCTCTACCAAGCTTTAAAGTTTCTCTATACAAATAATTATTCCAAGCTTCAG
CATCTGGTTCCTTGTCTTGTATCATCACAATTGGTTTATTGGTTTGCATTTCATAGCAGA
GTTTAGATAAAAGTCCTATTACCTGCTTAACTTCTTCTTTAGTCTCTTTTTATCACTACC
AGACAATTTTTCAGGTACGTTTTTATCCGCCATTTTGCGAATTTCTATACTTAACTTATT
CGTTTGGGTTTCGAATGT
