# Supplementary material for: Venomix: a simple bioinformatic pipeline for identifying and characterizing toxin gene candidates from transcriptomic data
Source: PeerJ. 2018 Jul 31;6:e5361. doi: 10.7717/peerj.5361 (PMC6074769; doi:10.7717/peerj.5361)
Supplement: Supplemental Information 6 [file peerj-06-5361-s006.gz › FinalOutput_1E-20/Putative_protein-glutamate_O-methyltransferase_1/signalp.txt]

# SignalP-4.1 euk predictions
# name                     Cmax  pos  Ymax  pos  Smax  pos  Smean   D     ?  Dmaxcut    Networks-used
Q8MMH3                     0.544  20  0.701  20  0.969  10  0.901   0.809 Y  0.450      SignalP-noTM
TRINITY_DN31212_c0_g1::TRINITY_DN31212_c0_g1_i1::g.1::m.1  0.156  20  0.123  20  0.115  19  0.097   0.109 N  0.450      SignalP-noTM
TRINITY_DN31212_c0_g1::TRINITY_DN31212_c0_g1_i2::g.2::m.2  0.156  20  0.123  20  0.115  19  0.097   0.109 N  0.450      SignalP-noTM
TRINITY_DN31212_c0_g1::TRINITY_DN31212_c0_g1_i3::g.3::m.3  0.134  33  0.114  33  0.121  51  0.097   0.105 N  0.450      SignalP-noTM
TRINITY_DN31212_c0_g2::TRINITY_DN31212_c0_g2_i1::g.4::m.4  0.156  20  0.123  20  0.115  19  0.097   0.109 N  0.450      SignalP-noTM
